# Supplementary material for: GRA12 is a common virulence factor across Toxoplasma gondii strains and mouse subspecies
Source: Nat Commun. 2025 Apr 16;16:3570. doi: 10.1038/s41467-025-58876-2 (PMC12003902; doi:10.1038/s41467-025-58876-2)
Supplement: Supplementary file 3 — Supplementary_Data_1 [file 41467_2025_58876_MOESM3_ESM.xlsx]

## Sheet: Primers
Number	Name	Sequence	Function
1	DHFR Gibson F	agaagaaaatccaggaccacccgggATGCAGAAACCGGTGTGTCT	Amplify DHFR-TS selectable marker for Gibson assembly
2	DHFR Gibson F	AGTGAGCACAACGGTGAGAATTCCTAGACAGCCATCTCCATCT	Amplify DHFR-TS selectable marker for Gibson assembly
3	T2A F	GTTTATTAACATGTGGAGATGTAG	Check insertion of DHFR-TS selectable marker in the pCAS9-GFP-T2A CRISPR vector
4	EGFP R	CGTCGCCGTCCAGCTCGACCAG	Check insertion of DHFR-TS selectable marker in the pCAS9-GFP-T2A CRISPR vector
5	EGFP F	CTGGTCGAGCTGGACGGCGACG	Check insertion of DHFR-TS selectable marker in the pCAS9-GFP-T2A CRISPR vector
6	DHFR R	TTGATGCCGATGCCCCTCTT	Check insertion of DHFR-TS selectable marker in the pCAS9-GFP-T2A CRISPR vector
7	DHFR F	ACGCATCAAGGAAATCGACGAT	Check insertion of DHFR-TS selectable marker in the pCAS9-GFP-T2A CRISPR vector
8	pCAS9-T2A-HXGPRT CAS9 F	TGATCATCAAGCTGCCTAAGTACTC	Nested PCR 1 F for HXGPRT library
9	pCAS9-T2A-HXGPRT 1481 R	TAATCCTGTTACCAGTGGCTGC	Nested PCR 1 R for HXGPRT library
10	pCAS9-T2A-DHFR-TS T2A F	GTTTATTAACATGTGGAGATGTAG	Nested PCR 1 F for DHFR-TS library
11	pCAS9-T2A-DHFR-TS 1597 R	TCCGAAGGTAACTGGCTTC	Nested PCR 1 R for DHFR-TS library
12	Dual Indexing F1	AATGATACGGCGACCACCGAGATCTACACTGAACCTTACACTCTTTCCCTACACGACGCTCTTCCGATCTTTCA CCT CGT CCC CGA AGG	Nested PCR 2 indexing primer F1
13	Dual Indexing F2	AATGATACGGCGACCACCGAGATCTACACTGCTAAGTACACTCTTTCCCTACACGACGCTCTTCCGATCTATTCA CCT CGT CCC CGA AGG	Nested PCR 2 indexing primer F2
14	Dual Indexing F3	AATGATACGGCGACCACCGAGATCTACACTGTTCTCTACACTCTTTCCCTACACGACGCTCTTCCGATCTGGATTCA CCT CGT CCC CGA AGG	Nested PCR 2 indexing primer F3
15	Dual Indexing F4	AATGATACGGCGACCACCGAGATCTACACTAAGACACACACTCTTTCCCTACACGACGCTCTTCCGATCTGCGATTCA CCT CGT CCC CGA AGG	Nested PCR 2 indexing primer F4
16	Dual Indexing F5	AATGATACGGCGACCACCGAGATCTACACCTAATCGAACACTCTTTCCCTACACGACGCTCTTCCGATCTGCGATCTCA CCT CGT CCC CGA AGG	Nested PCR 2 indexing primer F5
17	Dual Indexing R1	CAAGCAGAAGACGGCATACGAGATAAGTAGAGGTGACTGGAGTTCAGACGTGTGCTCTTCCGATCTTAGTCAGTGAGCGAGGAAGC	Nested PCR 2 indexing primer R1
18	Dual Indexing R2	CAAGCAGAAGACGGCATACGAGATACACGATCGTGACTGGAGTTCAGACGTGTGCTCTTCCGATCTATAGTCAGTGAGCGAGGAAGC	Nested PCR 2 indexing primer R2
19	Dual Indexing R3	CAAGCAGAAGACGGCATACGAGATCGCGCGGTGTGACTGGAGTTCAGACGTGTGCTCTTCCGATCTGATAGTCAGTGAGCGAGGAAGC	Nested PCR 2 indexing primer R3
20	Dual Indexing R4	CAAGCAGAAGACGGCATACGAGATCATGATCGGTGACTGGAGTTCAGACGTGTGCTCTTCCGATCTCGATAGTCAGTGAGCGAGGAAGC	Nested PCR 2 indexing primer R4
21	Dual Indexing R5	CAAGCAGAAGACGGCATACGAGATCGTTACCAGTGACTGGAGTTCAGACGTGTGCTCTTCCGATCTCGATCAGTCAGTGAGCGAGGAAGC	Nested PCR 2 indexing primer R5
22	Dual Indexing R6	CAAGCAGAAGACGGCATACGAGATTCCTTGGTGTGACTGGAGTTCAGACGTGTGCTCTTCCGATCTTAGTCAGTGAGCGAGGAAGC	Nested PCR 2 indexing primer R6
23	Dual Indexing R7	CAAGCAGAAGACGGCATACGAGATAACGCATTGTGACTGGAGTTCAGACGTGTGCTCTTCCGATCTATAGTCAGTGAGCGAGGAAGC	Nested PCR 2 indexing primer R7
24	Dual Indexing R8	CAAGCAGAAGACGGCATACGAGATACAGGTATGTGACTGGAGTTCAGACGTGTGCTCTTCCGATCTGATAGTCAGTGAGCGAGGAAGC	Nested PCR 2 indexing primer R8
25	Dual Indexing R9	CAAGCAGAAGACGGCATACGAGATAGGTAAGGGTGACTGGAGTTCAGACGTGTGCTCTTCCGATCTCGATAGTCAGTGAGCGAGGAAGC	Nested PCR 2 indexing primer R9
26	Dual Indexing R10	CAAGCAGAAGACGGCATACGAGATAACAATGGGTGACTGGAGTTCAGACGTGTGCTCTTCCGATCTCGATCAGTCAGTGAGCGAGGAAGC	Nested PCR 2 indexing primer R10
27	Dual Indexing R11	CAAGCAGAAGACGGCATACGAGATACTGTATCGTGACTGGAGTTCAGACGTGTGCTCTTCCGATCTTAGTCAGTGAGCGAGGAAGC	Nested PCR 2 indexing primer R11
28	CAT insert F	AACATGTGGAGATGTAGAAGAAAATCCAGGACCACCCGGGATGGAGAAAAAAATCACTGG	Amplify CAT from the pG140::DiCre vector. I added ATG in the primer
29	CAT insert R	GCGGCTTTCCAGCCTGCGCATCACTTTCGTCGTAGTCTTAAGCCCCGCCCTGCCACTCAT	Amplify CAT from the pG140::DiCre vector. I added a STOP codon in the primer
30	CAT backbone F	GACTACGACGAAAGTGATGC	Amplify the backbone of the ProGRA1::mCherry::T2A::HXGPRT::TerGRA2 plasmid without the HXGPRT cassette
31	CAT backbone R	CCCGGGTGGTCCTGGATTTT	Amplify the backbone of the ProGRA1::mCherry::T2A::HXGPRT::TerGRA2 plasmid without the HXGPRT cassette
32	CAT insert plasmid R	GACTTCTCCCTTCAGCGGCT	Check creation of the ProGRA1::mCherry::T2A::CAT::TerGRA2 plasmid
33	Proto R	AACTTGACATCCCCATTTAC	Insertion of the protospacer by inverse PCR in the pCas9::sgRNA plasmid
34	GRA12 Protospacer F	GAGACTGCAGTTTGTCGAAGGTTTTAGAGCTAGAAATAGC	Modify the protospacer of pCas9-GFP::sgRNA by inverse PCR
35	ROP18 Protospacer F	GGTTTGGAGTCGAGTTTTGAGTTTTAGAGCTAGAAATAG	Modify the protospacer of pCas9-GFP::sgRNA by inverse PCR
36	M13 R	CAGGAAACAGCTATGACC	Check insertion of the protospacer in the pCas9::sgRNA plasmid
37	GRA12 KO F	ATTTCTACTGGATAAGGTGATATCCGCAATCTGCTACACGTCGAAGGCTGTAGTACTGG	Amplify the repair template from the ProGRA1::mCherry::T2A::CAT::TerGRA2 plasmid
38	GRA12 KO R	GAGCTGACGAAGGCGTTAAGTAAGATACTCAAAGGCGCGTGTCGACTGGAACTACGGTG	Amplify the repair template from the ProGRA1::mCherry::T2A::CAT::TerGRA2 plasmid
39	ROP18 KO F	GTTTTGTACTCACCCCAGTCCAGTTTGTGTGAAAGTTGTGTCGAAGGCTGTAGTACTGG	Amplify the repair template from the ProGRA1::mCherry::T2A::CAT::TerGRA2 plasmid
40	ROP18 KO R	AGGGCGGCACCGCCACGTTCCCCTTTTCATTTTGAGTCTTGTCGACTGGAACTACGGTG	Amplify the repair template from the ProGRA1::mCherry::T2A::CAT::TerGRA2 plasmid
41	UPRT KO F	TATTCCTTTTTTCGTCGGACCTTTCCACAGGGCTTCTAAATCGAAGGCTGTAGTACTGG	Amplify the repair template from the ProGRA1::mCherry::T2A::CAT::TerGRA2 plasmid
42	UPRT KO F	TCCGCGATTCCGTCAGCGGTCTGTCAAAAAAACTAGAGACGTCGACTGGAACTACGGTG	Amplify the repair template from the ProGRA1::mCherry::T2A::CAT::TerGRA2 plasmid
43	GRA12 KO insert F	GCAAGACGATCTGTTTGGTA	Check insertion of the repair template into GRA12 locus
44	GRA12 KO insert R	CGATCCGTGATTGTTGACAG	Check insertion of the repair template into GRA12 locus
45	ROP18 KO insert F	CTCGTCGACCACACAGCTAA	Check insertion of mCherry::CAT repair template into ROP18 locus
46	ROP18 KO insert R	TGCGCCTTATACGCCTTTAG	Check insertion of mCherry::CAT repair template into ROP18 locus
47	UPRT KO insert F	GCCTGTGATTCCCGTATTGG	Check insertion of mCherry::CAT repair template into UPRT locus
48	UPRT KO insert R	GCCTGTGATTCCCGTATTGG	Check insertion of mCherry::CAT repair template into UPRT locus
49	pUPRT F	TACCCATACGATGTTCCAGA	Amplify the backbone of the pUPRT plasmid
50	pUPRT R	gtctctagtttttttgacagac	Amplify the backbone of the pUPRT plasmid
51	VAND GRA12 UTR F	ctgtcaaaaaaactagagacTCGTTGTTGTTGCTTTCTGG	Amplify TGVAND_288650 5'UTR
52	GRA12 UTR R	GATGCCATGATCGCCCTCATCGTGTAGCAGATTGCGGATA	Amplify TGVAND_288650 5'UTR
53	GRA12 cDNA F	TATCCGCAATCTGCTACACGATGAGGGCGATCATGGCATC	Amplify TGVAND_288650 cDNA
54	GRA12 cDNA R	TCTGGAACATCGTATGGGTAGTTGTGTTTGCTGCCTGCAG	Amplify TGVAND_288650 cDNA
55	pUPRT seq F	tgtttatcctcttgaggcg	Check insertion of pUPRT into UPRT locus
56	pUPRT seq R	gatccttccaggaaacgctg	Check insertion of pUPRT into UPRT locus
57	CT analysis F	CGGAGAGAGCTGACGAGG	Check insertion of the HA tagging construct
58	CT analysis R	CACGGTTATCAAACCCGAG	Check insertion of the HA tagging construct
59	GRA12 compl insert R	GCAAAAACTGCTGCGTCGAT	Check insertion of the HA tagging construct
60	GRA12 insert CT F	CTTGCTCGAGGTTTGGTGAA	Check insertion of the HA tagging construct
61	KO insert analysis F	ACGACTTCAACGAGATGTTCC	Check insertion of mCherry::HXGPRT repair template
62	KO insert analysis R	GTGTCGAAACAAGCTGACAC	Check insertion of mCherry::HXGPRT repair template
63	GRA12 CT HA protospacer F	AACAAAACGGAAATGACCAAGTTTTAGAGCTAGAAATAGC	Modify the protospacer of pCas9-GFP::sgRNA by inverse PCR
64	GRA12 CT HA F	AACATCAGGAGTGCGCGGCTCTGCAGGCAGCAAACACAACTACCCATACGATGTTCCAG	Amplify the repair template from the HA-TerGRA2::ProDHFR-HXGPRT-TerDHFR plasmid
65	GRA12 CT HA R	GAGCTGACGAAGGCGTTAAGTAAGATACTCAAAGGCGCGTCAAAAGCTGGAGCTCCAC	Amplify the repair template from the HA-TerGRA2::ProDHFR-HXGPRT-TerDHFR plasmid
66	GRA12 CT HA insert R	ACTTCCGGAACGGACAGG	Check insertion of the HA tagging construct
67	GT1 GRA12 UTR F	gtctgtcaaaaaaactagagacGCCTGAGACCACTGAAGG	Amplify TGGT1_288650 5'UTR
68	GRA12 N HA R	ACCGCCAGCGTAATCTGGAACATCGTATGGGTAACCGCCAACATGTCGCCCAA	Creation of the HA-GRA12 N terminally tagged line
69	GRA12 N HA F	TTCCAGATTACGCTGGCGGTTTCTCGGGGCCGTTTCCCAT	Creation of the HA-GRA12 N terminally tagged line
70	GRA12 STOP R	CACTTTCGTCGTAGTCTTAGTTGTGTTTGCTGCCTGCAGA	Creation of the HA-GRA12 N terminally tagged line
71	pUPRT STOP F	GACTACGACGAAAGTGATGCGC	Creation of the HA-GRA12 N terminally tagged line
72	gDNA block encoding in succession the H. hammondi GRA12 cDNA (HHA_288650) and the N. caninum GRA12 cDNA (Ncaninum_Liv_000214200). To avoid binding of the Rev primer to both sequences, the C terminal nucleotides of the N. caninum sequence, highlighted in red, were changed (CCCCGC into CCAAGA) to encode synonymus amino acid.	ATGAGGGCGATCGTGGCAACGACGCAGCAGTTTTTGCGTCCAGTTGGCTCTCGGCCCCTCGCGGGTATTTCGATCGTTGTGGCGGTCGCGTTGGCAACAGCTTTAGGGACTGCAGCTGACGTTGGGCGACATGTTGGCGGTTTCTCGGGGCCGTTTCCCATGATTCTGCGACGTGGCAGCTGGAGACTCGATCACGGAGCGTGCTTCGTTGGAAAAGCAAAGAACCTGGTAGTTGACCCTCTTCCCCGCGTATCGCATCAGGGGCCTCAGCCTCTCGATGTCACTACCACAGGAAGCGCTTTGTGCTGGTGGCTGGACAGTATGTATGCAGCGCATATGGCCTTGAGAGCGGCGTGGGAAAGGCGGCACCAAGAAGCGAAGAACAGAACCGCCTGGTGG…	Creation of the Hh and Nc complemented GRA12 lines
73	HHA F	TATCCGCAATCTGCTACACGATGAGGGCGATCGTGGCAAC	Amplify the gBlock encoding the H. hammondi GRA12 homologs HHA_288650
74	HHA R	TCTGGAACATCGTATGGGTAGTGGTGGCTGGCGCCTGCAG	Amplify the gBlock encoding the H. hammondi GRA12 homologs HHA_288650
75	pUPRT HHA F	CTGCAGGCGCCAGCCACCACTACCCATACGATGTTCCAGA	Amplify the pUPRT vector for cloning
76	pUPRT HHA R	GTTGCCACGATCGCCCTCATCGTGTAGCAGATTGCGGATA	Amplify the pUPRT vector for cloning
77	Nc F	TATCCGCAATCTGCTACACGATGGAGGTTGTTGTGGCGGT	Amplify the gBlock encoding the N. caninum GRA12 homologs Ncaninum_Liv_000214200
78	Nc R	TCTGGAACATCGTATGGGTAGCGGGGACCGGCGTTTGTAG	Amplify the gBlock encoding the N. caninum GRA12 homologs Ncaninum_Liv_000214200
79	pUPRT Nc F	CTACAAACGCCGGTCCCCGCTACCCATACGATGTTCCAGA	Amplify the pUPRT vector for cloning
80	pUPRT Nc R	ACCGCCACAACAACCTCCATCGTGTAGCAGATTGCGGATA	Amplify the pUPRT vector for cloning
81	Irgm1 F	CTGCCGATTCGATTCATAAAC	Amplify IRG genes to genotype mice
82	Irgm1 R	CCTCTCAGAGAATCTAAAACCC	Amplify IRG genes to genotype mice
83	Irgb1 F	TGCTAGACAAATAATGAGTGTCTCC	Amplify IRG genes to genotype mice
84	Irgb1 R	AGGTTAGTACCTCACAGCTCCA	Amplify IRG genes to genotype mice
85	Irgb2 F	CTGGACTCTGCGCTTTTATTGG	Amplify IRG genes to genotype mice
86	Irgb2 R	CTGGAAACACTTTGCCCACG	Amplify IRG genes to genotype mice
87	Irgb2b1PWD F	ATGGGTCAGACTTCCTCTTCTAC	Amplify IRG genes to genotype mice
88	Irgb2b1PWD R	TCACAGCTCCATTCCTGTTTCCC	Amplify IRG genes to genotype mice
89	Irgb6 F	CCTCTCTTCTCCATTCAGCTTC	Amplify IRG genes to genotype mice
90	Irgb6 R	CCAAGGTGAAGCTAAGAGTGAAC	Amplify IRG genes to genotype mice
