# Supplementary material for: GRA12 is a common virulence factor across Toxoplasma gondii strains and mouse subspecies
Source: Nat Commun. 2025 Apr 16;16:3570. doi: 10.1038/s41467-025-58876-2 (PMC12003902; doi:10.1038/s41467-025-58876-2)
Supplement: Supplementary file 4 — Supplementary_Data_2 [file 41467_2025_58876_MOESM4_ESM.xlsx]

## Sheet: Protospacer list
GUIDE	GENE	IDENTITY	SEQUENCE
TGME49_000010_0_2028	TGME49_200010	GRA20	CGAAGCCTGCAGCGGAACT
TGME49_000010_73_1352	TGME49_200010	GRA20	CTCCTGAAGGCCGCGGAGA
TGME49_000010_81_1352	TGME49_200010	GRA20	TCCGCCGTGGTGGCAAAGG
TGME49_000010_87_1352	TGME49_200010	GRA20	GTTTCCGTTGTCGGAACCT
TGME49_000010_9_2028	TGME49_200010	GRA20	TTGTGTGCAATTCCCGTCA
TGME49_000360_0_1047	TGME49_200360	200360	TTACCGTGTGCCGCCTACC
TGME49_000360_21_698	TGME49_200360	200360	GCTGGGTCCCACCTTCATT
TGME49_000360_26_698	TGME49_200360	200360	CTGACAACGAACTCAAAGG
TGME49_000360_31_698	TGME49_200360	200360	ACCAGCGTCTAGATAGACC
TGME49_000360_8_1047	TGME49_200360	200360	ATCAGCAACGAGAAATAAG
TGME49_001130_12_1256	TGME49_201130	ROP33	GTCGCCAGCGGCCCTTCCA
TGME49_001130_21_628	TGME49_201130	ROP33	ACAGTTGTCTCCTCGCTTG
TGME49_001130_52_628	TGME49_201130	ROP33	TCACCACTAGGCGACGCGA
TGME49_001130_59_0	TGME49_201130	ROP33	TGTGTCTCATTGTCACTGG
TGME49_001130_60_628	TGME49_201130	ROP33	AACGAAACGCGGGGCGCTA
TGME49_001180_137_3484	TGME49_201180	MSF	CAGCATCTTGAGAAGTCAC
TGME49_001180_56_4355	TGME49_201180	MSF	CTGCCAGTGCTCCGCCACA
TGME49_001180_71_3484	TGME49_201180	MSF	TGTGGCGGGGACTGCTGCT
TGME49_001180_89_3484	TGME49_201180	MSF	TCTTCTTGAGACAGCGGCG
TGME49_001180_9_4355	TGME49_201180	MSF	GCTGCCTGCACCCTATACG
TGME49_001520_30_700	TGME49_201520	PPM3G	TAGCCTCTGGCGTACAAGA
TGME49_001520_33_1400	TGME49_201520	PPM3G	CTGCTTGAATACGGACGTT
TGME49_001520_36_2100	TGME49_201520	PPM3G	CACCTCCTCCTTGTGGTCG
TGME49_001520_41_2100	TGME49_201520	PPM3G	TGGAACGATCTCCCGGCCT
TGME49_001520_72_700	TGME49_201520	PPM3G	CGTCGTCTTCCCCTCATCA
TGME49_001630_14_698	TGME49_201630	PPM3H	TGTGTATGAGCAGAAAGGG
TGME49_001630_21_349	TGME49_201630	PPM3H	TCTACAGGGACTGTAACTG
TGME49_001630_4_698	TGME49_201630	PPM3H	GTTGAGAGCACGACAACAC
TGME49_001630_6_698	TGME49_201630	PPM3H	GTGATGCACGAGCTAGCCG
TGME49_001630_9_698	TGME49_201630	PPM3H	ATAAAATCACGATGATAGC
TGME49_002200_23_4275	TGME49_202200	202200	AGGCGGACGTGACTCCCGC
TGME49_002200_27_3420	TGME49_202200	202200	AGCCAATCCTTCGCAAGCG
TGME49_002200_29_2565	TGME49_202200	202200	TCAAAGGACCTGTGCCAGA
TGME49_002200_54_2565	TGME49_202200	202200	ACGTCCTCAAGGCCAGCTT
TGME49_002200_55_4275	TGME49_202200	202200	GTCTCGTGCGTGTACGCAC
TGME49_002420_44_435	TGME49_202420	202420	CTACGGATTCAAACCTTGC
TGME49_002420_46_435	TGME49_202420	202420	TCACTGCATTCTTCTTTGT
TGME49_002420_48_435	TGME49_202420	202420	GGCTTCCGTCGGACATACT
TGME49_002610_12_1644	TGME49_202610	PPM3D	CCAATCCGACTGAACATGG
TGME49_002610_15_1644	TGME49_202610	PPM3D	TTTTCTTGTTCATCTCGAA
TGME49_002610_21_548	TGME49_202610	PPM3D	CCAGTAGCTCGTGCAGAGC
TGME49_002610_22_1096	TGME49_202610	PPM3D	AGTTCCAGGCATGGCTCGC
TGME49_002610_5_1644	TGME49_202610	PPM3D	ACCGCATGAGCATACGATC
TGME49_002620_12_1569	TGME49_202620	GRA64	GACGCTTCGGATCCACCTA
TGME49_002620_19_1569	TGME49_202620	GRA64	TACTGTTGCAGTGGCTGTG
TGME49_002620_28_1569	TGME49_202620	GRA64	GCACAAGGGGACGCCTTTA
TGME49_002620_39_1569	TGME49_202620	GRA64	TGTTCGAGGTCTTTTGACC
TGME49_002620_52_1569	TGME49_202620	GRA64	GAAGATTGCCATTTCCTGC
TGME49_002780_105_4145	TGME49_202780	ROP25	GCCTGCGGCTGCAGCCGCA
TGME49_002780_28_4145	TGME49_202780	ROP25	GGGGTCCCGGGCAAGAGAC
TGME49_002780_37_4145	TGME49_202780	ROP25	GCGTGGGGCTCGGAGCCGG
TGME49_002780_7_4974	TGME49_202780	ROP25	TCCGCCGACCCGTCGTCGA
TGME49_002780_95_3316	TGME49_202780	ROP25	ACGCGCGGGAACCTCGTCG
TGME49_003290_13_1347	TGME49_203290	GRA34	CGCCGAAGCAACTGGCTCA
TGME49_003290_24_1347	TGME49_203290	GRA34	GTAAAAACGAAAAAAGCAC
TGME49_003290_37_1347	TGME49_203290	GRA34	CAACGCCACGTGCGATCGC
TGME49_003290_42_1347	TGME49_203290	GRA34	TTGTGTGGACGAAAGAATG
TGME49_003290_5_1347	TGME49_203290	GRA34	TCTTCGACATCGTCTCCCG
TGME49_003310_1_1000	TGME49_203310	GRA7	GAACTTCTTCTTGTTCATC
TGME49_003310_27_500	TGME49_203310	GRA7	ATCAGTTCGTCATCTGACG
TGME49_003310_29_500	TGME49_203310	GRA7	GTCGGTCTGAGACTGTCAA
TGME49_003310_5_1000	TGME49_203310	GRA7	TCGTCAGTCACTTCAGCGT
TGME49_003600_16_3095	TGME49_203600	CST2_GRA47	TTCATCAAATTGTAAAGCT
TGME49_003600_21_3095	TGME49_203600	CST2_GRA47	CTATCACACCAATAGGTGG
TGME49_003600_3_3095	TGME49_203600	CST2_GRA47	CAACTGCAGAAGAAGAGCG
TGME49_003600_41_3095	TGME49_203600	CST2_GRA47	CGCGTACAAGGTGGCATCT
TGME49_003600_53_2476	TGME49_203600	CST2_GRA47	TGTCACCTACCGCACAAAC
TGME49_003790_21_903	TGME49_203790	203790	GGCGAGGCCTGAGCTGAGG
TGME49_003790_38_1806	TGME49_203790	203790	CGTGCTATGAAGTCCTGGA
TGME49_003790_69_903	TGME49_203790	203790	GGGAACAGAATCTGGATCT
TGME49_003790_86_1806	TGME49_203790	203790	GGCGCCAGGACGGATCGGA
TGME49_003790_92_1806	TGME49_203790	203790	CGGTTCCACGAGAGTGTGA
TGME49_003930_19_1422	TGME49_203930	203930	ATGGCCTCACTGGCGTCGG
TGME49_003930_2_948	TGME49_203930	203930	TTCCTGGTTATCGGACCTG
TGME49_003930_3_1422	TGME49_203930	203930	TTCAAAAACAGTGGACACC
TGME49_003930_42_948	TGME49_203930	203930	AACGCTGTTAAAATCTCAA
TGME49_003930_9_1422	TGME49_203930	203930	GGAGAGGCTTCTGAGGGAG
TGME49_003990_2_2550	TGME49_203990	ROP12	GACACGGGGCCCTCATCGG
TGME49_003990_37_2040	TGME49_203990	ROP12	GGAATGGCGACGGGTTCGG
TGME49_003990_55_2040	TGME49_203990	ROP12	ACGGGGAGGGGGACCTCTG
TGME49_003990_6_2550	TGME49_203990	ROP12	CGCCTTTGGAGCCACACTA
TGME49_003990_63_2040	TGME49_203990	ROP12	GTACATCTGGCTGATCGGT
TGME49_004320_10_1720	TGME49_204320	204320	GTGACGAAAAGCAGAAACA
TGME49_004320_27_1720	TGME49_204320	204320	TGGCCGGGAGTCCCTCCAG
TGME49_004320_35_1290	TGME49_204320	204320	CGCTGTTTCCGTGCGTGTA
TGME49_004320_38_1290	TGME49_204320	204320	GCTTCTCGAGAGGAACAAC
TGME49_004320_7_1720	TGME49_204320	204320	GCCAGCAATATGAGAGCGG
TGME49_004340_23_3556	TGME49_204340	GRA54	CCCGTTCTTGATGAGGCCG
TGME49_004340_30_3556	TGME49_204340	GRA54	GGAGAAAGTTCGACCCTGT
TGME49_004340_77_4445	TGME49_204340	GRA54	AAATATTCGCTGCCGTCAC
TGME49_004340_92_4445	TGME49_204340	GRA54	GTGTCGCCTCTGTCACGTT
TGME49_004340_95_4445	TGME49_204340	GRA54	CGGACACGACGACACACCT
TGME49_005250_10_2660	TGME49_205250	ROP18	CTGAAAAATCGTGCGCCGT
TGME49_005250_2_2660	TGME49_205250	ROP18	TCTGTCGTACGGACAGACG
TGME49_005250_28_2660	TGME49_205250	ROP18	GTTTGGAGTCGAGTTTTGA
TGME49_005250_35_2660	TGME49_205250	ROP18	ATCCTGGACTTGGAAGAGC
TGME49_005250_42_2128	TGME49_205250	ROP18	TTGTTCTTGCATGTGCGCC
TGME49_005360_18_6288	TGME49_205360	205360	GGTGGAGACGACCAGGCGG
TGME49_005360_28_4192	TGME49_205360	205360	TGAAAGGTAGCCTCATGCG
TGME49_005360_31_5764	TGME49_205360	205360	AAGGAAGCCGTTGCAGGGG
TGME49_005360_46_6288	TGME49_205360	205360	TTCACCGAAGAGTGGGTTG
TGME49_005360_9_6288	TGME49_205360	205360	TCAGCGGGACACTTTTTCA
TGME49_007610_15_958	TGME49_207610	ROP36	GCAGTCTGGAGTACCGTAG
TGME49_007610_22_958	TGME49_207610	ROP36	AGATTGCGCAACACATCGC
TGME49_007610_37_958	TGME49_207610	ROP36	CGTCGGGATCGAGAGTGTA
TGME49_007610_46_479	TGME49_207610	ROP36	CCGTTGTCTTCCGCTATCC
TGME49_007610_47_958	TGME49_207610	ROP36	TTCACAACAAACACCTTGA
TGME49_007700_0_1416	TGME49_207700	ROP22	TGCACGAGAAGACGGAAGG
TGME49_007700_24_1416	TGME49_207700	ROP22	ACTGTTTCCCCCGATCCAC
TGME49_007700_35_1416	TGME49_207700	ROP22	CTGCCGCGATACTGCCTGC
TGME49_007700_5_1888	TGME49_207700	ROP22	AACATCTGTCAGCTCCGTT
TGME49_007700_52_1416	TGME49_207700	ROP22	GCGAACCGCTTTTCCTTGA
TGME49_008070_0_11223	TGME49_208070	208070	GCGATGAGTTCACTGCTGT
TGME49_008070_17_11223	TGME49_208070	208070	TTGAGGATATGGAGAGGGC
TGME49_008070_29_10836	TGME49_208070	208070	CCCCGACAGTCGCCTCGCC
TGME49_008070_33_10449	TGME49_208070	208070	GGGACTCAGACGGTCGCGA
TGME49_008070_44_10449	TGME49_208070	208070	ACGCTCTCGAAGGTTCGAG
TGME49_008370_15_3081	TGME49_208370	GRA46	CGGTTGCGCATCTCCTCTA
TGME49_008370_51_1027	TGME49_208370	GRA46	GCACGTTTTGCCTCGTACA
TGME49_008370_58_1027	TGME49_208370	GRA46	AAGTGAAGCTACGTTCAGA
TGME49_008370_65_2054	TGME49_208370	GRA46	CAATTCTTTTCCTCGATCA
TGME49_008370_75_2054	TGME49_208370	GRA46	TCGTTGGACTGTGCAATGA
TGME49_008450_20_3260	TGME49_208450	PI-2	TCCGGGAGTGCCACGGCGT
TGME49_008450_26_2608	TGME49_208450	PI-2	CCGCCAAAGGACGCCCCAA
TGME49_008450_28_3260	TGME49_208450	PI-2	GCAATCTCGAATTAAACTG
TGME49_008450_34_2608	TGME49_208450	PI-2	CAGCCCAGCATAACGCCAT
TGME49_008450_38_2608	TGME49_208450	PI-2	TTGTATCGGCTACTTCGGA
TGME49_008730_0_2936	TGME49_208730	MCP4	GCGGAGAGGGAGGCGTCGT
TGME49_008730_17_3670	TGME49_208730	MCP4	TCTTTACTGCCTTGCCAGC
TGME49_008730_27_2936	TGME49_208730	MCP4	GCTTTGGCACGCCGACAAC
TGME49_008730_72_3670	TGME49_208730	MCP4	GGCACCGTGGCCTTCATCG
TGME49_008730_85_2936	TGME49_208730	MCP4	GCTTTGGCACGCTGACAAC
TGME49_008740_15_3190	TGME49_208740	MCP3	TGCATCCGAGCGAAGTGTA
TGME49_008740_17_2552	TGME49_208740	MCP3	TGATGCTTCAGGTTGCAGA
TGME49_008740_21_2552	TGME49_208740	MCP3	TCAATCCATTCATCCATCC
TGME49_008740_35_2552	TGME49_208740	MCP3	CTTCACCTGTCTTTGACTG
TGME49_008740_6_3190	TGME49_208740	MCP3	GCTTCGATGTTCCTGGCTC
TGME49_008830_29_1767	TGME49_208830	GRA16	GTTTGTGAATATTGAGGCC
TGME49_008830_59_1178	TGME49_208830	GRA16	TCCTATCTCGTACGTAAAG
TGME49_008830_59_1767	TGME49_208830	GRA16	GCCGACTGACTAATCCGTC
TGME49_008830_69_1767	TGME49_208830	GRA16	CTCAATCCCGGCGACGAAC
TGME49_009170_1_1143	TGME49_209170	209170	CCGCTGCCGCGAGTCTCGC
TGME49_009170_11_1524	TGME49_209170	209170	TCCTGCTGCCAGTTCCGAC
TGME49_009170_20_1524	TGME49_209170	209170	CGTTGCCTGCTGCGTCGGA
TGME49_009170_24_1143	TGME49_209170	209170	GCCCGCAGCTGCAGCCAGG
TGME49_009170_43_1143	TGME49_209170	209170	TACATACCCACGGTGCTGT
TGME49_009980_56_1940	TGME49_209985;TGME49_210095;TGME49_321700;TGME49_321710	ROP42/ROP43	CGGCTCCGGCTCCCCAGGC
TGME49_009980_75_1940	TGME49_209985;TGME49_210095;TGME49_321700;TGME49_321710	ROP42/ROP43	GGCTGTGAGGGTCCTGGGA
TGME49_009980_8_2425	TGME49_209985;TGME49_210095;TGME49_321700;TGME49_321710	ROP42/ROP43	TGTGGAGGAACCCCTGTCG
TGME49_010090_10_1828	TGME49_209985;TGME49_210095;TGME49_321700;TGME49_321710	ROP42/ROP43	#VALUE!
TGME49_010090_25_1371	TGME49_209985;TGME49_210095;TGME49_321700;TGME49_321710	ROP42/ROP43	TCGGGGGCCGTAACTGTCA
TGME49_010090_57_1371	TGME49_209985;TGME49_210095;TGME49_321700;TGME49_321710	ROP42/ROP43	TGTTGTCTCGGGGATCTAG
TGME49_010110_25_2040	TGME49_209985;TGME49_210095;TGME49_321700;TGME49_321710	ROP42/ROP43	#VALUE!
TGME49_010110_45_2040	TGME49_209985;TGME49_210095;TGME49_321700;TGME49_321710	ROP42/ROP43	TCGGCCCCGGGCCCCCAGG
TGME49_010110_47_2550	TGME49_209985;TGME49_210095;TGME49_321700;TGME49_321710	ROP42/ROP43	GGAAGAACAGGAGGCTCAC
TGME49_010110_9_2550	TGME49_209985;TGME49_210095;TGME49_321700;TGME49_321710	ROP42/ROP43	ATTACTGTCGCCTCCTCGG
TGME49_010370_10_2750	TGME49_210370	ROP54	AAACGCAAAAACGCTTGCC
TGME49_010370_31_2200	TGME49_210370	ROP54	GGCGTTGGCCAGTTCTGCT
TGME49_010370_44_2200	TGME49_210370	ROP54	GAGGTCCTTTGCCATCCCG
TGME49_010370_5_2750	TGME49_210370	ROP54	GGCTCCCTCGAGTGGCGGT
TGME49_010370_52_2200	TGME49_210370	ROP54	CGCCAATGAGCTCGTGCCG
TGME49_010820_10_3605	TGME49_210820	210820	GAATGAGCCTGACAAGATG
TGME49_010820_25_3605	TGME49_210820	210820	GGAACCGGAAATGTGGAGC
TGME49_010820_33_3605	TGME49_210820	210820	CCTTCTCTTCAAGAGTCGG
TGME49_010820_46_3605	TGME49_210820	210820	TCCAAGTGCTGCGCGACCG
TGME49_010820_61_2884	TGME49_210820	210820	CCTCCGTCCAGGGGAAAGT
TGME49_011260_35_1806	TGME49_211260	ROP26	CGTCCTCGGGCAGTTAGCA
TGME49_011260_39_1806	TGME49_211260	ROP26	GATTCAGGTCCTCCTCTGA
TGME49_011260_4_2408	TGME49_211260	ROP26	GTGGCAGATCAGATGGACG
TGME49_011260_54_1806	TGME49_211260	ROP26	GCCTCTGTGAGGCAGCCGC
TGME49_011260_58_1806	TGME49_211260	ROP26	CTGCAATTCTCTATATAGT
TGME49_011290_13_2468	TGME49_211290	ROP15	TCAGTGACTTTCTGCGGTC
TGME49_011290_16_2468	TGME49_211290	ROP15	AGCGGCTCCCTGTCGCTTG
TGME49_011290_34_2468	TGME49_211290	ROP15	ACAGCTACCAAAGCCGCTC
TGME49_011290_41_2468	TGME49_211290	ROP15	GTTTCAATATGCTGCTGTC
TGME49_011290_45_2468	TGME49_211290	ROP15	GATACGAGCCCAAGTAGAG
TGME49_011460_10_1689	TGME49_211460	MYR4	GCCAGGCGCCATCAATCCA
TGME49_011460_14_1689	TGME49_211460	MYR4	CGTTTGACGGAACGCTCGA
TGME49_011460_58_1126	TGME49_211460	MYR4	CCACCACTGGGCTTACTGT
TGME49_011460_6_563	TGME49_211460	MYR4	AACAGTCAACGGAGAAAAC
TGME49_011460_64_1126	TGME49_211460	MYR4	CCGTTGCAGGTGCACTGTC
TGME49_012300_11_3668	TGME49_212300	GRA32	GTCGTCATCATCCTCTCGA
TGME49_012300_12_2882	TGME49_212300	GRA32	ATTTCACGTTGCTGAAAGA
TGME49_012300_13_2882	TGME49_212300	GRA32	GCAAGAGTCTGTAGTTTGG
TGME49_012300_4_2882	TGME49_212300	GRA32	GCAATAAGCAGCTGACCTG
TGME49_012300_8_2358	TGME49_212300	GRA32	TCAGCCGCATCTACCGTGA
TGME49_012410_23_930	TGME49_212410	GRA11A	GTCCCCGATTCTGAAGATG
TGME49_012410_30_1395	TGME49_212410	GRA11A	GGTCAAAGTCTTCGGGGGC
TGME49_012410_40_930	TGME49_212410	GRA11A	CTCGTGCGACGCATCAATG
TGME49_012410_49_465	TGME49_212410	GRA11A	CAAAGCCAAAGCAGAAATG
TGME49_012410_9_1395	TGME49_212410	GRA11A	TGCTAGCAGGGGGTGGCGC
TGME49_013070_103_3624	TGME49_213069	213069	AAAACGTGACGACGAGAAA
TGME49_013070_104_3624	TGME49_213069	213069	GTGACGACGAGAAATGGAG
TGME49_013070_18_5436	TGME49_213069	213069	AAGTGACTAGGCAAATGCG
TGME49_013070_74_3624	TGME49_213069	213069	GACGGGGAGGCGTTTGCAG
TGME49_013070_83_3624	TGME49_213069	213069	ACACCCATCTCGACAGATT
TGME49_013070_84_3624	TGME49_213069	213069	CACCCATCTCGACAGATTC
TGME49_013070_88_3624	TGME49_213069	213069	CAGCAGAAGACTCAGCAAG
TGME49_013070_93_3624	TGME49_213069	213069	ACCCCTGAGAATGTCAGCC
TGME49_014080_12_794	TGME49_214080	Toxofilin	CTTCATGCCTTCAGAAAGC
TGME49_014080_18_794	TGME49_214080	Toxofilin	AATCTTCCCGTTTTCGGGC
TGME49_014080_30_794	TGME49_214080	Toxofilin	GAGCAGCCCTAGTTCCTGT
TGME49_014080_37_794	TGME49_214080	Toxofilin	GTCTGTAGCGCCGCTGCTT
TGME49_014080_40_794	TGME49_214080	Toxofilin	GCGGCTTTAGCTTGCTCTG
TGME49_014410_2_1346	TGME49_214410	214410	CTGTCGCGAGGAATTAAAG
TGME49_014410_31_1346	TGME49_214410	214410	ATCTGCCCGGAATCGTGCG
TGME49_014410_51_1346	TGME49_214410	214410	CGGCCTGTCCACCACGATG
TGME49_014410_60_1346	TGME49_214410	214410	CCTCTTGGTTTCCCCAAGA
TGME49_014410_63_673	TGME49_214410	214410	CAGTGGAAGGAGCAGTGTG
TGME49_015160_13_543	TGME49_215160	215160	ATGCATCATTCACGCATAG
TGME49_015160_6_1086	TGME49_215160	215160	AGATTGACGCAACGGGATA
TGME49_015160_8_1086	TGME49_215160	215160	CTTTGTACGGCAAATTGTA
TGME49_015220_11_628	TGME49_215220	GRA22	TCAGCAGTGTTCCCAAACA
TGME49_015220_19_628	TGME49_215220	GRA22	TCAGTAGCCGAGGACGCCT
TGME49_015220_35_1256	TGME49_215220	GRA22	AAGCTGCCATCTTCCTGCC
TGME49_015220_37_628	TGME49_215220	GRA22	#VALUE!
TGME49_015220_40_1256	TGME49_215220	GRA22	TGCTGAGGTTCGTCCGTCG
TGME49_015220_41_1256	TGME49_215220	GRA22	TCTCTTCAGTCTTTTGCTG
TGME49_015220_7_628	TGME49_215220	GRA22	ATTTTGTCCTGACACGGAA
TGME49_015360_0_1425	TGME49_215360	GRA62	GTTGAGTGTCGCCCGAGGG
TGME49_015360_17_950	TGME49_215360	GRA62	TCGTCTGTAGCCCGCTGAC
TGME49_015360_2_950	TGME49_215360	GRA62	ACTTCTCCACTAACTCTAC
TGME49_015360_22_950	TGME49_215360	GRA62	AATGTCGCTTGCACGATCC
TGME49_015360_29_950	TGME49_215360	GRA62	TTTCATCGACAGATTCATC
TGME49_015770_37_1172	TGME49_215775	ROP8	AGCTCCGACTCTACGCGGA
TGME49_015770_45_586	TGME49_215775	ROP8	GGACGCGCCTCCCGGCGAC
TGME49_015770_49_1172	TGME49_215775	ROP8	CGCCTCGAGATATGCATAA
TGME49_015770_52_586	TGME49_215775	ROP8	AAATGCTACTGGCTCAATT
TGME49_015770_57_1172	TGME49_215775	ROP8
TGME49_015780_17_2148	TGME49_215775	ROP8	TAGTCCGTACGTTTGCTTG
TGME49_015780_18_2148	TGME49_215775	ROP8	GACACTAGACTGTCAGCTG
TGME49_015780_26_2148	TGME49_215775	ROP8	GCCAAGCTCCGACTCTACG
TGME49_015780_36_1432	TGME49_215775	ROP8	TAGGGGACGCGCCTCCCGG
TGME49_015910_23_2016	TGME49_215910	215910	CCTCGAGATCCGCTGGCCA
TGME49_015910_23_4032	TGME49_215910	215910	AAGTGCACTTTACTCTGCA
TGME49_015910_50_5544	TGME49_215910	215910	AGACGGTCCGTGACGAAGA
TGME49_015910_54_1512	TGME49_215910	215910	GGAACAGACTCTTGCTGCG
TGME49_015910_75_5544	TGME49_215910	215910	CGTACCCCGCCAGCACGTT
TGME49_017400_20_2349	TGME49_217400	217400	GTTGTAGTCTTTAACCACA
TGME49_017400_28_2349	TGME49_217400	217400	GCCATAGTGTCGTAGAAGC
TGME49_017400_34_2349	TGME49_217400	217400	TTCTCTTCGTCGTGCCTCA
TGME49_017400_37_783	TGME49_217400	217400	GCGGCATTCTGATCTTTCA
TGME49_017400_79_783	TGME49_217400	217400	GCTGAGACCACTTTCGCTT
TGME49_017430_15_2800	TGME49_217430	PI-1	GGACAGCGCTGACGGCGTA
TGME49_017430_19_1680	TGME49_217430	PI-1	ACAGACTGCTGCATTCACA
TGME49_017430_2_2800	TGME49_217430	PI-1	TGACCGGCCGTCGAAATAG
TGME49_017430_32_1680	TGME49_217430	PI-1	AGGGTCGTTTCCGGAGTGA
TGME49_017430_8_2800	TGME49_217430	PI-1	TCCTCTCGCCCCGAAATAC
TGME49_017530_10_1522	TGME49_217530	GRA63	TGAGTTCTCTTTTATTGAT
TGME49_017530_13_1522	TGME49_217530	GRA63	TTCCTTCCGAAAATAAGGG
TGME49_017530_23_1522	TGME49_217530	GRA63	GCGAGGCTTCGGTAGAAAG
TGME49_017530_59_761	TGME49_217530	GRA63	CATCCCCCGTCAAATTGTT
TGME49_017530_64_1522	TGME49_217530	GRA63	ACTGCGGCAGAAAGTTGCT
TGME49_017680_14_13108	TGME49_217680	GRA57	ACACGGCGGATATCAAACG
TGME49_017680_19_13108	TGME49_217680	GRA57	TCGCCTTTCCAGGGGCAGA
TGME49_017680_2_13108	TGME49_217680	GRA57	CTTGAGGCTCGTCAGCAAC
TGME49_017680_4_13108	TGME49_217680	GRA57	ATCGCTCGACGCTTCCTGC
TGME49_017680_40_12656	TGME49_217680	GRA57	TGAAGCCAGTCGATGTCGC
TGME49_018270_24_842	TGME49_218270	ROP48	CATCTGGCTTATGCAATCT
TGME49_018270_27_842	TGME49_218270	ROP48	CCTTCAAAGCCCGAGTTGC
TGME49_018270_3_1263	TGME49_218270	ROP48	CGCAGGCCGACAGCTAAAC
TGME49_018270_33_842	TGME49_218270	ROP48	ATGCGAGAATAACAGCAGC
TGME49_018270_9_1263	TGME49_218270	ROP48	CAGAGCGGCAGCTCCGGCG
TGME49_019810_21_4132	TGME49_219810	GRA40	TGTCTTCCGCGGACAGCGA
TGME49_019810_47_6198	TGME49_219810	GRA40	AGACTTCGGGGTCAGCCGC
TGME49_019810_58_6198	TGME49_219810	GRA40	GAACGAGTTGGAGAAACGA
TGME49_019810_76_5165	TGME49_219810	GRA40	CCGGCTTGCCACGTGGAAC
TGME49_019810_84_4132	TGME49_219810	GRA40	AAGTAGACAAAAGAGTTCG
TGME49_020240_25_2650	TGME49_220240	GRA31	TTTCCCCCGTTCCTCGCTC
TGME49_020240_35_2650	TGME49_220240	GRA31	CTTTGTCTATCCTCATCGG
TGME49_020240_45_2650	TGME49_220240	GRA31	ATCCTGAGGACGCCTCCGG
TGME49_020240_60_2120	TGME49_220240	GRA31	GGACTCCCCGTTGCAGGTG
TGME49_020240_78_2120	TGME49_220240	GRA31	GGAGAAGGTGGTGATCTGG
TGME49_020950_0_696	TGME49_220950	MAF1B	TGTCGACGCGGTGGACCTA
TGME49_020950_15_696	TGME49_220950	MAF1B	CCAACTGCAGTGGCCATGA
TGME49_020950_32_696	TGME49_220950	MAF1B	CCTCCACAGGAGGCGGTGC
TGME49_020950_44_696	TGME49_220950	MAF1B	GCGATGGTGGAGGCGGCGG
TGME49_020950_59_696	TGME49_220950	MAF1B	GAACTTCGACGGGCGGCGG
TGME49_021210_0_1419	TGME49_221210	CYP18	ATTATCTTGGAGCTCCGTG
TGME49_021210_2_1419	TGME49_221210	CYP18	TGAAGTTCTTGACAGTTTT
TGME49_021210_6_1419	TGME49_221210	CYP18	GCCTTTTCGACAAGTACAA
TGME49_022100_14_3165	TGME49_222100	SOS1	GACGTTGCTGAGCTCTGAC
TGME49_022100_38_3165	TGME49_222100	SOS1	GTCAATGGTAAAGGAAGGA
TGME49_022100_45_1899	TGME49_222100	SOS1	GGCTTTTCGATTCTACTCG
TGME49_022100_63_1899	TGME49_222100	SOS1	AAACCAAAGCGGGAAGCGT
TGME49_022100_66_2532	TGME49_222100	SOS1	ACGGCTTCACGTAGCGGGC
TGME49_022170_15_1392	TGME49_222170	GRA17	ACGCGCCACAGGGAGCAGC
TGME49_022170_22_1392	TGME49_222170	GRA17	GAACGAATCGCTCGCATCG
TGME49_022170_36_1392	TGME49_222170	GRA17	ACGGGCAACACGGAGGAGT
TGME49_022170_55_1392	TGME49_222170	GRA17	TTGCCGCCATCGCCGTCAG
TGME49_022170_62_1392	TGME49_222170	GRA17	TCCTTCACGAAGAGCTCAA
TGME49_023920_12_5304	TGME49_223920	RON3	CGCAAACGTCTCGGTGGTT
TGME49_023920_14_4488	TGME49_223920	RON3	CGGCCCTGGTTCGCGTTGA
TGME49_023920_23_5304	TGME49_223920	RON3	ATCAATGGAATCCTTCGCA
TGME49_023920_30_3264	TGME49_223920	RON3	GTTAATCAGCTGCGGGAGA
TGME49_023920_40_3264	TGME49_223920	RON3	ATGTCTTTGCGGAGAGAAA
TGME49_025150_36_886	TGME49_225150	225150	GCACGAACGCAACCGCATG
TGME49_025150_51_886	TGME49_225150	225150	GAAATCCGCCGCTCTTTGT
TGME49_025150_54_1772	TGME49_225150	225150	ATCTACCTGTGGCAGGTCA
TGME49_025150_75_886	TGME49_225150	225150	TCTTGCGAGTTCTCTCGCT
TGME49_025150_80_886	TGME49_225150	225150	CTGATGAGCTGGCTTCCGC
TGME49_025160_14_1434	TGME49_225160	225160	GGCCCCTTCTCCAGAAGGC
TGME49_025160_30_1434	TGME49_225160	225160	TTTCTGTCATCTCTTCTCG
TGME49_025160_34_1434	TGME49_225160	225160	AAGGCGGACAAGTTCCAAA
TGME49_025160_44_1434	TGME49_225160	225160	AGCACAGCCGTAGCAACAC
TGME49_025160_6_1434	TGME49_225160	225160	TCCATTCCGGCGACATTAT
TGME49_025200_33_10881	TGME49_225200	225200	TGCGAAACGCCTTCCGGTC
TGME49_025200_40_10881	TGME49_225200	225200	TGTTCGGCGAATGACTGTT
TGME49_025200_46_11718	TGME49_225200	225200	CGGCATGCGCTTTTTGGAC
TGME49_025200_51_1674	TGME49_225200	225200	TCGCCAGCAGGCGGTGTCC
TGME49_025200_82_837	TGME49_225200	225200	ACTTGAACTCTGAGTAACC
TGME49_025320_28_1246	TGME49_225320	225320	TAAATGCTTCGTGCCCTAT
TGME49_025320_30_1246	TGME49_225320	225320	CATCAGCGTAGCCAACACG
TGME49_025320_4_1869	TGME49_225320	225320	CACGCTTGACATCGAGCTT
TGME49_025320_58_623	TGME49_225320	225320	AGCAAGCAGTGGCTCCGCC
TGME49_025320_6_1246	TGME49_225320	225320	CTTTCACCAAGTTGAATCT
TGME49_025330_16_768	TGME49_225330	225330	ACGCTTCTTGCTTTTCGAC
TGME49_025330_19_768	TGME49_225330	225330	TGTGACTGAGACTCTTCAC
TGME49_025330_58_768	TGME49_225330	225330	CTCCTTCATCAGGCTCATT
TGME49_025330_66_768	TGME49_225330	225330	CCCCCCTCCGCTTCATCAG
TGME49_025330_71_768	TGME49_225330	225330	GCCTTCTTCTTTCCAACTC
TGME49_025860_28_5208	TGME49_225860	225860	AGAGACTGCAGACGAACTA
TGME49_025860_7_5208	TGME49_225860	225860	CCAAAAGTAGGTAGAAGTG
TGME49_025860_78_4340	TGME49_225860	225860	CGCGGATCTGATGGGAGGT
TGME49_025860_87_4340	TGME49_225860	225860	GTGGAAAAGCCCTCTCAAT
TGME49_025860_94_4340	TGME49_225860	225860	TCAGAGCTTTTGTTCTCGG
TGME49_026380_19_1138	TGME49_226380	GRA35	GGCCTCAGACTCTTCTTGC
TGME49_026380_49_569	TGME49_226380	GRA35	TTCGGCCTGGGGCGATTAA
TGME49_026380_55_569	TGME49_226380	GRA35	CACGTTTCGCATCACCTGA
TGME49_026380_62_569	TGME49_226380	GRA35	GGAGGCTTCCCCGTATCGG
TGME49_026380_9_1138	TGME49_226380	GRA35	TTCGAATACCAGGTTTTGA
TGME49_026690_10_562	TGME49_226690	226690	TCTGGCGCCGCCGGGTGAG
TGME49_026690_14_843	TGME49_226690	226690	CGCAGGTCCTCGCTGGCGT
TGME49_026690_24_843	TGME49_226690	226690	GCAGCGACTCCGCATCCGC
TGME49_026690_25_1124	TGME49_226690	226690	ACTGCGAGTGGGGTCGACG
TGME49_026690_4_562	TGME49_226690	226690	CGCGCAGGCAACGCTTCGA
TGME49_027010_11_872	TGME49_227010	ROP30	CGCCATAGTGGTAAACGGC
TGME49_027010_2_872	TGME49_227010	ROP30	CGCTCTCTGCGGAAACTCA
TGME49_027010_25_436	TGME49_227010	ROP30	CATTGCAACCATCACGGAA
TGME49_027010_32_436	TGME49_227010	ROP30	CCGGTAGATTTTACGCACC
TGME49_027010_6_872	TGME49_227010	ROP30	GACGAATTCGCGTCCTGGA
TGME49_027280_19_2260	TGME49_227280	GRA3	TCCGCCGCAAGGCCTCCCA
TGME49_027280_4_2260	TGME49_227280	GRA3	CTCACCAGCTTCGTTGACG
TGME49_027280_45_1808	TGME49_227280	GRA3	TTGTCCACCTTATCCGACT
TGME49_027280_50_1808	TGME49_227280	GRA3	CTTCCAGGAGCACTGCACC
TGME49_027280_8_2260	TGME49_227280	GRA3	CTTCCCCCACACCCGTAAC
TGME49_027620_0_1612	TGME49_227620	GRA2	AGGCACGTCGACTGGTCCC
TGME49_027620_4_1209	TGME49_227620	GRA2	TCCCAACGTGCATCCAGAG
TGME49_027620_8_1209	TGME49_227620	GRA2	GCCTCTCGTCTGGGAGTGG
TGME49_027810_19_968	TGME49_227810	ROP11	CAGTCCTGGCCACTTGCAC
TGME49_027810_24_968	TGME49_227810	ROP11	CGGTGTAACTCTCGCGACT
TGME49_027810_32_968	TGME49_227810	ROP11	GCAAGGTTTCAATCACGAA
TGME49_027810_44_968	TGME49_227810	ROP11	GCCCCGAGAATGCGCTCCA
TGME49_027810_6_1452	TGME49_227810	ROP11	AATTCTGCCTCAGGCACTT
TGME49_028170_10_7128	TGME49_228170	GRA44	AGCCCTGGAGCAGCCAATT
TGME49_028170_12_6600	TGME49_228170	GRA44	ATTTGCCTGGCGGCAGCAG
TGME49_028170_13_7128	TGME49_228170	GRA44	GTTGAACCACCGCAACAAC
TGME49_028170_24_6072	TGME49_228170	GRA44	TTCGTCACGAGCTGAAAGA
TGME49_028170_7_6864	TGME49_228170	GRA44	CGACACGGAGAACATTGTA
TGME49_028760_2_1737	TGME49_228760	228760	GACAATGCGGAGGTGAGAC
TGME49_028760_24_1737	TGME49_228760	228760	CTCGTTGGACGCGATGCTC
TGME49_028760_30_1737	TGME49_228760	228760	GCGTTTCCACGTCTTCCCG
TGME49_028760_32_1737	TGME49_228760	228760	GCTCCCGTGCCGACGAGAG
TGME49_028760_59_1737	TGME49_228760	228760	ACGGACAGACTTTCCTCGC
TGME49_029010_15_2799	TGME49_229010	RON4	CTCACCCTCGCCATTGGAC
TGME49_029010_20_2799	TGME49_229010	RON4	AAGTCCGAGGAGCAGCAGT
TGME49_029010_26_3732	TGME49_229010	RON4	ACACCGTCTGCACCTGCTT
TGME49_029010_27_2799	TGME49_229010	RON4	CTGGCGTCGCTCCCAGAAC
TGME49_029010_5_2799	TGME49_229010	RON4	ACTCACGAGATGCTGGAGT
TGME49_029500_1_1086	TGME49_229500	229500	GTTGAAACCGAGAAAGACG
TGME49_029500_28_1086	TGME49_229500	229500	GTGGAGGATTGTCAACATA
TGME49_029500_35_1086	TGME49_229500	229500	GGTACATGCGAGGGAGAGG
TGME49_029500_4_1086	TGME49_229500	229500	AGAAAGAAGAGACGGATAA
TGME49_029500_45_1086	TGME49_229500	229500	TGTAGATTTGCCACACAGC
TGME49_030180_105_5185	TGME49_230180	GRA24	CAGGAACGCCGGCCCCTGT
TGME49_030180_4_6222	TGME49_230180	GRA24	TTCCTTCGGGTCATGGAGT
TGME49_030180_51_5185	TGME49_230180	GRA24	TGGAGGCCTCCACGCGGCG
TGME49_030180_89_5185	TGME49_230180	GRA24	GCGCCTTCCAGAGTGCCGT
TGME49_030180_96_4148	TGME49_230180	GRA24	GGTCGTTTCCTGCTAGCCA
TGME49_030350_14_4155	TGME49_230350	RON11	TTCGCTATCAGCGAGGGAG
TGME49_030350_20_3324	TGME49_230350	RON11	TCAAGTTCCTCACGTCTCA
TGME49_030350_23_3324	TGME49_230350	RON11	GCGCTAGACGAAGAGCATC
TGME49_030350_23_4155	TGME49_230350	RON11	GCGGAGAATGTCAGGCGAA
TGME49_030350_24_3324	TGME49_230350	RON11	GAACAGCGACTGAGTTTGT
TGME49_031960_25_6846	TGME49_231960	GRA28	GTCAACCGTTGTTTTGGGC
TGME49_031960_40_6846	TGME49_231960	GRA28	AGTCGAACCTTGTGGCAAC
TGME49_031960_46_6846	TGME49_231960	GRA28	CCTGGACTGTTCGACGACC
TGME49_031960_51_6846	TGME49_231960	GRA28	GTTCCTCCTTTGTGCTAGT
TGME49_031960_63_6846	TGME49_231960	GRA28	AAACACGGAATCCAACAAG
TGME49_032000_11_1442	TGME49_232000	GRA30	CTCAATCTTGTAATATCCG
TGME49_032000_11_2163	TGME49_232000	GRA30	GCAACTCCTGATCCGATGA
TGME49_032000_15_2163	TGME49_232000	GRA30	GACGCGAGTCCAGCGATAA
TGME49_032000_69_1442	TGME49_232000	GRA30	GGGTCAGAGCCCTGGCGCC
TGME49_032000_75_721	TGME49_232000	GRA30	TCGGCGCCAGCGATGTCCA
TGME49_032020_15_2816	TGME49_232020	RON12	TTCTCGCCGAGAAACGAAA
TGME49_032020_47_2816	TGME49_232020	RON12	AGCCTCGAGCGTTTCCCGT
TGME49_032020_7_3520	TGME49_232020	RON12	ATGTGTTCGGATCGTTCGC
TGME49_032020_73_2112	TGME49_232020	RON12	GCGGCCGACGTCACCCAAG
TGME49_032020_95_2816	TGME49_232020	RON12	TGTAGCGGAAAGGCATTGT
TGME49_034370_17_1233	TGME49_234370	SRS42	AGCTGGTTTGTGAGGGAAA
TGME49_034370_19_1233	TGME49_234370	SRS42	TGCAACAATGCCAAGAACT
TGME49_034370_23_1233	TGME49_234370	SRS42	TATGTGTATCCTGGATGGA
TGME49_034370_30_1233	TGME49_234370	SRS42	GTGGTTCAGTTCCATCCGC
TGME49_034370_34_1233	TGME49_234370	SRS42	AGGAGCAGCAGTTTCCGTT
TGME49_034540_2_3640	TGME49_234540	234540	CCACAAGGTCGACAGCGCG
TGME49_034540_20_3640	TGME49_234540	234540	CGACGCAACTGCCGAATGC
TGME49_034540_31_2912	TGME49_234540	234540	GTCCCGCTGGAAGGCATAA
TGME49_034540_5_3640	TGME49_234540	234540	CGATCAGCAATGCCGACGG
TGME49_034540_55_2184	TGME49_234540	234540	AGGATACGAGTGTCAGAAA
TGME49_034950_10_1588	TGME49_234950	234950	TTGCTGTAGATATTTGACA
TGME49_034950_2_1588	TGME49_234950	234950	GTCGCCGAACGCATGCCGT
TGME49_034950_21_1191	TGME49_234950	234950	CGCTGCAGCAATCTCGATG
TGME49_034950_24_1191	TGME49_234950	234950	CGCTTCTCTCGGCCAATGT
TGME49_034950_7_1588	TGME49_234950	234950	TGCCGCAACCAGCATATTG
TGME49_035130_39_1586	TGME49_235130	RASP1	AGTGAGAGTCTTGTCTGCT
TGME49_035130_49_1586	TGME49_235130	RASP1	AAAAGAACGACTGTCGCTT
TGME49_035130_53_0	TGME49_235130	RASP1	CAATCAACGCGCATTCCGA
TGME49_035130_56_0	TGME49_235130	RASP1	GAGCACGTCGAATTTGTCG
TGME49_035130_66_0	TGME49_235130	RASP1	GCCGGTTCTCTCTTCGGAG
TGME49_036860_16_536	TGME49_236860	236860	AGACCGAAATCGCGAGGAT
TGME49_036860_18_2144	TGME49_236860	236860	TTCCTAACTGATACCCGCA
TGME49_036860_20_1608	TGME49_236860	236860	GTGAAACTGTAGTACCACA
TGME49_036860_32_536	TGME49_236860	236860	CAAGACGAAAGTTTGAAGG
TGME49_036860_34_1876	TGME49_236860	236860	ACAGTCGAACGATGTCTGA
TGME49_036870_1_822	TGME49_236870	GRA42	ACCCTGCCGTCAAGTGAAT
TGME49_036870_15_822	TGME49_236870	GRA42	ACAGCATGGCACTGGACGC
TGME49_036870_21_822	TGME49_236870	GRA42	TGCTCGTGTCTCTGTCTGC
TGME49_036870_23_822	TGME49_236870	GRA42	AGGAGCTGCAACTCCGACC
TGME49_036890_1_1712	TGME49_236890	GRA37	ACGTATATTAGGGCGAGAA
TGME49_036890_44_1284	TGME49_236890	GRA37	GAGAAGGAGAGGTTGACAC
TGME49_036890_48_1284	TGME49_236890	GRA37	TTCGATTGTTTCCTCACTG
TGME49_037180_26_902	TGME49_237180	237180	CAGAATGGGCGAACTCAGC
TGME49_037180_30_902	TGME49_237180	237180	CAGCAGCAATTGGAAGCTA
TGME49_037180_34_902	TGME49_237180	237180	GTAAAACAACAGAGATACA
TGME49_037180_36_902	TGME49_237180	237180	CTTCTGCGGGACTACAACG
TGME49_037180_41_902	TGME49_237180	237180	AGCGTTCGTTGACATGTGG
TGME49_037230_36_3252	TGME49_237230	MYR3	ATCCGACAACTATGGACCC
TGME49_037230_67_2439	TGME49_237230	MYR3	CCCACCACCAACTTGCTGT
TGME49_037230_75_2439	TGME49_237230	MYR3	TCTTCGTTATGCTACCCCG
TGME49_037230_80_2439	TGME49_237230	MYR3	AGACCGAAAGACGTCAATA
TGME49_037500_0_698	TGME49_237500	PPM3A	GAAGAGTCCGTGGCCGGGA
TGME49_037500_10_698	TGME49_237500	PPM3A	TATCTGAAGAAGAGGACGA
TGME49_037500_18_698	TGME49_237500	PPM3A	CCGCGAGCGGCGCGTTCGC
TGME49_037500_22_1745	TGME49_237500	PPM3A	GAACAGCGAATTCAGTGCG
TGME49_037500_9_1396	TGME49_237500	PPM3A	CCTCCGCGAGACTCTTGCG
TGME49_037800_18_402	TGME49_237800	GRA11B	ACCGTGCTGGCGACGGTGA
TGME49_037800_2_804	TGME49_237800	GRA11B	GGCTGCGGGAAGCAGAAGA
TGME49_037800_26_402	TGME49_237800	GRA11B	GACTCGACTTCCGAACTGC
TGME49_037800_34_804	TGME49_237800	GRA11B	GCATCCTCATAGCCTGACA
TGME49_037800_7_804	TGME49_237800	GRA11B	ACTCAAAGCCAAAGCAGAA
TGME49_037880_28_1437	TGME49_237880	GRA13	TGATTGAGGTCATGTCAAC
TGME49_037880_32_1437	TGME49_237880	GRA13	ATTGCCAACAACTTCTCCG
TGME49_037880_38_1437	TGME49_237880	GRA13	TCTGCAGACACACGGGACT
TGME49_037880_40_1437	TGME49_237880	GRA13	AGAGACTGCGGCTTGCGCC
TGME49_037880_47_1437	TGME49_237880	GRA13	ACGAAGGCACTTTCCTGCC
TGME49_039010_13_3185	TGME49_239010	HCE1_TEEGR	CAACGGCGACAGTGGTCGC
TGME49_039010_49_2548	TGME49_239010	HCE1_TEEGR	CCTCTTCGTGAGACCCTGG
TGME49_039010_62_2548	TGME49_239010	HCE1_TEEGR	TAGGTGTCAACGGCGACAG
TGME49_039010_70_2548	TGME49_239010	HCE1_TEEGR	AATCGCGACTCGATGATCC
TGME49_039010_77_2548	TGME49_239010	HCE1_TEEGR	TGGCGAAGCTGGGTCCTCG
TGME49_039600_18_2292	TGME49_239600	ROP23	CATTTTCCCCATGCTGCAT
TGME49_039600_4_1719	TGME49_239600	ROP23	ATGTCTCCTCGTCTGAACG
TGME49_039600_48_1719	TGME49_239600	ROP23	ACCAGACTGTTGGGCGTGT
TGME49_039600_64_1719	TGME49_239600	ROP23	TTCAGCATTACACGACGCC
TGME49_039600_68_1719	TGME49_239600	ROP23	CAAAGGAGAGTGCTCTCGA
TGME49_039740_10_2308	TGME49_239740	GRA14	TGAGGAGTTGGGGCAGTCT
TGME49_039740_15_2308	TGME49_239740	GRA14	TTCCTGCTGCGGTTGATGT
TGME49_039740_18_2308	TGME49_239740	GRA14	GAAATTGTCTGCTCCAAAC
TGME49_039740_39_1731	TGME49_239740	GRA14	TGCAGACGCAACAGAACCA
TGME49_039740_48_1731	TGME49_239740	GRA14	CTGAAGGGATCGAGATAGC
TGME49_040060_25_664	TGME49_240060	IST	ACAACTGCTTGTACTACTA
TGME49_040060_57_1328	TGME49_240060	IST	GCCTCCTCGCTTGGCCGTT
TGME49_040060_59_664	TGME49_240060	IST	AAGCGCCTGGCCTGCATCG
TGME49_040060_85_1328	TGME49_240060	IST	GATAGGCGACATTGGACGT
TGME49_040060_88_664	TGME49_240060	IST	GCCTGCAGGGCCGCAGACG
TGME49_040090_62_1978	TGME49_240090	ROP34_WNG2	ACCGCGAGTCGCGAGTATC
TGME49_040090_64_1978	TGME49_240090	ROP34_WNG2	GAAGGCGACAGTGAGAAAG
TGME49_040090_69_1978	TGME49_240090	ROP34_WNG2	TGCTCTGCATGTGCAGCGA
TGME49_040090_73_1978	TGME49_240090	ROP34_WNG2	GCGCAGCGCTGTCTTCCGG
TGME49_040090_78_1978	TGME49_240090	ROP34_WNG2	GCTCCACCGCTGCGGCTGG
TGME49_041000_1_912	TGME49_241000	ROP51	ACGCTGCTGCTCTGTGCAG
TGME49_041000_12_912	TGME49_241000	ROP51	GTGCTGGATTTCAACATCC
TGME49_041000_23_608	TGME49_241000	ROP51	CTTCAGATGGCTCTTGCGG
TGME49_041000_28_608	TGME49_241000	ROP51	AAGGTAGACCATAATCTGA
TGME49_041000_7_912	TGME49_241000	ROP51	AGGACAGCTCCTGAGGTGA
TGME49_041610_21_910	TGME49_241610	GRA21	GTGTGACAGTGAAGGTGAC
TGME49_041610_31_910	TGME49_241610	GRA21	GCCTTCGGCAAGCCTCCGC
TGME49_041610_38_1365	TGME49_241610	GRA21	GCCTCAATTTTCTCACGGG
TGME49_041610_40_910	TGME49_241610	GRA21	GATCGAGCAATTCACGGAC
TGME49_041610_6_910	TGME49_241610	GRA21	AATCTCAGAAAGCACACAA
TGME49_042110_17_521	TGME49_242110	ROP38	CAGCGATCGACGGCGTTCG
TGME49_042110_20_521	TGME49_242110	ROP38	ATGTCATCTCCAGGAAACG
TGME49_042110_28_1042	TGME49_242110	ROP38	GGCACAGCTTGACTGCCAC
TGME49_042110_33_521	TGME49_242110	ROP38	GAAAACTTTCGGCGTTCTG
TGME49_042110_46_521	TGME49_242110	ROP38	GTCGAAGGCGGTGCATGCG
TGME49_042120_0_834	TGME49_242118	242118	TAGCAACACATTGATCTGA
TGME49_042120_1_1251	TGME49_242118	242118	GCAGGCGTGGCAAGAGAAG
TGME49_042120_12_834	TGME49_242118	242118	GACCCCTGTGGTGCTGAGT
TGME49_042120_2_834	TGME49_242118	242118	CTTATGCTTGATTCATTTG
TGME49_042120_27_834	TGME49_242118	242118	CGCCCCCTGGGCCATATTC
TGME49_042230_25_904	TGME49_242230	ROP29	TGCTCCGCCCACTTTCACG
TGME49_042230_27_904	TGME49_242230	ROP29	TCTTAGCTGCCAATTGTTG
TGME49_042230_30_904	TGME49_242230	ROP29	GCCGTTTTTTTCTGAGACG
TGME49_042230_47_452	TGME49_242230	ROP29	TGCTAGAAGCTGCAACAGG
TGME49_042230_52_452	TGME49_242230	ROP29	GGTGTCAACCGGAGCGTTC
TGME49_042240_15_1386	TGME49_242240	ROP19A	ATAAATCTGAGTCGGCGGG
TGME49_042240_17_924	TGME49_242240	ROP19A	GACGCCCCGGGTACAAATT
TGME49_042240_2_1386	TGME49_242240	ROP19A	GTAGGCGTGGCGCGCGAAG
TGME49_042240_38_924	TGME49_242240	ROP19A	ATAAATATTGCTTTGCAGC
TGME49_042240_6_1386	TGME49_242240	ROP19A	AGGTCAATCGGAGCGTTCA
TGME49_042820_1_2528	TGME49_242820	242820	TTGCTCGTCCACCAGCCAG
TGME49_042820_13_2528	TGME49_242820	242820	AATCTGAGCAGCTTTGAAC
TGME49_042820_3_2528	TGME49_242820	242820	GACCACCTGCAGCTTGTCC
TGME49_042820_31_1896	TGME49_242820	242820	AGACGTTGTGAGAGCTGTA
TGME49_042820_9_2528	TGME49_242820	242820	CTAATGCTGCACAGCAGCT
TGME49_043690_24_2280	TGME49_243690	243690	GCCTGATGGTGAATCGATG
TGME49_043690_27_2280	TGME49_243690	243690	TGCGACTCCTTGAAAGAGT
TGME49_043690_31_2280	TGME49_243690	243690	CGTTACAGCATCGGCGTGA
TGME49_043690_4_2280	TGME49_243690	243690	TAAAGTGGCTCGAAGCTGC
TGME49_043690_50_1710	TGME49_243690	243690	GGAATTCTTCCGCAGTGGT
TGME49_043730_28_1586	TGME49_243730	ROP9	CGACGGTGCCTTGCGGTTT
TGME49_043730_34_2379	TGME49_243730	ROP9	TTTCAGCGTAGCCTCGACG
TGME49_043730_37_1586	TGME49_243730	ROP9	CGACCAACTTCCGCTGCTG
TGME49_043730_50_1586	TGME49_243730	ROP9	AGCAAGGATGTCTCTTGGA
TGME49_043730_7_1586	TGME49_243730	ROP9	TTTTCCCAGCTGAATTGCG
TGME49_044250_39_3345	TGME49_244250	244250	TCCCGCACTGCTGCCCGCA
TGME49_044250_41_2676	TGME49_244250	244250	GCACCAAGTGCGCACGCTG
TGME49_044250_51_3345	TGME49_244250	244250	GCCATCGAGAACAGAAGCA
TGME49_044250_53_3345	TGME49_244250	244250	GACAAATGTGAGTGAAAAG
TGME49_044250_54_3345	TGME49_244250	244250	AAACTCCTAGACAAGTGTA
TGME49_044530_1_2480	TGME49_244530	GRA47	CGCTTTTGAGAGTCGAAAG
TGME49_044530_11_2480	TGME49_244530	GRA47	CGCTGCCTCACGAACGTCC
TGME49_044530_32_2480	TGME49_244530	GRA47	CCAGCCCAGAGGCACCCAA
TGME49_044530_38_1984	TGME49_244530	GRA47	TTCTACCCCATTTTCGTCC
TGME49_044530_53_1984	TGME49_244530	GRA47	TCAGAACCATGCACAGACA
TGME49_046130_0_1449	TGME49_246130	246130	TCTGAATAGGGCAGCGCAA
TGME49_046130_2_966	TGME49_246130	246130	AGCTTCGGGACGGCAGGCA
TGME49_046130_24_966	TGME49_246130	246130	CGGGTTGCCTTCGAAGTCC
TGME49_046130_45_966	TGME49_246130	246130	CAGTGTCAGTTCGGTGCTT
TGME49_046130_9_1449	TGME49_246130	246130	GGCGAGGTGGTGCGAGTCT
TGME49_046180_22_2068	TGME49_246178;TGME49_246182	246178/246182	CCTCTGCGCGTAGTTTTGT
TGME49_046180_27_2068	TGME49_246178;TGME49_246182	246178/246182	CAGCTGATGATCTGAATGT
TGME49_046180_40_2068	TGME49_246178;TGME49_246182	246178/246182	TTTTCGGCCCAAATTGAAG
TGME49_046180_47_2068	TGME49_246178;TGME49_246182	246178/246182	AAAATCGTGACTTTCGACA
TGME49_046180_49_2068	TGME49_246178;TGME49_246182	246178/246182	TTCAGAGCCACTACGTACC
TGME49_046550_13_997	TGME49_246550	ASP3	GCTTCCTCTGAAGGCTGAG
TGME49_046550_27_997	TGME49_246550	ASP3	CTGACTTCAGGTGCAGAGC
TGME49_046550_28_2991	TGME49_246550	ASP3	AGATAGGCTGGACGAACTG
TGME49_046550_48_997	TGME49_246550	ASP3	CTCGCCGTGGACACACAAG
TGME49_046550_68_1994	TGME49_246550	ASP3	CAATCGCTGCATCCAGCCC
TGME49_046710_11_1724	TGME49_246710	246710	CGAAAGGCTGCAGCGGTGT
TGME49_046710_14_2155	TGME49_246710	246710	AAAAGCCTCTGTTCCAAAA
TGME49_046710_15_1724	TGME49_246710	246710	GAGAGAAGATGTATGTCGG
TGME49_046710_19_1724	TGME49_246710	246710	AAAGAGAGCACCCGCAAGG
TGME49_046710_8_2155	TGME49_246710	246710	CAAGGATGCGCCGAACCGC
TGME49_047220_35_3480	TGME49_247220	247220	CCAGAATTTTCTTGTAAGC
TGME49_047220_42_3480	TGME49_247220	247220	GCGTGGTGTCCAGTGACTT
TGME49_047220_47_3480	TGME49_247220	247220	CTTCCTTGCATAGAAAATC
TGME49_047220_55_3480	TGME49_247220	247220	CTTCTGCATAGTCTTCAAC
TGME49_047220_68_3480	TGME49_247220	247220	GAATACCGAGGGAAACCAT
TGME49_047520_22_2305	TGME49_247520	WIP	TGATCTGAGGCTGTCACGA
TGME49_047520_3_2305	TGME49_247520	WIP	ACCTCGTTGCCGACCTCTG
TGME49_047520_49_1844	TGME49_247520	WIP	GAGGGGAAGAACTCCGTAG
TGME49_047520_56_1844	TGME49_247520	WIP	GCCGTGGAGGAACTGGCGG
TGME49_047520_77_1844	TGME49_247520	WIP	TTGGTTCTTCCTCAGGAGA
TGME49_047530_21_1266	TGME49_247530	247530	TGCTTCGGATCACTCCCAT
TGME49_047530_28_1266	TGME49_247530	247530	GTCCATGCACCTACGTCGA
TGME49_047530_33_1266	TGME49_247530	247530	TGCCTTCACCCTCCCTCAG
TGME49_047530_42_1266	TGME49_247530	247530	TGTCAAGAATCTGTGGTGA
TGME49_047530_49_1266	TGME49_247530	247530	AAATTCTTATTTTCCTGAG
TGME49_048510_125_19995	TGME49_248510	248510	GACACTGCCGACGAAGAAG
TGME49_048510_132_34658	TGME49_248510	248510	GAGAGACACGCAGGAGAAT
TGME49_048510_154_25327	TGME49_248510	248510	GAGAGGACTCCAGATAGTG
TGME49_048510_21_21328	TGME49_248510	248510	GGACGGAAAAAGAAGGCCT
TGME49_048510_29_37324	TGME49_248510	248510	CCTCCTGTCTCGTGCGTGA
TGME49_048990_10_1683	TGME49_248990	248990	CACTTCCATGCTCGAAATC
TGME49_048990_18_1683	TGME49_248990	248990	TCCACCATTTCTAACCCTG
TGME49_048990_20_1683	TGME49_248990	248990	CAAACGTCTTCTCTGTTAG
TGME49_048990_23_1683	TGME49_248990	248990	CAGGCCGGTTTCTGCCGCT
TGME49_048990_45_1122	TGME49_248990	248990	GTTTCCGTTCTCGGAAATA
TGME49_049990_38_5445	TGME49_249990	GRA70	ATGGATTCGCATCGAAGCC
TGME49_049990_48_5445	TGME49_249990	GRA70	TCACTCTCTCCTCCCGGGA
TGME49_049990_58_5445	TGME49_249990	GRA70	GTCGCAGATTTGTTTGAGA
TGME49_049990_64_5445	TGME49_249990	GRA70	CCAGTCTCTGCGGGGCCGA
TGME49_049990_80_5445	TGME49_249990	GRA70	AGGTGAAAGAGGACGAAAA
TGME49_051540_34_580	TGME49_251540	GRA9	GCTTCTCGGGTTCACGGCG
TGME49_051540_40_580	TGME49_251540	GRA9	TTTCCAGTCTTCGCCGAAG
TGME49_051540_45_580	TGME49_251540	GRA9	TTCGAGAAATCTCCGAATC
TGME49_051540_52_580	TGME49_251540	GRA9	ATCCACACCTCGTCCCATA
TGME49_051540_59_580	TGME49_251540	GRA9	GGCGGGGGAAGTGGAAACC
TGME49_052360_12_477	TGME49_252360	ROP24	CACCTCTGTACGGTTCTAG
TGME49_052360_15_954	TGME49_252360	ROP24	GTCACTATCGATGCCACTT
TGME49_052360_21_954	TGME49_252360	ROP24	ATTGGTCCGTTGTTGCAGG
TGME49_052360_40_954	TGME49_252360	ROP24	ATCCATCACGCGCAAGACA
TGME49_052360_51_954	TGME49_252360	ROP24	TGTGAACCTGTGGTGGAGT
TGME49_052500_1_1852	TGME49_252500	252500	GGTTTCGATAAACTACAGC
TGME49_052500_15_1852	TGME49_252500	252500	GGGAGCCAATGACATCCCG
TGME49_052500_39_1389	TGME49_252500	252500	AAAACTCACATTCGCGGCC
TGME49_052500_5_1852	TGME49_252500	252500	CCTCGCTGATTGCGTCCCA
TGME49_052500_51_1389	TGME49_252500	252500	CAGAGAACCTTGAGCTATT
TGME49_053130_10_546	TGME49_253130	253130	AACCTGGCGGCAGTTATAC
TGME49_053130_16_546	TGME49_253130	253130	TCGTCGGTATATGCGTCGT
TGME49_053130_18_546	TGME49_253130	253130	GTCTGCACAGTTCACACAG
TGME49_053130_4_546	TGME49_253130	253130	CGATCTTGTCTGAAACAGA
TGME49_053130_6_546	TGME49_253130	253130	TCAGGAAAGTGCTCAGCGG
TGME49_053330_16_2370	TGME49_253330	BPK1	TTTGACCCGTCAATGGGAT
TGME49_053330_17_2370	TGME49_253330	BPK1	TTGACCCGTCAATGGGATT
TGME49_053330_2_1896	TGME49_253330	BPK1	TCAGCAGGCGCTTCAAAAT
TGME49_053330_3_1896	TGME49_253330	BPK1	TCCTGCTCTCGTCAATGTC
TGME49_053330_44_1422	TGME49_253330	BPK1	ACCTCACTAACTCTCTGGC
TGME49_053330_47_1422	TGME49_253330	BPK1	GACAGTTGTAGACCCATCC
TGME49_053330_8_2370	TGME49_253330	BPK1	GCGGTACACACTCCCTCTG
TGME49_053370_29_10318	TGME49_253370	RON4L1	TCGTCGTTCCATTTCATCC
TGME49_053370_31_3685	TGME49_253370	RON4L1	GGCGTCTCGCAAGTAGCCA
TGME49_053370_31_5896	TGME49_253370	RON4L1	CGTTTGAAAAGCTGGTAAA
TGME49_053370_37_1474	TGME49_253370	RON4L1	GCCATCTCTGAAGGCAAAC
TGME49_053370_57_3685	TGME49_253370	RON4L1	TGCGGCGTGAATGAGGTCC
TGME49_054000_23_2455	TGME49_254000	GRA48	GCCCCCCGCGACCGCTTGC
TGME49_054000_49_2455	TGME49_254000	GRA48	AGGCGGCGAAACTCGCGTT
TGME49_054000_58_2455	TGME49_254000	GRA48	ACGGAGGTGACAGCGACGG
TGME49_054000_63_2455	TGME49_254000	GRA48	GGCGAGCATGCGAGCGCGA
TGME49_054000_7_2455	TGME49_254000	GRA48	GCCGACCGGTCGACTGGCC
TGME49_054070_10_996	TGME49_254070	254070	ATGCTCACTGCCTCGTGAG
TGME49_054070_21_664	TGME49_254070	254070	TGATGTCGCTGCAGCTCCA
TGME49_054070_29_664	TGME49_254070	254070	ACGAATCGCAGCCTCATTG
TGME49_054070_3_996	TGME49_254070	254070	TTTCACCACCGGGTGCGCT
TGME49_054070_6_996	TGME49_254070	254070	TAAGACAGGCGATGTATGT
TGME49_054080_18_461	TGME49_254080	254080	GAGGCGCCTATTCAACTTG
TGME49_054080_20_461	TGME49_254080	254080	ATTAGCGAGCCTGCCCCCA
TGME49_054080_29_922	TGME49_254080	254080	CCGACGGTGCTTTGAGTGC
TGME49_054080_36_461	TGME49_254080	254080	TCACTCGACCAATTATGTA
TGME49_054080_5_922	TGME49_254080	254080	GGGGGAATTGTCCTCGCAT
TGME49_054470_4_899	TGME49_254470	MYR1	AATCACGGTCTGAGAAGGT
TGME49_054470_42_1798	TGME49_254470	MYR1	CGCCGAACACCTCCCGTAA
TGME49_054470_56_1798	TGME49_254470	MYR1	CTGTCGGGACTGCGAAGTA
TGME49_054470_89_0	TGME49_254470	MYR1	TGCCCTTGAAGTCACCGTC
TGME49_054470_91_1798	TGME49_254470	MYR1	GGAGCATCCGTACGGCTTG
TGME49_054720_25_842	TGME49_254720	GRA8	ATTGGGAATAACGCTTGGA
TGME49_054720_38_842	TGME49_254720	GRA8	CTGGCTGTGGCATGCCCGC
TGME49_054720_53_842	TGME49_254720	GRA8	CTGGGGAGCTGCCGCGGGA
TGME49_054720_72_842	TGME49_254720	GRA8	CGGGACGGAAACCCGGAGG
TGME49_054720_9_842	TGME49_254720	GRA8	ACGACGCTCCGTAACTGCT
TGME49_054880_1_1360	TGME49_254880	254880	TTTCCTGTTTGGTGTTGGA
TGME49_054880_21_3060	TGME49_254880	254880	ACCAGCTACAGACCAGTTG
TGME49_054880_25_4080	TGME49_254880	254880	TTCTTCATGCTGTCCCACG
TGME49_054880_29_1020	TGME49_254880	254880	GAACGGATCACCCGGCTCG
TGME49_054880_33_1020	TGME49_254880	254880	GGACCGTCTCTTTTAGCAG
TGME49_058230_2_1960	TGME49_258230	ROP20	CCGAAACCGTAGAGTTCTA
TGME49_058230_35_980	TGME49_258230	ROP20	ACCTCACAGCTGGAACGGG
TGME49_058230_38_1470	TGME49_258230	ROP20	CTGGAGAAGAAATTGGAGA
TGME49_058230_47_1470	TGME49_258230	ROP20	TACATGGTGCGTGCTCGCG
TGME49_058230_8_1470	TGME49_258230	ROP20	TTGGCAACGGGACTGGAAC
TGME49_058360_18_3340	TGME49_258360	258360	GCACTTTCCGAACTGTTGC
TGME49_058360_3_3340	TGME49_258360	258360	CCCAAGAGAGCGTGTCCGC
TGME49_058360_3_4008	TGME49_258360	258360	GGCGTACCGATACCGCAAG
TGME49_058360_55_3340	TGME49_258360	258360	TCTTCTTCGTCTGCCTCAG
TGME49_058360_9_3340	TGME49_258360	258360	TCTCACGGTCCTGGTCGTT
TGME49_058370_1_2200	TGME49_258370	ROP28	CACGAAATTGTAGGGTGAC
TGME49_058370_12_1760	TGME49_258370	ROP28	TCATCTCCCCCTGCATGTT
TGME49_058370_13_2200	TGME49_258370	ROP28	TCTGAGGATCTGCTGATTA
TGME49_058370_25_2200	TGME49_258370	ROP28	GGTTCCGCCTCTCCAAATG
TGME49_058370_44_1760	TGME49_258370	ROP28	AGCGGAACGTACACCCGGT
TGME49_058460_10_1455	TGME49_258462	258462	ACCTGCCGCTACCGCTAAA
TGME49_058460_22_1455	TGME49_258462	258462	CCCCACTATCGTCCGAGTC
TGME49_058460_29_1455	TGME49_258462	258462	CCGCCTTTCGGCAAGCCAT
TGME49_058460_36_1455	TGME49_258462	258462	CCGCCGTGTTTCGCAGGCG
TGME49_058460_4_1455	TGME49_258462	258462	CCGGTCCAAAGTTGGGCAA
TGME49_058580_21_2284	TGME49_258580	ROP17	AAACCGTAGCCTCCGCAGC
TGME49_058580_39_1713	TGME49_258580	ROP17	CGAATGGTTGCCCTGTGGT
TGME49_058580_52_1713	TGME49_258580	ROP17	GTATGTCCCGACCGCTTGT
TGME49_058580_59_2284	TGME49_258580	ROP17	AACCTCCCATCACGGTAAT
TGME49_058580_66_2284	TGME49_258580	ROP17	ATGACTGGCAGGTCTTCGT
TGME49_058660_3_2895	TGME49_258660	ROP6	TCACTCGCATTTTCGATGA
TGME49_058660_31_2316	TGME49_258660	ROP6	TCGAGAAGTTCGTCCTCGA
TGME49_058660_39_2316	TGME49_258660	ROP6	CGCATGCGCGAATCTTTCG
TGME49_058660_48_2316	TGME49_258660	ROP6	ATCTGGACAAACGAAGCAG
TGME49_058660_64_2316	TGME49_258660	ROP6	TCGCCCTCCTGCTGGAGAA
TGME49_058800_13_704	TGME49_258800	ROP31	TCTTGATTGCCTAGAAGCT
TGME49_058800_15_704	TGME49_258800	ROP31	GTCGCTGGGGACTAGTAGC
TGME49_058800_24_704	TGME49_258800	ROP31	ATATCACCGTTGACTGTTC
TGME49_058800_32_352	TGME49_258800	ROP31	TAAGGTTGACTCTCGATCC
TGME49_058800_8_704	TGME49_258800	ROP31	TCTCGGCGCATAATTTTCA
TGME49_058870_1_5466	TGME49_258870	CST7	AATAACAGAAGATAATGTC
TGME49_058870_10_5466	TGME49_258870	CST7	GGGATCCCACTTCTCCCAA
TGME49_058870_17_5466	TGME49_258870	CST7	AACGCATAACAATACAGAT
TGME49_058870_22_5466	TGME49_258870	CST7	TAGTCCACGTGCATCGAGG
TGME49_058870_38_4555	TGME49_258870	CST7	TTGTCTTCTCTTCTATTCG
TGME49_059830_33_818	TGME49_259830	DGK2	CACAAAGAGGAAGACGAAT
TGME49_059830_52_1636	TGME49_259830	DGK2	AAGTAGCCCCCGTCGTAGG
TGME49_059830_54_818	TGME49_259830	DGK2	TACAGTTTCTCTGAGGAAC
TGME49_059830_83_0	TGME49_259830	DGK2	GCGTCAACAGGGGATCCGT
TGME49_059830_96_0	TGME49_259830	DGK2	CGTCGTGTCCACCTCGCCG
TGME49_060520_1_1748	TGME49_260520	CST6_GRA53	TTGACAACTGAGTTCGCAC
TGME49_060520_20_1748	TGME49_260520	CST6_GRA53	AGATGCCCGCGGAAGTCAT
TGME49_060520_33_1748	TGME49_260520	CST6_GRA53	AACAGGTCGACCAGCGCAG
TGME49_060520_38_1311	TGME49_260520	CST6_GRA53	GTGGGCTCGAAATTCCGCT
TGME49_060520_44_1311	TGME49_260520	CST6_GRA53	GCTGAGAACTTTGTCGGTA
TGME49_061440_13_3091	TGME49_261440	ARO	TACGACAACAACGATATTG
TGME49_061440_4_2529	TGME49_261440	ARO	GGCACAGGAAAACGAGTAT
TGME49_061440_4_4215	TGME49_261440	ARO	ACGAAATCCGAGAAGCAGG
TGME49_061440_7_2529	TGME49_261440	ARO	CATATGACGGAAGGACCCG
TGME49_061440_9_3653	TGME49_261440	ARO	GCCAGCTGCGTCGCAGCAA
TGME49_061740_14_1308	TGME49_261740	ROP47	GCCGACGCACTTCGGATAA
TGME49_061740_2_1308	TGME49_261740	ROP47	GGCGACCGTGACAGGGAGG
TGME49_061740_22_1308	TGME49_261740	ROP47	CGGTACACTCCGGGCTTAC
TGME49_061740_7_1308	TGME49_261740	ROP47	AAGACAAGAGCTCTGAAGA
TGME49_061740_8_1308	TGME49_261740	ROP47	AAAGGTGAAGAAGGTGACG
TGME49_061750_14_4200	TGME49_261750	RON10	CCGACTCCTTTGCTTCTTG
TGME49_061750_18_4200	TGME49_261750	RON10	CAGTGGCACCTTCCTGCGA
TGME49_061750_26_3360	TGME49_261750	RON10	GACTCGCCTTCCAAAAGGC
TGME49_061750_30_4200	TGME49_261750	RON10	GCCCAGATGCCTCCGCTGG
TGME49_061750_31_5040	TGME49_261750	RON10	AGAAGAGTCAAGACAAAGA
TGME49_062050_11_1575	TGME49_262050	ROP39	TCGTTCGCCACTTGACAAT
TGME49_062050_14_1050	TGME49_262050	ROP39	CTAACCGACTGGCAAGAAG
TGME49_062050_24_1050	TGME49_262050	ROP39	CGTGTAACTCTCGATAGAG
TGME49_062050_29_1050	TGME49_262050	ROP39	CAGCGTGATACGAGGGCTG
TGME49_062050_46_525	TGME49_262050	ROP39	GGCCACAACAGACGCCACC
TGME49_062400_10_7406	TGME49_262400	262400	GGGCTTCCAGCAACCACCC
TGME49_062400_10_8694	TGME49_262400	262400	CGCTTCCGGAGGATAGAAA
TGME49_062400_22_8372	TGME49_262400	262400	GGCTCTAGCCATTCATCGT
TGME49_062400_28_7406	TGME49_262400	262400	TGGTTTGGGCTCGAAGGAC
TGME49_062400_8_8050	TGME49_262400	262400	TCCGACGCCACCACAGACT
TGME49_062730_15_2865	TGME49_262730	ROP16	TTCGTTGTGTCAATGGTTG
TGME49_062730_27_2865	TGME49_262730	ROP16	AGATGCGAGGGTGAAAGCT
TGME49_062730_35_2292	TGME49_262730	ROP16	ACCGCTACGAGAAGCTGTG
TGME49_062730_52_2292	TGME49_262730	ROP16	ATCGCAATCTGTCTTTGAG
TGME49_062730_75_2865	TGME49_262730	ROP16	GAAAGAGTAGAATCTGGAG
TGME49_062920_1_676	TGME49_262920	DEGP	CTGATGTAGCAACAGCGGC
TGME49_062920_15_676	TGME49_262920	DEGP	TTGGCCTGCCGCGCTGACT
TGME49_062920_33_338	TGME49_262920	DEGP	GAAGGTCTCGAGAAGGTTC
TGME49_062920_37_676	TGME49_262920	DEGP	ATTTTCACAACGCTGCTCA
TGME49_062920_5_676	TGME49_262920	DEGP	TTTCTCTCTCAGGTGGCAA
TGME49_063220_2_932	TGME49_263220	ROP21	CACGCGCAGTGCGGTTCGT
TGME49_063220_42_1864	TGME49_263220	ROP21	GTGTGGAGCGAACTTGAAT
TGME49_063220_50_1864	TGME49_263220	ROP21	TCCGTAGCCACCTGCGCCG
TGME49_063220_70_932	TGME49_263220	ROP21	GTGACTAGACTCTTCAAGG
TGME49_063220_99_0	TGME49_263220	ROP21	TCAGCGTCGCCGTCCTCAT
TGME49_064600_22_1311	TGME49_264600	264600	GAGATGCCCAGCACAGGAT
TGME49_064600_28_1311	TGME49_264600	264600	CAAATCCCGGATAAAGAGG
TGME49_064600_35_874	TGME49_264600	264600	AGATGAAGACGCCTTCGAC
TGME49_064600_36_1311	TGME49_264600	264600	CCGCTGGAAGGTTCCACCG
TGME49_064600_5_1311	TGME49_264600	264600	TGAAGGCATTCCGGATGAA
TGME49_064660_13_2432	TGME49_264660	CST1	AGCCTCGTCATAGAGTTGC
TGME49_064660_21_2736	TGME49_264660	CST1	ACAACACCTCCGTCCACGA
TGME49_064660_24_1824	TGME49_264660	CST1	TAACATAACTTTGTTTCTG
TGME49_064660_25_3952	TGME49_264660	CST1	GTAGTACTGCAGAGCCATC
TGME49_064660_30_2128	TGME49_264660	CST1	GGGTTTTCCCACACGTCGC
TGME49_066050_1_842	TGME49_266050	266050	ACTGTGTTTCCTGAAAGTA
TGME49_066050_23_842	TGME49_266050	266050	CGGAGTCCAACAGAGCAGG
TGME49_066050_30_842	TGME49_266050	266050	TCCGTGTCCTGTTCAAAAC
TGME49_066050_33_842	TGME49_266050	266050	GTGGTCCCTTTGATGACGA
TGME49_066050_6_842	TGME49_266050	266050	TAATTATCCCAGTTTACCG
TGME49_066430_0_720	TGME49_266435	266435	AAGAAGCTTGGCAATTTCT
TGME49_066430_16_480	TGME49_266435	266435	CTAACAATTCGGAGACAAA
TGME49_066430_21_480	TGME49_266435	266435	ATTTGTGAAGAACCCTGAG
TGME49_066430_26_480	TGME49_266435	266435	GTAGATGTAAGGCACCATC
TGME49_066440_10_1138	TGME49_266435	266435	AGAGGTCCCCGAAAGACAA
TGME49_066440_12_2276	TGME49_266435	266435	CGTGGATACTGCAGGACGC
TGME49_066440_15_1138	TGME49_266435	266435	CTGAGAAGAATATCGAAGG
TGME49_066440_23_1138	TGME49_266435	266435	TTGCACCAGAGCCGAGGCC
TGME49_066440_67_2276	TGME49_266435	266435	CGGCAGTTTCCCTGAACAA
TGME49_067740_3_1100	TGME49_267740	267740	TCTGTAATAATCGCGTCCG
TGME49_067740_39_550	TGME49_267740	267740	GGTCCCAGCCTGAGACACT
TGME49_067740_49_550	TGME49_267740	267740	TTGCCGTTGAATCCGCCAT
TGME49_068760_12_2152	TGME49_268760	268760	CCAAAAACTTCTCCTCTGT
TGME49_068760_23_2152	TGME49_268760	268760	CTGCACTGACGGTTCCTCG
TGME49_068760_28_2152	TGME49_268760	268760	GAGAATGCTGCGTTCGATC
TGME49_068760_41_2152	TGME49_268760	268760	GACGAGACTTGGAAAAAAA
TGME49_068760_7_2152	TGME49_268760	268760	TCAATCATGCCGTGAAGCA
TGME49_068790_17_942	TGME49_268790	GRA58	AAGACATCGCGGGCAGCCT
TGME49_068790_20_942	TGME49_268790	GRA58	TTTACTTCTTGCAACCACG
TGME49_068790_25_942	TGME49_268790	GRA58	TGCGAACGACGTGGTTGAT
TGME49_068790_29_942	TGME49_268790	GRA58	CATCGTTGAGGAGGCTCTA
TGME49_068790_9_942	TGME49_268790	GRA58	GTCCCCTGTGGTCGCCATA
TGME49_068900_1_4644	TGME49_268900	GRA10	ACCCGCTGCAACACGACCT
TGME49_068900_18_3096	TGME49_268900	GRA10	TTGGCCAATCCCGCCGACG
TGME49_068900_2_3096	TGME49_268900	GRA10	ATTCCCCCACACTGCCCGG
TGME49_068900_27_3870	TGME49_268900	GRA10	ACCCGCCCCCGTTGCACTG
TGME49_068900_76_3870	TGME49_268900	GRA10	GTCGCGCATCTGACCAGCA
TGME49_068970_13_1269	TGME49_268970	268970	TTTCGGGAGTTCCAAACGA
TGME49_068970_17_1269	TGME49_268970	268970	CGGTGTCCGCACAAACTGG
TGME49_068970_20_1269	TGME49_268970	268970	TGAAGGTAAGAGACAATAT
TGME49_068970_44_846	TGME49_268970	268970	TTGCATCACTGCTTCGTCC
TGME49_068970_9_1269	TGME49_268970	268970	CCTATAGCCATCGCCTTTG
TGME49_069460_14_1728	TGME49_269460	EFPP	CTGGCGATGTCGCAGTTGC
TGME49_069460_21_3456	TGME49_269460	EFPP	GTGTGCCTCTGGCAGACAA
TGME49_069460_41_6048	TGME49_269460	EFPP	GCAGCGACGAGGCTGCACA
TGME49_069460_5_5184	TGME49_269460	EFPP	CTTCCTTTTTGACCAGATC
TGME49_069460_6_864	TGME49_269460	EFPP	CCTCTCTGTCTCCAGCACC
TGME49_069690_1_1502	TGME49_269690	GRA29	GAGGATCGCGCAAATGCTG
TGME49_069690_14_2253	TGME49_269690	GRA29	TTCAAAATCTCCTGAACTC
TGME49_069690_18_1502	TGME49_269690	GRA29	CTTCGAAAGGAGGAGCCAG
TGME49_069690_40_2253	TGME49_269690	GRA29	CGTGCGGACCTCGTCTCCG
TGME49_069690_9_2253	TGME49_269690	GRA29	TTGGTAGATCGCGACAATC
TGME49_069880_13_771	TGME49_269885	TLN1	CCCTGATGATCTTCCAACA
TGME49_069880_18_771	TGME49_269885	TLN1	CTTGTTGGAAGATCATCAG
TGME49_069880_21_771	TGME49_269885	TLN1	TTGGGAGATCATCAGGGTA
TGME49_069880_3_771	TGME49_269885	TLN1	GGTATGGTGTACCGCTTGT
TGME49_069880_7_771	TGME49_269885	TLN1	GGTATGGTGTACTGCTTGT
TGME49_069890_23_810	TGME49_269885	TLN1	GGCGTTGACTTCTTTGAGC
TGME49_069890_28_810	TGME49_269885	TLN1	CCTACGGCCGTCATCGGTG
TGME49_069890_55_0	TGME49_269885	TLN1	GTTTGGCAGCTCGATGTAG
TGME49_069890_59_0	TGME49_269885	TLN1	TTCCGGATCTGAAACGAGG
TGME49_069890_73_0	TGME49_269885	TLN1	CTGTAAAATGGGCCAGGCC
TGME49_069920_0_6762	TGME49_269920	269920	CCGAAAATCTGCTGCAGAG
TGME49_069920_20_8232	TGME49_269920	269920	AGTTTGTGTGTCTGAGATC
TGME49_069920_25_8232	TGME49_269920	269920	AGACGCGGAGACCGGAATT
TGME49_069920_4_8232	TGME49_269920	269920	GCTGTAGGAGGACGACCGT
TGME49_069920_5_5880	TGME49_269920	269920	TAACGAAGAGGCGGTTTGA
TGME49_069950_24_4930	TGME49_269950	GRA61	ATCCGCCGCGCTCCTAACT
TGME49_069950_44_4930	TGME49_269950	GRA61	TCCTGGTCAGTGACTTGTG
TGME49_069950_76_4930	TGME49_269950	GRA61	GGACGTCGCCATATGGACG
TGME49_069950_82_4930	TGME49_269950	GRA61	GTGCTCAGAAATGACCGCA
TGME49_069950_9_4930	TGME49_269950	GRA61	TCATGGTGGCTGACTTGAA
TGME49_070200_27_2950	TGME49_270200	270200	CGGACATCAGCGCCTGCAG
TGME49_070200_52_2360	TGME49_270200	270200	CGGAGAAGCTGCAGGGGGA
TGME49_070200_53_2950	TGME49_270200	270200	ACATCAGAGTCGGGGTCAA
TGME49_070200_63_2360	TGME49_270200	270200	TCCGGGTAAAGGGACACCA
TGME49_070200_70_1770	TGME49_270200	270200	CTGAAACACGCACCCCAAC
TGME49_070240_1_1659	TGME49_270240	MAG1	CGGCTTCCACACTAGCACT
TGME49_070240_10_1659	TGME49_270240	MAG1	CCTGTTGTTCTTCACAGTC
TGME49_070240_14_1659	TGME49_270240	MAG1	CCTGAATGGAAATCGTGAT
TGME49_070240_45_1659	TGME49_270240	MAG1	ATACACAACCTGATCCGGG
TGME49_070240_57_1106	TGME49_270240	MAG1	GATGCTGAATCACTCGGAA
TGME49_070250_10_1868	TGME49_270250	GRA1	ATCGGAGAATCTGTAGAGC
TGME49_070250_14_1868	TGME49_270250	GRA1	CTGAGTGGAGGGACAGGGC
TGME49_070250_21_1868	TGME49_270250	GRA1	CAGATCGGGCGTCTCTCCT
TGME49_070250_22_1401	TGME49_270250	GRA1	GGCAATGTTAACATGGAGG
TGME49_070250_6_1868	TGME49_270250	GRA1	ATGGGGAACACGTATCGTG
TGME49_070320_105_1065	TGME49_270320	PPM3C	CGCCTGCCGAGCATCGTGG
TGME49_070320_34_2130	TGME49_270320	PPM3C	AGCTTTTATGCGAACGTTT
TGME49_070320_48_1065	TGME49_270320	PPM3C	GCAGACTCGCCCGCGAGCG
TGME49_070320_62_1065	TGME49_270320	PPM3C	ATCGAGAGCCTCTTGGGTC
TGME49_070320_68_3195	TGME49_270320	PPM3C	CTGCACGTCGGGGACGCGG
TGME49_070700_19_2584	TGME49_270700	MYR2	TGACTTCCAGAGTCAACGC
TGME49_070700_2_2584	TGME49_270700	MYR2	CGCTGGTCCCCGTCCCTCA
TGME49_070700_26_2584	TGME49_270700	MYR2	CACGGTCCGCCGGTCCGCC
TGME49_070700_43_2584	TGME49_270700	MYR2	AGCACGAACGAGCCTAGCC
TGME49_070700_65_1938	TGME49_270700	MYR2	AATAACGGCTTGTCCGGGG
TGME49_070920_14_1040	TGME49_270920	ROP32	TTCCTCCCACACCCAGAAG
TGME49_070920_27_1040	TGME49_270920	ROP32	CCTCCAGGCATCGTGGCTG
TGME49_070920_28_520	TGME49_270920	ROP32	CGCTGCCCCCCGCCGACTC
TGME49_070920_38_520	TGME49_270920	ROP32	CCACGAAGGTCGTGGTGAT
TGME49_070920_9_520	TGME49_270920	ROP32	GACTGTGAATAGACCCGAC
TGME49_071270_2_5028	TGME49_271270	271270	CTTGGCTTTCGTTGAATCC
TGME49_071270_24_5028	TGME49_271270	271270	CTGGCACTGGCAAGACCAT
TGME49_071270_6_5028	TGME49_271270	271270	TGCTGTGTACCGTACGCAG
TGME49_071270_71_4190	TGME49_271270	271270	AGGTCTCGTTGCTGCGTTC
TGME49_071270_9_5028	TGME49_271270	271270	ATGCTTCCCTCCCCACGTC
TGME49_072420_113_5300	TGME49_272420	LCAT	TCTTGAGCGGAAGCAGAAG
TGME49_072420_124_5300	TGME49_272420	LCAT	ACGCAACGTCCGTCTTGAA
TGME49_072420_32_4240	TGME49_272420	LCAT	GTTGTTCATTTCCGTGTAT
TGME49_072420_67_3180	TGME49_272420	LCAT	AGTCTCTCAAGAGACCTGC
TGME49_072420_95_5300	TGME49_272420	LCAT	GGGTCACGCGAGGGAAAGG
TGME49_072460_0_2550	TGME49_272460	GRA72	CGAGGCAGTGCTGCGCTAT
TGME49_072460_12_2550	TGME49_272460	GRA72	ATTCCCCAGAATGGACAAA
TGME49_072460_21_2550	TGME49_272460	GRA72	GGTTCACAACGCGGTATTC
TGME49_072460_45_2040	TGME49_272460	GRA72	ATATAGTCGAAACACATCC
TGME49_072460_46_2550	TGME49_272460	GRA72	GCTGTCCCACCCGAGCATG
TGME49_073860_21_950	TGME49_273860	273860	AATCGATGTCGCATCGCCT
TGME49_073860_29_950	TGME49_273860	273860	AGGACATAGTACATTCTGC
TGME49_073860_3_1425	TGME49_273860	273860	TCCAGAAAAGACGAATAGT
TGME49_073860_32_950	TGME49_273860	273860	CATCAGCAGATTTCCCACA
TGME49_073860_34_950	TGME49_273860	273860	CGAGAGAGTCAGACTTTAT
TGME49_073980_1_882	TGME49_273980	273980	CCGAGAGCGGCGAGGATAG
TGME49_073980_18_588	TGME49_273980	273980	TGTGACAGCCGTTGCGACC
TGME49_073980_39_588	TGME49_273980	273980	GCGGTGGCCCTTCCTGGAC
TGME49_073980_6_882	TGME49_273980	273980	GGCTACTACATGATGAATA
TGME49_073980_8_882	TGME49_273980	273980	CTGGTGATGAGCAGTCTGC
TGME49_075440_1_2500	TGME49_275440	GRA6	TCGCCCTCCGCCGCATCGG
TGME49_075440_24_2500	TGME49_275440	GRA6	AGCAGACAGCGGTGGTGTT
TGME49_075440_27_2500	TGME49_275440	GRA6	TACTCGTCAATTCGTTGGG
TGME49_075440_7_2500	TGME49_275440	GRA6	CGGCGATGGGCGGTGGCCA
TGME49_075440_79_1875	TGME49_275440	GRA6	TCCCGCGCTGGCGAATGAG
TGME49_075460_19_1034	TGME49_275460	275460	CAGCCACAGTAACTAACTG
TGME49_075460_25_1034	TGME49_275460	275460	CGCTTTGCGCCCAGAAATG
TGME49_075460_29_1034	TGME49_275460	275460	TATAAAACGGCTGAAACGT
TGME49_075460_34_1034	TGME49_275460	275460	TCACTAACGAAACCATCAA
TGME49_075460_47_1034	TGME49_275460	275460	ATGTGGGTCAAGGCCTTCA
TGME49_075470_21_1480	TGME49_275470	GRA15	CTGAGCATCCGGAGTGTGC
TGME49_075470_28_740	TGME49_275470	GRA15	AGCGACTTCTAAACACGTG
TGME49_075470_35_1480	TGME49_275470	GRA15	TGCATGTGGTTGCTAGTGG
TGME49_075470_4_1480	TGME49_275470	GRA15	GTCGACGACGTGGGGAGTT
TGME49_075470_40_740	TGME49_275470	GRA15	TACGCTCCTAGCAAAATGA
TGME49_075860_26_674	TGME49_275860	GRA12B	CTAAGCTCTACCTCAAATT
TGME49_075860_39_1348	TGME49_275860	GRA12B	CTTCCCCACCATTCCCAGA
TGME49_075860_41_1348	TGME49_275860	GRA12B	TATCCTCACTGTGAACTCG
TGME49_075860_46_674	TGME49_275860	GRA12B	GCAGAGCTCCGGGCCCGTC
TGME49_075860_55_1348	TGME49_275860	GRA12B	TGAGCGTACTCGAATGTCG
TGME49_076130_1_5616	TGME49_276130	CPC2	ATCCCAGCGAGCAAATGAA
TGME49_076130_10_8736	TGME49_276130	CPC2	GGATGCCGTATCCGCAGTA
TGME49_076130_22_6864	TGME49_276130	CPC2	AGGGACTTCCAGAGGGGTG
TGME49_076130_43_6864	TGME49_276130	CPC2	CAGCAGTATCGGGGGCAAT
TGME49_076130_6_5616	TGME49_276130	CPC2	TTTGCCTGGAAATCAACAG
TGME49_076210_23_433	TGME49_276210	276210	CACTCGTTGAACTCGGACT
TGME49_076210_26_433	TGME49_276210	276210	GAGAAGGGATTCTTTCAGA
TGME49_076210_3_1299	TGME49_276210	276210	TCTGGATGGCCCGACTGAG
TGME49_076210_33_866	TGME49_276210	276210	GGTCGGTCAGACAAACATC
TGME49_076210_37_866	TGME49_276210	276210	GCTGCAAGATTTTACGCGC
TGME49_077230_19_489	TGME49_277230	277230	CGCCGCCAGGGGCCGGGTA
TGME49_077230_2_978	TGME49_277230	277230	AGCGTGTCGTTGAATTCGT
TGME49_077230_21_978	TGME49_277230	277230	TCATGTCCAGGAACAACTT
TGME49_077230_5_489	TGME49_277230	277230	TAGAGGTGAAGTAGTGTAG
TGME49_077230_50_489	TGME49_277230	277230	CCTGCCTCGTTCACGTCGT
TGME49_077240_18_3250	TGME49_277240	NTPaseI	TCGCCCCCTCGTGCATCTG
TGME49_077240_39_3250	TGME49_277240	NTPaseI	GATGAGTTGAATACTGTCT
TGME49_077240_43_3250	TGME49_277240	NTPaseI	GCCTTTATTTGGGCATGAC
TGME49_077240_7_3250	TGME49_277240	NTPaseI	CTGTGCTGCAAAGCATTAC
TGME49_077240_72_2600	TGME49_277240	NTPaseI	GGTCGTGTCCAGAAAGGAT
TGME49_077270_12_930	TGME49_277270	NTPaseII	GCACCGAGTTTCCAGATTT
TGME49_077270_29_930	TGME49_277270	NTPaseII	TGTGAACCGTTTACCCTCG
TGME49_077270_39_930	TGME49_277270	NTPaseII	AAGAGAAGTCTGGCATCAA
TGME49_077270_51_930	TGME49_277270	NTPaseII	TTGAGCTGTGAGTCCAAAA
TGME49_077270_7_1395	TGME49_277270	NTPaseII	GTTGATGAGGTGACGCAAA
TGME49_077720_11_1432	TGME49_277720	277720	GGCGCCTGTTCCATCAGCG
TGME49_077720_32_1432	TGME49_277720	277720	CCTTCCTGCGGACAAGACT
TGME49_077720_67_716	TGME49_277720	277720	TGAGCATGGGGGTGAGATG
TGME49_077720_89_1432	TGME49_277720	277720	AGCCACAAACATCCCGTCT
TGME49_078510_3_2826	TGME49_278510	PPM3F	ATCGAACAGCGCTTGAATA
TGME49_078510_44_2826	TGME49_278510	PPM3F	GAGTTCCTCATCCAAGGCG
TGME49_078510_57_1884	TGME49_278510	PPM3F	CTGGGGCCGAGGTCGGAGA
TGME49_078510_67_1884	TGME49_278510	PPM3F	CTGTTCCAAATAAACGCCA
TGME49_078510_7_2826	TGME49_278510	PPM3F	AGCGAATTGGGCGACGTTC
TGME49_079350_24_972	TGME49_279350	279350	TGCAGCTCGGACAAAATTC
TGME49_079350_31_972	TGME49_279350	279350	GCTTATCATGCACTGTGCA
TGME49_079350_35_972	TGME49_279350	279350	AAGCAATAGGAAGAGGTAC
TGME49_079350_45_972	TGME49_279350	279350	GCGATGGTAGTTGGACTGA
TGME49_079350_7_972	TGME49_279350	279350	TTGTTCATTTGAGTTGCCC
TGME49_079420_24_507	TGME49_279420	279420	AGCGTGACCGCCAGTGAAG
TGME49_079420_25_507	TGME49_279420	279420	ACACGATTCTCAAAATGTT
TGME49_079420_28_1014	TGME49_279420	279420	TAGGAAACCGAGAGGGTTC
TGME49_079420_30_507	TGME49_279420	279420	GCCCCAAGTGCACTTTTCG
TGME49_079420_54_1014	TGME49_279420	279420	ACGGGACACGCTTGACGAG
TGME49_080380_14_1140	TGME49_280380	280380	TCACCAGCGTCGCCATGAA
TGME49_080380_31_570	TGME49_280380	280380	AAAACAGGGGCCAGTATGA
TGME49_080380_41_1140	TGME49_280380	280380	ATTAACACCGACTGAAATT
TGME49_080380_43_570	TGME49_280380	280380	TTCCCCAATCTTCTTCCAC
TGME49_080380_7_1710	TGME49_280380	280380	GAAACGCTTTCTTCGAGAG
TGME49_080480_1_942	TGME49_280480	280480	TGAATGTAGAAGTGGATCA
TGME49_080480_18_942	TGME49_280480	280480	ACTCACCCAGGTAAGAAAG
TGME49_080480_2_1256	TGME49_280480	280480	TGATCTGCTGAGCCCTTGA
TGME49_080480_4_942	TGME49_280480	280480	GCACTGATTCTCGAAAATT
TGME49_080480_8_942	TGME49_280480	280480	TATCTGCCAATACATCCAT
TGME49_080670_1_1872	TGME49_280670	280670	ATTCCGACTCTGGAAATGG
TGME49_080670_1_2496	TGME49_280670	280670	AAGGAGAAGGCCACAGGCG
TGME49_080670_33_1248	TGME49_280670	280670	ATACCGCATCTTCGAGAGG
TGME49_080670_42_1248	TGME49_280670	280670	GGGTAGCAATCCACAAGCT
TGME49_080670_9_2496	TGME49_280670	280670	TCTGGAGGGACGAAGGACA
TGME49_081670_10_963	TGME49_281675	ROP45	ACGCGATGCGACAACAAAA
TGME49_081670_12_963	TGME49_281675	ROP45
TGME49_081670_19_963	TGME49_281675	ROP45	AGAAAGGCAATCGGGAGGC
TGME49_081670_27_642	TGME49_281675	ROP45	GCAACGACAAGAGGGAAGA
TGME49_081670_36_642	TGME49_281675	ROP45	ATCGGGAGGCGGGTGCGAA
TGME49_081780_1_753	TGME49_281675	ROP45	ATCGGGAGGCAGGAGCGAA
TGME49_081780_14_753	TGME49_281675	ROP45	AACGCGATGCAACAAGAAA
TGME49_081780_17_753	TGME49_281675	ROP45	GAGTAAGAGGAGCAGGAGC
TGME49_081790_105_1832	TGME49_281675	ROP45	GTCGGGACTGGCTTCGACT
TGME49_081790_14_1832	TGME49_281675	ROP45	CGGCCCTGTTCGGCCGATT
TGME49_081790_30_1832	TGME49_281675	ROP45	CGGAGTCTCGGAAGACAGG
TGME49_081790_42_1832	TGME49_281675	ROP45	CGAGAACCGCTGAGATGGC
TGME49_081790_76_1832	TGME49_281675	ROP45	TGGTGTTATCCGCCTCGTC
TGME49_082060_21_1644	TGME49_282055	PP2CHN	CAGGATTCACTCCACCGTC
TGME49_082060_22_2740	TGME49_282055	PP2CHN	CATGGAGCACTGCGAAGAG
TGME49_082060_24_2740	TGME49_282055	PP2CHN	TCGTTAAGAGTGTTGGCGC
TGME49_082060_25_1644	TGME49_282055	PP2CHN	AAGCCGAAATACACAGCGA
TGME49_082060_28_2740	TGME49_282055	PP2CHN	GCCATGGCTGCGGTAGCTT
TGME49_082170_15_2175	TGME49_282170	282170	GACGTGGCTGCCGTCGAGA
TGME49_082170_22_2175	TGME49_282170	282170	GTGGAGAAACGTAGGGTAC
TGME49_082170_30_1305	TGME49_282170	282170	AGTTGACGAAACCCAGCAG
TGME49_082170_42_1305	TGME49_282170	282170	CCTTGATGAAGGAACTGAT
TGME49_082170_45_1305	TGME49_282170	282170	CAATGACCAGAAGAAAACG
TGME49_085290_10_930	TGME49_285290	285290	TGTCTCAACAGAAAACTTG
TGME49_085290_17_930	TGME49_285290	285290	AATGCGTGGTCCTGCTGAA
TGME49_085290_27_930	TGME49_285290	285290	CGGTAGAGAAGAGAGCGGC
TGME49_085290_30_930	TGME49_285290	285290	ACCAGTGTGCCGCGAAGCG
TGME49_085290_48_930	TGME49_285290	285290	GACGATTGACAAAGGGCGA
TGME49_086450_14_872	TGME49_286450	GRA5	CGCGTGACACAGGGTCAGG
TGME49_086450_20_872	TGME49_286450	GRA5	ATGACTCCGAAGGTGCTTG
TGME49_086450_26_872	TGME49_286450	GRA5	AACAACAGGTACAACAACA
TGME49_086450_27_872	TGME49_286450	GRA5	AGACCGATCGTTATTCGAA
TGME49_086450_34_872	TGME49_286450	GRA5	CATCCAGTGAGGACTGCAG
TGME49_088000_2_1910	TGME49_288000	288000	TTCGTCGCGCTGCCGATGT
TGME49_088000_23_1528	TGME49_288000	288000	ATGTGAGACAGCGAGTAAC
TGME49_088000_29_1528	TGME49_288000	288000	CTGCGTTCCTCCACCCGAA
TGME49_088000_32_1528	TGME49_288000	288000	GTAATCCACGTAGTAGTGC
TGME49_088000_8_1910	TGME49_288000	288000	ACTCCTGGCCAGACTTCAG
TGME49_088650_13_1395	TGME49_288650	GRA12	CCGCACTGAACCACGGAAG
TGME49_088650_13_1860	TGME49_288650	GRA12	CGAGCGGCTGAGGCCCCTG
TGME49_088650_18_1395	TGME49_288650	GRA12	GTCGTCGTTCCACAGATCG
TGME49_088650_31_1860	TGME49_288650	GRA12	TTCGCAGAGTCATGGGAAA
TGME49_088650_6_1395	TGME49_288650	GRA12	AGACTGCAGTTTGTCGAAG
TGME49_088840_22_1344	TGME49_288840	GRA18	CGGGCACCTAGCTCAGGAG
TGME49_088840_33_1344	TGME49_288840	GRA18	CAGCACATGTCCATCCTAT
TGME49_088840_5_1344	TGME49_288840	GRA18	GACTCGGCGCCCCCACTGG
TGME49_088840_72_672	TGME49_288840	GRA18	GTATCGCTTTTCGAAGACA
TGME49_088840_9_1344	TGME49_288840	GRA18	AAGCGGTCGATCTCCGAGG
TGME49_089380_0_896	TGME49_289380	GRA39	ATGCGGTCCGAGAGCGAGG
TGME49_089380_14_896	TGME49_289380	GRA39	GATGTCGCATGAGGTTTGG
TGME49_089380_15_2688	TGME49_289380	GRA39	AACTGATTTTCTTGTTTGT
TGME49_089380_29_896	TGME49_289380	GRA39	GAGAGCCGACGCCCCACTC
TGME49_089380_80_1792	TGME49_289380	GRA39	GTCTGGAACCATCGCCGAG
TGME49_089540_43_2577	TGME49_289540	SFP1	GCCACCACATCCGCTATCT
TGME49_089540_48_1718	TGME49_289540	SFP1	AGCTGCCTCGACGAGCTGG
TGME49_089540_49_2577	TGME49_289540	SFP1	TTTCAAACAGTGAACCGAC
TGME49_089540_5_2577	TGME49_289540	SFP1	CTGCAACTCACGCAGCGCC
TGME49_089540_93_1718	TGME49_289540	SFP1	TTTCGACGCCTCCTTCGCC
TGME49_090700_16_1905	TGME49_290700	GRA25	CTATTCCCCCCATAAGTAG
TGME49_090700_2_1905	TGME49_290700	GRA25	GCCCAATCCCCCGGAGAGG
TGME49_090700_32_1270	TGME49_290700	GRA25	CTTCTGCGACCTGGAAAGA
TGME49_090700_44_1270	TGME49_290700	GRA25	CAGCGTCATCGTCCGCTAC
TGME49_090700_56_1270	TGME49_290700	GRA25	CAGACGCCCTCAGGCTTCG
TGME49_091630_16_867	TGME49_291630	291630	GGCCTCCGTCGCAGACACA
TGME49_091630_20_867	TGME49_291630	291630	CGTGCCGCCGACGCGATGT
TGME49_091630_43_578	TGME49_291630	291630	GCGGTGGCGTCAGCCTTTG
TGME49_091630_5_867	TGME49_291630	291630	ACGCAGTCGCCAGAGCGTC
TGME49_091630_9_867	TGME49_291630	291630	ATCCTCCAATGATTCATCG
TGME49_091960_12_1010	TGME49_291960	ROP40	GCGAGCCCCAGTGCCTGGA
TGME49_091960_23_1515	TGME49_291960	ROP40	TATCCTCATATTGAAAGGC
TGME49_091960_3_1515	TGME49_291960	ROP40	CCTGCCGGGAGGCATAACT
TGME49_091960_32_1010	TGME49_291960	ROP40	ATCCCCTTTGCCTCTGCCT
TGME49_091960_9_1515	TGME49_291960	ROP40	GGGTGGTTCGTTTCGAGGA
TGME49_094200_1_3924	TGME49_294200	G6PD	CCGGAGCGAAAATATGAGG
TGME49_094200_16_2943	TGME49_294200	G6PD	CGGAAGTCGACCAAGCTCA
TGME49_094200_22_3597	TGME49_294200	G6PD	TTCCATTCTCGATATATTG
TGME49_094200_5_3270	TGME49_294200	G6PD	ACTGATTCAGTAGCCTCGC
TGME49_094200_6_4905	TGME49_294200	G6PD	AGTTCGTGAATCGCAGCGG
TGME49_094560_1_1269	TGME49_294560	ROP37	GACTTGTGCGGCCGTCGTA
TGME49_094560_22_846	TGME49_294560	ROP37	CTAGCCTGGGACCCATCAA
TGME49_094560_28_846	TGME49_294560	ROP37	ATCGCTGAGGACCATAAGC
TGME49_094560_41_1269	TGME49_294560	ROP37	TGTGCGCTCGACGCAGAAG
TGME49_094560_9_1269	TGME49_294560	ROP37	GCGGCCTGAAAAGCAGCCG
TGME49_094630_22_1276	TGME49_294630	294630	CTTGGATGCATCGCAGGCG
TGME49_094630_25_957	TGME49_294630	294630	GCAGACGAGAACCTGTCGC
TGME49_094630_4_1276	TGME49_294630	294630	AGGAGCGACTCCGCGCGTC
TGME49_094630_4_957	TGME49_294630	294630	ACGGTGCAGCGAAGGACGG
TGME49_094630_8_638	TGME49_294630	294630	TTCTCTGGAGTCCGTCTGC
TGME49_094790_1_1473	TGME49_294790	MIC19	TTCAGGGCTTTCTCCGAGG
TGME49_094790_19_1473	TGME49_294790	MIC19	AGCGTCGAAAAGCTGAGAC
TGME49_094790_20_1473	TGME49_294790	MIC19	AAAAGTACATTTCTGAACC
TGME49_094790_29_1473	TGME49_294790	MIC19	TACGGGGCGACCTGGCAGG
TGME49_094790_39_982	TGME49_294790	MIC19	TCAGAGTCCTCTGCTTTTG
TGME49_094970_62_853	TGME49_294970	294970	GGCAGACACCTCCAAAATG
TGME49_094970_78_853	TGME49_294970	294970	AAGGACCTTGAGTCGTACG
TGME49_094970_86_853	TGME49_294970	294970	ACAACGGCAACCGGTGCAG
TGME49_094970_90_0	TGME49_294970	294970	CTGTCCCCCATCCCACGCA
TGME49_094970_94_0	TGME49_294970	294970	CACGCTCTTCAGGCGGTCC
TGME49_094980_21_406	TGME49_294980	294980	CACACAAAATGCGAGACAC
TGME49_094980_24_406	TGME49_294980	294980	ATTGCCGATACAGAGCAAC
TGME49_094980_25_406	TGME49_294980	294980	GCAGAATGATGTAGCTCTG
TGME49_094980_26_406	TGME49_294980	294980	ATTCAAGGCGCAATGTCGT
TGME49_094980_3_812	TGME49_294980	294980	TCGAAGCCGTCGATGCAGG
TGME49_095110_11_7668	TGME49_295110	ROP7	GATCGTCACCAAATCGAAC
TGME49_095110_16_7384	TGME49_295110	ROP7	GTGCACCACTCCTTCGTCT
TGME49_095110_19_4544	TGME49_295110	ROP7	CCGAGCTCTTCCACTGGTG
TGME49_095110_25_4260	TGME49_295110	ROP7	GGAACCTTCTGAAGCCTGT
TGME49_095110_27_7384	TGME49_295110	ROP7	ATCGAGCGGCATCAGCTAG
TGME49_097070_11_2712	TGME49_297070	CARP	CTGGCAACGCGGAGAAGTG
TGME49_097070_22_2034	TGME49_297070	CARP	TCAGAGCCTCCTCGACGTC
TGME49_097070_30_2712	TGME49_297070	CARP	CTGGAACGCAGCCCTACGT
TGME49_097070_35_2034	TGME49_297070	CARP	TTGAAAGGTGTGTTCAGAG
TGME49_097070_55_2034	TGME49_297070	CARP	AAGGCTTAAGCGTTCGAGA
TGME49_097880_23_1392	TGME49_297880	GRA23	GGCGACACCGTCGGCCAGG
TGME49_097880_24_1856	TGME49_297880	GRA23	GAGGCCTTGCTTGACAATG
TGME49_097880_32_1856	TGME49_297880	GRA23	CATTCAGGACAAGGTCAAC
TGME49_097880_35_1856	TGME49_297880	GRA23	GTGTCGGTGAACATATCGG
TGME49_097880_38_1856	TGME49_297880	GRA23	TCATAGACAATGTGAAGAA
TGME49_097900_11_813	TGME49_297900	GRA83	CGTTGCTGGTGAGTCTGAT
TGME49_097900_21_1626	TGME49_297900	GRA83	CCACCAATGCTTCGAAACG
TGME49_097900_21_813	TGME49_297900	GRA83	CAACGCTGCCGCCATTGTT
TGME49_097900_52_813	TGME49_297900	GRA83	TCCACCTGCATTCTCTTGT
TGME49_097900_83_0	TGME49_297900	GRA83	TGCTGTTGTGAGACACGGC
TGME49_097960_10_9548	TGME49_297960	RON6	AAATTCCCTCGCATCCTGC
TGME49_097960_21_7843	TGME49_297960	RON6	CTCCTGTGCATTGTTTTCG
TGME49_097960_24_7161	TGME49_297960	RON6	TGTGCGCGCCCCTCGAGGG
TGME49_097960_3_7843	TGME49_297960	RON6	GCTTCATTGCCTTCCGCCT
TGME49_097960_8_7161	TGME49_297960	RON6	GGTCCCTGTGTGTTGGAGG
TGME49_099060_10_1139	TGME49_299060	NHE2	AAGGAGCGCGAAGAAGATG
TGME49_099060_14_1139	TGME49_299060	NHE2	GAAAGCGGAACTTTCGTAA
TGME49_099060_64_0	TGME49_299060	NHE2	AGATAGATGAAGGAAATGC
TGME49_099060_67_1139	TGME49_299060	NHE2	GACAATAGATGCAGTCATC
TGME49_099060_74_1139	TGME49_299060	NHE2	AGGGAAGAAAGCTTTTCAG
TGME49_099780_29_2598	TGME49_299780	299780	ACGGGTTGAGAAAAAAGAC
TGME49_099780_40_3464	TGME49_299780	299780	GGCGCAATGCCGTGCCACG
TGME49_099780_42_2598	TGME49_299780	299780	GATGGCCAAAGACGTTGGA
TGME49_099780_47_2598	TGME49_299780	299780	TGGGCTGAAATTTCCAGCT
TGME49_099780_52_2598	TGME49_299780	299780	GTGCGAAATGGTACGCAGT
TGME49_100100_14_9936	TGME49_300100	RON2	GTTTCTGTCCACGTCGCTT
TGME49_100100_22_10764	TGME49_300100	RON2	TTCGATGGCTGCAAGCAGC
TGME49_100100_27_11178	TGME49_300100	RON2	GTTTCCAGAAAGGACGGGA
TGME49_100100_27_11592	TGME49_300100	RON2	GCGAAGCATTCTCTTCAAC
TGME49_100100_47_11178	TGME49_300100	RON2	GCGGCTCTCGTACTCCTCG
TGME49_100220_106_5305	TGME49_300220	300220	ATCAGCGAGCCAGTTCAAC
TGME49_100220_111_5305	TGME49_300220	300220	TTCATTTGTGAGCGTTGGG
TGME49_100220_112_5305	TGME49_300220	300220	ATACGCCTGAATTCGACGC
TGME49_100220_45_6366	TGME49_300220	300220	GAAAGAAAGTGTTCTGGAA
TGME49_100220_55_6366	TGME49_300220	300220	GCCTCCGGGGAATTTGTTC
TGME49_104720_3_726	TGME49_304720	304720	ACAGGGAAGGTATTCTGGC
TGME49_104720_31_726	TGME49_304720	304720	GTGGGGAAGAAGTCGCAGG
TGME49_104720_44_726	TGME49_304720	304720	ACTGTCGCCACGAGGGCGG
TGME49_104720_73_0	TGME49_304720	304720	GGCTGAGAAAGGTGAATTG
TGME49_104720_8_1452	TGME49_304720	304720	TTCGTCTTCTTCGGTTGCA
TGME49_104740_14_4482	TGME49_304740	ROP35_WNG1	AAGAGGCCCTGTCTCAACC
TGME49_104740_43_3735	TGME49_304740	ROP35_WNG1	GGAAACATGTCCGGGTGGC
TGME49_104740_76_3735	TGME49_304740	ROP35_WNG1	GTGGCGCCTCGGAAGAGAC
TGME49_104950_18_2400	TGME49_304955	PPM11C	AACTTCCTCGTTGAAGAAG
TGME49_104950_20_3200	TGME49_304955	PPM11C	ACCGTGCACGAAGCTACCA
TGME49_104950_25_3200	TGME49_304955	PPM11C	GTGTGCTTCGCCTGAGTGA
TGME49_104950_37_3200	TGME49_304955	PPM11C	TGTCGGTGTGCCCAACAGA
TGME49_104950_5_3200	TGME49_304955	PPM11C	TCCGAGCAAGAGCCGTCAC
TGME49_104960_1_10276	TGME49_304955	PPM11C	TGTGTCTGCATGAAACGCG
TGME49_104960_16_10276	TGME49_304955	PPM11C	CCCGGTCCCGAAGTCCCAA
TGME49_104960_27_7707	TGME49_304955	PPM11C	TGGCAGACGTCGCGGAGCT
TGME49_104960_52_6973	TGME49_304955	PPM11C	CGGGGACATGAAGGGGCGC
TGME49_104960_52_8441	TGME49_304955	PPM11C	AGAAAAAAGGGAGTCGTCA
TGME49_105250_2_2274	TGME49_305250	305250	GAGCGTGTTCTCCGTGGCC
TGME49_105250_3_1516	TGME49_305250	305250	AGCACGGCGGAAATGATGA
TGME49_105250_64_758	TGME49_305250	305250	CCAGCGAAGTGGCTCTGCT
TGME49_105250_70_758	TGME49_305250	305250	GAGGAACACTTTTCTCATC
TGME49_105250_8_2274	TGME49_305250	305250	GCAAAGCGCCATACGAGAC
TGME49_105270_11_1676	TGME49_305270	305270	TTGCGGATTGTGTCCAGCT
TGME49_105270_11_838	TGME49_305270	305270	TCGAGGCGGCACGGCAACT
TGME49_105270_112_0	TGME49_305270	305270	CGTGCAGGTCGCCGATCGC
TGME49_105270_16_1676	TGME49_305270	305270	ATTTAGCATCACGGCGACG
TGME49_105270_80_0	TGME49_305270	305270	GGAAGCGACGCTGGAGGCG
TGME49_105590_12_744	TGME49_305590	305590	TACGTATTGAGGACCCCCA
TGME49_105590_14_744	TGME49_305590	305590	CAGTTGAAGCAGTCTCTTG
TGME49_105590_35_372	TGME49_305590	305590	AAGAGCTTCCCAAAGACCC
TGME49_105590_45_372	TGME49_305590	305590	GACCAGTAGCTCACATCGT
TGME49_105590_6_744	TGME49_305590	305590	TCCTCTGAACACGCGCCAG
TGME49_106060_30_10479	TGME49_306060	RON8	TCCTCTTGGGCTTGGCCAG
TGME49_106060_31_12974	TGME49_306060	RON8	CCGTTCCGCGCGGTGAAAG
TGME49_106060_34_14471	TGME49_306060	RON8	ACCCGATTCCGCATTCTGG
TGME49_106060_48_9481	TGME49_306060	RON8	AATTCCAGAAAACCGACTT
TGME49_106060_55_12475	TGME49_306060	RON8	ACTGCACAGTAGCCGTCAC
TGME49_106560_118_0	TGME49_306560	306560	GCCTCCAGCTGTCCCCGCG
TGME49_106560_126_0	TGME49_306560	306560	CGCCTGCGAATTCCCGAAA
TGME49_106560_77_0	TGME49_306560	306560	TCCAGAGGCGGCTCCGAAG
TGME49_106560_81_910	TGME49_306560	306560	TGGTGCGTCGAGAGCGATG
TGME49_106560_92_0	TGME49_306560	306560	CTCCAAAGAGGCCCCCGCC
TGME49_106890_21_736	TGME49_306890	306890	TCCTCATTTCCTGTCGCGC
TGME49_106890_64_1472	TGME49_306890	306890	TCTCCTGTTGTGCGTGAAA
TGME49_106890_73_736	TGME49_306890	306890	GGTTTTCCAGCGCGAAGTG
TGME49_106890_74_1472	TGME49_306890	306890	AAGCTTGCTTCATGAGAGG
TGME49_106890_91_736	TGME49_306890	306890	AACGGCTGTCGGATAGATC
TGME49_108950_0_1554	TGME49_308950	308950	TGAATGGCACATGGATGCA
TGME49_108950_28_518	TGME49_308950	308950	GTGGCAAGCACGCCAGTAT
TGME49_108950_3_1036	TGME49_308950	308950	CTTGAACCGACAATTGGCT
TGME49_108950_30_1036	TGME49_308950	308950	TTCGTAGTTTCTGTTAGTG
TGME49_108950_42_518	TGME49_308950	308950	AAACTGAAGCTCGGCACCA
TGME49_108970_2_2644	TGME49_308970	GRA12D	CATCGCCGAAGTCATGTGT
TGME49_108970_29_1983	TGME49_308970	GRA12D	GCAGGTAGCCCTTGCCGAA
TGME49_108970_41_1983	TGME49_308970	GRA12D	CGACGATATTCGGGAAAGC
TGME49_108970_49_1983	TGME49_308970	GRA12D	GTTGACCGCCGATGAAGTC
TGME49_108970_59_1983	TGME49_308970	GRA12D	CTCCAGAGAGTCTTCAAAG
TGME49_109560_15_2391	TGME49_309560	309560	CAGCTGATCCTTACAGCGG
TGME49_109560_20_2391	TGME49_309560	309560	GTACTTGGTTTCTGCTCCA
TGME49_109560_38_1594	TGME49_309560	309560	CGCGGCTCCGCCAATCTCT
TGME49_109560_42_1594	TGME49_309560	309560	CTCTCGTCAATCTCCTCTT
TGME49_109590_17_1935	TGME49_309590	ROP1	GCGATGCCTGTGCATACGA
TGME49_109590_41_1935	TGME49_309590	ROP1	CCACCGGCGGCTGTTGTCC
TGME49_109590_51_1935	TGME49_309590	ROP1	GAGGCGGATTCATTAGTGG
TGME49_109590_58_1935	TGME49_309590	ROP1	ATCCTCTGGAAGCTCTTGG
TGME49_109590_85_1935	TGME49_309590	ROP1	GCAGCTCCTGTGAATTTGG
TGME49_109600_17_1485	TGME49_309600	GRA71	AATTTGAGCGATTCGCGAC
TGME49_109600_24_1188	TGME49_309600	GRA71	GCCTCATCTTCCTTAGACT
TGME49_109600_26_891	TGME49_309600	GRA71	GGGGGAGGAGGTACAGAAA
TGME49_109600_6_1485	TGME49_309600	GRA71	CGCTTCCTGGTTCCACAAC
TGME49_109600_7_1188	TGME49_309600	GRA71	CGGTAGATCAAAGACGGAG
TGME49_109760_0_1796	TGME49_309760	GRA55	TCGGCCACTCCCCACACGA
TGME49_109760_15_1796	TGME49_309760	GRA55	TTCTGCGAATGGTGCATTT
TGME49_109760_16_1796	TGME49_309760	GRA55	TCCAAAGAAGAGTAGCCAC
TGME49_109760_32_1347	TGME49_309760	GRA55	TGGAGTAGCCCTCCAAAAC
TGME49_109760_38_1347	TGME49_309760	GRA55	CAGCACATACTGAATACGG
TGME49_110010_29_1894	TGME49_310010	RON1	CTTCCTCGTGGTCCTCCAC
TGME49_110010_37_1894	TGME49_310010	RON1	GCGTTTGCTGCCTAGTTCG
TGME49_110010_72_947	TGME49_310010	RON1	AACTGAGGGGTCCGGACAG
TGME49_110010_93_0	TGME49_310010	RON1	GGCTCTTCGATGAGGCAGG
TGME49_110010_99_0	TGME49_310010	RON1	TGGAGTTGGGGCAGGGCTT
TGME49_110740_13_1084	TGME49_310740	310740	CTGCCTCCGTGAGGACGAG
TGME49_110740_28_542	TGME49_310740	310740	GCACGCTGGCAGCACGAGT
TGME49_110740_37_542	TGME49_310740	310740	GCTCGTGAAAGTTCCTAGA
TGME49_110740_40_542	TGME49_310740	310740	AGTTCCAACCTTGAAAACG
TGME49_110740_41_542	TGME49_310740	310740	GAATGGACTGTAAGTAGAG
TGME49_110780_13_1732	TGME49_310780	GRA4	CCCGGTTGAACAGAGGATG
TGME49_110780_18_1732	TGME49_310780	GRA4	AGACAAAAACTGAAGGACC
TGME49_110780_24_1732	TGME49_310780	GRA4	GCTGCCGGGTGATAATAGG
TGME49_110780_29_1732	TGME49_310780	GRA4	TGCTGCGGAATCGCCTGTA
TGME49_110780_3_2165	TGME49_310780	GRA4	TTTGTCTTCCCGCCCCGTG
TGME49_110790_19_1214	TGME49_310790	CST9	CGTTGCTGCGACCGAACAG
TGME49_110790_24_1214	TGME49_310790	CST9	GTGGCTTCATCCACTTCCG
TGME49_110790_27_1214	TGME49_310790	CST9	CATGTCTTTGCTCATCATC
TGME49_110790_30_1214	TGME49_310790	CST9	GATTTGGCGAACAACAATA
TGME49_110790_33_1214	TGME49_310790	CST9	GGTGTCGCCAAAGTTCTCA
TGME49_111470_14_5460	TGME49_311470	RON5	CCCATCCATCCAGTCGCAC
TGME49_111470_19_7371	TGME49_311470	RON5	TCTTGCTCGCTCAAGTCAA
TGME49_111470_21_7371	TGME49_311470	RON5	TCCGCTTCGACAAAAGACA
TGME49_111470_30_6006	TGME49_311470	RON5	CAGCACTAGCATCGACGTC
TGME49_111470_7_7644	TGME49_311470	RON5	ACCCTGGCAGGCCCTCTCA
TGME49_112270_12_1101	TGME49_312270	ROP13	ACCTGCAGTCATCAGGTTC
TGME49_112270_13_1468	TGME49_312270	ROP13	GGACGCGTCCAGGTGGCCG
TGME49_112270_24_1101	TGME49_312270	ROP13	GTGATGGAAATGAAGTTGC
TGME49_112270_31_1101	TGME49_312270	ROP13	GTGAGTGCAGAGCGTCGAC
TGME49_112270_8_1468	TGME49_312270	ROP13	GCTCCACATCCGAATTGAG
TGME49_112420_21_3552	TGME49_312420	GRA38	CCCCCAATGCCGTTCTGTA
TGME49_112420_27_4440	TGME49_312420	GRA38	GAAATTTGAGGAAAAAGAT
TGME49_112420_30_3552	TGME49_312420	GRA38	CTGACGCCTAACTCGTCAG
TGME49_112420_50_4440	TGME49_312420	GRA38	GACGTCGTATGCCAGCTGC
TGME49_113330_12_6696	TGME49_313330	ROP27	TGCCCGTCAGAGAGGAAGA
TGME49_113330_19_6696	TGME49_313330	ROP27	CCTCGGAGTGGCTCGGTGC
TGME49_113330_26_5580	TGME49_313330	ROP27	CTCTGCAGCTCGCGTCGCG
TGME49_113330_29_6696	TGME49_313330	ROP27	TCTGGAGAGAGCGGAGACG
TGME49_113330_51_6696	TGME49_313330	ROP27	AATGTTGGAGAGGAGACGA
TGME49_113440_28_2396	TGME49_313440	GRA59	TCCTGTTTGAAGGAGACGG
TGME49_113440_35_2396	TGME49_313440	GRA59	TCGGTTAAGAGTATCCGAG
TGME49_113440_41_2396	TGME49_313440	GRA59	GGGGAAATCCATTCTTCTG
TGME49_113440_53_2396	TGME49_313440	GRA59	GAGGAGAGTCATTTTCGGG
TGME49_113440_61_2396	TGME49_313440	GRA59	GGAGCGAAGTGAGAGTCAT
TGME49_114250_14_648	TGME49_314250	BRP1	CTACCTCTCTGCGGCTGAG
TGME49_114250_17_648	TGME49_314250	BRP1	ATCCTGCAGAGTGAATTTG
TGME49_114250_21_648	TGME49_314250	BRP1	CCGTCTTTCGCGTCTTTGA
TGME49_114250_26_648	TGME49_314250	BRP1	GCTGAGGATTCCGCCAAGA
TGME49_114250_30_648	TGME49_314250	BRP1	AAGAAAGACAAGCTACAGA
TGME49_114260_20_1581	TGME49_314260	314260	TCCTTTGACAAGTCCTTGA
TGME49_114260_25_1581	TGME49_314260	314260	CTTCGAGACATCGTCATGC
TGME49_114260_27_1581	TGME49_314260	314260	TACTTCTTCACCTTCGTTT
TGME49_114260_4_1581	TGME49_314260	314260	AAAGTAGAGGCCGGTGTCG
TGME49_114260_9_1581	TGME49_314260	314260	ACCACTAAACTGACAACGG
TGME49_114500_16_8760	TGME49_314500	SUB2	GCAGGTGCGGGAGATTCAA
TGME49_114500_18_6935	TGME49_314500	SUB2	GGCATACTTGCCTCAAACG
TGME49_114500_25_7300	TGME49_314500	SUB2	TGGCAGCCATCTGGGCACG
TGME49_114500_25_8395	TGME49_314500	SUB2	GGACCTGAACAGACGTGGA
TGME49_114500_35_9490	TGME49_314500	SUB2	CCTTCGTAAACGCCTGACC
TGME49_115160_16_7800	TGME49_315160	RASP2	TTGACTTTTAACACGAGGT
TGME49_115160_4_5525	TGME49_315160	RASP2	TTGCATTGAGTCTCTCCAG
TGME49_115160_4_6500	TGME49_315160	RASP2	AATCAACATAGCCTGCTGT
TGME49_115160_4_8775	TGME49_315160	RASP2	GGGGACGCGATCGAGCTCG
TGME49_115160_8_8775	TGME49_315160	RASP2	GTTGAACTTTTGGTGGTCG
TGME49_115210_13_6509	TGME49_315210	315210	ATTTTCGGCGTGGGCCATG
TGME49_115210_14_6226	TGME49_315210	315210	GCACTGGCGAAAAGGAATG
TGME49_115210_2_5094	TGME49_315210	315210	CAAGGACACTCAACAGAGA
TGME49_115210_27_5943	TGME49_315210	315210	AGCTCCTAAGCATCCCTGA
TGME49_115210_8_6226	TGME49_315210	315210	TTGTGTGACGCCACCGACA
TGME49_115220_1_2682	TGME49_315220	ROP14	GATCCAGAGGAGGAACAGA
TGME49_115220_11_3278	TGME49_315220	ROP14	CAGGAAACAGTTGTGGGAA
TGME49_115220_2_2980	TGME49_315220	ROP14	AGTACCAGGACAATGGGTT
TGME49_115220_21_4172	TGME49_315220	ROP14	GGAAAGAGCGGCGATGAGG
TGME49_115220_24_2682	TGME49_315220	ROP14	ACGCGAGAAACTCCAGAAG
TGME49_115470_22_3230	TGME49_315470	315470	CTTCTACACCCTCTGGTTG
TGME49_115470_36_3230	TGME49_315470	315470	ACTGCTGCCGTGGAGCAAA
TGME49_115470_44_3230	TGME49_315470	315470	TAGGATCCGCAACTGGCCA
TGME49_115470_65_3230	TGME49_315470	315470	GGGATGGCGCGGTCCTTGG
TGME49_115470_73_3230	TGME49_315470	315470	CTGCCGTTCTTGCCGGTGA
TGME49_115490_13_3035	TGME49_315490	ROP10	TCATCGTCCCCGGCGTCAC
TGME49_115490_15_2428	TGME49_315490	ROP10	GGGTGCCCGGGAGATCAGT
TGME49_115490_20_3035	TGME49_315490	ROP10	TGTGGTGCATGCGCTTCAA
TGME49_115490_4_3035	TGME49_315490	ROP10	GTACAGGCAGCGCCGCGGG
TGME49_115490_45_2428	TGME49_315490	ROP10	GAGGCGTCCGTCCCCTGTG
TGME49_115910_18_888	TGME49_315910	315910	TTTGCCAGTGATACCCAAG
TGME49_115910_24_444	TGME49_315910	315910	TCGAAGTCACCGAATTGCG
TGME49_115910_26_888	TGME49_315910	315910	CGACGTCCATCAGTTGGTC
TGME49_115910_45_444	TGME49_315910	315910	GCACTGAAGCCGGCGACGG
TGME49_115910_50_444	TGME49_315910	315910	ATTTTCATCGCGTCCATGA
TGME49_116250_10_2324	TGME49_316250	GRA45	CCGCCCGAGGTAGCAGGGC
TGME49_116250_15_2324	TGME49_316250	GRA45	CGGCAATATCCTACCCAGT
TGME49_116250_22_2324	TGME49_316250	GRA45	GTCTGCAACGCACCCTTTG
TGME49_116250_30_2324	TGME49_316250	GRA45	GTCGAGCACGCCCTGGTGC
TGME49_116250_40_2324	TGME49_316250	GRA45	GGCGACGACGCAGTTTTGC
TGME49_116280_12_1796	TGME49_316280	316280	ATAGATACCAGTCCACACA
TGME49_116280_19_1796	TGME49_316280	316280	AAGCCAGAGACAGAAGTTG
TGME49_116280_22_1796	TGME49_316280	316280	AAAGATATGATTCGCCCCA
TGME49_116280_29_1796	TGME49_316280	316280	CTCGTTCCACGACTCTCGG
TGME49_116280_6_1796	TGME49_316280	316280	TCTTCTGTTCTGCAGAATC
TGME49_118520_19_1944	TGME49_318525	318525	TTACCGGATCTCGGTCGTG
TGME49_118520_43_2430	TGME49_318525	318525	TCCCTGGTTTCAGCCACAC
TGME49_118520_47_1458	TGME49_318525	318525	CTACCGGATCGCGCTCCTG
TGME49_118520_53_2430	TGME49_318525	318525	TCCTTCGTATCTGAAGCAC
TGME49_118520_65_1458	TGME49_318525	318525	TACCGGATCGCGCTCCTGC
TGME49_118530_11_6342	TGME49_318525	318525	TTGGACCAGCCGTCTCATT
TGME49_118530_21_6342	TGME49_318525	318525	CAGGGAACTTTCGGTGAAC
TGME49_118530_30_6342	TGME49_318525	318525	GCAGAGAGTGATTCCTTGT
TGME49_118530_37_6342	TGME49_318525	318525	ACGAGATAACATAAGCATA
TGME49_118530_44_6342	TGME49_318525	318525	CACCCGTACGGCAGGCAGG
TGME49_119340_13_1400	TGME49_319340	CST5_GRA52	CGGCCCTTGATGCCCGAGA
TGME49_119340_15_2800	TGME49_319340	CST5_GRA52	CTCGCATACTCAATCTGAA
TGME49_119340_21_1680	TGME49_319340	CST5_GRA52	CATGTAAAGGACTTCCAGG
TGME49_119340_30_1400	TGME49_319340	CST5_GRA52	GCATCAGAACCTCCCACAT
TGME49_119340_6_2800	TGME49_319340	CST5_GRA52	AGACTGGCGACGGCTTCGT
TGME49_120630_1_1088	TGME49_320630	320630	AAATGCGTCGGCGCGACAG
TGME49_120630_18_1088	TGME49_320630	320630	ATTCAGATGCGGGTCACCA
TGME49_120630_32_1088	TGME49_320630	320630	CTGAGGCCGCCAGAGAGAA
TGME49_120630_68_2176	TGME49_320630	320630	AGAACGCAAAGTCGCAACG
TGME49_120630_89_2176	TGME49_320630	320630	TCCGCGGGAGACAACAGCG
TGME49_121650_13_5642	TGME49_321650	RON13	CGTCTTGCTCGCGAACCGC
TGME49_121650_20_1736	TGME49_321650	RON13	CGCGGAGGATTCAACTCAG
TGME49_121650_32_4774	TGME49_321650	RON13	GGTTCTGCATCACCACGAA
TGME49_121650_35_5642	TGME49_321650	RON13	GCGTGCCGCATGCTGACAC
TGME49_121650_9_5642	TGME49_321650	RON13	CCTTCATCTTCTTCAGCGT

## Sheet: 0_mismatches
Alignments of sgRNAs (protospacers), which were designed for the ME49 genome to genome of 4 strains used in this study (GT1, ME49, VEG, VAND) that alllow for 0 mismatches. Including target information.
protospacer	target	chr	pos	strand	n_mismatches	strain	guide	guide.r	gene.old	gene	identity	oligo	plasmid.library.count.BUT521A5
AAAACAGGGGCCAGTATGA	AAAACAGGGGCCAGTATGA	TGGT1_chrVIIa	467230	-	0	GT1	TGME49_080380_31_570	TGME49-080380-31-570	TGME49_080380	TGME49_280380	TGME49_280380	GTAAATGGGGATGTCAAGTTGAAAACAGGGGCCAGTATGAGTTTAAGAGCTATGCTGGAA	2313
AAAACGTGACGACGAGAAA	AAAACGTGACGACGAGAAA	TGGT1_chrV	712984	+	0	GT1	TGME49_013070_103_3624	TGME49-013070-103-3624	TGME49_013070	TGME49_213069	TGME49_213069	GTAAATGGGGATGTCAAGTTGAAAACGTGACGACGAGAAAGTTTAAGAGCTATGCTGGAA	18222
AAAAGAACGACTGTCGCTT	AAAAGAACGACTGTCGCTT	TGGT1_chrX	4524968	-	0	GT1	TGME49_035130_49_1586	TGME49-035130-49-1586	TGME49_035130	TGME49_235130	TGME49_235130	GTAAATGGGGATGTCAAGTTGAAAAGAACGACTGTCGCTTGTTTAAGAGCTATGCTGGAA	13616
AAAAGCCTCTGTTCCAAAA	AAAAGCCTCTGTTCCAAAA	TGGT1_chrXII	2872527	+	0	GT1	TGME49_046710_14_2155	TGME49-046710-14-2155	TGME49_046710	TGME49_246710	TGME49_246710	GTAAATGGGGATGTCAAGTTGAAAAGCCTCTGTTCCAAAAGTTTAAGAGCTATGCTGGAA	7392
AAAAGTACATTTCTGAACC	AAAAGTACATTTCTGAACC	TGGT1_chrIa	1131449	+	0	GT1	TGME49_094790_20_1473	TGME49-094790-20-1473	TGME49_094790	TGME49_294790	MIC19	GTAAATGGGGATGTCAAGTTGAAAAGTACATTTCTGAACCGTTTAAGAGCTATGCTGGAA	0
AAAATCGTGACTTTCGACA	AAAATCGTGACTTTCGACA	TGGT1_chrXII	2648913	+	0	GT1	TGME49_046180_47_2068	TGME49-046180-47-2068	TGME49_046180	TGME49_246178	TGME49_246178	GTAAATGGGGATGTCAAGTTGAAAATCGTGACTTTCGACAGTTTAAGAGCTATGCTGGAA	22733
AAACACGGAATCCAACAAG	AAACACGGAATCCAACAAG	TGGT1_chrVIII	1672751	+	0	GT1	TGME49_031960_63_6846	TGME49-031960-63-6846	TGME49_031960	TGME49_231960	GRA28	GTAAATGGGGATGTCAAGTTGAAACACGGAATCCAACAAGGTTTAAGAGCTATGCTGGAA	19238
AAACCAAAGCGGGAAGCGT	AAACCAAAGCGGGAAGCGT	TGGT1_chrII	853511	+	0	GT1	TGME49_022100_63_1899	TGME49-022100-63-1899	TGME49_022100	TGME49_222100	TGME49_222100	GTAAATGGGGATGTCAAGTTGAAACCAAAGCGGGAAGCGTGTTTAAGAGCTATGCTGGAA	24233
AAACCGTAGCCTCCGCAGC	AAACCGTAGCCTCCGCAGC	TGGT1_chrVIIb	3288562	+	0	GT1	TGME49_058580_21_2284	TGME49-058580-21-2284	TGME49_058580	TGME49_258580	ROP17	GTAAATGGGGATGTCAAGTTGAAACCGTAGCCTCCGCAGCGTTTAAGAGCTATGCTGGAA	37312
AAACGCAAAAACGCTTGCC	AAACGCAAAAACGCTTGCC	TGGT1_chrIX	4635703	+	0	GT1	TGME49_010370_10_2750	TGME49-010370-10-2750	TGME49_010370	TGME49_210370	ROP54	GTAAATGGGGATGTCAAGTTGAAACGCAAAAACGCTTGCCGTTTAAGAGCTATGCTGGAA	26579
AAACTCCTAGACAAGTGTA	AAACTCCTAGACAAGTGTA	TGGT1_chrVI	3055783	+	0	GT1	TGME49_044250_54_3345	TGME49-044250-54-3345	TGME49_044250	TGME49_244250	TGME49_244250	GTAAATGGGGATGTCAAGTTGAAACTCCTAGACAAGTGTAGTTTAAGAGCTATGCTGGAA	5101
AAAGATATGATTCGCCCCA	AAAGATATGATTCGCCCCA	TGGT1_chrXI	5165024	+	0	GT1	TGME49_116280_22_1796	TGME49-116280-22-1796	TGME49_116280	TGME49_316280	TGME49_316280	GTAAATGGGGATGTCAAGTTGAAAGATATGATTCGCCCCAGTTTAAGAGCTATGCTGGAA	6109
AAAGTAGAGGCCGGTGTCG	AAAGTAGAGGCCGGTGTCG	TGGT1_chrXI	3928457	-	0	GT1	TGME49_114260_4_1581	TGME49-114260-4-1581	TGME49_114260	TGME49_314260	TGME49_314260	GTAAATGGGGATGTCAAGTTGAAAGTAGAGGCCGGTGTCGGTTTAAGAGCTATGCTGGAA	25522
AAATATTCGCTGCCGTCAC	AAATATTCGCTGCCGTCAC	TGGT1_chrVIIa	1774788	+	0	GT1	TGME49_004340_77_4445	TGME49-004340-77-4445	TGME49_004340	TGME49_204340	GRA54	GTAAATGGGGATGTCAAGTTGAAATATTCGCTGCCGTCACGTTTAAGAGCTATGCTGGAA	9369
AAATGCGTCGGCGCGACAG	AAATGCGTCGGCGCGACAG	TGGT1_chrIV	132743	-	0	GT1	TGME49_120630_1_1088	TGME49-120630-1-1088	TGME49_120630	TGME49_320630	TGME49_320630	GTAAATGGGGATGTCAAGTTGAAATGCGTCGGCGCGACAGGTTTAAGAGCTATGCTGGAA	5672
AAATGCTACTGGCTCAATT	AAATGCTACTGGCTCAATT	AAQM03000199	1699	-	0	GT1	TGME49_015770_52_586	TGME49-015770-52-586	TGME49_015770	TGME49_215775	ROP8	GTAAATGGGGATGTCAAGTTGAAATGCTACTGGCTCAATTGTTTAAGAGCTATGCTGGAA	26037
AAATGCTACTGGCTCAATT	AAATGCTACTGGCTCAATT	TGGT1_chrX	7045666	-	0	GT1	TGME49_015770_52_586	TGME49-015770-52-586	TGME49_015770	TGME49_215775	ROP8	GTAAATGGGGATGTCAAGTTGAAATGCTACTGGCTCAATTGTTTAAGAGCTATGCTGGAA	26037
AAATTCCCTCGCATCCTGC	AAATTCCCTCGCATCCTGC	TGGT1_chrII	2117216	+	0	GT1	TGME49_097960_10_9548	TGME49-097960-10-9548	TGME49_097960	TGME49_297960	6	GTAAATGGGGATGTCAAGTTGAAATTCCCTCGCATCCTGCGTTTAAGAGCTATGCTGGAA	8958
AAATTCTTATTTTCCTGAG	AAATTCTTATTTTCCTGAG	TGGT1_chrXII	3326739	+	0	GT1	TGME49_047530_49_1266	TGME49-047530-49-1266	TGME49_047530	TGME49_247530	TGME49_247530	GTAAATGGGGATGTCAAGTTGAAATTCTTATTTTCCTGAGGTTTAAGAGCTATGCTGGAA	11019
AACAACAGGTACAACAACA	AACAACAGGTACAACAACA	TGGT1_chrV	1680540	+	0	GT1	TGME49_086450_26_872	TGME49-086450-26-872	TGME49_086450	TGME49_286450	GRA5	GTAAATGGGGATGTCAAGTTGAACAACAGGTACAACAACAGTTTAAGAGCTATGCTGGAA	10188
AACAGGTCGACCAGCGCAG	AACAGGTCGACCAGCGCAG	TGGT1_chrVIIb	2166191	+	0	GT1	TGME49_060520_33_1748	TGME49-060520-33-1748	TGME49_060520	TGME49_260520	CST6 (GRA50)	GTAAATGGGGATGTCAAGTTGAACAGGTCGACCAGCGCAGGTTTAAGAGCTATGCTGGAA	15720
AACAGTCAACGGAGAAAAC	AACAGTCAACGGAGAAAAC	TGGT1_chrIV	1627152	-	0	GT1	TGME49_011460_6_563	TGME49-011460-6-563	TGME49_011460	TGME49_211460	4	GTAAATGGGGATGTCAAGTTGAACAGTCAACGGAGAAAACGTTTAAGAGCTATGCTGGAA	7644
AACATCTGTCAGCTCCGTT	AACATCTGTCAGCTCCGTT	TGGT1_chrIb	235278	+	0	GT1	TGME49_007700_5_1888	TGME49-007700-5-1888	TGME49_007700	TGME49_207700	ROP22	GTAAATGGGGATGTCAAGTTGAACATCTGTCAGCTCCGTTGTTTAAGAGCTATGCTGGAA	11847
AACCTCCCATCACGGTAAT	AACCTCCCATCACGGTAAT	TGGT1_chrVIIb	3288854	+	0	GT1	TGME49_058580_59_2284	TGME49-058580-59-2284	TGME49_058580	TGME49_258580	ROP17	GTAAATGGGGATGTCAAGTTGAACCTCCCATCACGGTAATGTTTAAGAGCTATGCTGGAA	0
AACCTGGCGGCAGTTATAC	AACCTGGCGGCAGTTATAC	TGGT1_chrIII	744655	-	0	GT1	TGME49_053130_10_546	TGME49-053130-10-546	TGME49_053130	TGME49_253130	TGME49_253130	GTAAATGGGGATGTCAAGTTGAACCTGGCGGCAGTTATACGTTTAAGAGCTATGCTGGAA	2711
AACGCATAACAATACAGAT	AACGCATAACAATACAGAT	TGGT1_chrVIIb	3083904	+	0	GT1	TGME49_058870_17_5466	TGME49-058870-17-5466	TGME49_058870	TGME49_258870	TGME49_258870	GTAAATGGGGATGTCAAGTTGAACGCATAACAATACAGATGTTTAAGAGCTATGCTGGAA	24850
AACGCTGTTAAAATCTCAA	AACGCTGTTAAAATCTCAA	TGGT1_chrVIIa	2027540	-	0	GT1	TGME49_003930_42_948	TGME49-003930-42-948	TGME49_003930	TGME49_203930	TGME49_203930	GTAAATGGGGATGTCAAGTTGAACGCTGTTAAAATCTCAAGTTTAAGAGCTATGCTGGAA	5561
AACGGCTGTCGGATAGATC	AACGGCTGTCGGATAGATC	TGGT1_chrXI	191817	-	0	GT1	TGME49_106890_91_736	TGME49-106890-91-736	TGME49_106890	TGME49_306890	TGME49_306890	GTAAATGGGGATGTCAAGTTGAACGGCTGTCGGATAGATCGTTTAAGAGCTATGCTGGAA	1104
AACTGAGGGGTCCGGACAG	AACTGAGGGGTCCGGACAG	TGGT1_chrXI	970390	-	0	GT1	TGME49_110010_72_947	TGME49-110010-72-947	TGME49_110010	TGME49_310010	1	GTAAATGGGGATGTCAAGTTGAACTGAGGGGTCCGGACAGGTTTAAGAGCTATGCTGGAA	13363
AACTGATTTTCTTGTTTGT	AACTGATTTTCTTGTTTGT	TGGT1_chrIX	3054477	-	0	GT1	TGME49_089380_15_2688	TGME49-089380-15-2688	TGME49_089380	TGME49_289380	GRA39	GTAAATGGGGATGTCAAGTTGAACTGATTTTCTTGTTTGTGTTTAAGAGCTATGCTGGAA	6054
AACTTCCTCGTTGAAGAAG	AACTTCCTCGTTGAAGAAG	TGGT1_chrIX	4887906	+	0	GT1	TGME49_104950_18_2400	TGME49-104950-18-2400	TGME49_104950	TGME49_304955	PPM11C	GTAAATGGGGATGTCAAGTTGAACTTCCTCGTTGAAGAAGGTTTAAGAGCTATGCTGGAA	0
AAGAAAGACAAGCTACAGA	AAGAAAGACAAGCTACAGA	TGGT1_chrXI	3925753	+	0	GT1	TGME49_114250_30_648	TGME49-114250-30-648	TGME49_114250	TGME49_314250	BRP1	GTAAATGGGGATGTCAAGTTGAAGAAAGACAAGCTACAGAGTTTAAGAGCTATGCTGGAA	7664
AAGAAGCTTGGCAATTTCT	AAGAAGCTTGGCAATTTCT	TGGT1_chrIX	963864	-	0	GT1	TGME49_066430_0_720	TGME49-066430-0-720	TGME49_066430	TGME49_266435	TGME49_266435	GTAAATGGGGATGTCAAGTTGAAGAAGCTTGGCAATTTCTGTTTAAGAGCTATGCTGGAA	177
AAGACATCGCGGGCAGCCT	AAGACATCGCGGGCAGCCT	TGGT1_chrVIII	6289578	-	0	GT1	TGME49_068790_17_942	TGME49-068790-17-942	TGME49_068790	TGME49_268790	TGME49_268790	GTAAATGGGGATGTCAAGTTGAAGACATCGCGGGCAGCCTGTTTAAGAGCTATGCTGGAA	5602
AAGAGAAGTCTGGCATCAA	AAGAGAAGTCTGGCATCAA	AAQM03000418	4036	-	0	GT1	TGME49_077270_39_930	TGME49-077270-39-930	TGME49_077270	TGME49_277270	NTPase II	GTAAATGGGGATGTCAAGTTGAAGAGAAGTCTGGCATCAAGTTTAAGAGCTATGCTGGAA	3691
AAGAGAAGTCTGGCATCAA	AAGAGAAGTCTGGCATCAA	AAQM03000513	721	-	0	GT1	TGME49_077270_39_930	TGME49-077270-39-930	TGME49_077270	TGME49_277270	NTPase II	GTAAATGGGGATGTCAAGTTGAAGAGAAGTCTGGCATCAAGTTTAAGAGCTATGCTGGAA	3691
AAGAGAAGTCTGGCATCAA	AAGAGAAGTCTGGCATCAA	TGGT1_chrXII	6592728	-	0	GT1	TGME49_077270_39_930	TGME49-077270-39-930	TGME49_077270	TGME49_277270	NTPase II	GTAAATGGGGATGTCAAGTTGAAGAGAAGTCTGGCATCAAGTTTAAGAGCTATGCTGGAA	3691
AAGAGCTTCCCAAAGACCC	AAGAGCTTCCCAAAGACCC	TGGT1_chrIX	5262437	-	0	GT1	TGME49_105590_35_372	TGME49-105590-35-372	TGME49_105590	TGME49_305590	TGME49_305590	GTAAATGGGGATGTCAAGTTGAAGAGCTTCCCAAAGACCCGTTTAAGAGCTATGCTGGAA	6222
AAGAGGCCCTGTCTCAACC	AAGAGGCCCTGTCTCAACC	TGGT1_chrVIIa	655861	+	0	GT1	TGME49_104740_14_4482	TGME49-104740-14-4482	TGME49_104740	TGME49_304740	ROP35/WNG1	GTAAATGGGGATGTCAAGTTGAAGAGGCCCTGTCTCAACCGTTTAAGAGCTATGCTGGAA	48413
AAGCAATAGGAAGAGGTAC	AAGCAATAGGAAGAGGTAC	TGGT1_chrIX	83153	+	0	GT1	TGME49_079350_35_972	TGME49-079350-35-972	TGME49_079350	TGME49_279350	TGME49_279350	GTAAATGGGGATGTCAAGTTGAAGCAATAGGAAGAGGTACGTTTAAGAGCTATGCTGGAA	9022
AAGCCAGAGACAGAAGTTG	AAGCCAGAGACAGAAGTTG	TGGT1_chrXI	5164997	+	0	GT1	TGME49_116280_19_1796	TGME49-116280-19-1796	TGME49_116280	TGME49_316280	TGME49_316280	GTAAATGGGGATGTCAAGTTGAAGCCAGAGACAGAAGTTGGTTTAAGAGCTATGCTGGAA	0
AAGCCGAAATACACAGCGA	AAGCCGAAATACACAGCGA	TGGT1_chrVIIa	4265932	-	0	GT1	TGME49_082060_25_1644	TGME49-082060-25-1644	TGME49_082060	TGME49_282055	PP2CHN	GTAAATGGGGATGTCAAGTTGAAGCCGAAATACACAGCGAGTTTAAGAGCTATGCTGGAA	2262
AAGCGCCTGGCCTGCATCG	AAGCGCCTGGCCTGCATCG	TGGT1_chrVI	1028346	-	0	GT1	TGME49_040060_59_664	TGME49-040060-59-664	TGME49_040060	TGME49_240060	IST	GTAAATGGGGATGTCAAGTTGAAGCGCCTGGCCTGCATCGGTTTAAGAGCTATGCTGGAA	28951
AAGCGGTCGATCTCCGAGG	AAGCGGTCGATCTCCGAGG	TGGT1_chrIX	2574815	-	0	GT1	TGME49_088840_9_1344	TGME49-088840-9-1344	TGME49_088840	TGME49_288840	GRA18	GTAAATGGGGATGTCAAGTTGAAGCGGTCGATCTCCGAGGGTTTAAGAGCTATGCTGGAA	47355
AAGCTGCCATCTTCCTGCC	AAGCTGCCATCTTCCTGCC	TGGT1_chrX	6717488	-	0	GT1	TGME49_015220_35_1256	TGME49-015220-35-1256	TGME49_015220	TGME49_215220	GRA22	GTAAATGGGGATGTCAAGTTGAAGCTGCCATCTTCCTGCCGTTTAAGAGCTATGCTGGAA	56733
AAGCTTGCTTCATGAGAGG	AAGCTTGCTTCATGAGAGG	TGGT1_chrXI	192383	-	0	GT1	TGME49_106890_74_1472	TGME49-106890-74-1472	TGME49_106890	TGME49_306890	TGME49_306890	GTAAATGGGGATGTCAAGTTGAAGCTTGCTTCATGAGAGGGTTTAAGAGCTATGCTGGAA	15063
AAGGAAGCCGTTGCAGGGG	AAGGAAGCCGTTGCAGGGG	TGGT1_chrVIIa	1360689	-	0	GT1	TGME49_005360_31_5764	TGME49-005360-31-5764	TGME49_005360	TGME49_205360	TGME49_205360	GTAAATGGGGATGTCAAGTTGAAGGAAGCCGTTGCAGGGGGTTTAAGAGCTATGCTGGAA	8932
AAGGACCTTGAGTCGTACG	AAGGACCTTGAGTCGTACG	TGGT1_chrIa	1283080	-	0	GT1	TGME49_094970_78_853	TGME49-094970-78-853	TGME49_094970	TGME49_294970	TGME49_294970	GTAAATGGGGATGTCAAGTTGAAGGACCTTGAGTCGTACGGTTTAAGAGCTATGCTGGAA	44821
AAGGAGAAGGCCACAGGCG	AAGGAGAAGGCCACAGGCG	TGGT1_chrVIIa	171201	-	0	GT1	TGME49_080670_1_2496	TGME49-080670-1-2496	TGME49_080670	TGME49_280670	TGME49_280670	GTAAATGGGGATGTCAAGTTGAAGGAGAAGGCCACAGGCGGTTTAAGAGCTATGCTGGAA	3879
AAGGCGGACAAGTTCCAAA	AAGGCGGACAAGTTCCAAA	TGGT1_chrX	2354926	-	0	GT1	TGME49_025160_34_1434	TGME49-025160-34-1434	TGME49_025160	TGME49_225160	TGME49_225160	GTAAATGGGGATGTCAAGTTGAAGGCGGACAAGTTCCAAAGTTTAAGAGCTATGCTGGAA	20414
AAGGCTTAAGCGTTCGAGA	AAGGCTTAAGCGTTCGAGA	TGGT1_chrII	1494140	+	0	GT1	TGME49_097070_55_2034	TGME49-097070-55-2034	TGME49_097070	TGME49_297070	TGME49_297070	GTAAATGGGGATGTCAAGTTGAAGGCTTAAGCGTTCGAGAGTTTAAGAGCTATGCTGGAA	15
AAGGTAGACCATAATCTGA	AAGGTAGACCATAATCTGA	TGGT1_chrVI	1589483	+	0	GT1	TGME49_041000_28_608	TGME49-041000-28-608	TGME49_041000	TGME49_241000	ROP51	GTAAATGGGGATGTCAAGTTGAAGGTAGACCATAATCTGAGTTTAAGAGCTATGCTGGAA	4940
AAGTAGACAAAAGAGTTCG	AAGTAGACAAAAGAGTTCG	TGGT1_chrXII	569573	+	0	GT1	TGME49_019810_84_4132	TGME49-019810-84-4132	TGME49_019810	TGME49_219810	GRA40	GTAAATGGGGATGTCAAGTTGAAGTAGACAAAAGAGTTCGGTTTAAGAGCTATGCTGGAA	11092
AAGTAGCCCCCGTCGTAGG	AAGTAGCCCCCGTCGTAGG	TGGT1_chrVIIb	2658643	-	0	GT1	TGME49_059830_52_1636	TGME49-059830-52-1636	TGME49_059830	TGME49_259830	TGME49_259830	GTAAATGGGGATGTCAAGTTGAAGTAGCCCCCGTCGTAGGGTTTAAGAGCTATGCTGGAA	42171
AAGTCCGAGGAGCAGCAGT	AAGTCCGAGGAGCAGCAGT	TGGT1_chrVIII	19320	-	0	GT1	TGME49_029010_20_2799	TGME49-029010-20-2799	TGME49_029010	TGME49_229010	4	GTAAATGGGGATGTCAAGTTGAAGTCCGAGGAGCAGCAGTGTTTAAGAGCTATGCTGGAA	17892
AAGTCCGAGGAGCAGCAGT	AAGTCCGAGGAGCAGCAGT	TGGT1_chrVIII	20256	-	0	GT1	TGME49_029010_20_2799	TGME49-029010-20-2799	TGME49_029010	TGME49_229010	4	GTAAATGGGGATGTCAAGTTGAAGTCCGAGGAGCAGCAGTGTTTAAGAGCTATGCTGGAA	17892
AAGTGAAGCTACGTTCAGA	AAGTGAAGCTACGTTCAGA	TGGT1_chrIb	653150	-	0	GT1	TGME49_008370_58_1027	TGME49-008370-58-1027	TGME49_008370	TGME49_208370	GRA46	GTAAATGGGGATGTCAAGTTGAAGTGAAGCTACGTTCAGAGTTTAAGAGCTATGCTGGAA	23208
AAGTGACTAGGCAAATGCG	AAGTGACTAGGCAAATGCG	TGGT1_chrV	714179	+	0	GT1	TGME49_013070_18_5436	TGME49-013070-18-5436	TGME49_013070	TGME49_213069	TGME49_213069	GTAAATGGGGATGTCAAGTTGAAGTGACTAGGCAAATGCGGTTTAAGAGCTATGCTGGAA	21486
AAGTGCACTTTACTCTGCA	AAGTGCACTTTACTCTGCA	TGGT1_chrXI	6454540	-	0	GT1	TGME49_015910_23_4032	TGME49-015910-23-4032	TGME49_015910	TGME49_215910	TGME49_215910	GTAAATGGGGATGTCAAGTTGAAGTGCACTTTACTCTGCAGTTTAAGAGCTATGCTGGAA	64027
AATAACAGAAGATAATGTC	AATAACAGAAGATAATGTC	TGGT1_chrVIIb	3083768	+	0	GT1	TGME49_058870_1_5466	TGME49-058870-1-5466	TGME49_058870	TGME49_258870	TGME49_258870	GTAAATGGGGATGTCAAGTTGAATAACAGAAGATAATGTCGTTTAAGAGCTATGCTGGAA	12197
AATCGATGTCGCATCGCCT	AATCGATGTCGCATCGCCT	TGGT1_chrVIII	3215989	-	0	GT1	TGME49_073860_21_950	TGME49-073860-21-950	TGME49_073860	TGME49_273860	TGME49_273860	GTAAATGGGGATGTCAAGTTGAATCGATGTCGCATCGCCTGTTTAAGAGCTATGCTGGAA	7400
AATCTCAGAAAGCACACAA	AATCTCAGAAAGCACACAA	AAQM03000172	2240	+	0	GT1	TGME49_041610_6_910	TGME49-041610-6-910	TGME49_041610	TGME49_241610	GRA21	GTAAATGGGGATGTCAAGTTGAATCTCAGAAAGCACACAAGTTTAAGAGCTATGCTGGAA	18124
AATCTCAGAAAGCACACAA	AATCTCAGAAAGCACACAA	AAQM03000426	2066	-	0	GT1	TGME49_041610_6_910	TGME49-041610-6-910	TGME49_041610	TGME49_241610	GRA21	GTAAATGGGGATGTCAAGTTGAATCTCAGAAAGCACACAAGTTTAAGAGCTATGCTGGAA	18124
AATCTGAGCAGCTTTGAAC	AATCTGAGCAGCTTTGAAC	TGGT1_chrVI	2233121	+	0	GT1	TGME49_042820_13_2528	TGME49-042820-13-2528	TGME49_042820	TGME49_242820	TGME49_242820	GTAAATGGGGATGTCAAGTTGAATCTGAGCAGCTTTGAACGTTTAAGAGCTATGCTGGAA	9190
AATGCGTGGTCCTGCTGAA	AATGCGTGGTCCTGCTGAA	TGGT1_chrV	2316302	+	0	GT1	TGME49_085290_17_930	TGME49-085290-17-930	TGME49_085290	TGME49_285290	TGME49_285290	GTAAATGGGGATGTCAAGTTGAATGCGTGGTCCTGCTGAAGTTTAAGAGCTATGCTGGAA	4883
AATGTCGCTTGCACGATCC	AATGTCGCTTGCACGATCC	TGGT1_chrX	6816499	-	0	GT1	TGME49_015360_22_950	TGME49-015360-22-950	TGME49_015360	TGME49_215360	TGME49_215360	GTAAATGGGGATGTCAAGTTGAATGTCGCTTGCACGATCCGTTTAAGAGCTATGCTGGAA	6040
AATGTTGGAGAGGAGACGA	AATGTTGGAGAGGAGACGA	TGGT1_chrXI	3242575	+	0	GT1	TGME49_113330_51_6696	TGME49-113330-51-6696	TGME49_113330	TGME49_313330	ROP27	GTAAATGGGGATGTCAAGTTGAATGTTGGAGAGGAGACGAGTTTAAGAGCTATGCTGGAA	34583
AATTCCAGAAAACCGACTT	AATTCCAGAAAACCGACTT	TGGT1_chrIX	5569977	+	0	GT1	TGME49_106060_48_9481	TGME49-106060-48-9481	TGME49_106060	TGME49_306060	8	GTAAATGGGGATGTCAAGTTGAATTCCAGAAAACCGACTTGTTTAAGAGCTATGCTGGAA	8475
AATTCTGCCTCAGGCACTT	AATTCTGCCTCAGGCACTT	TGGT1_chrX	716224	-	0	GT1	TGME49_027810_6_1452	TGME49-027810-6-1452	TGME49_027810	TGME49_227810	ROP11	GTAAATGGGGATGTCAAGTTGAATTCTGCCTCAGGCACTTGTTTAAGAGCTATGCTGGAA	5420
AATTTGAGCGATTCGCGAC	AATTTGAGCGATTCGCGAC	TGGT1_chrXI	713900	-	0	GT1	TGME49_109600_17_1485	TGME49-109600-17-1485	TGME49_109600	TGME49_309600	TGME49_309600	GTAAATGGGGATGTCAAGTTGAATTTGAGCGATTCGCGACGTTTAAGAGCTATGCTGGAA	14070
ACAACACCTCCGTCCACGA	ACAACACCTCCGTCCACGA	TGGT1_chrIX	1958422	-	0	GT1	TGME49_064660_21_2736	TGME49-064660-21-2736	TGME49_064660	TGME49_264660	CST1	GTAAATGGGGATGTCAAGTTGACAACACCTCCGTCCACGAGTTTAAGAGCTATGCTGGAA	0
ACAACGGCAACCGGTGCAG	ACAACGGCAACCGGTGCAG	TGGT1_chrIa	1283105	-	0	GT1	TGME49_094970_86_853	TGME49-094970-86-853	TGME49_094970	TGME49_294970	TGME49_294970	GTAAATGGGGATGTCAAGTTGACAACGGCAACCGGTGCAGGTTTAAGAGCTATGCTGGAA	438
ACAACTGCTTGTACTACTA	ACAACTGCTTGTACTACTA	TGGT1_chrVI	1028080	-	0	GT1	TGME49_040060_25_664	TGME49-040060-25-664	TGME49_040060	TGME49_240060	IST	GTAAATGGGGATGTCAAGTTGACAACTGCTTGTACTACTAGTTTAAGAGCTATGCTGGAA	6065
ACACCCATCTCGACAGATT	ACACCCATCTCGACAGATT	TGGT1_chrV	712840	+	0	GT1	TGME49_013070_83_3624	TGME49-013070-83-3624	TGME49_013070	TGME49_213069	TGME49_213069	GTAAATGGGGATGTCAAGTTGACACCCATCTCGACAGATTGTTTAAGAGCTATGCTGGAA	25454
ACACCGTCTGCACCTGCTT	ACACCGTCTGCACCTGCTT	TGGT1_chrVIII	21315	-	0	GT1	TGME49_029010_26_3732	TGME49-029010-26-3732	TGME49_029010	TGME49_229010	4	GTAAATGGGGATGTCAAGTTGACACCGTCTGCACCTGCTTGTTTAAGAGCTATGCTGGAA	47664
ACACGATTCTCAAAATGTT	ACACGATTCTCAAAATGTT	TGGT1_chrIX	28210	-	0	GT1	TGME49_079420_25_507	TGME49-079420-25-507	TGME49_079420	TGME49_279420	TGME49_279420	GTAAATGGGGATGTCAAGTTGACACGATTCTCAAAATGTTGTTTAAGAGCTATGCTGGAA	11844
ACACGGCGGATATCAAACG	ACACGGCGGATATCAAACG	TGGT1_chrXII	1942061	+	0	GT1	TGME49_017680_14_13108	TGME49-017680-14-13108	TGME49_017680	TGME49_217680	GRA57	GTAAATGGGGATGTCAAGTTGACACGGCGGATATCAAACGGTTTAAGAGCTATGCTGGAA	86518
ACAGCATGGCACTGGACGC	ACAGCATGGCACTGGACGC	TGGT1_chrX	5455151	+	0	GT1	TGME49_036870_15_822	TGME49-036870-15-822	TGME49_036870	TGME49_236870	TGME49_236870	GTAAATGGGGATGTCAAGTTGACAGCATGGCACTGGACGCGTTTAAGAGCTATGCTGGAA	12024
ACAGCTACCAAAGCCGCTC	ACAGCTACCAAAGCCGCTC	TGGT1_chrIV	1782217	+	0	GT1	TGME49_011290_34_2468	TGME49-011290-34-2468	TGME49_011290	TGME49_211290	ROP15	GTAAATGGGGATGTCAAGTTGACAGCTACCAAAGCCGCTCGTTTAAGAGCTATGCTGGAA	3430
ACAGGGAAGGTATTCTGGC	ACAGGGAAGGTATTCTGGC	TGGT1_chrVIIa	625563	-	0	GT1	TGME49_104720_3_726	TGME49-104720-3-726	TGME49_104720	TGME49_304720	TGME49_304720	GTAAATGGGGATGTCAAGTTGACAGGGAAGGTATTCTGGCGTTTAAGAGCTATGCTGGAA	6410
ACAGTCGAACGATGTCTGA	ACAGTCGAACGATGTCTGA	TGGT1_chrX	5444403	-	0	GT1	TGME49_036860_34_1876	TGME49-036860-34-1876	TGME49_036860	TGME49_236860	TGME49_236860	GTAAATGGGGATGTCAAGTTGACAGTCGAACGATGTCTGAGTTTAAGAGCTATGCTGGAA	7771
ACAGTTGTCTCCTCGCTTG	ACAGTTGTCTCCTCGCTTG	TGGT1_chrVIIa	3923116	-	0	GT1	TGME49_001130_21_628	TGME49-001130-21-628	TGME49_001130	TGME49_201130	ROP33	GTAAATGGGGATGTCAAGTTGACAGTTGTCTCCTCGCTTGGTTTAAGAGCTATGCTGGAA	52967
ACATCAGAGTCGGGGTCAA	ACATCAGAGTCGGGGTCAA	TGGT1_chrVIII	5341995	+	0	GT1	TGME49_070200_53_2950	TGME49-070200-53-2950	TGME49_070200	TGME49_270200	TGME49_270200	GTAAATGGGGATGTCAAGTTGACATCAGAGTCGGGGTCAAGTTTAAGAGCTATGCTGGAA	542
ACCACTAAACTGACAACGG	ACCACTAAACTGACAACGG	TGGT1_chrXI	3928488	-	0	GT1	TGME49_114260_9_1581	TGME49-114260-9-1581	TGME49_114260	TGME49_314260	TGME49_314260	GTAAATGGGGATGTCAAGTTGACCACTAAACTGACAACGGGTTTAAGAGCTATGCTGGAA	46328
ACCAGACTGTTGGGCGTGT	ACCAGACTGTTGGGCGTGT	TGGT1_chrVI	788161	-	0	GT1	TGME49_039600_48_1719	TGME49-039600-48-1719	TGME49_039600	TGME49_239600	ROP23	GTAAATGGGGATGTCAAGTTGACCAGACTGTTGGGCGTGTGTTTAAGAGCTATGCTGGAA	7062
ACCAGCTACAGACCAGTTG	ACCAGCTACAGACCAGTTG	TGGT1_chrIII	1985321	-	0	GT1	TGME49_054880_21_3060	TGME49-054880-21-3060	TGME49_054880	TGME49_254880	TGME49_254880	GTAAATGGGGATGTCAAGTTGACCAGCTACAGACCAGTTGGTTTAAGAGCTATGCTGGAA	35432
ACCAGTGTGCCGCGAAGCG	ACCAGTGTGCCGCGAAGCG	TGGT1_chrV	2316467	+	0	GT1	TGME49_085290_30_930	TGME49-085290-30-930	TGME49_085290	TGME49_285290	TGME49_285290	GTAAATGGGGATGTCAAGTTGACCAGTGTGCCGCGAAGCGGTTTAAGAGCTATGCTGGAA	16007
ACCCGATTCCGCATTCTGG	ACCCGATTCCGCATTCTGG	TGGT1_chrIX	5575054	+	0	GT1	TGME49_106060_34_14471	TGME49-106060-34-14471	TGME49_106060	TGME49_306060	8	GTAAATGGGGATGTCAAGTTGACCCGATTCCGCATTCTGGGTTTAAGAGCTATGCTGGAA	21396
ACCCGCCCCCGTTGCACTG	ACCCGCCCCCGTTGCACTG	TGGT1_chrVIII	6217621	+	0	GT1	TGME49_068900_27_3870	TGME49-068900-27-3870	TGME49_068900	TGME49_268900	GRA10	GTAAATGGGGATGTCAAGTTGACCCGCCCCCGTTGCACTGGTTTAAGAGCTATGCTGGAA	25206
ACCCGCTGCAACACGACCT	ACCCGCTGCAACACGACCT	TGGT1_chrVIII	6218153	+	0	GT1	TGME49_068900_1_4644	TGME49-068900-1-4644	TGME49_068900	TGME49_268900	GRA10	GTAAATGGGGATGTCAAGTTGACCCGCTGCAACACGACCTGTTTAAGAGCTATGCTGGAA	61732
ACCCTGGCAGGCCCTCTCA	ACCCTGGCAGGCCCTCTCA	TGGT1_chrXI	2053899	+	0	GT1	TGME49_111470_7_7644	TGME49-111470-7-7644	TGME49_111470	TGME49_311470	5	GTAAATGGGGATGTCAAGTTGACCCTGGCAGGCCCTCTCAGTTTAAGAGCTATGCTGGAA	12189
ACCGCGAGTCGCGAGTATC	ACCGCGAGTCGCGAGTATC	TGGT1_chrVI	1050665	-	0	GT1	TGME49_040090_62_1978	TGME49-040090-62-1978	TGME49_040090	TGME49_240090	ROP34/WNG2	GTAAATGGGGATGTCAAGTTGACCGCGAGTCGCGAGTATCGTTTAAGAGCTATGCTGGAA	13726
ACCGCTACGAGAAGCTGTG	ACCGCTACGAGAAGCTGTG	TGGT1_chrVIIb	1029633	+	0	GT1	TGME49_062730_35_2292	TGME49-062730-35-2292	TGME49_062730	TGME49_262730	ROP16	GTAAATGGGGATGTCAAGTTGACCGCTACGAGAAGCTGTGGTTTAAGAGCTATGCTGGAA	14119
ACCGTGCACGAAGCTACCA	ACCGTGCACGAAGCTACCA	TGGT1_chrIX	4888750	+	0	GT1	TGME49_104950_20_3200	TGME49-104950-20-3200	TGME49_104950	TGME49_304955	PPM11C	GTAAATGGGGATGTCAAGTTGACCGTGCACGAAGCTACCAGTTTAAGAGCTATGCTGGAA	8192
ACCGTGCTGGCGACGGTGA	ACCGTGCTGGCGACGGTGA	AAQM03000406	2702	+	0	GT1	TGME49_037800_18_402	TGME49-037800-18-402	TGME49_037800	TGME49_237800	GRA11B	GTAAATGGGGATGTCAAGTTGACCGTGCTGGCGACGGTGAGTTTAAGAGCTATGCTGGAA	10658
ACCGTGCTGGCGACGGTGA	ACCGTGCTGGCGACGGTGA	AAQM03000420	2833	-	0	GT1	TGME49_037800_18_402	TGME49-037800-18-402	TGME49_037800	TGME49_237800	GRA11B	GTAAATGGGGATGTCAAGTTGACCGTGCTGGCGACGGTGAGTTTAAGAGCTATGCTGGAA	10658
ACCTCACAGCTGGAACGGG	ACCTCACAGCTGGAACGGG	TGGT1_chrVIIb	3457772	+	0	GT1	TGME49_058230_35_980	TGME49-058230-35-980	TGME49_058230	TGME49_258230	ROP20	GTAAATGGGGATGTCAAGTTGACCTCACAGCTGGAACGGGGTTTAAGAGCTATGCTGGAA	46499
ACCTCACTAACTCTCTGGC	ACCTCACTAACTCTCTGGC	TGGT1_chrIII	840010	+	0	GT1	TGME49_053330_44_1422	TGME49-053330-44-1422	TGME49_053330	TGME49_253330	BPK1	GTAAATGGGGATGTCAAGTTGACCTCACTAACTCTCTGGCGTTTAAGAGCTATGCTGGAA	0
ACCTCGTTGCCGACCTCTG	ACCTCGTTGCCGACCTCTG	TGGT1_chrXII	3323795	+	0	GT1	TGME49_047520_3_2305	TGME49-047520-3-2305	TGME49_047520	TGME49_247520	WIP	GTAAATGGGGATGTCAAGTTGACCTCGTTGCCGACCTCTGGTTTAAGAGCTATGCTGGAA	26980
ACCTGCAGTCATCAGGTTC	ACCTGCAGTCATCAGGTTC	TGGT1_chrXI	2520251	+	0	GT1	TGME49_112270_12_1101	TGME49-112270-12-1101	TGME49_112270	TGME49_312270	ROP13	GTAAATGGGGATGTCAAGTTGACCTGCAGTCATCAGGTTCGTTTAAGAGCTATGCTGGAA	58338
ACCTGCCGCTACCGCTAAA	ACCTGCCGCTACCGCTAAA	TGGT1_chrVIIb	3373583	+	0	GT1	TGME49_058460_10_1455	TGME49-058460-10-1455	TGME49_058460	TGME49_258462	TGME49_258462	GTAAATGGGGATGTCAAGTTGACCTGCCGCTACCGCTAAAGTTTAAGAGCTATGCTGGAA	17486
ACGAAATCCGAGAAGCAGG	ACGAAATCCGAGAAGCAGG	TGGT1_chrVIIb	1726152	+	0	GT1	TGME49_061440_4_4215	TGME49-061440-4-4215	TGME49_061440	TGME49_261440	ARO	GTAAATGGGGATGTCAAGTTGACGAAATCCGAGAAGCAGGGTTTAAGAGCTATGCTGGAA	9986
ACGAAGGCACTTTCCTGCC	ACGAAGGCACTTTCCTGCC	TGGT1_chrIV	2479403	+	0	GT1	TGME49_037880_47_1437	TGME49-037880-47-1437	TGME49_037880	TGME49_237880	GRA13	GTAAATGGGGATGTCAAGTTGACGAAGGCACTTTCCTGCCGTTTAAGAGCTATGCTGGAA	10801
ACGAATCGCAGCCTCATTG	ACGAATCGCAGCCTCATTG	TGGT1_chrIII	1416136	-	0	GT1	TGME49_054070_29_664	TGME49-054070-29-664	TGME49_054070	TGME49_254070	TGME49_254070	GTAAATGGGGATGTCAAGTTGACGAATCGCAGCCTCATTGGTTTAAGAGCTATGCTGGAA	7460
ACGACGCTCCGTAACTGCT	ACGACGCTCCGTAACTGCT	TGGT1_chrIII	1884777	-	0	GT1	TGME49_054720_9_842	TGME49-054720-9-842	TGME49_054720	TGME49_254720	GRA8	GTAAATGGGGATGTCAAGTTGACGACGCTCCGTAACTGCTGTTTAAGAGCTATGCTGGAA	53246
ACGAGATAACATAAGCATA	ACGAGATAACATAAGCATA	TGGT1_chrIV	1198735	+	0	GT1	TGME49_118530_37_6342	TGME49-118530-37-6342	TGME49_118530	TGME49_318525	TGME49_318525	GTAAATGGGGATGTCAAGTTGACGAGATAACATAAGCATAGTTTAAGAGCTATGCTGGAA	979
ACGCAACGTCCGTCTTGAA	ACGCAACGTCCGTCTTGAA	TGGT1_chrVIII	3982521	+	0	GT1	TGME49_072420_124_5300	TGME49-072420-124-5300	TGME49_072420	TGME49_272420	LCAT	GTAAATGGGGATGTCAAGTTGACGCAACGTCCGTCTTGAAGTTTAAGAGCTATGCTGGAA	11519
ACGCAGTCGCCAGAGCGTC	ACGCAGTCGCCAGAGCGTC	TGGT1_chrIX	4111868	+	0	GT1	TGME49_091630_5_867	TGME49-091630-5-867	TGME49_091630	TGME49_291630	TGME49_291630	GTAAATGGGGATGTCAAGTTGACGCAGTCGCCAGAGCGTCGTTTAAGAGCTATGCTGGAA	18
ACGCGATGCGACAACAAAA	ACGCGATGCGACAACAAAA	TGGT1_chrVIIa	4155010	+	0	GT1	TGME49_081670_10_963	TGME49-081670-10-963	TGME49_081670	TGME49_281675	ROP45	GTAAATGGGGATGTCAAGTTGACGCGATGCGACAACAAAAGTTTAAGAGCTATGCTGGAA	9568
ACGCGATGCGACAACAAAA	ACGCGATGCGACAACAAAA	TGGT1_chrVIIa	4155892	+	0	GT1	TGME49_081670_10_963	TGME49-081670-10-963	TGME49_081670	TGME49_281675	ROP45	GTAAATGGGGATGTCAAGTTGACGCGATGCGACAACAAAAGTTTAAGAGCTATGCTGGAA	9568
ACGCGCCACAGGGAGCAGC	ACGCGCCACAGGGAGCAGC	TGGT1_chrII	911432	-	0	GT1	TGME49_022170_15_1392	TGME49-022170-15-1392	TGME49_022170	TGME49_222170	GRA17	GTAAATGGGGATGTCAAGTTGACGCGCCACAGGGAGCAGCGTTTAAGAGCTATGCTGGAA	39468
ACGCGCGGGAACCTCGTCG	ACGCGCGGGAACCTCGTCG	TGGT1_chrVIIa	2935087	+	0	GT1	TGME49_002780_95_3316	TGME49-002780-95-3316	TGME49_002780	TGME49_202780	ROP25	GTAAATGGGGATGTCAAGTTGACGCGCGGGAACCTCGTCGGTTTAAGAGCTATGCTGGAA	11901
ACGCTCTCGAAGGTTCGAG	ACGCTCTCGAAGGTTCGAG	TGGT1_chrIb	602979	+	0	GT1	TGME49_008070_44_10449	TGME49-008070-44-10449	TGME49_008070	TGME49_208070	TGME49_208070	GTAAATGGGGATGTCAAGTTGACGCTCTCGAAGGTTCGAGGTTTAAGAGCTATGCTGGAA	8744
ACGCTGCTGCTCTGTGCAG	ACGCTGCTGCTCTGTGCAG	TGGT1_chrVI	1589545	-	0	GT1	TGME49_041000_1_912	TGME49-041000-1-912	TGME49_041000	TGME49_241000	ROP51	GTAAATGGGGATGTCAAGTTGACGCTGCTGCTCTGTGCAGGTTTAAGAGCTATGCTGGAA	4916
ACGCTTCTTGCTTTTCGAC	ACGCTTCTTGCTTTTCGAC	TGGT1_chrX	2217396	-	0	GT1	TGME49_025330_16_768	TGME49-025330-16-768	TGME49_025330	TGME49_225330	TGME49_225330	GTAAATGGGGATGTCAAGTTGACGCTTCTTGCTTTTCGACGTTTAAGAGCTATGCTGGAA	28707
ACGGACAGACTTTCCTCGC	ACGGACAGACTTTCCTCGC	TGGT1_chrX	66251	+	0	GT1	TGME49_028760_59_1737	TGME49-028760-59-1737	TGME49_028760	TGME49_228760	TGME49_228760	GTAAATGGGGATGTCAAGTTGACGGACAGACTTTCCTCGCGTTTAAGAGCTATGCTGGAA	5925
ACGGAGGTGACAGCGACGG	ACGGAGGTGACAGCGACGG	TGGT1_chrIII	1375199	+	0	GT1	TGME49_054000_58_2455	TGME49-054000-58-2455	TGME49_054000	TGME49_254000	GRA48	GTAAATGGGGATGTCAAGTTGACGGAGGTGACAGCGACGGGTTTAAGAGCTATGCTGGAA	10735
ACGGCTTCACGTAGCGGGC	ACGGCTTCACGTAGCGGGC	TGGT1_chrII	854149	+	0	GT1	TGME49_022100_66_2532	TGME49-022100-66-2532	TGME49_022100	TGME49_222100	TGME49_222100	GTAAATGGGGATGTCAAGTTGACGGCTTCACGTAGCGGGCGTTTAAGAGCTATGCTGGAA	123200
ACGGGACACGCTTGACGAG	ACGGGACACGCTTGACGAG	TGGT1_chrIX	28842	-	0	GT1	TGME49_079420_54_1014	TGME49-079420-54-1014	TGME49_079420	TGME49_279420	TGME49_279420	GTAAATGGGGATGTCAAGTTGACGGGACACGCTTGACGAGGTTTAAGAGCTATGCTGGAA	20612
ACGGGCAACACGGAGGAGT	ACGGGCAACACGGAGGAGT	TGGT1_chrII	911571	-	0	GT1	TGME49_022170_36_1392	TGME49-022170-36-1392	TGME49_022170	TGME49_222170	GRA17	GTAAATGGGGATGTCAAGTTGACGGGCAACACGGAGGAGTGTTTAAGAGCTATGCTGGAA	31185
ACGGGGAGGGGGACCTCTG	ACGGGGAGGGGGACCTCTG	TGGT1_chrVIIa	1958714	+	0	GT1	TGME49_003990_55_2040	TGME49-003990-55-2040	TGME49_003990	TGME49_203990	ROP12	GTAAATGGGGATGTCAAGTTGACGGGGAGGGGGACCTCTGGTTTAAGAGCTATGCTGGAA	4827
ACGGGTTGAGAAAAAAGAC	ACGGGTTGAGAAAAAAGAC	TGGT1_chrXII	310973	+	0	GT1	TGME49_099780_29_2598	TGME49-099780-29-2598	TGME49_099780	TGME49_299780	TGME49_299780	GTAAATGGGGATGTCAAGTTGACGGGTTGAGAAAAAAGACGTTTAAGAGCTATGCTGGAA	22
ACGGTGCAGCGAAGGACGG	ACGGTGCAGCGAAGGACGG	TGGT1_chrIa	1001214	-	0	GT1	TGME49_094630_4_957	TGME49-094630-4-957	TGME49_094630	TGME49_294630	TGME49_294630	GTAAATGGGGATGTCAAGTTGACGGTGCAGCGAAGGACGGGTTTAAGAGCTATGCTGGAA	3658
ACGTATATTAGGGCGAGAA	ACGTATATTAGGGCGAGAA	TGGT1_chrX	5457840	+	0	GT1	TGME49_036890_1_1712	TGME49-036890-1-1712	TGME49_036890	TGME49_236890	GRA37	GTAAATGGGGATGTCAAGTTGACGTATATTAGGGCGAGAAGTTTAAGAGCTATGCTGGAA	12291
ACGTCCTCAAGGCCAGCTT	ACGTCCTCAAGGCCAGCTT	TGGT1_chrVIIa	3422807	+	0	GT1	TGME49_002200_54_2565	TGME49-002200-54-2565	TGME49_002200	TGME49_202200	TGME49_202200	GTAAATGGGGATGTCAAGTTGACGTCCTCAAGGCCAGCTTGTTTAAGAGCTATGCTGGAA	17901
ACTCAAAGCCAAAGCAGAA	ACTCAAAGCCAAAGCAGAA	AAQM03000406	2443	+	0	GT1	TGME49_037800_7_804	TGME49-037800-7-804	TGME49_037800	TGME49_237800	GRA11B	GTAAATGGGGATGTCAAGTTGACTCAAAGCCAAAGCAGAAGTTTAAGAGCTATGCTGGAA	42248
ACTCAAAGCCAAAGCAGAA	ACTCAAAGCCAAAGCAGAA	AAQM03000420	3086	-	0	GT1	TGME49_037800_7_804	TGME49-037800-7-804	TGME49_037800	TGME49_237800	GRA11B	GTAAATGGGGATGTCAAGTTGACTCAAAGCCAAAGCAGAAGTTTAAGAGCTATGCTGGAA	42248
ACTCACCCAGGTAAGAAAG	ACTCACCCAGGTAAGAAAG	TGGT1_chrVIIa	353702	+	0	GT1	TGME49_080480_18_942	TGME49-080480-18-942	TGME49_080480	TGME49_280480	TGME49_280480	GTAAATGGGGATGTCAAGTTGACTCACCCAGGTAAGAAAGGTTTAAGAGCTATGCTGGAA	0
ACTCACGAGATGCTGGAGT	ACTCACGAGATGCTGGAGT	TGGT1_chrVIII	20160	-	0	GT1	TGME49_029010_5_2799	TGME49-029010-5-2799	TGME49_029010	TGME49_229010	4	GTAAATGGGGATGTCAAGTTGACTCACGAGATGCTGGAGTGTTTAAGAGCTATGCTGGAA	35610
ACTCCTGGCCAGACTTCAG	ACTCCTGGCCAGACTTCAG	TGGT1_chrIX	2104101	-	0	GT1	TGME49_088000_8_1910	TGME49-088000-8-1910	TGME49_088000	TGME49_288000	TGME49_288000	GTAAATGGGGATGTCAAGTTGACTCCTGGCCAGACTTCAGGTTTAAGAGCTATGCTGGAA	14734
ACTGATTCAGTAGCCTCGC	ACTGATTCAGTAGCCTCGC	TGGT1_chrIa	684824	-	0	GT1	TGME49_094200_5_3270	TGME49-094200-5-3270	TGME49_094200	TGME49_294200	G6PDH	GTAAATGGGGATGTCAAGTTGACTGATTCAGTAGCCTCGCGTTTAAGAGCTATGCTGGAA	0
ACTGCACAGTAGCCGTCAC	ACTGCACAGTAGCCGTCAC	TGGT1_chrIX	5573088	+	0	GT1	TGME49_106060_55_12475	TGME49-106060-55-12475	TGME49_106060	TGME49_306060	8	GTAAATGGGGATGTCAAGTTGACTGCACAGTAGCCGTCACGTTTAAGAGCTATGCTGGAA	58604
ACTGCGAGTGGGGTCGACG	ACTGCGAGTGGGGTCGACG	TGGT1_chrX	1342039	-	0	GT1	TGME49_026690_25_1124	TGME49-026690-25-1124	TGME49_026690	TGME49_226690	TGME49_226690	GTAAATGGGGATGTCAAGTTGACTGCGAGTGGGGTCGACGGTTTAAGAGCTATGCTGGAA	25490
ACTGCGGCAGAAAGTTGCT	ACTGCGGCAGAAAGTTGCT	TGGT1_chrXII	1832381	-	0	GT1	TGME49_017530_64_1522	TGME49-017530-64-1522	TGME49_017530	TGME49_217530	TGME49_217530	GTAAATGGGGATGTCAAGTTGACTGCGGCAGAAAGTTGCTGTTTAAGAGCTATGCTGGAA	10447
ACTGCTGCCGTGGAGCAAA	ACTGCTGCCGTGGAGCAAA	TGGT1_chrXI	4683600	+	0	GT1	TGME49_115470_36_3230	TGME49-115470-36-3230	TGME49_115470	TGME49_315470	TGME49_315470	GTAAATGGGGATGTCAAGTTGACTGCTGCCGTGGAGCAAAGTTTAAGAGCTATGCTGGAA	15466
ACTGTCGCCACGAGGGCGG	ACTGTCGCCACGAGGGCGG	TGGT1_chrVIIa	625869	-	0	GT1	TGME49_104720_44_726	TGME49-104720-44-726	TGME49_104720	TGME49_304720	TGME49_304720	GTAAATGGGGATGTCAAGTTGACTGTCGCCACGAGGGCGGGTTTAAGAGCTATGCTGGAA	9677
ACTGTGTTTCCTGAAAGTA	ACTGTGTTTCCTGAAAGTA	TGGT1_chrIX	1151980	-	0	GT1	TGME49_066050_1_842	TGME49-066050-1-842	TGME49_066050	TGME49_266050	TGME49_266050	GTAAATGGGGATGTCAAGTTGACTGTGTTTCCTGAAAGTAGTTTAAGAGCTATGCTGGAA	2467
ACTGTTTCCCCCGATCCAC	ACTGTTTCCCCCGATCCAC	TGGT1_chrIb	235021	+	0	GT1	TGME49_007700_24_1416	TGME49-007700-24-1416	TGME49_007700	TGME49_207700	ROP22	GTAAATGGGGATGTCAAGTTGACTGTTTCCCCCGATCCACGTTTAAGAGCTATGCTGGAA	12654
ACTTCTCCACTAACTCTAC	ACTTCTCCACTAACTCTAC	TGGT1_chrX	6816243	-	0	GT1	TGME49_015360_2_950	TGME49-015360-2-950	TGME49_015360	TGME49_215360	TGME49_215360	GTAAATGGGGATGTCAAGTTGACTTCTCCACTAACTCTACGTTTAAGAGCTATGCTGGAA	5849
ACTTGAACTCTGAGTAACC	ACTTGAACTCTGAGTAACC	TGGT1_chrX	2318662	-	0	GT1	TGME49_025200_82_837	TGME49-025200-82-837	TGME49_025200	TGME49_225200	TGME49_225200	GTAAATGGGGATGTCAAGTTGACTTGAACTCTGAGTAACCGTTTAAGAGCTATGCTGGAA	11036
AGAAAAAAGGGAGTCGTCA	AGAAAAAAGGGAGTCGTCA	TGGT1_chrIX	4899425	+	0	GT1	TGME49_104960_52_8441	TGME49-104960-52-8441	TGME49_104960	TGME49_304955	PPM11C	GTAAATGGGGATGTCAAGTTGAGAAAAAAGGGAGTCGTCAGTTTAAGAGCTATGCTGGAA	16075
AGAAAGAAGAGACGGATAA	AGAAAGAAGAGACGGATAA	TGGT1_chrVIII	305620	-	0	GT1	TGME49_029500_4_1086	TGME49-029500-4-1086	TGME49_029500	TGME49_229500	TGME49_229500	GTAAATGGGGATGTCAAGTTGAGAAAGAAGAGACGGATAAGTTTAAGAGCTATGCTGGAA	19784
AGAAAGGCAATCGGGAGGC	AGAAAGGCAATCGGGAGGC	AAQM03001375	307	-	0	GT1	TGME49_081670_19_963	TGME49-081670-19-963	TGME49_081670	TGME49_281675	ROP45	GTAAATGGGGATGTCAAGTTGAGAAAGGCAATCGGGAGGCGTTTAAGAGCTATGCTGGAA	5382
AGAAAGGCAATCGGGAGGC	AGAAAGGCAATCGGGAGGC	AAQM03001375	487	-	0	GT1	TGME49_081670_19_963	TGME49-081670-19-963	TGME49_081670	TGME49_281675	ROP45	GTAAATGGGGATGTCAAGTTGAGAAAGGCAATCGGGAGGCGTTTAAGAGCTATGCTGGAA	5382
AGAAAGGCAATCGGGAGGC	AGAAAGGCAATCGGGAGGC	AAQM03001375	667	-	0	GT1	TGME49_081670_19_963	TGME49-081670-19-963	TGME49_081670	TGME49_281675	ROP45	GTAAATGGGGATGTCAAGTTGAGAAAGGCAATCGGGAGGCGTTTAAGAGCTATGCTGGAA	5382
AGAAAGGCAATCGGGAGGC	AGAAAGGCAATCGGGAGGC	AAQM03001375	841	-	0	GT1	TGME49_081670_19_963	TGME49-081670-19-963	TGME49_081670	TGME49_281675	ROP45	GTAAATGGGGATGTCAAGTTGAGAAAGGCAATCGGGAGGCGTTTAAGAGCTATGCTGGAA	5382
AGAAAGGCAATCGGGAGGC	AGAAAGGCAATCGGGAGGC	TGGT1_chrVIIa	4155255	+	0	GT1	TGME49_081670_19_963	TGME49-081670-19-963	TGME49_081670	TGME49_281675	ROP45	GTAAATGGGGATGTCAAGTTGAGAAAGGCAATCGGGAGGCGTTTAAGAGCTATGCTGGAA	5382
AGAAAGGCAATCGGGAGGC	AGAAAGGCAATCGGGAGGC	TGGT1_chrVIIa	4155435	+	0	GT1	TGME49_081670_19_963	TGME49-081670-19-963	TGME49_081670	TGME49_281675	ROP45	GTAAATGGGGATGTCAAGTTGAGAAAGGCAATCGGGAGGCGTTTAAGAGCTATGCTGGAA	5382
AGAAAGGCAATCGGGAGGC	AGAAAGGCAATCGGGAGGC	TGGT1_chrVIIa	4155609	+	0	GT1	TGME49_081670_19_963	TGME49-081670-19-963	TGME49_081670	TGME49_281675	ROP45	GTAAATGGGGATGTCAAGTTGAGAAAGGCAATCGGGAGGCGTTTAAGAGCTATGCTGGAA	5382
AGAAAGGCAATCGGGAGGC	AGAAAGGCAATCGGGAGGC	TGGT1_chrVIIa	4155789	+	0	GT1	TGME49_081670_19_963	TGME49-081670-19-963	TGME49_081670	TGME49_281675	ROP45	GTAAATGGGGATGTCAAGTTGAGAAAGGCAATCGGGAGGCGTTTAAGAGCTATGCTGGAA	5382
AGAAAGGCAATCGGGAGGC	AGAAAGGCAATCGGGAGGC	TGGT1_chrVIIa	4155969	+	0	GT1	TGME49_081670_19_963	TGME49-081670-19-963	TGME49_081670	TGME49_281675	ROP45	GTAAATGGGGATGTCAAGTTGAGAAAGGCAATCGGGAGGCGTTTAAGAGCTATGCTGGAA	5382
AGAACGCAAAGTCGCAACG	AGAACGCAAAGTCGCAACG	TGGT1_chrIV	134392	-	0	GT1	TGME49_120630_68_2176	TGME49-120630-68-2176	TGME49_120630	TGME49_320630	TGME49_320630	GTAAATGGGGATGTCAAGTTGAGAACGCAAAGTCGCAACGGTTTAAGAGCTATGCTGGAA	10937
AGAAGAGTCAAGACAAAGA	AGAAGAGTCAAGACAAAGA	TGGT1_chrVIIb	1525719	+	0	GT1	TGME49_061750_31_5040	TGME49-061750-31-5040	TGME49_061750	TGME49_261750	10	GTAAATGGGGATGTCAAGTTGAGAAGAGTCAAGACAAAGAGTTTAAGAGCTATGCTGGAA	57067
AGACAAAAACTGAAGGACC	AGACAAAAACTGAAGGACC	TGGT1_chrXI	1553306	+	0	GT1	TGME49_110780_18_1732	TGME49-110780-18-1732	TGME49_110780	TGME49_310780	GRA4	GTAAATGGGGATGTCAAGTTGAGACAAAAACTGAAGGACCGTTTAAGAGCTATGCTGGAA	31631
AGACCGAAAGACGTCAATA	AGACCGAAAGACGTCAATA	TGGT1_chrX	5689709	+	0	GT1	TGME49_037230_80_2439	TGME49-037230-80-2439	TGME49_037230	TGME49_237230	3	GTAAATGGGGATGTCAAGTTGAGACCGAAAGACGTCAATAGTTTAAGAGCTATGCTGGAA	13873
AGACCGAAATCGCGAGGAT	AGACCGAAATCGCGAGGAT	TGGT1_chrX	5442966	-	0	GT1	TGME49_036860_16_536	TGME49-036860-16-536	TGME49_036860	TGME49_236860	TGME49_236860	GTAAATGGGGATGTCAAGTTGAGACCGAAATCGCGAGGATGTTTAAGAGCTATGCTGGAA	5383
AGACCGATCGTTATTCGAA	AGACCGATCGTTATTCGAA	TGGT1_chrV	1680571	+	0	GT1	TGME49_086450_27_872	TGME49-086450-27-872	TGME49_086450	TGME49_286450	GRA5	GTAAATGGGGATGTCAAGTTGAGACCGATCGTTATTCGAAGTTTAAGAGCTATGCTGGAA	4010
AGACGCGGAGACCGGAATT	AGACGCGGAGACCGGAATT	TGGT1_chrVIII	5540996	+	0	GT1	TGME49_069920_25_8232	TGME49-069920-25-8232	TGME49_069920	TGME49_269920	TGME49_269920	GTAAATGGGGATGTCAAGTTGAGACGCGGAGACCGGAATTGTTTAAGAGCTATGCTGGAA	24214
AGACGGTCCGTGACGAAGA	AGACGGTCCGTGACGAAGA	TGGT1_chrXI	6456202	-	0	GT1	TGME49_015910_50_5544	TGME49-015910-50-5544	TGME49_015910	TGME49_215910	TGME49_215910	GTAAATGGGGATGTCAAGTTGAGACGGTCCGTGACGAAGAGTTTAAGAGCTATGCTGGAA	24593
AGACGTTGTGAGAGCTGTA	AGACGTTGTGAGAGCTGTA	TGGT1_chrVI	2232938	-	0	GT1	TGME49_042820_31_1896	TGME49-042820-31-1896	TGME49_042820	TGME49_242820	TGME49_242820	GTAAATGGGGATGTCAAGTTGAGACGTTGTGAGAGCTGTAGTTTAAGAGCTATGCTGGAA	8010
AGACTGCAGTTTGTCGAAG	AGACTGCAGTTTGTCGAAG	TGGT1_chrIX	2468837	+	0	GT1	TGME49_088650_6_1395	TGME49-088650-6-1395	TGME49_088650	TGME49_288650	GRA12	GTAAATGGGGATGTCAAGTTGAGACTGCAGTTTGTCGAAGGTTTAAGAGCTATGCTGGAA	38107
AGACTGGCGACGGCTTCGT	AGACTGGCGACGGCTTCGT	TGGT1_chrIV	964192	-	0	GT1	TGME49_119340_6_2800	TGME49-119340-6-2800	TGME49_119340	TGME49_319340	CST5 (GRA52)	GTAAATGGGGATGTCAAGTTGAGACTGGCGACGGCTTCGTGTTTAAGAGCTATGCTGGAA	24382
AGACTTCGGGGTCAGCCGC	AGACTTCGGGGTCAGCCGC	TGGT1_chrXII	571122	+	0	GT1	TGME49_019810_47_6198	TGME49-019810-47-6198	TGME49_019810	TGME49_219810	GRA40	GTAAATGGGGATGTCAAGTTGAGACTTCGGGGTCAGCCGCGTTTAAGAGCTATGCTGGAA	18159
AGAGACTGCAGACGAACTA	AGAGACTGCAGACGAACTA	TGGT1_chrX	1901973	+	0	GT1	TGME49_025860_28_5208	TGME49-025860-28-5208	TGME49_025860	TGME49_225860	TGME49_225860	GTAAATGGGGATGTCAAGTTGAGAGACTGCAGACGAACTAGTTTAAGAGCTATGCTGGAA	9028
AGAGACTGCGGCTTGCGCC	AGAGACTGCGGCTTGCGCC	TGGT1_chrIV	2479366	+	0	GT1	TGME49_037880_40_1437	TGME49-037880-40-1437	TGME49_037880	TGME49_237880	GRA13	GTAAATGGGGATGTCAAGTTGAGAGACTGCGGCTTGCGCCGTTTAAGAGCTATGCTGGAA	0
AGAGGTCCCCGAAAGACAA	AGAGGTCCCCGAAAGACAA	TGGT1_chrIX	955279	-	0	GT1	TGME49_066440_10_1138	TGME49-066440-10-1138	TGME49_066440	TGME49_266435	TGME49_266435	GTAAATGGGGATGTCAAGTTGAGAGGTCCCCGAAAGACAAGTTTAAGAGCTATGCTGGAA	10544
AGATAGATGAAGGAAATGC	AGATAGATGAAGGAAATGC	TGGT1_chrIII	2197371	-	0	GT1	TGME49_099060_64_0	TGME49-099060-64-0	TGME49_099060	TGME49_299060	NHE2	GTAAATGGGGATGTCAAGTTGAGATAGATGAAGGAAATGCGTTTAAGAGCTATGCTGGAA	9
AGATAGGCTGGACGAACTG	AGATAGGCTGGACGAACTG	TGGT1_chrXII	2779368	-	0	GT1	TGME49_046550_28_2991	TGME49-046550-28-2991	TGME49_046550	TGME49_246550	ASP3	GTAAATGGGGATGTCAAGTTGAGATAGGCTGGACGAACTGGTTTAAGAGCTATGCTGGAA	2992
AGATGAAGACGCCTTCGAC	AGATGAAGACGCCTTCGAC	TGGT1_chrIX	2002822	-	0	GT1	TGME49_064600_35_874	TGME49-064600-35-874	TGME49_064600	TGME49_264600	TGME49_264600	GTAAATGGGGATGTCAAGTTGAGATGAAGACGCCTTCGACGTTTAAGAGCTATGCTGGAA	141
AGATGCCCGCGGAAGTCAT	AGATGCCCGCGGAAGTCAT	TGGT1_chrVIIb	2166089	+	0	GT1	TGME49_060520_20_1748	TGME49-060520-20-1748	TGME49_060520	TGME49_260520	CST6 (GRA50)	GTAAATGGGGATGTCAAGTTGAGATGCCCGCGGAAGTCATGTTTAAGAGCTATGCTGGAA	2661
AGATGCGAGGGTGAAAGCT	AGATGCGAGGGTGAAAGCT	TGGT1_chrVIIb	1030167	+	0	GT1	TGME49_062730_27_2865	TGME49-062730-27-2865	TGME49_062730	TGME49_262730	ROP16	GTAAATGGGGATGTCAAGTTGAGATGCGAGGGTGAAAGCTGTTTAAGAGCTATGCTGGAA	18938
AGATTGACGCAACGGGATA	AGATTGACGCAACGGGATA	TGGT1_chrX	6681253	+	0	GT1	TGME49_015160_6_1086	TGME49-015160-6-1086	TGME49_015160	TGME49_215160	TGME49_215160	GTAAATGGGGATGTCAAGTTGAGATTGACGCAACGGGATAGTTTAAGAGCTATGCTGGAA	2096
AGCAAGGATGTCTCTTGGA	AGCAAGGATGTCTCTTGGA	TGGT1_chrVI	2733963	-	0	GT1	TGME49_043730_50_1586	TGME49-043730-50-1586	TGME49_043730	TGME49_243730	ROP9	GTAAATGGGGATGTCAAGTTGAGCAAGGATGTCTCTTGGAGTTTAAGAGCTATGCTGGAA	12423
AGCACGAACGAGCCTAGCC	AGCACGAACGAGCCTAGCC	TGGT1_chrVIII	5066040	+	0	GT1	TGME49_070700_43_2584	TGME49-070700-43-2584	TGME49_070700	TGME49_270700	2	GTAAATGGGGATGTCAAGTTGAGCACGAACGAGCCTAGCCGTTTAAGAGCTATGCTGGAA	15725
AGCACGGCGGAAATGATGA	AGCACGGCGGAAATGATGA	TGGT1_chrIX	5095021	-	0	GT1	TGME49_105250_3_1516	TGME49-105250-3-1516	TGME49_105250	TGME49_305250	TGME49_305250	GTAAATGGGGATGTCAAGTTGAGCACGGCGGAAATGATGAGTTTAAGAGCTATGCTGGAA	5947
AGCAGACAGCGGTGGTGTT	AGCAGACAGCGGTGGTGTT	TGGT1_chrX	7158853	-	0	GT1	TGME49_075440_24_2500	TGME49-075440-24-2500	TGME49_075440	TGME49_275440	GRA6	GTAAATGGGGATGTCAAGTTGAGCAGACAGCGGTGGTGTTGTTTAAGAGCTATGCTGGAA	12085
AGCCAATCCTTCGCAAGCG	AGCCAATCCTTCGCAAGCG	TGGT1_chrVIIa	3423541	+	0	GT1	TGME49_002200_27_3420	TGME49-002200-27-3420	TGME49_002200	TGME49_202200	TGME49_202200	GTAAATGGGGATGTCAAGTTGAGCCAATCCTTCGCAAGCGGTTTAAGAGCTATGCTGGAA	10479
AGCCACAAACATCCCGTCT	AGCCACAAACATCCCGTCT	TGGT1_chrXII	6467568	-	0	GT1	TGME49_077720_89_1432	TGME49-077720-89-1432	TGME49_077720	TGME49_277720	TGME49_277720	GTAAATGGGGATGTCAAGTTGAGCCACAAACATCCCGTCTGTTTAAGAGCTATGCTGGAA	968
AGCCCTGGAGCAGCCAATT	AGCCCTGGAGCAGCCAATT	TGGT1_chrX	436500	+	0	GT1	TGME49_028170_10_7128	TGME49-028170-10-7128	TGME49_028170	TGME49_228170	GRA44	GTAAATGGGGATGTCAAGTTGAGCCCTGGAGCAGCCAATTGTTTAAGAGCTATGCTGGAA	19477
AGCCTCGTCATAGAGTTGC	AGCCTCGTCATAGAGTTGC	TGGT1_chrIX	1958083	-	0	GT1	TGME49_064660_13_2432	TGME49-064660-13-2432	TGME49_064660	TGME49_264660	CST1	GTAAATGGGGATGTCAAGTTGAGCCTCGTCATAGAGTTGCGTTTAAGAGCTATGCTGGAA	6188
AGCGAATTGGGCGACGTTC	AGCGAATTGGGCGACGTTC	TGGT1_chrXII	5966753	-	0	GT1	TGME49_078510_7_2826	TGME49-078510-7-2826	TGME49_078510	TGME49_278510	PPM3F	GTAAATGGGGATGTCAAGTTGAGCGAATTGGGCGACGTTCGTTTAAGAGCTATGCTGGAA	9638
AGCGACTTCTAAACACGTG	AGCGACTTCTAAACACGTG	TGGT1_chrX	7173017	-	0	GT1	TGME49_075470_28_740	TGME49-075470-28-740	TGME49_075470	TGME49_275470	GRA15	GTAAATGGGGATGTCAAGTTGAGCGACTTCTAAACACGTGGTTTAAGAGCTATGCTGGAA	28037
AGCGGAACGTACACCCGGT	AGCGGAACGTACACCCGGT	TGGT1_chrVIIb	3416052	+	0	GT1	TGME49_058370_44_1760	TGME49-058370-44-1760	TGME49_058370	TGME49_258370	ROP28	GTAAATGGGGATGTCAAGTTGAGCGGAACGTACACCCGGTGTTTAAGAGCTATGCTGGAA	10506
AGCGGCTCCCTGTCGCTTG	AGCGGCTCCCTGTCGCTTG	TGGT1_chrIV	1782031	+	0	GT1	TGME49_011290_16_2468	TGME49-011290-16-2468	TGME49_011290	TGME49_211290	ROP15	GTAAATGGGGATGTCAAGTTGAGCGGCTCCCTGTCGCTTGGTTTAAGAGCTATGCTGGAA	41260
AGCGTCGAAAAGCTGAGAC	AGCGTCGAAAAGCTGAGAC	TGGT1_chrIa	1131424	+	0	GT1	TGME49_094790_19_1473	TGME49-094790-19-1473	TGME49_094790	TGME49_294790	MIC19	GTAAATGGGGATGTCAAGTTGAGCGTCGAAAAGCTGAGACGTTTAAGAGCTATGCTGGAA	0
AGCGTGACCGCCAGTGAAG	AGCGTGACCGCCAGTGAAG	TGGT1_chrIX	28184	-	0	GT1	TGME49_079420_24_507	TGME49-079420-24-507	TGME49_079420	TGME49_279420	TGME49_279420	GTAAATGGGGATGTCAAGTTGAGCGTGACCGCCAGTGAAGGTTTAAGAGCTATGCTGGAA	16747
AGCGTGTCGTTGAATTCGT	AGCGTGTCGTTGAATTCGT	TGGT1_chrXII	6607219	-	0	GT1	TGME49_077230_2_978	TGME49-077230-2-978	TGME49_077230	TGME49_277230	TGME49_277230	GTAAATGGGGATGTCAAGTTGAGCGTGTCGTTGAATTCGTGTTTAAGAGCTATGCTGGAA	4513
AGCGTGTCGTTGAATTCGT	AGCGTGTCGTTGAATTCGT	TGGT1_chrXII	6608236	-	0	GT1	TGME49_077230_2_978	TGME49-077230-2-978	TGME49_077230	TGME49_277230	TGME49_277230	GTAAATGGGGATGTCAAGTTGAGCGTGTCGTTGAATTCGTGTTTAAGAGCTATGCTGGAA	4513
AGCGTTCGTTGACATGTGG	AGCGTTCGTTGACATGTGG	TGGT1_chrX	5659652	-	0	GT1	TGME49_037180_41_902	TGME49-037180-41-902	TGME49_037180	TGME49_237180	ROP24	GTAAATGGGGATGTCAAGTTGAGCGTTCGTTGACATGTGGGTTTAAGAGCTATGCTGGAA	53705
AGCTCCGACTCTACGCGGA	AGCTCCGACTCTACGCGGA	TGGT1_chrX	7046208	-	0	GT1	TGME49_015770_37_1172	TGME49-015770-37-1172	TGME49_015770	TGME49_215775	ROP8	GTAAATGGGGATGTCAAGTTGAGCTCCGACTCTACGCGGAGTTTAAGAGCTATGCTGGAA	117608
AGCTCCTAAGCATCCCTGA	AGCTCCTAAGCATCCCTGA	TGGT1_chrXI	4524445	+	0	GT1	TGME49_115210_27_5943	TGME49-115210-27-5943	TGME49_115210	TGME49_315210	TGME49_315210	GTAAATGGGGATGTCAAGTTGAGCTCCTAAGCATCCCTGAGTTTAAGAGCTATGCTGGAA	5886
AGCTGCCTCGACGAGCTGG	AGCTGCCTCGACGAGCTGG	TGGT1_chrIX	3101297	-	0	GT1	TGME49_089540_48_1718	TGME49-089540-48-1718	TGME49_089540	TGME49_289540	SFP1	GTAAATGGGGATGTCAAGTTGAGCTGCCTCGACGAGCTGGGTTTAAGAGCTATGCTGGAA	17236
AGCTGGTTTGTGAGGGAAA	AGCTGGTTTGTGAGGGAAA	TGGT1_chrX	4223306	-	0	GT1	TGME49_034370_17_1233	TGME49-034370-17-1233	TGME49_034370	TGME49_234370	SRS42	GTAAATGGGGATGTCAAGTTGAGCTGGTTTGTGAGGGAAAGTTTAAGAGCTATGCTGGAA	6271
AGCTTCGGGACGGCAGGCA	AGCTTCGGGACGGCAGGCA	TGGT1_chrXII	2610710	-	0	GT1	TGME49_046130_2_966	TGME49-046130-2-966	TGME49_046130	TGME49_246130	TGME49_246130	GTAAATGGGGATGTCAAGTTGAGCTTCGGGACGGCAGGCAGTTTAAGAGCTATGCTGGAA	445
AGCTTTTATGCGAACGTTT	AGCTTTTATGCGAACGTTT	TGGT1_chrVIII	5276043	-	0	GT1	TGME49_070320_34_2130	TGME49-070320-34-2130	TGME49_070320	TGME49_270320	PPM3C	GTAAATGGGGATGTCAAGTTGAGCTTTTATGCGAACGTTTGTTTAAGAGCTATGCTGGAA	32371
AGGACAGCTCCTGAGGTGA	AGGACAGCTCCTGAGGTGA	TGGT1_chrVI	1589580	+	0	GT1	TGME49_041000_7_912	TGME49-041000-7-912	TGME49_041000	TGME49_241000	ROP51	GTAAATGGGGATGTCAAGTTGAGGACAGCTCCTGAGGTGAGTTTAAGAGCTATGCTGGAA	926
AGGACATAGTACATTCTGC	AGGACATAGTACATTCTGC	TGGT1_chrVIII	3216102	-	0	GT1	TGME49_073860_29_950	TGME49-073860-29-950	TGME49_073860	TGME49_273860	TGME49_273860	GTAAATGGGGATGTCAAGTTGAGGACATAGTACATTCTGCGTTTAAGAGCTATGCTGGAA	8120
AGGAGCAGCAGTTTCCGTT	AGGAGCAGCAGTTTCCGTT	TGGT1_chrX	4223459	-	0	GT1	TGME49_034370_34_1233	TGME49-034370-34-1233	TGME49_034370	TGME49_234370	SRS42	GTAAATGGGGATGTCAAGTTGAGGAGCAGCAGTTTCCGTTGTTTAAGAGCTATGCTGGAA	4236
AGGAGCGACTCCGCGCGTC	AGGAGCGACTCCGCGCGTC	TGGT1_chrIa	1001475	-	0	GT1	TGME49_094630_4_1276	TGME49-094630-4-1276	TGME49_094630	TGME49_294630	TGME49_294630	GTAAATGGGGATGTCAAGTTGAGGAGCGACTCCGCGCGTCGTTTAAGAGCTATGCTGGAA	6184
AGGAGCTGCAACTCCGACC	AGGAGCTGCAACTCCGACC	TGGT1_chrX	5455221	+	0	GT1	TGME49_036870_23_822	TGME49-036870-23-822	TGME49_036870	TGME49_236870	TGME49_236870	GTAAATGGGGATGTCAAGTTGAGGAGCTGCAACTCCGACCGTTTAAGAGCTATGCTGGAA	15063
AGGATACGAGTGTCAGAAA	AGGATACGAGTGTCAGAAA	TGGT1_chrX	4341435	+	0	GT1	TGME49_034540_55_2184	TGME49-034540-55-2184	TGME49_034540	TGME49_234540	TGME49_234540	GTAAATGGGGATGTCAAGTTGAGGATACGAGTGTCAGAAAGTTTAAGAGCTATGCTGGAA	15937
AGGCACGTCGACTGGTCCC	AGGCACGTCGACTGGTCCC	TGGT1_chrX	780542	+	0	GT1	TGME49_027620_0_1612	TGME49-027620-0-1612	TGME49_027620	TGME49_227620	GRA2	GTAAATGGGGATGTCAAGTTGAGGCACGTCGACTGGTCCCGTTTAAGAGCTATGCTGGAA	43187
AGGCGGCGAAACTCGCGTT	AGGCGGCGAAACTCGCGTT	TGGT1_chrIII	1375154	+	0	GT1	TGME49_054000_49_2455	TGME49-054000-49-2455	TGME49_054000	TGME49_254000	GRA48	GTAAATGGGGATGTCAAGTTGAGGCGGCGAAACTCGCGTTGTTTAAGAGCTATGCTGGAA	30250
AGGGAAGAAAGCTTTTCAG	AGGGAAGAAAGCTTTTCAG	TGGT1_chrIII	2198581	-	0	GT1	TGME49_099060_74_1139	TGME49-099060-74-1139	TGME49_099060	TGME49_299060	NHE2	GTAAATGGGGATGTCAAGTTGAGGGAAGAAAGCTTTTCAGGTTTAAGAGCTATGCTGGAA	16
AGGGACTTCCAGAGGGGTG	AGGGACTTCCAGAGGGGTG	TGGT1_chrIII	120390	+	0	GT1	TGME49_076130_22_6864	TGME49-076130-22-6864	TGME49_076130	TGME49_276130	CPC2	GTAAATGGGGATGTCAAGTTGAGGGACTTCCAGAGGGGTGGTTTAAGAGCTATGCTGGAA	5698
AGGGTCGTTTCCGGAGTGA	AGGGTCGTTTCCGGAGTGA	TGGT1_chrXII	1772803	+	0	GT1	TGME49_017430_32_1680	TGME49-017430-32-1680	TGME49_017430	TGME49_217430	PI-1	GTAAATGGGGATGTCAAGTTGAGGGTCGTTTCCGGAGTGAGTTTAAGAGCTATGCTGGAA	6608
AGGTCAATCGGAGCGTTCA	AGGTCAATCGGAGCGTTCA	AAQM03000478	1323	-	0	GT1	TGME49_042240_6_1386	TGME49-042240-6-1386	TGME49_042240	TGME49_242240	ROP19A	GTAAATGGGGATGTCAAGTTGAGGTCAATCGGAGCGTTCAGTTTAAGAGCTATGCTGGAA	11132
AGGTCAATCGGAGCGTTCA	AGGTCAATCGGAGCGTTCA	AAQM03000482	1328	-	0	GT1	TGME49_042240_6_1386	TGME49-042240-6-1386	TGME49_042240	TGME49_242240	ROP19A	GTAAATGGGGATGTCAAGTTGAGGTCAATCGGAGCGTTCAGTTTAAGAGCTATGCTGGAA	11132
AGGTCTCGTTGCTGCGTTC	AGGTCTCGTTGCTGCGTTC	TGGT1_chrVIII	4610530	+	0	GT1	TGME49_071270_71_4190	TGME49-071270-71-4190	TGME49_071270	TGME49_271270	TGME49_271270	GTAAATGGGGATGTCAAGTTGAGGTCTCGTTGCTGCGTTCGTTTAAGAGCTATGCTGGAA	0
AGGTGAAAGAGGACGAAAA	AGGTGAAAGAGGACGAAAA	TGGT1_chrXII	4913864	+	0	GT1	TGME49_049990_80_5445	TGME49-049990-80-5445	TGME49_049990	TGME49_249990	TGME49_249990	GTAAATGGGGATGTCAAGTTGAGGTGAAAGAGGACGAAAAGTTTAAGAGCTATGCTGGAA	21001
AGTACCAGGACAATGGGTT	AGTACCAGGACAATGGGTT	TGGT1_chrXI	4532476	-	0	GT1	TGME49_115220_2_2980	TGME49-115220-2-2980	TGME49_115220	TGME49_315220	ROP14	GTAAATGGGGATGTCAAGTTGAGTACCAGGACAATGGGTTGTTTAAGAGCTATGCTGGAA	23036
AGTCGAACCTTGTGGCAAC	AGTCGAACCTTGTGGCAAC	TGGT1_chrVIII	1672598	+	0	GT1	TGME49_031960_40_6846	TGME49-031960-40-6846	TGME49_031960	TGME49_231960	GRA28	GTAAATGGGGATGTCAAGTTGAGTCGAACCTTGTGGCAACGTTTAAGAGCTATGCTGGAA	12318
AGTCTCTCAAGAGACCTGC	AGTCTCTCAAGAGACCTGC	TGGT1_chrVIII	3980114	+	0	GT1	TGME49_072420_67_3180	TGME49-072420-67-3180	TGME49_072420	TGME49_272420	LCAT	GTAAATGGGGATGTCAAGTTGAGTCTCTCAAGAGACCTGCGTTTAAGAGCTATGCTGGAA	2824
AGTGAGAGTCTTGTCTGCT	AGTGAGAGTCTTGTCTGCT	TGGT1_chrX	4524856	-	0	GT1	TGME49_035130_39_1586	TGME49-035130-39-1586	TGME49_035130	TGME49_235130	TGME49_235130	GTAAATGGGGATGTCAAGTTGAGTGAGAGTCTTGTCTGCTGTTTAAGAGCTATGCTGGAA	36807
AGTTCCAACCTTGAAAACG	AGTTCCAACCTTGAAAACG	TGGT1_chrXI	1526585	-	0	GT1	TGME49_110740_40_542	TGME49-110740-40-542	TGME49_110740	TGME49_310740	TGME49_310740	GTAAATGGGGATGTCAAGTTGAGTTCCAACCTTGAAAACGGTTTAAGAGCTATGCTGGAA	14652
AGTTCCAGGCATGGCTCGC	AGTTCCAGGCATGGCTCGC	TGGT1_chrVIIa	3071188	-	0	GT1	TGME49_002610_22_1096	TGME49-002610-22-1096	TGME49_002610	TGME49_202610	PPM3D	GTAAATGGGGATGTCAAGTTGAGTTCCAGGCATGGCTCGCGTTTAAGAGCTATGCTGGAA	7222
AGTTCGTGAATCGCAGCGG	AGTTCGTGAATCGCAGCGG	TGGT1_chrIa	686494	-	0	GT1	TGME49_094200_6_4905	TGME49-094200-6-4905	TGME49_094200	TGME49_294200	G6PDH	GTAAATGGGGATGTCAAGTTGAGTTCGTGAATCGCAGCGGGTTTAAGAGCTATGCTGGAA	0
AGTTGACGAAACCCAGCAG	AGTTGACGAAACCCAGCAG	TGGT1_chrVIIa	4321837	+	0	GT1	TGME49_082170_30_1305	TGME49-082170-30-1305	TGME49_082170	TGME49_282170	TGME49_282170	GTAAATGGGGATGTCAAGTTGAGTTGACGAAACCCAGCAGGTTTAAGAGCTATGCTGGAA	11023
AGTTTGTGTGTCTGAGATC	AGTTTGTGTGTCTGAGATC	TGGT1_chrVIII	5540937	+	0	GT1	TGME49_069920_20_8232	TGME49-069920-20-8232	TGME49_069920	TGME49_269920	TGME49_269920	GTAAATGGGGATGTCAAGTTGAGTTTGTGTGTCTGAGATCGTTTAAGAGCTATGCTGGAA	20156
ATAAAATCACGATGATAGC	ATAAAATCACGATGATAGC	TGGT1_chrVIIa	3785953	+	0	GT1	TGME49_001630_9_698	TGME49-001630-9-698	TGME49_001630	TGME49_201630	PPM3H	GTAAATGGGGATGTCAAGTTGATAAAATCACGATGATAGCGTTTAAGAGCTATGCTGGAA	7906
ATAAATATTGCTTTGCAGC	ATAAATATTGCTTTGCAGC	AAQM03000478	1076	-	0	GT1	TGME49_042240_38_924	TGME49-042240-38-924	TGME49_042240	TGME49_242240	ROP19A	GTAAATGGGGATGTCAAGTTGATAAATATTGCTTTGCAGCGTTTAAGAGCTATGCTGGAA	14345
ATAAATATTGCTTTGCAGC	ATAAATATTGCTTTGCAGC	AAQM03000482	1081	-	0	GT1	TGME49_042240_38_924	TGME49-042240-38-924	TGME49_042240	TGME49_242240	ROP19A	GTAAATGGGGATGTCAAGTTGATAAATATTGCTTTGCAGCGTTTAAGAGCTATGCTGGAA	14345
ATAAATCTGAGTCGGCGGG	ATAAATCTGAGTCGGCGGG	AAQM03000478	1385	-	0	GT1	TGME49_042240_15_1386	TGME49-042240-15-1386	TGME49_042240	TGME49_242240	ROP19A	GTAAATGGGGATGTCAAGTTGATAAATCTGAGTCGGCGGGGTTTAAGAGCTATGCTGGAA	24697
ATAAATCTGAGTCGGCGGG	ATAAATCTGAGTCGGCGGG	AAQM03000482	1390	-	0	GT1	TGME49_042240_15_1386	TGME49-042240-15-1386	TGME49_042240	TGME49_242240	ROP19A	GTAAATGGGGATGTCAAGTTGATAAATCTGAGTCGGCGGGGTTTAAGAGCTATGCTGGAA	24697
ATACACAACCTGATCCGGG	ATACACAACCTGATCCGGG	TGGT1_chrVIII	5310835	-	0	GT1	TGME49_070240_45_1659	TGME49-070240-45-1659	TGME49_070240	TGME49_270240	MAG1	GTAAATGGGGATGTCAAGTTGATACACAACCTGATCCGGGGTTTAAGAGCTATGCTGGAA	43612
ATACCGCATCTTCGAGAGG	ATACCGCATCTTCGAGAGG	TGGT1_chrVIIa	170214	-	0	GT1	TGME49_080670_33_1248	TGME49-080670-33-1248	TGME49_080670	TGME49_280670	TGME49_280670	GTAAATGGGGATGTCAAGTTGATACCGCATCTTCGAGAGGGTTTAAGAGCTATGCTGGAA	17058
ATAGATACCAGTCCACACA	ATAGATACCAGTCCACACA	TGGT1_chrXI	5164937	+	0	GT1	TGME49_116280_12_1796	TGME49-116280-12-1796	TGME49_116280	TGME49_316280	TGME49_316280	GTAAATGGGGATGTCAAGTTGATAGATACCAGTCCACACAGTTTAAGAGCTATGCTGGAA	8258
ATATAGTCGAAACACATCC	ATATAGTCGAAACACATCC	TGGT1_chrVIII	3957192	+	0	GT1	TGME49_072460_45_2040	TGME49-072460-45-2040	TGME49_072460	TGME49_272460	TGME49_272460	GTAAATGGGGATGTCAAGTTGATATAGTCGAAACACATCCGTTTAAGAGCTATGCTGGAA	923
ATATCACCGTTGACTGTTC	ATATCACCGTTGACTGTTC	TGGT1_chrVIIb	3143678	-	0	GT1	TGME49_058800_24_704	TGME49-058800-24-704	TGME49_058800	TGME49_258800	ROP31	GTAAATGGGGATGTCAAGTTGATATCACCGTTGACTGTTCGTTTAAGAGCTATGCTGGAA	24562
ATCAATGGAATCCTTCGCA	ATCAATGGAATCCTTCGCA	TGGT1_chrX	3361904	-	0	GT1	TGME49_023920_23_5304	TGME49-023920-23-5304	TGME49_023920	TGME49_223920	3	GTAAATGGGGATGTCAAGTTGATCAATGGAATCCTTCGCAGTTTAAGAGCTATGCTGGAA	24425
ATCAGCAACGAGAAATAAG	ATCAGCAACGAGAAATAAG	TGGT1_chrVIII	6801260	+	0	GT1	TGME49_000360_8_1047	TGME49-000360-8-1047	TGME49_000360	TGME49_200360	TGME49_200360	GTAAATGGGGATGTCAAGTTGATCAGCAACGAGAAATAAGGTTTAAGAGCTATGCTGGAA	0
ATCAGTTCGTCATCTGACG	ATCAGTTCGTCATCTGACG	TGGT1_chrVIIa	2503026	-	0	GT1	TGME49_003310_27_500	TGME49-003310-27-500	TGME49_003310	TGME49_203310	GRA7	GTAAATGGGGATGTCAAGTTGATCAGTTCGTCATCTGACGGTTTAAGAGCTATGCTGGAA	10764
ATCCATCACGCGCAAGACA	ATCCATCACGCGCAAGACA	TGGT1_chrIII	495415	-	0	GT1	TGME49_052360_40_954	TGME49-052360-40-954	TGME49_052360	TGME49_252360	ROP24	GTAAATGGGGATGTCAAGTTGATCCATCACGCGCAAGACAGTTTAAGAGCTATGCTGGAA	25484
ATCCCAGCGAGCAAATGAA	ATCCCAGCGAGCAAATGAA	TGGT1_chrIII	118978	+	0	GT1	TGME49_076130_1_5616	TGME49-076130-1-5616	TGME49_076130	TGME49_276130	CPC2	GTAAATGGGGATGTCAAGTTGATCCCAGCGAGCAAATGAAGTTTAAGAGCTATGCTGGAA	3518
ATCCCCTTTGCCTCTGCCT	ATCCCCTTTGCCTCTGCCT	TGGT1_chrIX	4243249	-	0	GT1	TGME49_091960_32_1010	TGME49-091960-32-1010	TGME49_091960	TGME49_291960	ROP40	GTAAATGGGGATGTCAAGTTGATCCCCTTTGCCTCTGCCTGTTTAAGAGCTATGCTGGAA	15584
ATCCGACAACTATGGACCC	ATCCGACAACTATGGACCC	TGGT1_chrX	5690300	-	0	GT1	TGME49_037230_36_3252	TGME49-037230-36-3252	TGME49_037230	TGME49_237230	3	GTAAATGGGGATGTCAAGTTGATCCGACAACTATGGACCCGTTTAAGAGCTATGCTGGAA	32372
ATCCGCCGCGCTCCTAACT	ATCCGCCGCGCTCCTAACT	TGGT1_chrVIII	5504068	+	0	GT1	TGME49_069950_24_4930	TGME49-069950-24-4930	TGME49_069950	TGME49_269950	TGME49_269950	GTAAATGGGGATGTCAAGTTGATCCGCCGCGCTCCTAACTGTTTAAGAGCTATGCTGGAA	22314
ATCCTCCAATGATTCATCG	ATCCTCCAATGATTCATCG	TGGT1_chrIX	4111902	+	0	GT1	TGME49_091630_9_867	TGME49-091630-9-867	TGME49_091630	TGME49_291630	TGME49_291630	GTAAATGGGGATGTCAAGTTGATCCTCCAATGATTCATCGGTTTAAGAGCTATGCTGGAA	10415
ATCCTCTGGAAGCTCTTGG	ATCCTCTGGAAGCTCTTGG	TGGT1_chrXI	708451	-	0	GT1	TGME49_109590_58_1935	TGME49-109590-58-1935	TGME49_109590	TGME49_309590	ROP1	GTAAATGGGGATGTCAAGTTGATCCTCTGGAAGCTCTTGGGTTTAAGAGCTATGCTGGAA	68727
ATCCTGAGGACGCCTCCGG	ATCCTGAGGACGCCTCCGG	TGGT1_chrV	141432	+	0	GT1	TGME49_020240_45_2650	TGME49-020240-45-2650	TGME49_020240	TGME49_220240	GRA31	GTAAATGGGGATGTCAAGTTGATCCTGAGGACGCCTCCGGGTTTAAGAGCTATGCTGGAA	51874
ATCCTGCAGAGTGAATTTG	ATCCTGCAGAGTGAATTTG	TGGT1_chrXI	3925629	-	0	GT1	TGME49_114250_17_648	TGME49-114250-17-648	TGME49_114250	TGME49_314250	BRP1	GTAAATGGGGATGTCAAGTTGATCCTGCAGAGTGAATTTGGTTTAAGAGCTATGCTGGAA	9369
ATCCTGGACTTGGAAGAGC	ATCCTGGACTTGGAAGAGC	TGGT1_chrVIIa	1428315	+	0	GT1	TGME49_005250_35_2660	TGME49-005250-35-2660	TGME49_005250	TGME49_205250	ROP18	GTAAATGGGGATGTCAAGTTGATCCTGGACTTGGAAGAGCGTTTAAGAGCTATGCTGGAA	14357
ATCGAACAGCGCTTGAATA	ATCGAACAGCGCTTGAATA	TGGT1_chrXII	5966720	-	0	GT1	TGME49_078510_3_2826	TGME49-078510-3-2826	TGME49_078510	TGME49_278510	PPM3F	GTAAATGGGGATGTCAAGTTGATCGAACAGCGCTTGAATAGTTTAAGAGCTATGCTGGAA	37564
ATCGAGAGCCTCTTGGGTC	ATCGAGAGCCTCTTGGGTC	TGGT1_chrVIII	5275156	-	0	GT1	TGME49_070320_62_1065	TGME49-070320-62-1065	TGME49_070320	TGME49_270320	PPM3C	GTAAATGGGGATGTCAAGTTGATCGAGAGCCTCTTGGGTCGTTTAAGAGCTATGCTGGAA	27483
ATCGAGCGGCATCAGCTAG	ATCGAGCGGCATCAGCTAG	AAQM03000462	853	+	0	GT1	TGME49_095110_27_7384	TGME49-095110-27-7384	TGME49_095110	TGME49_295110	ROP7	GTAAATGGGGATGTCAAGTTGATCGAGCGGCATCAGCTAGGTTTAAGAGCTATGCTGGAA	0
ATCGAGCGGCATCAGCTAG	ATCGAGCGGCATCAGCTAG	AAQM03001102	2072	+	0	GT1	TGME49_095110_27_7384	TGME49-095110-27-7384	TGME49_095110	TGME49_295110	ROP7	GTAAATGGGGATGTCAAGTTGATCGAGCGGCATCAGCTAGGTTTAAGAGCTATGCTGGAA	0
ATCGAGCGGCATCAGCTAG	ATCGAGCGGCATCAGCTAG	AAQM03001335	441	+	0	GT1	TGME49_095110_27_7384	TGME49-095110-27-7384	TGME49_095110	TGME49_295110	ROP7	GTAAATGGGGATGTCAAGTTGATCGAGCGGCATCAGCTAGGTTTAAGAGCTATGCTGGAA	0
ATCGAGCGGCATCAGCTAG	ATCGAGCGGCATCAGCTAG	AAQM03001336	607	+	0	GT1	TGME49_095110_27_7384	TGME49-095110-27-7384	TGME49_095110	TGME49_295110	ROP7	GTAAATGGGGATGTCAAGTTGATCGAGCGGCATCAGCTAGGTTTAAGAGCTATGCTGGAA	0
ATCGAGCGGCATCAGCTAG	ATCGAGCGGCATCAGCTAG	TGGT1_chrIa	1395101	+	0	GT1	TGME49_095110_27_7384	TGME49-095110-27-7384	TGME49_095110	TGME49_295110	ROP7	GTAAATGGGGATGTCAAGTTGATCGAGCGGCATCAGCTAGGTTTAAGAGCTATGCTGGAA	0
ATCGCTCGACGCTTCCTGC	ATCGCTCGACGCTTCCTGC	TGGT1_chrXII	1941993	+	0	GT1	TGME49_017680_4_13108	TGME49-017680-4-13108	TGME49_017680	TGME49_217680	GRA57	GTAAATGGGGATGTCAAGTTGATCGCTCGACGCTTCCTGCGTTTAAGAGCTATGCTGGAA	2201
ATCGCTGAGGACCATAAGC	ATCGCTGAGGACCATAAGC	TGGT1_chrIa	951239	+	0	GT1	TGME49_094560_28_846	TGME49-094560-28-846	TGME49_094560	TGME49_294560	ROP37	GTAAATGGGGATGTCAAGTTGATCGCTGAGGACCATAAGCGTTTAAGAGCTATGCTGGAA	0
ATCGGGAGGCGGGTGCGAA	ATCGGGAGGCGGGTGCGAA	AAQM03001375	298	-	0	GT1	TGME49_081670_36_642	TGME49-081670-36-642	TGME49_081670	TGME49_281675	ROP45	GTAAATGGGGATGTCAAGTTGATCGGGAGGCGGGTGCGAAGTTTAAGAGCTATGCTGGAA	14733
ATCGGGAGGCGGGTGCGAA	ATCGGGAGGCGGGTGCGAA	AAQM03001375	478	-	0	GT1	TGME49_081670_36_642	TGME49-081670-36-642	TGME49_081670	TGME49_281675	ROP45	GTAAATGGGGATGTCAAGTTGATCGGGAGGCGGGTGCGAAGTTTAAGAGCTATGCTGGAA	14733
ATCGGGAGGCGGGTGCGAA	ATCGGGAGGCGGGTGCGAA	AAQM03001375	658	-	0	GT1	TGME49_081670_36_642	TGME49-081670-36-642	TGME49_081670	TGME49_281675	ROP45	GTAAATGGGGATGTCAAGTTGATCGGGAGGCGGGTGCGAAGTTTAAGAGCTATGCTGGAA	14733
ATCGGGAGGCGGGTGCGAA	ATCGGGAGGCGGGTGCGAA	TGGT1_chrVIIa	4155618	+	0	GT1	TGME49_081670_36_642	TGME49-081670-36-642	TGME49_081670	TGME49_281675	ROP45	GTAAATGGGGATGTCAAGTTGATCGGGAGGCGGGTGCGAAGTTTAAGAGCTATGCTGGAA	14733
ATCGGGAGGCGGGTGCGAA	ATCGGGAGGCGGGTGCGAA	TGGT1_chrVIIa	4155798	+	0	GT1	TGME49_081670_36_642	TGME49-081670-36-642	TGME49_081670	TGME49_281675	ROP45	GTAAATGGGGATGTCAAGTTGATCGGGAGGCGGGTGCGAAGTTTAAGAGCTATGCTGGAA	14733
ATCGGGAGGCGGGTGCGAA	ATCGGGAGGCGGGTGCGAA	TGGT1_chrVIIa	4155978	+	0	GT1	TGME49_081670_36_642	TGME49-081670-36-642	TGME49_081670	TGME49_281675	ROP45	GTAAATGGGGATGTCAAGTTGATCGGGAGGCGGGTGCGAAGTTTAAGAGCTATGCTGGAA	14733
ATCTACCTGTGGCAGGTCA	ATCTACCTGTGGCAGGTCA	TGGT1_chrX	2359142	-	0	GT1	TGME49_025150_54_1772	TGME49-025150-54-1772	TGME49_025150	TGME49_225150	TGME49_225150	GTAAATGGGGATGTCAAGTTGATCTACCTGTGGCAGGTCAGTTTAAGAGCTATGCTGGAA	76527
ATCTGCCCGGAATCGTGCG	ATCTGCCCGGAATCGTGCG	TGGT1_chrX	6170669	-	0	GT1	TGME49_014410_31_1346	TGME49-014410-31-1346	TGME49_014410	TGME49_214410	TGME49_214410	GTAAATGGGGATGTCAAGTTGATCTGCCCGGAATCGTGCGGTTTAAGAGCTATGCTGGAA	6015
ATCTGGACAAACGAAGCAG	ATCTGGACAAACGAAGCAG	TGGT1_chrVIIb	3242246	+	0	GT1	TGME49_058660_48_2316	TGME49-058660-48-2316	TGME49_058660	TGME49_258660	ROP6	GTAAATGGGGATGTCAAGTTGATCTGGACAAACGAAGCAGGTTTAAGAGCTATGCTGGAA	14445
ATGACTGGCAGGTCTTCGT	ATGACTGGCAGGTCTTCGT	TGGT1_chrVIIb	3288892	+	0	GT1	TGME49_058580_66_2284	TGME49-058580-66-2284	TGME49_058580	TGME49_258580	ROP17	GTAAATGGGGATGTCAAGTTGATGACTGGCAGGTCTTCGTGTTTAAGAGCTATGCTGGAA	14089
ATGCATCATTCACGCATAG	ATGCATCATTCACGCATAG	TGGT1_chrX	6680710	+	0	GT1	TGME49_015160_13_543	TGME49-015160-13-543	TGME49_015160	TGME49_215160	TGME49_215160	GTAAATGGGGATGTCAAGTTGATGCATCATTCACGCATAGGTTTAAGAGCTATGCTGGAA	1783
ATGCGAGAATAACAGCAGC	ATGCGAGAATAACAGCAGC	TGGT1_chrXII	1575815	+	0	GT1	TGME49_018270_33_842	TGME49-018270-33-842	TGME49_018270	TGME49_218270	ROP48	GTAAATGGGGATGTCAAGTTGATGCGAGAATAACAGCAGCGTTTAAGAGCTATGCTGGAA	18025
ATGCGGTCCGAGAGCGAGG	ATGCGGTCCGAGAGCGAGG	TGGT1_chrIX	3052520	-	0	GT1	TGME49_089380_0_896	TGME49-089380-0-896	TGME49_089380	TGME49_289380	GRA39	GTAAATGGGGATGTCAAGTTGATGCGGTCCGAGAGCGAGGGTTTAAGAGCTATGCTGGAA	13245
ATGCTCACTGCCTCGTGAG	ATGCTCACTGCCTCGTGAG	TGGT1_chrIII	1416291	-	0	GT1	TGME49_054070_10_996	TGME49-054070-10-996	TGME49_054070	TGME49_254070	TGME49_254070	GTAAATGGGGATGTCAAGTTGATGCTCACTGCCTCGTGAGGTTTAAGAGCTATGCTGGAA	7625
ATGCTTCCCTCCCCACGTC	ATGCTTCCCTCCCCACGTC	TGGT1_chrVIII	4610695	+	0	GT1	TGME49_071270_9_5028	TGME49-071270-9-5028	TGME49_071270	TGME49_271270	TGME49_271270	GTAAATGGGGATGTCAAGTTGATGCTTCCCTCCCCACGTCGTTTAAGAGCTATGCTGGAA	5020
ATGGATTCGCATCGAAGCC	ATGGATTCGCATCGAAGCC	TGGT1_chrXII	4913533	+	0	GT1	TGME49_049990_38_5445	TGME49-049990-38-5445	TGME49_049990	TGME49_249990	TGME49_249990	GTAAATGGGGATGTCAAGTTGATGGATTCGCATCGAAGCCGTTTAAGAGCTATGCTGGAA	8558
ATGGCCTCACTGGCGTCGG	ATGGCCTCACTGGCGTCGG	TGGT1_chrVIIa	2027711	+	0	GT1	TGME49_003930_19_1422	TGME49-003930-19-1422	TGME49_003930	TGME49_203930	TGME49_203930	GTAAATGGGGATGTCAAGTTGATGGCCTCACTGGCGTCGGGTTTAAGAGCTATGCTGGAA	2321
ATGGGGAACACGTATCGTG	ATGGGGAACACGTATCGTG	TGGT1_chrVIII	5308549	-	0	GT1	TGME49_070250_6_1868	TGME49-070250-6-1868	TGME49_070250	TGME49_270250	GRA1	GTAAATGGGGATGTCAAGTTGATGGGGAACACGTATCGTGGTTTAAGAGCTATGCTGGAA	8997
ATGTCATCTCCAGGAAACG	ATGTCATCTCCAGGAAACG	AAQM03000398	5873	-	0	GT1	TGME49_042110_20_521	TGME49-042110-20-521	TGME49_042110	TGME49_242110	ROP38	GTAAATGGGGATGTCAAGTTGATGTCATCTCCAGGAAACGGTTTAAGAGCTATGCTGGAA	53263
ATGTCATCTCCAGGAAACG	ATGTCATCTCCAGGAAACG	AAQM03000495	1678	+	0	GT1	TGME49_042110_20_521	TGME49-042110-20-521	TGME49_042110	TGME49_242110	ROP38	GTAAATGGGGATGTCAAGTTGATGTCATCTCCAGGAAACGGTTTAAGAGCTATGCTGGAA	53263
ATGTCATCTCCAGGAAACG	ATGTCATCTCCAGGAAACG	TGGT1_chrVI	1833451	-	0	GT1	TGME49_042110_20_521	TGME49-042110-20-521	TGME49_042110	TGME49_242110	ROP38	GTAAATGGGGATGTCAAGTTGATGTCATCTCCAGGAAACGGTTTAAGAGCTATGCTGGAA	53263
ATGTCTCCTCGTCTGAACG	ATGTCTCCTCGTCTGAACG	TGGT1_chrVI	787832	-	0	GT1	TGME49_039600_4_1719	TGME49-039600-4-1719	TGME49_039600	TGME49_239600	ROP23	GTAAATGGGGATGTCAAGTTGATGTCTCCTCGTCTGAACGGTTTAAGAGCTATGCTGGAA	60269
ATGTCTTTGCGGAGAGAAA	ATGTCTTTGCGGAGAGAAA	TGGT1_chrX	3359868	-	0	GT1	TGME49_023920_40_3264	TGME49-023920-40-3264	TGME49_023920	TGME49_223920	3	GTAAATGGGGATGTCAAGTTGATGTCTTTGCGGAGAGAAAGTTTAAGAGCTATGCTGGAA	23568
ATGTGAGACAGCGAGTAAC	ATGTGAGACAGCGAGTAAC	TGGT1_chrIX	2103890	-	0	GT1	TGME49_088000_23_1528	TGME49-088000-23-1528	TGME49_088000	TGME49_288000	TGME49_288000	GTAAATGGGGATGTCAAGTTGATGTGAGACAGCGAGTAACGTTTAAGAGCTATGCTGGAA	10026
ATGTGGGTCAAGGCCTTCA	ATGTGGGTCAAGGCCTTCA	TGGT1_chrX	7170182	-	0	GT1	TGME49_075460_47_1034	TGME49-075460-47-1034	TGME49_075460	TGME49_275460	TGME49_275460	GTAAATGGGGATGTCAAGTTGATGTGGGTCAAGGCCTTCAGTTTAAGAGCTATGCTGGAA	28696
ATGTGTTCGGATCGTTCGC	ATGTGTTCGGATCGTTCGC	TGGT1_chrVIII	1764159	+	0	GT1	TGME49_032020_7_3520	TGME49-032020-7-3520	TGME49_032020	TGME49_232020	12	GTAAATGGGGATGTCAAGTTGATGTGTTCGGATCGTTCGCGTTTAAGAGCTATGCTGGAA	41879
ATTAACACCGACTGAAATT	ATTAACACCGACTGAAATT	TGGT1_chrVIIa	468053	-	0	GT1	TGME49_080380_41_1140	TGME49-080380-41-1140	TGME49_080380	TGME49_280380	TGME49_280380	GTAAATGGGGATGTCAAGTTGATTAACACCGACTGAAATTGTTTAAGAGCTATGCTGGAA	34279
ATTACTGTCGCCTCCTCGG	ATTACTGTCGCCTCCTCGG	AAQM03000486	1303	-	0	GT1	TGME49_010110_9_2550	TGME49-010110-9-2550	TGME49_010110	TGME49_321710	TGME49_321710	GTAAATGGGGATGTCAAGTTGATTACTGTCGCCTCCTCGGGTTTAAGAGCTATGCTGGAA	31640
ATTACTGTCGCCTCCTCGG	ATTACTGTCGCCTCCTCGG	TGGT1_chrIb	1630780	+	0	GT1	TGME49_010110_9_2550	TGME49-010110-9-2550	TGME49_010110	TGME49_321710	TGME49_321710	GTAAATGGGGATGTCAAGTTGATTACTGTCGCCTCCTCGGGTTTAAGAGCTATGCTGGAA	31640
ATTAGCGAGCCTGCCCCCA	ATTAGCGAGCCTGCCCCCA	TGGT1_chrIII	1419823	-	0	GT1	TGME49_054080_20_461	TGME49-054080-20-461	TGME49_054080	TGME49_254080	TGME49_254080	GTAAATGGGGATGTCAAGTTGATTAGCGAGCCTGCCCCCAGTTTAAGAGCTATGCTGGAA	3611
ATTATCTTGGAGCTCCGTG	ATTATCTTGGAGCTCCGTG	TGGT1_chrII	119616	+	0	GT1	TGME49_021210_0_1419	TGME49-021210-0-1419	TGME49_021210	TGME49_221210	18	GTAAATGGGGATGTCAAGTTGATTATCTTGGAGCTCCGTGGTTTAAGAGCTATGCTGGAA	17436
ATTCAAGGCGCAATGTCGT	ATTCAAGGCGCAATGTCGT	TGGT1_chrIa	1288082	-	0	GT1	TGME49_094980_26_406	TGME49-094980-26-406	TGME49_094980	TGME49_294980	TGME49_294980	GTAAATGGGGATGTCAAGTTGATTCAAGGCGCAATGTCGTGTTTAAGAGCTATGCTGGAA	0
ATTCAGATGCGGGTCACCA	ATTCAGATGCGGGTCACCA	TGGT1_chrIV	132888	-	0	GT1	TGME49_120630_18_1088	TGME49-120630-18-1088	TGME49_120630	TGME49_320630	TGME49_320630	GTAAATGGGGATGTCAAGTTGATTCAGATGCGGGTCACCAGTTTAAGAGCTATGCTGGAA	4509
ATTCCCCAGAATGGACAAA	ATTCCCCAGAATGGACAAA	TGGT1_chrVIII	3957341	+	0	GT1	TGME49_072460_12_2550	TGME49-072460-12-2550	TGME49_072460	TGME49_272460	TGME49_272460	GTAAATGGGGATGTCAAGTTGATTCCCCAGAATGGACAAAGTTTAAGAGCTATGCTGGAA	47
ATTCCCCCACACTGCCCGG	ATTCCCCCACACTGCCCGG	TGGT1_chrVIII	6216609	+	0	GT1	TGME49_068900_2_3096	TGME49-068900-2-3096	TGME49_068900	TGME49_268900	GRA10	GTAAATGGGGATGTCAAGTTGATTCCCCCACACTGCCCGGGTTTAAGAGCTATGCTGGAA	32152
ATTCCGACTCTGGAAATGG	ATTCCGACTCTGGAAATGG	TGGT1_chrVIIa	170572	-	0	GT1	TGME49_080670_1_1872	TGME49-080670-1-1872	TGME49_080670	TGME49_280670	TGME49_280670	GTAAATGGGGATGTCAAGTTGATTCCGACTCTGGAAATGGGTTTAAGAGCTATGCTGGAA	8816
ATTGCCAACAACTTCTCCG	ATTGCCAACAACTTCTCCG	TGGT1_chrIV	2479307	+	0	GT1	TGME49_037880_32_1437	TGME49-037880-32-1437	TGME49_037880	TGME49_237880	GRA13	GTAAATGGGGATGTCAAGTTGATTGCCAACAACTTCTCCGGTTTAAGAGCTATGCTGGAA	464
ATTGCCGATACAGAGCAAC	ATTGCCGATACAGAGCAAC	TGGT1_chrIa	1287998	-	0	GT1	TGME49_094980_24_406	TGME49-094980-24-406	TGME49_094980	TGME49_294980	TGME49_294980	GTAAATGGGGATGTCAAGTTGATTGCCGATACAGAGCAACGTTTAAGAGCTATGCTGGAA	0
ATTGGGAATAACGCTTGGA	ATTGGGAATAACGCTTGGA	TGGT1_chrIII	1884872	-	0	GT1	TGME49_054720_25_842	TGME49-054720-25-842	TGME49_054720	TGME49_254720	GRA8	GTAAATGGGGATGTCAAGTTGATTGGGAATAACGCTTGGAGTTTAAGAGCTATGCTGGAA	4583
ATTGGTCCGTTGTTGCAGG	ATTGGTCCGTTGTTGCAGG	TGGT1_chrIII	495262	-	0	GT1	TGME49_052360_21_954	TGME49-052360-21-954	TGME49_052360	TGME49_252360	ROP24	GTAAATGGGGATGTCAAGTTGATTGGTCCGTTGTTGCAGGGTTTAAGAGCTATGCTGGAA	10805
ATTTAGCATCACGGCGACG	ATTTAGCATCACGGCGACG	TGGT1_chrIX	5106899	-	0	GT1	TGME49_105270_16_1676	TGME49-105270-16-1676	TGME49_105270	TGME49_305270	TGME49_305270	GTAAATGGGGATGTCAAGTTGATTTAGCATCACGGCGACGGTTTAAGAGCTATGCTGGAA	19614
ATTTCACGTTGCTGAAAGA	ATTTCACGTTGCTGAAAGA	TGGT1_chrX	3839009	-	0	GT1	TGME49_012300_12_2882	TGME49-012300-12-2882	TGME49_012300	TGME49_212300	GRA32	GTAAATGGGGATGTCAAGTTGATTTCACGTTGCTGAAAGAGTTTAAGAGCTATGCTGGAA	14244
ATTTGCCTGGCGGCAGCAG	ATTTGCCTGGCGGCAGCAG	TGGT1_chrX	435954	+	0	GT1	TGME49_028170_12_6600	TGME49-028170-12-6600	TGME49_028170	TGME49_228170	GRA44	GTAAATGGGGATGTCAAGTTGATTTGCCTGGCGGCAGCAGGTTTAAGAGCTATGCTGGAA	9608
ATTTGTGAAGAACCCTGAG	ATTTGTGAAGAACCCTGAG	TGGT1_chrIX	963774	+	0	GT1	TGME49_066430_21_480	TGME49-066430-21-480	TGME49_066430	TGME49_266435	TGME49_266435	GTAAATGGGGATGTCAAGTTGATTTGTGAAGAACCCTGAGGTTTAAGAGCTATGCTGGAA	14354
ATTTTCACAACGCTGCTCA	ATTTTCACAACGCTGCTCA	TGGT1_chrVIIb	897432	-	0	GT1	TGME49_062920_37_676	TGME49-062920-37-676	TGME49_062920	TGME49_262920	TGME49_262920	GTAAATGGGGATGTCAAGTTGATTTTCACAACGCTGCTCAGTTTAAGAGCTATGCTGGAA	2988
ATTTTCATCGCGTCCATGA	ATTTTCATCGCGTCCATGA	TGGT1_chrXI	5016001	-	0	GT1	TGME49_115910_50_444	TGME49-115910-50-444	TGME49_115910	TGME49_315910	TGME49_315910	GTAAATGGGGATGTCAAGTTGATTTTCATCGCGTCCATGAGTTTAAGAGCTATGCTGGAA	615
ATTTTCGGCGTGGGCCATG	ATTTTCGGCGTGGGCCATG	TGGT1_chrXI	4524884	+	0	GT1	TGME49_115210_13_6509	TGME49-115210-13-6509	TGME49_115210	TGME49_315210	TGME49_315210	GTAAATGGGGATGTCAAGTTGATTTTCGGCGTGGGCCATGGTTTAAGAGCTATGCTGGAA	9545
ATTTTGTCCTGACACGGAA	ATTTTGTCCTGACACGGAA	TGGT1_chrX	6716412	-	0	GT1	TGME49_015220_7_628	TGME49-015220-7-628	TGME49_015220	TGME49_215220	GRA22	GTAAATGGGGATGTCAAGTTGATTTTGTCCTGACACGGAAGTTTAAGAGCTATGCTGGAA	51327
CAAACGTCTTCTCTGTTAG	CAAACGTCTTCTCTGTTAG	TGGT1_chrXII	4223338	-	0	GT1	TGME49_048990_20_1683	TGME49-048990-20-1683	TGME49_048990	TGME49_248990	TGME49_248990	GTAAATGGGGATGTCAAGTTGCAAACGTCTTCTCTGTTAGGTTTAAGAGCTATGCTGGAA	15504
CAAAGCCAAAGCAGAAATG	CAAAGCCAAAGCAGAAATG	AAQM03000406	2446	+	0	GT1	TGME49_012410_49_465	TGME49-012410-49-465	TGME49_012410	TGME49_212410	GRA11A	GTAAATGGGGATGTCAAGTTGCAAAGCCAAAGCAGAAATGGTTTAAGAGCTATGCTGGAA	4573
CAAAGGAGAGTGCTCTCGA	CAAAGGAGAGTGCTCTCGA	TGGT1_chrVI	788305	-	0	GT1	TGME49_039600_68_1719	TGME49-039600-68-1719	TGME49_039600	TGME49_239600	ROP23	GTAAATGGGGATGTCAAGTTGCAAAGGAGAGTGCTCTCGAGTTTAAGAGCTATGCTGGAA	8123
CAAATCCCGGATAAAGAGG	CAAATCCCGGATAAAGAGG	TGGT1_chrIX	2003164	-	0	GT1	TGME49_064600_28_1311	TGME49-064600-28-1311	TGME49_064600	TGME49_264600	TGME49_264600	GTAAATGGGGATGTCAAGTTGCAAATCCCGGATAAAGAGGGTTTAAGAGCTATGCTGGAA	24400
CAACGCCACGTGCGATCGC	CAACGCCACGTGCGATCGC	TGGT1_chrVIIa	2517761	+	0	GT1	TGME49_003290_37_1347	TGME49-003290-37-1347	TGME49_003290	TGME49_203290	GRA34	GTAAATGGGGATGTCAAGTTGCAACGCCACGTGCGATCGCGTTTAAGAGCTATGCTGGAA	16
CAACGCTGCCGCCATTGTT	CAACGCTGCCGCCATTGTT	TGGT1_chrII	2080021	-	0	GT1	TGME49_097900_21_813	TGME49-097900-21-813	TGME49_097900	TGME49_297900	TGME49_297900	GTAAATGGGGATGTCAAGTTGCAACGCTGCCGCCATTGTTGTTTAAGAGCTATGCTGGAA	5171
CAACGGCGACAGTGGTCGC	CAACGGCGACAGTGGTCGC	TGGT1_chrVI	387417	+	0	GT1	TGME49_039010_13_3185	TGME49-039010-13-3185	TGME49_039010	TGME49_239010	HCE1	GTAAATGGGGATGTCAAGTTGCAACGGCGACAGTGGTCGCGTTTAAGAGCTATGCTGGAA	34552
CAACGGCGACAGTGGTCGC	CAACGGCGACAGTGGTCGC	TGGT1_chrVI	387678	+	0	GT1	TGME49_039010_13_3185	TGME49-039010-13-3185	TGME49_039010	TGME49_239010	HCE1	GTAAATGGGGATGTCAAGTTGCAACGGCGACAGTGGTCGCGTTTAAGAGCTATGCTGGAA	34552
CAACTGCAGAAGAAGAGCG	CAACTGCAGAAGAAGAGCG	TGGT1_chrVIIa	2308840	+	0	GT1	TGME49_003600_3_3095	TGME49-003600-3-3095	TGME49_003600	TGME49_203600	CST2 (GRA47)	GTAAATGGGGATGTCAAGTTGCAACTGCAGAAGAAGAGCGGTTTAAGAGCTATGCTGGAA	16305
CAAGACGAAAGTTTGAAGG	CAAGACGAAAGTTTGAAGG	TGGT1_chrX	5443068	-	0	GT1	TGME49_036860_32_536	TGME49-036860-32-536	TGME49_036860	TGME49_236860	TGME49_236860	GTAAATGGGGATGTCAAGTTGCAAGACGAAAGTTTGAAGGGTTTAAGAGCTATGCTGGAA	20060
CAAGGACACTCAACAGAGA	CAAGGACACTCAACAGAGA	TGGT1_chrIV	1589739	+	0	GT1	TGME49_115210_2_5094	TGME49-115210-2-5094	TGME49_115210	TGME49_315210	TGME49_315210	GTAAATGGGGATGTCAAGTTGCAAGGACACTCAACAGAGAGTTTAAGAGCTATGCTGGAA	6487
CAAGGACACTCAACAGAGA	CAAGGACACTCAACAGAGA	TGGT1_chrXI	4523472	+	0	GT1	TGME49_115210_2_5094	TGME49-115210-2-5094	TGME49_115210	TGME49_315210	TGME49_315210	GTAAATGGGGATGTCAAGTTGCAAGGACACTCAACAGAGAGTTTAAGAGCTATGCTGGAA	6487
CAAGGATGCGCCGAACCGC	CAAGGATGCGCCGAACCGC	TGGT1_chrXII	2872463	+	0	GT1	TGME49_046710_8_2155	TGME49-046710-8-2155	TGME49_046710	TGME49_246710	TGME49_246710	GTAAATGGGGATGTCAAGTTGCAAGGATGCGCCGAACCGCGTTTAAGAGCTATGCTGGAA	5993
CAATCAACGCGCATTCCGA	CAATCAACGCGCATTCCGA	TGGT1_chrX	4523532	-	0	GT1	TGME49_035130_53_0	TGME49-035130-53-0	TGME49_035130	TGME49_235130	TGME49_235130	GTAAATGGGGATGTCAAGTTGCAATCAACGCGCATTCCGAGTTTAAGAGCTATGCTGGAA	34965
CAATCGCTGCATCCAGCCC	CAATCGCTGCATCCAGCCC	TGGT1_chrXII	2778654	-	0	GT1	TGME49_046550_68_1994	TGME49-046550-68-1994	TGME49_046550	TGME49_246550	ASP3	GTAAATGGGGATGTCAAGTTGCAATCGCTGCATCCAGCCCGTTTAAGAGCTATGCTGGAA	19728
CAATGACCAGAAGAAAACG	CAATGACCAGAAGAAAACG	TGGT1_chrVIIa	4321939	+	0	GT1	TGME49_082170_45_1305	TGME49-082170-45-1305	TGME49_082170	TGME49_282170	TGME49_282170	GTAAATGGGGATGTCAAGTTGCAATGACCAGAAGAAAACGGTTTAAGAGCTATGCTGGAA	11206
CAATTCTTTTCCTCGATCA	CAATTCTTTTCCTCGATCA	TGGT1_chrIb	654170	-	0	GT1	TGME49_008370_65_2054	TGME49-008370-65-2054	TGME49_008370	TGME49_208370	GRA46	GTAAATGGGGATGTCAAGTTGCAATTCTTTTCCTCGATCAGTTTAAGAGCTATGCTGGAA	0
CACAAAGAGGAAGACGAAT	CACAAAGAGGAAGACGAAT	TGGT1_chrVIIb	2657621	-	0	GT1	TGME49_059830_33_818	TGME49-059830-33-818	TGME49_059830	TGME49_259830	TGME49_259830	GTAAATGGGGATGTCAAGTTGCACAAAGAGGAAGACGAATGTTTAAGAGCTATGCTGGAA	34909
CACACAAAATGCGAGACAC	CACACAAAATGCGAGACAC	TGGT1_chrIa	1287968	-	0	GT1	TGME49_094980_21_406	TGME49-094980-21-406	TGME49_094980	TGME49_294980	TGME49_294980	GTAAATGGGGATGTCAAGTTGCACACAAAATGCGAGACACGTTTAAGAGCTATGCTGGAA	0
CACCCATCTCGACAGATTC	CACCCATCTCGACAGATTC	TGGT1_chrV	712841	+	0	GT1	TGME49_013070_84_3624	TGME49-013070-84-3624	TGME49_013070	TGME49_213069	TGME49_213069	GTAAATGGGGATGTCAAGTTGCACCCATCTCGACAGATTCGTTTAAGAGCTATGCTGGAA	7946
CACCCGTACGGCAGGCAGG	CACCCGTACGGCAGGCAGG	TGGT1_chrIV	1198767	+	0	GT1	TGME49_118530_44_6342	TGME49-118530-44-6342	TGME49_118530	TGME49_318525	TGME49_318525	GTAAATGGGGATGTCAAGTTGCACCCGTACGGCAGGCAGGGTTTAAGAGCTATGCTGGAA	24593
CACCTCCTCCTTGTGGTCG	CACCTCCTCCTTGTGGTCG	AAQM03001204	117	+	0	GT1	TGME49_001520_36_2100	TGME49-001520-36-2100	TGME49_001520	TGME49_201520	PPM3G	GTAAATGGGGATGTCAAGTTGCACCTCCTCCTTGTGGTCGGTTTAAGAGCTATGCTGGAA	48438
CACCTCCTCCTTGTGGTCG	CACCTCCTCCTTGTGGTCG	TGGT1_chrVIIa	3789358	-	0	GT1	TGME49_001520_36_2100	TGME49-001520-36-2100	TGME49_001520	TGME49_201520	PPM3G	GTAAATGGGGATGTCAAGTTGCACCTCCTCCTTGTGGTCGGTTTAAGAGCTATGCTGGAA	48438
CACCTCCTCCTTGTGGTCG	CACCTCCTCCTTGTGGTCG	TGGT1_chrVIIa	3796720	-	0	GT1	TGME49_001520_36_2100	TGME49-001520-36-2100	TGME49_001520	TGME49_201520	PPM3G	GTAAATGGGGATGTCAAGTTGCACCTCCTCCTTGTGGTCGGTTTAAGAGCTATGCTGGAA	48438
CACCTCTGTACGGTTCTAG	CACCTCTGTACGGTTCTAG	TGGT1_chrIII	494846	-	0	GT1	TGME49_052360_12_477	TGME49-052360-12-477	TGME49_052360	TGME49_252360	ROP24	GTAAATGGGGATGTCAAGTTGCACCTCTGTACGGTTCTAGGTTTAAGAGCTATGCTGGAA	29230
CACGAAATTGTAGGGTGAC	CACGAAATTGTAGGGTGAC	TGGT1_chrVIIb	3416102	+	0	GT1	TGME49_058370_1_2200	TGME49-058370-1-2200	TGME49_058370	TGME49_258370	ROP28	GTAAATGGGGATGTCAAGTTGCACGAAATTGTAGGGTGACGTTTAAGAGCTATGCTGGAA	18007
CACGCTCTTCAGGCGGTCC	CACGCTCTTCAGGCGGTCC	TGGT1_chrIa	1282206	-	0	GT1	TGME49_094970_94_0	TGME49-094970-94-0	TGME49_094970	TGME49_294970	TGME49_294970	GTAAATGGGGATGTCAAGTTGCACGCTCTTCAGGCGGTCCGTTTAAGAGCTATGCTGGAA	10463
CACGCTTGACATCGAGCTT	CACGCTTGACATCGAGCTT	TGGT1_chrX	2224017	-	0	GT1	TGME49_025320_4_1869	TGME49-025320-4-1869	TGME49_025320	TGME49_225320	TGME49_225320	GTAAATGGGGATGTCAAGTTGCACGCTTGACATCGAGCTTGTTTAAGAGCTATGCTGGAA	16765
CACGTTTCGCATCACCTGA	CACGTTTCGCATCACCTGA	TGGT1_chrX	1583409	-	0	GT1	TGME49_026380_55_569	TGME49-026380-55-569	TGME49_026380	TGME49_226380	GRA35	GTAAATGGGGATGTCAAGTTGCACGTTTCGCATCACCTGAGTTTAAGAGCTATGCTGGAA	28234
CACTCGTTGAACTCGGACT	CACTCGTTGAACTCGGACT	TGGT1_chrIII	32630	-	0	GT1	TGME49_076210_23_433	TGME49-076210-23-433	TGME49_076210	TGME49_276210	TGME49_276210	GTAAATGGGGATGTCAAGTTGCACTCGTTGAACTCGGACTGTTTAAGAGCTATGCTGGAA	24984
CACTTCCATGCTCGAAATC	CACTTCCATGCTCGAAATC	TGGT1_chrXII	4223236	-	0	GT1	TGME49_048990_10_1683	TGME49-048990-10-1683	TGME49_048990	TGME49_248990	TGME49_248990	GTAAATGGGGATGTCAAGTTGCACTTCCATGCTCGAAATCGTTTAAGAGCTATGCTGGAA	6301
CAGAATGGGCGAACTCAGC	CAGAATGGGCGAACTCAGC	TGGT1_chrX	5659493	-	0	GT1	TGME49_037180_26_902	TGME49-037180-26-902	TGME49_037180	TGME49_237180	ROP24	GTAAATGGGGATGTCAAGTTGCAGAATGGGCGAACTCAGCGTTTAAGAGCTATGCTGGAA	8229
CAGACGCCCTCAGGCTTCG	CAGACGCCCTCAGGCTTCG	TGGT1_chrIX	3658255	-	0	GT1	TGME49_090700_56_1270	TGME49-090700-56-1270	TGME49_090700	TGME49_290700	GRA25	GTAAATGGGGATGTCAAGTTGCAGACGCCCTCAGGCTTCGGTTTAAGAGCTATGCTGGAA	26881
CAGAGAACCTTGAGCTATT	CAGAGAACCTTGAGCTATT	TGGT1_chrIII	579690	+	0	GT1	TGME49_052500_51_1389	TGME49-052500-51-1389	TGME49_052500	TGME49_252500	ROP47 (Talevich 2013)	GTAAATGGGGATGTCAAGTTGCAGAGAACCTTGAGCTATTGTTTAAGAGCTATGCTGGAA	23605
CAGAGCGGCAGCTCCGGCG	CAGAGCGGCAGCTCCGGCG	TGGT1_chrXII	1576050	+	0	GT1	TGME49_018270_9_1263	TGME49-018270-9-1263	TGME49_018270	TGME49_218270	ROP48	GTAAATGGGGATGTCAAGTTGCAGAGCGGCAGCTCCGGCGGTTTAAGAGCTATGCTGGAA	28312
CAGCACATACTGAATACGG	CAGCACATACTGAATACGG	TGGT1_chrXI	754689	+	0	GT1	TGME49_109760_38_1347	TGME49-109760-38-1347	TGME49_109760	TGME49_309760	TGME49_309760	GTAAATGGGGATGTCAAGTTGCAGCACATACTGAATACGGGTTTAAGAGCTATGCTGGAA	135076
CAGCACATGTCCATCCTAT	CAGCACATGTCCATCCTAT	TGGT1_chrIX	2574971	-	0	GT1	TGME49_088840_33_1344	TGME49-088840-33-1344	TGME49_088840	TGME49_288840	GRA18	GTAAATGGGGATGTCAAGTTGCAGCACATGTCCATCCTATGTTTAAGAGCTATGCTGGAA	22402
CAGCACTAGCATCGACGTC	CAGCACTAGCATCGACGTC	TGGT1_chrXI	2052445	+	0	GT1	TGME49_111470_30_6006	TGME49-111470-30-6006	TGME49_111470	TGME49_311470	5	GTAAATGGGGATGTCAAGTTGCAGCACTAGCATCGACGTCGTTTAAGAGCTATGCTGGAA	25120
CAGCAGAAGACTCAGCAAG	CAGCAGAAGACTCAGCAAG	TGGT1_chrV	712877	+	0	GT1	TGME49_013070_88_3624	TGME49-013070-88-3624	TGME49_013070	TGME49_213069	TGME49_213069	GTAAATGGGGATGTCAAGTTGCAGCAGAAGACTCAGCAAGGTTTAAGAGCTATGCTGGAA	7876
CAGCAGCAATTGGAAGCTA	CAGCAGCAATTGGAAGCTA	TGGT1_chrX	5659525	-	0	GT1	TGME49_037180_30_902	TGME49-037180-30-902	TGME49_037180	TGME49_237180	ROP24	GTAAATGGGGATGTCAAGTTGCAGCAGCAATTGGAAGCTAGTTTAAGAGCTATGCTGGAA	485
CAGCATCTTGAGAAGTCAC	CAGCATCTTGAGAAGTCAC	TGGT1_chrVIIa	3888174	+	0	GT1	TGME49_001180_137_3484	TGME49-001180-137-3484	TGME49_001180	TGME49_201180	MSF	GTAAATGGGGATGTCAAGTTGCAGCATCTTGAGAAGTCACGTTTAAGAGCTATGCTGGAA	13644
CAGCCACAGTAACTAACTG	CAGCCACAGTAACTAACTG	TGGT1_chrX	7169877	-	0	GT1	TGME49_075460_19_1034	TGME49-075460-19-1034	TGME49_075460	TGME49_275460	TGME49_275460	GTAAATGGGGATGTCAAGTTGCAGCCACAGTAACTAACTGGTTTAAGAGCTATGCTGGAA	13533
CAGCCCAGCATAACGCCAT	CAGCCCAGCATAACGCCAT	TGGT1_chrIb	730929	-	0	GT1	TGME49_008450_34_2608	TGME49-008450-34-2608	TGME49_008450	TGME49_208450	PI-2	GTAAATGGGGATGTCAAGTTGCAGCCCAGCATAACGCCATGTTTAAGAGCTATGCTGGAA	1667
CAGCGATCGACGGCGTTCG	CAGCGATCGACGGCGTTCG	AAQM03000398	5839	-	0	GT1	TGME49_042110_17_521	TGME49-042110-17-521	TGME49_042110	TGME49_242110	ROP38	GTAAATGGGGATGTCAAGTTGCAGCGATCGACGGCGTTCGGTTTAAGAGCTATGCTGGAA	11132
CAGCGATCGACGGCGTTCG	CAGCGATCGACGGCGTTCG	AAQM03000495	1712	+	0	GT1	TGME49_042110_17_521	TGME49-042110-17-521	TGME49_042110	TGME49_242110	ROP38	GTAAATGGGGATGTCAAGTTGCAGCGATCGACGGCGTTCGGTTTAAGAGCTATGCTGGAA	11132
CAGCGATCGACGGCGTTCG	CAGCGATCGACGGCGTTCG	TGGT1_chrVI	1833417	-	0	GT1	TGME49_042110_17_521	TGME49-042110-17-521	TGME49_042110	TGME49_242110	ROP38	GTAAATGGGGATGTCAAGTTGCAGCGATCGACGGCGTTCGGTTTAAGAGCTATGCTGGAA	11132
CAGCTGATGATCTGAATGT	CAGCTGATGATCTGAATGT	TGGT1_chrXII	2648742	+	0	GT1	TGME49_046180_27_2068	TGME49-046180-27-2068	TGME49_046180	TGME49_246178	TGME49_246178	GTAAATGGGGATGTCAAGTTGCAGCTGATGATCTGAATGTGTTTAAGAGCTATGCTGGAA	16341
CAGGAAACAGTTGTGGGAA	CAGGAAACAGTTGTGGGAA	TGGT1_chrXI	4532815	-	0	GT1	TGME49_115220_11_3278	TGME49-115220-11-3278	TGME49_115220	TGME49_315220	ROP14	GTAAATGGGGATGTCAAGTTGCAGGAAACAGTTGTGGGAAGTTTAAGAGCTATGCTGGAA	7521
CAGGAACGCCGGCCCCTGT	CAGGAACGCCGGCCCCTGT	TGGT1_chrVIII	666135	+	0	GT1	TGME49_030180_105_5185	TGME49-030180-105-5185	TGME49_030180	TGME49_230180	GRA24	GTAAATGGGGATGTCAAGTTGCAGGAACGCCGGCCCCTGTGTTTAAGAGCTATGCTGGAA	17471
CAGGATTCACTCCACCGTC	CAGGATTCACTCCACCGTC	TGGT1_chrVIIa	4265907	-	0	GT1	TGME49_082060_21_1644	TGME49-082060-21-1644	TGME49_082060	TGME49_282055	PP2CHN	GTAAATGGGGATGTCAAGTTGCAGGATTCACTCCACCGTCGTTTAAGAGCTATGCTGGAA	5398
CAGGCCGGTTTCTGCCGCT	CAGGCCGGTTTCTGCCGCT	TGGT1_chrXII	4223364	-	0	GT1	TGME49_048990_23_1683	TGME49-048990-23-1683	TGME49_048990	TGME49_248990	TGME49_248990	GTAAATGGGGATGTCAAGTTGCAGGCCGGTTTCTGCCGCTGTTTAAGAGCTATGCTGGAA	8106
CAGGGAACTTTCGGTGAAC	CAGGGAACTTTCGGTGAAC	TGGT1_chrIV	1198574	+	0	GT1	TGME49_118530_21_6342	TGME49-118530-21-6342	TGME49_118530	TGME49_318525	TGME49_318525	GTAAATGGGGATGTCAAGTTGCAGGGAACTTTCGGTGAACGTTTAAGAGCTATGCTGGAA	11171
CAGTCCTGGCCACTTGCAC	CAGTCCTGGCCACTTGCAC	TGGT1_chrX	715815	-	0	GT1	TGME49_027810_19_968	TGME49-027810-19-968	TGME49_027810	TGME49_227810	ROP11	GTAAATGGGGATGTCAAGTTGCAGTCCTGGCCACTTGCACGTTTAAGAGCTATGCTGGAA	36153
CAGTGGAAGGAGCAGTGTG	CAGTGGAAGGAGCAGTGTG	TGGT1_chrX	6170315	-	0	GT1	TGME49_014410_63_673	TGME49-014410-63-673	TGME49_014410	TGME49_214410	TGME49_214410	GTAAATGGGGATGTCAAGTTGCAGTGGAAGGAGCAGTGTGGTTTAAGAGCTATGCTGGAA	17593
CAGTGGCACCTTCCTGCGA	CAGTGGCACCTTCCTGCGA	TGGT1_chrVIIb	1524795	+	0	GT1	TGME49_061750_18_4200	TGME49-061750-18-4200	TGME49_061750	TGME49_261750	10	GTAAATGGGGATGTCAAGTTGCAGTGGCACCTTCCTGCGAGTTTAAGAGCTATGCTGGAA	3845
CAGTGTCAGTTCGGTGCTT	CAGTGTCAGTTCGGTGCTT	TGGT1_chrXII	2611051	-	0	GT1	TGME49_046130_45_966	TGME49-046130-45-966	TGME49_046130	TGME49_246130	TGME49_246130	GTAAATGGGGATGTCAAGTTGCAGTGTCAGTTCGGTGCTTGTTTAAGAGCTATGCTGGAA	28
CATCAGCAGATTTCCCACA	CATCAGCAGATTTCCCACA	TGGT1_chrVIII	3216134	-	0	GT1	TGME49_073860_32_950	TGME49-073860-32-950	TGME49_073860	TGME49_273860	TGME49_273860	GTAAATGGGGATGTCAAGTTGCATCAGCAGATTTCCCACAGTTTAAGAGCTATGCTGGAA	5877
CATCAGCGTAGCCAACACG	CATCAGCGTAGCCAACACG	TGGT1_chrX	2223680	-	0	GT1	TGME49_025320_30_1246	TGME49-025320-30-1246	TGME49_025320	TGME49_225320	TGME49_225320	GTAAATGGGGATGTCAAGTTGCATCAGCGTAGCCAACACGGTTTAAGAGCTATGCTGGAA	36171
CATCCAGTGAGGACTGCAG	CATCCAGTGAGGACTGCAG	TGGT1_chrV	1680614	+	0	GT1	TGME49_086450_34_872	TGME49-086450-34-872	TGME49_086450	TGME49_286450	GRA5	GTAAATGGGGATGTCAAGTTGCATCCAGTGAGGACTGCAGGTTTAAGAGCTATGCTGGAA	43182
CATCCCCCGTCAAATTGTT	CATCCCCCGTCAAATTGTT	TGGT1_chrXII	1831383	-	0	GT1	TGME49_017530_59_761	TGME49-017530-59-761	TGME49_017530	TGME49_217530	TGME49_217530	GTAAATGGGGATGTCAAGTTGCATCCCCCGTCAAATTGTTGTTTAAGAGCTATGCTGGAA	4713
CATCGCCGAAGTCATGTGT	CATCGCCGAAGTCATGTGT	TGGT1_chrXI	374346	-	0	GT1	TGME49_108970_2_2644	TGME49-108970-2-2644	TGME49_108970	TGME49_308970	TGME49_308970	GTAAATGGGGATGTCAAGTTGCATCGCCGAAGTCATGTGTGTTTAAGAGCTATGCTGGAA	28782
CATCGTTGAGGAGGCTCTA	CATCGTTGAGGAGGCTCTA	TGGT1_chrVIII	6289684	+	0	GT1	TGME49_068790_29_942	TGME49-068790-29-942	TGME49_068790	TGME49_268790	TGME49_268790	GTAAATGGGGATGTCAAGTTGCATCGTTGAGGAGGCTCTAGTTTAAGAGCTATGCTGGAA	8331
CATCTGGCTTATGCAATCT	CATCTGGCTTATGCAATCT	TGGT1_chrXII	1575731	+	0	GT1	TGME49_018270_24_842	TGME49-018270-24-842	TGME49_018270	TGME49_218270	ROP48	GTAAATGGGGATGTCAAGTTGCATCTGGCTTATGCAATCTGTTTAAGAGCTATGCTGGAA	23163
CATGGAGCACTGCGAAGAG	CATGGAGCACTGCGAAGAG	TGGT1_chrVIIa	4267075	+	0	GT1	TGME49_082060_22_2740	TGME49-082060-22-2740	TGME49_082060	TGME49_282055	PP2CHN	GTAAATGGGGATGTCAAGTTGCATGGAGCACTGCGAAGAGGTTTAAGAGCTATGCTGGAA	17865
CATGTAAAGGACTTCCAGG	CATGTAAAGGACTTCCAGG	TGGT1_chrIV	963182	-	0	GT1	TGME49_119340_21_1680	TGME49-119340-21-1680	TGME49_119340	TGME49_319340	CST5 (GRA52)	GTAAATGGGGATGTCAAGTTGCATGTAAAGGACTTCCAGGGTTTAAGAGCTATGCTGGAA	17717
CATGTCTTTGCTCATCATC	CATGTCTTTGCTCATCATC	TGGT1_chrXI	1556984	-	0	GT1	TGME49_110790_27_1214	TGME49-110790-27-1214	TGME49_110790	TGME49_310790	CST9	GTAAATGGGGATGTCAAGTTGCATGTCTTTGCTCATCATCGTTTAAGAGCTATGCTGGAA	6314
CATTCAGGACAAGGTCAAC	CATTCAGGACAAGGTCAAC	TGGT1_chrII	2070216	+	0	GT1	TGME49_097880_32_1856	TGME49-097880-32-1856	TGME49_097880	TGME49_297880	GRA23	GTAAATGGGGATGTCAAGTTGCATTCAGGACAAGGTCAACGTTTAAGAGCTATGCTGGAA	16205
CATTGCAACCATCACGGAA	CATTGCAACCATCACGGAA	TGGT1_chrX	1046898	-	0	GT1	TGME49_027010_25_436	TGME49-027010-25-436	TGME49_027010	TGME49_227010	ROP30	GTAAATGGGGATGTCAAGTTGCATTGCAACCATCACGGAAGTTTAAGAGCTATGCTGGAA	70418
CATTTTCCCCATGCTGCAT	CATTTTCCCCATGCTGCAT	TGGT1_chrVI	788469	-	0	GT1	TGME49_039600_18_2292	TGME49-039600-18-2292	TGME49_039600	TGME49_239600	ROP23	GTAAATGGGGATGTCAAGTTGCATTTTCCCCATGCTGCATGTTTAAGAGCTATGCTGGAA	26339
CCAAAAACTTCTCCTCTGT	CCAAAAACTTCTCCTCTGT	TGGT1_chrVIII	6328289	+	0	GT1	TGME49_068760_12_2152	TGME49-068760-12-2152	TGME49_068760	TGME49_268760	TGME49_268760	GTAAATGGGGATGTCAAGTTGCCAAAAACTTCTCCTCTGTGTTTAAGAGCTATGCTGGAA	11627
CCAAAAGTAGGTAGAAGTG	CCAAAAGTAGGTAGAAGTG	TGGT1_chrX	1901848	+	0	GT1	TGME49_025860_7_5208	TGME49-025860-7-5208	TGME49_025860	TGME49_225860	TGME49_225860	GTAAATGGGGATGTCAAGTTGCCAAAAGTAGGTAGAAGTGGTTTAAGAGCTATGCTGGAA	17187
CCAATCCGACTGAACATGG	CCAATCCGACTGAACATGG	TGGT1_chrVIIa	3071645	-	0	GT1	TGME49_002610_12_1644	TGME49-002610-12-1644	TGME49_002610	TGME49_202610	PPM3D	GTAAATGGGGATGTCAAGTTGCCAATCCGACTGAACATGGGTTTAAGAGCTATGCTGGAA	9040
CCACAAGGTCGACAGCGCG	CCACAAGGTCGACAGCGCG	TGGT1_chrX	4342213	+	0	GT1	TGME49_034540_2_3640	TGME49-034540-2-3640	TGME49_034540	TGME49_234540	TGME49_234540	GTAAATGGGGATGTCAAGTTGCCACAAGGTCGACAGCGCGGTTTAAGAGCTATGCTGGAA	15700
CCACCAATGCTTCGAAACG	CCACCAATGCTTCGAAACG	TGGT1_chrII	2080882	-	0	GT1	TGME49_097900_21_1626	TGME49-097900-21-1626	TGME49_097900	TGME49_297900	TGME49_297900	GTAAATGGGGATGTCAAGTTGCCACCAATGCTTCGAAACGGTTTAAGAGCTATGCTGGAA	11807
CCACCACTGGGCTTACTGT	CCACCACTGGGCTTACTGT	TGGT1_chrIV	1628119	-	0	GT1	TGME49_011460_58_1126	TGME49-011460-58-1126	TGME49_011460	TGME49_211460	4	GTAAATGGGGATGTCAAGTTGCCACCACTGGGCTTACTGTGTTTAAGAGCTATGCTGGAA	4139
CCACGAAGGTCGTGGTGAT	CCACGAAGGTCGTGGTGAT	TGGT1_chrVIII	4874955	-	0	GT1	TGME49_070920_38_520	TGME49-070920-38-520	TGME49_070920	TGME49_270920	ROP32	GTAAATGGGGATGTCAAGTTGCCACGAAGGTCGTGGTGATGTTTAAGAGCTATGCTGGAA	19638
CCAGAATTTTCTTGTAAGC	CCAGAATTTTCTTGTAAGC	TGGT1_chrXII	3111245	+	0	GT1	TGME49_047220_35_3480	TGME49-047220-35-3480	TGME49_047220	TGME49_247220	TGME49_247220	GTAAATGGGGATGTCAAGTTGCCAGAATTTTCTTGTAAGCGTTTAAGAGCTATGCTGGAA	8752
CCAGCCCAGAGGCACCCAA	CCAGCCCAGAGGCACCCAA	TGGT1_chrVI	3261233	+	0	GT1	TGME49_044530_32_2480	TGME49-044530-32-2480	TGME49_044530	TGME49_244530	GRA47	GTAAATGGGGATGTCAAGTTGCCAGCCCAGAGGCACCCAAGTTTAAGAGCTATGCTGGAA	6055
CCAGCGAAGTGGCTCTGCT	CCAGCGAAGTGGCTCTGCT	TGGT1_chrIX	5094879	-	0	GT1	TGME49_105250_64_758	TGME49-105250-64-758	TGME49_105250	TGME49_305250	TGME49_305250	GTAAATGGGGATGTCAAGTTGCCAGCGAAGTGGCTCTGCTGTTTAAGAGCTATGCTGGAA	1951
CCAGTAGCTCGTGCAGAGC	CCAGTAGCTCGTGCAGAGC	TGGT1_chrVIIa	3070494	-	0	GT1	TGME49_002610_21_548	TGME49-002610-21-548	TGME49_002610	TGME49_202610	PPM3D	GTAAATGGGGATGTCAAGTTGCCAGTAGCTCGTGCAGAGCGTTTAAGAGCTATGCTGGAA	6337
CCAGTCTCTGCGGGGCCGA	CCAGTCTCTGCGGGGCCGA	TGGT1_chrXII	4913747	+	0	GT1	TGME49_049990_64_5445	TGME49-049990-64-5445	TGME49_049990	TGME49_249990	TGME49_249990	GTAAATGGGGATGTCAAGTTGCCAGTCTCTGCGGGGCCGAGTTTAAGAGCTATGCTGGAA	8187
CCCAAGAGAGCGTGTCCGC	CCCAAGAGAGCGTGTCCGC	TGGT1_chrVIIb	3422032	+	0	GT1	TGME49_058360_3_3340	TGME49-058360-3-3340	TGME49_058360	TGME49_258360	TGME49_258360	GTAAATGGGGATGTCAAGTTGCCCAAGAGAGCGTGTCCGCGTTTAAGAGCTATGCTGGAA	43333
CCCACCACCAACTTGCTGT	CCCACCACCAACTTGCTGT	TGGT1_chrX	5689624	+	0	GT1	TGME49_037230_67_2439	TGME49-037230-67-2439	TGME49_037230	TGME49_237230	3	GTAAATGGGGATGTCAAGTTGCCCACCACCAACTTGCTGTGTTTAAGAGCTATGCTGGAA	2714
CCCATCCATCCAGTCGCAC	CCCATCCATCCAGTCGCAC	TGGT1_chrXI	2051816	+	0	GT1	TGME49_111470_14_5460	TGME49-111470-14-5460	TGME49_111470	TGME49_311470	5	GTAAATGGGGATGTCAAGTTGCCCATCCATCCAGTCGCACGTTTAAGAGCTATGCTGGAA	83328
CCCCACTATCGTCCGAGTC	CCCCACTATCGTCCGAGTC	TGGT1_chrVIIb	3373702	+	0	GT1	TGME49_058460_22_1455	TGME49-058460-22-1455	TGME49_058460	TGME49_258462	TGME49_258462	GTAAATGGGGATGTCAAGTTGCCCCACTATCGTCCGAGTCGTTTAAGAGCTATGCTGGAA	4488
CCCCCAATGCCGTTCTGTA	CCCCCAATGCCGTTCTGTA	TGGT1_chrXI	2635878	+	0	GT1	TGME49_112420_21_3552	TGME49-112420-21-3552	TGME49_112420	TGME49_312420	GRA38	GTAAATGGGGATGTCAAGTTGCCCCCAATGCCGTTCTGTAGTTTAAGAGCTATGCTGGAA	16507
CCCCCCTCCGCTTCATCAG	CCCCCCTCCGCTTCATCAG	TGGT1_chrX	2217800	-	0	GT1	TGME49_025330_66_768	TGME49-025330-66-768	TGME49_025330	TGME49_225330	TGME49_225330	GTAAATGGGGATGTCAAGTTGCCCCCCTCCGCTTCATCAGGTTTAAGAGCTATGCTGGAA	65959
CCCCGACAGTCGCCTCGCC	CCCCGACAGTCGCCTCGCC	TGGT1_chrIb	603355	+	0	GT1	TGME49_008070_29_10836	TGME49-008070-29-10836	TGME49_008070	TGME49_208070	TGME49_208070	GTAAATGGGGATGTCAAGTTGCCCCGACAGTCGCCTCGCCGTTTAAGAGCTATGCTGGAA	3354
CCCGGTTGAACAGAGGATG	CCCGGTTGAACAGAGGATG	TGGT1_chrXI	1553281	+	0	GT1	TGME49_110780_13_1732	TGME49-110780-13-1732	TGME49_110780	TGME49_310780	GRA4	GTAAATGGGGATGTCAAGTTGCCCGGTTGAACAGAGGATGGTTTAAGAGCTATGCTGGAA	19856
CCCGTTCTTGATGAGGCCG	CCCGTTCTTGATGAGGCCG	TGGT1_chrVIIa	1773569	+	0	GT1	TGME49_004340_23_3556	TGME49-004340-23-3556	TGME49_004340	TGME49_204340	GRA54	GTAAATGGGGATGTCAAGTTGCCCGTTCTTGATGAGGCCGGTTTAAGAGCTATGCTGGAA	38207
CCCTGATGATCTTCCAACA	CCCTGATGATCTTCCAACA	AAQM03002094	36	-	0	GT1	TGME49_069880_13_771	TGME49-069880-13-771	TGME49_069880	TGME49_269885	TLN1	GTAAATGGGGATGTCAAGTTGCCCTGATGATCTTCCAACAGTTTAAGAGCTATGCTGGAA	3348
CCCTGATGATCTTCCAACA	CCCTGATGATCTTCCAACA	AAQM03002094	102	-	0	GT1	TGME49_069880_13_771	TGME49-069880-13-771	TGME49_069880	TGME49_269885	TLN1	GTAAATGGGGATGTCAAGTTGCCCTGATGATCTTCCAACAGTTTAAGAGCTATGCTGGAA	3348
CCCTGATGATCTTCCAACA	CCCTGATGATCTTCCAACA	AAQM03002094	135	-	0	GT1	TGME49_069880_13_771	TGME49-069880-13-771	TGME49_069880	TGME49_269885	TLN1	GTAAATGGGGATGTCAAGTTGCCCTGATGATCTTCCAACAGTTTAAGAGCTATGCTGGAA	3348
CCCTGATGATCTTCCAACA	CCCTGATGATCTTCCAACA	AAQM03002094	201	-	0	GT1	TGME49_069880_13_771	TGME49-069880-13-771	TGME49_069880	TGME49_269885	TLN1	GTAAATGGGGATGTCAAGTTGCCCTGATGATCTTCCAACAGTTTAAGAGCTATGCTGGAA	3348
CCCTGATGATCTTCCAACA	CCCTGATGATCTTCCAACA	TGGT1_chrVIII	5567448	+	0	GT1	TGME49_069880_13_771	TGME49-069880-13-771	TGME49_069880	TGME49_269885	TLN1	GTAAATGGGGATGTCAAGTTGCCCTGATGATCTTCCAACAGTTTAAGAGCTATGCTGGAA	3348
CCCTGATGATCTTCCAACA	CCCTGATGATCTTCCAACA	TGGT1_chrVIII	5567481	+	0	GT1	TGME49_069880_13_771	TGME49-069880-13-771	TGME49_069880	TGME49_269885	TLN1	GTAAATGGGGATGTCAAGTTGCCCTGATGATCTTCCAACAGTTTAAGAGCTATGCTGGAA	3348
CCCTGATGATCTTCCAACA	CCCTGATGATCTTCCAACA	TGGT1_chrVIII	5567514	+	0	GT1	TGME49_069880_13_771	TGME49-069880-13-771	TGME49_069880	TGME49_269885	TLN1	GTAAATGGGGATGTCAAGTTGCCCTGATGATCTTCCAACAGTTTAAGAGCTATGCTGGAA	3348
CCCTGATGATCTTCCAACA	CCCTGATGATCTTCCAACA	TGGT1_chrVIII	5567646	+	0	GT1	TGME49_069880_13_771	TGME49-069880-13-771	TGME49_069880	TGME49_269885	TLN1	GTAAATGGGGATGTCAAGTTGCCCTGATGATCTTCCAACAGTTTAAGAGCTATGCTGGAA	3348
CCCTGATGATCTTCCAACA	CCCTGATGATCTTCCAACA	TGGT1_chrVIII	5567679	+	0	GT1	TGME49_069880_13_771	TGME49-069880-13-771	TGME49_069880	TGME49_269885	TLN1	GTAAATGGGGATGTCAAGTTGCCCTGATGATCTTCCAACAGTTTAAGAGCTATGCTGGAA	3348
CCCTGATGATCTTCCAACA	CCCTGATGATCTTCCAACA	TGGT1_chrVIII	5567712	+	0	GT1	TGME49_069880_13_771	TGME49-069880-13-771	TGME49_069880	TGME49_269885	TLN1	GTAAATGGGGATGTCAAGTTGCCCTGATGATCTTCCAACAGTTTAAGAGCTATGCTGGAA	3348
CCCTGATGATCTTCCAACA	CCCTGATGATCTTCCAACA	TGGT1_chrVIII	5567778	+	0	GT1	TGME49_069880_13_771	TGME49-069880-13-771	TGME49_069880	TGME49_269885	TLN1	GTAAATGGGGATGTCAAGTTGCCCTGATGATCTTCCAACAGTTTAAGAGCTATGCTGGAA	3348
CCCTGATGATCTTCCAACA	CCCTGATGATCTTCCAACA	TGGT1_chrVIII	5567844	+	0	GT1	TGME49_069880_13_771	TGME49-069880-13-771	TGME49_069880	TGME49_269885	TLN1	GTAAATGGGGATGTCAAGTTGCCCTGATGATCTTCCAACAGTTTAAGAGCTATGCTGGAA	3348
CCCTGATGATCTTCCAACA	CCCTGATGATCTTCCAACA	TGGT1_chrVIII	5567877	+	0	GT1	TGME49_069880_13_771	TGME49-069880-13-771	TGME49_069880	TGME49_269885	TLN1	GTAAATGGGGATGTCAAGTTGCCCTGATGATCTTCCAACAGTTTAAGAGCTATGCTGGAA	3348
CCCTGATGATCTTCCAACA	CCCTGATGATCTTCCAACA	TGGT1_chrVIII	5568389	+	0	GT1	TGME49_069880_13_771	TGME49-069880-13-771	TGME49_069880	TGME49_269885	TLN1	GTAAATGGGGATGTCAAGTTGCCCTGATGATCTTCCAACAGTTTAAGAGCTATGCTGGAA	3348
CCCTGATGATCTTCCAACA	CCCTGATGATCTTCCAACA	TGGT1_chrVIII	5568456	+	0	GT1	TGME49_069880_13_771	TGME49-069880-13-771	TGME49_069880	TGME49_269885	TLN1	GTAAATGGGGATGTCAAGTTGCCCTGATGATCTTCCAACAGTTTAAGAGCTATGCTGGAA	3348
CCCTGATGATCTTCCAACA	CCCTGATGATCTTCCAACA	TGGT1_chrVIII	5568489	+	0	GT1	TGME49_069880_13_771	TGME49-069880-13-771	TGME49_069880	TGME49_269885	TLN1	GTAAATGGGGATGTCAAGTTGCCCTGATGATCTTCCAACAGTTTAAGAGCTATGCTGGAA	3348
CCGAAAATCTGCTGCAGAG	CCGAAAATCTGCTGCAGAG	TGGT1_chrVIII	5539294	+	0	GT1	TGME49_069920_0_6762	TGME49-069920-0-6762	TGME49_069920	TGME49_269920	TGME49_269920	GTAAATGGGGATGTCAAGTTGCCGAAAATCTGCTGCAGAGGTTTAAGAGCTATGCTGGAA	40889
CCGAAACCGTAGAGTTCTA	CCGAAACCGTAGAGTTCTA	TGGT1_chrVIIb	3458419	+	0	GT1	TGME49_058230_2_1960	TGME49-058230-2-1960	TGME49_058230	TGME49_258230	ROP20	GTAAATGGGGATGTCAAGTTGCCGAAACCGTAGAGTTCTAGTTTAAGAGCTATGCTGGAA	16585
CCGACGGTGCTTTGAGTGC	CCGACGGTGCTTTGAGTGC	TGGT1_chrIII	1420306	-	0	GT1	TGME49_054080_29_922	TGME49-054080-29-922	TGME49_054080	TGME49_254080	TGME49_254080	GTAAATGGGGATGTCAAGTTGCCGACGGTGCTTTGAGTGCGTTTAAGAGCTATGCTGGAA	7385
CCGACTCCTTTGCTTCTTG	CCGACTCCTTTGCTTCTTG	TGGT1_chrVIIb	1524759	+	0	GT1	TGME49_061750_14_4200	TGME49-061750-14-4200	TGME49_061750	TGME49_261750	10	GTAAATGGGGATGTCAAGTTGCCGACTCCTTTGCTTCTTGGTTTAAGAGCTATGCTGGAA	25150
CCGAGAGCGGCGAGGATAG	CCGAGAGCGGCGAGGATAG	TGGT1_chrVIII	3133376	-	0	GT1	TGME49_073980_1_882	TGME49-073980-1-882	TGME49_073980	TGME49_273980	TGME49_273980	GTAAATGGGGATGTCAAGTTGCCGAGAGCGGCGAGGATAGGTTTAAGAGCTATGCTGGAA	9443
CCGAGCTCTTCCACTGGTG	CCGAGCTCTTCCACTGGTG	AAQM03000462	1891	+	0	GT1	TGME49_095110_19_4544	TGME49-095110-19-4544	TGME49_095110	TGME49_295110	ROP7	GTAAATGGGGATGTCAAGTTGCCGAGCTCTTCCACTGGTGGTTTAAGAGCTATGCTGGAA	0
CCGAGCTCTTCCACTGGTG	CCGAGCTCTTCCACTGGTG	AAQM03000465	1494	-	0	GT1	TGME49_095110_19_4544	TGME49-095110-19-4544	TGME49_095110	TGME49_295110	ROP7	GTAAATGGGGATGTCAAGTTGCCGAGCTCTTCCACTGGTGGTTTAAGAGCTATGCTGGAA	0
CCGAGCTCTTCCACTGGTG	CCGAGCTCTTCCACTGGTG	TGGT1_chrIa	1393138	+	0	GT1	TGME49_095110_19_4544	TGME49-095110-19-4544	TGME49_095110	TGME49_295110	ROP7	GTAAATGGGGATGTCAAGTTGCCGAGCTCTTCCACTGGTGGTTTAAGAGCTATGCTGGAA	0
CCGAGCTCTTCCACTGGTG	CCGAGCTCTTCCACTGGTG	TGGT1_chrIa	1396148	+	0	GT1	TGME49_095110_19_4544	TGME49-095110-19-4544	TGME49_095110	TGME49_295110	ROP7	GTAAATGGGGATGTCAAGTTGCCGAGCTCTTCCACTGGTGGTTTAAGAGCTATGCTGGAA	0
CCGCACTGAACCACGGAAG	CCGCACTGAACCACGGAAG	TGGT1_chrIX	2468899	+	0	GT1	TGME49_088650_13_1395	TGME49-088650-13-1395	TGME49_088650	TGME49_288650	GRA12	GTAAATGGGGATGTCAAGTTGCCGCACTGAACCACGGAAGGTTTAAGAGCTATGCTGGAA	1819
CCGCCAAAGGACGCCCCAA	CCGCCAAAGGACGCCCCAA	TGGT1_chrIb	730893	-	0	GT1	TGME49_008450_26_2608	TGME49-008450-26-2608	TGME49_008450	TGME49_208450	PI-2	GTAAATGGGGATGTCAAGTTGCCGCCAAAGGACGCCCCAAGTTTAAGAGCTATGCTGGAA	3567
CCGCCCGAGGTAGCAGGGC	CCGCCCGAGGTAGCAGGGC	TGGT1_chrXI	5154885	+	0	GT1	TGME49_116250_10_2324	TGME49-116250-10-2324	TGME49_116250	TGME49_316250	GRA45	GTAAATGGGGATGTCAAGTTGCCGCCCGAGGTAGCAGGGCGTTTAAGAGCTATGCTGGAA	12599
CCGCCGTGTTTCGCAGGCG	CCGCCGTGTTTCGCAGGCG	TGGT1_chrVIIb	3373809	+	0	GT1	TGME49_058460_36_1455	TGME49-058460-36-1455	TGME49_058460	TGME49_258462	TGME49_258462	GTAAATGGGGATGTCAAGTTGCCGCCGTGTTTCGCAGGCGGTTTAAGAGCTATGCTGGAA	1000
CCGCCTTTCGGCAAGCCAT	CCGCCTTTCGGCAAGCCAT	TGGT1_chrVIIb	3373745	+	0	GT1	TGME49_058460_29_1455	TGME49-058460-29-1455	TGME49_058460	TGME49_258462	TGME49_258462	GTAAATGGGGATGTCAAGTTGCCGCCTTTCGGCAAGCCATGTTTAAGAGCTATGCTGGAA	832
CCGCGAGCGGCGCGTTCGC	CCGCGAGCGGCGCGTTCGC	TGGT1_chrX	5812799	-	0	GT1	TGME49_037500_18_698	TGME49-037500-18-698	TGME49_037500	TGME49_237500	PPM3A	GTAAATGGGGATGTCAAGTTGCCGCGAGCGGCGCGTTCGCGTTTAAGAGCTATGCTGGAA	30655
CCGCTGCCGCGAGTCTCGC	CCGCTGCCGCGAGTCTCGC	TGGT1_chrIb	1109349	+	0	GT1	TGME49_009170_1_1143	TGME49-009170-1-1143	TGME49_009170	TGME49_209170	TGME49_209170	GTAAATGGGGATGTCAAGTTGCCGCTGCCGCGAGTCTCGCGTTTAAGAGCTATGCTGGAA	18212
CCGCTGGAAGGTTCCACCG	CCGCTGGAAGGTTCCACCG	TGGT1_chrIX	2003233	-	0	GT1	TGME49_064600_36_1311	TGME49-064600-36-1311	TGME49_064600	TGME49_264600	TGME49_264600	GTAAATGGGGATGTCAAGTTGCCGCTGGAAGGTTCCACCGGTTTAAGAGCTATGCTGGAA	195
CCGGAGCGAAAATATGAGG	CCGGAGCGAAAATATGAGG	TGGT1_chrIa	685411	-	0	GT1	TGME49_094200_1_3924	TGME49-094200-1-3924	TGME49_094200	TGME49_294200	G6PDH	GTAAATGGGGATGTCAAGTTGCCGGAGCGAAAATATGAGGGTTTAAGAGCTATGCTGGAA	0
CCGGCTTGCCACGTGGAAC	CCGGCTTGCCACGTGGAAC	TGGT1_chrXII	570569	+	0	GT1	TGME49_019810_76_5165	TGME49-019810-76-5165	TGME49_019810	TGME49_219810	GRA40	GTAAATGGGGATGTCAAGTTGCCGGCTTGCCACGTGGAACGTTTAAGAGCTATGCTGGAA	39422
CCGGTAGATTTTACGCACC	CCGGTAGATTTTACGCACC	TGGT1_chrX	1046955	-	0	GT1	TGME49_027010_32_436	TGME49-027010-32-436	TGME49_027010	TGME49_227010	ROP30	GTAAATGGGGATGTCAAGTTGCCGGTAGATTTTACGCACCGTTTAAGAGCTATGCTGGAA	19592
CCGGTCCAAAGTTGGGCAA	CCGGTCCAAAGTTGGGCAA	TGGT1_chrVIIb	3373502	+	0	GT1	TGME49_058460_4_1455	TGME49-058460-4-1455	TGME49_058460	TGME49_258462	TGME49_258462	GTAAATGGGGATGTCAAGTTGCCGGTCCAAAGTTGGGCAAGTTTAAGAGCTATGCTGGAA	1906
CCGTTCCGCGCGGTGAAAG	CCGTTCCGCGCGGTGAAAG	TGGT1_chrIX	5573439	+	0	GT1	TGME49_106060_31_12974	TGME49-106060-31-12974	TGME49_106060	TGME49_306060	8	GTAAATGGGGATGTCAAGTTGCCGTTCCGCGCGGTGAAAGGTTTAAGAGCTATGCTGGAA	153792
CCGTTGCAGGTGCACTGTC	CCGTTGCAGGTGCACTGTC	TGGT1_chrIV	1628164	-	0	GT1	TGME49_011460_64_1126	TGME49-011460-64-1126	TGME49_011460	TGME49_211460	4	GTAAATGGGGATGTCAAGTTGCCGTTGCAGGTGCACTGTCGTTTAAGAGCTATGCTGGAA	4681
CCGTTGTCTTCCGCTATCC	CCGTTGTCTTCCGCTATCC	TGGT1_chrIb	167451	-	0	GT1	TGME49_007610_46_479	TGME49-007610-46-479	TGME49_007610	TGME49_207610	ROP36	GTAAATGGGGATGTCAAGTTGCCGTTGTCTTCCGCTATCCGTTTAAGAGCTATGCTGGAA	19895
CCTACGGCCGTCATCGGTG	CCTACGGCCGTCATCGGTG	TGGT1_chrVIII	5562941	-	0	GT1	TGME49_069890_28_810	TGME49-069890-28-810	TGME49_069890	TGME49_269885	TLN1	GTAAATGGGGATGTCAAGTTGCCTACGGCCGTCATCGGTGGTTTAAGAGCTATGCTGGAA	4161
CCTATAGCCATCGCCTTTG	CCTATAGCCATCGCCTTTG	TGGT1_chrVIII	6173841	-	0	GT1	TGME49_068970_9_1269	TGME49-068970-9-1269	TGME49_068970	TGME49_268970	TGME49_268970	GTAAATGGGGATGTCAAGTTGCCTATAGCCATCGCCTTTGGTTTAAGAGCTATGCTGGAA	42439
CCTCCAGGCATCGTGGCTG	CCTCCAGGCATCGTGGCTG	TGGT1_chrVIII	4875379	-	0	GT1	TGME49_070920_27_1040	TGME49-070920-27-1040	TGME49_070920	TGME49_270920	ROP32	GTAAATGGGGATGTCAAGTTGCCTCCAGGCATCGTGGCTGGTTTAAGAGCTATGCTGGAA	8733
CCTCCGCGAGACTCTTGCG	CCTCCGCGAGACTCTTGCG	TGGT1_chrX	5813454	-	0	GT1	TGME49_037500_9_1396	TGME49-037500-9-1396	TGME49_037500	TGME49_237500	PPM3A	GTAAATGGGGATGTCAAGTTGCCTCCGCGAGACTCTTGCGGTTTAAGAGCTATGCTGGAA	16975
CCTCCGTCCAGGGGAAAGT	CCTCCGTCCAGGGGAAAGT	TGGT1_chrIV	1962034	+	0	GT1	TGME49_010820_61_2884	TGME49-010820-61-2884	TGME49_010820	TGME49_210820	TGME49_210820	GTAAATGGGGATGTCAAGTTGCCTCCGTCCAGGGGAAAGTGTTTAAGAGCTATGCTGGAA	2463
CCTCGAGATCCGCTGGCCA	CCTCGAGATCCGCTGGCCA	TGGT1_chrXI	6452466	-	0	GT1	TGME49_015910_23_2016	TGME49-015910-23-2016	TGME49_015910	TGME49_215910	TGME49_215910	GTAAATGGGGATGTCAAGTTGCCTCGAGATCCGCTGGCCAGTTTAAGAGCTATGCTGGAA	36301
CCTCGCTGATTGCGTCCCA	CCTCGCTGATTGCGTCCCA	TGGT1_chrIII	579878	+	0	GT1	TGME49_052500_5_1852	TGME49-052500-5-1852	TGME49_052500	TGME49_252500	ROP47 (Talevich 2013)	GTAAATGGGGATGTCAAGTTGCCTCGCTGATTGCGTCCCAGTTTAAGAGCTATGCTGGAA	53798
CCTCGGAGTGGCTCGGTGC	CCTCGGAGTGGCTCGGTGC	TGGT1_chrXI	3242364	+	0	GT1	TGME49_113330_19_6696	TGME49-113330-19-6696	TGME49_113330	TGME49_313330	ROP27	GTAAATGGGGATGTCAAGTTGCCTCGGAGTGGCTCGGTGCGTTTAAGAGCTATGCTGGAA	25479
CCTCTCTGTCTCCAGCACC	CCTCTCTGTCTCCAGCACC	TGGT1_chrVIII	5776508	-	0	GT1	TGME49_069460_6_864	TGME49-069460-6-864	TGME49_069460	TGME49_269460	EFPP	GTAAATGGGGATGTCAAGTTGCCTCTCTGTCTCCAGCACCGTTTAAGAGCTATGCTGGAA	12141
CCTCTGCGCGTAGTTTTGT	CCTCTGCGCGTAGTTTTGT	TGGT1_chrXII	2648694	+	0	GT1	TGME49_046180_22_2068	TGME49-046180-22-2068	TGME49_046180	TGME49_246178	TGME49_246178	GTAAATGGGGATGTCAAGTTGCCTCTGCGCGTAGTTTTGTGTTTAAGAGCTATGCTGGAA	5237
CCTCTTGGTTTCCCCAAGA	CCTCTTGGTTTCCCCAAGA	TGGT1_chrX	6170850	-	0	GT1	TGME49_014410_60_1346	TGME49-014410-60-1346	TGME49_014410	TGME49_214410	TGME49_214410	GTAAATGGGGATGTCAAGTTGCCTCTTGGTTTCCCCAAGAGTTTAAGAGCTATGCTGGAA	2283
CCTGAATGGAAATCGTGAT	CCTGAATGGAAATCGTGAT	TGGT1_chrVIII	5310633	-	0	GT1	TGME49_070240_14_1659	TGME49-070240-14-1659	TGME49_070240	TGME49_270240	MAG1	GTAAATGGGGATGTCAAGTTGCCTGAATGGAAATCGTGATGTTTAAGAGCTATGCTGGAA	18489
CCTGCCGGGAGGCATAACT	CCTGCCGGGAGGCATAACT	TGGT1_chrIX	4243603	-	0	GT1	TGME49_091960_3_1515	TGME49-091960-3-1515	TGME49_091960	TGME49_291960	ROP40	GTAAATGGGGATGTCAAGTTGCCTGCCGGGAGGCATAACTGTTTAAGAGCTATGCTGGAA	10544
CCTGCCTCGTTCACGTCGT	CCTGCCTCGTTCACGTCGT	TGGT1_chrXII	6607084	-	0	GT1	TGME49_077230_50_489	TGME49-077230-50-489	TGME49_077230	TGME49_277230	TGME49_277230	GTAAATGGGGATGTCAAGTTGCCTGCCTCGTTCACGTCGTGTTTAAGAGCTATGCTGGAA	1235
CCTGCCTCGTTCACGTCGT	CCTGCCTCGTTCACGTCGT	TGGT1_chrXII	6608101	-	0	GT1	TGME49_077230_50_489	TGME49-077230-50-489	TGME49_077230	TGME49_277230	TGME49_277230	GTAAATGGGGATGTCAAGTTGCCTGCCTCGTTCACGTCGTGTTTAAGAGCTATGCTGGAA	1235
CCTGGACTGTTCGACGACC	CCTGGACTGTTCGACGACC	TGGT1_chrVIII	1672638	+	0	GT1	TGME49_031960_46_6846	TGME49-031960-46-6846	TGME49_031960	TGME49_231960	GRA28	GTAAATGGGGATGTCAAGTTGCCTGGACTGTTCGACGACCGTTTAAGAGCTATGCTGGAA	12070
CCTTCAAAGCCCGAGTTGC	CCTTCAAAGCCCGAGTTGC	TGGT1_chrXII	1575772	+	0	GT1	TGME49_018270_27_842	TGME49-018270-27-842	TGME49_018270	TGME49_218270	ROP48	GTAAATGGGGATGTCAAGTTGCCTTCAAAGCCCGAGTTGCGTTTAAGAGCTATGCTGGAA	20196
CCTTCATCTTCTTCAGCGT	CCTTCATCTTCTTCAGCGT	TGGT1_chrIb	1663010	-	0	GT1	TGME49_121650_9_5642	TGME49-121650-9-5642	TGME49_121650	TGME49_321650	TGME49_321650	GTAAATGGGGATGTCAAGTTGCCTTCATCTTCTTCAGCGTGTTTAAGAGCTATGCTGGAA	83757
CCTTCCTGCGGACAAGACT	CCTTCCTGCGGACAAGACT	TGGT1_chrXII	6467228	-	0	GT1	TGME49_077720_32_1432	TGME49-077720-32-1432	TGME49_077720	TGME49_277720	TGME49_277720	GTAAATGGGGATGTCAAGTTGCCTTCCTGCGGACAAGACTGTTTAAGAGCTATGCTGGAA	5682
CCTTCGTAAACGCCTGACC	CCTTCGTAAACGCCTGACC	TGGT1_chrXI	4121226	+	0	GT1	TGME49_114500_35_9490	TGME49-114500-35-9490	TGME49_114500	TGME49_314500	SUB2	GTAAATGGGGATGTCAAGTTGCCTTCGTAAACGCCTGACCGTTTAAGAGCTATGCTGGAA	37149
CCTTCTCTTCAAGAGTCGG	CCTTCTCTTCAAGAGTCGG	TGGT1_chrIV	1962580	+	0	GT1	TGME49_010820_33_3605	TGME49-010820-33-3605	TGME49_010820	TGME49_210820	TGME49_210820	GTAAATGGGGATGTCAAGTTGCCTTCTCTTCAAGAGTCGGGTTTAAGAGCTATGCTGGAA	17286
CCTTGATGAAGGAACTGAT	CCTTGATGAAGGAACTGAT	TGGT1_chrVIIa	4321909	+	0	GT1	TGME49_082170_42_1305	TGME49-082170-42-1305	TGME49_082170	TGME49_282170	TGME49_282170	GTAAATGGGGATGTCAAGTTGCCTTGATGAAGGAACTGATGTTTAAGAGCTATGCTGGAA	9268
CGAAAGGCTGCAGCGGTGT	CGAAAGGCTGCAGCGGTGT	TGGT1_chrXII	2872039	+	0	GT1	TGME49_046710_11_1724	TGME49-046710-11-1724	TGME49_046710	TGME49_246710	TGME49_246710	GTAAATGGGGATGTCAAGTTGCGAAAGGCTGCAGCGGTGTGTTTAAGAGCTATGCTGGAA	47
CGAAGCCTGCAGCGGAACT	CGAAGCCTGCAGCGGAACT	AAQM03000491	1275	+	0	GT1	TGME49_000010_0_2028	TGME49-000010-0-2028	TGME49_000010	TGME49_200010	GRA20	GTAAATGGGGATGTCAAGTTGCGAAGCCTGCAGCGGAACTGTTTAAGAGCTATGCTGGAA	35804
CGAAGCCTGCAGCGGAACT	CGAAGCCTGCAGCGGAACT	TGGT1_chrXII	2185471	+	0	GT1	TGME49_000010_0_2028	TGME49-000010-0-2028	TGME49_000010	TGME49_200010	GRA20	GTAAATGGGGATGTCAAGTTGCGAAGCCTGCAGCGGAACTGTTTAAGAGCTATGCTGGAA	35804
CGAAGCCTGCAGCGGAACT	CGAAGCCTGCAGCGGAACT	TGGT1_chrXII	2191431	+	0	GT1	TGME49_000010_0_2028	TGME49-000010-0-2028	TGME49_000010	TGME49_200010	GRA20	GTAAATGGGGATGTCAAGTTGCGAAGCCTGCAGCGGAACTGTTTAAGAGCTATGCTGGAA	35804
CGAATGGTTGCCCTGTGGT	CGAATGGTTGCCCTGTGGT	TGGT1_chrVIIb	3288261	+	0	GT1	TGME49_058580_39_1713	TGME49-058580-39-1713	TGME49_058580	TGME49_258580	ROP17	GTAAATGGGGATGTCAAGTTGCGAATGGTTGCCCTGTGGTGTTTAAGAGCTATGCTGGAA	26777
CGACACGGAGAACATTGTA	CGACACGGAGAACATTGTA	TGGT1_chrX	436197	+	0	GT1	TGME49_028170_7_6864	TGME49-028170-7-6864	TGME49_028170	TGME49_228170	GRA44	GTAAATGGGGATGTCAAGTTGCGACACGGAGAACATTGTAGTTTAAGAGCTATGCTGGAA	23462
CGACCAACTTCCGCTGCTG	CGACCAACTTCCGCTGCTG	TGGT1_chrVI	2733868	-	0	GT1	TGME49_043730_37_1586	TGME49-043730-37-1586	TGME49_043730	TGME49_243730	ROP9	GTAAATGGGGATGTCAAGTTGCGACCAACTTCCGCTGCTGGTTTAAGAGCTATGCTGGAA	38415
CGACGATATTCGGGAAAGC	CGACGATATTCGGGAAAGC	TGGT1_chrXI	374058	-	0	GT1	TGME49_108970_41_1983	TGME49-108970-41-1983	TGME49_108970	TGME49_308970	TGME49_308970	GTAAATGGGGATGTCAAGTTGCGACGATATTCGGGAAAGCGTTTAAGAGCTATGCTGGAA	17294
CGACGCAACTGCCGAATGC	CGACGCAACTGCCGAATGC	TGGT1_chrX	4342355	+	0	GT1	TGME49_034540_20_3640	TGME49-034540-20-3640	TGME49_034540	TGME49_234540	TGME49_234540	GTAAATGGGGATGTCAAGTTGCGACGCAACTGCCGAATGCGTTTAAGAGCTATGCTGGAA	4398
CGACGGTGCCTTGCGGTTT	CGACGGTGCCTTGCGGTTT	TGGT1_chrVI	2733822	-	0	GT1	TGME49_043730_28_1586	TGME49-043730-28-1586	TGME49_043730	TGME49_243730	ROP9	GTAAATGGGGATGTCAAGTTGCGACGGTGCCTTGCGGTTTGTTTAAGAGCTATGCTGGAA	35565
CGACGTCCATCAGTTGGTC	CGACGTCCATCAGTTGGTC	TGGT1_chrXI	5016336	-	0	GT1	TGME49_115910_26_888	TGME49-115910-26-888	TGME49_115910	TGME49_315910	TGME49_315910	GTAAATGGGGATGTCAAGTTGCGACGTCCATCAGTTGGTCGTTTAAGAGCTATGCTGGAA	5081
CGAGAACCGCTGAGATGGC	CGAGAACCGCTGAGATGGC	TGGT1_chrVIIa	4156858	-	0	GT1	TGME49_081790_42_1832	TGME49-081790-42-1832	TGME49_081790	TGME49_281675	ROP45	GTAAATGGGGATGTCAAGTTGCGAGAACCGCTGAGATGGCGTTTAAGAGCTATGCTGGAA	14433
CGAGCGGCTGAGGCCCCTG	CGAGCGGCTGAGGCCCCTG	TGGT1_chrIX	2469396	+	0	GT1	TGME49_088650_13_1860	TGME49-088650-13-1860	TGME49_088650	TGME49_288650	GRA12	GTAAATGGGGATGTCAAGTTGCGAGCGGCTGAGGCCCCTGGTTTAAGAGCTATGCTGGAA	13159
CGAGGCAGTGCTGCGCTAT	CGAGGCAGTGCTGCGCTAT	TGGT1_chrVIII	3957248	+	0	GT1	TGME49_072460_0_2550	TGME49-072460-0-2550	TGME49_072460	TGME49_272460	TGME49_272460	GTAAATGGGGATGTCAAGTTGCGAGGCAGTGCTGCGCTATGTTTAAGAGCTATGCTGGAA	598
CGATCAGCAATGCCGACGG	CGATCAGCAATGCCGACGG	TGGT1_chrX	4342241	+	0	GT1	TGME49_034540_5_3640	TGME49-034540-5-3640	TGME49_034540	TGME49_234540	TGME49_234540	GTAAATGGGGATGTCAAGTTGCGATCAGCAATGCCGACGGGTTTAAGAGCTATGCTGGAA	15152
CGATCTTGTCTGAAACAGA	CGATCTTGTCTGAAACAGA	TGGT1_chrIII	744585	-	0	GT1	TGME49_053130_4_546	TGME49-053130-4-546	TGME49_053130	TGME49_253130	TGME49_253130	GTAAATGGGGATGTCAAGTTGCGATCTTGTCTGAAACAGAGTTTAAGAGCTATGCTGGAA	3303
CGCAAACGTCTCGGTGGTT	CGCAAACGTCTCGGTGGTT	TGGT1_chrX	3361761	-	0	GT1	TGME49_023920_12_5304	TGME49-023920-12-5304	TGME49_023920	TGME49_223920	3	GTAAATGGGGATGTCAAGTTGCGCAAACGTCTCGGTGGTTGTTTAAGAGCTATGCTGGAA	23883
CGCAGGCCGACAGCTAAAC	CGCAGGCCGACAGCTAAAC	TGGT1_chrXII	1576006	+	0	GT1	TGME49_018270_3_1263	TGME49-018270-3-1263	TGME49_018270	TGME49_218270	ROP48	GTAAATGGGGATGTCAAGTTGCGCAGGCCGACAGCTAAACGTTTAAGAGCTATGCTGGAA	39682
CGCAGGTCCTCGCTGGCGT	CGCAGGTCCTCGCTGGCGT	TGGT1_chrX	1341693	-	0	GT1	TGME49_026690_14_843	TGME49-026690-14-843	TGME49_026690	TGME49_226690	TGME49_226690	GTAAATGGGGATGTCAAGTTGCGCAGGTCCTCGCTGGCGTGTTTAAGAGCTATGCTGGAA	2273
CGCATGCGCGAATCTTTCG	CGCATGCGCGAATCTTTCG	TGGT1_chrVIIb	3242167	+	0	GT1	TGME49_058660_39_2316	TGME49-058660-39-2316	TGME49_058660	TGME49_258660	ROP6	GTAAATGGGGATGTCAAGTTGCGCATGCGCGAATCTTTCGGTTTAAGAGCTATGCTGGAA	27272
CGCCAATGAGCTCGTGCCG	CGCCAATGAGCTCGTGCCG	TGGT1_chrIX	4635508	+	0	GT1	TGME49_010370_52_2200	TGME49-010370-52-2200	TGME49_010370	TGME49_210370	ROP54	GTAAATGGGGATGTCAAGTTGCGCCAATGAGCTCGTGCCGGTTTAAGAGCTATGCTGGAA	71523
CGCCATAGTGGTAAACGGC	CGCCATAGTGGTAAACGGC	TGGT1_chrX	1047267	-	0	GT1	TGME49_027010_11_872	TGME49-027010-11-872	TGME49_027010	TGME49_227010	ROP30	GTAAATGGGGATGTCAAGTTGCGCCATAGTGGTAAACGGCGTTTAAGAGCTATGCTGGAA	33436
CGCCCCCTGGGCCATATTC	CGCCCCCTGGGCCATATTC	AAQM03000432	1207	-	0	GT1	TGME49_042120_27_834	TGME49-042120-27-834	TGME49_042120	TGME49_242118	TGME49_242118	GTAAATGGGGATGTCAAGTTGCGCCCCCTGGGCCATATTCGTTTAAGAGCTATGCTGGAA	17524
CGCCGAACACCTCCCGTAA	CGCCGAACACCTCCCGTAA	TGGT1_chrIII	1741173	-	0	GT1	TGME49_054470_42_1798	TGME49-054470-42-1798	TGME49_054470	TGME49_254470	1	GTAAATGGGGATGTCAAGTTGCGCCGAACACCTCCCGTAAGTTTAAGAGCTATGCTGGAA	0
CGCCGAAGCAACTGGCTCA	CGCCGAAGCAACTGGCTCA	TGGT1_chrVIIa	2517545	+	0	GT1	TGME49_003290_13_1347	TGME49-003290-13-1347	TGME49_003290	TGME49_203290	GRA34	GTAAATGGGGATGTCAAGTTGCGCCGAAGCAACTGGCTCAGTTTAAGAGCTATGCTGGAA	8713
CGCCGCCAGGGGCCGGGTA	CGCCGCCAGGGGCCGGGTA	TGGT1_chrXII	6606893	-	0	GT1	TGME49_077230_19_489	TGME49-077230-19-489	TGME49_077230	TGME49_277230	TGME49_277230	GTAAATGGGGATGTCAAGTTGCGCCGCCAGGGGCCGGGTAGTTTAAGAGCTATGCTGGAA	1165
CGCCGCCAGGGGCCGGGTA	CGCCGCCAGGGGCCGGGTA	TGGT1_chrXII	6607910	-	0	GT1	TGME49_077230_19_489	TGME49-077230-19-489	TGME49_077230	TGME49_277230	TGME49_277230	GTAAATGGGGATGTCAAGTTGCGCCGCCAGGGGCCGGGTAGTTTAAGAGCTATGCTGGAA	1165
CGCCTGCCGAGCATCGTGG	CGCCTGCCGAGCATCGTGG	TGGT1_chrVIII	5275491	-	0	GT1	TGME49_070320_105_1065	TGME49-070320-105-1065	TGME49_070320	TGME49_270320	PPM3C	GTAAATGGGGATGTCAAGTTGCGCCTGCCGAGCATCGTGGGTTTAAGAGCTATGCTGGAA	10862
CGCCTGCGAATTCCCGAAA	CGCCTGCGAATTCCCGAAA	TGGT1_chrIX	5962784	-	0	GT1	TGME49_106560_126_0	TGME49-106560-126-0	TGME49_106560	TGME49_306560	NUP67	GTAAATGGGGATGTCAAGTTGCGCCTGCGAATTCCCGAAAGTTTAAGAGCTATGCTGGAA	16252
CGCCTGCGAATTCCCGAAA	CGCCTGCGAATTCCCGAAA	TGGT1_chrIX	5967159	-	0	GT1	TGME49_106560_126_0	TGME49-106560-126-0	TGME49_106560	TGME49_306560	NUP67	GTAAATGGGGATGTCAAGTTGCGCCTGCGAATTCCCGAAAGTTTAAGAGCTATGCTGGAA	16252
CGCCTTTGGAGCCACACTA	CGCCTTTGGAGCCACACTA	TGGT1_chrVIIa	1958947	+	0	GT1	TGME49_003990_6_2550	TGME49-003990-6-2550	TGME49_003990	TGME49_203990	ROP12	GTAAATGGGGATGTCAAGTTGCGCCTTTGGAGCCACACTAGTTTAAGAGCTATGCTGGAA	14147
CGCGCAGGCAACGCTTCGA	CGCGCAGGCAACGCTTCGA	TGGT1_chrX	1341341	-	0	GT1	TGME49_026690_4_562	TGME49-026690-4-562	TGME49_026690	TGME49_226690	TGME49_226690	GTAAATGGGGATGTCAAGTTGCGCGCAGGCAACGCTTCGAGTTTAAGAGCTATGCTGGAA	3194
CGCGGAGGATTCAACTCAG	CGCGGAGGATTCAACTCAG	TGGT1_chrIb	1659239	-	0	GT1	TGME49_121650_20_1736	TGME49-121650-20-1736	TGME49_121650	TGME49_321650	TGME49_321650	GTAAATGGGGATGTCAAGTTGCGCGGAGGATTCAACTCAGGTTTAAGAGCTATGCTGGAA	8323
CGCGGATCTGATGGGAGGT	CGCGGATCTGATGGGAGGT	TGGT1_chrX	1901586	+	0	GT1	TGME49_025860_78_4340	TGME49-025860-78-4340	TGME49_025860	TGME49_225860	TGME49_225860	GTAAATGGGGATGTCAAGTTGCGCGGATCTGATGGGAGGTGTTTAAGAGCTATGCTGGAA	22238
CGCGGCTCCGCCAATCTCT	CGCGGCTCCGCCAATCTCT	TGGT1_chrXI	687890	-	0	GT1	TGME49_109560_38_1594	TGME49-109560-38-1594	TGME49_109560	TGME49_309560	TGME49_309560	GTAAATGGGGATGTCAAGTTGCGCGGCTCCGCCAATCTCTGTTTAAGAGCTATGCTGGAA	8351
CGCGTACAAGGTGGCATCT	CGCGTACAAGGTGGCATCT	TGGT1_chrVIIa	2309140	+	0	GT1	TGME49_003600_41_3095	TGME49-003600-41-3095	TGME49_003600	TGME49_203600	CST2 (GRA47)	GTAAATGGGGATGTCAAGTTGCGCGTACAAGGTGGCATCTGTTTAAGAGCTATGCTGGAA	16576
CGCTCTCTGCGGAAACTCA	CGCTCTCTGCGGAAACTCA	TGGT1_chrX	1047197	-	0	GT1	TGME49_027010_2_872	TGME49-027010-2-872	TGME49_027010	TGME49_227010	ROP30	GTAAATGGGGATGTCAAGTTGCGCTCTCTGCGGAAACTCAGTTTAAGAGCTATGCTGGAA	24642
CGCTGCAGCAATCTCGATG	CGCTGCAGCAATCTCGATG	TGGT1_chrX	4452520	+	0	GT1	TGME49_034950_21_1191	TGME49-034950-21-1191	TGME49_034950	TGME49_234950	ROP48 (Talevich 2013)	GTAAATGGGGATGTCAAGTTGCGCTGCAGCAATCTCGATGGTTTAAGAGCTATGCTGGAA	5425
CGCTGCCCCCCGCCGACTC	CGCTGCCCCCCGCCGACTC	TGGT1_chrVIII	4874791	-	0	GT1	TGME49_070920_28_520	TGME49-070920-28-520	TGME49_070920	TGME49_270920	ROP32	GTAAATGGGGATGTCAAGTTGCGCTGCCCCCCGCCGACTCGTTTAAGAGCTATGCTGGAA	38940
CGCTGCCTCACGAACGTCC	CGCTGCCTCACGAACGTCC	TGGT1_chrVI	3261113	+	0	GT1	TGME49_044530_11_2480	TGME49-044530-11-2480	TGME49_044530	TGME49_244530	GRA47	GTAAATGGGGATGTCAAGTTGCGCTGCCTCACGAACGTCCGTTTAAGAGCTATGCTGGAA	18289
CGCTGGTCCCCGTCCCTCA	CGCTGGTCCCCGTCCCTCA	TGGT1_chrVIII	5065756	+	0	GT1	TGME49_070700_2_2584	TGME49-070700-2-2584	TGME49_070700	TGME49_270700	2	GTAAATGGGGATGTCAAGTTGCGCTGGTCCCCGTCCCTCAGTTTAAGAGCTATGCTGGAA	22181
CGCTGTTTCCGTGCGTGTA	CGCTGTTTCCGTGCGTGTA	TGGT1_chrVIIa	1784572	-	0	GT1	TGME49_004320_35_1290	TGME49-004320-35-1290	TGME49_004320	TGME49_204320	TGME49_204320	GTAAATGGGGATGTCAAGTTGCGCTGTTTCCGTGCGTGTAGTTTAAGAGCTATGCTGGAA	23100
CGCTTCCGGAGGATAGAAA	CGCTTCCGGAGGATAGAAA	TGGT1_chrVIIb	1274333	+	0	GT1	TGME49_062400_10_8694	TGME49-062400-10-8694	TGME49_062400	TGME49_262400	TGME49_262400	GTAAATGGGGATGTCAAGTTGCGCTTCCGGAGGATAGAAAGTTTAAGAGCTATGCTGGAA	7358
CGCTTCTCTCGGCCAATGT	CGCTTCTCTCGGCCAATGT	TGGT1_chrX	4452562	+	0	GT1	TGME49_034950_24_1191	TGME49-034950-24-1191	TGME49_034950	TGME49_234950	ROP48 (Talevich 2013)	GTAAATGGGGATGTCAAGTTGCGCTTCTCTCGGCCAATGTGTTTAAGAGCTATGCTGGAA	28505
CGCTTTGCGCCCAGAAATG	CGCTTTGCGCCCAGAAATG	TGGT1_chrX	7169923	-	0	GT1	TGME49_075460_25_1034	TGME49-075460-25-1034	TGME49_075460	TGME49_275460	TGME49_275460	GTAAATGGGGATGTCAAGTTGCGCTTTGCGCCCAGAAATGGTTTAAGAGCTATGCTGGAA	9450
CGCTTTTGAGAGTCGAAAG	CGCTTTTGAGAGTCGAAAG	TGGT1_chrVI	3261049	+	0	GT1	TGME49_044530_1_2480	TGME49-044530-1-2480	TGME49_044530	TGME49_244530	GRA47	GTAAATGGGGATGTCAAGTTGCGCTTTTGAGAGTCGAAAGGTTTAAGAGCTATGCTGGAA	39219
CGGAAGTCGACCAAGCTCA	CGGAAGTCGACCAAGCTCA	TGGT1_chrIa	684576	-	0	GT1	TGME49_094200_16_2943	TGME49-094200-16-2943	TGME49_094200	TGME49_294200	G6PDH	GTAAATGGGGATGTCAAGTTGCGGAAGTCGACCAAGCTCAGTTTAAGAGCTATGCTGGAA	0
CGGACATCAGCGCCTGCAG	CGGACATCAGCGCCTGCAG	TGGT1_chrVIII	5341798	+	0	GT1	TGME49_070200_27_2950	TGME49-070200-27-2950	TGME49_070200	TGME49_270200	TGME49_270200	GTAAATGGGGATGTCAAGTTGCGGACATCAGCGCCTGCAGGTTTAAGAGCTATGCTGGAA	11547
CGGAGAAGCTGCAGGGGGA	CGGAGAAGCTGCAGGGGGA	TGGT1_chrVIII	5341425	+	0	GT1	TGME49_070200_52_2360	TGME49-070200-52-2360	TGME49_070200	TGME49_270200	TGME49_270200	GTAAATGGGGATGTCAAGTTGCGGAGAAGCTGCAGGGGGAGTTTAAGAGCTATGCTGGAA	5765
CGGAGTCCAACAGAGCAGG	CGGAGTCCAACAGAGCAGG	TGGT1_chrIX	1152174	-	0	GT1	TGME49_066050_23_842	TGME49-066050-23-842	TGME49_066050	TGME49_266050	TGME49_266050	GTAAATGGGGATGTCAAGTTGCGGAGTCCAACAGAGCAGGGTTTAAGAGCTATGCTGGAA	15820
CGGAGTCTCGGAAGACAGG	CGGAGTCTCGGAAGACAGG	TGGT1_chrVIIa	4156788	-	0	GT1	TGME49_081790_30_1832	TGME49-081790-30-1832	TGME49_081790	TGME49_281675	ROP45	GTAAATGGGGATGTCAAGTTGCGGAGTCTCGGAAGACAGGGTTTAAGAGCTATGCTGGAA	18482
CGGCAATATCCTACCCAGT	CGGCAATATCCTACCCAGT	TGGT1_chrXI	5154916	+	0	GT1	TGME49_116250_15_2324	TGME49-116250-15-2324	TGME49_116250	TGME49_316250	GRA45	GTAAATGGGGATGTCAAGTTGCGGCAATATCCTACCCAGTGTTTAAGAGCTATGCTGGAA	6275
CGGCAGTTTCCCTGAACAA	CGGCAGTTTCCCTGAACAA	TGGT1_chrIX	957032	-	0	GT1	TGME49_066440_67_2276	TGME49-066440-67-2276	TGME49_066440	TGME49_266435	TGME49_266435	GTAAATGGGGATGTCAAGTTGCGGCAGTTTCCCTGAACAAGTTTAAGAGCTATGCTGGAA	11012
CGGCATGCGCTTTTTGGAC	CGGCATGCGCTTTTTGGAC	TGGT1_chrX	2329724	-	0	GT1	TGME49_025200_46_11718	TGME49-025200-46-11718	TGME49_025200	TGME49_225200	TGME49_225200	GTAAATGGGGATGTCAAGTTGCGGCATGCGCTTTTTGGACGTTTAAGAGCTATGCTGGAA	43696
CGGCCCTGGTTCGCGTTGA	CGGCCCTGGTTCGCGTTGA	TGGT1_chrX	3360918	-	0	GT1	TGME49_023920_14_4488	TGME49-023920-14-4488	TGME49_023920	TGME49_223920	3	GTAAATGGGGATGTCAAGTTGCGGCCCTGGTTCGCGTTGAGTTTAAGAGCTATGCTGGAA	47487
CGGCCCTGTTCGGCCGATT	CGGCCCTGTTCGGCCGATT	TGGT1_chrVIIa	4156640	-	0	GT1	TGME49_081790_14_1832	TGME49-081790-14-1832	TGME49_081790	TGME49_281675	ROP45	GTAAATGGGGATGTCAAGTTGCGGCCCTGTTCGGCCGATTGTTTAAGAGCTATGCTGGAA	37640
CGGCCCTTGATGCCCGAGA	CGGCCCTTGATGCCCGAGA	TGGT1_chrIV	962852	-	0	GT1	TGME49_119340_13_1400	TGME49-119340-13-1400	TGME49_119340	TGME49_319340	CST5 (GRA52)	GTAAATGGGGATGTCAAGTTGCGGCCCTTGATGCCCGAGAGTTTAAGAGCTATGCTGGAA	0
CGGCCTGTCCACCACGATG	CGGCCTGTCCACCACGATG	TGGT1_chrX	6170796	-	0	GT1	TGME49_014410_51_1346	TGME49-014410-51-1346	TGME49_014410	TGME49_214410	TGME49_214410	GTAAATGGGGATGTCAAGTTGCGGCCTGTCCACCACGATGGTTTAAGAGCTATGCTGGAA	4551
CGGCGATGGGCGGTGGCCA	CGGCGATGGGCGGTGGCCA	TGGT1_chrX	7158755	-	0	GT1	TGME49_075440_7_2500	TGME49-075440-7-2500	TGME49_075440	TGME49_275440	GRA6	GTAAATGGGGATGTCAAGTTGCGGCGATGGGCGGTGGCCAGTTTAAGAGCTATGCTGGAA	12077
CGGCTCCGGCTCCCCAGGC	CGGCTCCGGCTCCCCAGGC	AAQM03000497	480	+	0	GT1	TGME49_009980_56_1940	TGME49-009980-56-1940	TGME49_009980	TGME49_209985	TGME49_209985	GTAAATGGGGATGTCAAGTTGCGGCTCCGGCTCCCCAGGCGTTTAAGAGCTATGCTGGAA	28961
CGGCTTCCACACTAGCACT	CGGCTTCCACACTAGCACT	TGGT1_chrVIII	5310542	-	0	GT1	TGME49_070240_1_1659	TGME49-070240-1-1659	TGME49_070240	TGME49_270240	MAG1	GTAAATGGGGATGTCAAGTTGCGGCTTCCACACTAGCACTGTTTAAGAGCTATGCTGGAA	22526
CGGGACGGAAACCCGGAGG	CGGGACGGAAACCCGGAGG	TGGT1_chrIII	1885059	-	0	GT1	TGME49_054720_72_842	TGME49-054720-72-842	TGME49_054720	TGME49_254720	GRA8	GTAAATGGGGATGTCAAGTTGCGGGACGGAAACCCGGAGGGTTTAAGAGCTATGCTGGAA	5514
CGGGCACCTAGCTCAGGAG	CGGGCACCTAGCTCAGGAG	TGGT1_chrIX	2574930	-	0	GT1	TGME49_088840_22_1344	TGME49-088840-22-1344	TGME49_088840	TGME49_288840	GRA18	GTAAATGGGGATGTCAAGTTGCGGGCACCTAGCTCAGGAGGTTTAAGAGCTATGCTGGAA	51215
CGGGGACATGAAGGGGCGC	CGGGGACATGAAGGGGCGC	TGGT1_chrIX	4897946	+	0	GT1	TGME49_104960_52_6973	TGME49-104960-52-6973	TGME49_104960	TGME49_304955	PPM11C	GTAAATGGGGATGTCAAGTTGCGGGGACATGAAGGGGCGCGTTTAAGAGCTATGCTGGAA	23811
CGGGTTGCCTTCGAAGTCC	CGGGTTGCCTTCGAAGTCC	TGGT1_chrXII	2610798	-	0	GT1	TGME49_046130_24_966	TGME49-046130-24-966	TGME49_046130	TGME49_246130	TGME49_246130	GTAAATGGGGATGTCAAGTTGCGGGTTGCCTTCGAAGTCCGTTTAAGAGCTATGCTGGAA	1827
CGGTACACTCCGGGCTTAC	CGGTACACTCCGGGCTTAC	TGGT1_chrVIIb	1529090	+	0	GT1	TGME49_061740_22_1308	TGME49-061740-22-1308	TGME49_061740	TGME49_261740	ROP47	GTAAATGGGGATGTCAAGTTGCGGTACACTCCGGGCTTACGTTTAAGAGCTATGCTGGAA	0
CGGTAGAGAAGAGAGCGGC	CGGTAGAGAAGAGAGCGGC	TGGT1_chrV	2316372	+	0	GT1	TGME49_085290_27_930	TGME49-085290-27-930	TGME49_085290	TGME49_285290	TGME49_285290	GTAAATGGGGATGTCAAGTTGCGGTAGAGAAGAGAGCGGCGTTTAAGAGCTATGCTGGAA	24626
CGGTAGATCAAAGACGGAG	CGGTAGATCAAAGACGGAG	TGGT1_chrXI	713478	-	0	GT1	TGME49_109600_7_1188	TGME49-109600-7-1188	TGME49_109600	TGME49_309600	TGME49_309600	GTAAATGGGGATGTCAAGTTGCGGTAGATCAAAGACGGAGGTTTAAGAGCTATGCTGGAA	30424
CGGTGTAACTCTCGCGACT	CGGTGTAACTCTCGCGACT	TGGT1_chrX	715871	-	0	GT1	TGME49_027810_24_968	TGME49-027810-24-968	TGME49_027810	TGME49_227810	ROP11	GTAAATGGGGATGTCAAGTTGCGGTGTAACTCTCGCGACTGTTTAAGAGCTATGCTGGAA	44587
CGGTGTCCGCACAAACTGG	CGGTGTCCGCACAAACTGG	TGGT1_chrVIII	6173912	-	0	GT1	TGME49_068970_17_1269	TGME49-068970-17-1269	TGME49_068970	TGME49_268970	TGME49_268970	GTAAATGGGGATGTCAAGTTGCGGTGTCCGCACAAACTGGGTTTAAGAGCTATGCTGGAA	13619
CGGTTCCACGAGAGTGTGA	CGGTTCCACGAGAGTGTGA	TGGT1_chrVIIa	2137916	-	0	GT1	TGME49_003790_92_1806	TGME49-003790-92-1806	TGME49_003790	TGME49_203790	TGME49_203790	GTAAATGGGGATGTCAAGTTGCGGTTCCACGAGAGTGTGAGTTTAAGAGCTATGCTGGAA	8432
CGGTTGCGCATCTCCTCTA	CGGTTGCGCATCTCCTCTA	TGGT1_chrIb	654718	-	0	GT1	TGME49_008370_15_3081	TGME49-008370-15-3081	TGME49_008370	TGME49_208370	GRA46	GTAAATGGGGATGTCAAGTTGCGGTTGCGCATCTCCTCTAGTTTAAGAGCTATGCTGGAA	11713
CGTACCCCGCCAGCACGTT	CGTACCCCGCCAGCACGTT	TGGT1_chrXI	6456285	-	0	GT1	TGME49_015910_75_5544	TGME49-015910-75-5544	TGME49_015910	TGME49_215910	TGME49_215910	GTAAATGGGGATGTCAAGTTGCGTACCCCGCCAGCACGTTGTTTAAGAGCTATGCTGGAA	2002
CGTCCTCGGGCAGTTAGCA	CGTCCTCGGGCAGTTAGCA	TGGT1_chrIV	1817364	+	0	GT1	TGME49_011260_35_1806	TGME49-011260-35-1806	TGME49_011260	TGME49_211260	ROP26	GTAAATGGGGATGTCAAGTTGCGTCCTCGGGCAGTTAGCAGTTTAAGAGCTATGCTGGAA	21095
CGTCGGGATCGAGAGTGTA	CGTCGGGATCGAGAGTGTA	TGGT1_chrIb	167933	-	0	GT1	TGME49_007610_37_958	TGME49-007610-37-958	TGME49_007610	TGME49_207610	ROP36	GTAAATGGGGATGTCAAGTTGCGTCGGGATCGAGAGTGTAGTTTAAGAGCTATGCTGGAA	26227
CGTCGTCTTCCCCTCATCA	CGTCGTCTTCCCCTCATCA	AAQM03001204	1573	+	0	GT1	TGME49_001520_72_700	TGME49-001520-72-700	TGME49_001520	TGME49_201520	PPM3G	GTAAATGGGGATGTCAAGTTGCGTCGTCTTCCCCTCATCAGTTTAAGAGCTATGCTGGAA	21617
CGTCGTCTTCCCCTCATCA	CGTCGTCTTCCCCTCATCA	TGGT1_chrVIIa	3787654	-	0	GT1	TGME49_001520_72_700	TGME49-001520-72-700	TGME49_001520	TGME49_201520	PPM3G	GTAAATGGGGATGTCAAGTTGCGTCGTCTTCCCCTCATCAGTTTAAGAGCTATGCTGGAA	21617
CGTCGTCTTCCCCTCATCA	CGTCGTCTTCCCCTCATCA	TGGT1_chrVIIa	3795048	-	0	GT1	TGME49_001520_72_700	TGME49-001520-72-700	TGME49_001520	TGME49_201520	PPM3G	GTAAATGGGGATGTCAAGTTGCGTCGTCTTCCCCTCATCAGTTTAAGAGCTATGCTGGAA	21617
CGTCGTGTCCACCTCGCCG	CGTCGTGTCCACCTCGCCG	TGGT1_chrVIIb	2657276	-	0	GT1	TGME49_059830_96_0	TGME49-059830-96-0	TGME49_059830	TGME49_259830	TGME49_259830	GTAAATGGGGATGTCAAGTTGCGTCGTGTCCACCTCGCCGGTTTAAGAGCTATGCTGGAA	68577
CGTCTTGCTCGCGAACCGC	CGTCTTGCTCGCGAACCGC	TGGT1_chrIb	1663051	-	0	GT1	TGME49_121650_13_5642	TGME49-121650-13-5642	TGME49_121650	TGME49_321650	TGME49_321650	GTAAATGGGGATGTCAAGTTGCGTCTTGCTCGCGAACCGCGTTTAAGAGCTATGCTGGAA	114433
CGTGCAGGTCGCCGATCGC	CGTGCAGGTCGCCGATCGC	TGGT1_chrIX	5105803	-	0	GT1	TGME49_105270_112_0	TGME49-105270-112-0	TGME49_105270	TGME49_305270	TGME49_305270	GTAAATGGGGATGTCAAGTTGCGTGCAGGTCGCCGATCGCGTTTAAGAGCTATGCTGGAA	52271
CGTGCCGCCGACGCGATGT	CGTGCCGCCGACGCGATGT	TGGT1_chrIX	4112008	+	0	GT1	TGME49_091630_20_867	TGME49-091630-20-867	TGME49_091630	TGME49_291630	TGME49_291630	GTAAATGGGGATGTCAAGTTGCGTGCCGCCGACGCGATGTGTTTAAGAGCTATGCTGGAA	9662
CGTGCGGACCTCGTCTCCG	CGTGCGGACCTCGTCTCCG	TGGT1_chrVIII	5680534	-	0	GT1	TGME49_069690_40_2253	TGME49-069690-40-2253	TGME49_069690	TGME49_269690	GRA29	GTAAATGGGGATGTCAAGTTGCGTGCGGACCTCGTCTCCGGTTTAAGAGCTATGCTGGAA	44586
CGTGCTATGAAGTCCTGGA	CGTGCTATGAAGTCCTGGA	TGGT1_chrVIIa	2137479	-	0	GT1	TGME49_003790_38_1806	TGME49-003790-38-1806	TGME49_003790	TGME49_203790	TGME49_203790	GTAAATGGGGATGTCAAGTTGCGTGCTATGAAGTCCTGGAGTTTAAGAGCTATGCTGGAA	32460
CGTGGATACTGCAGGACGC	CGTGGATACTGCAGGACGC	TGGT1_chrIX	956570	-	0	GT1	TGME49_066440_12_2276	TGME49-066440-12-2276	TGME49_066440	TGME49_266435	TGME49_266435	GTAAATGGGGATGTCAAGTTGCGTGGATACTGCAGGACGCGTTTAAGAGCTATGCTGGAA	1103
CGTTACAGCATCGGCGTGA	CGTTACAGCATCGGCGTGA	TGGT1_chrVI	2712804	+	0	GT1	TGME49_043690_31_2280	TGME49-043690-31-2280	TGME49_043690	TGME49_243690	TGME49_243690	GTAAATGGGGATGTCAAGTTGCGTTACAGCATCGGCGTGAGTTTAAGAGCTATGCTGGAA	3921
CGTTGCCTGCTGCGTCGGA	CGTTGCCTGCTGCGTCGGA	TGGT1_chrIb	1109841	+	0	GT1	TGME49_009170_20_1524	TGME49-009170-20-1524	TGME49_009170	TGME49_209170	TGME49_209170	GTAAATGGGGATGTCAAGTTGCGTTGCCTGCTGCGTCGGAGTTTAAGAGCTATGCTGGAA	9192
CGTTGCTGCGACCGAACAG	CGTTGCTGCGACCGAACAG	TGGT1_chrXI	1556879	+	0	GT1	TGME49_110790_19_1214	TGME49-110790-19-1214	TGME49_110790	TGME49_310790	CST9	GTAAATGGGGATGTCAAGTTGCGTTGCTGCGACCGAACAGGTTTAAGAGCTATGCTGGAA	34892
CGTTGCTGGTGAGTCTGAT	CGTTGCTGGTGAGTCTGAT	TGGT1_chrII	2079928	-	0	GT1	TGME49_097900_11_813	TGME49-097900-11-813	TGME49_097900	TGME49_297900	TGME49_297900	GTAAATGGGGATGTCAAGTTGCGTTGCTGGTGAGTCTGATGTTTAAGAGCTATGCTGGAA	11874
CGTTTGAAAAGCTGGTAAA	CGTTTGAAAAGCTGGTAAA	TGGT1_chrIII	867498	-	0	GT1	TGME49_053370_31_5896	TGME49-053370-31-5896	TGME49_053370	TGME49_253370	RON4L1	GTAAATGGGGATGTCAAGTTGCGTTTGAAAAGCTGGTAAAGTTTAAGAGCTATGCTGGAA	40387
CGTTTGACGGAACGCTCGA	CGTTTGACGGAACGCTCGA	TGGT1_chrIV	1628317	-	0	GT1	TGME49_011460_14_1689	TGME49-011460-14-1689	TGME49_011460	TGME49_211460	4	GTAAATGGGGATGTCAAGTTGCGTTTGACGGAACGCTCGAGTTTAAGAGCTATGCTGGAA	7152
CTAACAATTCGGAGACAAA	CTAACAATTCGGAGACAAA	TGGT1_chrIX	963743	+	0	GT1	TGME49_066430_16_480	TGME49-066430-16-480	TGME49_066430	TGME49_266435	TGME49_266435	GTAAATGGGGATGTCAAGTTGCTAACAATTCGGAGACAAAGTTTAAGAGCTATGCTGGAA	2574
CTAACCGACTGGCAAGAAG	CTAACCGACTGGCAAGAAG	TGGT1_chrVIIb	1382900	-	0	GT1	TGME49_062050_14_1050	TGME49-062050-14-1050	TGME49_062050	TGME49_262050	ROP39	GTAAATGGGGATGTCAAGTTGCTAACCGACTGGCAAGAAGGTTTAAGAGCTATGCTGGAA	29096
CTAATGCTGCACAGCAGCT	CTAATGCTGCACAGCAGCT	TGGT1_chrVI	2233080	-	0	GT1	TGME49_042820_9_2528	TGME49-042820-9-2528	TGME49_042820	TGME49_242820	TGME49_242820	GTAAATGGGGATGTCAAGTTGCTAATGCTGCACAGCAGCTGTTTAAGAGCTATGCTGGAA	10031
CTACCGGATCGCGCTCCTG	CTACCGGATCGCGCTCCTG	AAQM03001676	199	+	0	GT1	TGME49_118520_47_1458	TGME49-118520-47-1458	TGME49_118520	TGME49_318525	TGME49_318525	GTAAATGGGGATGTCAAGTTGCTACCGGATCGCGCTCCTGGTTTAAGAGCTATGCTGGAA	10665
CTACCGGATCGCGCTCCTG	CTACCGGATCGCGCTCCTG	AAQM03001676	405	+	0	GT1	TGME49_118520_47_1458	TGME49-118520-47-1458	TGME49_118520	TGME49_318525	TGME49_318525	GTAAATGGGGATGTCAAGTTGCTACCGGATCGCGCTCCTGGTTTAAGAGCTATGCTGGAA	10665
CTACCGGATCGCGCTCCTG	CTACCGGATCGCGCTCCTG	TGGT1_chrIV	1200091	+	0	GT1	TGME49_118520_47_1458	TGME49-118520-47-1458	TGME49_118520	TGME49_318525	TGME49_318525	GTAAATGGGGATGTCAAGTTGCTACCGGATCGCGCTCCTGGTTTAAGAGCTATGCTGGAA	10665
CTACCGGATCGCGCTCCTG	CTACCGGATCGCGCTCCTG	TGGT1_chrIV	1200449	+	0	GT1	TGME49_118520_47_1458	TGME49-118520-47-1458	TGME49_118520	TGME49_318525	TGME49_318525	GTAAATGGGGATGTCAAGTTGCTACCGGATCGCGCTCCTGGTTTAAGAGCTATGCTGGAA	10665
CTACCGGATCGCGCTCCTG	CTACCGGATCGCGCTCCTG	TGGT1_chrIV	1200560	+	0	GT1	TGME49_118520_47_1458	TGME49-118520-47-1458	TGME49_118520	TGME49_318525	TGME49_318525	GTAAATGGGGATGTCAAGTTGCTACCGGATCGCGCTCCTGGTTTAAGAGCTATGCTGGAA	10665
CTACCGGATCGCGCTCCTG	CTACCGGATCGCGCTCCTG	TGGT1_chrIV	1200782	+	0	GT1	TGME49_118520_47_1458	TGME49-118520-47-1458	TGME49_118520	TGME49_318525	TGME49_318525	GTAAATGGGGATGTCAAGTTGCTACCGGATCGCGCTCCTGGTTTAAGAGCTATGCTGGAA	10665
CTACCGGATCGCGCTCCTG	CTACCGGATCGCGCTCCTG	TGGT1_chrIV	1201004	+	0	GT1	TGME49_118520_47_1458	TGME49-118520-47-1458	TGME49_118520	TGME49_318525	TGME49_318525	GTAAATGGGGATGTCAAGTTGCTACCGGATCGCGCTCCTGGTTTAAGAGCTATGCTGGAA	10665
CTACCGGATCGCGCTCCTG	CTACCGGATCGCGCTCCTG	TGGT1_chrIV	1201226	+	0	GT1	TGME49_118520_47_1458	TGME49-118520-47-1458	TGME49_118520	TGME49_318525	TGME49_318525	GTAAATGGGGATGTCAAGTTGCTACCGGATCGCGCTCCTGGTTTAAGAGCTATGCTGGAA	10665
CTACGGATTCAAACCTTGC	CTACGGATTCAAACCTTGC	TGGT1_chrVIIa	3236429	+	0	GT1	TGME49_002420_44_435	TGME49-002420-44-435	TGME49_002420	TGME49_202420	TGME49_202420	GTAAATGGGGATGTCAAGTTGCTACGGATTCAAACCTTGCGTTTAAGAGCTATGCTGGAA	10888
CTAGCCTGGGACCCATCAA	CTAGCCTGGGACCCATCAA	TGGT1_chrIa	951205	+	0	GT1	TGME49_094560_22_846	TGME49-094560-22-846	TGME49_094560	TGME49_294560	ROP37	GTAAATGGGGATGTCAAGTTGCTAGCCTGGGACCCATCAAGTTTAAGAGCTATGCTGGAA	0
CTATCACACCAATAGGTGG	CTATCACACCAATAGGTGG	TGGT1_chrVIIa	2309016	+	0	GT1	TGME49_003600_21_3095	TGME49-003600-21-3095	TGME49_003600	TGME49_203600	CST2 (GRA47)	GTAAATGGGGATGTCAAGTTGCTATCACACCAATAGGTGGGTTTAAGAGCTATGCTGGAA	20099
CTCAATCCCGGCGACGAAC	CTCAATCCCGGCGACGAAC	TGGT1_chrIb	906052	+	0	GT1	TGME49_008830_69_1767	TGME49-008830-69-1767	TGME49_008830	TGME49_208830	GRA16	GTAAATGGGGATGTCAAGTTGCTCAATCCCGGCGACGAACGTTTAAGAGCTATGCTGGAA	20055
CTCAATCTTGTAATATCCG	CTCAATCTTGTAATATCCG	TGGT1_chrVIII	1739068	-	0	GT1	TGME49_032000_11_1442	TGME49-032000-11-1442	TGME49_032000	TGME49_232000	GRA30	GTAAATGGGGATGTCAAGTTGCTCAATCTTGTAATATCCGGTTTAAGAGCTATGCTGGAA	11104
CTCACCAGCTTCGTTGACG	CTCACCAGCTTCGTTGACG	TGGT1_chrX	956684	+	0	GT1	TGME49_027280_4_2260	TGME49-027280-4-2260	TGME49_027280	TGME49_227280	GRA3	GTAAATGGGGATGTCAAGTTGCTCACCAGCTTCGTTGACGGTTTAAGAGCTATGCTGGAA	63463
CTCACCCTCGCCATTGGAC	CTCACCCTCGCCATTGGAC	TGGT1_chrVIII	20225	-	0	GT1	TGME49_029010_15_2799	TGME49-029010-15-2799	TGME49_029010	TGME49_229010	4	GTAAATGGGGATGTCAAGTTGCTCACCCTCGCCATTGGACGTTTAAGAGCTATGCTGGAA	64545
CTCCAAAGAGGCCCCCGCC	CTCCAAAGAGGCCCCCGCC	TGGT1_chrIX	5962629	-	0	GT1	TGME49_106560_92_0	TGME49-106560-92-0	TGME49_106560	TGME49_306560	NUP67	GTAAATGGGGATGTCAAGTTGCTCCAAAGAGGCCCCCGCCGTTTAAGAGCTATGCTGGAA	3047
CTCCAAAGAGGCCCCCGCC	CTCCAAAGAGGCCCCCGCC	TGGT1_chrIX	5967004	-	0	GT1	TGME49_106560_92_0	TGME49-106560-92-0	TGME49_106560	TGME49_306560	NUP67	GTAAATGGGGATGTCAAGTTGCTCCAAAGAGGCCCCCGCCGTTTAAGAGCTATGCTGGAA	3047
CTCCTGAAGGCCGCGGAGA	CTCCTGAAGGCCGCGGAGA	AAQM03000491	1157	+	0	GT1	TGME49_000010_73_1352	TGME49-000010-73-1352	TGME49_000010	TGME49_200010	GRA20	GTAAATGGGGATGTCAAGTTGCTCCTGAAGGCCGCGGAGAGTTTAAGAGCTATGCTGGAA	17155
CTCCTGAAGGCCGCGGAGA	CTCCTGAAGGCCGCGGAGA	TGGT1_chrXII	2182293	+	0	GT1	TGME49_000010_73_1352	TGME49-000010-73-1352	TGME49_000010	TGME49_200010	GRA20	GTAAATGGGGATGTCAAGTTGCTCCTGAAGGCCGCGGAGAGTTTAAGAGCTATGCTGGAA	17155
CTCCTGAAGGCCGCGGAGA	CTCCTGAAGGCCGCGGAGA	TGGT1_chrXII	2185353	+	0	GT1	TGME49_000010_73_1352	TGME49-000010-73-1352	TGME49_000010	TGME49_200010	GRA20	GTAAATGGGGATGTCAAGTTGCTCCTGAAGGCCGCGGAGAGTTTAAGAGCTATGCTGGAA	17155
CTCCTGAAGGCCGCGGAGA	CTCCTGAAGGCCGCGGAGA	TGGT1_chrXII	2191313	+	0	GT1	TGME49_000010_73_1352	TGME49-000010-73-1352	TGME49_000010	TGME49_200010	GRA20	GTAAATGGGGATGTCAAGTTGCTCCTGAAGGCCGCGGAGAGTTTAAGAGCTATGCTGGAA	17155
CTCCTGTGCATTGTTTTCG	CTCCTGTGCATTGTTTTCG	TGGT1_chrII	2115032	+	0	GT1	TGME49_097960_21_7843	TGME49-097960-21-7843	TGME49_097960	TGME49_297960	6	GTAAATGGGGATGTCAAGTTGCTCCTGTGCATTGTTTTCGGTTTAAGAGCTATGCTGGAA	55346
CTCCTGTGCATTGTTTTCG	CTCCTGTGCATTGTTTTCG	TGGT1_chrII	2115182	+	0	GT1	TGME49_097960_21_7843	TGME49-097960-21-7843	TGME49_097960	TGME49_297960	6	GTAAATGGGGATGTCAAGTTGCTCCTGTGCATTGTTTTCGGTTTAAGAGCTATGCTGGAA	55346
CTCCTGTGCATTGTTTTCG	CTCCTGTGCATTGTTTTCG	TGGT1_chrII	2115332	+	0	GT1	TGME49_097960_21_7843	TGME49-097960-21-7843	TGME49_097960	TGME49_297960	6	GTAAATGGGGATGTCAAGTTGCTCCTGTGCATTGTTTTCGGTTTAAGAGCTATGCTGGAA	55346
CTCCTGTGCATTGTTTTCG	CTCCTGTGCATTGTTTTCG	TGGT1_chrII	2115482	+	0	GT1	TGME49_097960_21_7843	TGME49-097960-21-7843	TGME49_097960	TGME49_297960	6	GTAAATGGGGATGTCAAGTTGCTCCTGTGCATTGTTTTCGGTTTAAGAGCTATGCTGGAA	55346
CTCCTGTGCATTGTTTTCG	CTCCTGTGCATTGTTTTCG	TGGT1_chrII	2115632	+	0	GT1	TGME49_097960_21_7843	TGME49-097960-21-7843	TGME49_097960	TGME49_297960	6	GTAAATGGGGATGTCAAGTTGCTCCTGTGCATTGTTTTCGGTTTAAGAGCTATGCTGGAA	55346
CTCCTTCATCAGGCTCATT	CTCCTTCATCAGGCTCATT	TGGT1_chrX	2217766	-	0	GT1	TGME49_025330_58_768	TGME49-025330-58-768	TGME49_025330	TGME49_225330	TGME49_225330	GTAAATGGGGATGTCAAGTTGCTCCTTCATCAGGCTCATTGTTTAAGAGCTATGCTGGAA	16387
CTCGCATACTCAATCTGAA	CTCGCATACTCAATCTGAA	TGGT1_chrIV	964255	-	0	GT1	TGME49_119340_15_2800	TGME49-119340-15-2800	TGME49_119340	TGME49_319340	CST5 (GRA52)	GTAAATGGGGATGTCAAGTTGCTCGCATACTCAATCTGAAGTTTAAGAGCTATGCTGGAA	24410
CTCGCCGTGGACACACAAG	CTCGCCGTGGACACACAAG	TGGT1_chrXII	2777434	-	0	GT1	TGME49_046550_48_997	TGME49-046550-48-997	TGME49_046550	TGME49_246550	ASP3	GTAAATGGGGATGTCAAGTTGCTCGCCGTGGACACACAAGGTTTAAGAGCTATGCTGGAA	9798
CTCGTGCGACGCATCAATG	CTCGTGCGACGCATCAATG	AAQM03000406	2047	+	0	GT1	TGME49_012410_40_930	TGME49-012410-40-930	TGME49_012410	TGME49_212410	GRA11A	GTAAATGGGGATGTCAAGTTGCTCGTGCGACGCATCAATGGTTTAAGAGCTATGCTGGAA	49686
CTCGTTGGACGCGATGCTC	CTCGTTGGACGCGATGCTC	TGGT1_chrX	66042	+	0	GT1	TGME49_028760_24_1737	TGME49-028760-24-1737	TGME49_028760	TGME49_228760	TGME49_228760	GTAAATGGGGATGTCAAGTTGCTCGTTGGACGCGATGCTCGTTTAAGAGCTATGCTGGAA	0
CTCTCGTCAATCTCCTCTT	CTCTCGTCAATCTCCTCTT	TGGT1_chrXI	687919	-	0	GT1	TGME49_109560_42_1594	TGME49-109560-42-1594	TGME49_109560	TGME49_309560	TGME49_309560	GTAAATGGGGATGTCAAGTTGCTCTCGTCAATCTCCTCTTGTTTAAGAGCTATGCTGGAA	7853
CTCTGCAGCTCGCGTCGCG	CTCTGCAGCTCGCGTCGCG	TGGT1_chrXI	3241328	+	0	GT1	TGME49_113330_26_5580	TGME49-113330-26-5580	TGME49_113330	TGME49_313330	ROP27	GTAAATGGGGATGTCAAGTTGCTCTGCAGCTCGCGTCGCGGTTTAAGAGCTATGCTGGAA	195144
CTGAAAAATCGTGCGCCGT	CTGAAAAATCGTGCGCCGT	TGGT1_chrVIIa	1428096	+	0	GT1	TGME49_005250_10_2660	TGME49-005250-10-2660	TGME49_005250	TGME49_205250	ROP18	GTAAATGGGGATGTCAAGTTGCTGAAAAATCGTGCGCCGTGTTTAAGAGCTATGCTGGAA	30530
CTGAAACACGCACCCCAAC	CTGAAACACGCACCCCAAC	TGGT1_chrVIII	5340921	+	0	GT1	TGME49_070200_70_1770	TGME49-070200-70-1770	TGME49_070200	TGME49_270200	TGME49_270200	GTAAATGGGGATGTCAAGTTGCTGAAACACGCACCCCAACGTTTAAGAGCTATGCTGGAA	8431
CTGAAGGGATCGAGATAGC	CTGAAGGGATCGAGATAGC	TGGT1_chrVI	876564	+	0	GT1	TGME49_039740_48_1731	TGME49-039740-48-1731	TGME49_039740	TGME49_239740	GRA14	GTAAATGGGGATGTCAAGTTGCTGAAGGGATCGAGATAGCGTTTAAGAGCTATGCTGGAA	23783
CTGACAACGAACTCAAAGG	CTGACAACGAACTCAAAGG	TGGT1_chrVIII	6801138	-	0	GT1	TGME49_000360_26_698	TGME49-000360-26-698	TGME49_000360	TGME49_200360	TGME49_200360	GTAAATGGGGATGTCAAGTTGCTGACAACGAACTCAAAGGGTTTAAGAGCTATGCTGGAA	17189
CTGACGCCTAACTCGTCAG	CTGACGCCTAACTCGTCAG	TGGT1_chrXI	2635925	+	0	GT1	TGME49_112420_30_3552	TGME49-112420-30-3552	TGME49_112420	TGME49_312420	GRA38	GTAAATGGGGATGTCAAGTTGCTGACGCCTAACTCGTCAGGTTTAAGAGCTATGCTGGAA	70137
CTGACTTCAGGTGCAGAGC	CTGACTTCAGGTGCAGAGC	TGGT1_chrXII	2777259	-	0	GT1	TGME49_046550_27_997	TGME49-046550-27-997	TGME49_046550	TGME49_246550	ASP3	GTAAATGGGGATGTCAAGTTGCTGACTTCAGGTGCAGAGCGTTTAAGAGCTATGCTGGAA	18140
CTGAGAAGAATATCGAAGG	CTGAGAAGAATATCGAAGG	TGGT1_chrIX	955316	-	0	GT1	TGME49_066440_15_1138	TGME49-066440-15-1138	TGME49_066440	TGME49_266435	TGME49_266435	GTAAATGGGGATGTCAAGTTGCTGAGAAGAATATCGAAGGGTTTAAGAGCTATGCTGGAA	19750
CTGAGCATCCGGAGTGTGC	CTGAGCATCCGGAGTGTGC	TGGT1_chrX	7173625	-	0	GT1	TGME49_075470_21_1480	TGME49-075470-21-1480	TGME49_075470	TGME49_275470	GRA15	GTAAATGGGGATGTCAAGTTGCTGAGCATCCGGAGTGTGCGTTTAAGAGCTATGCTGGAA	23516
CTGAGGCCGCCAGAGAGAA	CTGAGGCCGCCAGAGAGAA	TGGT1_chrIV	132992	-	0	GT1	TGME49_120630_32_1088	TGME49-120630-32-1088	TGME49_120630	TGME49_320630	TGME49_320630	GTAAATGGGGATGTCAAGTTGCTGAGGCCGCCAGAGAGAAGTTTAAGAGCTATGCTGGAA	19084
CTGAGTGGAGGGACAGGGC	CTGAGTGGAGGGACAGGGC	TGGT1_chrVIII	5308606	-	0	GT1	TGME49_070250_14_1868	TGME49-070250-14-1868	TGME49_070250	TGME49_270250	GRA1	GTAAATGGGGATGTCAAGTTGCTGAGTGGAGGGACAGGGCGTTTAAGAGCTATGCTGGAA	7332
CTGATGAGCTGGCTTCCGC	CTGATGAGCTGGCTTCCGC	TGGT1_chrX	2358410	-	0	GT1	TGME49_025150_80_886	TGME49-025150-80-886	TGME49_025150	TGME49_225150	TGME49_225150	GTAAATGGGGATGTCAAGTTGCTGATGAGCTGGCTTCCGCGTTTAAGAGCTATGCTGGAA	31989
CTGCAACTCACGCAGCGCC	CTGCAACTCACGCAGCGCC	TGGT1_chrIX	3101864	-	0	GT1	TGME49_089540_5_2577	TGME49-089540-5-2577	TGME49_089540	TGME49_289540	SFP1	GTAAATGGGGATGTCAAGTTGCTGCAACTCACGCAGCGCCGTTTAAGAGCTATGCTGGAA	15951
CTGCAATTCTCTATATAGT	CTGCAATTCTCTATATAGT	TGGT1_chrIV	1817516	+	0	GT1	TGME49_011260_58_1806	TGME49-011260-58-1806	TGME49_011260	TGME49_211260	ROP26	GTAAATGGGGATGTCAAGTTGCTGCAATTCTCTATATAGTGTTTAAGAGCTATGCTGGAA	7124
CTGCACGTCGGGGACGCGG	CTGCACGTCGGGGACGCGG	TGGT1_chrVIII	5277667	-	0	GT1	TGME49_070320_68_3195	TGME49-070320-68-3195	TGME49_070320	TGME49_270320	PPM3C	GTAAATGGGGATGTCAAGTTGCTGCACGTCGGGGACGCGGGTTTAAGAGCTATGCTGGAA	36221
CTGCACTGACGGTTCCTCG	CTGCACTGACGGTTCCTCG	TGGT1_chrVIII	6328377	+	0	GT1	TGME49_068760_23_2152	TGME49-068760-23-2152	TGME49_068760	TGME49_268760	TGME49_268760	GTAAATGGGGATGTCAAGTTGCTGCACTGACGGTTCCTCGGTTTAAGAGCTATGCTGGAA	148841
CTGCCAGTGCTCCGCCACA	CTGCCAGTGCTCCGCCACA	TGGT1_chrVIIa	3888775	+	0	GT1	TGME49_001180_56_4355	TGME49-001180-56-4355	TGME49_001180	TGME49_201180	MSF	GTAAATGGGGATGTCAAGTTGCTGCCAGTGCTCCGCCACAGTTTAAGAGCTATGCTGGAA	13931
CTGCCGCGATACTGCCTGC	CTGCCGCGATACTGCCTGC	TGGT1_chrIb	235068	+	0	GT1	TGME49_007700_35_1416	TGME49-007700-35-1416	TGME49_007700	TGME49_207700	ROP22	GTAAATGGGGATGTCAAGTTGCTGCCGCGATACTGCCTGCGTTTAAGAGCTATGCTGGAA	8287
CTGCCGTTCTTGCCGGTGA	CTGCCGTTCTTGCCGGTGA	TGGT1_chrXI	4683897	+	0	GT1	TGME49_115470_73_3230	TGME49-115470-73-3230	TGME49_115470	TGME49_315470	TGME49_315470	GTAAATGGGGATGTCAAGTTGCTGCCGTTCTTGCCGGTGAGTTTAAGAGCTATGCTGGAA	15995
CTGCCTCCGTGAGGACGAG	CTGCCTCCGTGAGGACGAG	TGGT1_chrXI	1526872	-	0	GT1	TGME49_110740_13_1084	TGME49-110740-13-1084	TGME49_110740	TGME49_310740	TGME49_310740	GTAAATGGGGATGTCAAGTTGCTGCCTCCGTGAGGACGAGGTTTAAGAGCTATGCTGGAA	11828
CTGCGTTCCTCCACCCGAA	CTGCGTTCCTCCACCCGAA	TGGT1_chrIX	2103914	-	0	GT1	TGME49_088000_29_1528	TGME49-088000-29-1528	TGME49_088000	TGME49_288000	TGME49_288000	GTAAATGGGGATGTCAAGTTGCTGCGTTCCTCCACCCGAAGTTTAAGAGCTATGCTGGAA	5514
CTGCTTGAATACGGACGTT	CTGCTTGAATACGGACGTT	AAQM03001204	1192	+	0	GT1	TGME49_001520_33_1400	TGME49-001520-33-1400	TGME49_001520	TGME49_201520	PPM3G	GTAAATGGGGATGTCAAGTTGCTGCTTGAATACGGACGTTGTTTAAGAGCTATGCTGGAA	16546
CTGCTTGAATACGGACGTT	CTGCTTGAATACGGACGTT	TGGT1_chrVIIa	3788035	-	0	GT1	TGME49_001520_33_1400	TGME49-001520-33-1400	TGME49_001520	TGME49_201520	PPM3G	GTAAATGGGGATGTCAAGTTGCTGCTTGAATACGGACGTTGTTTAAGAGCTATGCTGGAA	16546
CTGCTTGAATACGGACGTT	CTGCTTGAATACGGACGTT	TGGT1_chrVIIa	3795429	-	0	GT1	TGME49_001520_33_1400	TGME49-001520-33-1400	TGME49_001520	TGME49_201520	PPM3G	GTAAATGGGGATGTCAAGTTGCTGCTTGAATACGGACGTTGTTTAAGAGCTATGCTGGAA	16546
CTGGAACGCAGCCCTACGT	CTGGAACGCAGCCCTACGT	TGGT1_chrII	1494435	+	0	GT1	TGME49_097070_30_2712	TGME49-097070-30-2712	TGME49_097070	TGME49_297070	TGME49_297070	GTAAATGGGGATGTCAAGTTGCTGGAACGCAGCCCTACGTGTTTAAGAGCTATGCTGGAA	0
CTGGAGAAGAAATTGGAGA	CTGGAGAAGAAATTGGAGA	TGGT1_chrVIIb	3458289	+	0	GT1	TGME49_058230_38_1470	TGME49-058230-38-1470	TGME49_058230	TGME49_258230	ROP20	GTAAATGGGGATGTCAAGTTGCTGGAGAAGAAATTGGAGAGTTTAAGAGCTATGCTGGAA	30986
CTGGCAACGCGGAGAAGTG	CTGGCAACGCGGAGAAGTG	TGGT1_chrII	1494320	+	0	GT1	TGME49_097070_11_2712	TGME49-097070-11-2712	TGME49_097070	TGME49_297070	TGME49_297070	GTAAATGGGGATGTCAAGTTGCTGGCAACGCGGAGAAGTGGTTTAAGAGCTATGCTGGAA	1
CTGGCACTGGCAAGACCAT	CTGGCACTGGCAAGACCAT	TGGT1_chrVIII	4610788	+	0	GT1	TGME49_071270_24_5028	TGME49-071270-24-5028	TGME49_071270	TGME49_271270	TGME49_271270	GTAAATGGGGATGTCAAGTTGCTGGCACTGGCAAGACCATGTTTAAGAGCTATGCTGGAA	2640
CTGGCGATGTCGCAGTTGC	CTGGCGATGTCGCAGTTGC	TGGT1_chrVIII	5777444	-	0	GT1	TGME49_069460_14_1728	TGME49-069460-14-1728	TGME49_069460	TGME49_269460	EFPP	GTAAATGGGGATGTCAAGTTGCTGGCGATGTCGCAGTTGCGTTTAAGAGCTATGCTGGAA	32062
CTGGCGTCGCTCCCAGAAC	CTGGCGTCGCTCCCAGAAC	TGGT1_chrVIII	19357	-	0	GT1	TGME49_029010_27_2799	TGME49-029010-27-2799	TGME49_029010	TGME49_229010	4	GTAAATGGGGATGTCAAGTTGCTGGCGTCGCTCCCAGAACGTTTAAGAGCTATGCTGGAA	13136
CTGGCGTCGCTCCCAGAAC	CTGGCGTCGCTCCCAGAAC	TGGT1_chrVIII	20293	-	0	GT1	TGME49_029010_27_2799	TGME49-029010-27-2799	TGME49_029010	TGME49_229010	4	GTAAATGGGGATGTCAAGTTGCTGGCGTCGCTCCCAGAACGTTTAAGAGCTATGCTGGAA	13136
CTGGCTGTGGCATGCCCGC	CTGGCTGTGGCATGCCCGC	TGGT1_chrIII	1884915	-	0	GT1	TGME49_054720_38_842	TGME49-054720-38-842	TGME49_054720	TGME49_254720	GRA8	GTAAATGGGGATGTCAAGTTGCTGGCTGTGGCATGCCCGCGTTTAAGAGCTATGCTGGAA	17787
CTGGGGCCGAGGTCGGAGA	CTGGGGCCGAGGTCGGAGA	TGGT1_chrXII	5966264	-	0	GT1	TGME49_078510_57_1884	TGME49-078510-57-1884	TGME49_078510	TGME49_278510	PPM3F	GTAAATGGGGATGTCAAGTTGCTGGGGCCGAGGTCGGAGAGTTTAAGAGCTATGCTGGAA	48157
CTGGTGATGAGCAGTCTGC	CTGGTGATGAGCAGTCTGC	TGGT1_chrVIII	3133424	+	0	GT1	TGME49_073980_8_882	TGME49-073980-8-882	TGME49_073980	TGME49_273980	TGME49_273980	GTAAATGGGGATGTCAAGTTGCTGGTGATGAGCAGTCTGCGTTTAAGAGCTATGCTGGAA	2222
CTGTAAAATGGGCCAGGCC	CTGTAAAATGGGCCAGGCC	TGGT1_chrVIII	5562672	-	0	GT1	TGME49_069890_73_0	TGME49-069890-73-0	TGME49_069890	TGME49_269885	TLN1	GTAAATGGGGATGTCAAGTTGCTGTAAAATGGGCCAGGCCGTTTAAGAGCTATGCTGGAA	3494
CTGTCCCCCATCCCACGCA	CTGTCCCCCATCCCACGCA	TGGT1_chrIa	1282176	-	0	GT1	TGME49_094970_90_0	TGME49-094970-90-0	TGME49_094970	TGME49_294970	TGME49_294970	GTAAATGGGGATGTCAAGTTGCTGTCCCCCATCCCACGCAGTTTAAGAGCTATGCTGGAA	39
CTGTCGCGAGGAATTAAAG	CTGTCGCGAGGAATTAAAG	TGGT1_chrX	6170428	-	0	GT1	TGME49_014410_2_1346	TGME49-014410-2-1346	TGME49_014410	TGME49_214410	TGME49_214410	GTAAATGGGGATGTCAAGTTGCTGTCGCGAGGAATTAAAGGTTTAAGAGCTATGCTGGAA	4801
CTGTCGGGACTGCGAAGTA	CTGTCGGGACTGCGAAGTA	TGGT1_chrIII	1741293	-	0	GT1	TGME49_054470_56_1798	TGME49-054470-56-1798	TGME49_054470	TGME49_254470	1	GTAAATGGGGATGTCAAGTTGCTGTCGGGACTGCGAAGTAGTTTAAGAGCTATGCTGGAA	22598
CTGTGCTGCAAAGCATTAC	CTGTGCTGCAAAGCATTAC	AAQM03000418	139	-	0	GT1	TGME49_077240_7_3250	TGME49-077240-7-3250	TGME49_077240	TGME49_277240	NTPase I	GTAAATGGGGATGTCAAGTTGCTGTGCTGCAAAGCATTACGTTTAAGAGCTATGCTGGAA	891
CTGTGCTGCAAAGCATTAC	CTGTGCTGCAAAGCATTAC	AAQM03000513	870	-	0	GT1	TGME49_077240_7_3250	TGME49-077240-7-3250	TGME49_077240	TGME49_277240	NTPase I	GTAAATGGGGATGTCAAGTTGCTGTGCTGCAAAGCATTACGTTTAAGAGCTATGCTGGAA	891
CTGTTCCAAATAAACGCCA	CTGTTCCAAATAAACGCCA	TGGT1_chrXII	5966305	-	0	GT1	TGME49_078510_67_1884	TGME49-078510-67-1884	TGME49_078510	TGME49_278510	PPM3F	GTAAATGGGGATGTCAAGTTGCTGTTCCAAATAAACGCCAGTTTAAGAGCTATGCTGGAA	21854
CTTATGCTTGATTCATTTG	CTTATGCTTGATTCATTTG	AAQM03000432	1075	-	0	GT1	TGME49_042120_2_834	TGME49-042120-2-834	TGME49_042120	TGME49_242118	TGME49_242118	GTAAATGGGGATGTCAAGTTGCTTATGCTTGATTCATTTGGTTTAAGAGCTATGCTGGAA	16916
CTTCACCTGTCTTTGACTG	CTTCACCTGTCTTTGACTG	TGGT1_chrIb	857026	+	0	GT1	TGME49_008740_35_2552	TGME49-008740-35-2552	TGME49_008740	TGME49_208740	MCP3	GTAAATGGGGATGTCAAGTTGCTTCACCTGTCTTTGACTGGTTTAAGAGCTATGCTGGAA	10670
CTTCAGATGGCTCTTGCGG	CTTCAGATGGCTCTTGCGG	TGGT1_chrVI	1589455	-	0	GT1	TGME49_041000_23_608	TGME49-041000-23-608	TGME49_041000	TGME49_241000	ROP51	GTAAATGGGGATGTCAAGTTGCTTCAGATGGCTCTTGCGGGTTTAAGAGCTATGCTGGAA	14858
CTTCATGCCTTCAGAAAGC	CTTCATGCCTTCAGAAAGC	TGGT1_chrX	5904404	-	0	GT1	TGME49_014080_12_794	TGME49-014080-12-794	TGME49_014080	TGME49_214080	Toxofilin	GTAAATGGGGATGTCAAGTTGCTTCATGCCTTCAGAAAGCGTTTAAGAGCTATGCTGGAA	22910
CTTCCCCACCATTCCCAGA	CTTCCCCACCATTCCCAGA	TGGT1_chrIII	169429	-	0	GT1	TGME49_075860_39_1348	TGME49-075860-39-1348	TGME49_075860	TGME49_275860	TGME49_275860	GTAAATGGGGATGTCAAGTTGCTTCCCCACCATTCCCAGAGTTTAAGAGCTATGCTGGAA	0
CTTCCCCCACACCCGTAAC	CTTCCCCCACACCCGTAAC	TGGT1_chrX	956716	+	0	GT1	TGME49_027280_8_2260	TGME49-027280-8-2260	TGME49_027280	TGME49_227280	GRA3	GTAAATGGGGATGTCAAGTTGCTTCCCCCACACCCGTAACGTTTAAGAGCTATGCTGGAA	34990
CTTCCTCGTGGTCCTCCAC	CTTCCTCGTGGTCCTCCAC	TGGT1_chrXI	970816	-	0	GT1	TGME49_110010_29_1894	TGME49-110010-29-1894	TGME49_110010	TGME49_310010	1	GTAAATGGGGATGTCAAGTTGCTTCCTCGTGGTCCTCCACGTTTAAGAGCTATGCTGGAA	34656
CTTCCTTGCATAGAAAATC	CTTCCTTGCATAGAAAATC	TGGT1_chrXII	3111345	+	0	GT1	TGME49_047220_47_3480	TGME49-047220-47-3480	TGME49_047220	TGME49_247220	TGME49_247220	GTAAATGGGGATGTCAAGTTGCTTCCTTGCATAGAAAATCGTTTAAGAGCTATGCTGGAA	2093
CTTCCTTTTTGACCAGATC	CTTCCTTTTTGACCAGATC	TGGT1_chrVIII	5780837	-	0	GT1	TGME49_069460_5_5184	TGME49-069460-5-5184	TGME49_069460	TGME49_269460	EFPP	GTAAATGGGGATGTCAAGTTGCTTCCTTTTTGACCAGATCGTTTAAGAGCTATGCTGGAA	22575
CTTCGAAAGGAGGAGCCAG	CTTCGAAAGGAGGAGCCAG	TGGT1_chrVIII	5679637	-	0	GT1	TGME49_069690_18_1502	TGME49-069690-18-1502	TGME49_069690	TGME49_269690	GRA29	GTAAATGGGGATGTCAAGTTGCTTCGAAAGGAGGAGCCAGGTTTAAGAGCTATGCTGGAA	7219
CTTCGAGACATCGTCATGC	CTTCGAGACATCGTCATGC	TGGT1_chrXI	3928659	-	0	GT1	TGME49_114260_25_1581	TGME49-114260-25-1581	TGME49_114260	TGME49_314260	TGME49_314260	GTAAATGGGGATGTCAAGTTGCTTCGAGACATCGTCATGCGTTTAAGAGCTATGCTGGAA	10798
CTTCTACACCCTCTGGTTG	CTTCTACACCCTCTGGTTG	TGGT1_chrXI	4683479	+	0	GT1	TGME49_115470_22_3230	TGME49-115470-22-3230	TGME49_115470	TGME49_315470	TGME49_315470	GTAAATGGGGATGTCAAGTTGCTTCTACACCCTCTGGTTGGTTTAAGAGCTATGCTGGAA	32270
CTTCTGCGGGACTACAACG	CTTCTGCGGGACTACAACG	TGGT1_chrX	5659597	-	0	GT1	TGME49_037180_36_902	TGME49-037180-36-902	TGME49_037180	TGME49_237180	ROP24	GTAAATGGGGATGTCAAGTTGCTTCTGCGGGACTACAACGGTTTAAGAGCTATGCTGGAA	3130
CTTGAACCGACAATTGGCT	CTTGAACCGACAATTGGCT	TGGT1_chrXI	345939	-	0	GT1	TGME49_108950_3_1036	TGME49-108950-3-1036	TGME49_108950	TGME49_308950	TGME49_308950	GTAAATGGGGATGTCAAGTTGCTTGAACCGACAATTGGCTGTTTAAGAGCTATGCTGGAA	18469
CTTGAGGCTCGTCAGCAAC	CTTGAGGCTCGTCAGCAAC	TGGT1_chrXII	1941966	+	0	GT1	TGME49_017680_2_13108	TGME49-017680-2-13108	TGME49_017680	TGME49_217680	GRA57	GTAAATGGGGATGTCAAGTTGCTTGAGGCTCGTCAGCAACGTTTAAGAGCTATGCTGGAA	2820
CTTGGATGCATCGCAGGCG	CTTGGATGCATCGCAGGCG	TGGT1_chrIa	1001622	-	0	GT1	TGME49_094630_22_1276	TGME49-094630-22-1276	TGME49_094630	TGME49_294630	TGME49_294630	GTAAATGGGGATGTCAAGTTGCTTGGATGCATCGCAGGCGGTTTAAGAGCTATGCTGGAA	12990
CTTGGCTTTCGTTGAATCC	CTTGGCTTTCGTTGAATCC	TGGT1_chrVIII	4610608	+	0	GT1	TGME49_071270_2_5028	TGME49-071270-2-5028	TGME49_071270	TGME49_271270	TGME49_271270	GTAAATGGGGATGTCAAGTTGCTTGGCTTTCGTTGAATCCGTTTAAGAGCTATGCTGGAA	11307
CTTGTTGGAAGATCATCAG	CTTGTTGGAAGATCATCAG	AAQM03002094	34	+	0	GT1	TGME49_069880_18_771	TGME49-069880-18-771	TGME49_069880	TGME49_269885	TLN1	GTAAATGGGGATGTCAAGTTGCTTGTTGGAAGATCATCAGGTTTAAGAGCTATGCTGGAA	279
CTTGTTGGAAGATCATCAG	CTTGTTGGAAGATCATCAG	AAQM03002094	67	+	0	GT1	TGME49_069880_18_771	TGME49-069880-18-771	TGME49_069880	TGME49_269885	TLN1	GTAAATGGGGATGTCAAGTTGCTTGTTGGAAGATCATCAGGTTTAAGAGCTATGCTGGAA	279
CTTGTTGGAAGATCATCAG	CTTGTTGGAAGATCATCAG	AAQM03002094	100	+	0	GT1	TGME49_069880_18_771	TGME49-069880-18-771	TGME49_069880	TGME49_269885	TLN1	GTAAATGGGGATGTCAAGTTGCTTGTTGGAAGATCATCAGGTTTAAGAGCTATGCTGGAA	279
CTTGTTGGAAGATCATCAG	CTTGTTGGAAGATCATCAG	AAQM03002094	133	+	0	GT1	TGME49_069880_18_771	TGME49-069880-18-771	TGME49_069880	TGME49_269885	TLN1	GTAAATGGGGATGTCAAGTTGCTTGTTGGAAGATCATCAGGTTTAAGAGCTATGCTGGAA	279
CTTGTTGGAAGATCATCAG	CTTGTTGGAAGATCATCAG	AAQM03002094	199	+	0	GT1	TGME49_069880_18_771	TGME49-069880-18-771	TGME49_069880	TGME49_269885	TLN1	GTAAATGGGGATGTCAAGTTGCTTGTTGGAAGATCATCAGGTTTAAGAGCTATGCTGGAA	279
CTTGTTGGAAGATCATCAG	CTTGTTGGAAGATCATCAG	AAQM03002094	232	+	0	GT1	TGME49_069880_18_771	TGME49-069880-18-771	TGME49_069880	TGME49_269885	TLN1	GTAAATGGGGATGTCAAGTTGCTTGTTGGAAGATCATCAGGTTTAAGAGCTATGCTGGAA	279
CTTGTTGGAAGATCATCAG	CTTGTTGGAAGATCATCAG	TGGT1_chrVIII	5567450	-	0	GT1	TGME49_069880_18_771	TGME49-069880-18-771	TGME49_069880	TGME49_269885	TLN1	GTAAATGGGGATGTCAAGTTGCTTGTTGGAAGATCATCAGGTTTAAGAGCTATGCTGGAA	279
CTTGTTGGAAGATCATCAG	CTTGTTGGAAGATCATCAG	TGGT1_chrVIII	5567483	-	0	GT1	TGME49_069880_18_771	TGME49-069880-18-771	TGME49_069880	TGME49_269885	TLN1	GTAAATGGGGATGTCAAGTTGCTTGTTGGAAGATCATCAGGTTTAAGAGCTATGCTGGAA	279
CTTGTTGGAAGATCATCAG	CTTGTTGGAAGATCATCAG	TGGT1_chrVIII	5567516	-	0	GT1	TGME49_069880_18_771	TGME49-069880-18-771	TGME49_069880	TGME49_269885	TLN1	GTAAATGGGGATGTCAAGTTGCTTGTTGGAAGATCATCAGGTTTAAGAGCTATGCTGGAA	279
CTTGTTGGAAGATCATCAG	CTTGTTGGAAGATCATCAG	TGGT1_chrVIII	5567549	-	0	GT1	TGME49_069880_18_771	TGME49-069880-18-771	TGME49_069880	TGME49_269885	TLN1	GTAAATGGGGATGTCAAGTTGCTTGTTGGAAGATCATCAGGTTTAAGAGCTATGCTGGAA	279
CTTGTTGGAAGATCATCAG	CTTGTTGGAAGATCATCAG	TGGT1_chrVIII	5567582	-	0	GT1	TGME49_069880_18_771	TGME49-069880-18-771	TGME49_069880	TGME49_269885	TLN1	GTAAATGGGGATGTCAAGTTGCTTGTTGGAAGATCATCAGGTTTAAGAGCTATGCTGGAA	279
CTTGTTGGAAGATCATCAG	CTTGTTGGAAGATCATCAG	TGGT1_chrVIII	5567648	-	0	GT1	TGME49_069880_18_771	TGME49-069880-18-771	TGME49_069880	TGME49_269885	TLN1	GTAAATGGGGATGTCAAGTTGCTTGTTGGAAGATCATCAGGTTTAAGAGCTATGCTGGAA	279
CTTGTTGGAAGATCATCAG	CTTGTTGGAAGATCATCAG	TGGT1_chrVIII	5567681	-	0	GT1	TGME49_069880_18_771	TGME49-069880-18-771	TGME49_069880	TGME49_269885	TLN1	GTAAATGGGGATGTCAAGTTGCTTGTTGGAAGATCATCAGGTTTAAGAGCTATGCTGGAA	279
CTTGTTGGAAGATCATCAG	CTTGTTGGAAGATCATCAG	TGGT1_chrVIII	5567714	-	0	GT1	TGME49_069880_18_771	TGME49-069880-18-771	TGME49_069880	TGME49_269885	TLN1	GTAAATGGGGATGTCAAGTTGCTTGTTGGAAGATCATCAGGTTTAAGAGCTATGCTGGAA	279
CTTGTTGGAAGATCATCAG	CTTGTTGGAAGATCATCAG	TGGT1_chrVIII	5567747	-	0	GT1	TGME49_069880_18_771	TGME49-069880-18-771	TGME49_069880	TGME49_269885	TLN1	GTAAATGGGGATGTCAAGTTGCTTGTTGGAAGATCATCAGGTTTAAGAGCTATGCTGGAA	279
CTTGTTGGAAGATCATCAG	CTTGTTGGAAGATCATCAG	TGGT1_chrVIII	5567780	-	0	GT1	TGME49_069880_18_771	TGME49-069880-18-771	TGME49_069880	TGME49_269885	TLN1	GTAAATGGGGATGTCAAGTTGCTTGTTGGAAGATCATCAGGTTTAAGAGCTATGCTGGAA	279
CTTGTTGGAAGATCATCAG	CTTGTTGGAAGATCATCAG	TGGT1_chrVIII	5567846	-	0	GT1	TGME49_069880_18_771	TGME49-069880-18-771	TGME49_069880	TGME49_269885	TLN1	GTAAATGGGGATGTCAAGTTGCTTGTTGGAAGATCATCAGGTTTAAGAGCTATGCTGGAA	279
CTTGTTGGAAGATCATCAG	CTTGTTGGAAGATCATCAG	TGGT1_chrVIII	5567879	-	0	GT1	TGME49_069880_18_771	TGME49-069880-18-771	TGME49_069880	TGME49_269885	TLN1	GTAAATGGGGATGTCAAGTTGCTTGTTGGAAGATCATCAGGTTTAAGAGCTATGCTGGAA	279
CTTGTTGGAAGATCATCAG	CTTGTTGGAAGATCATCAG	TGGT1_chrVIII	5567912	-	0	GT1	TGME49_069880_18_771	TGME49-069880-18-771	TGME49_069880	TGME49_269885	TLN1	GTAAATGGGGATGTCAAGTTGCTTGTTGGAAGATCATCAGGTTTAAGAGCTATGCTGGAA	279
CTTGTTGGAAGATCATCAG	CTTGTTGGAAGATCATCAG	TGGT1_chrVIII	5568358	-	0	GT1	TGME49_069880_18_771	TGME49-069880-18-771	TGME49_069880	TGME49_269885	TLN1	GTAAATGGGGATGTCAAGTTGCTTGTTGGAAGATCATCAGGTTTAAGAGCTATGCTGGAA	279
CTTGTTGGAAGATCATCAG	CTTGTTGGAAGATCATCAG	TGGT1_chrVIII	5568391	-	0	GT1	TGME49_069880_18_771	TGME49-069880-18-771	TGME49_069880	TGME49_269885	TLN1	GTAAATGGGGATGTCAAGTTGCTTGTTGGAAGATCATCAGGTTTAAGAGCTATGCTGGAA	279
CTTGTTGGAAGATCATCAG	CTTGTTGGAAGATCATCAG	TGGT1_chrVIII	5568458	-	0	GT1	TGME49_069880_18_771	TGME49-069880-18-771	TGME49_069880	TGME49_269885	TLN1	GTAAATGGGGATGTCAAGTTGCTTGTTGGAAGATCATCAGGTTTAAGAGCTATGCTGGAA	279
CTTGTTGGAAGATCATCAG	CTTGTTGGAAGATCATCAG	TGGT1_chrVIII	5568491	-	0	GT1	TGME49_069880_18_771	TGME49-069880-18-771	TGME49_069880	TGME49_269885	TLN1	GTAAATGGGGATGTCAAGTTGCTTGTTGGAAGATCATCAGGTTTAAGAGCTATGCTGGAA	279
CTTGTTGGAAGATCATCAG	CTTGTTGGAAGATCATCAG	TGGT1_chrVIII	5568524	-	0	GT1	TGME49_069880_18_771	TGME49-069880-18-771	TGME49_069880	TGME49_269885	TLN1	GTAAATGGGGATGTCAAGTTGCTTGTTGGAAGATCATCAGGTTTAAGAGCTATGCTGGAA	279
CTTTCACCAAGTTGAATCT	CTTTCACCAAGTTGAATCT	TGGT1_chrX	2223408	-	0	GT1	TGME49_025320_6_1246	TGME49-025320-6-1246	TGME49_025320	TGME49_225320	TGME49_225320	GTAAATGGGGATGTCAAGTTGCTTTCACCAAGTTGAATCTGTTTAAGAGCTATGCTGGAA	45587
CTTTGTACGGCAAATTGTA	CTTTGTACGGCAAATTGTA	TGGT1_chrX	6681288	+	0	GT1	TGME49_015160_8_1086	TGME49-015160-8-1086	TGME49_015160	TGME49_215160	TGME49_215160	GTAAATGGGGATGTCAAGTTGCTTTGTACGGCAAATTGTAGTTTAAGAGCTATGCTGGAA	4375
CTTTGTCTATCCTCATCGG	CTTTGTCTATCCTCATCGG	TGGT1_chrV	141388	+	0	GT1	TGME49_020240_35_2650	TGME49-020240-35-2650	TGME49_020240	TGME49_220240	GRA31	GTAAATGGGGATGTCAAGTTGCTTTGTCTATCCTCATCGGGTTTAAGAGCTATGCTGGAA	57554
GAAAACTTTCGGCGTTCTG	GAAAACTTTCGGCGTTCTG	AAQM03000398	5974	-	0	GT1	TGME49_042110_33_521	TGME49-042110-33-521	TGME49_042110	TGME49_242110	ROP38	GTAAATGGGGATGTCAAGTTGGAAAACTTTCGGCGTTCTGGTTTAAGAGCTATGCTGGAA	9942
GAAAACTTTCGGCGTTCTG	GAAAACTTTCGGCGTTCTG	AAQM03000495	1577	+	0	GT1	TGME49_042110_33_521	TGME49-042110-33-521	TGME49_042110	TGME49_242110	ROP38	GTAAATGGGGATGTCAAGTTGGAAAACTTTCGGCGTTCTGGTTTAAGAGCTATGCTGGAA	9942
GAAAACTTTCGGCGTTCTG	GAAAACTTTCGGCGTTCTG	TGGT1_chrVI	1833552	-	0	GT1	TGME49_042110_33_521	TGME49-042110-33-521	TGME49_042110	TGME49_242110	ROP38	GTAAATGGGGATGTCAAGTTGGAAAACTTTCGGCGTTCTGGTTTAAGAGCTATGCTGGAA	9942
GAAACGCTTTCTTCGAGAG	GAAACGCTTTCTTCGAGAG	TGGT1_chrVIIa	468176	-	0	GT1	TGME49_080380_7_1710	TGME49-080380-7-1710	TGME49_080380	TGME49_280380	TGME49_280380	GTAAATGGGGATGTCAAGTTGGAAACGCTTTCTTCGAGAGGTTTAAGAGCTATGCTGGAA	49192
GAAAGAAAGTGTTCTGGAA	GAAAGAAAGTGTTCTGGAA	TGGT1_chrXII	114980	+	0	GT1	TGME49_100220_45_6366	TGME49-100220-45-6366	TGME49_100220	TGME49_300220	TGME49_300220	GTAAATGGGGATGTCAAGTTGGAAAGAAAGTGTTCTGGAAGTTTAAGAGCTATGCTGGAA	12225
GAAAGCGGAACTTTCGTAA	GAAAGCGGAACTTTCGTAA	TGGT1_chrIII	2198029	-	0	GT1	TGME49_099060_14_1139	TGME49-099060-14-1139	TGME49_099060	TGME49_299060	NHE2	GTAAATGGGGATGTCAAGTTGGAAAGCGGAACTTTCGTAAGTTTAAGAGCTATGCTGGAA	0
GAAATCCGCCGCTCTTTGT	GAAATCCGCCGCTCTTTGT	TGGT1_chrX	2358135	-	0	GT1	TGME49_025150_51_886	TGME49-025150-51-886	TGME49_025150	TGME49_225150	TGME49_225150	GTAAATGGGGATGTCAAGTTGGAAATCCGCCGCTCTTTGTGTTTAAGAGCTATGCTGGAA	22360
GAAATTTGAGGAAAAAGAT	GAAATTTGAGGAAAAAGAT	TGGT1_chrXI	2636818	+	0	GT1	TGME49_112420_27_4440	TGME49-112420-27-4440	TGME49_112420	TGME49_312420	GRA38	GTAAATGGGGATGTCAAGTTGGAAATTTGAGGAAAAAGATGTTTAAGAGCTATGCTGGAA	23939
GAACAGCGAATTCAGTGCG	GAACAGCGAATTCAGTGCG	TGGT1_chrX	5813857	-	0	GT1	TGME49_037500_22_1745	TGME49-037500-22-1745	TGME49_037500	TGME49_237500	PPM3A	GTAAATGGGGATGTCAAGTTGGAACAGCGAATTCAGTGCGGTTTAAGAGCTATGCTGGAA	45098
GAACGAATCGCTCGCATCG	GAACGAATCGCTCGCATCG	TGGT1_chrII	911487	-	0	GT1	TGME49_022170_22_1392	TGME49-022170-22-1392	TGME49_022170	TGME49_222170	GRA17	GTAAATGGGGATGTCAAGTTGGAACGAATCGCTCGCATCGGTTTAAGAGCTATGCTGGAA	48698
GAACGAGTTGGAGAAACGA	GAACGAGTTGGAGAAACGA	TGGT1_chrXII	571267	+	0	GT1	TGME49_019810_58_6198	TGME49-019810-58-6198	TGME49_019810	TGME49_219810	GRA40	GTAAATGGGGATGTCAAGTTGGAACGAGTTGGAGAAACGAGTTTAAGAGCTATGCTGGAA	26541
GAACGGATCACCCGGCTCG	GAACGGATCACCCGGCTCG	TGGT1_chrIII	1983372	-	0	GT1	TGME49_054880_29_1020	TGME49-054880-29-1020	TGME49_054880	TGME49_254880	TGME49_254880	GTAAATGGGGATGTCAAGTTGGAACGGATCACCCGGCTCGGTTTAAGAGCTATGCTGGAA	6262
GAACTTCTTCTTGTTCATC	GAACTTCTTCTTGTTCATC	TGGT1_chrVIIa	2503217	-	0	GT1	TGME49_003310_1_1000	TGME49-003310-1-1000	TGME49_003310	TGME49_203310	GRA7	GTAAATGGGGATGTCAAGTTGGAACTTCTTCTTGTTCATCGTTTAAGAGCTATGCTGGAA	33651
GAAGAGTCCGTGGCCGGGA	GAAGAGTCCGTGGCCGGGA	TGGT1_chrX	5812668	-	0	GT1	TGME49_037500_0_698	TGME49-037500-0-698	TGME49_037500	TGME49_237500	PPM3A	GTAAATGGGGATGTCAAGTTGGAAGAGTCCGTGGCCGGGAGTTTAAGAGCTATGCTGGAA	34049
GAAGATTGCCATTTCCTGC	GAAGATTGCCATTTCCTGC	TGGT1_chrVIIa	3064565	+	0	GT1	TGME49_002620_52_1569	TGME49-002620-52-1569	TGME49_002620	TGME49_202620	TGME49_202620	GTAAATGGGGATGTCAAGTTGGAAGATTGCCATTTCCTGCGTTTAAGAGCTATGCTGGAA	42310
GAAGGCGACAGTGAGAAAG	GAAGGCGACAGTGAGAAAG	TGGT1_chrVI	1050707	-	0	GT1	TGME49_040090_64_1978	TGME49-040090-64-1978	TGME49_040090	TGME49_240090	ROP34/WNG2	GTAAATGGGGATGTCAAGTTGGAAGGCGACAGTGAGAAAGGTTTAAGAGCTATGCTGGAA	3123
GAAGGTCTCGAGAAGGTTC	GAAGGTCTCGAGAAGGTTC	TGGT1_chrVIIb	897101	-	0	GT1	TGME49_062920_33_338	TGME49-062920-33-338	TGME49_062920	TGME49_262920	TGME49_262920	GTAAATGGGGATGTCAAGTTGGAAGGTCTCGAGAAGGTTCGTTTAAGAGCTATGCTGGAA	2924
GAATGAGCCTGACAAGATG	GAATGAGCCTGACAAGATG	TGGT1_chrIV	1962396	+	0	GT1	TGME49_010820_10_3605	TGME49-010820-10-3605	TGME49_010820	TGME49_210820	TGME49_210820	GTAAATGGGGATGTCAAGTTGGAATGAGCCTGACAAGATGGTTTAAGAGCTATGCTGGAA	9637
GAATGGACTGTAAGTAGAG	GAATGGACTGTAAGTAGAG	TGGT1_chrXI	1526622	-	0	GT1	TGME49_110740_41_542	TGME49-110740-41-542	TGME49_110740	TGME49_310740	TGME49_310740	GTAAATGGGGATGTCAAGTTGGAATGGACTGTAAGTAGAGGTTTAAGAGCTATGCTGGAA	18745
GACAAATGTGAGTGAAAAG	GACAAATGTGAGTGAAAAG	TGGT1_chrVI	3055755	+	0	GT1	TGME49_044250_53_3345	TGME49-044250-53-3345	TGME49_044250	TGME49_244250	TGME49_244250	GTAAATGGGGATGTCAAGTTGGACAAATGTGAGTGAAAAGGTTTAAGAGCTATGCTGGAA	17786
GACAATAGATGCAGTCATC	GACAATAGATGCAGTCATC	TGGT1_chrIII	2198510	-	0	GT1	TGME49_099060_67_1139	TGME49-099060-67-1139	TGME49_099060	TGME49_299060	NHE2	GTAAATGGGGATGTCAAGTTGGACAATAGATGCAGTCATCGTTTAAGAGCTATGCTGGAA	0
GACAATGCGGAGGTGAGAC	GACAATGCGGAGGTGAGAC	TGGT1_chrX	65842	+	0	GT1	TGME49_028760_2_1737	TGME49-028760-2-1737	TGME49_028760	TGME49_228760	TGME49_228760	GTAAATGGGGATGTCAAGTTGGACAATGCGGAGGTGAGACGTTTAAGAGCTATGCTGGAA	6249
GACACGGGGCCCTCATCGG	GACACGGGGCCCTCATCGG	TGGT1_chrVIIa	1958915	+	0	GT1	TGME49_003990_2_2550	TGME49-003990-2-2550	TGME49_003990	TGME49_203990	ROP12	GTAAATGGGGATGTCAAGTTGGACACGGGGCCCTCATCGGGTTTAAGAGCTATGCTGGAA	40609
GACACTAGACTGTCAGCTG	GACACTAGACTGTCAGCTG	TGGT1_chrX	7046160	-	0	GT1	TGME49_015780_18_2148	TGME49-015780-18-2148	TGME49_015780	TGME49_215775	ROP8	GTAAATGGGGATGTCAAGTTGGACACTAGACTGTCAGCTGGTTTAAGAGCTATGCTGGAA	3567
GACACTGCCGACGAAGAAG	GACACTGCCGACGAAGAAG	TGGT1_chrXII	3848650	+	0	GT1	TGME49_048510_125_19995	TGME49-048510-125-19995	TGME49_048510	TGME49_248510	TGME49_248510	GTAAATGGGGATGTCAAGTTGGACACTGCCGACGAAGAAGGTTTAAGAGCTATGCTGGAA	40574
GACAGTTGTAGACCCATCC	GACAGTTGTAGACCCATCC	TGGT1_chrIII	840044	+	0	GT1	TGME49_053330_47_1422	TGME49-053330-47-1422	TGME49_053330	TGME49_253330	BPK1	GTAAATGGGGATGTCAAGTTGGACAGTTGTAGACCCATCCGTTTAAGAGCTATGCTGGAA	532
GACCACCTGCAGCTTGTCC	GACCACCTGCAGCTTGTCC	TGGT1_chrVI	2233048	+	0	GT1	TGME49_042820_3_2528	TGME49-042820-3-2528	TGME49_042820	TGME49_242820	TGME49_242820	GTAAATGGGGATGTCAAGTTGGACCACCTGCAGCTTGTCCGTTTAAGAGCTATGCTGGAA	19138
GACCAGTAGCTCACATCGT	GACCAGTAGCTCACATCGT	TGGT1_chrIX	5262539	-	0	GT1	TGME49_105590_45_372	TGME49-105590-45-372	TGME49_105590	TGME49_305590	TGME49_305590	GTAAATGGGGATGTCAAGTTGGACCAGTAGCTCACATCGTGTTTAAGAGCTATGCTGGAA	4250
GACCCCTGTGGTGCTGAGT	GACCCCTGTGGTGCTGAGT	AAQM03000432	1111	-	0	GT1	TGME49_042120_12_834	TGME49-042120-12-834	TGME49_042120	TGME49_242118	TGME49_242118	GTAAATGGGGATGTCAAGTTGGACCCCTGTGGTGCTGAGTGTTTAAGAGCTATGCTGGAA	39968
GACGAATTCGCGTCCTGGA	GACGAATTCGCGTCCTGGA	TGGT1_chrX	1047225	-	0	GT1	TGME49_027010_6_872	TGME49-027010-6-872	TGME49_027010	TGME49_227010	ROP30	GTAAATGGGGATGTCAAGTTGGACGAATTCGCGTCCTGGAGTTTAAGAGCTATGCTGGAA	40389
GACGAGACTTGGAAAAAAA	GACGAGACTTGGAAAAAAA	TGGT1_chrVIII	6328626	+	0	GT1	TGME49_068760_41_2152	TGME49-068760-41-2152	TGME49_068760	TGME49_268760	TGME49_268760	GTAAATGGGGATGTCAAGTTGGACGAGACTTGGAAAAAAAGTTTAAGAGCTATGCTGGAA	11511
GACGATTGACAAAGGGCGA	GACGATTGACAAAGGGCGA	TGGT1_chrV	2316579	+	0	GT1	TGME49_085290_48_930	TGME49-085290-48-930	TGME49_085290	TGME49_285290	TGME49_285290	GTAAATGGGGATGTCAAGTTGGACGATTGACAAAGGGCGAGTTTAAGAGCTATGCTGGAA	92983
GACGCCCCGGGTACAAATT	GACGCCCCGGGTACAAATT	AAQM03000478	936	-	0	GT1	TGME49_042240_17_924	TGME49-042240-17-924	TGME49_042240	TGME49_242240	ROP19A	GTAAATGGGGATGTCAAGTTGGACGCCCCGGGTACAAATTGTTTAAGAGCTATGCTGGAA	50028
GACGCCCCGGGTACAAATT	GACGCCCCGGGTACAAATT	AAQM03000482	941	-	0	GT1	TGME49_042240_17_924	TGME49-042240-17-924	TGME49_042240	TGME49_242240	ROP19A	GTAAATGGGGATGTCAAGTTGGACGCCCCGGGTACAAATTGTTTAAGAGCTATGCTGGAA	50028
GACGCGAGTCCAGCGATAA	GACGCGAGTCCAGCGATAA	TGGT1_chrVIII	1739815	-	0	GT1	TGME49_032000_15_2163	TGME49-032000-15-2163	TGME49_032000	TGME49_232000	GRA30	GTAAATGGGGATGTCAAGTTGGACGCGAGTCCAGCGATAAGTTTAAGAGCTATGCTGGAA	28578
GACGCTTCGGATCCACCTA	GACGCTTCGGATCCACCTA	TGGT1_chrVIIa	3064267	+	0	GT1	TGME49_002620_12_1569	TGME49-002620-12-1569	TGME49_002620	TGME49_202620	TGME49_202620	GTAAATGGGGATGTCAAGTTGGACGCTTCGGATCCACCTAGTTTAAGAGCTATGCTGGAA	70444
GACGGGGAGGCGTTTGCAG	GACGGGGAGGCGTTTGCAG	TGGT1_chrV	712744	+	0	GT1	TGME49_013070_74_3624	TGME49-013070-74-3624	TGME49_013070	TGME49_213069	TGME49_213069	GTAAATGGGGATGTCAAGTTGGACGGGGAGGCGTTTGCAGGTTTAAGAGCTATGCTGGAA	8620
GACGTCGTATGCCAGCTGC	GACGTCGTATGCCAGCTGC	TGGT1_chrXI	2637056	+	0	GT1	TGME49_112420_50_4440	TGME49-112420-50-4440	TGME49_112420	TGME49_312420	GRA38	GTAAATGGGGATGTCAAGTTGGACGTCGTATGCCAGCTGCGTTTAAGAGCTATGCTGGAA	5515
GACGTGGCTGCCGTCGAGA	GACGTGGCTGCCGTCGAGA	TGGT1_chrVIIa	4322603	+	0	GT1	TGME49_082170_15_2175	TGME49-082170-15-2175	TGME49_082170	TGME49_282170	TGME49_282170	GTAAATGGGGATGTCAAGTTGGACGTGGCTGCCGTCGAGAGTTTAAGAGCTATGCTGGAA	9633
GACGTTGCTGAGCTCTGAC	GACGTTGCTGAGCTCTGAC	TGGT1_chrII	854361	+	0	GT1	TGME49_022100_14_3165	TGME49-022100-14-3165	TGME49_022100	TGME49_222100	TGME49_222100	GTAAATGGGGATGTCAAGTTGGACGTTGCTGAGCTCTGACGTTTAAGAGCTATGCTGGAA	29819
GACTCGACTTCCGAACTGC	GACTCGACTTCCGAACTGC	AAQM03000420	2878	-	0	GT1	TGME49_037800_26_402	TGME49-037800-26-402	TGME49_037800	TGME49_237800	GRA11B	GTAAATGGGGATGTCAAGTTGGACTCGACTTCCGAACTGCGTTTAAGAGCTATGCTGGAA	73598
GACTCGCCTTCCAAAAGGC	GACTCGCCTTCCAAAAGGC	TGGT1_chrVIIb	1524051	+	0	GT1	TGME49_061750_26_3360	TGME49-061750-26-3360	TGME49_061750	TGME49_261750	10	GTAAATGGGGATGTCAAGTTGGACTCGCCTTCCAAAAGGCGTTTAAGAGCTATGCTGGAA	4138
GACTCGGCGCCCCCACTGG	GACTCGGCGCCCCCACTGG	TGGT1_chrIX	2574780	-	0	GT1	TGME49_088840_5_1344	TGME49-088840-5-1344	TGME49_088840	TGME49_288840	GRA18	GTAAATGGGGATGTCAAGTTGGACTCGGCGCCCCCACTGGGTTTAAGAGCTATGCTGGAA	24046
GACTGTGAATAGACCCGAC	GACTGTGAATAGACCCGAC	TGGT1_chrVIII	4874684	-	0	GT1	TGME49_070920_9_520	TGME49-070920-9-520	TGME49_070920	TGME49_270920	ROP32	GTAAATGGGGATGTCAAGTTGGACTGTGAATAGACCCGACGTTTAAGAGCTATGCTGGAA	38606
GACTTGTGCGGCCGTCGTA	GACTTGTGCGGCCGTCGTA	TGGT1_chrIa	951389	+	0	GT1	TGME49_094560_1_1269	TGME49-094560-1-1269	TGME49_094560	TGME49_294560	ROP37	GTAAATGGGGATGTCAAGTTGGACTTGTGCGGCCGTCGTAGTTTAAGAGCTATGCTGGAA	0
GAGAAGGAGAGGTTGACAC	GAGAAGGAGAGGTTGACAC	TGGT1_chrX	5457756	-	0	GT1	TGME49_036890_44_1284	TGME49-036890-44-1284	TGME49_036890	TGME49_236890	GRA37	GTAAATGGGGATGTCAAGTTGGAGAAGGAGAGGTTGACACGTTTAAGAGCTATGCTGGAA	13653
GAGAAGGGATTCTTTCAGA	GAGAAGGGATTCTTTCAGA	TGGT1_chrIII	32649	+	0	GT1	TGME49_076210_26_433	TGME49-076210-26-433	TGME49_076210	TGME49_276210	TGME49_276210	GTAAATGGGGATGTCAAGTTGGAGAAGGGATTCTTTCAGAGTTTAAGAGCTATGCTGGAA	12106
GAGAATGCTGCGTTCGATC	GAGAATGCTGCGTTCGATC	TGGT1_chrVIII	6328516	+	0	GT1	TGME49_068760_28_2152	TGME49-068760-28-2152	TGME49_068760	TGME49_268760	TGME49_268760	GTAAATGGGGATGTCAAGTTGGAGAATGCTGCGTTCGATCGTTTAAGAGCTATGCTGGAA	61416
GAGAGAAGATGTATGTCGG	GAGAGAAGATGTATGTCGG	TGGT1_chrXII	2872071	+	0	GT1	TGME49_046710_15_1724	TGME49-046710-15-1724	TGME49_046710	TGME49_246710	TGME49_246710	GTAAATGGGGATGTCAAGTTGGAGAGAAGATGTATGTCGGGTTTAAGAGCTATGCTGGAA	10128
GAGAGCCGACGCCCCACTC	GAGAGCCGACGCCCCACTC	TGGT1_chrIX	3052707	-	0	GT1	TGME49_089380_29_896	TGME49-089380-29-896	TGME49_089380	TGME49_289380	GRA39	GTAAATGGGGATGTCAAGTTGGAGAGCCGACGCCCCACTCGTTTAAGAGCTATGCTGGAA	57719
GAGAGGACTCCAGATAGTG	GAGAGGACTCCAGATAGTG	TGGT1_chrXII	3854341	+	0	GT1	TGME49_048510_154_25327	TGME49-048510-154-25327	TGME49_048510	TGME49_248510	TGME49_248510	GTAAATGGGGATGTCAAGTTGGAGAGGACTCCAGATAGTGGTTTAAGAGCTATGCTGGAA	3234
GAGATGCCCAGCACAGGAT	GAGATGCCCAGCACAGGAT	TGGT1_chrIX	2003122	-	0	GT1	TGME49_064600_22_1311	TGME49-064600-22-1311	TGME49_064600	TGME49_264600	TGME49_264600	GTAAATGGGGATGTCAAGTTGGAGATGCCCAGCACAGGATGTTTAAGAGCTATGCTGGAA	2979
GAGCACGTCGAATTTGTCG	GAGCACGTCGAATTTGTCG	TGGT1_chrX	4523585	-	0	GT1	TGME49_035130_56_0	TGME49-035130-56-0	TGME49_035130	TGME49_235130	TGME49_235130	GTAAATGGGGATGTCAAGTTGGAGCACGTCGAATTTGTCGGTTTAAGAGCTATGCTGGAA	12728
GAGCAGCCCTAGTTCCTGT	GAGCAGCCCTAGTTCCTGT	TGGT1_chrX	5904524	-	0	GT1	TGME49_014080_30_794	TGME49-014080-30-794	TGME49_014080	TGME49_214080	Toxofilin	GTAAATGGGGATGTCAAGTTGGAGCAGCCCTAGTTCCTGTGTTTAAGAGCTATGCTGGAA	15139
GAGCGTGTTCTCCGTGGCC	GAGCGTGTTCTCCGTGGCC	TGGT1_chrIX	5095753	-	0	GT1	TGME49_105250_2_2274	TGME49-105250-2-2274	TGME49_105250	TGME49_305250	TGME49_305250	GTAAATGGGGATGTCAAGTTGGAGCGTGTTCTCCGTGGCCGTTTAAGAGCTATGCTGGAA	10482
GAGGAACACTTTTCTCATC	GAGGAACACTTTTCTCATC	TGGT1_chrIX	5094921	-	0	GT1	TGME49_105250_70_758	TGME49-105250-70-758	TGME49_105250	TGME49_305250	TGME49_305250	GTAAATGGGGATGTCAAGTTGGAGGAACACTTTTCTCATCGTTTAAGAGCTATGCTGGAA	2552
GAGGAGAGTCATTTTCGGG	GAGGAGAGTCATTTTCGGG	TGGT1_chrXI	3359651	+	0	GT1	TGME49_113440_53_2396	TGME49-113440-53-2396	TGME49_113440	TGME49_313440	TGME49_313440	GTAAATGGGGATGTCAAGTTGGAGGAGAGTCATTTTCGGGGTTTAAGAGCTATGCTGGAA	13157
GAGGCCTTGCTTGACAATG	GAGGCCTTGCTTGACAATG	TGGT1_chrII	2070184	+	0	GT1	TGME49_097880_24_1856	TGME49-097880-24-1856	TGME49_097880	TGME49_297880	GRA23	GTAAATGGGGATGTCAAGTTGGAGGCCTTGCTTGACAATGGTTTAAGAGCTATGCTGGAA	5724
GAGGCGCCTATTCAACTTG	GAGGCGCCTATTCAACTTG	TGGT1_chrIII	1419785	-	0	GT1	TGME49_054080_18_461	TGME49-054080-18-461	TGME49_054080	TGME49_254080	TGME49_254080	GTAAATGGGGATGTCAAGTTGGAGGCGCCTATTCAACTTGGTTTAAGAGCTATGCTGGAA	6011
GAGGCGTCCGTCCCCTGTG	GAGGCGTCCGTCCCCTGTG	TGGT1_chrXI	4697791	+	0	GT1	TGME49_115490_45_2428	TGME49-115490-45-2428	TGME49_115490	TGME49_315490	ROP10	GTAAATGGGGATGTCAAGTTGGAGGCGTCCGTCCCCTGTGGTTTAAGAGCTATGCTGGAA	1900
GAGGGGAAGAACTCCGTAG	GAGGGGAAGAACTCCGTAG	TGGT1_chrXII	3323587	+	0	GT1	TGME49_047520_49_1844	TGME49-047520-49-1844	TGME49_047520	TGME49_247520	WIP	GTAAATGGGGATGTCAAGTTGGAGGGGAAGAACTCCGTAGGTTTAAGAGCTATGCTGGAA	26824
GAGTAAGAGGAGCAGGAGC	GAGTAAGAGGAGCAGGAGC	AAQM03001375	3	-	0	GT1	TGME49_081780_17_753	TGME49-081780-17-753	TGME49_081780	TGME49_281675	ROP45	GTAAATGGGGATGTCAAGTTGGAGTAAGAGGAGCAGGAGCGTTTAAGAGCTATGCTGGAA	13
GAGTAAGAGGAGCAGGAGC	GAGTAAGAGGAGCAGGAGC	AAQM03001375	177	-	0	GT1	TGME49_081780_17_753	TGME49-081780-17-753	TGME49_081780	TGME49_281675	ROP45	GTAAATGGGGATGTCAAGTTGGAGTAAGAGGAGCAGGAGCGTTTAAGAGCTATGCTGGAA	13
GAGTAAGAGGAGCAGGAGC	GAGTAAGAGGAGCAGGAGC	AAQM03001375	357	-	0	GT1	TGME49_081780_17_753	TGME49-081780-17-753	TGME49_081780	TGME49_281675	ROP45	GTAAATGGGGATGTCAAGTTGGAGTAAGAGGAGCAGGAGCGTTTAAGAGCTATGCTGGAA	13
GAGTAAGAGGAGCAGGAGC	GAGTAAGAGGAGCAGGAGC	AAQM03001375	537	-	0	GT1	TGME49_081780_17_753	TGME49-081780-17-753	TGME49_081780	TGME49_281675	ROP45	GTAAATGGGGATGTCAAGTTGGAGTAAGAGGAGCAGGAGCGTTTAAGAGCTATGCTGGAA	13
GAGTAAGAGGAGCAGGAGC	GAGTAAGAGGAGCAGGAGC	AAQM03001375	711	-	0	GT1	TGME49_081780_17_753	TGME49-081780-17-753	TGME49_081780	TGME49_281675	ROP45	GTAAATGGGGATGTCAAGTTGGAGTAAGAGGAGCAGGAGCGTTTAAGAGCTATGCTGGAA	13
GAGTAAGAGGAGCAGGAGC	GAGTAAGAGGAGCAGGAGC	TGGT1_chrVIIa	4154863	+	0	GT1	TGME49_081780_17_753	TGME49-081780-17-753	TGME49_081780	TGME49_281675	ROP45	GTAAATGGGGATGTCAAGTTGGAGTAAGAGGAGCAGGAGCGTTTAAGAGCTATGCTGGAA	13
GAGTAAGAGGAGCAGGAGC	GAGTAAGAGGAGCAGGAGC	TGGT1_chrVIIa	4155037	+	0	GT1	TGME49_081780_17_753	TGME49-081780-17-753	TGME49_081780	TGME49_281675	ROP45	GTAAATGGGGATGTCAAGTTGGAGTAAGAGGAGCAGGAGCGTTTAAGAGCTATGCTGGAA	13
GAGTAAGAGGAGCAGGAGC	GAGTAAGAGGAGCAGGAGC	TGGT1_chrVIIa	4155211	+	0	GT1	TGME49_081780_17_753	TGME49-081780-17-753	TGME49_081780	TGME49_281675	ROP45	GTAAATGGGGATGTCAAGTTGGAGTAAGAGGAGCAGGAGCGTTTAAGAGCTATGCTGGAA	13
GAGTAAGAGGAGCAGGAGC	GAGTAAGAGGAGCAGGAGC	TGGT1_chrVIIa	4155565	+	0	GT1	TGME49_081780_17_753	TGME49-081780-17-753	TGME49_081780	TGME49_281675	ROP45	GTAAATGGGGATGTCAAGTTGGAGTAAGAGGAGCAGGAGCGTTTAAGAGCTATGCTGGAA	13
GAGTAAGAGGAGCAGGAGC	GAGTAAGAGGAGCAGGAGC	TGGT1_chrVIIa	4155739	+	0	GT1	TGME49_081780_17_753	TGME49-081780-17-753	TGME49_081780	TGME49_281675	ROP45	GTAAATGGGGATGTCAAGTTGGAGTAAGAGGAGCAGGAGCGTTTAAGAGCTATGCTGGAA	13
GAGTAAGAGGAGCAGGAGC	GAGTAAGAGGAGCAGGAGC	TGGT1_chrVIIa	4155919	+	0	GT1	TGME49_081780_17_753	TGME49-081780-17-753	TGME49_081780	TGME49_281675	ROP45	GTAAATGGGGATGTCAAGTTGGAGTAAGAGGAGCAGGAGCGTTTAAGAGCTATGCTGGAA	13
GAGTAAGAGGAGCAGGAGC	GAGTAAGAGGAGCAGGAGC	TGGT1_chrVIIa	4156179	+	0	GT1	TGME49_081780_17_753	TGME49-081780-17-753	TGME49_081780	TGME49_281675	ROP45	GTAAATGGGGATGTCAAGTTGGAGTAAGAGGAGCAGGAGCGTTTAAGAGCTATGCTGGAA	13
GAGTAAGAGGAGCAGGAGC	GAGTAAGAGGAGCAGGAGC	TGGT1_chrVIIa	4156353	+	0	GT1	TGME49_081780_17_753	TGME49-081780-17-753	TGME49_081780	TGME49_281675	ROP45	GTAAATGGGGATGTCAAGTTGGAGTAAGAGGAGCAGGAGCGTTTAAGAGCTATGCTGGAA	13
GAGTTCCTCATCCAAGGCG	GAGTTCCTCATCCAAGGCG	TGGT1_chrXII	5967177	-	0	GT1	TGME49_078510_44_2826	TGME49-078510-44-2826	TGME49_078510	TGME49_278510	PPM3F	GTAAATGGGGATGTCAAGTTGGAGTTCCTCATCCAAGGCGGTTTAAGAGCTATGCTGGAA	31309
GATACGAGCCCAAGTAGAG	GATACGAGCCCAAGTAGAG	TGGT1_chrIV	1782283	+	0	GT1	TGME49_011290_45_2468	TGME49-011290-45-2468	TGME49_011290	TGME49_211290	ROP15	GTAAATGGGGATGTCAAGTTGGATACGAGCCCAAGTAGAGGTTTAAGAGCTATGCTGGAA	13539
GATCCAGAGGAGGAACAGA	GATCCAGAGGAGGAACAGA	TGGT1_chrXI	4532181	-	0	GT1	TGME49_115220_1_2682	TGME49-115220-1-2682	TGME49_115220	TGME49_315220	ROP14	GTAAATGGGGATGTCAAGTTGGATCCAGAGGAGGAACAGAGTTTAAGAGCTATGCTGGAA	22224
GATCGAGCAATTCACGGAC	GATCGAGCAATTCACGGAC	AAQM03000172	2053	+	0	GT1	TGME49_041610_40_910	TGME49-041610-40-910	TGME49_041610	TGME49_241610	GRA21	GTAAATGGGGATGTCAAGTTGGATCGAGCAATTCACGGACGTTTAAGAGCTATGCTGGAA	28267
GATCGAGCAATTCACGGAC	GATCGAGCAATTCACGGAC	AAQM03000173	2217	+	0	GT1	TGME49_041610_40_910	TGME49-041610-40-910	TGME49_041610	TGME49_241610	GRA21	GTAAATGGGGATGTCAAGTTGGATCGAGCAATTCACGGACGTTTAAGAGCTATGCTGGAA	28267
GATCGAGCAATTCACGGAC	GATCGAGCAATTCACGGAC	AAQM03000426	2253	-	0	GT1	TGME49_041610_40_910	TGME49-041610-40-910	TGME49_041610	TGME49_241610	GRA21	GTAAATGGGGATGTCAAGTTGGATCGAGCAATTCACGGACGTTTAAGAGCTATGCTGGAA	28267
GATCGAGCAATTCACGGAC	GATCGAGCAATTCACGGAC	AAQM03000434	1634	-	0	GT1	TGME49_041610_40_910	TGME49-041610-40-910	TGME49_041610	TGME49_241610	GRA21	GTAAATGGGGATGTCAAGTTGGATCGAGCAATTCACGGACGTTTAAGAGCTATGCTGGAA	28267
GATCGTCACCAAATCGAAC	GATCGTCACCAAATCGAAC	AAQM03000462	1016	+	0	GT1	TGME49_095110_11_7668	TGME49-095110-11-7668	TGME49_095110	TGME49_295110	ROP7	GTAAATGGGGATGTCAAGTTGGATCGTCACCAAATCGAACGTTTAAGAGCTATGCTGGAA	0
GATCGTCACCAAATCGAAC	GATCGTCACCAAATCGAAC	TGGT1_chrIa	1395264	+	0	GT1	TGME49_095110_11_7668	TGME49-095110-11-7668	TGME49_095110	TGME49_295110	ROP7	GTAAATGGGGATGTCAAGTTGGATCGTCACCAAATCGAACGTTTAAGAGCTATGCTGGAA	0
GATGAGTTGAATACTGTCT	GATGAGTTGAATACTGTCT	AAQM03000066	4241	-	0	GT1	TGME49_077240_39_3250	TGME49-077240-39-3250	TGME49_077240	TGME49_277240	NTPase I	GTAAATGGGGATGTCAAGTTGGATGAGTTGAATACTGTCTGTTTAAGAGCTATGCTGGAA	707
GATGAGTTGAATACTGTCT	GATGAGTTGAATACTGTCT	AAQM03000513	614	-	0	GT1	TGME49_077240_39_3250	TGME49-077240-39-3250	TGME49_077240	TGME49_277240	NTPase I	GTAAATGGGGATGTCAAGTTGGATGAGTTGAATACTGTCTGTTTAAGAGCTATGCTGGAA	707
GATGAGTTGAATACTGTCT	GATGAGTTGAATACTGTCT	TGGT1_chrXII	6592621	-	0	GT1	TGME49_077240_39_3250	TGME49-077240-39-3250	TGME49_077240	TGME49_277240	NTPase I	GTAAATGGGGATGTCAAGTTGGATGAGTTGAATACTGTCTGTTTAAGAGCTATGCTGGAA	707
GATGCTGAATCACTCGGAA	GATGCTGAATCACTCGGAA	TGGT1_chrVIII	5310492	-	0	GT1	TGME49_070240_57_1106	TGME49-070240-57-1106	TGME49_070240	TGME49_270240	MAG1	GTAAATGGGGATGTCAAGTTGGATGCTGAATCACTCGGAAGTTTAAGAGCTATGCTGGAA	22735
GATGTCGCATGAGGTTTGG	GATGTCGCATGAGGTTTGG	TGGT1_chrIX	3052635	-	0	GT1	TGME49_089380_14_896	TGME49-089380-14-896	TGME49_089380	TGME49_289380	GRA39	GTAAATGGGGATGTCAAGTTGGATGTCGCATGAGGTTTGGGTTTAAGAGCTATGCTGGAA	11476
GATTCAGGTCCTCCTCTGA	GATTCAGGTCCTCCTCTGA	TGGT1_chrIV	1817395	+	0	GT1	TGME49_011260_39_1806	TGME49-011260-39-1806	TGME49_011260	TGME49_211260	ROP26	GTAAATGGGGATGTCAAGTTGGATTCAGGTCCTCCTCTGAGTTTAAGAGCTATGCTGGAA	10357
GCAAAGCGCCATACGAGAC	GCAAAGCGCCATACGAGAC	TGGT1_chrIX	5095794	-	0	GT1	TGME49_105250_8_2274	TGME49-105250-8-2274	TGME49_105250	TGME49_305250	TGME49_305250	GTAAATGGGGATGTCAAGTTGGCAAAGCGCCATACGAGACGTTTAAGAGCTATGCTGGAA	6846
GCAACGACAAGAGGGAAGA	GCAACGACAAGAGGGAAGA	TGGT1_chrVIIa	4154837	+	0	GT1	TGME49_081670_27_642	TGME49-081670-27-642	TGME49_081670	TGME49_281675	ROP45	GTAAATGGGGATGTCAAGTTGGCAACGACAAGAGGGAAGAGTTTAAGAGCTATGCTGGAA	398
GCAACTCCTGATCCGATGA	GCAACTCCTGATCCGATGA	TGGT1_chrVIII	1739782	-	0	GT1	TGME49_032000_11_2163	TGME49-032000-11-2163	TGME49_032000	TGME49_232000	GRA30	GTAAATGGGGATGTCAAGTTGGCAACTCCTGATCCGATGAGTTTAAGAGCTATGCTGGAA	25698
GCAAGAGTCTGTAGTTTGG	GCAAGAGTCTGTAGTTTGG	TGGT1_chrX	3839033	-	0	GT1	TGME49_012300_13_2882	TGME49-012300-13-2882	TGME49_012300	TGME49_212300	GRA32	GTAAATGGGGATGTCAAGTTGGCAAGAGTCTGTAGTTTGGGTTTAAGAGCTATGCTGGAA	7943
GCAAGGTTTCAATCACGAA	GCAAGGTTTCAATCACGAA	TGGT1_chrX	715962	-	0	GT1	TGME49_027810_32_968	TGME49-027810-32-968	TGME49_027810	TGME49_227810	ROP11	GTAAATGGGGATGTCAAGTTGGCAAGGTTTCAATCACGAAGTTTAAGAGCTATGCTGGAA	9346
GCAATAAGCAGCTGACCTG	GCAATAAGCAGCTGACCTG	TGGT1_chrX	3838913	-	0	GT1	TGME49_012300_4_2882	TGME49-012300-4-2882	TGME49_012300	TGME49_212300	GRA32	GTAAATGGGGATGTCAAGTTGGCAATAAGCAGCTGACCTGGTTTAAGAGCTATGCTGGAA	0
GCAATCTCGAATTAAACTG	GCAATCTCGAATTAAACTG	TGGT1_chrIb	731423	-	0	GT1	TGME49_008450_28_3260	TGME49-008450-28-3260	TGME49_008450	TGME49_208450	PI-2	GTAAATGGGGATGTCAAGTTGGCAATCTCGAATTAAACTGGTTTAAGAGCTATGCTGGAA	24292
GCACAAGGGGACGCCTTTA	GCACAAGGGGACGCCTTTA	TGGT1_chrVIIa	3064381	+	0	GT1	TGME49_002620_28_1569	TGME49-002620-28-1569	TGME49_002620	TGME49_202620	TGME49_202620	GTAAATGGGGATGTCAAGTTGGCACAAGGGGACGCCTTTAGTTTAAGAGCTATGCTGGAA	34954
GCACCAAGTGCGCACGCTG	GCACCAAGTGCGCACGCTG	TGGT1_chrVI	3055094	+	0	GT1	TGME49_044250_41_2676	TGME49-044250-41-2676	TGME49_044250	TGME49_244250	TGME49_244250	GTAAATGGGGATGTCAAGTTGGCACCAAGTGCGCACGCTGGTTTAAGAGCTATGCTGGAA	8433
GCACCGAGTTTCCAGATTT	GCACCGAGTTTCCAGATTT	AAQM03000066	4109	-	0	GT1	TGME49_077270_12_930	TGME49-077270-12-930	TGME49_077270	TGME49_277270	NTPase II	GTAAATGGGGATGTCAAGTTGGCACCGAGTTTCCAGATTTGTTTAAGAGCTATGCTGGAA	17142
GCACCGAGTTTCCAGATTT	GCACCGAGTTTCCAGATTT	AAQM03000418	3797	-	0	GT1	TGME49_077270_12_930	TGME49-077270-12-930	TGME49_077270	TGME49_277270	NTPase II	GTAAATGGGGATGTCAAGTTGGCACCGAGTTTCCAGATTTGTTTAAGAGCTATGCTGGAA	17142
GCACCGAGTTTCCAGATTT	GCACCGAGTTTCCAGATTT	AAQM03000513	482	-	0	GT1	TGME49_077270_12_930	TGME49-077270-12-930	TGME49_077270	TGME49_277270	NTPase II	GTAAATGGGGATGTCAAGTTGGCACCGAGTTTCCAGATTTGTTTAAGAGCTATGCTGGAA	17142
GCACCGAGTTTCCAGATTT	GCACCGAGTTTCCAGATTT	TGGT1_chrXII	6592489	-	0	GT1	TGME49_077270_12_930	TGME49-077270-12-930	TGME49_077270	TGME49_277270	NTPase II	GTAAATGGGGATGTCAAGTTGGCACCGAGTTTCCAGATTTGTTTAAGAGCTATGCTGGAA	17142
GCACGAACGCAACCGCATG	GCACGAACGCAACCGCATG	TGGT1_chrX	2357980	-	0	GT1	TGME49_025150_36_886	TGME49-025150-36-886	TGME49_025150	TGME49_225150	TGME49_225150	GTAAATGGGGATGTCAAGTTGGCACGAACGCAACCGCATGGTTTAAGAGCTATGCTGGAA	52964
GCACGCTGGCAGCACGAGT	GCACGCTGGCAGCACGAGT	TGGT1_chrXI	1526489	-	0	GT1	TGME49_110740_28_542	TGME49-110740-28-542	TGME49_110740	TGME49_310740	TGME49_310740	GTAAATGGGGATGTCAAGTTGGCACGCTGGCAGCACGAGTGTTTAAGAGCTATGCTGGAA	9039
GCACGTTTTGCCTCGTACA	GCACGTTTTGCCTCGTACA	TGGT1_chrIb	653069	-	0	GT1	TGME49_008370_51_1027	TGME49-008370-51-1027	TGME49_008370	TGME49_208370	GRA46	GTAAATGGGGATGTCAAGTTGGCACGTTTTGCCTCGTACAGTTTAAGAGCTATGCTGGAA	18908
GCACTGAAGCCGGCGACGG	GCACTGAAGCCGGCGACGG	TGGT1_chrXI	5015967	-	0	GT1	TGME49_115910_45_444	TGME49-115910-45-444	TGME49_115910	TGME49_315910	TGME49_315910	GTAAATGGGGATGTCAAGTTGGCACTGAAGCCGGCGACGGGTTTAAGAGCTATGCTGGAA	26650
GCACTGATTCTCGAAAATT	GCACTGATTCTCGAAAATT	TGGT1_chrVIIa	353553	+	0	GT1	TGME49_080480_4_942	TGME49-080480-4-942	TGME49_080480	TGME49_280480	TGME49_280480	GTAAATGGGGATGTCAAGTTGGCACTGATTCTCGAAAATTGTTTAAGAGCTATGCTGGAA	2985
GCACTGGCGAAAAGGAATG	GCACTGGCGAAAAGGAATG	TGGT1_chrXI	4524634	+	0	GT1	TGME49_115210_14_6226	TGME49-115210-14-6226	TGME49_115210	TGME49_315210	TGME49_315210	GTAAATGGGGATGTCAAGTTGGCACTGGCGAAAAGGAATGGTTTAAGAGCTATGCTGGAA	9473
GCACTTTCCGAACTGTTGC	GCACTTTCCGAACTGTTGC	TGGT1_chrVIIb	3422173	+	0	GT1	TGME49_058360_18_3340	TGME49-058360-18-3340	TGME49_058360	TGME49_258360	TGME49_258360	GTAAATGGGGATGTCAAGTTGGCACTTTCCGAACTGTTGCGTTTAAGAGCTATGCTGGAA	20092
GCAGAATGATGTAGCTCTG	GCAGAATGATGTAGCTCTG	TGGT1_chrIa	1288032	-	0	GT1	TGME49_094980_25_406	TGME49-094980-25-406	TGME49_094980	TGME49_294980	TGME49_294980	GTAAATGGGGATGTCAAGTTGGCAGAATGATGTAGCTCTGGTTTAAGAGCTATGCTGGAA	0
GCAGACGAGAACCTGTCGC	GCAGACGAGAACCTGTCGC	TGGT1_chrIa	1001383	-	0	GT1	TGME49_094630_25_957	TGME49-094630-25-957	TGME49_094630	TGME49_294630	TGME49_294630	GTAAATGGGGATGTCAAGTTGGCAGACGAGAACCTGTCGCGTTTAAGAGCTATGCTGGAA	278
GCAGACTCGCCCGCGAGCG	GCAGACTCGCCCGCGAGCG	TGGT1_chrVIII	5275044	-	0	GT1	TGME49_070320_48_1065	TGME49-070320-48-1065	TGME49_070320	TGME49_270320	PPM3C	GTAAATGGGGATGTCAAGTTGGCAGACTCGCCCGCGAGCGGTTTAAGAGCTATGCTGGAA	4737
GCAGAGAGTGATTCCTTGT	GCAGAGAGTGATTCCTTGT	TGGT1_chrIV	1198657	+	0	GT1	TGME49_118530_30_6342	TGME49-118530-30-6342	TGME49_118530	TGME49_318525	TGME49_318525	GTAAATGGGGATGTCAAGTTGGCAGAGAGTGATTCCTTGTGTTTAAGAGCTATGCTGGAA	24288
GCAGAGCTCCGGGCCCGTC	GCAGAGCTCCGGGCCCGTC	TGGT1_chrIII	168725	-	0	GT1	TGME49_075860_46_674	TGME49-075860-46-674	TGME49_075860	TGME49_275860	TGME49_275860	GTAAATGGGGATGTCAAGTTGGCAGAGCTCCGGGCCCGTCGTTTAAGAGCTATGCTGGAA	12102
GCAGCGACGAGGCTGCACA	GCAGCGACGAGGCTGCACA	TGGT1_chrVIII	5781951	-	0	GT1	TGME49_069460_41_6048	TGME49-069460-41-6048	TGME49_069460	TGME49_269460	EFPP	GTAAATGGGGATGTCAAGTTGGCAGCGACGAGGCTGCACAGTTTAAGAGCTATGCTGGAA	62661
GCAGGCGTGGCAAGAGAAG	GCAGGCGTGGCAAGAGAAG	AAQM03000432	1474	-	0	GT1	TGME49_042120_1_1251	TGME49-042120-1-1251	TGME49_042120	TGME49_242118	TGME49_242118	GTAAATGGGGATGTCAAGTTGGCAGGCGTGGCAAGAGAAGGTTTAAGAGCTATGCTGGAA	50284
GCAGGTAGCCCTTGCCGAA	GCAGGTAGCCCTTGCCGAA	TGGT1_chrXI	373969	-	0	GT1	TGME49_108970_29_1983	TGME49-108970-29-1983	TGME49_108970	TGME49_308970	TGME49_308970	GTAAATGGGGATGTCAAGTTGGCAGGTAGCCCTTGCCGAAGTTTAAGAGCTATGCTGGAA	11652
GCAGGTGCGGGAGATTCAA	GCAGGTGCGGGAGATTCAA	TGGT1_chrXI	4120292	+	0	GT1	TGME49_114500_16_8760	TGME49-114500-16-8760	TGME49_114500	TGME49_314500	SUB2	GTAAATGGGGATGTCAAGTTGGCAGGTGCGGGAGATTCAAGTTTAAGAGCTATGCTGGAA	22436
GCAGTCTGGAGTACCGTAG	GCAGTCTGGAGTACCGTAG	TGGT1_chrIb	167732	-	0	GT1	TGME49_007610_15_958	TGME49-007610-15-958	TGME49_007610	TGME49_207610	ROP36	GTAAATGGGGATGTCAAGTTGGCAGTCTGGAGTACCGTAGGTTTAAGAGCTATGCTGGAA	28356
GCATCAGAACCTCCCACAT	GCATCAGAACCTCCCACAT	TGGT1_chrIV	962935	-	0	GT1	TGME49_119340_30_1400	TGME49-119340-30-1400	TGME49_119340	TGME49_319340	CST5 (GRA52)	GTAAATGGGGATGTCAAGTTGGCATCAGAACCTCCCACATGTTTAAGAGCTATGCTGGAA	62425
GCATCCTCATAGCCTGACA	GCATCCTCATAGCCTGACA	AAQM03000420	3352	-	0	GT1	TGME49_037800_34_804	TGME49-037800-34-804	TGME49_037800	TGME49_237800	GRA11B	GTAAATGGGGATGTCAAGTTGGCATCCTCATAGCCTGACAGTTTAAGAGCTATGCTGGAA	40977
GCCAAGCTCCGACTCTACG	GCCAAGCTCCGACTCTACG	TGGT1_chrX	7046212	-	0	GT1	TGME49_015780_26_2148	TGME49-015780-26-2148	TGME49_015780	TGME49_215775	ROP8	GTAAATGGGGATGTCAAGTTGGCCAAGCTCCGACTCTACGGTTTAAGAGCTATGCTGGAA	7449
GCCACCACATCCGCTATCT	GCCACCACATCCGCTATCT	TGGT1_chrIX	3102175	-	0	GT1	TGME49_089540_43_2577	TGME49-089540-43-2577	TGME49_089540	TGME49_289540	SFP1	GTAAATGGGGATGTCAAGTTGGCCACCACATCCGCTATCTGTTTAAGAGCTATGCTGGAA	0
GCCAGCAATATGAGAGCGG	GCCAGCAATATGAGAGCGG	TGGT1_chrVIIa	1784712	-	0	GT1	TGME49_004320_7_1720	TGME49-004320-7-1720	TGME49_004320	TGME49_204320	TGME49_204320	GTAAATGGGGATGTCAAGTTGGCCAGCAATATGAGAGCGGGTTTAAGAGCTATGCTGGAA	6610
GCCAGCTGCGTCGCAGCAA	GCCAGCTGCGTCGCAGCAA	TGGT1_chrVIIb	1725611	-	0	GT1	TGME49_061440_9_3653	TGME49-061440-9-3653	TGME49_061440	TGME49_261440	ARO	GTAAATGGGGATGTCAAGTTGGCCAGCTGCGTCGCAGCAAGTTTAAGAGCTATGCTGGAA	4172
GCCAGGCGCCATCAATCCA	GCCAGGCGCCATCAATCCA	TGGT1_chrIV	1628283	-	0	GT1	TGME49_011460_10_1689	TGME49-011460-10-1689	TGME49_011460	TGME49_211460	4	GTAAATGGGGATGTCAAGTTGGCCAGGCGCCATCAATCCAGTTTAAGAGCTATGCTGGAA	977
GCCATAGTGTCGTAGAAGC	GCCATAGTGTCGTAGAAGC	TGGT1_chrXII	1753852	-	0	GT1	TGME49_017400_28_2349	TGME49-017400-28-2349	TGME49_017400	TGME49_217400	TGME49_217400	GTAAATGGGGATGTCAAGTTGGCCATAGTGTCGTAGAAGCGTTTAAGAGCTATGCTGGAA	20188
GCCATCGAGAACAGAAGCA	GCCATCGAGAACAGAAGCA	TGGT1_chrVI	3055731	+	0	GT1	TGME49_044250_51_3345	TGME49-044250-51-3345	TGME49_044250	TGME49_244250	TGME49_244250	GTAAATGGGGATGTCAAGTTGGCCATCGAGAACAGAAGCAGTTTAAGAGCTATGCTGGAA	4630
GCCATCTCTGAAGGCAAAC	GCCATCTCTGAAGGCAAAC	TGGT1_chrIII	863135	-	0	GT1	TGME49_053370_37_1474	TGME49-053370-37-1474	TGME49_053370	TGME49_253370	RON4L1	GTAAATGGGGATGTCAAGTTGGCCATCTCTGAAGGCAAACGTTTAAGAGCTATGCTGGAA	3863
GCCATGGCTGCGGTAGCTT	GCCATGGCTGCGGTAGCTT	TGGT1_chrVIIa	4267128	+	0	GT1	TGME49_082060_28_2740	TGME49-082060-28-2740	TGME49_082060	TGME49_282055	PP2CHN	GTAAATGGGGATGTCAAGTTGGCCATGGCTGCGGTAGCTTGTTTAAGAGCTATGCTGGAA	3650
GCCCAGATGCCTCCGCTGG	GCCCAGATGCCTCCGCTGG	TGGT1_chrVIIb	1524923	+	0	GT1	TGME49_061750_30_4200	TGME49-061750-30-4200	TGME49_061750	TGME49_261750	10	GTAAATGGGGATGTCAAGTTGGCCCAGATGCCTCCGCTGGGTTTAAGAGCTATGCTGGAA	0
GCCCCAAGTGCACTTTTCG	GCCCCAAGTGCACTTTTCG	TGGT1_chrIX	28241	-	0	GT1	TGME49_079420_30_507	TGME49-079420-30-507	TGME49_079420	TGME49_279420	TGME49_279420	GTAAATGGGGATGTCAAGTTGGCCCCAAGTGCACTTTTCGGTTTAAGAGCTATGCTGGAA	13284
GCCCCCCGCGACCGCTTGC	GCCCCCCGCGACCGCTTGC	TGGT1_chrIII	1375032	+	0	GT1	TGME49_054000_23_2455	TGME49-054000-23-2455	TGME49_054000	TGME49_254000	GRA48	GTAAATGGGGATGTCAAGTTGGCCCCCCGCGACCGCTTGCGTTTAAGAGCTATGCTGGAA	16215
GCCCCGAGAATGCGCTCCA	GCCCCGAGAATGCGCTCCA	TGGT1_chrX	716026	-	0	GT1	TGME49_027810_44_968	TGME49-027810-44-968	TGME49_027810	TGME49_227810	ROP11	GTAAATGGGGATGTCAAGTTGGCCCCGAGAATGCGCTCCAGTTTAAGAGCTATGCTGGAA	12373
GCCCGCAGCTGCAGCCAGG	GCCCGCAGCTGCAGCCAGG	TGGT1_chrIb	1109495	+	0	GT1	TGME49_009170_24_1143	TGME49-009170-24-1143	TGME49_009170	TGME49_209170	TGME49_209170	GTAAATGGGGATGTCAAGTTGGCCCGCAGCTGCAGCCAGGGTTTAAGAGCTATGCTGGAA	26839
GCCGACCGGTCGACTGGCC	GCCGACCGGTCGACTGGCC	TGGT1_chrIII	1374958	+	0	GT1	TGME49_054000_7_2455	TGME49-054000-7-2455	TGME49_054000	TGME49_254000	GRA48	GTAAATGGGGATGTCAAGTTGGCCGACCGGTCGACTGGCCGTTTAAGAGCTATGCTGGAA	27386
GCCGACGCACTTCGGATAA	GCCGACGCACTTCGGATAA	TGGT1_chrVIIb	1529042	-	0	GT1	TGME49_061740_14_1308	TGME49-061740-14-1308	TGME49_061740	TGME49_261740	ROP47	GTAAATGGGGATGTCAAGTTGGCCGACGCACTTCGGATAAGTTTAAGAGCTATGCTGGAA	6861
GCCGACTGACTAATCCGTC	GCCGACTGACTAATCCGTC	TGGT1_chrIb	905976	+	0	GT1	TGME49_008830_59_1767	TGME49-008830-59-1767	TGME49_008830	TGME49_208830	GRA16	GTAAATGGGGATGTCAAGTTGGCCGACTGACTAATCCGTCGTTTAAGAGCTATGCTGGAA	35364
GCCGGTTCTCTCTTCGGAG	GCCGGTTCTCTCTTCGGAG	TGGT1_chrX	4523672	-	0	GT1	TGME49_035130_66_0	TGME49-035130-66-0	TGME49_035130	TGME49_235130	TGME49_235130	GTAAATGGGGATGTCAAGTTGGCCGGTTCTCTCTTCGGAGGTTTAAGAGCTATGCTGGAA	12560
GCCGTGGAGGAACTGGCGG	GCCGTGGAGGAACTGGCGG	TGGT1_chrXII	3323611	+	0	GT1	TGME49_047520_56_1844	TGME49-047520-56-1844	TGME49_047520	TGME49_247520	WIP	GTAAATGGGGATGTCAAGTTGGCCGTGGAGGAACTGGCGGGTTTAAGAGCTATGCTGGAA	0
GCCGTTTTTTTCTGAGACG	GCCGTTTTTTTCTGAGACG	AAQM03000432	1825	-	0	GT1	TGME49_042230_30_904	TGME49-042230-30-904	TGME49_042230	TGME49_242230	ROP29	GTAAATGGGGATGTCAAGTTGGCCGTTTTTTTCTGAGACGGTTTAAGAGCTATGCTGGAA	41434
GCCTCAATTTTCTCACGGG	GCCTCAATTTTCTCACGGG	AAQM03000426	2807	-	0	GT1	TGME49_041610_38_1365	TGME49-041610-38-1365	TGME49_041610	TGME49_241610	GRA21	GTAAATGGGGATGTCAAGTTGGCCTCAATTTTCTCACGGGGTTTAAGAGCTATGCTGGAA	9714
GCCTCATCTTCCTTAGACT	GCCTCATCTTCCTTAGACT	TGGT1_chrXI	713615	-	0	GT1	TGME49_109600_24_1188	TGME49-109600-24-1188	TGME49_109600	TGME49_309600	TGME49_309600	GTAAATGGGGATGTCAAGTTGGCCTCATCTTCCTTAGACTGTTTAAGAGCTATGCTGGAA	11184
GCCTCCAGCTGTCCCCGCG	GCCTCCAGCTGTCCCCGCG	TGGT1_chrIX	5962757	-	0	GT1	TGME49_106560_118_0	TGME49-106560-118-0	TGME49_106560	TGME49_306560	NUP67	GTAAATGGGGATGTCAAGTTGGCCTCCAGCTGTCCCCGCGGTTTAAGAGCTATGCTGGAA	27082
GCCTCCAGCTGTCCCCGCG	GCCTCCAGCTGTCCCCGCG	TGGT1_chrIX	5967132	-	0	GT1	TGME49_106560_118_0	TGME49-106560-118-0	TGME49_106560	TGME49_306560	NUP67	GTAAATGGGGATGTCAAGTTGGCCTCCAGCTGTCCCCGCGGTTTAAGAGCTATGCTGGAA	27082
GCCTCCTCGCTTGGCCGTT	GCCTCCTCGCTTGGCCGTT	TGGT1_chrVI	1028880	-	0	GT1	TGME49_040060_57_1328	TGME49-040060-57-1328	TGME49_040060	TGME49_240060	IST	GTAAATGGGGATGTCAAGTTGGCCTCCTCGCTTGGCCGTTGTTTAAGAGCTATGCTGGAA	17246
GCCTCTCGTCTGGGAGTGG	GCCTCTCGTCTGGGAGTGG	TGGT1_chrX	780225	+	0	GT1	TGME49_027620_8_1209	TGME49-027620-8-1209	TGME49_027620	TGME49_227620	GRA2	GTAAATGGGGATGTCAAGTTGGCCTCTCGTCTGGGAGTGGGTTTAAGAGCTATGCTGGAA	13139
GCCTCTGTGAGGCAGCCGC	GCCTCTGTGAGGCAGCCGC	TGGT1_chrIV	1817479	+	0	GT1	TGME49_011260_54_1806	TGME49-011260-54-1806	TGME49_011260	TGME49_211260	ROP26	GTAAATGGGGATGTCAAGTTGGCCTCTGTGAGGCAGCCGCGTTTAAGAGCTATGCTGGAA	9349
GCCTGATGGTGAATCGATG	GCCTGATGGTGAATCGATG	TGGT1_chrVI	2712753	+	0	GT1	TGME49_043690_24_2280	TGME49-043690-24-2280	TGME49_043690	TGME49_243690	TGME49_243690	GTAAATGGGGATGTCAAGTTGGCCTGATGGTGAATCGATGGTTTAAGAGCTATGCTGGAA	587
GCCTGCAGGGCCGCAGACG	GCCTGCAGGGCCGCAGACG	TGGT1_chrVI	1028517	-	0	GT1	TGME49_040060_88_664	TGME49-040060-88-664	TGME49_040060	TGME49_240060	IST	GTAAATGGGGATGTCAAGTTGGCCTGCAGGGCCGCAGACGGTTTAAGAGCTATGCTGGAA	48601
GCCTTCGGCAAGCCTCCGC	GCCTTCGGCAAGCCTCCGC	AAQM03000172	2096	+	0	GT1	TGME49_041610_31_910	TGME49-041610-31-910	TGME49_041610	TGME49_241610	GRA21	GTAAATGGGGATGTCAAGTTGGCCTTCGGCAAGCCTCCGCGTTTAAGAGCTATGCTGGAA	58169
GCCTTCGGCAAGCCTCCGC	GCCTTCGGCAAGCCTCCGC	AAQM03000426	2210	-	0	GT1	TGME49_041610_31_910	TGME49-041610-31-910	TGME49_041610	TGME49_241610	GRA21	GTAAATGGGGATGTCAAGTTGGCCTTCGGCAAGCCTCCGCGTTTAAGAGCTATGCTGGAA	58169
GCCTTCGGCAAGCCTCCGC	GCCTTCGGCAAGCCTCCGC	TGGT1_chrVI	1657767	-	0	GT1	TGME49_041610_31_910	TGME49-041610-31-910	TGME49_041610	TGME49_241610	GRA21	GTAAATGGGGATGTCAAGTTGGCCTTCGGCAAGCCTCCGCGTTTAAGAGCTATGCTGGAA	58169
GCCTTCTTCTTTCCAACTC	GCCTTCTTCTTTCCAACTC	TGGT1_chrX	2217837	-	0	GT1	TGME49_025330_71_768	TGME49-025330-71-768	TGME49_025330	TGME49_225330	TGME49_225330	GTAAATGGGGATGTCAAGTTGGCCTTCTTCTTTCCAACTCGTTTAAGAGCTATGCTGGAA	69533
GCCTTTATTTGGGCATGAC	GCCTTTATTTGGGCATGAC	AAQM03000066	4208	-	0	GT1	TGME49_077240_43_3250	TGME49-077240-43-3250	TGME49_077240	TGME49_277240	NTPase I	GTAAATGGGGATGTCAAGTTGGCCTTTATTTGGGCATGACGTTTAAGAGCTATGCTGGAA	1350
GCCTTTATTTGGGCATGAC	GCCTTTATTTGGGCATGAC	AAQM03000513	581	-	0	GT1	TGME49_077240_43_3250	TGME49-077240-43-3250	TGME49_077240	TGME49_277240	NTPase I	GTAAATGGGGATGTCAAGTTGGCCTTTATTTGGGCATGACGTTTAAGAGCTATGCTGGAA	1350
GCCTTTATTTGGGCATGAC	GCCTTTATTTGGGCATGAC	TGGT1_chrXII	6592588	-	0	GT1	TGME49_077240_43_3250	TGME49-077240-43-3250	TGME49_077240	TGME49_277240	NTPase I	GTAAATGGGGATGTCAAGTTGGCCTTTATTTGGGCATGACGTTTAAGAGCTATGCTGGAA	1350
GCCTTTTCGACAAGTACAA	GCCTTTTCGACAAGTACAA	TGGT1_chrII	119671	+	0	GT1	TGME49_021210_6_1419	TGME49-021210-6-1419	TGME49_021210	TGME49_221210	18	GTAAATGGGGATGTCAAGTTGGCCTTTTCGACAAGTACAAGTTTAAGAGCTATGCTGGAA	8040
GCGAACCGCTTTTCCTTGA	GCGAACCGCTTTTCCTTGA	TGGT1_chrIb	235204	+	0	GT1	TGME49_007700_52_1416	TGME49-007700-52-1416	TGME49_007700	TGME49_207700	ROP22	GTAAATGGGGATGTCAAGTTGGCGAACCGCTTTTCCTTGAGTTTAAGAGCTATGCTGGAA	5924
GCGAAGCATTCTCTTCAAC	GCGAAGCATTCTCTTCAAC	TGGT1_chrXII	185611	+	0	GT1	TGME49_100100_27_11592	TGME49-100100-27-11592	TGME49_100100	TGME49_300100	2	GTAAATGGGGATGTCAAGTTGGCGAAGCATTCTCTTCAACGTTTAAGAGCTATGCTGGAA	0
GCGAGGCTTCGGTAGAAAG	GCGAGGCTTCGGTAGAAAG	TGGT1_chrXII	1831858	-	0	GT1	TGME49_017530_23_1522	TGME49-017530-23-1522	TGME49_017530	TGME49_217530	TGME49_217530	GTAAATGGGGATGTCAAGTTGGCGAGGCTTCGGTAGAAAGGTTTAAGAGCTATGCTGGAA	39755
GCGATGAGTTCACTGCTGT	GCGATGAGTTCACTGCTGT	TGGT1_chrIb	603486	+	0	GT1	TGME49_008070_0_11223	TGME49-008070-0-11223	TGME49_008070	TGME49_208070	TGME49_208070	GTAAATGGGGATGTCAAGTTGGCGATGAGTTCACTGCTGTGTTTAAGAGCTATGCTGGAA	3781
GCGATGGTAGTTGGACTGA	GCGATGGTAGTTGGACTGA	TGGT1_chrIX	83299	+	0	GT1	TGME49_079350_45_972	TGME49-079350-45-972	TGME49_079350	TGME49_279350	TGME49_279350	GTAAATGGGGATGTCAAGTTGGCGATGGTAGTTGGACTGAGTTTAAGAGCTATGCTGGAA	9295
GCGATGGTGGAGGCGGCGG	GCGATGGTGGAGGCGGCGG	AAQM03001555	540	+	0	GT1	TGME49_020950_44_696	TGME49-020950-44-696	TGME49_020950	TGME49_220950	MAF1B	GTAAATGGGGATGTCAAGTTGGCGATGGTGGAGGCGGCGGGTTTAAGAGCTATGCTGGAA	51392
GCGATGGTGGAGGCGGCGG	GCGATGGTGGAGGCGGCGG	TGGT1_chrII	71766	-	0	GT1	TGME49_020950_44_696	TGME49-020950-44-696	TGME49_020950	TGME49_220950	MAF1B	GTAAATGGGGATGTCAAGTTGGCGATGGTGGAGGCGGCGGGTTTAAGAGCTATGCTGGAA	51392
GCGATGGTGGAGGCGGCGG	GCGATGGTGGAGGCGGCGG	TGGT1_chrII	72922	-	0	GT1	TGME49_020950_44_696	TGME49-020950-44-696	TGME49_020950	TGME49_220950	MAF1B	GTAAATGGGGATGTCAAGTTGGCGATGGTGGAGGCGGCGGGTTTAAGAGCTATGCTGGAA	51392
GCGCAGCGCTGTCTTCCGG	GCGCAGCGCTGTCTTCCGG	TGGT1_chrVI	1050840	-	0	GT1	TGME49_040090_73_1978	TGME49-040090-73-1978	TGME49_040090	TGME49_240090	ROP34/WNG2	GTAAATGGGGATGTCAAGTTGGCGCAGCGCTGTCTTCCGGGTTTAAGAGCTATGCTGGAA	5326
GCGCCTTCCAGAGTGCCGT	GCGCCTTCCAGAGTGCCGT	TGGT1_chrVIII	666067	+	0	GT1	TGME49_030180_89_5185	TGME49-030180-89-5185	TGME49_030180	TGME49_230180	GRA24	GTAAATGGGGATGTCAAGTTGGCGCCTTCCAGAGTGCCGTGTTTAAGAGCTATGCTGGAA	19938
GCGCTAGACGAAGAGCATC	GCGCTAGACGAAGAGCATC	TGGT1_chrVIII	720719	-	0	GT1	TGME49_030350_23_3324	TGME49-030350-23-3324	TGME49_030350	TGME49_230350	11	GTAAATGGGGATGTCAAGTTGGCGCTAGACGAAGAGCATCGTTTAAGAGCTATGCTGGAA	1941
GCGGAGAATGTCAGGCGAA	GCGGAGAATGTCAGGCGAA	TGGT1_chrVIII	721484	-	0	GT1	TGME49_030350_23_4155	TGME49-030350-23-4155	TGME49_030350	TGME49_230350	11	GTAAATGGGGATGTCAAGTTGGCGGAGAATGTCAGGCGAAGTTTAAGAGCTATGCTGGAA	2421
GCGGAGAGGGAGGCGTCGT	GCGGAGAGGGAGGCGTCGT	TGGT1_chrIb	851701	+	0	GT1	TGME49_008730_0_2936	TGME49-008730-0-2936	TGME49_008730	TGME49_208730	MCP4	GTAAATGGGGATGTCAAGTTGGCGGAGAGGGAGGCGTCGTGTTTAAGAGCTATGCTGGAA	1715
GCGGCATTCTGATCTTTCA	GCGGCATTCTGATCTTTCA	TGGT1_chrXII	1752363	-	0	GT1	TGME49_017400_37_783	TGME49-017400-37-783	TGME49_017400	TGME49_217400	TGME49_217400	GTAAATGGGGATGTCAAGTTGGCGGCATTCTGATCTTTCAGTTTAAGAGCTATGCTGGAA	13425
GCGGCCTGAAAAGCAGCCG	GCGGCCTGAAAAGCAGCCG	TGGT1_chrIa	951453	+	0	GT1	TGME49_094560_9_1269	TGME49-094560-9-1269	TGME49_094560	TGME49_294560	ROP37	GTAAATGGGGATGTCAAGTTGGCGGCCTGAAAAGCAGCCGGTTTAAGAGCTATGCTGGAA	0
GCGGCTCTCGTACTCCTCG	GCGGCTCTCGTACTCCTCG	TGGT1_chrXII	185349	+	0	GT1	TGME49_100100_47_11178	TGME49-100100-47-11178	TGME49_100100	TGME49_300100	2	GTAAATGGGGATGTCAAGTTGGCGGCTCTCGTACTCCTCGGTTTAAGAGCTATGCTGGAA	13115
GCGGCTTTAGCTTGCTCTG	GCGGCTTTAGCTTGCTCTG	TGGT1_chrX	5904628	-	0	GT1	TGME49_014080_40_794	TGME49-014080-40-794	TGME49_014080	TGME49_214080	Toxofilin	GTAAATGGGGATGTCAAGTTGGCGGCTTTAGCTTGCTCTGGTTTAAGAGCTATGCTGGAA	0
GCGGTGGCCCTTCCTGGAC	GCGGTGGCCCTTCCTGGAC	TGGT1_chrVIII	3133317	-	0	GT1	TGME49_073980_39_588	TGME49-073980-39-588	TGME49_073980	TGME49_273980	TGME49_273980	GTAAATGGGGATGTCAAGTTGGCGGTGGCCCTTCCTGGACGTTTAAGAGCTATGCTGGAA	4828
GCGGTGGCGTCAGCCTTTG	GCGGTGGCGTCAGCCTTTG	TGGT1_chrIX	4111795	+	0	GT1	TGME49_091630_43_578	TGME49-091630-43-578	TGME49_091630	TGME49_291630	TGME49_291630	GTAAATGGGGATGTCAAGTTGGCGGTGGCGTCAGCCTTTGGTTTAAGAGCTATGCTGGAA	6939
GCGTGGGGCTCGGAGCCGG	GCGTGGGGCTCGGAGCCGG	TGGT1_chrVIIa	2935602	+	0	GT1	TGME49_002780_37_4145	TGME49-002780-37-4145	TGME49_002780	TGME49_202780	ROP25	GTAAATGGGGATGTCAAGTTGGCGTGGGGCTCGGAGCCGGGTTTAAGAGCTATGCTGGAA	18724
GCGTGGTGTCCAGTGACTT	GCGTGGTGTCCAGTGACTT	TGGT1_chrXII	3111290	+	0	GT1	TGME49_047220_42_3480	TGME49-047220-42-3480	TGME49_047220	TGME49_247220	TGME49_247220	GTAAATGGGGATGTCAAGTTGGCGTGGTGTCCAGTGACTTGTTTAAGAGCTATGCTGGAA	4607
GCGTTTCCACGTCTTCCCG	GCGTTTCCACGTCTTCCCG	TGGT1_chrX	66076	+	0	GT1	TGME49_028760_30_1737	TGME49-028760-30-1737	TGME49_028760	TGME49_228760	TGME49_228760	GTAAATGGGGATGTCAAGTTGGCGTTTCCACGTCTTCCCGGTTTAAGAGCTATGCTGGAA	4242
GCGTTTGCTGCCTAGTTCG	GCGTTTGCTGCCTAGTTCG	TGGT1_chrXI	970887	-	0	GT1	TGME49_110010_37_1894	TGME49-110010-37-1894	TGME49_110010	TGME49_310010	1	GTAAATGGGGATGTCAAGTTGGCGTTTGCTGCCTAGTTCGGTTTAAGAGCTATGCTGGAA	36178
GCTCCACATCCGAATTGAG	GCTCCACATCCGAATTGAG	TGGT1_chrXI	2520605	+	0	GT1	TGME49_112270_8_1468	TGME49-112270-8-1468	TGME49_112270	TGME49_312270	ROP13	GTAAATGGGGATGTCAAGTTGGCTCCACATCCGAATTGAGGTTTAAGAGCTATGCTGGAA	33822
GCTGAGAACTTTGTCGGTA	GCTGAGAACTTTGTCGGTA	TGGT1_chrVIIb	2165839	+	0	GT1	TGME49_060520_44_1311	TGME49-060520-44-1311	TGME49_060520	TGME49_260520	CST6 (GRA50)	GTAAATGGGGATGTCAAGTTGGCTGAGAACTTTGTCGGTAGTTTAAGAGCTATGCTGGAA	5930
GCTGAGACCACTTTCGCTT	GCTGAGACCACTTTCGCTT	TGGT1_chrXII	1752822	-	0	GT1	TGME49_017400_79_783	TGME49-017400-79-783	TGME49_017400	TGME49_217400	TGME49_217400	GTAAATGGGGATGTCAAGTTGGCTGAGACCACTTTCGCTTGTTTAAGAGCTATGCTGGAA	31473
GCTGCAAGATTTTACGCGC	GCTGCAAGATTTTACGCGC	TGGT1_chrIII	33288	+	0	GT1	TGME49_076210_37_866	TGME49-076210-37-866	TGME49_076210	TGME49_276210	TGME49_276210	GTAAATGGGGATGTCAAGTTGGCTGCAAGATTTTACGCGCGTTTAAGAGCTATGCTGGAA	7900
GCTGCCGGGTGATAATAGG	GCTGCCGGGTGATAATAGG	TGGT1_chrXI	1553338	+	0	GT1	TGME49_110780_24_1732	TGME49-110780-24-1732	TGME49_110780	TGME49_310780	GRA4	GTAAATGGGGATGTCAAGTTGGCTGCCGGGTGATAATAGGGTTTAAGAGCTATGCTGGAA	15494
GCTGCCTGCACCCTATACG	GCTGCCTGCACCCTATACG	TGGT1_chrVIIa	3888347	+	0	GT1	TGME49_001180_9_4355	TGME49-001180-9-4355	TGME49_001180	TGME49_201180	MSF	GTAAATGGGGATGTCAAGTTGGCTGCCTGCACCCTATACGGTTTAAGAGCTATGCTGGAA	36364
GCTGTAGGAGGACGACCGT	GCTGTAGGAGGACGACCGT	TGGT1_chrVIII	5540785	+	0	GT1	TGME49_069920_4_8232	TGME49-069920-4-8232	TGME49_069920	TGME49_269920	TGME49_269920	GTAAATGGGGATGTCAAGTTGGCTGTAGGAGGACGACCGTGTTTAAGAGCTATGCTGGAA	13658
GCTGTCCCACCCGAGCATG	GCTGTCCCACCCGAGCATG	TGGT1_chrVIII	3957646	+	0	GT1	TGME49_072460_46_2550	TGME49-072460-46-2550	TGME49_072460	TGME49_272460	TGME49_272460	GTAAATGGGGATGTCAAGTTGGCTGTCCCACCCGAGCATGGTTTAAGAGCTATGCTGGAA	19141
GCTTATCATGCACTGTGCA	GCTTATCATGCACTGTGCA	TGGT1_chrIX	83116	+	0	GT1	TGME49_079350_31_972	TGME49-079350-31-972	TGME49_079350	TGME49_279350	TGME49_279350	GTAAATGGGGATGTCAAGTTGGCTTATCATGCACTGTGCAGTTTAAGAGCTATGCTGGAA	9120
GCTTCATTGCCTTCCGCCT	GCTTCATTGCCTTCCGCCT	TGGT1_chrII	2114919	+	0	GT1	TGME49_097960_3_7843	TGME49-097960-3-7843	TGME49_097960	TGME49_297960	6	GTAAATGGGGATGTCAAGTTGGCTTCATTGCCTTCCGCCTGTTTAAGAGCTATGCTGGAA	16755
GCTTCATTGCCTTCCGCCT	GCTTCATTGCCTTCCGCCT	TGGT1_chrII	2115069	+	0	GT1	TGME49_097960_3_7843	TGME49-097960-3-7843	TGME49_097960	TGME49_297960	6	GTAAATGGGGATGTCAAGTTGGCTTCATTGCCTTCCGCCTGTTTAAGAGCTATGCTGGAA	16755
GCTTCATTGCCTTCCGCCT	GCTTCATTGCCTTCCGCCT	TGGT1_chrII	2115219	+	0	GT1	TGME49_097960_3_7843	TGME49-097960-3-7843	TGME49_097960	TGME49_297960	6	GTAAATGGGGATGTCAAGTTGGCTTCATTGCCTTCCGCCTGTTTAAGAGCTATGCTGGAA	16755
GCTTCATTGCCTTCCGCCT	GCTTCATTGCCTTCCGCCT	TGGT1_chrII	2115369	+	0	GT1	TGME49_097960_3_7843	TGME49-097960-3-7843	TGME49_097960	TGME49_297960	6	GTAAATGGGGATGTCAAGTTGGCTTCATTGCCTTCCGCCTGTTTAAGAGCTATGCTGGAA	16755
GCTTCATTGCCTTCCGCCT	GCTTCATTGCCTTCCGCCT	TGGT1_chrII	2115519	+	0	GT1	TGME49_097960_3_7843	TGME49-097960-3-7843	TGME49_097960	TGME49_297960	6	GTAAATGGGGATGTCAAGTTGGCTTCATTGCCTTCCGCCTGTTTAAGAGCTATGCTGGAA	16755
GCTTCATTGCCTTCCGCCT	GCTTCATTGCCTTCCGCCT	TGGT1_chrII	2115669	+	0	GT1	TGME49_097960_3_7843	TGME49-097960-3-7843	TGME49_097960	TGME49_297960	6	GTAAATGGGGATGTCAAGTTGGCTTCATTGCCTTCCGCCTGTTTAAGAGCTATGCTGGAA	16755
GCTTCGATGTTCCTGGCTC	GCTTCGATGTTCCTGGCTC	TGGT1_chrIb	857393	+	0	GT1	TGME49_008740_6_3190	TGME49-008740-6-3190	TGME49_008740	TGME49_208740	MCP3	GTAAATGGGGATGTCAAGTTGGCTTCGATGTTCCTGGCTCGTTTAAGAGCTATGCTGGAA	3730
GCTTCTCGAGAGGAACAAC	GCTTCTCGAGAGGAACAAC	TGGT1_chrVIIa	1784618	-	0	GT1	TGME49_004320_38_1290	TGME49-004320-38-1290	TGME49_004320	TGME49_204320	TGME49_204320	GTAAATGGGGATGTCAAGTTGGCTTCTCGAGAGGAACAACGTTTAAGAGCTATGCTGGAA	22143
GCTTCTCGGGTTCACGGCG	GCTTCTCGGGTTCACGGCG	TGGT1_chrXII	5372673	-	0	GT1	TGME49_051540_34_580	TGME49-051540-34-580	TGME49_051540	TGME49_251540	GRA9	GTAAATGGGGATGTCAAGTTGGCTTCTCGGGTTCACGGCGGTTTAAGAGCTATGCTGGAA	17416
GCTTTGGCACGCCGACAAC	GCTTTGGCACGCCGACAAC	TGGT1_chrIb	851869	+	0	GT1	TGME49_008730_27_2936	TGME49-008730-27-2936	TGME49_008730	TGME49_208730	MCP4	GTAAATGGGGATGTCAAGTTGGCTTTGGCACGCCGACAACGTTTAAGAGCTATGCTGGAA	6790
GCTTTGGCACGCCGACAAC	GCTTTGGCACGCCGACAAC	TGGT1_chrIb	852310	+	0	GT1	TGME49_008730_27_2936	TGME49-008730-27-2936	TGME49_008730	TGME49_208730	MCP4	GTAAATGGGGATGTCAAGTTGGCTTTGGCACGCCGACAACGTTTAAGAGCTATGCTGGAA	6790
GCTTTGGCACGCTGACAAC	GCTTTGGCACGCTGACAAC	TGGT1_chrIb	852028	+	0	GT1	TGME49_008730_85_2936	TGME49-008730-85-2936	TGME49_008730	TGME49_208730	MCP4	GTAAATGGGGATGTCAAGTTGGCTTTGGCACGCTGACAACGTTTAAGAGCTATGCTGGAA	27209
GCTTTGGCACGCTGACAAC	GCTTTGGCACGCTGACAAC	TGGT1_chrIb	852418	+	0	GT1	TGME49_008730_85_2936	TGME49-008730-85-2936	TGME49_008730	TGME49_208730	MCP4	GTAAATGGGGATGTCAAGTTGGCTTTGGCACGCTGACAACGTTTAAGAGCTATGCTGGAA	27209
GGAAACATGTCCGGGTGGC	GGAAACATGTCCGGGTGGC	TGGT1_chrVIIa	655379	+	0	GT1	TGME49_104740_43_3735	TGME49-104740-43-3735	TGME49_104740	TGME49_304740	ROP35/WNG1	GTAAATGGGGATGTCAAGTTGGGAAACATGTCCGGGTGGCGTTTAAGAGCTATGCTGGAA	11689
GGAAAGAGCGGCGATGAGG	GGAAAGAGCGGCGATGAGG	TGGT1_chrXI	4533898	-	0	GT1	TGME49_115220_21_4172	TGME49-115220-21-4172	TGME49_115220	TGME49_315220	ROP14	GTAAATGGGGATGTCAAGTTGGGAAAGAGCGGCGATGAGGGTTTAAGAGCTATGCTGGAA	9686
GGAACAGACTCTTGCTGCG	GGAACAGACTCTTGCTGCG	TGGT1_chrXI	6452236	-	0	GT1	TGME49_015910_54_1512	TGME49-015910-54-1512	TGME49_015910	TGME49_215910	TGME49_215910	GTAAATGGGGATGTCAAGTTGGGAACAGACTCTTGCTGCGGTTTAAGAGCTATGCTGGAA	24890
GGAACCGGAAATGTGGAGC	GGAACCGGAAATGTGGAGC	TGGT1_chrIV	1962485	+	0	GT1	TGME49_010820_25_3605	TGME49-010820-25-3605	TGME49_010820	TGME49_210820	TGME49_210820	GTAAATGGGGATGTCAAGTTGGGAACCGGAAATGTGGAGCGTTTAAGAGCTATGCTGGAA	5414
GGAACCTTCTGAAGCCTGT	GGAACCTTCTGAAGCCTGT	AAQM03000462	1681	+	0	GT1	TGME49_095110_25_4260	TGME49-095110-25-4260	TGME49_095110	TGME49_295110	ROP7	GTAAATGGGGATGTCAAGTTGGGAACCTTCTGAAGCCTGTGTTTAAGAGCTATGCTGGAA	0
GGAAGCGACGCTGGAGGCG	GGAAGCGACGCTGGAGGCG	TGGT1_chrIX	5105687	-	0	GT1	TGME49_105270_80_0	TGME49-105270-80-0	TGME49_105270	TGME49_305270	TGME49_305270	GTAAATGGGGATGTCAAGTTGGGAAGCGACGCTGGAGGCGGTTTAAGAGCTATGCTGGAA	31813
GGAATGGCGACGGGTTCGG	GGAATGGCGACGGGTTCGG	TGGT1_chrVIIa	1958597	+	0	GT1	TGME49_003990_37_2040	TGME49-003990-37-2040	TGME49_003990	TGME49_203990	ROP12	GTAAATGGGGATGTCAAGTTGGGAATGGCGACGGGTTCGGGTTTAAGAGCTATGCTGGAA	8035
GGAATTCTTCCGCAGTGGT	GGAATTCTTCCGCAGTGGT	TGGT1_chrVI	2712458	+	0	GT1	TGME49_043690_50_1710	TGME49-043690-50-1710	TGME49_043690	TGME49_243690	TGME49_243690	GTAAATGGGGATGTCAAGTTGGGAATTCTTCCGCAGTGGTGTTTAAGAGCTATGCTGGAA	10515
GGACAGCGCTGACGGCGTA	GGACAGCGCTGACGGCGTA	TGGT1_chrXII	1773770	+	0	GT1	TGME49_017430_15_2800	TGME49-017430-15-2800	TGME49_017430	TGME49_217430	PI-1	GTAAATGGGGATGTCAAGTTGGGACAGCGCTGACGGCGTAGTTTAAGAGCTATGCTGGAA	2609
GGACCGTCTCTTTTAGCAG	GGACCGTCTCTTTTAGCAG	TGGT1_chrIII	1983406	-	0	GT1	TGME49_054880_33_1020	TGME49-054880-33-1020	TGME49_054880	TGME49_254880	TGME49_254880	GTAAATGGGGATGTCAAGTTGGGACCGTCTCTTTTAGCAGGTTTAAGAGCTATGCTGGAA	10670
GGACCTGAACAGACGTGGA	GGACCTGAACAGACGTGGA	TGGT1_chrXI	4119993	+	0	GT1	TGME49_114500_25_8395	TGME49-114500-25-8395	TGME49_114500	TGME49_314500	SUB2	GTAAATGGGGATGTCAAGTTGGGACCTGAACAGACGTGGAGTTTAAGAGCTATGCTGGAA	26349
GGACGCGCCTCCCGGCGAC	GGACGCGCCTCCCGGCGAC	TGGT1_chrX	7045627	-	0	GT1	TGME49_015770_45_586	TGME49-015770-45-586	TGME49_015770	TGME49_215775	ROP8	GTAAATGGGGATGTCAAGTTGGGACGCGCCTCCCGGCGACGTTTAAGAGCTATGCTGGAA	12814
GGACGGAAAAAGAAGGCCT	GGACGGAAAAAGAAGGCCT	TGGT1_chrXII	3849236	+	0	GT1	TGME49_048510_21_21328	TGME49-048510-21-21328	TGME49_048510	TGME49_248510	TGME49_248510	GTAAATGGGGATGTCAAGTTGGGACGGAAAAAGAAGGCCTGTTTAAGAGCTATGCTGGAA	13517
GGACGTCGCCATATGGACG	GGACGTCGCCATATGGACG	TGGT1_chrVIII	5504377	+	0	GT1	TGME49_069950_76_4930	TGME49-069950-76-4930	TGME49_069950	TGME49_269950	TGME49_269950	GTAAATGGGGATGTCAAGTTGGGACGTCGCCATATGGACGGTTTAAGAGCTATGCTGGAA	6218
GGACTCCCCGTTGCAGGTG	GGACTCCCCGTTGCAGGTG	TGGT1_chrV	141055	+	0	GT1	TGME49_020240_60_2120	TGME49-020240-60-2120	TGME49_020240	TGME49_220240	GRA31	GTAAATGGGGATGTCAAGTTGGGACTCCCCGTTGCAGGTGGTTTAAGAGCTATGCTGGAA	95102
GGAGAAAGTTCGACCCTGT	GGAGAAAGTTCGACCCTGT	TGGT1_chrVIIa	1773605	+	0	GT1	TGME49_004340_30_3556	TGME49-004340-30-3556	TGME49_004340	TGME49_204340	GRA54	GTAAATGGGGATGTCAAGTTGGGAGAAAGTTCGACCCTGTGTTTAAGAGCTATGCTGGAA	28347
GGAGAGGCTTCTGAGGGAG	GGAGAGGCTTCTGAGGGAG	TGGT1_chrVIIa	2027648	-	0	GT1	TGME49_003930_9_1422	TGME49-003930-9-1422	TGME49_003930	TGME49_203930	TGME49_203930	GTAAATGGGGATGTCAAGTTGGGAGAGGCTTCTGAGGGAGGTTTAAGAGCTATGCTGGAA	4112
GGAGCATCCGTACGGCTTG	GGAGCATCCGTACGGCTTG	TGGT1_chrIII	1741495	-	0	GT1	TGME49_054470_91_1798	TGME49-054470-91-1798	TGME49_054470	TGME49_254470	1	GTAAATGGGGATGTCAAGTTGGGAGCATCCGTACGGCTTGGTTTAAGAGCTATGCTGGAA	43760
GGAGCGAAGTGAGAGTCAT	GGAGCGAAGTGAGAGTCAT	TGGT1_chrXI	3359725	+	0	GT1	TGME49_113440_61_2396	TGME49-113440-61-2396	TGME49_113440	TGME49_313440	TGME49_313440	GTAAATGGGGATGTCAAGTTGGGAGCGAAGTGAGAGTCATGTTTAAGAGCTATGCTGGAA	21238
GGAGGCTTCCCCGTATCGG	GGAGGCTTCCCCGTATCGG	TGGT1_chrX	1583462	-	0	GT1	TGME49_026380_62_569	TGME49-026380-62-569	TGME49_026380	TGME49_226380	GRA35	GTAAATGGGGATGTCAAGTTGGGAGGCTTCCCCGTATCGGGTTTAAGAGCTATGCTGGAA	10265
GGATGCCGTATCCGCAGTA	GGATGCCGTATCCGCAGTA	TGGT1_chrIII	122275	+	0	GT1	TGME49_076130_10_8736	TGME49-076130-10-8736	TGME49_076130	TGME49_276130	CPC2	GTAAATGGGGATGTCAAGTTGGGATGCCGTATCCGCAGTAGTTTAAGAGCTATGCTGGAA	7741
GGCACAGCTTGACTGCCAC	GGCACAGCTTGACTGCCAC	AAQM03000398	6439	-	0	GT1	TGME49_042110_28_1042	TGME49-042110-28-1042	TGME49_042110	TGME49_242110	ROP38	GTAAATGGGGATGTCAAGTTGGGCACAGCTTGACTGCCACGTTTAAGAGCTATGCTGGAA	16814
GGCACAGCTTGACTGCCAC	GGCACAGCTTGACTGCCAC	AAQM03000495	1112	+	0	GT1	TGME49_042110_28_1042	TGME49-042110-28-1042	TGME49_042110	TGME49_242110	ROP38	GTAAATGGGGATGTCAAGTTGGGCACAGCTTGACTGCCACGTTTAAGAGCTATGCTGGAA	16814
GGCACAGCTTGACTGCCAC	GGCACAGCTTGACTGCCAC	TGGT1_chrVI	1834017	-	0	GT1	TGME49_042110_28_1042	TGME49-042110-28-1042	TGME49_042110	TGME49_242110	ROP38	GTAAATGGGGATGTCAAGTTGGGCACAGCTTGACTGCCACGTTTAAGAGCTATGCTGGAA	16814
GGCACAGGAAAACGAGTAT	GGCACAGGAAAACGAGTAT	TGGT1_chrVIIb	1724466	+	0	GT1	TGME49_061440_4_2529	TGME49-061440-4-2529	TGME49_061440	TGME49_261440	ARO	GTAAATGGGGATGTCAAGTTGGGCACAGGAAAACGAGTATGTTTAAGAGCTATGCTGGAA	6035
GGCACCGTGGCCTTCATCG	GGCACCGTGGCCTTCATCG	TGGT1_chrIb	853067	+	0	GT1	TGME49_008730_72_3670	TGME49-008730-72-3670	TGME49_008730	TGME49_208730	MCP4	GTAAATGGGGATGTCAAGTTGGGCACCGTGGCCTTCATCGGTTTAAGAGCTATGCTGGAA	28403
GGCAGACACCTCCAAAATG	GGCAGACACCTCCAAAATG	TGGT1_chrIa	1282956	-	0	GT1	TGME49_094970_62_853	TGME49-094970-62-853	TGME49_094970	TGME49_294970	TGME49_294970	GTAAATGGGGATGTCAAGTTGGGCAGACACCTCCAAAATGGTTTAAGAGCTATGCTGGAA	12050
GGCATACTTGCCTCAAACG	GGCATACTTGCCTCAAACG	TGGT1_chrXI	4118536	+	0	GT1	TGME49_114500_18_6935	TGME49-114500-18-6935	TGME49_114500	TGME49_314500	SUB2	GTAAATGGGGATGTCAAGTTGGGCATACTTGCCTCAAACGGTTTAAGAGCTATGCTGGAA	36663
GGCCACAACAGACGCCACC	GGCCACAACAGACGCCACC	TGGT1_chrVIIb	1382758	-	0	GT1	TGME49_062050_46_525	TGME49-062050-46-525	TGME49_062050	TGME49_262050	ROP39	GTAAATGGGGATGTCAAGTTGGGCCACAACAGACGCCACCGTTTAAGAGCTATGCTGGAA	23583
GGCCCCTTCTCCAGAAGGC	GGCCCCTTCTCCAGAAGGC	TGGT1_chrX	2354761	-	0	GT1	TGME49_025160_14_1434	TGME49-025160-14-1434	TGME49_025160	TGME49_225160	TGME49_225160	GTAAATGGGGATGTCAAGTTGGGCCCCTTCTCCAGAAGGCGTTTAAGAGCTATGCTGGAA	16580
GGCCTCAGACTCTTCTTGC	GGCCTCAGACTCTTCTTGC	TGGT1_chrX	1583780	-	0	GT1	TGME49_026380_19_1138	TGME49-026380-19-1138	TGME49_026380	TGME49_226380	GRA35	GTAAATGGGGATGTCAAGTTGGGCCTCAGACTCTTCTTGCGTTTAAGAGCTATGCTGGAA	61418
GGCCTCCGTCGCAGACACA	GGCCTCCGTCGCAGACACA	TGGT1_chrIX	4111974	+	0	GT1	TGME49_091630_16_867	TGME49-091630-16-867	TGME49_091630	TGME49_291630	TGME49_291630	GTAAATGGGGATGTCAAGTTGGGCCTCCGTCGCAGACACAGTTTAAGAGCTATGCTGGAA	1794
GGCGACACCGTCGGCCAGG	GGCGACACCGTCGGCCAGG	TGGT1_chrII	2069769	+	0	GT1	TGME49_097880_23_1392	TGME49-097880-23-1392	TGME49_097880	TGME49_297880	GRA23	GTAAATGGGGATGTCAAGTTGGGCGACACCGTCGGCCAGGGTTTAAGAGCTATGCTGGAA	13722
GGCGACCGTGACAGGGAGG	GGCGACCGTGACAGGGAGG	TGGT1_chrVIIb	1528946	-	0	GT1	TGME49_061740_2_1308	TGME49-061740-2-1308	TGME49_061740	TGME49_261740	ROP47	GTAAATGGGGATGTCAAGTTGGGCGACCGTGACAGGGAGGGTTTAAGAGCTATGCTGGAA	1101
GGCGACGACGCAGTTTTGC	GGCGACGACGCAGTTTTGC	TGGT1_chrXI	5155134	+	0	GT1	TGME49_116250_40_2324	TGME49-116250-40-2324	TGME49_116250	TGME49_316250	GRA45	GTAAATGGGGATGTCAAGTTGGGCGACGACGCAGTTTTGCGTTTAAGAGCTATGCTGGAA	29686
GGCGAGGCCTGAGCTGAGG	GGCGAGGCCTGAGCTGAGG	TGGT1_chrVIIa	2136331	-	0	GT1	TGME49_003790_21_903	TGME49-003790-21-903	TGME49_003790	TGME49_203790	TGME49_203790	GTAAATGGGGATGTCAAGTTGGGCGAGGCCTGAGCTGAGGGTTTAAGAGCTATGCTGGAA	26452
GGCGAGGTGGTGCGAGTCT	GGCGAGGTGGTGCGAGTCT	TGGT1_chrXII	2611236	-	0	GT1	TGME49_046130_9_1449	TGME49-046130-9-1449	TGME49_046130	TGME49_246130	TGME49_246130	GTAAATGGGGATGTCAAGTTGGGCGAGGTGGTGCGAGTCTGTTTAAGAGCTATGCTGGAA	4755
GGCGCAATGCCGTGCCACG	GGCGCAATGCCGTGCCACG	TGGT1_chrXII	311937	+	0	GT1	TGME49_099780_40_3464	TGME49-099780-40-3464	TGME49_099780	TGME49_299780	TGME49_299780	GTAAATGGGGATGTCAAGTTGGGCGCAATGCCGTGCCACGGTTTAAGAGCTATGCTGGAA	61846
GGCGCCAGGACGGATCGGA	GGCGCCAGGACGGATCGGA	TGGT1_chrVIIa	2137889	-	0	GT1	TGME49_003790_86_1806	TGME49-003790-86-1806	TGME49_003790	TGME49_203790	TGME49_203790	GTAAATGGGGATGTCAAGTTGGGCGCCAGGACGGATCGGAGTTTAAGAGCTATGCTGGAA	21950
GGCGCCTGTTCCATCAGCG	GGCGCCTGTTCCATCAGCG	TGGT1_chrXII	6467051	-	0	GT1	TGME49_077720_11_1432	TGME49-077720-11-1432	TGME49_077720	TGME49_277720	TGME49_277720	GTAAATGGGGATGTCAAGTTGGGCGCCTGTTCCATCAGCGGTTTAAGAGCTATGCTGGAA	9315
GGCGGGGGAAGTGGAAACC	GGCGGGGGAAGTGGAAACC	TGGT1_chrXII	5372859	-	0	GT1	TGME49_051540_59_580	TGME49-051540-59-580	TGME49_051540	TGME49_251540	GRA9	GTAAATGGGGATGTCAAGTTGGGCGGGGGAAGTGGAAACCGTTTAAGAGCTATGCTGGAA	13284
GGCGTACCGATACCGCAAG	GGCGTACCGATACCGCAAG	TGGT1_chrVIIb	3422631	+	0	GT1	TGME49_058360_3_4008	TGME49-058360-3-4008	TGME49_058360	TGME49_258360	TGME49_258360	GTAAATGGGGATGTCAAGTTGGGCGTACCGATACCGCAAGGTTTAAGAGCTATGCTGGAA	29508
GGCGTCTCGCAAGTAGCCA	GGCGTCTCGCAAGTAGCCA	TGGT1_chrIII	865380	-	0	GT1	TGME49_053370_31_3685	TGME49-053370-31-3685	TGME49_053370	TGME49_253370	RON4L1	GTAAATGGGGATGTCAAGTTGGGCGTCTCGCAAGTAGCCAGTTTAAGAGCTATGCTGGAA	28346
GGCGTTGACTTCTTTGAGC	GGCGTTGACTTCTTTGAGC	TGGT1_chrVIII	5562896	-	0	GT1	TGME49_069890_23_810	TGME49-069890-23-810	TGME49_069890	TGME49_269885	TLN1	GTAAATGGGGATGTCAAGTTGGGCGTTGACTTCTTTGAGCGTTTAAGAGCTATGCTGGAA	6664
GGCGTTGGCCAGTTCTGCT	GGCGTTGGCCAGTTCTGCT	TGGT1_chrIX	4635325	+	0	GT1	TGME49_010370_31_2200	TGME49-010370-31-2200	TGME49_010370	TGME49_210370	ROP54	GTAAATGGGGATGTCAAGTTGGGCGTTGGCCAGTTCTGCTGTTTAAGAGCTATGCTGGAA	6154
GGCTACTACATGATGAATA	GGCTACTACATGATGAATA	TGGT1_chrVIII	3133399	+	0	GT1	TGME49_073980_6_882	TGME49-073980-6-882	TGME49_073980	TGME49_273980	TGME49_273980	GTAAATGGGGATGTCAAGTTGGGCTACTACATGATGAATAGTTTAAGAGCTATGCTGGAA	3376
GGCTCCCTCGAGTGGCGGT	GGCTCCCTCGAGTGGCGGT	TGGT1_chrIX	4635664	+	0	GT1	TGME49_010370_5_2750	TGME49-010370-5-2750	TGME49_010370	TGME49_210370	ROP54	GTAAATGGGGATGTCAAGTTGGGCTCCCTCGAGTGGCGGTGTTTAAGAGCTATGCTGGAA	10716
GGCTCTTCGATGAGGCAGG	GGCTCTTCGATGAGGCAGG	TGGT1_chrXI	969637	-	0	GT1	TGME49_110010_93_0	TGME49-110010-93-0	TGME49_110010	TGME49_310010	1	GTAAATGGGGATGTCAAGTTGGGCTCTTCGATGAGGCAGGGTTTAAGAGCTATGCTGGAA	11931
GGCTGAGAAAGGTGAATTG	GGCTGAGAAAGGTGAATTG	TGGT1_chrVIIa	625458	-	0	GT1	TGME49_104720_73_0	TGME49-104720-73-0	TGME49_104720	TGME49_304720	TGME49_304720	GTAAATGGGGATGTCAAGTTGGGCTGAGAAAGGTGAATTGGTTTAAGAGCTATGCTGGAA	5896
GGCTGCGGGAAGCAGAAGA	GGCTGCGGGAAGCAGAAGA	AAQM03000406	2467	+	0	GT1	TGME49_037800_2_804	TGME49-037800-2-804	TGME49_037800	TGME49_237800	GRA11B	GTAAATGGGGATGTCAAGTTGGGCTGCGGGAAGCAGAAGAGTTTAAGAGCTATGCTGGAA	18522
GGCTGCGGGAAGCAGAAGA	GGCTGCGGGAAGCAGAAGA	AAQM03000420	3062	-	0	GT1	TGME49_037800_2_804	TGME49-037800-2-804	TGME49_037800	TGME49_237800	GRA11B	GTAAATGGGGATGTCAAGTTGGGCTGCGGGAAGCAGAAGAGTTTAAGAGCTATGCTGGAA	18522
GGCTGTGAGGGTCCTGGGA	GGCTGTGAGGGTCCTGGGA	AAQM03000497	562	+	0	GT1	TGME49_009980_75_1940	TGME49-009980-75-1940	TGME49_009980	TGME49_209985	TGME49_209985	GTAAATGGGGATGTCAAGTTGGGCTGTGAGGGTCCTGGGAGTTTAAGAGCTATGCTGGAA	4661
GGCTTCCGTCGGACATACT	GGCTTCCGTCGGACATACT	TGGT1_chrVIIa	3236494	-	0	GT1	TGME49_002420_48_435	TGME49-002420-48-435	TGME49_002420	TGME49_202420	TGME49_202420	GTAAATGGGGATGTCAAGTTGGGCTTCCGTCGGACATACTGTTTAAGAGCTATGCTGGAA	3354
GGCTTTTCGATTCTACTCG	GGCTTTTCGATTCTACTCG	TGGT1_chrII	853350	+	0	GT1	TGME49_022100_45_1899	TGME49-022100-45-1899	TGME49_022100	TGME49_222100	TGME49_222100	GTAAATGGGGATGTCAAGTTGGGCTTTTCGATTCTACTCGGTTTAAGAGCTATGCTGGAA	11442
GGGAACAGAATCTGGATCT	GGGAACAGAATCTGGATCT	TGGT1_chrVIIa	2136721	-	0	GT1	TGME49_003790_69_903	TGME49-003790-69-903	TGME49_003790	TGME49_203790	TGME49_203790	GTAAATGGGGATGTCAAGTTGGGGAACAGAATCTGGATCTGTTTAAGAGCTATGCTGGAA	19744
GGGACTCAGACGGTCGCGA	GGGACTCAGACGGTCGCGA	TGGT1_chrIb	602929	+	0	GT1	TGME49_008070_33_10449	TGME49-008070-33-10449	TGME49_008070	TGME49_208070	TGME49_208070	GTAAATGGGGATGTCAAGTTGGGGACTCAGACGGTCGCGAGTTTAAGAGCTATGCTGGAA	10
GGGAGCCAATGACATCCCG	GGGAGCCAATGACATCCCG	TGGT1_chrIII	579914	+	0	GT1	TGME49_052500_15_1852	TGME49-052500-15-1852	TGME49_052500	TGME49_252500	ROP47 (Talevich 2013)	GTAAATGGGGATGTCAAGTTGGGGAGCCAATGACATCCCGGTTTAAGAGCTATGCTGGAA	15363
GGGATCCCACTTCTCCCAA	GGGATCCCACTTCTCCCAA	TGGT1_chrVIIb	3083852	+	0	GT1	TGME49_058870_10_5466	TGME49-058870-10-5466	TGME49_058870	TGME49_258870	TGME49_258870	GTAAATGGGGATGTCAAGTTGGGGATCCCACTTCTCCCAAGTTTAAGAGCTATGCTGGAA	36182
GGGATGGCGCGGTCCTTGG	GGGATGGCGCGGTCCTTGG	TGGT1_chrXI	4683854	+	0	GT1	TGME49_115470_65_3230	TGME49-115470-65-3230	TGME49_115470	TGME49_315470	TGME49_315470	GTAAATGGGGATGTCAAGTTGGGGATGGCGCGGTCCTTGGGTTTAAGAGCTATGCTGGAA	33311
GGGGAAATCCATTCTTCTG	GGGGAAATCCATTCTTCTG	TGGT1_chrXI	3359578	+	0	GT1	TGME49_113440_41_2396	TGME49-113440-41-2396	TGME49_113440	TGME49_313440	TGME49_313440	GTAAATGGGGATGTCAAGTTGGGGGAAATCCATTCTTCTGGTTTAAGAGCTATGCTGGAA	4915
GGGGACGCGATCGAGCTCG	GGGGACGCGATCGAGCTCG	TGGT1_chrXI	4483280	+	0	GT1	TGME49_115160_4_8775	TGME49-115160-4-8775	TGME49_115160	TGME49_315160	RASP2	GTAAATGGGGATGTCAAGTTGGGGGACGCGATCGAGCTCGGTTTAAGAGCTATGCTGGAA	13127
GGGGGAATTGTCCTCGCAT	GGGGGAATTGTCCTCGCAT	TGGT1_chrIII	1420145	-	0	GT1	TGME49_054080_5_922	TGME49-054080-5-922	TGME49_054080	TGME49_254080	TGME49_254080	GTAAATGGGGATGTCAAGTTGGGGGGAATTGTCCTCGCATGTTTAAGAGCTATGCTGGAA	2722
GGGGGAGGAGGTACAGAAA	GGGGGAGGAGGTACAGAAA	TGGT1_chrXI	713333	-	0	GT1	TGME49_109600_26_891	TGME49-109600-26-891	TGME49_109600	TGME49_309600	TGME49_309600	GTAAATGGGGATGTCAAGTTGGGGGGAGGAGGTACAGAAAGTTTAAGAGCTATGCTGGAA	2589
GGGGTCCCGGGCAAGAGAC	GGGGTCCCGGGCAAGAGAC	TGGT1_chrVIIa	2935574	+	0	GT1	TGME49_002780_28_4145	TGME49-002780-28-4145	TGME49_002780	TGME49_202780	ROP25	GTAAATGGGGATGTCAAGTTGGGGGTCCCGGGCAAGAGACGTTTAAGAGCTATGCTGGAA	31028
GGGTAGCAATCCACAAGCT	GGGTAGCAATCCACAAGCT	TGGT1_chrVIIa	170276	-	0	GT1	TGME49_080670_42_1248	TGME49-080670-42-1248	TGME49_080670	TGME49_280670	TGME49_280670	GTAAATGGGGATGTCAAGTTGGGGTAGCAATCCACAAGCTGTTTAAGAGCTATGCTGGAA	12139
GGGTGCCCGGGAGATCAGT	GGGTGCCCGGGAGATCAGT	TGGT1_chrXI	4697558	+	0	GT1	TGME49_115490_15_2428	TGME49-115490-15-2428	TGME49_115490	TGME49_315490	ROP10	GTAAATGGGGATGTCAAGTTGGGGTGCCCGGGAGATCAGTGTTTAAGAGCTATGCTGGAA	32365
GGGTGGTTCGTTTCGAGGA	GGGTGGTTCGTTTCGAGGA	TGGT1_chrIX	4243643	-	0	GT1	TGME49_091960_9_1515	TGME49-091960-9-1515	TGME49_091960	TGME49_291960	ROP40	GTAAATGGGGATGTCAAGTTGGGGTGGTTCGTTTCGAGGAGTTTAAGAGCTATGCTGGAA	20041
GGGTTTTCCCACACGTCGC	GGGTTTTCCCACACGTCGC	TGGT1_chrIX	1957876	-	0	GT1	TGME49_064660_30_2128	TGME49-064660-30-2128	TGME49_064660	TGME49_264660	CST1	GTAAATGGGGATGTCAAGTTGGGGTTTTCCCACACGTCGCGTTTAAGAGCTATGCTGGAA	101346
GGTACATGCGAGGGAGAGG	GGTACATGCGAGGGAGAGG	TGGT1_chrVIII	305856	-	0	GT1	TGME49_029500_35_1086	TGME49-029500-35-1086	TGME49_029500	TGME49_229500	TGME49_229500	GTAAATGGGGATGTCAAGTTGGGTACATGCGAGGGAGAGGGTTTAAGAGCTATGCTGGAA	53834
GGTATGGTGTACCGCTTGT	GGTATGGTGTACCGCTTGT	AAQM03002094	20	+	0	GT1	TGME49_069880_3_771	TGME49-069880-3-771	TGME49_069880	TGME49_269885	TLN1	GTAAATGGGGATGTCAAGTTGGGTATGGTGTACCGCTTGTGTTTAAGAGCTATGCTGGAA	1367
GGTATGGTGTACCGCTTGT	GGTATGGTGTACCGCTTGT	AAQM03002094	185	+	0	GT1	TGME49_069880_3_771	TGME49-069880-3-771	TGME49_069880	TGME49_269885	TLN1	GTAAATGGGGATGTCAAGTTGGGTATGGTGTACCGCTTGTGTTTAAGAGCTATGCTGGAA	1367
GGTATGGTGTACCGCTTGT	GGTATGGTGTACCGCTTGT	TGGT1_chrVIII	5567662	-	0	GT1	TGME49_069880_3_771	TGME49-069880-3-771	TGME49_069880	TGME49_269885	TLN1	GTAAATGGGGATGTCAAGTTGGGTATGGTGTACCGCTTGTGTTTAAGAGCTATGCTGGAA	1367
GGTATGGTGTACCGCTTGT	GGTATGGTGTACCGCTTGT	TGGT1_chrVIII	5567695	-	0	GT1	TGME49_069880_3_771	TGME49-069880-3-771	TGME49_069880	TGME49_269885	TLN1	GTAAATGGGGATGTCAAGTTGGGTATGGTGTACCGCTTGTGTTTAAGAGCTATGCTGGAA	1367
GGTATGGTGTACCGCTTGT	GGTATGGTGTACCGCTTGT	TGGT1_chrVIII	5567794	-	0	GT1	TGME49_069880_3_771	TGME49-069880-3-771	TGME49_069880	TGME49_269885	TLN1	GTAAATGGGGATGTCAAGTTGGGTATGGTGTACCGCTTGTGTTTAAGAGCTATGCTGGAA	1367
GGTATGGTGTACCGCTTGT	GGTATGGTGTACCGCTTGT	TGGT1_chrVIII	5568405	-	0	GT1	TGME49_069880_3_771	TGME49-069880-3-771	TGME49_069880	TGME49_269885	TLN1	GTAAATGGGGATGTCAAGTTGGGTATGGTGTACCGCTTGTGTTTAAGAGCTATGCTGGAA	1367
GGTATGGTGTACTGCTTGT	GGTATGGTGTACTGCTTGT	AAQM03002094	53	+	0	GT1	TGME49_069880_7_771	TGME49-069880-7-771	TGME49_069880	TGME49_269885	TLN1	GTAAATGGGGATGTCAAGTTGGGTATGGTGTACTGCTTGTGTTTAAGAGCTATGCTGGAA	9594
GGTATGGTGTACTGCTTGT	GGTATGGTGTACTGCTTGT	AAQM03002094	119	+	0	GT1	TGME49_069880_7_771	TGME49-069880-7-771	TGME49_069880	TGME49_269885	TLN1	GTAAATGGGGATGTCAAGTTGGGTATGGTGTACTGCTTGTGTTTAAGAGCTATGCTGGAA	9594
GGTATGGTGTACTGCTTGT	GGTATGGTGTACTGCTTGT	AAQM03002094	152	+	0	GT1	TGME49_069880_7_771	TGME49-069880-7-771	TGME49_069880	TGME49_269885	TLN1	GTAAATGGGGATGTCAAGTTGGGTATGGTGTACTGCTTGTGTTTAAGAGCTATGCTGGAA	9594
GGTATGGTGTACTGCTTGT	GGTATGGTGTACTGCTTGT	AAQM03002094	218	+	0	GT1	TGME49_069880_7_771	TGME49-069880-7-771	TGME49_069880	TGME49_269885	TLN1	GTAAATGGGGATGTCAAGTTGGGTATGGTGTACTGCTTGTGTTTAAGAGCTATGCTGGAA	9594
GGTATGGTGTACTGCTTGT	GGTATGGTGTACTGCTTGT	TGGT1_chrVIII	5567497	-	0	GT1	TGME49_069880_7_771	TGME49-069880-7-771	TGME49_069880	TGME49_269885	TLN1	GTAAATGGGGATGTCAAGTTGGGTATGGTGTACTGCTTGTGTTTAAGAGCTATGCTGGAA	9594
GGTATGGTGTACTGCTTGT	GGTATGGTGTACTGCTTGT	TGGT1_chrVIII	5567629	-	0	GT1	TGME49_069880_7_771	TGME49-069880-7-771	TGME49_069880	TGME49_269885	TLN1	GTAAATGGGGATGTCAAGTTGGGTATGGTGTACTGCTTGTGTTTAAGAGCTATGCTGGAA	9594
GGTATGGTGTACTGCTTGT	GGTATGGTGTACTGCTTGT	TGGT1_chrVIII	5567761	-	0	GT1	TGME49_069880_7_771	TGME49-069880-7-771	TGME49_069880	TGME49_269885	TLN1	GTAAATGGGGATGTCAAGTTGGGTATGGTGTACTGCTTGTGTTTAAGAGCTATGCTGGAA	9594
GGTATGGTGTACTGCTTGT	GGTATGGTGTACTGCTTGT	TGGT1_chrVIII	5567827	-	0	GT1	TGME49_069880_7_771	TGME49-069880-7-771	TGME49_069880	TGME49_269885	TLN1	GTAAATGGGGATGTCAAGTTGGGTATGGTGTACTGCTTGTGTTTAAGAGCTATGCTGGAA	9594
GGTATGGTGTACTGCTTGT	GGTATGGTGTACTGCTTGT	TGGT1_chrVIII	5567860	-	0	GT1	TGME49_069880_7_771	TGME49-069880-7-771	TGME49_069880	TGME49_269885	TLN1	GTAAATGGGGATGTCAAGTTGGGTATGGTGTACTGCTTGTGTTTAAGAGCTATGCTGGAA	9594
GGTATGGTGTACTGCTTGT	GGTATGGTGTACTGCTTGT	TGGT1_chrVIII	5568372	-	0	GT1	TGME49_069880_7_771	TGME49-069880-7-771	TGME49_069880	TGME49_269885	TLN1	GTAAATGGGGATGTCAAGTTGGGTATGGTGTACTGCTTGTGTTTAAGAGCTATGCTGGAA	9594
GGTATGGTGTACTGCTTGT	GGTATGGTGTACTGCTTGT	TGGT1_chrVIII	5568439	-	0	GT1	TGME49_069880_7_771	TGME49-069880-7-771	TGME49_069880	TGME49_269885	TLN1	GTAAATGGGGATGTCAAGTTGGGTATGGTGTACTGCTTGTGTTTAAGAGCTATGCTGGAA	9594
GGTATGGTGTACTGCTTGT	GGTATGGTGTACTGCTTGT	TGGT1_chrVIII	5568472	-	0	GT1	TGME49_069880_7_771	TGME49-069880-7-771	TGME49_069880	TGME49_269885	TLN1	GTAAATGGGGATGTCAAGTTGGGTATGGTGTACTGCTTGTGTTTAAGAGCTATGCTGGAA	9594
GGTCAAAGTCTTCGGGGGC	GGTCAAAGTCTTCGGGGGC	AAQM03000406	861	+	0	GT1	TGME49_012410_30_1395	TGME49-012410-30-1395	TGME49_012410	TGME49_212410	GRA11A	GTAAATGGGGATGTCAAGTTGGGTCAAAGTCTTCGGGGGCGTTTAAGAGCTATGCTGGAA	10572
GGTCAAAGTCTTCGGGGGC	GGTCAAAGTCTTCGGGGGC	AAQM03000406	903	+	0	GT1	TGME49_012410_30_1395	TGME49-012410-30-1395	TGME49_012410	TGME49_212410	GRA11A	GTAAATGGGGATGTCAAGTTGGGTCAAAGTCTTCGGGGGCGTTTAAGAGCTATGCTGGAA	10572
GGTCAAAGTCTTCGGGGGC	GGTCAAAGTCTTCGGGGGC	AAQM03000406	1701	+	0	GT1	TGME49_012410_30_1395	TGME49-012410-30-1395	TGME49_012410	TGME49_212410	GRA11A	GTAAATGGGGATGTCAAGTTGGGTCAAAGTCTTCGGGGGCGTTTAAGAGCTATGCTGGAA	10572
GGTCAAAGTCTTCGGGGGC	GGTCAAAGTCTTCGGGGGC	AAQM03000420	3915	-	0	GT1	TGME49_012410_30_1395	TGME49-012410-30-1395	TGME49_012410	TGME49_212410	GRA11A	GTAAATGGGGATGTCAAGTTGGGTCAAAGTCTTCGGGGGCGTTTAAGAGCTATGCTGGAA	10572
GGTCCCAGCCTGAGACACT	GGTCCCAGCCTGAGACACT	TGGT1_chrIX	229858	-	0	GT1	TGME49_067740_39_550	TGME49-067740-39-550	TGME49_067740	TGME49_267740	GRA49	GTAAATGGGGATGTCAAGTTGGGTCCCAGCCTGAGACACTGTTTAAGAGCTATGCTGGAA	13787
GGTCCCTGTGTGTTGGAGG	GGTCCCTGTGTGTTGGAGG	TGGT1_chrII	2114585	+	0	GT1	TGME49_097960_8_7161	TGME49-097960-8-7161	TGME49_097960	TGME49_297960	6	GTAAATGGGGATGTCAAGTTGGGTCCCTGTGTGTTGGAGGGTTTAAGAGCTATGCTGGAA	29253
GGTCGGTCAGACAAACATC	GGTCGGTCAGACAAACATC	TGGT1_chrIII	33246	-	0	GT1	TGME49_076210_33_866	TGME49-076210-33-866	TGME49_076210	TGME49_276210	TGME49_276210	GTAAATGGGGATGTCAAGTTGGGTCGGTCAGACAAACATCGTTTAAGAGCTATGCTGGAA	2076
GGTCGTGTCCAGAAAGGAT	GGTCGTGTCCAGAAAGGAT	AAQM03000418	263	-	0	GT1	TGME49_077240_72_2600	TGME49-077240-72-2600	TGME49_077240	TGME49_277240	NTPase I	GTAAATGGGGATGTCAAGTTGGGTCGTGTCCAGAAAGGATGTTTAAGAGCTATGCTGGAA	4516
GGTCGTGTCCAGAAAGGAT	GGTCGTGTCCAGAAAGGAT	AAQM03000418	4309	-	0	GT1	TGME49_077240_72_2600	TGME49-077240-72-2600	TGME49_077240	TGME49_277240	NTPase I	GTAAATGGGGATGTCAAGTTGGGTCGTGTCCAGAAAGGATGTTTAAGAGCTATGCTGGAA	4516
GGTCGTGTCCAGAAAGGAT	GGTCGTGTCCAGAAAGGAT	AAQM03000513	994	-	0	GT1	TGME49_077240_72_2600	TGME49-077240-72-2600	TGME49_077240	TGME49_277240	NTPase I	GTAAATGGGGATGTCAAGTTGGGTCGTGTCCAGAAAGGATGTTTAAGAGCTATGCTGGAA	4516
GGTCGTGTCCAGAAAGGAT	GGTCGTGTCCAGAAAGGAT	AAQM03001501	122	-	0	GT1	TGME49_077240_72_2600	TGME49-077240-72-2600	TGME49_077240	TGME49_277240	NTPase I	GTAAATGGGGATGTCAAGTTGGGTCGTGTCCAGAAAGGATGTTTAAGAGCTATGCTGGAA	4516
GGTCGTTTCCTGCTAGCCA	GGTCGTTTCCTGCTAGCCA	TGGT1_chrVIII	665031	+	0	GT1	TGME49_030180_96_4148	TGME49-030180-96-4148	TGME49_030180	TGME49_230180	GRA24	GTAAATGGGGATGTCAAGTTGGGTCGTTTCCTGCTAGCCAGTTTAAGAGCTATGCTGGAA	24456
GGTGGAGACGACCAGGCGG	GGTGGAGACGACCAGGCGG	TGGT1_chrVIIa	1361165	-	0	GT1	TGME49_005360_18_6288	TGME49-005360-18-6288	TGME49_005360	TGME49_205360	TGME49_205360	GTAAATGGGGATGTCAAGTTGGGTGGAGACGACCAGGCGGGTTTAAGAGCTATGCTGGAA	43682
GGTGTCAACCGGAGCGTTC	GGTGTCAACCGGAGCGTTC	AAQM03000432	1499	-	0	GT1	TGME49_042230_52_452	TGME49-042230-52-452	TGME49_042230	TGME49_242230	ROP29	GTAAATGGGGATGTCAAGTTGGGTGTCAACCGGAGCGTTCGTTTAAGAGCTATGCTGGAA	67884
GGTGTCGCCAAAGTTCTCA	GGTGTCGCCAAAGTTCTCA	TGGT1_chrXI	1557033	+	0	GT1	TGME49_110790_33_1214	TGME49-110790-33-1214	TGME49_110790	TGME49_310790	CST9	GTAAATGGGGATGTCAAGTTGGGTGTCGCCAAAGTTCTCAGTTTAAGAGCTATGCTGGAA	5483
GGTTCACAACGCGGTATTC	GGTTCACAACGCGGTATTC	TGGT1_chrVIII	3957401	+	0	GT1	TGME49_072460_21_2550	TGME49-072460-21-2550	TGME49_072460	TGME49_272460	TGME49_272460	GTAAATGGGGATGTCAAGTTGGGTTCACAACGCGGTATTCGTTTAAGAGCTATGCTGGAA	69
GGTTCCGCCTCTCCAAATG	GGTTCCGCCTCTCCAAATG	TGGT1_chrVIIb	3416236	+	0	GT1	TGME49_058370_25_2200	TGME49-058370-25-2200	TGME49_058370	TGME49_258370	ROP28	GTAAATGGGGATGTCAAGTTGGGTTCCGCCTCTCCAAATGGTTTAAGAGCTATGCTGGAA	43113
GGTTCTGCATCACCACGAA	GGTTCTGCATCACCACGAA	TGGT1_chrIb	1662346	-	0	GT1	TGME49_121650_32_4774	TGME49-121650-32-4774	TGME49_121650	TGME49_321650	TGME49_321650	GTAAATGGGGATGTCAAGTTGGGTTCTGCATCACCACGAAGTTTAAGAGCTATGCTGGAA	37905
GGTTTCGATAAACTACAGC	GGTTTCGATAAACTACAGC	TGGT1_chrIII	579821	+	0	GT1	TGME49_052500_1_1852	TGME49-052500-1-1852	TGME49_052500	TGME49_252500	ROP47 (Talevich 2013)	GTAAATGGGGATGTCAAGTTGGGTTTCGATAAACTACAGCGTTTAAGAGCTATGCTGGAA	14894
GGTTTTCCAGCGCGAAGTG	GGTTTTCCAGCGCGAAGTG	TGGT1_chrXI	191675	-	0	GT1	TGME49_106890_73_736	TGME49-106890-73-736	TGME49_106890	TGME49_306890	TGME49_306890	GTAAATGGGGATGTCAAGTTGGGTTTTCCAGCGCGAAGTGGTTTAAGAGCTATGCTGGAA	3683
GTAAAAACGAAAAAAGCAC	GTAAAAACGAAAAAAGCAC	TGGT1_chrVIIa	2517633	+	0	GT1	TGME49_003290_24_1347	TGME49-003290-24-1347	TGME49_003290	TGME49_203290	GRA34	GTAAATGGGGATGTCAAGTTGGTAAAAACGAAAAAAGCACGTTTAAGAGCTATGCTGGAA	14719
GTAAAACAACAGAGATACA	GTAAAACAACAGAGATACA	TGGT1_chrX	5659573	-	0	GT1	TGME49_037180_34_902	TGME49-037180-34-902	TGME49_037180	TGME49_237180	ROP24	GTAAATGGGGATGTCAAGTTGGTAAAACAACAGAGATACAGTTTAAGAGCTATGCTGGAA	9626
GTAATCCACGTAGTAGTGC	GTAATCCACGTAGTAGTGC	TGGT1_chrIX	2103941	-	0	GT1	TGME49_088000_32_1528	TGME49-088000-32-1528	TGME49_088000	TGME49_288000	TGME49_288000	GTAAATGGGGATGTCAAGTTGGTAATCCACGTAGTAGTGCGTTTAAGAGCTATGCTGGAA	1051
GTACAGGCAGCGCCGCGGG	GTACAGGCAGCGCCGCGGG	TGGT1_chrXI	4698068	+	0	GT1	TGME49_115490_4_3035	TGME49-115490-4-3035	TGME49_115490	TGME49_315490	ROP10	GTAAATGGGGATGTCAAGTTGGTACAGGCAGCGCCGCGGGGTTTAAGAGCTATGCTGGAA	25373
GTACATCTGGCTGATCGGT	GTACATCTGGCTGATCGGT	TGGT1_chrVIIa	1958769	+	0	GT1	TGME49_003990_63_2040	TGME49-003990-63-2040	TGME49_003990	TGME49_203990	ROP12	GTAAATGGGGATGTCAAGTTGGTACATCTGGCTGATCGGTGTTTAAGAGCTATGCTGGAA	105201
GTACTTGGTTTCTGCTCCA	GTACTTGGTTTCTGCTCCA	TGGT1_chrXI	688552	+	0	GT1	TGME49_109560_20_2391	TGME49-109560-20-2391	TGME49_109560	TGME49_309560	TGME49_309560	GTAAATGGGGATGTCAAGTTGGTACTTGGTTTCTGCTCCAGTTTAAGAGCTATGCTGGAA	6653
GTAGATGTAAGGCACCATC	GTAGATGTAAGGCACCATC	TGGT1_chrIX	963801	-	0	GT1	TGME49_066430_26_480	TGME49-066430-26-480	TGME49_066430	TGME49_266435	TGME49_266435	GTAAATGGGGATGTCAAGTTGGTAGATGTAAGGCACCATCGTTTAAGAGCTATGCTGGAA	4082
GTAGGCGTGGCGCGCGAAG	GTAGGCGTGGCGCGCGAAG	AAQM03000478	1299	-	0	GT1	TGME49_042240_2_1386	TGME49-042240-2-1386	TGME49_042240	TGME49_242240	ROP19A	GTAAATGGGGATGTCAAGTTGGTAGGCGTGGCGCGCGAAGGTTTAAGAGCTATGCTGGAA	11275
GTAGGCGTGGCGCGCGAAG	GTAGGCGTGGCGCGCGAAG	AAQM03000482	1304	-	0	GT1	TGME49_042240_2_1386	TGME49-042240-2-1386	TGME49_042240	TGME49_242240	ROP19A	GTAAATGGGGATGTCAAGTTGGTAGGCGTGGCGCGCGAAGGTTTAAGAGCTATGCTGGAA	11275
GTAGTACTGCAGAGCCATC	GTAGTACTGCAGAGCCATC	TGGT1_chrIX	1959627	-	0	GT1	TGME49_064660_25_3952	TGME49-064660-25-3952	TGME49_064660	TGME49_264660	CST1	GTAAATGGGGATGTCAAGTTGGTAGTACTGCAGAGCCATCGTTTAAGAGCTATGCTGGAA	1526
GTATGTCCCGACCGCTTGT	GTATGTCCCGACCGCTTGT	TGGT1_chrVIIb	3288403	+	0	GT1	TGME49_058580_52_1713	TGME49-058580-52-1713	TGME49_058580	TGME49_258580	ROP17	GTAAATGGGGATGTCAAGTTGGTATGTCCCGACCGCTTGTGTTTAAGAGCTATGCTGGAA	27973
GTCAATGGTAAAGGAAGGA	GTCAATGGTAAAGGAAGGA	TGGT1_chrII	854561	+	0	GT1	TGME49_022100_38_3165	TGME49-022100-38-3165	TGME49_022100	TGME49_222100	TGME49_222100	GTAAATGGGGATGTCAAGTTGGTCAATGGTAAAGGAAGGAGTTTAAGAGCTATGCTGGAA	25105
GTCACTATCGATGCCACTT	GTCACTATCGATGCCACTT	TGGT1_chrIII	495204	-	0	GT1	TGME49_052360_15_954	TGME49-052360-15-954	TGME49_052360	TGME49_252360	ROP24	GTAAATGGGGATGTCAAGTTGGTCACTATCGATGCCACTTGTTTAAGAGCTATGCTGGAA	29348
GTCCCCGATTCTGAAGATG	GTCCCCGATTCTGAAGATG	AAQM03000406	2138	+	0	GT1	TGME49_012410_23_930	TGME49-012410-23-930	TGME49_012410	TGME49_212410	GRA11A	GTAAATGGGGATGTCAAGTTGGTCCCCGATTCTGAAGATGGTTTAAGAGCTATGCTGGAA	24808
GTCCCCTGTGGTCGCCATA	GTCCCCTGTGGTCGCCATA	TGGT1_chrVIII	6289509	-	0	GT1	TGME49_068790_9_942	TGME49-068790-9-942	TGME49_068790	TGME49_268790	TGME49_268790	GTAAATGGGGATGTCAAGTTGGTCCCCTGTGGTCGCCATAGTTTAAGAGCTATGCTGGAA	1661
GTCCCGCTGGAAGGCATAA	GTCCCGCTGGAAGGCATAA	TGGT1_chrX	4341701	+	0	GT1	TGME49_034540_31_2912	TGME49-034540-31-2912	TGME49_034540	TGME49_234540	TGME49_234540	GTAAATGGGGATGTCAAGTTGGTCCCGCTGGAAGGCATAAGTTTAAGAGCTATGCTGGAA	6038
GTCGAAGGCGGTGCATGCG	GTCGAAGGCGGTGCATGCG	AAQM03000398	6143	-	0	GT1	TGME49_042110_46_521	TGME49-042110-46-521	TGME49_042110	TGME49_242110	ROP38	GTAAATGGGGATGTCAAGTTGGTCGAAGGCGGTGCATGCGGTTTAAGAGCTATGCTGGAA	24835
GTCGAAGGCGGTGCATGCG	GTCGAAGGCGGTGCATGCG	AAQM03000495	1408	+	0	GT1	TGME49_042110_46_521	TGME49-042110-46-521	TGME49_042110	TGME49_242110	ROP38	GTAAATGGGGATGTCAAGTTGGTCGAAGGCGGTGCATGCGGTTTAAGAGCTATGCTGGAA	24835
GTCGAAGGCGGTGCATGCG	GTCGAAGGCGGTGCATGCG	TGGT1_chrVI	1833721	-	0	GT1	TGME49_042110_46_521	TGME49-042110-46-521	TGME49_042110	TGME49_242110	ROP38	GTAAATGGGGATGTCAAGTTGGTCGAAGGCGGTGCATGCGGTTTAAGAGCTATGCTGGAA	24835
GTCGACGACGTGGGGAGTT	GTCGACGACGTGGGGAGTT	TGGT1_chrX	7173468	-	0	GT1	TGME49_075470_4_1480	TGME49-075470-4-1480	TGME49_075470	TGME49_275470	GRA15	GTAAATGGGGATGTCAAGTTGGTCGACGACGTGGGGAGTTGTTTAAGAGCTATGCTGGAA	1015
GTCGAGCACGCCCTGGTGC	GTCGAGCACGCCCTGGTGC	TGGT1_chrXI	5155038	+	0	GT1	TGME49_116250_30_2324	TGME49-116250-30-2324	TGME49_116250	TGME49_316250	GRA45	GTAAATGGGGATGTCAAGTTGGTCGAGCACGCCCTGGTGCGTTTAAGAGCTATGCTGGAA	9598
GTCGCAGATTTGTTTGAGA	GTCGCAGATTTGTTTGAGA	TGGT1_chrXII	4913696	+	0	GT1	TGME49_049990_58_5445	TGME49-049990-58-5445	TGME49_049990	TGME49_249990	TGME49_249990	GTAAATGGGGATGTCAAGTTGGTCGCAGATTTGTTTGAGAGTTTAAGAGCTATGCTGGAA	1990
GTCGCCAGCGGCCCTTCCA	GTCGCCAGCGGCCCTTCCA	TGGT1_chrVIIa	3923627	-	0	GT1	TGME49_001130_12_1256	TGME49-001130-12-1256	TGME49_001130	TGME49_201130	ROP33	GTAAATGGGGATGTCAAGTTGGTCGCCAGCGGCCCTTCCAGTTTAAGAGCTATGCTGGAA	7587
GTCGCCGAACGCATGCCGT	GTCGCCGAACGCATGCCGT	TGGT1_chrX	4452676	+	0	GT1	TGME49_034950_2_1588	TGME49-034950-2-1588	TGME49_034950	TGME49_234950	ROP48 (Talevich 2013)	GTAAATGGGGATGTCAAGTTGGTCGCCGAACGCATGCCGTGTTTAAGAGCTATGCTGGAA	21974
GTCGCGCATCTGACCAGCA	GTCGCGCATCTGACCAGCA	TGGT1_chrVIII	6217967	+	0	GT1	TGME49_068900_76_3870	TGME49-068900-76-3870	TGME49_068900	TGME49_268900	GRA10	GTAAATGGGGATGTCAAGTTGGTCGCGCATCTGACCAGCAGTTTAAGAGCTATGCTGGAA	15675
GTCGCTGGGGACTAGTAGC	GTCGCTGGGGACTAGTAGC	TGGT1_chrVIIb	3143620	-	0	GT1	TGME49_058800_15_704	TGME49-058800-15-704	TGME49_058800	TGME49_258800	ROP31	GTAAATGGGGATGTCAAGTTGGTCGCTGGGGACTAGTAGCGTTTAAGAGCTATGCTGGAA	19664
GTCGGGACTGGCTTCGACT	GTCGGGACTGGCTTCGACT	TGGT1_chrVIIa	4157387	-	0	GT1	TGME49_081790_105_1832	TGME49-081790-105-1832	TGME49_081790	TGME49_281675	ROP45	GTAAATGGGGATGTCAAGTTGGTCGGGACTGGCTTCGACTGTTTAAGAGCTATGCTGGAA	17934
GTCGGTCTGAGACTGTCAA	GTCGGTCTGAGACTGTCAA	TGGT1_chrVIIa	2503089	-	0	GT1	TGME49_003310_29_500	TGME49-003310-29-500	TGME49_003310	TGME49_203310	GRA7	GTAAATGGGGATGTCAAGTTGGTCGGTCTGAGACTGTCAAGTTTAAGAGCTATGCTGGAA	38139
GTCGTCATCATCCTCTCGA	GTCGTCATCATCCTCTCGA	TGGT1_chrX	3839781	-	0	GT1	TGME49_012300_11_3668	TGME49-012300-11-3668	TGME49_012300	TGME49_212300	GRA32	GTAAATGGGGATGTCAAGTTGGTCGTCATCATCCTCTCGAGTTTAAGAGCTATGCTGGAA	12793
GTCGTCGTTCCACAGATCG	GTCGTCGTTCCACAGATCG	TGGT1_chrIX	2468933	+	0	GT1	TGME49_088650_18_1395	TGME49-088650-18-1395	TGME49_088650	TGME49_288650	GRA12	GTAAATGGGGATGTCAAGTTGGTCGTCGTTCCACAGATCGGTTTAAGAGCTATGCTGGAA	28930
GTCTCGTGCGTGTACGCAC	GTCTCGTGCGTGTACGCAC	TGGT1_chrVIIa	3424411	+	0	GT1	TGME49_002200_55_4275	TGME49-002200-55-4275	TGME49_002200	TGME49_202200	TGME49_202200	GTAAATGGGGATGTCAAGTTGGTCTCGTGCGTGTACGCACGTTTAAGAGCTATGCTGGAA	14899
GTCTGCAACGCACCCTTTG	GTCTGCAACGCACCCTTTG	TGGT1_chrXI	5154945	+	0	GT1	TGME49_116250_22_2324	TGME49-116250-22-2324	TGME49_116250	TGME49_316250	GRA45	GTAAATGGGGATGTCAAGTTGGTCTGCAACGCACCCTTTGGTTTAAGAGCTATGCTGGAA	18686
GTCTGCACAGTTCACACAG	GTCTGCACAGTTCACACAG	TGGT1_chrIII	744737	+	0	GT1	TGME49_053130_18_546	TGME49-053130-18-546	TGME49_053130	TGME49_253130	TGME49_253130	GTAAATGGGGATGTCAAGTTGGTCTGCACAGTTCACACAGGTTTAAGAGCTATGCTGGAA	7071
GTCTGTAGCGCCGCTGCTT	GTCTGTAGCGCCGCTGCTT	TGGT1_chrX	5904577	-	0	GT1	TGME49_014080_37_794	TGME49-014080-37-794	TGME49_014080	TGME49_214080	Toxofilin	GTAAATGGGGATGTCAAGTTGGTCTGTAGCGCCGCTGCTTGTTTAAGAGCTATGCTGGAA	505
GTGAAACTGTAGTACCACA	GTGAAACTGTAGTACCACA	TGGT1_chrX	5444101	-	0	GT1	TGME49_036860_20_1608	TGME49-036860-20-1608	TGME49_036860	TGME49_236860	TGME49_236860	GTAAATGGGGATGTCAAGTTGGTGAAACTGTAGTACCACAGTTTAAGAGCTATGCTGGAA	4035
GTGACGAAAAGCAGAAACA	GTGACGAAAAGCAGAAACA	TGGT1_chrVIIa	1784736	-	0	GT1	TGME49_004320_10_1720	TGME49-004320-10-1720	TGME49_004320	TGME49_204320	TGME49_204320	GTAAATGGGGATGTCAAGTTGGTGACGAAAAGCAGAAACAGTTTAAGAGCTATGCTGGAA	32276
GTGACTAGACTCTTCAAGG	GTGACTAGACTCTTCAAGG	TGGT1_chrVIIb	674875	-	0	GT1	TGME49_063220_70_932	TGME49-063220-70-932	TGME49_063220	TGME49_263220	ROP21	GTAAATGGGGATGTCAAGTTGGTGACTAGACTCTTCAAGGGTTTAAGAGCTATGCTGGAA	46612
GTGAGTGCAGAGCGTCGAC	GTGAGTGCAGAGCGTCGAC	TGGT1_chrXI	2520406	+	0	GT1	TGME49_112270_31_1101	TGME49-112270-31-1101	TGME49_112270	TGME49_312270	ROP13	GTAAATGGGGATGTCAAGTTGGTGAGTGCAGAGCGTCGACGTTTAAGAGCTATGCTGGAA	14849
GTGCACCACTCCTTCGTCT	GTGCACCACTCCTTCGTCT	AAQM03000462	791	+	0	GT1	TGME49_095110_16_7384	TGME49-095110-16-7384	TGME49_095110	TGME49_295110	ROP7	GTAAATGGGGATGTCAAGTTGGTGCACCACTCCTTCGTCTGTTTAAGAGCTATGCTGGAA	0
GTGCACCACTCCTTCGTCT	GTGCACCACTCCTTCGTCT	AAQM03001102	2010	+	0	GT1	TGME49_095110_16_7384	TGME49-095110-16-7384	TGME49_095110	TGME49_295110	ROP7	GTAAATGGGGATGTCAAGTTGGTGCACCACTCCTTCGTCTGTTTAAGAGCTATGCTGGAA	0
GTGCACCACTCCTTCGTCT	GTGCACCACTCCTTCGTCT	AAQM03001335	379	+	0	GT1	TGME49_095110_16_7384	TGME49-095110-16-7384	TGME49_095110	TGME49_295110	ROP7	GTAAATGGGGATGTCAAGTTGGTGCACCACTCCTTCGTCTGTTTAAGAGCTATGCTGGAA	0
GTGCACCACTCCTTCGTCT	GTGCACCACTCCTTCGTCT	AAQM03001336	545	+	0	GT1	TGME49_095110_16_7384	TGME49-095110-16-7384	TGME49_095110	TGME49_295110	ROP7	GTAAATGGGGATGTCAAGTTGGTGCACCACTCCTTCGTCTGTTTAAGAGCTATGCTGGAA	0
GTGCACCACTCCTTCGTCT	GTGCACCACTCCTTCGTCT	TGGT1_chrIa	1395039	+	0	GT1	TGME49_095110_16_7384	TGME49-095110-16-7384	TGME49_095110	TGME49_295110	ROP7	GTAAATGGGGATGTCAAGTTGGTGCACCACTCCTTCGTCTGTTTAAGAGCTATGCTGGAA	0
GTGCGAAATGGTACGCAGT	GTGCGAAATGGTACGCAGT	TGGT1_chrXII	311129	+	0	GT1	TGME49_099780_52_2598	TGME49-099780-52-2598	TGME49_099780	TGME49_299780	TGME49_299780	GTAAATGGGGATGTCAAGTTGGTGCGAAATGGTACGCAGTGTTTAAGAGCTATGCTGGAA	3019
GTGCTCAGAAATGACCGCA	GTGCTCAGAAATGACCGCA	TGGT1_chrVIII	5504413	+	0	GT1	TGME49_069950_82_4930	TGME49-069950-82-4930	TGME49_069950	TGME49_269950	TGME49_269950	GTAAATGGGGATGTCAAGTTGGTGCTCAGAAATGACCGCAGTTTAAGAGCTATGCTGGAA	5235
GTGCTGGATTTCAACATCC	GTGCTGGATTTCAACATCC	TGGT1_chrIb	1896190	+	0	GT1	TGME49_041000_12_912	TGME49-041000-12-912	TGME49_041000	TGME49_241000	ROP51	GTAAATGGGGATGTCAAGTTGGTGCTGGATTTCAACATCCGTTTAAGAGCTATGCTGGAA	19
GTGCTGGATTTCAACATCC	GTGCTGGATTTCAACATCC	TGGT1_chrIX	3641330	-	0	GT1	TGME49_041000_12_912	TGME49-041000-12-912	TGME49_041000	TGME49_241000	ROP51	GTAAATGGGGATGTCAAGTTGGTGCTGGATTTCAACATCCGTTTAAGAGCTATGCTGGAA	19
GTGCTGGATTTCAACATCC	GTGCTGGATTTCAACATCC	TGGT1_chrVI	1589611	-	0	GT1	TGME49_041000_12_912	TGME49-041000-12-912	TGME49_041000	TGME49_241000	ROP51	GTAAATGGGGATGTCAAGTTGGTGCTGGATTTCAACATCCGTTTAAGAGCTATGCTGGAA	19
GTGGAAAAGCCCTCTCAAT	GTGGAAAAGCCCTCTCAAT	TGGT1_chrX	1901640	+	0	GT1	TGME49_025860_87_4340	TGME49-025860-87-4340	TGME49_025860	TGME49_225860	TGME49_225860	GTAAATGGGGATGTCAAGTTGGTGGAAAAGCCCTCTCAATGTTTAAGAGCTATGCTGGAA	2319
GTGGAGAAACGTAGGGTAC	GTGGAGAAACGTAGGGTAC	TGGT1_chrVIIa	4322662	+	0	GT1	TGME49_082170_22_2175	TGME49-082170-22-2175	TGME49_082170	TGME49_282170	TGME49_282170	GTAAATGGGGATGTCAAGTTGGTGGAGAAACGTAGGGTACGTTTAAGAGCTATGCTGGAA	8041
GTGGAGGATTGTCAACATA	GTGGAGGATTGTCAACATA	TGGT1_chrVIII	305796	-	0	GT1	TGME49_029500_28_1086	TGME49-029500-28-1086	TGME49_029500	TGME49_229500	TGME49_229500	GTAAATGGGGATGTCAAGTTGGTGGAGGATTGTCAACATAGTTTAAGAGCTATGCTGGAA	11255
GTGGCAAGCACGCCAGTAT	GTGGCAAGCACGCCAGTAT	TGGT1_chrXI	343803	-	0	GT1	TGME49_108950_28_518	TGME49-108950-28-518	TGME49_108950	TGME49_308950	TGME49_308950	GTAAATGGGGATGTCAAGTTGGTGGCAAGCACGCCAGTATGTTTAAGAGCTATGCTGGAA	12366
GTGGCAAGCACGCCAGTAT	GTGGCAAGCACGCCAGTAT	TGGT1_chrXI	345746	-	0	GT1	TGME49_108950_28_518	TGME49-108950-28-518	TGME49_108950	TGME49_308950	TGME49_308950	GTAAATGGGGATGTCAAGTTGGTGGCAAGCACGCCAGTATGTTTAAGAGCTATGCTGGAA	12366
GTGGCAGATCAGATGGACG	GTGGCAGATCAGATGGACG	TGGT1_chrIV	1817689	+	0	GT1	TGME49_011260_4_2408	TGME49-011260-4-2408	TGME49_011260	TGME49_211260	ROP26	GTAAATGGGGATGTCAAGTTGGTGGCAGATCAGATGGACGGTTTAAGAGCTATGCTGGAA	15205
GTGGCGCCTCGGAAGAGAC	GTGGCGCCTCGGAAGAGAC	TGGT1_chrVIIa	655599	+	0	GT1	TGME49_104740_76_3735	TGME49-104740-76-3735	TGME49_104740	TGME49_304740	ROP35/WNG1	GTAAATGGGGATGTCAAGTTGGTGGCGCCTCGGAAGAGACGTTTAAGAGCTATGCTGGAA	13371
GTGGCTTCATCCACTTCCG	GTGGCTTCATCCACTTCCG	TGGT1_chrXI	1556905	-	0	GT1	TGME49_110790_24_1214	TGME49-110790-24-1214	TGME49_110790	TGME49_310790	CST9	GTAAATGGGGATGTCAAGTTGGTGGCTTCATCCACTTCCGGTTTAAGAGCTATGCTGGAA	1596
GTGGGCTCGAAATTCCGCT	GTGGGCTCGAAATTCCGCT	TGGT1_chrVIIb	2165715	+	0	GT1	TGME49_060520_38_1311	TGME49-060520-38-1311	TGME49_060520	TGME49_260520	CST6 (GRA50)	GTAAATGGGGATGTCAAGTTGGTGGGCTCGAAATTCCGCTGTTTAAGAGCTATGCTGGAA	8812
GTGGGGAAGAAGTCGCAGG	GTGGGGAAGAAGTCGCAGG	TGGT1_chrVIIa	625781	-	0	GT1	TGME49_104720_31_726	TGME49-104720-31-726	TGME49_104720	TGME49_304720	TGME49_304720	GTAAATGGGGATGTCAAGTTGGTGGGGAAGAAGTCGCAGGGTTTAAGAGCTATGCTGGAA	8682
GTGGTCCCTTTGATGACGA	GTGGTCCCTTTGATGACGA	TGGT1_chrIX	1152243	-	0	GT1	TGME49_066050_33_842	TGME49-066050-33-842	TGME49_066050	TGME49_266050	TGME49_266050	GTAAATGGGGATGTCAAGTTGGTGGTCCCTTTGATGACGAGTTTAAGAGCTATGCTGGAA	22603
GTGGTTCAGTTCCATCCGC	GTGGTTCAGTTCCATCCGC	TGGT1_chrX	4223422	-	0	GT1	TGME49_034370_30_1233	TGME49-034370-30-1233	TGME49_034370	TGME49_234370	SRS42	GTAAATGGGGATGTCAAGTTGGTGGTTCAGTTCCATCCGCGTTTAAGAGCTATGCTGGAA	3649
GTGTCGCCTCTGTCACGTT	GTGTCGCCTCTGTCACGTT	TGGT1_chrVIIa	1774950	+	0	GT1	TGME49_004340_92_4445	TGME49-004340-92-4445	TGME49_004340	TGME49_204340	GRA54	GTAAATGGGGATGTCAAGTTGGTGTCGCCTCTGTCACGTTGTTTAAGAGCTATGCTGGAA	20019
GTGTCGGTGAACATATCGG	GTGTCGGTGAACATATCGG	TGGT1_chrII	2070245	-	0	GT1	TGME49_097880_35_1856	TGME49-097880-35-1856	TGME49_097880	TGME49_297880	GRA23	GTAAATGGGGATGTCAAGTTGGTGTCGGTGAACATATCGGGTTTAAGAGCTATGCTGGAA	6178
GTGTGACAGTGAAGGTGAC	GTGTGACAGTGAAGGTGAC	AAQM03000172	2144	+	0	GT1	TGME49_041610_21_910	TGME49-041610-21-910	TGME49_041610	TGME49_241610	GRA21	GTAAATGGGGATGTCAAGTTGGTGTGACAGTGAAGGTGACGTTTAAGAGCTATGCTGGAA	17737
GTGTGACAGTGAAGGTGAC	GTGTGACAGTGAAGGTGAC	AAQM03000426	2162	-	0	GT1	TGME49_041610_21_910	TGME49-041610-21-910	TGME49_041610	TGME49_241610	GRA21	GTAAATGGGGATGTCAAGTTGGTGTGACAGTGAAGGTGACGTTTAAGAGCTATGCTGGAA	17737
GTGTGCCTCTGGCAGACAA	GTGTGCCTCTGGCAGACAA	TGGT1_chrVIII	5779234	-	0	GT1	TGME49_069460_21_3456	TGME49-069460-21-3456	TGME49_069460	TGME49_269460	EFPP	GTAAATGGGGATGTCAAGTTGGTGTGCCTCTGGCAGACAAGTTTAAGAGCTATGCTGGAA	19134
GTGTGCTTCGCCTGAGTGA	GTGTGCTTCGCCTGAGTGA	TGGT1_chrIX	4888778	+	0	GT1	TGME49_104950_25_3200	TGME49-104950-25-3200	TGME49_104950	TGME49_304955	PPM11C	GTAAATGGGGATGTCAAGTTGGTGTGCTTCGCCTGAGTGAGTTTAAGAGCTATGCTGGAA	2714
GTGTGGAGCGAACTTGAAT	GTGTGGAGCGAACTTGAAT	TGGT1_chrVIIb	675504	-	0	GT1	TGME49_063220_42_1864	TGME49-063220-42-1864	TGME49_063220	TGME49_263220	ROP21	GTAAATGGGGATGTCAAGTTGGTGTGGAGCGAACTTGAATGTTTAAGAGCTATGCTGGAA	60596
GTTAATCAGCTGCGGGAGA	GTTAATCAGCTGCGGGAGA	TGGT1_chrX	3359776	-	0	GT1	TGME49_023920_30_3264	TGME49-023920-30-3264	TGME49_023920	TGME49_223920	3	GTAAATGGGGATGTCAAGTTGGTTAATCAGCTGCGGGAGAGTTTAAGAGCTATGCTGGAA	22611
GTTCCTCCTTTGTGCTAGT	GTTCCTCCTTTGTGCTAGT	TGGT1_chrVIII	1672666	+	0	GT1	TGME49_031960_51_6846	TGME49-031960-51-6846	TGME49_031960	TGME49_231960	GRA28	GTAAATGGGGATGTCAAGTTGGTTCCTCCTTTGTGCTAGTGTTTAAGAGCTATGCTGGAA	26151
GTTGAAACCGAGAAAGACG	GTTGAAACCGAGAAAGACG	TGGT1_chrVIII	305582	-	0	GT1	TGME49_029500_1_1086	TGME49-029500-1-1086	TGME49_029500	TGME49_229500	TGME49_229500	GTAAATGGGGATGTCAAGTTGGTTGAAACCGAGAAAGACGGTTTAAGAGCTATGCTGGAA	22585
GTTGAACCACCGCAACAAC	GTTGAACCACCGCAACAAC	TGGT1_chrX	436534	+	0	GT1	TGME49_028170_13_7128	TGME49-028170-13-7128	TGME49_028170	TGME49_228170	GRA44	GTAAATGGGGATGTCAAGTTGGTTGAACCACCGCAACAACGTTTAAGAGCTATGCTGGAA	16853
GTTGAACTTTTGGTGGTCG	GTTGAACTTTTGGTGGTCG	TGGT1_chrXI	4483316	+	0	GT1	TGME49_115160_8_8775	TGME49-115160-8-8775	TGME49_115160	TGME49_315160	RASP2	GTAAATGGGGATGTCAAGTTGGTTGAACTTTTGGTGGTCGGTTTAAGAGCTATGCTGGAA	7658
GTTGAGAGCACGACAACAC	GTTGAGAGCACGACAACAC	TGGT1_chrVIIa	3785895	-	0	GT1	TGME49_001630_4_698	TGME49-001630-4-698	TGME49_001630	TGME49_201630	PPM3H	GTAAATGGGGATGTCAAGTTGGTTGAGAGCACGACAACACGTTTAAGAGCTATGCTGGAA	16079
GTTGAGTGTCGCCCGAGGG	GTTGAGTGTCGCCCGAGGG	TGGT1_chrX	6816710	-	0	GT1	TGME49_015360_0_1425	TGME49-015360-0-1425	TGME49_015360	TGME49_215360	TGME49_215360	GTAAATGGGGATGTCAAGTTGGTTGAGTGTCGCCCGAGGGGTTTAAGAGCTATGCTGGAA	256
GTTGATGAGGTGACGCAAA	GTTGATGAGGTGACGCAAA	AAQM03000418	207	-	0	GT1	TGME49_077270_7_1395	TGME49-077270-7-1395	TGME49_077270	TGME49_277270	NTPase II	GTAAATGGGGATGTCAAGTTGGTTGATGAGGTGACGCAAAGTTTAAGAGCTATGCTGGAA	74361
GTTGATGAGGTGACGCAAA	GTTGATGAGGTGACGCAAA	AAQM03000418	4253	-	0	GT1	TGME49_077270_7_1395	TGME49-077270-7-1395	TGME49_077270	TGME49_277270	NTPase II	GTAAATGGGGATGTCAAGTTGGTTGATGAGGTGACGCAAAGTTTAAGAGCTATGCTGGAA	74361
GTTGATGAGGTGACGCAAA	GTTGATGAGGTGACGCAAA	AAQM03000513	938	-	0	GT1	TGME49_077270_7_1395	TGME49-077270-7-1395	TGME49_077270	TGME49_277270	NTPase II	GTAAATGGGGATGTCAAGTTGGTTGATGAGGTGACGCAAAGTTTAAGAGCTATGCTGGAA	74361
GTTGATGAGGTGACGCAAA	GTTGATGAGGTGACGCAAA	AAQM03001501	66	-	0	GT1	TGME49_077270_7_1395	TGME49-077270-7-1395	TGME49_077270	TGME49_277270	NTPase II	GTAAATGGGGATGTCAAGTTGGTTGATGAGGTGACGCAAAGTTTAAGAGCTATGCTGGAA	74361
GTTGTAGTCTTTAACCACA	GTTGTAGTCTTTAACCACA	TGGT1_chrXII	1753799	-	0	GT1	TGME49_017400_20_2349	TGME49-017400-20-2349	TGME49_017400	TGME49_217400	TGME49_217400	GTAAATGGGGATGTCAAGTTGGTTGTAGTCTTTAACCACAGTTTAAGAGCTATGCTGGAA	17770
GTTGTTCATTTCCGTGTAT	GTTGTTCATTTCCGTGTAT	TGGT1_chrVIII	3980740	+	0	GT1	TGME49_072420_32_4240	TGME49-072420-32-4240	TGME49_072420	TGME49_272420	LCAT	GTAAATGGGGATGTCAAGTTGGTTGTTCATTTCCGTGTATGTTTAAGAGCTATGCTGGAA	8292
GTTTCAATATGCTGCTGTC	GTTTCAATATGCTGCTGTC	TGGT1_chrIV	1782254	+	0	GT1	TGME49_011290_41_2468	TGME49-011290-41-2468	TGME49_011290	TGME49_211290	ROP15	GTAAATGGGGATGTCAAGTTGGTTTCAATATGCTGCTGTCGTTTAAGAGCTATGCTGGAA	8550
GTTTCCAGAAAGGACGGGA	GTTTCCAGAAAGGACGGGA	TGGT1_chrXII	185179	+	0	GT1	TGME49_100100_27_11178	TGME49-100100-27-11178	TGME49_100100	TGME49_300100	2	GTAAATGGGGATGTCAAGTTGGTTTCCAGAAAGGACGGGAGTTTAAGAGCTATGCTGGAA	17853
GTTTCCGTTGTCGGAACCT	GTTTCCGTTGTCGGAACCT	TGGT1_chrXII	2185408	+	0	GT1	TGME49_000010_87_1352	TGME49-000010-87-1352	TGME49_000010	TGME49_200010	GRA20	GTAAATGGGGATGTCAAGTTGGTTTCCGTTGTCGGAACCTGTTTAAGAGCTATGCTGGAA	41874
GTTTCCGTTGTCGGAACCT	GTTTCCGTTGTCGGAACCT	TGGT1_chrXII	2191368	+	0	GT1	TGME49_000010_87_1352	TGME49-000010-87-1352	TGME49_000010	TGME49_200010	GRA20	GTAAATGGGGATGTCAAGTTGGTTTCCGTTGTCGGAACCTGTTTAAGAGCTATGCTGGAA	41874
GTTTCTGTCCACGTCGCTT	GTTTCTGTCCACGTCGCTT	TGGT1_chrXII	183831	+	0	GT1	TGME49_100100_14_9936	TGME49-100100-14-9936	TGME49_100100	TGME49_300100	2	GTAAATGGGGATGTCAAGTTGGTTTCTGTCCACGTCGCTTGTTTAAGAGCTATGCTGGAA	30306
GTTTGGAGTCGAGTTTTGA	GTTTGGAGTCGAGTTTTGA	TGGT1_chrVIIa	1428272	+	0	GT1	TGME49_005250_28_2660	TGME49-005250-28-2660	TGME49_005250	TGME49_205250	ROP18	GTAAATGGGGATGTCAAGTTGGTTTGGAGTCGAGTTTTGAGTTTAAGAGCTATGCTGGAA	21066
GTTTGGCAGCTCGATGTAG	GTTTGGCAGCTCGATGTAG	TGGT1_chrVIII	5562554	-	0	GT1	TGME49_069890_55_0	TGME49-069890-55-0	TGME49_069890	TGME49_269885	TLN1	GTAAATGGGGATGTCAAGTTGGTTTGGCAGCTCGATGTAGGTTTAAGAGCTATGCTGGAA	21640
GTTTGTGAATATTGAGGCC	GTTTGTGAATATTGAGGCC	TGGT1_chrIb	905717	+	0	GT1	TGME49_008830_29_1767	TGME49-008830-29-1767	TGME49_008830	TGME49_208830	GRA16	GTAAATGGGGATGTCAAGTTGGTTTGTGAATATTGAGGCCGTTTAAGAGCTATGCTGGAA	20721
TAAAGTGGCTCGAAGCTGC	TAAAGTGGCTCGAAGCTGC	TGGT1_chrVI	2712587	+	0	GT1	TGME49_043690_4_2280	TGME49-043690-4-2280	TGME49_043690	TGME49_243690	TGME49_243690	GTAAATGGGGATGTCAAGTTGTAAAGTGGCTCGAAGCTGCGTTTAAGAGCTATGCTGGAA	5940
TAAATGCTTCGTGCCCTAT	TAAATGCTTCGTGCCCTAT	TGGT1_chrX	2223635	-	0	GT1	TGME49_025320_28_1246	TGME49-025320-28-1246	TGME49_025320	TGME49_225320	TGME49_225320	GTAAATGGGGATGTCAAGTTGTAAATGCTTCGTGCCCTATGTTTAAGAGCTATGCTGGAA	22867
TAACATAACTTTGTTTCTG	TAACATAACTTTGTTTCTG	TGGT1_chrIX	1957558	-	0	GT1	TGME49_064660_24_1824	TGME49-064660-24-1824	TGME49_064660	TGME49_264660	CST1	GTAAATGGGGATGTCAAGTTGTAACATAACTTTGTTTCTGGTTTAAGAGCTATGCTGGAA	26360
TAACGAAGAGGCGGTTTGA	TAACGAAGAGGCGGTTTGA	TGGT1_chrVIII	5538453	+	0	GT1	TGME49_069920_5_5880	TGME49-069920-5-5880	TGME49_069920	TGME49_269920	TGME49_269920	GTAAATGGGGATGTCAAGTTGTAACGAAGAGGCGGTTTGAGTTTAAGAGCTATGCTGGAA	17189
TAAGACAGGCGATGTATGT	TAAGACAGGCGATGTATGT	TGGT1_chrIII	1416259	-	0	GT1	TGME49_054070_6_996	TGME49-054070-6-996	TGME49_054070	TGME49_254070	TGME49_254070	GTAAATGGGGATGTCAAGTTGTAAGACAGGCGATGTATGTGTTTAAGAGCTATGCTGGAA	7812
TAAGGTTGACTCTCGATCC	TAAGGTTGACTCTCGATCC	TGGT1_chrVIIb	3143375	-	0	GT1	TGME49_058800_32_352	TGME49-058800-32-352	TGME49_058800	TGME49_258800	ROP31	GTAAATGGGGATGTCAAGTTGTAAGGTTGACTCTCGATCCGTTTAAGAGCTATGCTGGAA	81518
TAATTATCCCAGTTTACCG	TAATTATCCCAGTTTACCG	TGGT1_chrIX	1152010	-	0	GT1	TGME49_066050_6_842	TGME49-066050-6-842	TGME49_066050	TGME49_266050	TGME49_266050	GTAAATGGGGATGTCAAGTTGTAATTATCCCAGTTTACCGGTTTAAGAGCTATGCTGGAA	0
TACATACCCACGGTGCTGT	TACATACCCACGGTGCTGT	TGGT1_chrIb	1109603	+	0	GT1	TGME49_009170_43_1143	TGME49-009170-43-1143	TGME49_009170	TGME49_209170	TGME49_209170	GTAAATGGGGATGTCAAGTTGTACATACCCACGGTGCTGTGTTTAAGAGCTATGCTGGAA	45777
TACATGGTGCGTGCTCGCG	TACATGGTGCGTGCTCGCG	TGGT1_chrVIIb	3458365	+	0	GT1	TGME49_058230_47_1470	TGME49-058230-47-1470	TGME49_058230	TGME49_258230	ROP20	GTAAATGGGGATGTCAAGTTGTACATGGTGCGTGCTCGCGGTTTAAGAGCTATGCTGGAA	48231
TACCGGATCGCGCTCCTGC	TACCGGATCGCGCTCCTGC	TGGT1_chrIV	1200450	+	0	GT1	TGME49_118520_65_1458	TGME49-118520-65-1458	TGME49_118520	TGME49_318525	TGME49_318525	GTAAATGGGGATGTCAAGTTGTACCGGATCGCGCTCCTGCGTTTAAGAGCTATGCTGGAA	19350
TACGACAACAACGATATTG	TACGACAACAACGATATTG	TGGT1_chrVIIb	1725153	+	0	GT1	TGME49_061440_13_3091	TGME49-061440-13-3091	TGME49_061440	TGME49_261440	ARO	GTAAATGGGGATGTCAAGTTGTACGACAACAACGATATTGGTTTAAGAGCTATGCTGGAA	6247
TACGCTCCTAGCAAAATGA	TACGCTCCTAGCAAAATGA	TGGT1_chrX	7173126	-	0	GT1	TGME49_075470_40_740	TGME49-075470-40-740	TGME49_075470	TGME49_275470	GRA15	GTAAATGGGGATGTCAAGTTGTACGCTCCTAGCAAAATGAGTTTAAGAGCTATGCTGGAA	42098
TACGGGGCGACCTGGCAGG	TACGGGGCGACCTGGCAGG	TGGT1_chrIa	1131503	+	0	GT1	TGME49_094790_29_1473	TGME49-094790-29-1473	TGME49_094790	TGME49_294790	MIC19	GTAAATGGGGATGTCAAGTTGTACGGGGCGACCTGGCAGGGTTTAAGAGCTATGCTGGAA	0
TACGTATTGAGGACCCCCA	TACGTATTGAGGACCCCCA	TGGT1_chrIX	5262701	-	0	GT1	TGME49_105590_12_744	TGME49-105590-12-744	TGME49_105590	TGME49_305590	TGME49_305590	GTAAATGGGGATGTCAAGTTGTACGTATTGAGGACCCCCAGTTTAAGAGCTATGCTGGAA	1965
TACTCGTCAATTCGTTGGG	TACTCGTCAATTCGTTGGG	TGGT1_chrX	7158887	-	0	GT1	TGME49_075440_27_2500	TGME49-075440-27-2500	TGME49_075440	TGME49_275440	GRA6	GTAAATGGGGATGTCAAGTTGTACTCGTCAATTCGTTGGGGTTTAAGAGCTATGCTGGAA	6378
TACTGTTGCAGTGGCTGTG	TACTGTTGCAGTGGCTGTG	TGGT1_chrVIIa	3064315	+	0	GT1	TGME49_002620_19_1569	TGME49-002620-19-1569	TGME49_002620	TGME49_202620	TGME49_202620	GTAAATGGGGATGTCAAGTTGTACTGTTGCAGTGGCTGTGGTTTAAGAGCTATGCTGGAA	40640
TACTTCTTCACCTTCGTTT	TACTTCTTCACCTTCGTTT	TGGT1_chrXI	3928686	-	0	GT1	TGME49_114260_27_1581	TGME49-114260-27-1581	TGME49_114260	TGME49_314260	TGME49_314260	GTAAATGGGGATGTCAAGTTGTACTTCTTCACCTTCGTTTGTTTAAGAGCTATGCTGGAA	8724
TAGAGGTGAAGTAGTGTAG	TAGAGGTGAAGTAGTGTAG	TGGT1_chrXII	6606801	-	0	GT1	TGME49_077230_5_489	TGME49-077230-5-489	TGME49_077230	TGME49_277230	TGME49_277230	GTAAATGGGGATGTCAAGTTGTAGAGGTGAAGTAGTGTAGGTTTAAGAGCTATGCTGGAA	2905
TAGAGGTGAAGTAGTGTAG	TAGAGGTGAAGTAGTGTAG	TGGT1_chrXII	6607818	-	0	GT1	TGME49_077230_5_489	TGME49-077230-5-489	TGME49_077230	TGME49_277230	TGME49_277230	GTAAATGGGGATGTCAAGTTGTAGAGGTGAAGTAGTGTAGGTTTAAGAGCTATGCTGGAA	2905
TAGGAAACCGAGAGGGTTC	TAGGAAACCGAGAGGGTTC	TGGT1_chrIX	28678	-	0	GT1	TGME49_079420_28_1014	TGME49-079420-28-1014	TGME49_079420	TGME49_279420	TGME49_279420	GTAAATGGGGATGTCAAGTTGTAGGAAACCGAGAGGGTTCGTTTAAGAGCTATGCTGGAA	2136
TAGGATCCGCAACTGGCCA	TAGGATCCGCAACTGGCCA	TGGT1_chrXI	4683674	+	0	GT1	TGME49_115470_44_3230	TGME49-115470-44-3230	TGME49_115470	TGME49_315470	TGME49_315470	GTAAATGGGGATGTCAAGTTGTAGGATCCGCAACTGGCCAGTTTAAGAGCTATGCTGGAA	20984
TAGGGGACGCGCCTCCCGG	TAGGGGACGCGCCTCCCGG	AAQM03000199	1664	-	0	GT1	TGME49_015780_36_1432	TGME49-015780-36-1432	TGME49_015780	TGME49_215775	ROP8	GTAAATGGGGATGTCAAGTTGTAGGGGACGCGCCTCCCGGGTTTAAGAGCTATGCTGGAA	14776
TAGGGGACGCGCCTCCCGG	TAGGGGACGCGCCTCCCGG	TGGT1_chrX	7045631	-	0	GT1	TGME49_015780_36_1432	TGME49-015780-36-1432	TGME49_015780	TGME49_215775	ROP8	GTAAATGGGGATGTCAAGTTGTAGGGGACGCGCCTCCCGGGTTTAAGAGCTATGCTGGAA	14776
TAGGTGTCAACGGCGACAG	TAGGTGTCAACGGCGACAG	TGGT1_chrVI	387410	+	0	GT1	TGME49_039010_62_2548	TGME49-039010-62-2548	TGME49_039010	TGME49_239010	HCE1	GTAAATGGGGATGTCAAGTTGTAGGTGTCAACGGCGACAGGTTTAAGAGCTATGCTGGAA	34062
TAGGTGTCAACGGCGACAG	TAGGTGTCAACGGCGACAG	TGGT1_chrVI	387671	+	0	GT1	TGME49_039010_62_2548	TGME49-039010-62-2548	TGME49_039010	TGME49_239010	HCE1	GTAAATGGGGATGTCAAGTTGTAGGTGTCAACGGCGACAGGTTTAAGAGCTATGCTGGAA	34062
TAGTCCACGTGCATCGAGG	TAGTCCACGTGCATCGAGG	TGGT1_chrVIIb	3083970	+	0	GT1	TGME49_058870_22_5466	TGME49-058870-22-5466	TGME49_058870	TGME49_258870	TGME49_258870	GTAAATGGGGATGTCAAGTTGTAGTCCACGTGCATCGAGGGTTTAAGAGCTATGCTGGAA	5999
TAGTCCGTACGTTTGCTTG	TAGTCCGTACGTTTGCTTG	TGGT1_chrX	7046120	-	0	GT1	TGME49_015780_17_2148	TGME49-015780-17-2148	TGME49_015780	TGME49_215775	ROP8	GTAAATGGGGATGTCAAGTTGTAGTCCGTACGTTTGCTTGGTTTAAGAGCTATGCTGGAA	0
TATAAAACGGCTGAAACGT	TATAAAACGGCTGAAACGT	TGGT1_chrX	7169987	-	0	GT1	TGME49_075460_29_1034	TGME49-075460-29-1034	TGME49_075460	TGME49_275460	TGME49_275460	GTAAATGGGGATGTCAAGTTGTATAAAACGGCTGAAACGTGTTTAAGAGCTATGCTGGAA	13351
TATCCTCACTGTGAACTCG	TATCCTCACTGTGAACTCG	TGGT1_chrIII	169465	-	0	GT1	TGME49_075860_41_1348	TGME49-075860-41-1348	TGME49_075860	TGME49_275860	TGME49_275860	GTAAATGGGGATGTCAAGTTGTATCCTCACTGTGAACTCGGTTTAAGAGCTATGCTGGAA	20314
TATCCTCATATTGAAAGGC	TATCCTCATATTGAAAGGC	TGGT1_chrIX	4243720	-	0	GT1	TGME49_091960_23_1515	TGME49-091960-23-1515	TGME49_091960	TGME49_291960	ROP40	GTAAATGGGGATGTCAAGTTGTATCCTCATATTGAAAGGCGTTTAAGAGCTATGCTGGAA	12879
TATCTGAAGAAGAGGACGA	TATCTGAAGAAGAGGACGA	TGGT1_chrX	5812736	-	0	GT1	TGME49_037500_10_698	TGME49-037500-10-698	TGME49_037500	TGME49_237500	PPM3A	GTAAATGGGGATGTCAAGTTGTATCTGAAGAAGAGGACGAGTTTAAGAGCTATGCTGGAA	17348
TATCTGCCAATACATCCAT	TATCTGCCAATACATCCAT	TGGT1_chrVIIa	353611	+	0	GT1	TGME49_080480_8_942	TGME49-080480-8-942	TGME49_080480	TGME49_280480	TGME49_280480	GTAAATGGGGATGTCAAGTTGTATCTGCCAATACATCCATGTTTAAGAGCTATGCTGGAA	4222
TATGTGTATCCTGGATGGA	TATGTGTATCCTGGATGGA	TGGT1_chrX	4223379	-	0	GT1	TGME49_034370_23_1233	TGME49-034370-23-1233	TGME49_034370	TGME49_234370	SRS42	GTAAATGGGGATGTCAAGTTGTATGTGTATCCTGGATGGAGTTTAAGAGCTATGCTGGAA	5172
TCAAAGGACCTGTGCCAGA	TCAAAGGACCTGTGCCAGA	TGGT1_chrVIIa	3422589	+	0	GT1	TGME49_002200_29_2565	TGME49-002200-29-2565	TGME49_002200	TGME49_202200	TGME49_202200	GTAAATGGGGATGTCAAGTTGTCAAAGGACCTGTGCCAGAGTTTAAGAGCTATGCTGGAA	19764
TCAATCATGCCGTGAAGCA	TCAATCATGCCGTGAAGCA	TGGT1_chrVIII	6328240	+	0	GT1	TGME49_068760_7_2152	TGME49-068760-7-2152	TGME49_068760	TGME49_268760	TGME49_268760	GTAAATGGGGATGTCAAGTTGTCAATCATGCCGTGAAGCAGTTTAAGAGCTATGCTGGAA	125201
TCAATCCATTCATCCATCC	TCAATCCATTCATCCATCC	TGGT1_chrIb	856928	+	0	GT1	TGME49_008740_21_2552	TGME49-008740-21-2552	TGME49_008740	TGME49_208740	MCP3	GTAAATGGGGATGTCAAGTTGTCAATCCATTCATCCATCCGTTTAAGAGCTATGCTGGAA	1275
TCACCACTAGGCGACGCGA	TCACCACTAGGCGACGCGA	TGGT1_chrVIIa	3923413	-	0	GT1	TGME49_001130_52_628	TGME49-001130-52-628	TGME49_001130	TGME49_201130	ROP33	GTAAATGGGGATGTCAAGTTGTCACCACTAGGCGACGCGAGTTTAAGAGCTATGCTGGAA	14236
TCACCAGCGTCGCCATGAA	TCACCAGCGTCGCCATGAA	TGGT1_chrVIIa	467632	-	0	GT1	TGME49_080380_14_1140	TGME49-080380-14-1140	TGME49_080380	TGME49_280380	TGME49_280380	GTAAATGGGGATGTCAAGTTGTCACCAGCGTCGCCATGAAGTTTAAGAGCTATGCTGGAA	25058
TCACTAACGAAACCATCAA	TCACTAACGAAACCATCAA	TGGT1_chrX	7170043	-	0	GT1	TGME49_075460_34_1034	TGME49-075460-34-1034	TGME49_075460	TGME49_275460	TGME49_275460	GTAAATGGGGATGTCAAGTTGTCACTAACGAAACCATCAAGTTTAAGAGCTATGCTGGAA	972
TCACTCGACCAATTATGTA	TCACTCGACCAATTATGTA	TGGT1_chrIII	1420015	-	0	GT1	TGME49_054080_36_461	TGME49-054080-36-461	TGME49_054080	TGME49_254080	TGME49_254080	GTAAATGGGGATGTCAAGTTGTCACTCGACCAATTATGTAGTTTAAGAGCTATGCTGGAA	4217
TCACTCTCTCCTCCCGGGA	TCACTCTCTCCTCCCGGGA	TGGT1_chrXII	4913627	+	0	GT1	TGME49_049990_48_5445	TGME49-049990-48-5445	TGME49_049990	TGME49_249990	TGME49_249990	GTAAATGGGGATGTCAAGTTGTCACTCTCTCCTCCCGGGAGTTTAAGAGCTATGCTGGAA	4784
TCACTGCATTCTTCTTTGT	TCACTGCATTCTTCTTTGT	TGGT1_chrVIIa	3236461	+	0	GT1	TGME49_002420_46_435	TGME49-002420-46-435	TGME49_002420	TGME49_202420	TGME49_202420	GTAAATGGGGATGTCAAGTTGTCACTGCATTCTTCTTTGTGTTTAAGAGCTATGCTGGAA	7286
TCAGAACCATGCACAGACA	TCAGAACCATGCACAGACA	TGGT1_chrVI	3260946	+	0	GT1	TGME49_044530_53_1984	TGME49-044530-53-1984	TGME49_044530	TGME49_244530	GRA47	GTAAATGGGGATGTCAAGTTGTCAGAACCATGCACAGACAGTTTAAGAGCTATGCTGGAA	685
TCAGAGCCTCCTCGACGTC	TCAGAGCCTCCTCGACGTC	TGGT1_chrII	1493783	+	0	GT1	TGME49_097070_22_2034	TGME49-097070-22-2034	TGME49_097070	TGME49_297070	TGME49_297070	GTAAATGGGGATGTCAAGTTGTCAGAGCCTCCTCGACGTCGTTTAAGAGCTATGCTGGAA	0
TCAGAGCTTTTGTTCTCGG	TCAGAGCTTTTGTTCTCGG	TGGT1_chrX	1901692	+	0	GT1	TGME49_025860_94_4340	TGME49-025860-94-4340	TGME49_025860	TGME49_225860	TGME49_225860	GTAAATGGGGATGTCAAGTTGTCAGAGCTTTTGTTCTCGGGTTTAAGAGCTATGCTGGAA	1700
TCAGAGTCCTCTGCTTTTG	TCAGAGTCCTCTGCTTTTG	TGGT1_chrIa	1131240	+	0	GT1	TGME49_094790_39_982	TGME49-094790-39-982	TGME49_094790	TGME49_294790	MIC19	GTAAATGGGGATGTCAAGTTGTCAGAGTCCTCTGCTTTTGGTTTAAGAGCTATGCTGGAA	0
TCAGCAGGCGCTTCAAAAT	TCAGCAGGCGCTTCAAAAT	TGGT1_chrIII	840082	+	0	GT1	TGME49_053330_2_1896	TGME49-053330-2-1896	TGME49_053330	TGME49_253330	BPK1	GTAAATGGGGATGTCAAGTTGTCAGCAGGCGCTTCAAAATGTTTAAGAGCTATGCTGGAA	14937
TCAGCAGTGTTCCCAAACA	TCAGCAGTGTTCCCAAACA	TGGT1_chrX	6716439	-	0	GT1	TGME49_015220_11_628	TGME49-015220-11-628	TGME49_015220	TGME49_215220	GRA22	GTAAATGGGGATGTCAAGTTGTCAGCAGTGTTCCCAAACAGTTTAAGAGCTATGCTGGAA	10145
TCAGCCGCATCTACCGTGA	TCAGCCGCATCTACCGTGA	TGGT1_chrX	3838403	-	0	GT1	TGME49_012300_8_2358	TGME49-012300-8-2358	TGME49_012300	TGME49_212300	GRA32	GTAAATGGGGATGTCAAGTTGTCAGCCGCATCTACCGTGAGTTTAAGAGCTATGCTGGAA	23156
TCAGCGGGACACTTTTTCA	TCAGCGGGACACTTTTTCA	TGGT1_chrVIIa	1361074	-	0	GT1	TGME49_005360_9_6288	TGME49-005360-9-6288	TGME49_005360	TGME49_205360	TGME49_205360	GTAAATGGGGATGTCAAGTTGTCAGCGGGACACTTTTTCAGTTTAAGAGCTATGCTGGAA	31431
TCAGCGTCGCCGTCCTCAT	TCAGCGTCGCCGTCCTCAT	TGGT1_chrVIIb	674239	-	0	GT1	TGME49_063220_99_0	TGME49-063220-99-0	TGME49_063220	TGME49_263220	ROP21	GTAAATGGGGATGTCAAGTTGTCAGCGTCGCCGTCCTCATGTTTAAGAGCTATGCTGGAA	22959
TCAGGAAAGTGCTCAGCGG	TCAGGAAAGTGCTCAGCGG	TGGT1_chrIII	744629	-	0	GT1	TGME49_053130_6_546	TGME49-053130-6-546	TGME49_053130	TGME49_253130	TGME49_253130	GTAAATGGGGATGTCAAGTTGTCAGGAAAGTGCTCAGCGGGTTTAAGAGCTATGCTGGAA	11728
TCAGTAGCCGAGGACGCCT	TCAGTAGCCGAGGACGCCT	TGGT1_chrX	6716509	-	0	GT1	TGME49_015220_19_628	TGME49-015220-19-628	TGME49_015220	TGME49_215220	GRA22	GTAAATGGGGATGTCAAGTTGTCAGTAGCCGAGGACGCCTGTTTAAGAGCTATGCTGGAA	9489
TCAGTGACTTTCTGCGGTC	TCAGTGACTTTCTGCGGTC	TGGT1_chrIV	1782004	+	0	GT1	TGME49_011290_13_2468	TGME49-011290-13-2468	TGME49_011290	TGME49_211290	ROP15	GTAAATGGGGATGTCAAGTTGTCAGTGACTTTCTGCGGTCGTTTAAGAGCTATGCTGGAA	10024
TCATAGACAATGTGAAGAA	TCATAGACAATGTGAAGAA	TGGT1_chrII	2070266	-	0	GT1	TGME49_097880_38_1856	TGME49-097880-38-1856	TGME49_097880	TGME49_297880	GRA23	GTAAATGGGGATGTCAAGTTGTCATAGACAATGTGAAGAAGTTTAAGAGCTATGCTGGAA	12550
TCATCTCCCCCTGCATGTT	TCATCTCCCCCTGCATGTT	TGGT1_chrVIIb	3415761	+	0	GT1	TGME49_058370_12_1760	TGME49-058370-12-1760	TGME49_058370	TGME49_258370	ROP28	GTAAATGGGGATGTCAAGTTGTCATCTCCCCCTGCATGTTGTTTAAGAGCTATGCTGGAA	34326
TCATGGTGGCTGACTTGAA	TCATGGTGGCTGACTTGAA	TGGT1_chrVIII	5503964	+	0	GT1	TGME49_069950_9_4930	TGME49-069950-9-4930	TGME49_069950	TGME49_269950	TGME49_269950	GTAAATGGGGATGTCAAGTTGTCATGGTGGCTGACTTGAAGTTTAAGAGCTATGCTGGAA	4759
TCATGTCCAGGAACAACTT	TCATGTCCAGGAACAACTT	TGGT1_chrXII	6607345	-	0	GT1	TGME49_077230_21_978	TGME49-077230-21-978	TGME49_077230	TGME49_277230	TGME49_277230	GTAAATGGGGATGTCAAGTTGTCATGTCCAGGAACAACTTGTTTAAGAGCTATGCTGGAA	4267
TCATGTCCAGGAACAACTT	TCATGTCCAGGAACAACTT	TGGT1_chrXII	6608362	-	0	GT1	TGME49_077230_21_978	TGME49-077230-21-978	TGME49_077230	TGME49_277230	TGME49_277230	GTAAATGGGGATGTCAAGTTGTCATGTCCAGGAACAACTTGTTTAAGAGCTATGCTGGAA	4267
TCCAAAGAAGAGTAGCCAC	TCCAAAGAAGAGTAGCCAC	TGGT1_chrXI	754985	+	0	GT1	TGME49_109760_16_1796	TGME49-109760-16-1796	TGME49_109760	TGME49_309760	TGME49_309760	GTAAATGGGGATGTCAAGTTGTCCAAAGAAGAGTAGCCACGTTTAAGAGCTATGCTGGAA	21576
TCCAAGTGCTGCGCGACCG	TCCAAGTGCTGCGCGACCG	TGGT1_chrIV	1962741	+	0	GT1	TGME49_010820_46_3605	TGME49-010820-46-3605	TGME49_010820	TGME49_210820	TGME49_210820	GTAAATGGGGATGTCAAGTTGTCCAAGTGCTGCGCGACCGGTTTAAGAGCTATGCTGGAA	11654
TCCACCATTTCTAACCCTG	TCCACCATTTCTAACCCTG	TGGT1_chrXII	4223300	-	0	GT1	TGME49_048990_18_1683	TGME49-048990-18-1683	TGME49_048990	TGME49_248990	TGME49_248990	GTAAATGGGGATGTCAAGTTGTCCACCATTTCTAACCCTGGTTTAAGAGCTATGCTGGAA	220
TCCACCTGCATTCTCTTGT	TCCACCTGCATTCTCTTGT	TGGT1_chrII	2080207	-	0	GT1	TGME49_097900_52_813	TGME49-097900-52-813	TGME49_097900	TGME49_297900	TGME49_297900	GTAAATGGGGATGTCAAGTTGTCCACCTGCATTCTCTTGTGTTTAAGAGCTATGCTGGAA	5135
TCCAGAAAAGACGAATAGT	TCCAGAAAAGACGAATAGT	TGGT1_chrVIII	3216292	-	0	GT1	TGME49_073860_3_1425	TGME49-073860-3-1425	TGME49_073860	TGME49_273860	TGME49_273860	GTAAATGGGGATGTCAAGTTGTCCAGAAAAGACGAATAGTGTTTAAGAGCTATGCTGGAA	13226
TCCAGAGGCGGCTCCGAAG	TCCAGAGGCGGCTCCGAAG	TGGT1_chrIX	5962577	-	0	GT1	TGME49_106560_77_0	TGME49-106560-77-0	TGME49_106560	TGME49_306560	NUP67	GTAAATGGGGATGTCAAGTTGTCCAGAGGCGGCTCCGAAGGTTTAAGAGCTATGCTGGAA	12862
TCCAGAGGCGGCTCCGAAG	TCCAGAGGCGGCTCCGAAG	TGGT1_chrIX	5966952	-	0	GT1	TGME49_106560_77_0	TGME49-106560-77-0	TGME49_106560	TGME49_306560	NUP67	GTAAATGGGGATGTCAAGTTGTCCAGAGGCGGCTCCGAAGGTTTAAGAGCTATGCTGGAA	12862
TCCATTCCGGCGACATTAT	TCCATTCCGGCGACATTAT	TGGT1_chrX	2354724	-	0	GT1	TGME49_025160_6_1434	TGME49-025160-6-1434	TGME49_025160	TGME49_225160	TGME49_225160	GTAAATGGGGATGTCAAGTTGTCCATTCCGGCGACATTATGTTTAAGAGCTATGCTGGAA	22811
TCCCAACGTGCATCCAGAG	TCCCAACGTGCATCCAGAG	TGGT1_chrX	780183	-	0	GT1	TGME49_027620_4_1209	TGME49-027620-4-1209	TGME49_027620	TGME49_227620	GRA2	GTAAATGGGGATGTCAAGTTGTCCCAACGTGCATCCAGAGGTTTAAGAGCTATGCTGGAA	135749
TCCCGCACTGCTGCCCGCA	TCCCGCACTGCTGCCCGCA	TGGT1_chrVI	3055681	+	0	GT1	TGME49_044250_39_3345	TGME49-044250-39-3345	TGME49_044250	TGME49_244250	TGME49_244250	GTAAATGGGGATGTCAAGTTGTCCCGCACTGCTGCCCGCAGTTTAAGAGCTATGCTGGAA	17181
TCCCTGGTTTCAGCCACAC	TCCCTGGTTTCAGCCACAC	TGGT1_chrIV	1201302	+	0	GT1	TGME49_118520_43_2430	TGME49-118520-43-2430	TGME49_118520	TGME49_318525	TGME49_318525	GTAAATGGGGATGTCAAGTTGTCCCTGGTTTCAGCCACACGTTTAAGAGCTATGCTGGAA	2693
TCCGCCGACCCGTCGTCGA	TCCGCCGACCCGTCGTCGA	TGGT1_chrVIIa	2936342	+	0	GT1	TGME49_002780_7_4974	TGME49-002780-7-4974	TGME49_002780	TGME49_202780	ROP25	GTAAATGGGGATGTCAAGTTGTCCGCCGACCCGTCGTCGAGTTTAAGAGCTATGCTGGAA	14102
TCCGCCGCAAGGCCTCCCA	TCCGCCGCAAGGCCTCCCA	TGGT1_chrX	956769	+	0	GT1	TGME49_027280_19_2260	TGME49-027280-19-2260	TGME49_027280	TGME49_227280	GRA3	GTAAATGGGGATGTCAAGTTGTCCGCCGCAAGGCCTCCCAGTTTAAGAGCTATGCTGGAA	41413
TCCGCCGTGGTGGCAAAGG	TCCGCCGTGGTGGCAAAGG	AAQM03000491	1181	+	0	GT1	TGME49_000010_81_1352	TGME49-000010-81-1352	TGME49_000010	TGME49_200010	GRA20	GTAAATGGGGATGTCAAGTTGTCCGCCGTGGTGGCAAAGGGTTTAAGAGCTATGCTGGAA	233
TCCGCCGTGGTGGCAAAGG	TCCGCCGTGGTGGCAAAGG	TGGT1_chrXII	2182317	+	0	GT1	TGME49_000010_81_1352	TGME49-000010-81-1352	TGME49_000010	TGME49_200010	GRA20	GTAAATGGGGATGTCAAGTTGTCCGCCGTGGTGGCAAAGGGTTTAAGAGCTATGCTGGAA	233
TCCGCCGTGGTGGCAAAGG	TCCGCCGTGGTGGCAAAGG	TGGT1_chrXII	2191337	+	0	GT1	TGME49_000010_81_1352	TGME49-000010-81-1352	TGME49_000010	TGME49_200010	GRA20	GTAAATGGGGATGTCAAGTTGTCCGCCGTGGTGGCAAAGGGTTTAAGAGCTATGCTGGAA	233
TCCGCGGGAGACAACAGCG	TCCGCGGGAGACAACAGCG	TGGT1_chrIV	134573	-	0	GT1	TGME49_120630_89_2176	TGME49-120630-89-2176	TGME49_120630	TGME49_320630	TGME49_320630	GTAAATGGGGATGTCAAGTTGTCCGCGGGAGACAACAGCGGTTTAAGAGCTATGCTGGAA	26175
TCCGCTTCGACAAAAGACA	TCCGCTTCGACAAAAGACA	TGGT1_chrXI	2053815	+	0	GT1	TGME49_111470_21_7371	TGME49-111470-21-7371	TGME49_111470	TGME49_311470	5	GTAAATGGGGATGTCAAGTTGTCCGCTTCGACAAAAGACAGTTTAAGAGCTATGCTGGAA	49289
TCCGGGAGTGCCACGGCGT	TCCGGGAGTGCCACGGCGT	TGGT1_chrIb	731369	-	0	GT1	TGME49_008450_20_3260	TGME49-008450-20-3260	TGME49_008450	TGME49_208450	PI-2	GTAAATGGGGATGTCAAGTTGTCCGGGAGTGCCACGGCGTGTTTAAGAGCTATGCTGGAA	5053
TCCGGGTAAAGGGACACCA	TCCGGGTAAAGGGACACCA	TGGT1_chrVIII	5341497	+	0	GT1	TGME49_070200_63_2360	TGME49-070200-63-2360	TGME49_070200	TGME49_270200	TGME49_270200	GTAAATGGGGATGTCAAGTTGTCCGGGTAAAGGGACACCAGTTTAAGAGCTATGCTGGAA	6846
TCCGTAGCCACCTGCGCCG	TCCGTAGCCACCTGCGCCG	TGGT1_chrVIIb	675563	-	0	GT1	TGME49_063220_50_1864	TGME49-063220-50-1864	TGME49_063220	TGME49_263220	ROP21	GTAAATGGGGATGTCAAGTTGTCCGTAGCCACCTGCGCCGGTTTAAGAGCTATGCTGGAA	17190
TCCGTGTCCTGTTCAAAAC	TCCGTGTCCTGTTCAAAAC	TGGT1_chrIX	1152217	-	0	GT1	TGME49_066050_30_842	TGME49-066050-30-842	TGME49_066050	TGME49_266050	TGME49_266050	GTAAATGGGGATGTCAAGTTGTCCGTGTCCTGTTCAAAACGTTTAAGAGCTATGCTGGAA	19330
TCCTATCTCGTACGTAAAG	TCCTATCTCGTACGTAAAG	TGGT1_chrIb	905451	+	0	GT1	TGME49_008830_59_1178	TGME49-008830-59-1178	TGME49_008830	TGME49_208830	GRA16	GTAAATGGGGATGTCAAGTTGTCCTATCTCGTACGTAAAGGTTTAAGAGCTATGCTGGAA	5654
TCCTCATTTCCTGTCGCGC	TCCTCATTTCCTGTCGCGC	TGGT1_chrXI	191262	-	0	GT1	TGME49_106890_21_736	TGME49-106890-21-736	TGME49_106890	TGME49_306890	TGME49_306890	GTAAATGGGGATGTCAAGTTGTCCTCATTTCCTGTCGCGCGTTTAAGAGCTATGCTGGAA	8519
TCCTCTCGCCCCGAAATAC	TCCTCTCGCCCCGAAATAC	TGGT1_chrXII	1773741	+	0	GT1	TGME49_017430_8_2800	TGME49-017430-8-2800	TGME49_017430	TGME49_217430	PI-1	GTAAATGGGGATGTCAAGTTGTCCTCTCGCCCCGAAATACGTTTAAGAGCTATGCTGGAA	5264
TCCTCTGAACACGCGCCAG	TCCTCTGAACACGCGCCAG	TGGT1_chrIX	5262639	-	0	GT1	TGME49_105590_6_744	TGME49-105590-6-744	TGME49_105590	TGME49_305590	TGME49_305590	GTAAATGGGGATGTCAAGTTGTCCTCTGAACACGCGCCAGGTTTAAGAGCTATGCTGGAA	7562
TCCTCTTGGGCTTGGCCAG	TCCTCTTGGGCTTGGCCAG	TGGT1_chrIX	5571074	+	0	GT1	TGME49_106060_30_10479	TGME49-106060-30-10479	TGME49_106060	TGME49_306060	8	GTAAATGGGGATGTCAAGTTGTCCTCTTGGGCTTGGCCAGGTTTAAGAGCTATGCTGGAA	55261
TCCTGCTCTCGTCAATGTC	TCCTGCTCTCGTCAATGTC	TGGT1_chrIII	840106	+	0	GT1	TGME49_053330_3_1896	TGME49-053330-3-1896	TGME49_053330	TGME49_253330	BPK1	GTAAATGGGGATGTCAAGTTGTCCTGCTCTCGTCAATGTCGTTTAAGAGCTATGCTGGAA	78760
TCCTGCTGCCAGTTCCGAC	TCCTGCTGCCAGTTCCGAC	TGGT1_chrIb	1109791	+	0	GT1	TGME49_009170_11_1524	TGME49-009170-11-1524	TGME49_009170	TGME49_209170	TGME49_209170	GTAAATGGGGATGTCAAGTTGTCCTGCTGCCAGTTCCGACGTTTAAGAGCTATGCTGGAA	30348
TCCTGTTTGAAGGAGACGG	TCCTGTTTGAAGGAGACGG	TGGT1_chrXI	3359455	+	0	GT1	TGME49_113440_28_2396	TGME49-113440-28-2396	TGME49_113440	TGME49_313440	TGME49_313440	GTAAATGGGGATGTCAAGTTGTCCTGTTTGAAGGAGACGGGTTTAAGAGCTATGCTGGAA	13880
TCCTTCACGAAGAGCTCAA	TCCTTCACGAAGAGCTCAA	TGGT1_chrII	911706	-	0	GT1	TGME49_022170_62_1392	TGME49-022170-62-1392	TGME49_022170	TGME49_222170	GRA17	GTAAATGGGGATGTCAAGTTGTCCTTCACGAAGAGCTCAAGTTTAAGAGCTATGCTGGAA	26383
TCCTTCGTATCTGAAGCAC	TCCTTCGTATCTGAAGCAC	TGGT1_chrIV	1201370	+	0	GT1	TGME49_118520_53_2430	TGME49-118520-53-2430	TGME49_118520	TGME49_318525	TGME49_318525	GTAAATGGGGATGTCAAGTTGTCCTTCGTATCTGAAGCACGTTTAAGAGCTATGCTGGAA	10099
TCCTTTGACAAGTCCTTGA	TCCTTTGACAAGTCCTTGA	TGGT1_chrXI	3928554	-	0	GT1	TGME49_114260_20_1581	TGME49-114260-20-1581	TGME49_114260	TGME49_314260	TGME49_314260	GTAAATGGGGATGTCAAGTTGTCCTTTGACAAGTCCTTGAGTTTAAGAGCTATGCTGGAA	110
TCGAAGCCGTCGATGCAGG	TCGAAGCCGTCGATGCAGG	TGGT1_chrIa	1288212	-	0	GT1	TGME49_094980_3_812	TGME49-094980-3-812	TGME49_094980	TGME49_294980	TGME49_294980	GTAAATGGGGATGTCAAGTTGTCGAAGCCGTCGATGCAGGGTTTAAGAGCTATGCTGGAA	0
TCGAAGTCACCGAATTGCG	TCGAAGTCACCGAATTGCG	TGGT1_chrXI	5015788	-	0	GT1	TGME49_115910_24_444	TGME49-115910-24-444	TGME49_115910	TGME49_315910	TGME49_315910	GTAAATGGGGATGTCAAGTTGTCGAAGTCACCGAATTGCGGTTTAAGAGCTATGCTGGAA	6339
TCGAGAAGTTCGTCCTCGA	TCGAGAAGTTCGTCCTCGA	TGGT1_chrVIIb	3242108	+	0	GT1	TGME49_058660_31_2316	TGME49-058660-31-2316	TGME49_058660	TGME49_258660	ROP6	GTAAATGGGGATGTCAAGTTGTCGAGAAGTTCGTCCTCGAGTTTAAGAGCTATGCTGGAA	15320
TCGAGGCGGCACGGCAACT	TCGAGGCGGCACGGCAACT	TGGT1_chrIX	5105997	-	0	GT1	TGME49_105270_11_838	TGME49-105270-11-838	TGME49_105270	TGME49_305270	TGME49_305270	GTAAATGGGGATGTCAAGTTGTCGAGGCGGCACGGCAACTGTTTAAGAGCTATGCTGGAA	0
TCGCCAGCAGGCGGTGTCC	TCGCCAGCAGGCGGTGTCC	TGGT1_chrX	2319445	-	0	GT1	TGME49_025200_51_1674	TGME49-025200-51-1674	TGME49_025200	TGME49_225200	TGME49_225200	GTAAATGGGGATGTCAAGTTGTCGCCAGCAGGCGGTGTCCGTTTAAGAGCTATGCTGGAA	15364
TCGCCCCCTCGTGCATCTG	TCGCCCCCTCGTGCATCTG	AAQM03000418	22	-	0	GT1	TGME49_077240_18_3250	TGME49-077240-18-3250	TGME49_077240	TGME49_277240	NTPase I	GTAAATGGGGATGTCAAGTTGTCGCCCCCTCGTGCATCTGGTTTAAGAGCTATGCTGGAA	6604
TCGCCCCCTCGTGCATCTG	TCGCCCCCTCGTGCATCTG	AAQM03000418	4068	-	0	GT1	TGME49_077240_18_3250	TGME49-077240-18-3250	TGME49_077240	TGME49_277240	NTPase I	GTAAATGGGGATGTCAAGTTGTCGCCCCCTCGTGCATCTGGTTTAAGAGCTATGCTGGAA	6604
TCGCCCCCTCGTGCATCTG	TCGCCCCCTCGTGCATCTG	AAQM03000513	753	-	0	GT1	TGME49_077240_18_3250	TGME49-077240-18-3250	TGME49_077240	TGME49_277240	NTPase I	GTAAATGGGGATGTCAAGTTGTCGCCCCCTCGTGCATCTGGTTTAAGAGCTATGCTGGAA	6604
TCGCCCCCTCGTGCATCTG	TCGCCCCCTCGTGCATCTG	TGGT1_chrXII	6592760	-	0	GT1	TGME49_077240_18_3250	TGME49-077240-18-3250	TGME49_077240	TGME49_277240	NTPase I	GTAAATGGGGATGTCAAGTTGTCGCCCCCTCGTGCATCTGGTTTAAGAGCTATGCTGGAA	6604
TCGCCCTCCTGCTGGAGAA	TCGCCCTCCTGCTGGAGAA	TGGT1_chrVIIb	3242372	+	0	GT1	TGME49_058660_64_2316	TGME49-058660-64-2316	TGME49_058660	TGME49_258660	ROP6	GTAAATGGGGATGTCAAGTTGTCGCCCTCCTGCTGGAGAAGTTTAAGAGCTATGCTGGAA	44519
TCGCCTTTCCAGGGGCAGA	TCGCCTTTCCAGGGGCAGA	TGGT1_chrXII	1942094	+	0	GT1	TGME49_017680_19_13108	TGME49-017680-19-13108	TGME49_017680	TGME49_217680	GRA57	GTAAATGGGGATGTCAAGTTGTCGCCTTTCCAGGGGCAGAGTTTAAGAGCTATGCTGGAA	1044
TCGGCCACTCCCCACACGA	TCGGCCACTCCCCACACGA	TGGT1_chrXI	754798	+	0	GT1	TGME49_109760_0_1796	TGME49-109760-0-1796	TGME49_109760	TGME49_309760	TGME49_309760	GTAAATGGGGATGTCAAGTTGTCGGCCACTCCCCACACGAGTTTAAGAGCTATGCTGGAA	28282
TCGGCGCCAGCGATGTCCA	TCGGCGCCAGCGATGTCCA	TGGT1_chrVIII	1738831	-	0	GT1	TGME49_032000_75_721	TGME49-032000-75-721	TGME49_032000	TGME49_232000	GRA30	GTAAATGGGGATGTCAAGTTGTCGGCGCCAGCGATGTCCAGTTTAAGAGCTATGCTGGAA	10151
TCGGGGGCCGTAACTGTCA	TCGGGGGCCGTAACTGTCA	AAQM03000302	350	+	0	GT1	TGME49_010090_25_1371	TGME49-010090-25-1371	TGME49_010090	TGME49_210095	TGME49_210095	GTAAATGGGGATGTCAAGTTGTCGGGGGCCGTAACTGTCAGTTTAAGAGCTATGCTGGAA	29453
TCGGGGGCCGTAACTGTCA	TCGGGGGCCGTAACTGTCA	AAQM03000303	318	+	0	GT1	TGME49_010090_25_1371	TGME49-010090-25-1371	TGME49_010090	TGME49_210095	TGME49_210095	GTAAATGGGGATGTCAAGTTGTCGGGGGCCGTAACTGTCAGTTTAAGAGCTATGCTGGAA	29453
TCGGGGGCCGTAACTGTCA	TCGGGGGCCGTAACTGTCA	AAQM03000304	2812	+	0	GT1	TGME49_010090_25_1371	TGME49-010090-25-1371	TGME49_010090	TGME49_210095	TGME49_210095	GTAAATGGGGATGTCAAGTTGTCGGGGGCCGTAACTGTCAGTTTAAGAGCTATGCTGGAA	29453
TCGGGGGCCGTAACTGTCA	TCGGGGGCCGTAACTGTCA	TGGT1_chrIb	1630226	+	0	GT1	TGME49_010090_25_1371	TGME49-010090-25-1371	TGME49_010090	TGME49_210095	TGME49_210095	GTAAATGGGGATGTCAAGTTGTCGGGGGCCGTAACTGTCAGTTTAAGAGCTATGCTGGAA	29453
TCGGTTAAGAGTATCCGAG	TCGGTTAAGAGTATCCGAG	TGGT1_chrXI	3359547	+	0	GT1	TGME49_113440_35_2396	TGME49-113440-35-2396	TGME49_113440	TGME49_313440	TGME49_313440	GTAAATGGGGATGTCAAGTTGTCGGTTAAGAGTATCCGAGGTTTAAGAGCTATGCTGGAA	11678
TCGTCAGTCACTTCAGCGT	TCGTCAGTCACTTCAGCGT	TGGT1_chrVIIa	2503263	-	0	GT1	TGME49_003310_5_1000	TGME49-003310-5-1000	TGME49_003310	TGME49_203310	GRA7	GTAAATGGGGATGTCAAGTTGTCGTCAGTCACTTCAGCGTGTTTAAGAGCTATGCTGGAA	24682
TCGTCGGTATATGCGTCGT	TCGTCGGTATATGCGTCGT	TGGT1_chrIII	744690	+	0	GT1	TGME49_053130_16_546	TGME49-053130-16-546	TGME49_053130	TGME49_253130	TGME49_253130	GTAAATGGGGATGTCAAGTTGTCGTCGGTATATGCGTCGTGTTTAAGAGCTATGCTGGAA	2186
TCGTCGTTCCATTTCATCC	TCGTCGTTCCATTTCATCC	TGGT1_chrIII	872049	-	0	GT1	TGME49_053370_29_10318	TGME49-053370-29-10318	TGME49_053370	TGME49_253370	RON4L1	GTAAATGGGGATGTCAAGTTGTCGTCGTTCCATTTCATCCGTTTAAGAGCTATGCTGGAA	16126
TCGTCTGTAGCCCGCTGAC	TCGTCTGTAGCCCGCTGAC	TGGT1_chrX	6816432	-	0	GT1	TGME49_015360_17_950	TGME49-015360-17-950	TGME49_015360	TGME49_215360	TGME49_215360	GTAAATGGGGATGTCAAGTTGTCGTCTGTAGCCCGCTGACGTTTAAGAGCTATGCTGGAA	4727
TCGTTAAGAGTGTTGGCGC	TCGTTAAGAGTGTTGGCGC	TGGT1_chrVIIa	4267108	-	0	GT1	TGME49_082060_24_2740	TGME49-082060-24-2740	TGME49_082060	TGME49_282055	PP2CHN	GTAAATGGGGATGTCAAGTTGTCGTTAAGAGTGTTGGCGCGTTTAAGAGCTATGCTGGAA	8414
TCGTTGGACTGTGCAATGA	TCGTTGGACTGTGCAATGA	TGGT1_chrIb	654322	-	0	GT1	TGME49_008370_75_2054	TGME49-008370-75-2054	TGME49_008370	TGME49_208370	GRA46	GTAAATGGGGATGTCAAGTTGTCGTTGGACTGTGCAATGAGTTTAAGAGCTATGCTGGAA	4669
TCTACAGGGACTGTAACTG	TCTACAGGGACTGTAACTG	TGGT1_chrVIIa	3785791	+	0	GT1	TGME49_001630_21_349	TGME49-001630-21-349	TGME49_001630	TGME49_201630	PPM3H	GTAAATGGGGATGTCAAGTTGTCTACAGGGACTGTAACTGGTTTAAGAGCTATGCTGGAA	46333
TCTCACGGTCCTGGTCGTT	TCTCACGGTCCTGGTCGTT	TGGT1_chrVIIb	3422090	+	0	GT1	TGME49_058360_9_3340	TGME49-058360-9-3340	TGME49_058360	TGME49_258360	TGME49_258360	GTAAATGGGGATGTCAAGTTGTCTCACGGTCCTGGTCGTTGTTTAAGAGCTATGCTGGAA	31
TCTCCTGTTGTGCGTGAAA	TCTCCTGTTGTGCGTGAAA	TGGT1_chrXI	192306	-	0	GT1	TGME49_106890_64_1472	TGME49-106890-64-1472	TGME49_106890	TGME49_306890	TGME49_306890	GTAAATGGGGATGTCAAGTTGTCTCCTGTTGTGCGTGAAAGTTTAAGAGCTATGCTGGAA	5564
TCTCGGCGCATAATTTTCA	TCTCGGCGCATAATTTTCA	TGGT1_chrVIIb	3143541	-	0	GT1	TGME49_058800_8_704	TGME49-058800-8-704	TGME49_058800	TGME49_258800	ROP31	GTAAATGGGGATGTCAAGTTGTCTCGGCGCATAATTTTCAGTTTAAGAGCTATGCTGGAA	22269
TCTCTTCAGTCTTTTGCTG	TCTCTTCAGTCTTTTGCTG	TGGT1_chrX	6717589	-	0	GT1	TGME49_015220_41_1256	TGME49-015220-41-1256	TGME49_015220	TGME49_215220	GRA22	GTAAATGGGGATGTCAAGTTGTCTCTTCAGTCTTTTGCTGGTTTAAGAGCTATGCTGGAA	19902
TCTGAATAGGGCAGCGCAA	TCTGAATAGGGCAGCGCAA	TGGT1_chrXII	2611184	-	0	GT1	TGME49_046130_0_1449	TGME49-046130-0-1449	TGME49_046130	TGME49_246130	TGME49_246130	GTAAATGGGGATGTCAAGTTGTCTGAATAGGGCAGCGCAAGTTTAAGAGCTATGCTGGAA	8003
TCTGCAGACACACGGGACT	TCTGCAGACACACGGGACT	TGGT1_chrIV	2479334	+	0	GT1	TGME49_037880_38_1437	TGME49-037880-38-1437	TGME49_037880	TGME49_237880	GRA13	GTAAATGGGGATGTCAAGTTGTCTGCAGACACACGGGACTGTTTAAGAGCTATGCTGGAA	4748
TCTGGAGAGAGCGGAGACG	TCTGGAGAGAGCGGAGACG	TGGT1_chrXI	3242409	+	0	GT1	TGME49_113330_29_6696	TGME49-113330-29-6696	TGME49_113330	TGME49_313330	ROP27	GTAAATGGGGATGTCAAGTTGTCTGGAGAGAGCGGAGACGGTTTAAGAGCTATGCTGGAA	18387
TCTGGAGGGACGAAGGACA	TCTGGAGGGACGAAGGACA	TGGT1_chrVIIa	171263	-	0	GT1	TGME49_080670_9_2496	TGME49-080670-9-2496	TGME49_080670	TGME49_280670	TGME49_280670	GTAAATGGGGATGTCAAGTTGTCTGGAGGGACGAAGGACAGTTTAAGAGCTATGCTGGAA	12431
TCTGGATGGCCCGACTGAG	TCTGGATGGCCCGACTGAG	TGGT1_chrIII	33360	-	0	GT1	TGME49_076210_3_1299	TGME49-076210-3-1299	TGME49_076210	TGME49_276210	TGME49_276210	GTAAATGGGGATGTCAAGTTGTCTGGATGGCCCGACTGAGGTTTAAGAGCTATGCTGGAA	4211
TCTGGCGCCGCCGGGTGAG	TCTGGCGCCGCCGGGTGAG	TGGT1_chrX	1341441	-	0	GT1	TGME49_026690_10_562	TGME49-026690-10-562	TGME49_026690	TGME49_226690	TGME49_226690	GTAAATGGGGATGTCAAGTTGTCTGGCGCCGCCGGGTGAGGTTTAAGAGCTATGCTGGAA	11954
TCTGTAATAATCGCGTCCG	TCTGTAATAATCGCGTCCG	TGGT1_chrIX	230079	-	0	GT1	TGME49_067740_3_1100	TGME49-067740-3-1100	TGME49_067740	TGME49_267740	GRA49	GTAAATGGGGATGTCAAGTTGTCTGTAATAATCGCGTCCGGTTTAAGAGCTATGCTGGAA	8955
TCTGTCGTACGGACAGACG	TCTGTCGTACGGACAGACG	TGGT1_chrVIIa	1427999	+	0	GT1	TGME49_005250_2_2660	TGME49-005250-2-2660	TGME49_005250	TGME49_205250	ROP18	GTAAATGGGGATGTCAAGTTGTCTGTCGTACGGACAGACGGTTTAAGAGCTATGCTGGAA	41296
TCTTAGCTGCCAATTGTTG	TCTTAGCTGCCAATTGTTG	AAQM03000432	1767	-	0	GT1	TGME49_042230_27_904	TGME49-042230-27-904	TGME49_042230	TGME49_242230	ROP29	GTAAATGGGGATGTCAAGTTGTCTTAGCTGCCAATTGTTGGTTTAAGAGCTATGCTGGAA	22429
TCTTCGACATCGTCTCCCG	TCTTCGACATCGTCTCCCG	TGGT1_chrVIIa	2517480	+	0	GT1	TGME49_003290_5_1347	TGME49-003290-5-1347	TGME49_003290	TGME49_203290	GRA34	GTAAATGGGGATGTCAAGTTGTCTTCGACATCGTCTCCCGGTTTAAGAGCTATGCTGGAA	60343
TCTTCGTTATGCTACCCCG	TCTTCGTTATGCTACCCCG	TGGT1_chrX	5689657	-	0	GT1	TGME49_037230_75_2439	TGME49-037230-75-2439	TGME49_037230	TGME49_237230	3	GTAAATGGGGATGTCAAGTTGTCTTCGTTATGCTACCCCGGTTTAAGAGCTATGCTGGAA	17552
TCTTCTGTTCTGCAGAATC	TCTTCTGTTCTGCAGAATC	TGGT1_chrXI	5164884	+	0	GT1	TGME49_116280_6_1796	TGME49-116280-6-1796	TGME49_116280	TGME49_316280	TGME49_316280	GTAAATGGGGATGTCAAGTTGTCTTCTGTTCTGCAGAATCGTTTAAGAGCTATGCTGGAA	232
TCTTCTTCGTCTGCCTCAG	TCTTCTTCGTCTGCCTCAG	TGGT1_chrVIIb	3422488	+	0	GT1	TGME49_058360_55_3340	TGME49-058360-55-3340	TGME49_058360	TGME49_258360	TGME49_258360	GTAAATGGGGATGTCAAGTTGTCTTCTTCGTCTGCCTCAGGTTTAAGAGCTATGCTGGAA	38635
TCTTCTTGAGACAGCGGCG	TCTTCTTGAGACAGCGGCG	TGGT1_chrVIIa	3887864	+	0	GT1	TGME49_001180_89_3484	TGME49-001180-89-3484	TGME49_001180	TGME49_201180	MSF	GTAAATGGGGATGTCAAGTTGTCTTCTTGAGACAGCGGCGGTTTAAGAGCTATGCTGGAA	10947
TCTTGAGCGGAAGCAGAAG	TCTTGAGCGGAAGCAGAAG	TGGT1_chrVIII	3982454	+	0	GT1	TGME49_072420_113_5300	TGME49-072420-113-5300	TGME49_072420	TGME49_272420	LCAT	GTAAATGGGGATGTCAAGTTGTCTTGAGCGGAAGCAGAAGGTTTAAGAGCTATGCTGGAA	30861
TCTTGATTGCCTAGAAGCT	TCTTGATTGCCTAGAAGCT	TGGT1_chrVIIb	3143574	-	0	GT1	TGME49_058800_13_704	TGME49-058800-13-704	TGME49_058800	TGME49_258800	ROP31	GTAAATGGGGATGTCAAGTTGTCTTGATTGCCTAGAAGCTGTTTAAGAGCTATGCTGGAA	10042
TCTTGCGAGTTCTCTCGCT	TCTTGCGAGTTCTCTCGCT	TGGT1_chrX	2358361	-	0	GT1	TGME49_025150_75_886	TGME49-025150-75-886	TGME49_025150	TGME49_225150	TGME49_225150	GTAAATGGGGATGTCAAGTTGTCTTGCGAGTTCTCTCGCTGTTTAAGAGCTATGCTGGAA	29043
TCTTGCTCGCTCAAGTCAA	TCTTGCTCGCTCAAGTCAA	TGGT1_chrXI	2053755	+	0	GT1	TGME49_111470_19_7371	TGME49-111470-19-7371	TGME49_111470	TGME49_311470	5	GTAAATGGGGATGTCAAGTTGTCTTGCTCGCTCAAGTCAAGTTTAAGAGCTATGCTGGAA	41896
TCTTTACTGCCTTGCCAGC	TCTTTACTGCCTTGCCAGC	TGGT1_chrIb	852226	+	0	GT1	TGME49_008730_17_3670	TGME49-008730-17-3670	TGME49_008730	TGME49_208730	MCP4	GTAAATGGGGATGTCAAGTTGTCTTTACTGCCTTGCCAGCGTTTAAGAGCTATGCTGGAA	27472
TCTTTACTGCCTTGCCAGC	TCTTTACTGCCTTGCCAGC	TGGT1_chrIb	852616	+	0	GT1	TGME49_008730_17_3670	TGME49-008730-17-3670	TGME49_008730	TGME49_208730	MCP4	GTAAATGGGGATGTCAAGTTGTCTTTACTGCCTTGCCAGCGTTTAAGAGCTATGCTGGAA	27472
TGAAAGGTAGCCTCATGCG	TGAAAGGTAGCCTCATGCG	TGGT1_chrVIIa	1359147	-	0	GT1	TGME49_005360_28_4192	TGME49-005360-28-4192	TGME49_005360	TGME49_205360	TGME49_205360	GTAAATGGGGATGTCAAGTTGTGAAAGGTAGCCTCATGCGGTTTAAGAGCTATGCTGGAA	8821
TGAAGCCAGTCGATGTCGC	TGAAGCCAGTCGATGTCGC	TGGT1_chrXII	1941778	+	0	GT1	TGME49_017680_40_12656	TGME49-017680-40-12656	TGME49_017680	TGME49_217680	GRA57	GTAAATGGGGATGTCAAGTTGTGAAGCCAGTCGATGTCGCGTTTAAGAGCTATGCTGGAA	734
TGAAGGCATTCCGGATGAA	TGAAGGCATTCCGGATGAA	TGGT1_chrIX	2002989	-	0	GT1	TGME49_064600_5_1311	TGME49-064600-5-1311	TGME49_064600	TGME49_264600	TGME49_264600	GTAAATGGGGATGTCAAGTTGTGAAGGCATTCCGGATGAAGTTTAAGAGCTATGCTGGAA	7044
TGAAGGTAAGAGACAATAT	TGAAGGTAAGAGACAATAT	TGGT1_chrVIII	6173946	-	0	GT1	TGME49_068970_20_1269	TGME49-068970-20-1269	TGME49_068970	TGME49_268970	TGME49_268970	GTAAATGGGGATGTCAAGTTGTGAAGGTAAGAGACAATATGTTTAAGAGCTATGCTGGAA	47991
TGAAGTTCTTGACAGTTTT	TGAAGTTCTTGACAGTTTT	TGGT1_chrII	119649	-	0	GT1	TGME49_021210_2_1419	TGME49-021210-2-1419	TGME49_021210	TGME49_221210	18	GTAAATGGGGATGTCAAGTTGTGAAGTTCTTGACAGTTTTGTTTAAGAGCTATGCTGGAA	5637
TGAATGGCACATGGATGCA	TGAATGGCACATGGATGCA	TGGT1_chrXI	346422	-	0	GT1	TGME49_108950_0_1554	TGME49-108950-0-1554	TGME49_108950	TGME49_308950	TGME49_308950	GTAAATGGGGATGTCAAGTTGTGAATGGCACATGGATGCAGTTTAAGAGCTATGCTGGAA	15475
TGAATGTAGAAGTGGATCA	TGAATGTAGAAGTGGATCA	TGGT1_chrVIIa	353514	+	0	GT1	TGME49_080480_1_942	TGME49-080480-1-942	TGME49_080480	TGME49_280480	TGME49_280480	GTAAATGGGGATGTCAAGTTGTGAATGTAGAAGTGGATCAGTTTAAGAGCTATGCTGGAA	9112
TGACTTCCAGAGTCAACGC	TGACTTCCAGAGTCAACGC	TGGT1_chrVIII	5065846	+	0	GT1	TGME49_070700_19_2584	TGME49-070700-19-2584	TGME49_070700	TGME49_270700	2	GTAAATGGGGATGTCAAGTTGTGACTTCCAGAGTCAACGCGTTTAAGAGCTATGCTGGAA	52774
TGAGCATGGGGGTGAGATG	TGAGCATGGGGGTGAGATG	TGGT1_chrXII	6466841	-	0	GT1	TGME49_077720_67_716	TGME49-077720-67-716	TGME49_077720	TGME49_277720	TGME49_277720	GTAAATGGGGATGTCAAGTTGTGAGCATGGGGGTGAGATGGTTTAAGAGCTATGCTGGAA	9429
TGAGCGTACTCGAATGTCG	TGAGCGTACTCGAATGTCG	TGGT1_chrIII	169548	-	0	GT1	TGME49_075860_55_1348	TGME49-075860-55-1348	TGME49_075860	TGME49_275860	TGME49_275860	GTAAATGGGGATGTCAAGTTGTGAGCGTACTCGAATGTCGGTTTAAGAGCTATGCTGGAA	34068
TGAGGAGTTGGGGCAGTCT	TGAGGAGTTGGGGCAGTCT	TGGT1_chrVI	876742	+	0	GT1	TGME49_039740_10_2308	TGME49-039740-10-2308	TGME49_039740	TGME49_239740	GRA14	GTAAATGGGGATGTCAAGTTGTGAGGAGTTGGGGCAGTCTGTTTAAGAGCTATGCTGGAA	14466
TGAGTTCTCTTTTATTGAT	TGAGTTCTCTTTTATTGAT	TGGT1_chrXII	1831764	-	0	GT1	TGME49_017530_10_1522	TGME49-017530-10-1522	TGME49_017530	TGME49_217530	TGME49_217530	GTAAATGGGGATGTCAAGTTGTGAGTTCTCTTTTATTGATGTTTAAGAGCTATGCTGGAA	9106
TGATCTGAGGCTGTCACGA	TGATCTGAGGCTGTCACGA	TGGT1_chrXII	3323874	+	0	GT1	TGME49_047520_22_2305	TGME49-047520-22-2305	TGME49_047520	TGME49_247520	WIP	GTAAATGGGGATGTCAAGTTGTGATCTGAGGCTGTCACGAGTTTAAGAGCTATGCTGGAA	2406
TGATCTGCTGAGCCCTTGA	TGATCTGCTGAGCCCTTGA	TGGT1_chrVIIa	353836	+	0	GT1	TGME49_080480_2_1256	TGME49-080480-2-1256	TGME49_080480	TGME49_280480	TGME49_280480	GTAAATGGGGATGTCAAGTTGTGATCTGCTGAGCCCTTGAGTTTAAGAGCTATGCTGGAA	6389
TGATGCTTCAGGTTGCAGA	TGATGCTTCAGGTTGCAGA	TGGT1_chrIb	856859	+	0	GT1	TGME49_008740_17_2552	TGME49-008740-17-2552	TGME49_008740	TGME49_208740	MCP3	GTAAATGGGGATGTCAAGTTGTGATGCTTCAGGTTGCAGAGTTTAAGAGCTATGCTGGAA	13275
TGATGTCGCTGCAGCTCCA	TGATGTCGCTGCAGCTCCA	TGGT1_chrIII	1416036	-	0	GT1	TGME49_054070_21_664	TGME49-054070-21-664	TGME49_054070	TGME49_254070	TGME49_254070	GTAAATGGGGATGTCAAGTTGTGATGTCGCTGCAGCTCCAGTTTAAGAGCTATGCTGGAA	1922
TGATTGAGGTCATGTCAAC	TGATTGAGGTCATGTCAAC	TGGT1_chrIV	2479272	+	0	GT1	TGME49_037880_28_1437	TGME49-037880-28-1437	TGME49_037880	TGME49_237880	GRA13	GTAAATGGGGATGTCAAGTTGTGATTGAGGTCATGTCAACGTTTAAGAGCTATGCTGGAA	13666
TGCAACAATGCCAAGAACT	TGCAACAATGCCAAGAACT	TGGT1_chrX	4223346	-	0	GT1	TGME49_034370_19_1233	TGME49-034370-19-1233	TGME49_034370	TGME49_234370	SRS42	GTAAATGGGGATGTCAAGTTGTGCAACAATGCCAAGAACTGTTTAAGAGCTATGCTGGAA	1470
TGCACGAGAAGACGGAAGG	TGCACGAGAAGACGGAAGG	TGGT1_chrIb	234756	+	0	GT1	TGME49_007700_0_1416	TGME49-007700-0-1416	TGME49_007700	TGME49_207700	ROP22	GTAAATGGGGATGTCAAGTTGTGCACGAGAAGACGGAAGGGTTTAAGAGCTATGCTGGAA	6645
TGCAGACGCAACAGAACCA	TGCAGACGCAACAGAACCA	TGGT1_chrVI	876423	+	0	GT1	TGME49_039740_39_1731	TGME49-039740-39-1731	TGME49_039740	TGME49_239740	GRA14	GTAAATGGGGATGTCAAGTTGTGCAGACGCAACAGAACCAGTTTAAGAGCTATGCTGGAA	40083
TGCAGCTCGGACAAAATTC	TGCAGCTCGGACAAAATTC	TGGT1_chrIX	83051	+	0	GT1	TGME49_079350_24_972	TGME49-079350-24-972	TGME49_079350	TGME49_279350	TGME49_279350	GTAAATGGGGATGTCAAGTTGTGCAGCTCGGACAAAATTCGTTTAAGAGCTATGCTGGAA	10374
TGCATCCGAGCGAAGTGTA	TGCATCCGAGCGAAGTGTA	TGGT1_chrIb	857539	+	0	GT1	TGME49_008740_15_3190	TGME49-008740-15-3190	TGME49_008740	TGME49_208740	MCP3	GTAAATGGGGATGTCAAGTTGTGCATCCGAGCGAAGTGTAGTTTAAGAGCTATGCTGGAA	338
TGCATGTGGTTGCTAGTGG	TGCATGTGGTTGCTAGTGG	TGGT1_chrX	7173762	-	0	GT1	TGME49_075470_35_1480	TGME49-075470-35-1480	TGME49_075470	TGME49_275470	GRA15	GTAAATGGGGATGTCAAGTTGTGCATGTGGTTGCTAGTGGGTTTAAGAGCTATGCTGGAA	5060
TGCCCGTCAGAGAGGAAGA	TGCCCGTCAGAGAGGAAGA	TGGT1_chrXI	3242328	+	0	GT1	TGME49_113330_12_6696	TGME49-113330-12-6696	TGME49_113330	TGME49_313330	ROP27	GTAAATGGGGATGTCAAGTTGTGCCCGTCAGAGAGGAAGAGTTTAAGAGCTATGCTGGAA	11362
TGCCCTTGAAGTCACCGTC	TGCCCTTGAAGTCACCGTC	TGGT1_chrIII	1739787	-	0	GT1	TGME49_054470_89_0	TGME49-054470-89-0	TGME49_054470	TGME49_254470	1	GTAAATGGGGATGTCAAGTTGTGCCCTTGAAGTCACCGTCGTTTAAGAGCTATGCTGGAA	42207
TGCCGCAACCAGCATATTG	TGCCGCAACCAGCATATTG	TGGT1_chrX	4452751	+	0	GT1	TGME49_034950_7_1588	TGME49-034950-7-1588	TGME49_034950	TGME49_234950	ROP48 (Talevich 2013)	GTAAATGGGGATGTCAAGTTGTGCCGCAACCAGCATATTGGTTTAAGAGCTATGCTGGAA	21686
TGCCTTCACCCTCCCTCAG	TGCCTTCACCCTCCCTCAG	TGGT1_chrXII	3326629	+	0	GT1	TGME49_047530_33_1266	TGME49-047530-33-1266	TGME49_047530	TGME49_247530	TGME49_247530	GTAAATGGGGATGTCAAGTTGTGCCTTCACCCTCCCTCAGGTTTAAGAGCTATGCTGGAA	80699
TGCGAAACGCCTTCCGGTC	TGCGAAACGCCTTCCGGTC	TGGT1_chrX	2328526	-	0	GT1	TGME49_025200_33_10881	TGME49-025200-33-10881	TGME49_025200	TGME49_225200	TGME49_225200	GTAAATGGGGATGTCAAGTTGTGCGAAACGCCTTCCGGTCGTTTAAGAGCTATGCTGGAA	19067
TGCGAACGACGTGGTTGAT	TGCGAACGACGTGGTTGAT	TGGT1_chrVIII	6289660	+	0	GT1	TGME49_068790_25_942	TGME49-068790-25-942	TGME49_068790	TGME49_268790	TGME49_268790	GTAAATGGGGATGTCAAGTTGTGCGAACGACGTGGTTGATGTTTAAGAGCTATGCTGGAA	6916
TGCGACTCCTTGAAAGAGT	TGCGACTCCTTGAAAGAGT	TGGT1_chrVI	2712778	+	0	GT1	TGME49_043690_27_2280	TGME49-043690-27-2280	TGME49_043690	TGME49_243690	TGME49_243690	GTAAATGGGGATGTCAAGTTGTGCGACTCCTTGAAAGAGTGTTTAAGAGCTATGCTGGAA	8538
TGCGGCGTGAATGAGGTCC	TGCGGCGTGAATGAGGTCC	TGGT1_chrIII	865564	-	0	GT1	TGME49_053370_57_3685	TGME49-053370-57-3685	TGME49_053370	TGME49_253370	RON4L1	GTAAATGGGGATGTCAAGTTGTGCGGCGTGAATGAGGTCCGTTTAAGAGCTATGCTGGAA	14596
TGCTAGCAGGGGGTGGCGC	TGCTAGCAGGGGGTGGCGC	AAQM03000406	1821	+	0	GT1	TGME49_012410_9_1395	TGME49-012410-9-1395	TGME49_012410	TGME49_212410	GRA11A	GTAAATGGGGATGTCAAGTTGTGCTAGCAGGGGGTGGCGCGTTTAAGAGCTATGCTGGAA	18711
TGCTCGTGTCTCTGTCTGC	TGCTCGTGTCTCTGTCTGC	TGGT1_chrX	5455197	+	0	GT1	TGME49_036870_21_822	TGME49-036870-21-822	TGME49_036870	TGME49_236870	TGME49_236870	GTAAATGGGGATGTCAAGTTGTGCTCGTGTCTCTGTCTGCGTTTAAGAGCTATGCTGGAA	2177
TGCTCTGCATGTGCAGCGA	TGCTCTGCATGTGCAGCGA	TGGT1_chrVI	1050754	-	0	GT1	TGME49_040090_69_1978	TGME49-040090-69-1978	TGME49_040090	TGME49_240090	ROP34/WNG2	GTAAATGGGGATGTCAAGTTGTGCTCTGCATGTGCAGCGAGTTTAAGAGCTATGCTGGAA	8094
TGCTGAGGTTCGTCCGTCG	TGCTGAGGTTCGTCCGTCG	TGGT1_chrX	6717575	-	0	GT1	TGME49_015220_40_1256	TGME49-015220-40-1256	TGME49_015220	TGME49_215220	GRA22	GTAAATGGGGATGTCAAGTTGTGCTGAGGTTCGTCCGTCGGTTTAAGAGCTATGCTGGAA	9669
TGCTGCGGAATCGCCTGTA	TGCTGCGGAATCGCCTGTA	TGGT1_chrXI	1553383	+	0	GT1	TGME49_110780_29_1732	TGME49-110780-29-1732	TGME49_110780	TGME49_310780	GRA4	GTAAATGGGGATGTCAAGTTGTGCTGCGGAATCGCCTGTAGTTTAAGAGCTATGCTGGAA	25772
TGCTGTGTACCGTACGCAG	TGCTGTGTACCGTACGCAG	TGGT1_chrVIII	4610664	+	0	GT1	TGME49_071270_6_5028	TGME49-071270-6-5028	TGME49_071270	TGME49_271270	TGME49_271270	GTAAATGGGGATGTCAAGTTGTGCTGTGTACCGTACGCAGGTTTAAGAGCTATGCTGGAA	26060
TGGAACGATCTCCCGGCCT	TGGAACGATCTCCCGGCCT	AAQM03001204	90	+	0	GT1	TGME49_001520_41_2100	TGME49-001520-41-2100	TGME49_001520	TGME49_201520	PPM3G	GTAAATGGGGATGTCAAGTTGTGGAACGATCTCCCGGCCTGTTTAAGAGCTATGCTGGAA	16379
TGGAACGATCTCCCGGCCT	TGGAACGATCTCCCGGCCT	TGGT1_chrVIIa	3789385	-	0	GT1	TGME49_001520_41_2100	TGME49-001520-41-2100	TGME49_001520	TGME49_201520	PPM3G	GTAAATGGGGATGTCAAGTTGTGGAACGATCTCCCGGCCTGTTTAAGAGCTATGCTGGAA	16379
TGGAACGATCTCCCGGCCT	TGGAACGATCTCCCGGCCT	TGGT1_chrVIIa	3796747	-	0	GT1	TGME49_001520_41_2100	TGME49-001520-41-2100	TGME49_001520	TGME49_201520	PPM3G	GTAAATGGGGATGTCAAGTTGTGGAACGATCTCCCGGCCTGTTTAAGAGCTATGCTGGAA	16379
TGGAGGCCTCCACGCGGCG	TGGAGGCCTCCACGCGGCG	TGGT1_chrVIII	665701	+	0	GT1	TGME49_030180_51_5185	TGME49-030180-51-5185	TGME49_030180	TGME49_230180	GRA24	GTAAATGGGGATGTCAAGTTGTGGAGGCCTCCACGCGGCGGTTTAAGAGCTATGCTGGAA	19313
TGGAGTAGCCCTCCAAAAC	TGGAGTAGCCCTCCAAAAC	TGGT1_chrXI	754649	+	0	GT1	TGME49_109760_32_1347	TGME49-109760-32-1347	TGME49_109760	TGME49_309760	TGME49_309760	GTAAATGGGGATGTCAAGTTGTGGAGTAGCCCTCCAAAACGTTTAAGAGCTATGCTGGAA	33565
TGGAGTTGGGGCAGGGCTT	TGGAGTTGGGGCAGGGCTT	TGGT1_chrXI	969663	-	0	GT1	TGME49_110010_99_0	TGME49-110010-99-0	TGME49_110010	TGME49_310010	1	GTAAATGGGGATGTCAAGTTGTGGAGTTGGGGCAGGGCTTGTTTAAGAGCTATGCTGGAA	301
TGGCAGACGTCGCGGAGCT	TGGCAGACGTCGCGGAGCT	TGGT1_chrIX	4898568	+	0	GT1	TGME49_104960_27_7707	TGME49-104960-27-7707	TGME49_104960	TGME49_304955	PPM11C	GTAAATGGGGATGTCAAGTTGTGGCAGACGTCGCGGAGCTGTTTAAGAGCTATGCTGGAA	7547
TGGCAGCCATCTGGGCACG	TGGCAGCCATCTGGGCACG	TGGT1_chrXI	4119031	+	0	GT1	TGME49_114500_25_7300	TGME49-114500-25-7300	TGME49_114500	TGME49_314500	SUB2	GTAAATGGGGATGTCAAGTTGTGGCAGCCATCTGGGCACGGTTTAAGAGCTATGCTGGAA	28086
TGGCCGGGAGTCCCTCCAG	TGGCCGGGAGTCCCTCCAG	TGGT1_chrVIIa	1784804	-	0	GT1	TGME49_004320_27_1720	TGME49-004320-27-1720	TGME49_004320	TGME49_204320	TGME49_204320	GTAAATGGGGATGTCAAGTTGTGGCCGGGAGTCCCTCCAGGTTTAAGAGCTATGCTGGAA	19065
TGGGCTGAAATTTCCAGCT	TGGGCTGAAATTTCCAGCT	TGGT1_chrXII	311096	+	0	GT1	TGME49_099780_47_2598	TGME49-099780-47-2598	TGME49_099780	TGME49_299780	TGME49_299780	GTAAATGGGGATGTCAAGTTGTGGGCTGAAATTTCCAGCTGTTTAAGAGCTATGCTGGAA	22803
TGGTGCGTCGAGAGCGATG	TGGTGCGTCGAGAGCGATG	TGGT1_chrIX	5963613	-	0	GT1	TGME49_106560_81_910	TGME49-106560-81-910	TGME49_106560	TGME49_306560	NUP67	GTAAATGGGGATGTCAAGTTGTGGTGCGTCGAGAGCGATGGTTTAAGAGCTATGCTGGAA	60337
TGTAGATTTGCCACACAGC	TGTAGATTTGCCACACAGC	TGGT1_chrVIII	305892	-	0	GT1	TGME49_029500_45_1086	TGME49-029500-45-1086	TGME49_029500	TGME49_229500	TGME49_229500	GTAAATGGGGATGTCAAGTTGTGTAGATTTGCCACACAGCGTTTAAGAGCTATGCTGGAA	19762
TGTAGCGGAAAGGCATTGT	TGTAGCGGAAAGGCATTGT	TGGT1_chrVIII	1764009	+	0	GT1	TGME49_032020_95_2816	TGME49-032020-95-2816	TGME49_032020	TGME49_232020	12	GTAAATGGGGATGTCAAGTTGTGTAGCGGAAAGGCATTGTGTTTAAGAGCTATGCTGGAA	25015
TGTCACCTACCGCACAAAC	TGTCACCTACCGCACAAAC	TGGT1_chrVIIa	2308668	+	0	GT1	TGME49_003600_53_2476	TGME49-003600-53-2476	TGME49_003600	TGME49_203600	CST2 (GRA47)	GTAAATGGGGATGTCAAGTTGTGTCACCTACCGCACAAACGTTTAAGAGCTATGCTGGAA	8476
TGTCGACGCGGTGGACCTA	TGTCGACGCGGTGGACCTA	AAQM03000265	938	-	0	GT1	TGME49_020950_0_696	TGME49-020950-0-696	TGME49_020950	TGME49_220950	MAF1B	GTAAATGGGGATGTCAAGTTGTGTCGACGCGGTGGACCTAGTTTAAGAGCTATGCTGGAA	42803
TGTCGACGCGGTGGACCTA	TGTCGACGCGGTGGACCTA	TGGT1_chrII	71515	-	0	GT1	TGME49_020950_0_696	TGME49-020950-0-696	TGME49_020950	TGME49_220950	MAF1B	GTAAATGGGGATGTCAAGTTGTGTCGACGCGGTGGACCTAGTTTAAGAGCTATGCTGGAA	42803
TGTCGGTGTGCCCAACAGA	TGTCGGTGTGCCCAACAGA	TGGT1_chrIX	4888899	+	0	GT1	TGME49_104950_37_3200	TGME49-104950-37-3200	TGME49_104950	TGME49_304955	PPM11C	GTAAATGGGGATGTCAAGTTGTGTCGGTGTGCCCAACAGAGTTTAAGAGCTATGCTGGAA	22263
TGTCTCAACAGAAAACTTG	TGTCTCAACAGAAAACTTG	TGGT1_chrV	2316226	+	0	GT1	TGME49_085290_10_930	TGME49-085290-10-930	TGME49_085290	TGME49_285290	TGME49_285290	GTAAATGGGGATGTCAAGTTGTGTCTCAACAGAAAACTTGGTTTAAGAGCTATGCTGGAA	22085
TGTCTTCCGCGGACAGCGA	TGTCTTCCGCGGACAGCGA	TGGT1_chrXII	568960	+	0	GT1	TGME49_019810_21_4132	TGME49-019810-21-4132	TGME49_019810	TGME49_219810	GRA40	GTAAATGGGGATGTCAAGTTGTGTCTTCCGCGGACAGCGAGTTTAAGAGCTATGCTGGAA	17110
TGTGAACCGTTTACCCTCG	TGTGAACCGTTTACCCTCG	AAQM03000418	3950	-	0	GT1	TGME49_077270_29_930	TGME49-077270-29-930	TGME49_077270	TGME49_277270	NTPase II	GTAAATGGGGATGTCAAGTTGTGTGAACCGTTTACCCTCGGTTTAAGAGCTATGCTGGAA	94808
TGTGAACCGTTTACCCTCG	TGTGAACCGTTTACCCTCG	AAQM03000513	635	-	0	GT1	TGME49_077270_29_930	TGME49-077270-29-930	TGME49_077270	TGME49_277270	NTPase II	GTAAATGGGGATGTCAAGTTGTGTGAACCGTTTACCCTCGGTTTAAGAGCTATGCTGGAA	94808
TGTGAACCGTTTACCCTCG	TGTGAACCGTTTACCCTCG	TGGT1_chrXII	6592642	-	0	GT1	TGME49_077270_29_930	TGME49-077270-29-930	TGME49_077270	TGME49_277270	NTPase II	GTAAATGGGGATGTCAAGTTGTGTGAACCGTTTACCCTCGGTTTAAGAGCTATGCTGGAA	94808
TGTGAACCTGTGGTGGAGT	TGTGAACCTGTGGTGGAGT	TGGT1_chrIII	495529	-	0	GT1	TGME49_052360_51_954	TGME49-052360-51-954	TGME49_052360	TGME49_252360	ROP24	GTAAATGGGGATGTCAAGTTGTGTGAACCTGTGGTGGAGTGTTTAAGAGCTATGCTGGAA	24556
TGTGACAGCCGTTGCGACC	TGTGACAGCCGTTGCGACC	TGGT1_chrVIII	3133191	+	0	GT1	TGME49_073980_18_588	TGME49-073980-18-588	TGME49_073980	TGME49_273980	TGME49_273980	GTAAATGGGGATGTCAAGTTGTGTGACAGCCGTTGCGACCGTTTAAGAGCTATGCTGGAA	300
TGTGCGCGCCCCTCGAGGG	TGTGCGCGCCCCTCGAGGG	TGGT1_chrII	2114715	+	0	GT1	TGME49_097960_24_7161	TGME49-097960-24-7161	TGME49_097960	TGME49_297960	6	GTAAATGGGGATGTCAAGTTGTGTGCGCGCCCCTCGAGGGGTTTAAGAGCTATGCTGGAA	61623
TGTGCGCTCGACGCAGAAG	TGTGCGCTCGACGCAGAAG	TGGT1_chrIa	951699	+	0	GT1	TGME49_094560_41_1269	TGME49-094560-41-1269	TGME49_094560	TGME49_294560	ROP37	GTAAATGGGGATGTCAAGTTGTGTGCGCTCGACGCAGAAGGTTTAAGAGCTATGCTGGAA	0
TGTGGAGGAACCCCTGTCG	TGTGGAGGAACCCCTGTCG	AAQM03000497	682	+	0	GT1	TGME49_009980_8_2425	TGME49-009980-8-2425	TGME49_009980	TGME49_209985	TGME49_209985	GTAAATGGGGATGTCAAGTTGTGTGGAGGAACCCCTGTCGGTTTAAGAGCTATGCTGGAA	4641
TGTGGCGGGGACTGCTGCT	TGTGGCGGGGACTGCTGCT	TGGT1_chrVIIa	3887732	+	0	GT1	TGME49_001180_71_3484	TGME49-001180-71-3484	TGME49_001180	TGME49_201180	MSF	GTAAATGGGGATGTCAAGTTGTGTGGCGGGGACTGCTGCTGTTTAAGAGCTATGCTGGAA	18158
TGTGGTGCATGCGCTTCAA	TGTGGTGCATGCGCTTCAA	TGGT1_chrXI	4698187	+	0	GT1	TGME49_115490_20_3035	TGME49-115490-20-3035	TGME49_115490	TGME49_315490	ROP10	GTAAATGGGGATGTCAAGTTGTGTGGTGCATGCGCTTCAAGTTTAAGAGCTATGCTGGAA	43396
TGTGTATGAGCAGAAAGGG	TGTGTATGAGCAGAAAGGG	TGGT1_chrVIIa	3785977	+	0	GT1	TGME49_001630_14_698	TGME49-001630-14-698	TGME49_001630	TGME49_201630	PPM3H	GTAAATGGGGATGTCAAGTTGTGTGTATGAGCAGAAAGGGGTTTAAGAGCTATGCTGGAA	11167
TGTGTCTCATTGTCACTGG	TGTGTCTCATTGTCACTGG	TGGT1_chrVIIa	3922906	-	0	GT1	TGME49_001130_59_0	TGME49-001130-59-0	TGME49_001130	TGME49_201130	ROP33	GTAAATGGGGATGTCAAGTTGTGTGTCTCATTGTCACTGGGTTTAAGAGCTATGCTGGAA	7128
TGTTCGAGGTCTTTTGACC	TGTTCGAGGTCTTTTGACC	TGGT1_chrVIIa	3064483	+	0	GT1	TGME49_002620_39_1569	TGME49-002620-39-1569	TGME49_002620	TGME49_202620	TGME49_202620	GTAAATGGGGATGTCAAGTTGTGTTCGAGGTCTTTTGACCGTTTAAGAGCTATGCTGGAA	19700
TGTTCGGCGAATGACTGTT	TGTTCGGCGAATGACTGTT	TGGT1_chrX	2328592	-	0	GT1	TGME49_025200_40_10881	TGME49-025200-40-10881	TGME49_025200	TGME49_225200	TGME49_225200	GTAAATGGGGATGTCAAGTTGTGTTCGGCGAATGACTGTTGTTTAAGAGCTATGCTGGAA	25509
TGTTGTCTCGGGGATCTAG	TGTTGTCTCGGGGATCTAG	TGGT1_chrIb	1630454	+	0	GT1	TGME49_010090_57_1371	TGME49-010090-57-1371	TGME49_010090	TGME49_210095	TGME49_210095	GTAAATGGGGATGTCAAGTTGTGTTGTCTCGGGGATCTAGGTTTAAGAGCTATGCTGGAA	13984
TTACCGGATCTCGGTCGTG	TTACCGGATCTCGGTCGTG	AAQM03001676	88	+	0	GT1	TGME49_118520_19_1944	TGME49-118520-19-1944	TGME49_118520	TGME49_318525	TGME49_318525	GTAAATGGGGATGTCAAGTTGTTACCGGATCTCGGTCGTGGTTTAAGAGCTATGCTGGAA	9391
TTACCGGATCTCGGTCGTG	TTACCGGATCTCGGTCGTG	TGGT1_chrIV	1200671	+	0	GT1	TGME49_118520_19_1944	TGME49-118520-19-1944	TGME49_118520	TGME49_318525	TGME49_318525	GTAAATGGGGATGTCAAGTTGTTACCGGATCTCGGTCGTGGTTTAAGAGCTATGCTGGAA	9391
TTACCGTGTGCCGCCTACC	TTACCGTGTGCCGCCTACC	TGGT1_chrVIII	6801236	+	0	GT1	TGME49_000360_0_1047	TGME49-000360-0-1047	TGME49_000360	TGME49_200360	TGME49_200360	GTAAATGGGGATGTCAAGTTGTTACCGTGTGCCGCCTACCGTTTAAGAGCTATGCTGGAA	19656
TTCAAAAACAGTGGACACC	TTCAAAAACAGTGGACACC	TGGT1_chrVIIa	2027611	+	0	GT1	TGME49_003930_3_1422	TGME49-003930-3-1422	TGME49_003930	TGME49_203930	TGME49_203930	GTAAATGGGGATGTCAAGTTGTTCAAAAACAGTGGACACCGTTTAAGAGCTATGCTGGAA	189
TTCAAAATCTCCTGAACTC	TTCAAAATCTCCTGAACTC	TGGT1_chrVIII	5680335	-	0	GT1	TGME49_069690_14_2253	TGME49-069690-14-2253	TGME49_069690	TGME49_269690	GRA29	GTAAATGGGGATGTCAAGTTGTTCAAAATCTCCTGAACTCGTTTAAGAGCTATGCTGGAA	79430
TTCACAACAAACACCTTGA	TTCACAACAAACACCTTGA	TGGT1_chrIb	167988	-	0	GT1	TGME49_007610_47_958	TGME49-007610-47-958	TGME49_007610	TGME49_207610	ROP36	GTAAATGGGGATGTCAAGTTGTTCACAACAAACACCTTGAGTTTAAGAGCTATGCTGGAA	8551
TTCACCGAAGAGTGGGTTG	TTCACCGAAGAGTGGGTTG	TGGT1_chrVIIa	1361357	-	0	GT1	TGME49_005360_46_6288	TGME49-005360-46-6288	TGME49_005360	TGME49_205360	TGME49_205360	GTAAATGGGGATGTCAAGTTGTTCACCGAAGAGTGGGTTGGTTTAAGAGCTATGCTGGAA	12754
TTCAGAGCCACTACGTACC	TTCAGAGCCACTACGTACC	TGGT1_chrXII	2648955	+	0	GT1	TGME49_046180_49_2068	TGME49-046180-49-2068	TGME49_046180	TGME49_246178	TGME49_246178	GTAAATGGGGATGTCAAGTTGTTCAGAGCCACTACGTACCGTTTAAGAGCTATGCTGGAA	6823
TTCAGCATTACACGACGCC	TTCAGCATTACACGACGCC	TGGT1_chrVI	788268	-	0	GT1	TGME49_039600_64_1719	TGME49-039600-64-1719	TGME49_039600	TGME49_239600	ROP23	GTAAATGGGGATGTCAAGTTGTTCAGCATTACACGACGCCGTTTAAGAGCTATGCTGGAA	21171
TTCAGGGCTTTCTCCGAGG	TTCAGGGCTTTCTCCGAGG	TGGT1_chrIa	1131278	+	0	GT1	TGME49_094790_1_1473	TGME49-094790-1-1473	TGME49_094790	TGME49_294790	MIC19	GTAAATGGGGATGTCAAGTTGTTCAGGGCTTTCTCCGAGGGTTTAAGAGCTATGCTGGAA	0
TTCATCAAATTGTAAAGCT	TTCATCAAATTGTAAAGCT	TGGT1_chrVIIa	2308943	+	0	GT1	TGME49_003600_16_3095	TGME49-003600-16-3095	TGME49_003600	TGME49_203600	CST2 (GRA47)	GTAAATGGGGATGTCAAGTTGTTCATCAAATTGTAAAGCTGTTTAAGAGCTATGCTGGAA	17602
TTCATTTGTGAGCGTTGGG	TTCATTTGTGAGCGTTGGG	TGGT1_chrXII	114474	+	0	GT1	TGME49_100220_111_5305	TGME49-100220-111-5305	TGME49_100220	TGME49_300220	TGME49_300220	GTAAATGGGGATGTCAAGTTGTTCATTTGTGAGCGTTGGGGTTTAAGAGCTATGCTGGAA	23342
TTCCATTCTCGATATATTG	TTCCATTCTCGATATATTG	TGGT1_chrIa	685338	-	0	GT1	TGME49_094200_22_3597	TGME49-094200-22-3597	TGME49_094200	TGME49_294200	G6PDH	GTAAATGGGGATGTCAAGTTGTTCCATTCTCGATATATTGGTTTAAGAGCTATGCTGGAA	0
TTCCCCAATCTTCTTCCAC	TTCCCCAATCTTCTTCCAC	TGGT1_chrVIIa	467279	-	0	GT1	TGME49_080380_43_570	TGME49-080380-43-570	TGME49_080380	TGME49_280380	TGME49_280380	GTAAATGGGGATGTCAAGTTGTTCCCCAATCTTCTTCCACGTTTAAGAGCTATGCTGGAA	13740
TTCCGGATCTGAAACGAGG	TTCCGGATCTGAAACGAGG	TGGT1_chrVIII	5562587	-	0	GT1	TGME49_069890_59_0	TGME49-069890-59-0	TGME49_069890	TGME49_269885	TLN1	GTAAATGGGGATGTCAAGTTGTTCCGGATCTGAAACGAGGGTTTAAGAGCTATGCTGGAA	0
TTCCTCCCACACCCAGAAG	TTCCTCCCACACCCAGAAG	TGGT1_chrVIII	4875260	-	0	GT1	TGME49_070920_14_1040	TGME49-070920-14-1040	TGME49_070920	TGME49_270920	ROP32	GTAAATGGGGATGTCAAGTTGTTCCTCCCACACCCAGAAGGTTTAAGAGCTATGCTGGAA	54321
TTCCTGCTGCGGTTGATGT	TTCCTGCTGCGGTTGATGT	TGGT1_chrVI	876786	+	0	GT1	TGME49_039740_15_2308	TGME49-039740-15-2308	TGME49_039740	TGME49_239740	GRA14	GTAAATGGGGATGTCAAGTTGTTCCTGCTGCGGTTGATGTGTTTAAGAGCTATGCTGGAA	35931
TTCCTGGTTATCGGACCTG	TTCCTGGTTATCGGACCTG	TGGT1_chrVIIa	2027130	+	0	GT1	TGME49_003930_2_948	TGME49-003930-2-948	TGME49_003930	TGME49_203930	TGME49_203930	GTAAATGGGGATGTCAAGTTGTTCCTGGTTATCGGACCTGGTTTAAGAGCTATGCTGGAA	15731
TTCCTTCCGAAAATAAGGG	TTCCTTCCGAAAATAAGGG	TGGT1_chrXII	1831792	-	0	GT1	TGME49_017530_13_1522	TGME49-017530-13-1522	TGME49_017530	TGME49_217530	TGME49_217530	GTAAATGGGGATGTCAAGTTGTTCCTTCCGAAAATAAGGGGTTTAAGAGCTATGCTGGAA	43605
TTCGAGAAATCTCCGAATC	TTCGAGAAATCTCCGAATC	TGGT1_chrXII	5372737	-	0	GT1	TGME49_051540_45_580	TGME49-051540-45-580	TGME49_051540	TGME49_251540	GRA9	GTAAATGGGGATGTCAAGTTGTTCGAGAAATCTCCGAATCGTTTAAGAGCTATGCTGGAA	39061
TTCGATGGCTGCAAGCAGC	TTCGATGGCTGCAAGCAGC	TGGT1_chrXII	184809	+	0	GT1	TGME49_100100_22_10764	TGME49-100100-22-10764	TGME49_100100	TGME49_300100	2	GTAAATGGGGATGTCAAGTTGTTCGATGGCTGCAAGCAGCGTTTAAGAGCTATGCTGGAA	2990
TTCGATTGTTTCCTCACTG	TTCGATTGTTTCCTCACTG	TGGT1_chrX	5457786	+	0	GT1	TGME49_036890_48_1284	TGME49-036890-48-1284	TGME49_036890	TGME49_236890	GRA37	GTAAATGGGGATGTCAAGTTGTTCGATTGTTTCCTCACTGGTTTAAGAGCTATGCTGGAA	4545
TTCGCAGAGTCATGGGAAA	TTCGCAGAGTCATGGGAAA	TGGT1_chrIX	2469501	+	0	GT1	TGME49_088650_31_1860	TGME49-088650-31-1860	TGME49_088650	TGME49_288650	GRA12	GTAAATGGGGATGTCAAGTTGTTCGCAGAGTCATGGGAAAGTTTAAGAGCTATGCTGGAA	12797
TTCGCTATCAGCGAGGGAG	TTCGCTATCAGCGAGGGAG	TGGT1_chrVIII	721424	-	0	GT1	TGME49_030350_14_4155	TGME49-030350-14-4155	TGME49_030350	TGME49_230350	11	GTAAATGGGGATGTCAAGTTGTTCGCTATCAGCGAGGGAGGTTTAAGAGCTATGCTGGAA	13368
TTCGGCCTGGGGCGATTAA	TTCGGCCTGGGGCGATTAA	TGGT1_chrX	1583383	-	0	GT1	TGME49_026380_49_569	TGME49-026380-49-569	TGME49_026380	TGME49_226380	GRA35	GTAAATGGGGATGTCAAGTTGTTCGGCCTGGGGCGATTAAGTTTAAGAGCTATGCTGGAA	18152
TTCGTCACGAGCTGAAAGA	TTCGTCACGAGCTGAAAGA	TGGT1_chrX	435580	+	0	GT1	TGME49_028170_24_6072	TGME49-028170-24-6072	TGME49_028170	TGME49_228170	GRA44	GTAAATGGGGATGTCAAGTTGTTCGTCACGAGCTGAAAGAGTTTAAGAGCTATGCTGGAA	18133
TTCGTCGCGCTGCCGATGT	TTCGTCGCGCTGCCGATGT	TGGT1_chrIX	2104043	-	0	GT1	TGME49_088000_2_1910	TGME49-088000-2-1910	TGME49_088000	TGME49_288000	TGME49_288000	GTAAATGGGGATGTCAAGTTGTTCGTCGCGCTGCCGATGTGTTTAAGAGCTATGCTGGAA	15746
TTCGTCTTCTTCGGTTGCA	TTCGTCTTCTTCGGTTGCA	TGGT1_chrVIIa	626359	-	0	GT1	TGME49_104720_8_1452	TGME49-104720-8-1452	TGME49_104720	TGME49_304720	TGME49_304720	GTAAATGGGGATGTCAAGTTGTTCGTCTTCTTCGGTTGCAGTTTAAGAGCTATGCTGGAA	1963
TTCTCGCCGAGAAACGAAA	TTCTCGCCGAGAAACGAAA	TGGT1_chrVIII	1763489	+	0	GT1	TGME49_032020_15_2816	TGME49-032020-15-2816	TGME49_032020	TGME49_232020	12	GTAAATGGGGATGTCAAGTTGTTCTCGCCGAGAAACGAAAGTTTAAGAGCTATGCTGGAA	57
TTCTCTGGAGTCCGTCTGC	TTCTCTGGAGTCCGTCTGC	TGGT1_chrIa	1000998	-	0	GT1	TGME49_094630_8_638	TGME49-094630-8-638	TGME49_094630	TGME49_294630	TGME49_294630	GTAAATGGGGATGTCAAGTTGTTCTCTGGAGTCCGTCTGCGTTTAAGAGCTATGCTGGAA	3626
TTCTCTTCGTCGTGCCTCA	TTCTCTTCGTCGTGCCTCA	TGGT1_chrXII	1753936	-	0	GT1	TGME49_017400_34_2349	TGME49-017400-34-2349	TGME49_017400	TGME49_217400	TGME49_217400	GTAAATGGGGATGTCAAGTTGTTCTCTTCGTCGTGCCTCAGTTTAAGAGCTATGCTGGAA	33338
TTCTGCGAATGGTGCATTT	TTCTGCGAATGGTGCATTT	TGGT1_chrXI	754959	+	0	GT1	TGME49_109760_15_1796	TGME49-109760-15-1796	TGME49_109760	TGME49_309760	TGME49_309760	GTAAATGGGGATGTCAAGTTGTTCTGCGAATGGTGCATTTGTTTAAGAGCTATGCTGGAA	23857
TTCTTCATGCTGTCCCACG	TTCTTCATGCTGTCCCACG	TGGT1_chrIII	1986398	-	0	GT1	TGME49_054880_25_4080	TGME49-054880-25-4080	TGME49_054880	TGME49_254880	TGME49_254880	GTAAATGGGGATGTCAAGTTGTTCTTCATGCTGTCCCACGGTTTAAGAGCTATGCTGGAA	3185
TTGAAAGGTGTGTTCAGAG	TTGAAAGGTGTGTTCAGAG	TGGT1_chrII	1493943	+	0	GT1	TGME49_097070_35_2034	TGME49-097070-35-2034	TGME49_097070	TGME49_297070	TGME49_297070	GTAAATGGGGATGTCAAGTTGTTGAAAGGTGTGTTCAGAGGTTTAAGAGCTATGCTGGAA	0
TTGACAACTGAGTTCGCAC	TTGACAACTGAGTTCGCAC	TGGT1_chrVIIb	2165960	+	0	GT1	TGME49_060520_1_1748	TGME49-060520-1-1748	TGME49_060520	TGME49_260520	CST6 (GRA50)	GTAAATGGGGATGTCAAGTTGTTGACAACTGAGTTCGCACGTTTAAGAGCTATGCTGGAA	7415
TTGACCCGTCAATGGGATT	TTGACCCGTCAATGGGATT	TGGT1_chrIII	840696	+	0	GT1	TGME49_053330_17_2370	TGME49-053330-17-2370	TGME49_053330	TGME49_253330	BPK1	GTAAATGGGGATGTCAAGTTGTTGACCCGTCAATGGGATTGTTTAAGAGCTATGCTGGAA	7252
TTGACTTTTAACACGAGGT	TTGACTTTTAACACGAGGT	TGGT1_chrXI	4482463	+	0	GT1	TGME49_115160_16_7800	TGME49-115160-16-7800	TGME49_115160	TGME49_315160	RASP2	GTAAATGGGGATGTCAAGTTGTTGACTTTTAACACGAGGTGTTTAAGAGCTATGCTGGAA	20531
TTGAGCTGTGAGTCCAAAA	TTGAGCTGTGAGTCCAAAA	AAQM03000418	80	-	0	GT1	TGME49_077270_51_930	TGME49-077270-51-930	TGME49_077270	TGME49_277270	NTPase II	GTAAATGGGGATGTCAAGTTGTTGAGCTGTGAGTCCAAAAGTTTAAGAGCTATGCTGGAA	40898
TTGAGCTGTGAGTCCAAAA	TTGAGCTGTGAGTCCAAAA	AAQM03000418	4126	-	0	GT1	TGME49_077270_51_930	TGME49-077270-51-930	TGME49_077270	TGME49_277270	NTPase II	GTAAATGGGGATGTCAAGTTGTTGAGCTGTGAGTCCAAAAGTTTAAGAGCTATGCTGGAA	40898
TTGAGCTGTGAGTCCAAAA	TTGAGCTGTGAGTCCAAAA	AAQM03000513	811	-	0	GT1	TGME49_077270_51_930	TGME49-077270-51-930	TGME49_077270	TGME49_277270	NTPase II	GTAAATGGGGATGTCAAGTTGTTGAGCTGTGAGTCCAAAAGTTTAAGAGCTATGCTGGAA	40898
TTGAGCTGTGAGTCCAAAA	TTGAGCTGTGAGTCCAAAA	TGGT1_chrXII	6592818	-	0	GT1	TGME49_077270_51_930	TGME49-077270-51-930	TGME49_077270	TGME49_277270	NTPase II	GTAAATGGGGATGTCAAGTTGTTGAGCTGTGAGTCCAAAAGTTTAAGAGCTATGCTGGAA	40898
TTGAGGATATGGAGAGGGC	TTGAGGATATGGAGAGGGC	TGGT1_chrIb	603606	+	0	GT1	TGME49_008070_17_11223	TGME49-008070-17-11223	TGME49_008070	TGME49_208070	TGME49_208070	GTAAATGGGGATGTCAAGTTGTTGAGGATATGGAGAGGGCGTTTAAGAGCTATGCTGGAA	6168
TTGCACCAGAGCCGAGGCC	TTGCACCAGAGCCGAGGCC	TGGT1_chrIX	955353	-	0	GT1	TGME49_066440_23_1138	TGME49-066440-23-1138	TGME49_066440	TGME49_266435	TGME49_266435	GTAAATGGGGATGTCAAGTTGTTGCACCAGAGCCGAGGCCGTTTAAGAGCTATGCTGGAA	7364
TTGCATCACTGCTTCGTCC	TTGCATCACTGCTTCGTCC	TGGT1_chrVIII	6173701	-	0	GT1	TGME49_068970_44_846	TGME49-068970-44-846	TGME49_068970	TGME49_268970	TGME49_268970	GTAAATGGGGATGTCAAGTTGTTGCATCACTGCTTCGTCCGTTTAAGAGCTATGCTGGAA	36036
TTGCCGCCATCGCCGTCAG	TTGCCGCCATCGCCGTCAG	TGGT1_chrII	911631	-	0	GT1	TGME49_022170_55_1392	TGME49-022170-55-1392	TGME49_022170	TGME49_222170	GRA17	GTAAATGGGGATGTCAAGTTGTTGCCGCCATCGCCGTCAGGTTTAAGAGCTATGCTGGAA	29437
TTGCGGATTGTGTCCAGCT	TTGCGGATTGTGTCCAGCT	TGGT1_chrIX	5106866	-	0	GT1	TGME49_105270_11_1676	TGME49-105270-11-1676	TGME49_105270	TGME49_305270	TGME49_305270	GTAAATGGGGATGTCAAGTTGTTGCGGATTGTGTCCAGCTGTTTAAGAGCTATGCTGGAA	14641
TTGCTCGTCCACCAGCCAG	TTGCTCGTCCACCAGCCAG	TGGT1_chrVI	2233024	-	0	GT1	TGME49_042820_1_2528	TGME49-042820-1-2528	TGME49_042820	TGME49_242820	TGME49_242820	GTAAATGGGGATGTCAAGTTGTTGCTCGTCCACCAGCCAGGTTTAAGAGCTATGCTGGAA	25302
TTGCTGTAGATATTTGACA	TTGCTGTAGATATTTGACA	TGGT1_chrX	4452784	+	0	GT1	TGME49_034950_10_1588	TGME49-034950-10-1588	TGME49_034950	TGME49_234950	ROP48 (Talevich 2013)	GTAAATGGGGATGTCAAGTTGTTGCTGTAGATATTTGACAGTTTAAGAGCTATGCTGGAA	24333
TTGGACCAGCCGTCTCATT	TTGGACCAGCCGTCTCATT	TGGT1_chrIV	1198512	+	0	GT1	TGME49_118530_11_6342	TGME49-118530-11-6342	TGME49_118530	TGME49_318525	TGME49_318525	GTAAATGGGGATGTCAAGTTGTTGGACCAGCCGTCTCATTGTTTAAGAGCTATGCTGGAA	3939
TTGGCAACGGGACTGGAAC	TTGGCAACGGGACTGGAAC	TGGT1_chrVIIb	3457968	+	0	GT1	TGME49_058230_8_1470	TGME49-058230-8-1470	TGME49_058230	TGME49_258230	ROP20	GTAAATGGGGATGTCAAGTTGTTGGCAACGGGACTGGAACGTTTAAGAGCTATGCTGGAA	33478
TTGGCCAATCCCGCCGACG	TTGGCCAATCCCGCCGACG	TGGT1_chrVIII	6216664	+	0	GT1	TGME49_068900_18_3096	TGME49-068900-18-3096	TGME49_068900	TGME49_268900	GRA10	GTAAATGGGGATGTCAAGTTGTTGGCCAATCCCGCCGACGGTTTAAGAGCTATGCTGGAA	52864
TTGGCCTGCCGCGCTGACT	TTGGCCTGCCGCGCTGACT	TGGT1_chrVIIb	897274	-	0	GT1	TGME49_062920_15_676	TGME49-062920-15-676	TGME49_062920	TGME49_262920	TGME49_262920	GTAAATGGGGATGTCAAGTTGTTGGCCTGCCGCGCTGACTGTTTAAGAGCTATGCTGGAA	13326
TTGGGAGATCATCAGGGTA	TTGGGAGATCATCAGGGTA	TGGT1_chrVIII	5567941	-	0	GT1	TGME49_069880_21_771	TGME49-069880-21-771	TGME49_069880	TGME49_269885	TLN1	GTAAATGGGGATGTCAAGTTGTTGGGAGATCATCAGGGTAGTTTAAGAGCTATGCTGGAA	6652
TTGGGAGATCATCAGGGTA	TTGGGAGATCATCAGGGTA	TGGT1_chrVIII	5568553	-	0	GT1	TGME49_069880_21_771	TGME49-069880-21-771	TGME49_069880	TGME49_269885	TLN1	GTAAATGGGGATGTCAAGTTGTTGGGAGATCATCAGGGTAGTTTAAGAGCTATGCTGGAA	6652
TTGGTAGATCGCGACAATC	TTGGTAGATCGCGACAATC	TGGT1_chrVIII	5680294	-	0	GT1	TGME49_069690_9_2253	TGME49-069690-9-2253	TGME49_069690	TGME49_269690	GRA29	GTAAATGGGGATGTCAAGTTGTTGGTAGATCGCGACAATCGTTTAAGAGCTATGCTGGAA	27279
TTGGTTCTTCCTCAGGAGA	TTGGTTCTTCCTCAGGAGA	TGGT1_chrXII	3323737	+	0	GT1	TGME49_047520_77_1844	TGME49-047520-77-1844	TGME49_047520	TGME49_247520	WIP	GTAAATGGGGATGTCAAGTTGTTGGTTCTTCCTCAGGAGAGTTTAAGAGCTATGCTGGAA	11146
TTGTATCGGCTACTTCGGA	TTGTATCGGCTACTTCGGA	TGGT1_chrIb	730953	+	0	GT1	TGME49_008450_38_2608	TGME49-008450-38-2608	TGME49_008450	TGME49_208450	PI-2	GTAAATGGGGATGTCAAGTTGTTGTATCGGCTACTTCGGAGTTTAAGAGCTATGCTGGAA	274
TTGTCCACCTTATCCGACT	TTGTCCACCTTATCCGACT	TGGT1_chrX	956589	+	0	GT1	TGME49_027280_45_1808	TGME49-027280-45-1808	TGME49_027280	TGME49_227280	GRA3	GTAAATGGGGATGTCAAGTTGTTGTCCACCTTATCCGACTGTTTAAGAGCTATGCTGGAA	22335
TTGTCTTCTCTTCTATTCG	TTGTCTTCTCTTCTATTCG	AAQM03001594	392	-	0	GT1	TGME49_058870_38_4555	TGME49-058870-38-4555	TGME49_058870	TGME49_258870	TGME49_258870	GTAAATGGGGATGTCAAGTTGTTGTCTTCTCTTCTATTCGGTTTAAGAGCTATGCTGGAA	107785
TTGTCTTCTCTTCTATTCG	TTGTCTTCTCTTCTATTCG	TGGT1_chrVIIb	3076306	+	0	GT1	TGME49_058870_38_4555	TGME49-058870-38-4555	TGME49_058870	TGME49_258870	TGME49_258870	GTAAATGGGGATGTCAAGTTGTTGTCTTCTCTTCTATTCGGTTTAAGAGCTATGCTGGAA	107785
TTGTCTTCTCTTCTATTCG	TTGTCTTCTCTTCTATTCG	TGGT1_chrVIIb	3081224	+	0	GT1	TGME49_058870_38_4555	TGME49-058870-38-4555	TGME49_058870	TGME49_258870	TGME49_258870	GTAAATGGGGATGTCAAGTTGTTGTCTTCTCTTCTATTCGGTTTAAGAGCTATGCTGGAA	107785
TTGTCTTCTCTTCTATTCG	TTGTCTTCTCTTCTATTCG	TGGT1_chrVIIb	3083082	+	0	GT1	TGME49_058870_38_4555	TGME49-058870-38-4555	TGME49_058870	TGME49_258870	TGME49_258870	GTAAATGGGGATGTCAAGTTGTTGTCTTCTCTTCTATTCGGTTTAAGAGCTATGCTGGAA	107785
TTGTGTGACGCCACCGACA	TTGTGTGACGCCACCGACA	TGGT1_chrXI	4524610	+	0	GT1	TGME49_115210_8_6226	TGME49-115210-8-6226	TGME49_115210	TGME49_315210	TGME49_315210	GTAAATGGGGATGTCAAGTTGTTGTGTGACGCCACCGACAGTTTAAGAGCTATGCTGGAA	16403
TTGTGTGCAATTCCCGTCA	TTGTGTGCAATTCCCGTCA	TGGT1_chrXII	2185582	+	0	GT1	TGME49_000010_9_2028	TGME49-000010-9-2028	TGME49_000010	TGME49_200010	GRA20	GTAAATGGGGATGTCAAGTTGTTGTGTGCAATTCCCGTCAGTTTAAGAGCTATGCTGGAA	21478
TTGTGTGGACGAAAGAATG	TTGTGTGGACGAAAGAATG	TGGT1_chrVIIa	2517806	+	0	GT1	TGME49_003290_42_1347	TGME49-003290-42-1347	TGME49_003290	TGME49_203290	GRA34	GTAAATGGGGATGTCAAGTTGTTGTGTGGACGAAAGAATGGTTTAAGAGCTATGCTGGAA	10658
TTGTTCATTTGAGTTGCCC	TTGTTCATTTGAGTTGCCC	TGGT1_chrIX	82944	+	0	GT1	TGME49_079350_7_972	TGME49-079350-7-972	TGME49_079350	TGME49_279350	TGME49_279350	GTAAATGGGGATGTCAAGTTGTTGTTCATTTGAGTTGCCCGTTTAAGAGCTATGCTGGAA	4386
TTGTTCTTGCATGTGCGCC	TTGTTCTTGCATGTGCGCC	TGGT1_chrVIIa	1427814	+	0	GT1	TGME49_005250_42_2128	TGME49-005250-42-2128	TGME49_005250	TGME49_205250	ROP18	GTAAATGGGGATGTCAAGTTGTTGTTCTTGCATGTGCGCCGTTTAAGAGCTATGCTGGAA	11718
TTTACTTCTTGCAACCACG	TTTACTTCTTGCAACCACG	TGGT1_chrVIII	6289602	-	0	GT1	TGME49_068790_20_942	TGME49-068790-20-942	TGME49_068790	TGME49_268790	TGME49_268790	GTAAATGGGGATGTCAAGTTGTTTACTTCTTGCAACCACGGTTTAAGAGCTATGCTGGAA	9012
TTTCAAACAGTGAACCGAC	TTTCAAACAGTGAACCGAC	TGGT1_chrIX	3102246	-	0	GT1	TGME49_089540_49_2577	TGME49-089540-49-2577	TGME49_089540	TGME49_289540	SFP1	GTAAATGGGGATGTCAAGTTGTTTCAAACAGTGAACCGACGTTTAAGAGCTATGCTGGAA	84065
TTTCACCACCGGGTGCGCT	TTTCACCACCGGGTGCGCT	TGGT1_chrIII	1416232	-	0	GT1	TGME49_054070_3_996	TGME49-054070-3-996	TGME49_054070	TGME49_254070	TGME49_254070	GTAAATGGGGATGTCAAGTTGTTTCACCACCGGGTGCGCTGTTTAAGAGCTATGCTGGAA	9178
TTTCAGCGTAGCCTCGACG	TTTCAGCGTAGCCTCGACG	TGGT1_chrVI	2734812	-	0	GT1	TGME49_043730_34_2379	TGME49-043730-34-2379	TGME49_043730	TGME49_243730	ROP9	GTAAATGGGGATGTCAAGTTGTTTCAGCGTAGCCTCGACGGTTTAAGAGCTATGCTGGAA	6030
TTTCATCGACAGATTCATC	TTTCATCGACAGATTCATC	TGGT1_chrX	6816575	-	0	GT1	TGME49_015360_29_950	TGME49-015360-29-950	TGME49_015360	TGME49_215360	TGME49_215360	GTAAATGGGGATGTCAAGTTGTTTCATCGACAGATTCATCGTTTAAGAGCTATGCTGGAA	3242
TTTCCAGTCTTCGCCGAAG	TTTCCAGTCTTCGCCGAAG	TGGT1_chrXII	5372702	-	0	GT1	TGME49_051540_40_580	TGME49-051540-40-580	TGME49_051540	TGME49_251540	GRA9	GTAAATGGGGATGTCAAGTTGTTTCCAGTCTTCGCCGAAGGTTTAAGAGCTATGCTGGAA	7622
TTTCCCCCGTTCCTCGCTC	TTTCCCCCGTTCCTCGCTC	TGGT1_chrV	141344	+	0	GT1	TGME49_020240_25_2650	TGME49-020240-25-2650	TGME49_020240	TGME49_220240	GRA31	GTAAATGGGGATGTCAAGTTGTTTCCCCCGTTCCTCGCTCGTTTAAGAGCTATGCTGGAA	21325
TTTCCTGTTTGGTGTTGGA	TTTCCTGTTTGGTGTTGGA	TGGT1_chrIII	1983484	-	0	GT1	TGME49_054880_1_1360	TGME49-054880-1-1360	TGME49_054880	TGME49_254880	TGME49_254880	GTAAATGGGGATGTCAAGTTGTTTCCTGTTTGGTGTTGGAGTTTAAGAGCTATGCTGGAA	2328
TTTCGACGCCTCCTTCGCC	TTTCGACGCCTCCTTCGCC	TGGT1_chrIX	3101603	-	0	GT1	TGME49_089540_93_1718	TGME49-089540-93-1718	TGME49_089540	TGME49_289540	SFP1	GTAAATGGGGATGTCAAGTTGTTTCGACGCCTCCTTCGCCGTTTAAGAGCTATGCTGGAA	24089
TTTCGGGAGTTCCAAACGA	TTTCGGGAGTTCCAAACGA	TGGT1_chrVIII	6173887	-	0	GT1	TGME49_068970_13_1269	TGME49-068970-13-1269	TGME49_068970	TGME49_268970	TGME49_268970	GTAAATGGGGATGTCAAGTTGTTTCGGGAGTTCCAAACGAGTTTAAGAGCTATGCTGGAA	5891
TTTCTCTCTCAGGTGGCAA	TTTCTCTCTCAGGTGGCAA	TGGT1_chrVIIb	897206	-	0	GT1	TGME49_062920_5_676	TGME49-062920-5-676	TGME49_062920	TGME49_262920	TGME49_262920	GTAAATGGGGATGTCAAGTTGTTTCTCTCTCAGGTGGCAAGTTTAAGAGCTATGCTGGAA	1058
TTTGACCCGTCAATGGGAT	TTTGACCCGTCAATGGGAT	TGGT1_chrIII	840695	+	0	GT1	TGME49_053330_16_2370	TGME49-053330-16-2370	TGME49_053330	TGME49_253330	BPK1	GTAAATGGGGATGTCAAGTTGTTTGACCCGTCAATGGGATGTTTAAGAGCTATGCTGGAA	12577
TTTGCCAGTGATACCCAAG	TTTGCCAGTGATACCCAAG	TGGT1_chrXI	5016266	-	0	GT1	TGME49_115910_18_888	TGME49-115910-18-888	TGME49_115910	TGME49_315910	TGME49_315910	GTAAATGGGGATGTCAAGTTGTTTGCCAGTGATACCCAAGGTTTAAGAGCTATGCTGGAA	25031
TTTGCCTGGAAATCAACAG	TTTGCCTGGAAATCAACAG	TGGT1_chrIII	119039	+	0	GT1	TGME49_076130_6_5616	TGME49-076130-6-5616	TGME49_076130	TGME49_276130	CPC2	GTAAATGGGGATGTCAAGTTGTTTGCCTGGAAATCAACAGGTTTAAGAGCTATGCTGGAA	171496
TTTTCCCAGCTGAATTGCG	TTTTCCCAGCTGAATTGCG	TGGT1_chrVI	2733707	-	0	GT1	TGME49_043730_7_1586	TGME49-043730-7-1586	TGME49_043730	TGME49_243730	ROP9	GTAAATGGGGATGTCAAGTTGTTTTCCCAGCTGAATTGCGGTTTAAGAGCTATGCTGGAA	6751
TTTTCGGCCCAAATTGAAG	TTTTCGGCCCAAATTGAAG	TGGT1_chrXII	2648870	+	0	GT1	TGME49_046180_40_2068	TGME49-046180-40-2068	TGME49_046180	TGME49_246178	TGME49_246178	GTAAATGGGGATGTCAAGTTGTTTTCGGCCCAAATTGAAGGTTTAAGAGCTATGCTGGAA	15949
TTTTCTTGTTCATCTCGAA	TTTTCTTGTTCATCTCGAA	TGGT1_chrVIIa	3071711	-	0	GT1	TGME49_002610_15_1644	TGME49-002610-15-1644	TGME49_002610	TGME49_202610	PPM3D	GTAAATGGGGATGTCAAGTTGTTTTCTTGTTCATCTCGAAGTTTAAGAGCTATGCTGGAA	35415
AAAACAGGGGCCAGTATGA	AAAACAGGGGCCAGTATGA	TGME49_chrVIIa	487541	-	0	ME49	TGME49_080380_31_570	TGME49-080380-31-570	TGME49_080380	TGME49_280380	TGME49_280380	GTAAATGGGGATGTCAAGTTGAAAACAGGGGCCAGTATGAGTTTAAGAGCTATGCTGGAA	2313
AAAACGTGACGACGAGAAA	AAAACGTGACGACGAGAAA	TGME49_chrV	843145	+	0	ME49	TGME49_013070_103_3624	TGME49-013070-103-3624	TGME49_013070	TGME49_213069	TGME49_213069	GTAAATGGGGATGTCAAGTTGAAAACGTGACGACGAGAAAGTTTAAGAGCTATGCTGGAA	18222
AAAACTCACATTCGCGGCC	AAAACTCACATTCGCGGCC	TGME49_chrIII	597171	+	0	ME49	TGME49_052500_39_1389	TGME49-052500-39-1389	TGME49_052500	TGME49_252500	ROP47 (Talevich 2013)	GTAAATGGGGATGTCAAGTTGAAAACTCACATTCGCGGCCGTTTAAGAGCTATGCTGGAA	26252
AAAAGAACGACTGTCGCTT	AAAAGAACGACTGTCGCTT	TGME49_chrX	4629505	-	0	ME49	TGME49_035130_49_1586	TGME49-035130-49-1586	TGME49_035130	TGME49_235130	TGME49_235130	GTAAATGGGGATGTCAAGTTGAAAAGAACGACTGTCGCTTGTTTAAGAGCTATGCTGGAA	13616
AAAAGCCTCTGTTCCAAAA	AAAAGCCTCTGTTCCAAAA	TGME49_chrXII	2941608	+	0	ME49	TGME49_046710_14_2155	TGME49-046710-14-2155	TGME49_046710	TGME49_246710	TGME49_246710	GTAAATGGGGATGTCAAGTTGAAAAGCCTCTGTTCCAAAAGTTTAAGAGCTATGCTGGAA	7392
AAAAGTACATTTCTGAACC	AAAAGTACATTTCTGAACC	TGME49_chrIa	1146778	+	0	ME49	TGME49_094790_20_1473	TGME49-094790-20-1473	TGME49_094790	TGME49_294790	MIC19	GTAAATGGGGATGTCAAGTTGAAAAGTACATTTCTGAACCGTTTAAGAGCTATGCTGGAA	0
AAAATCGTGACTTTCGACA	AAAATCGTGACTTTCGACA	TGME49_chrXII	2717920	+	0	ME49	TGME49_046180_47_2068	TGME49-046180-47-2068	TGME49_046180	TGME49_246178	TGME49_246178	GTAAATGGGGATGTCAAGTTGAAAATCGTGACTTTCGACAGTTTAAGAGCTATGCTGGAA	22733
AAACACGGAATCCAACAAG	AAACACGGAATCCAACAAG	TGME49_chrVIII	1677402	+	0	ME49	TGME49_031960_63_6846	TGME49-031960-63-6846	TGME49_031960	TGME49_231960	GRA28	GTAAATGGGGATGTCAAGTTGAAACACGGAATCCAACAAGGTTTAAGAGCTATGCTGGAA	19238
AAACCAAAGCGGGAAGCGT	AAACCAAAGCGGGAAGCGT	TGME49_chrII	871108	+	0	ME49	TGME49_022100_63_1899	TGME49-022100-63-1899	TGME49_022100	TGME49_222100	TGME49_222100	GTAAATGGGGATGTCAAGTTGAAACCAAAGCGGGAAGCGTGTTTAAGAGCTATGCTGGAA	24233
AAACCGTAGCCTCCGCAGC	AAACCGTAGCCTCCGCAGC	TGME49_chrVIIb	3323324	+	0	ME49	TGME49_058580_21_2284	TGME49-058580-21-2284	TGME49_058580	TGME49_258580	ROP17	GTAAATGGGGATGTCAAGTTGAAACCGTAGCCTCCGCAGCGTTTAAGAGCTATGCTGGAA	37312
AAACGCAAAAACGCTTGCC	AAACGCAAAAACGCTTGCC	TGME49_chrIX	4842758	+	0	ME49	TGME49_010370_10_2750	TGME49-010370-10-2750	TGME49_010370	TGME49_210370	ROP54	GTAAATGGGGATGTCAAGTTGAAACGCAAAAACGCTTGCCGTTTAAGAGCTATGCTGGAA	26579
AAACTCCTAGACAAGTGTA	AAACTCCTAGACAAGTGTA	TGME49_chrVI	3141229	+	0	ME49	TGME49_044250_54_3345	TGME49-044250-54-3345	TGME49_044250	TGME49_244250	TGME49_244250	GTAAATGGGGATGTCAAGTTGAAACTCCTAGACAAGTGTAGTTTAAGAGCTATGCTGGAA	5101
AAACTGAAGCTCGGCACCA	AAACTGAAGCTCGGCACCA	TGME49_chrXI	380609	-	0	ME49	TGME49_108950_42_518	TGME49-108950-42-518	TGME49_108950	TGME49_308950	TGME49_308950	GTAAATGGGGATGTCAAGTTGAAACTGAAGCTCGGCACCAGTTTAAGAGCTATGCTGGAA	101151
AAACTGAAGCTCGGCACCA	AAACTGAAGCTCGGCACCA	TGME49_chrXI	382556	-	0	ME49	TGME49_108950_42_518	TGME49-108950-42-518	TGME49_108950	TGME49_308950	TGME49_308950	GTAAATGGGGATGTCAAGTTGAAACTGAAGCTCGGCACCAGTTTAAGAGCTATGCTGGAA	101151
AAAGAGAGCACCCGCAAGG	AAAGAGAGCACCCGCAAGG	TGME49_chrXII	2941257	+	0	ME49	TGME49_046710_19_1724	TGME49-046710-19-1724	TGME49_046710	TGME49_246710	TGME49_246710	GTAAATGGGGATGTCAAGTTGAAAGAGAGCACCCGCAAGGGTTTAAGAGCTATGCTGGAA	2973
AAAGATATGATTCGCCCCA	AAAGATATGATTCGCCCCA	TGME49_chrXI	5221513	+	0	ME49	TGME49_116280_22_1796	TGME49-116280-22-1796	TGME49_116280	TGME49_316280	TGME49_316280	GTAAATGGGGATGTCAAGTTGAAAGATATGATTCGCCCCAGTTTAAGAGCTATGCTGGAA	6109
AAAGGTGAAGAAGGTGACG	AAAGGTGAAGAAGGTGACG	TGME49_chrVIIb	1553858	-	0	ME49	TGME49_061740_8_1308	TGME49-061740-8-1308	TGME49_061740	TGME49_261740	ROP47	GTAAATGGGGATGTCAAGTTGAAAGGTGAAGAAGGTGACGGTTTAAGAGCTATGCTGGAA	19116
AAAGTAGAGGCCGGTGTCG	AAAGTAGAGGCCGGTGTCG	TGME49_chrXI	3965806	-	0	ME49	TGME49_114260_4_1581	TGME49-114260-4-1581	TGME49_114260	TGME49_314260	TGME49_314260	GTAAATGGGGATGTCAAGTTGAAAGTAGAGGCCGGTGTCGGTTTAAGAGCTATGCTGGAA	25522
AAATATTCGCTGCCGTCAC	AAATATTCGCTGCCGTCAC	TGME49_chrVIIa	1873574	+	0	ME49	TGME49_004340_77_4445	TGME49-004340-77-4445	TGME49_004340	TGME49_204340	GRA54	GTAAATGGGGATGTCAAGTTGAAATATTCGCTGCCGTCACGTTTAAGAGCTATGCTGGAA	9369
AAATGCGTCGGCGCGACAG	AAATGCGTCGGCGCGACAG	TGME49_chrIV	187775	-	0	ME49	TGME49_120630_1_1088	TGME49-120630-1-1088	TGME49_120630	TGME49_320630	TGME49_320630	GTAAATGGGGATGTCAAGTTGAAATGCGTCGGCGCGACAGGTTTAAGAGCTATGCTGGAA	5672
AAATGCTACTGGCTCAATT	AAATGCTACTGGCTCAATT	KE140225	178	+	0	ME49	TGME49_015770_52_586	TGME49-015770-52-586	TGME49_015770	TGME49_215775	ROP8	GTAAATGGGGATGTCAAGTTGAAATGCTACTGGCTCAATTGTTTAAGAGCTATGCTGGAA	26037
AAATGCTACTGGCTCAATT	AAATGCTACTGGCTCAATT	KE140321	210	-	0	ME49	TGME49_015770_52_586	TGME49-015770-52-586	TGME49_015770	TGME49_215775	ROP8	GTAAATGGGGATGTCAAGTTGAAATGCTACTGGCTCAATTGTTTAAGAGCTATGCTGGAA	26037
AAATGCTACTGGCTCAATT	AAATGCTACTGGCTCAATT	KE140346	566	-	0	ME49	TGME49_015770_52_586	TGME49-015770-52-586	TGME49_015770	TGME49_215775	ROP8	GTAAATGGGGATGTCAAGTTGAAATGCTACTGGCTCAATTGTTTAAGAGCTATGCTGGAA	26037
AAATGCTACTGGCTCAATT	AAATGCTACTGGCTCAATT	KE140765	138	-	0	ME49	TGME49_015770_52_586	TGME49-015770-52-586	TGME49_015770	TGME49_215775	ROP8	GTAAATGGGGATGTCAAGTTGAAATGCTACTGGCTCAATTGTTTAAGAGCTATGCTGGAA	26037
AAATGCTACTGGCTCAATT	AAATGCTACTGGCTCAATT	KE140867	1916	+	0	ME49	TGME49_015770_52_586	TGME49-015770-52-586	TGME49_015770	TGME49_215775	ROP8	GTAAATGGGGATGTCAAGTTGAAATGCTACTGGCTCAATTGTTTAAGAGCTATGCTGGAA	26037
AAATGCTACTGGCTCAATT	AAATGCTACTGGCTCAATT	TGME49_chrX	7153039	-	0	ME49	TGME49_015770_52_586	TGME49-015770-52-586	TGME49_015770	TGME49_215775	ROP8	GTAAATGGGGATGTCAAGTTGAAATGCTACTGGCTCAATTGTTTAAGAGCTATGCTGGAA	26037
AAATGCTACTGGCTCAATT	AAATGCTACTGGCTCAATT	TGME49_chrX	7156932	-	0	ME49	TGME49_015770_52_586	TGME49-015770-52-586	TGME49_015770	TGME49_215775	ROP8	GTAAATGGGGATGTCAAGTTGAAATGCTACTGGCTCAATTGTTTAAGAGCTATGCTGGAA	26037
AAATTCCCTCGCATCCTGC	AAATTCCCTCGCATCCTGC	TGME49_chrII	2141383	+	0	ME49	TGME49_097960_10_9548	TGME49-097960-10-9548	TGME49_097960	TGME49_297960	6	GTAAATGGGGATGTCAAGTTGAAATTCCCTCGCATCCTGCGTTTAAGAGCTATGCTGGAA	8958
AAATTCTTATTTTCCTGAG	AAATTCTTATTTTCCTGAG	TGME49_chrXII	3395286	+	0	ME49	TGME49_047530_49_1266	TGME49-047530-49-1266	TGME49_047530	TGME49_247530	TGME49_247530	GTAAATGGGGATGTCAAGTTGAAATTCTTATTTTCCTGAGGTTTAAGAGCTATGCTGGAA	11019
AACAACAGGTACAACAACA	AACAACAGGTACAACAACA	TGME49_chrV	1825573	+	0	ME49	TGME49_086450_26_872	TGME49-086450-26-872	TGME49_086450	TGME49_286450	GRA5	GTAAATGGGGATGTCAAGTTGAACAACAGGTACAACAACAGTTTAAGAGCTATGCTGGAA	10188
AACAGGTCGACCAGCGCAG	AACAGGTCGACCAGCGCAG	TGME49_chrVIIb	2191699	+	0	ME49	TGME49_060520_33_1748	TGME49-060520-33-1748	TGME49_060520	TGME49_260520	CST6 (GRA50)	GTAAATGGGGATGTCAAGTTGAACAGGTCGACCAGCGCAGGTTTAAGAGCTATGCTGGAA	15720
AACAGTCAACGGAGAAAAC	AACAGTCAACGGAGAAAAC	TGME49_chrIV	1697506	-	0	ME49	TGME49_011460_6_563	TGME49-011460-6-563	TGME49_011460	TGME49_211460	4	GTAAATGGGGATGTCAAGTTGAACAGTCAACGGAGAAAACGTTTAAGAGCTATGCTGGAA	7644
AACATCTGTCAGCTCCGTT	AACATCTGTCAGCTCCGTT	KE140647	544	+	0	ME49	TGME49_007700_5_1888	TGME49-007700-5-1888	TGME49_007700	TGME49_207700	ROP22	GTAAATGGGGATGTCAAGTTGAACATCTGTCAGCTCCGTTGTTTAAGAGCTATGCTGGAA	11847
AACATCTGTCAGCTCCGTT	AACATCTGTCAGCTCCGTT	TGME49_chrIb	220001	+	0	ME49	TGME49_007700_5_1888	TGME49-007700-5-1888	TGME49_007700	TGME49_207700	ROP22	GTAAATGGGGATGTCAAGTTGAACATCTGTCAGCTCCGTTGTTTAAGAGCTATGCTGGAA	11847
AACCTCCCATCACGGTAAT	AACCTCCCATCACGGTAAT	TGME49_chrVIIb	3323616	+	0	ME49	TGME49_058580_59_2284	TGME49-058580-59-2284	TGME49_058580	TGME49_258580	ROP17	GTAAATGGGGATGTCAAGTTGAACCTCCCATCACGGTAATGTTTAAGAGCTATGCTGGAA	0
AACCTGGCGGCAGTTATAC	AACCTGGCGGCAGTTATAC	TGME49_chrIII	762896	-	0	ME49	TGME49_053130_10_546	TGME49-053130-10-546	TGME49_053130	TGME49_253130	TGME49_253130	GTAAATGGGGATGTCAAGTTGAACCTGGCGGCAGTTATACGTTTAAGAGCTATGCTGGAA	2711
AACGAAACGCGGGGCGCTA	AACGAAACGCGGGGCGCTA	TGME49_chrVIIa	4022207	-	0	ME49	TGME49_001130_60_628	TGME49-001130-60-628	TGME49_001130	TGME49_201130	ROP33	GTAAATGGGGATGTCAAGTTGAACGAAACGCGGGGCGCTAGTTTAAGAGCTATGCTGGAA	21157
AACGCATAACAATACAGAT	AACGCATAACAATACAGAT	TGME49_chrVIIb	3118299	+	0	ME49	TGME49_058870_17_5466	TGME49-058870-17-5466	TGME49_058870	TGME49_258870	TGME49_258870	GTAAATGGGGATGTCAAGTTGAACGCATAACAATACAGATGTTTAAGAGCTATGCTGGAA	24850
AACGCGATGCAACAAGAAA	AACGCGATGCAACAAGAAA	TGME49_chrVIIa	4252711	+	0	ME49	TGME49_081780_14_753	TGME49-081780-14-753	TGME49_081780	TGME49_281675	ROP45	GTAAATGGGGATGTCAAGTTGAACGCGATGCAACAAGAAAGTTTAAGAGCTATGCTGGAA	16594
AACGCGATGCAACAAGAAA	AACGCGATGCAACAAGAAA	TGME49_chrVIIa	4253071	+	0	ME49	TGME49_081780_14_753	TGME49-081780-14-753	TGME49_081780	TGME49_281675	ROP45	GTAAATGGGGATGTCAAGTTGAACGCGATGCAACAAGAAAGTTTAAGAGCTATGCTGGAA	16594
AACGCGATGCAACAAGAAA	AACGCGATGCAACAAGAAA	TGME49_chrVIIa	4253251	+	0	ME49	TGME49_081780_14_753	TGME49-081780-14-753	TGME49_081780	TGME49_281675	ROP45	GTAAATGGGGATGTCAAGTTGAACGCGATGCAACAAGAAAGTTTAAGAGCTATGCTGGAA	16594
AACGCTGTTAAAATCTCAA	AACGCTGTTAAAATCTCAA	TGME49_chrVIIa	2125922	-	0	ME49	TGME49_003930_42_948	TGME49-003930-42-948	TGME49_003930	TGME49_203930	TGME49_203930	GTAAATGGGGATGTCAAGTTGAACGCTGTTAAAATCTCAAGTTTAAGAGCTATGCTGGAA	5561
AACGGCTGTCGGATAGATC	AACGGCTGTCGGATAGATC	TGME49_chrXI	212378	-	0	ME49	TGME49_106890_91_736	TGME49-106890-91-736	TGME49_106890	TGME49_306890	TGME49_306890	GTAAATGGGGATGTCAAGTTGAACGGCTGTCGGATAGATCGTTTAAGAGCTATGCTGGAA	1104
AACTGAGGGGTCCGGACAG	AACTGAGGGGTCCGGACAG	TGME49_chrXI	1007968	-	0	ME49	TGME49_110010_72_947	TGME49-110010-72-947	TGME49_110010	TGME49_310010	1	GTAAATGGGGATGTCAAGTTGAACTGAGGGGTCCGGACAGGTTTAAGAGCTATGCTGGAA	13363
AACTGATTTTCTTGTTTGT	AACTGATTTTCTTGTTTGT	TGME49_chrIX	3246389	-	0	ME49	TGME49_089380_15_2688	TGME49-089380-15-2688	TGME49_089380	TGME49_289380	GRA39	GTAAATGGGGATGTCAAGTTGAACTGATTTTCTTGTTTGTGTTTAAGAGCTATGCTGGAA	6054
AACTTCCTCGTTGAAGAAG	AACTTCCTCGTTGAAGAAG	TGME49_chrIX	5108738	+	0	ME49	TGME49_104950_18_2400	TGME49-104950-18-2400	TGME49_104950	TGME49_304955	PPM11C	GTAAATGGGGATGTCAAGTTGAACTTCCTCGTTGAAGAAGGTTTAAGAGCTATGCTGGAA	0
AAGAAAGACAAGCTACAGA	AAGAAAGACAAGCTACAGA	TGME49_chrXI	3963104	+	0	ME49	TGME49_114250_30_648	TGME49-114250-30-648	TGME49_114250	TGME49_314250	BRP1	GTAAATGGGGATGTCAAGTTGAAGAAAGACAAGCTACAGAGTTTAAGAGCTATGCTGGAA	7664
AAGAAGCTTGGCAATTTCT	AAGAAGCTTGGCAATTTCT	TGME49_chrIX	1133329	-	0	ME49	TGME49_066430_0_720	TGME49-066430-0-720	TGME49_066430	TGME49_266435	TGME49_266435	GTAAATGGGGATGTCAAGTTGAAGAAGCTTGGCAATTTCTGTTTAAGAGCTATGCTGGAA	177
AAGACAAGAGCTCTGAAGA	AAGACAAGAGCTCTGAAGA	TGME49_chrVIIb	1553827	-	0	ME49	TGME49_061740_7_1308	TGME49-061740-7-1308	TGME49_061740	TGME49_261740	ROP47	GTAAATGGGGATGTCAAGTTGAAGACAAGAGCTCTGAAGAGTTTAAGAGCTATGCTGGAA	0
AAGACATCGCGGGCAGCCT	AAGACATCGCGGGCAGCCT	TGME49_chrVIII	6291536	-	0	ME49	TGME49_068790_17_942	TGME49-068790-17-942	TGME49_068790	TGME49_268790	TGME49_268790	GTAAATGGGGATGTCAAGTTGAAGACATCGCGGGCAGCCTGTTTAAGAGCTATGCTGGAA	5602
AAGAGAAGTCTGGCATCAA	AAGAGAAGTCTGGCATCAA	KE140269	508	+	0	ME49	TGME49_077270_39_930	TGME49-077270-39-930	TGME49_077270	TGME49_277270	NTPase II	GTAAATGGGGATGTCAAGTTGAAGAGAAGTCTGGCATCAAGTTTAAGAGCTATGCTGGAA	3691
AAGAGAAGTCTGGCATCAA	AAGAGAAGTCTGGCATCAA	KE140517	2261	+	0	ME49	TGME49_077270_39_930	TGME49-077270-39-930	TGME49_077270	TGME49_277270	NTPase II	GTAAATGGGGATGTCAAGTTGAAGAGAAGTCTGGCATCAAGTTTAAGAGCTATGCTGGAA	3691
AAGAGAAGTCTGGCATCAA	AAGAGAAGTCTGGCATCAA	TGME49_chrXII	6690602	+	0	ME49	TGME49_077270_39_930	TGME49-077270-39-930	TGME49_077270	TGME49_277270	NTPase II	GTAAATGGGGATGTCAAGTTGAAGAGAAGTCTGGCATCAAGTTTAAGAGCTATGCTGGAA	3691
AAGAGAAGTCTGGCATCAA	AAGAGAAGTCTGGCATCAA	TGME49_chrXII	6694327	+	0	ME49	TGME49_077270_39_930	TGME49-077270-39-930	TGME49_077270	TGME49_277270	NTPase II	GTAAATGGGGATGTCAAGTTGAAGAGAAGTCTGGCATCAAGTTTAAGAGCTATGCTGGAA	3691
AAGAGAAGTCTGGCATCAA	AAGAGAAGTCTGGCATCAA	TGME49_chrXII	6698991	+	0	ME49	TGME49_077270_39_930	TGME49-077270-39-930	TGME49_077270	TGME49_277270	NTPase II	GTAAATGGGGATGTCAAGTTGAAGAGAAGTCTGGCATCAAGTTTAAGAGCTATGCTGGAA	3691
AAGAGCTTCCCAAAGACCC	AAGAGCTTCCCAAAGACCC	TGME49_chrIX	5482657	-	0	ME49	TGME49_105590_35_372	TGME49-105590-35-372	TGME49_105590	TGME49_305590	TGME49_305590	GTAAATGGGGATGTCAAGTTGAAGAGCTTCCCAAAGACCCGTTTAAGAGCTATGCTGGAA	6222
AAGAGGCCCTGTCTCAACC	AAGAGGCCCTGTCTCAACC	TGME49_chrVIIa	681063	+	0	ME49	TGME49_104740_14_4482	TGME49-104740-14-4482	TGME49_104740	TGME49_304740	ROP35/WNG1	GTAAATGGGGATGTCAAGTTGAAGAGGCCCTGTCTCAACCGTTTAAGAGCTATGCTGGAA	48413
AAGCAATAGGAAGAGGTAC	AAGCAATAGGAAGAGGTAC	TGME49_chrIX	247595	+	0	ME49	TGME49_079350_35_972	TGME49-079350-35-972	TGME49_079350	TGME49_279350	TGME49_279350	GTAAATGGGGATGTCAAGTTGAAGCAATAGGAAGAGGTACGTTTAAGAGCTATGCTGGAA	9022
AAGCCAGAGACAGAAGTTG	AAGCCAGAGACAGAAGTTG	TGME49_chrXI	5221486	+	0	ME49	TGME49_116280_19_1796	TGME49-116280-19-1796	TGME49_116280	TGME49_316280	TGME49_316280	GTAAATGGGGATGTCAAGTTGAAGCCAGAGACAGAAGTTGGTTTAAGAGCTATGCTGGAA	0
AAGCCGAAATACACAGCGA	AAGCCGAAATACACAGCGA	TGME49_chrVIIa	4363443	-	0	ME49	TGME49_082060_25_1644	TGME49-082060-25-1644	TGME49_082060	TGME49_282055	PP2CHN	GTAAATGGGGATGTCAAGTTGAAGCCGAAATACACAGCGAGTTTAAGAGCTATGCTGGAA	2262
AAGCGCCTGGCCTGCATCG	AAGCGCCTGGCCTGCATCG	TGME49_chrVI	1035627	-	0	ME49	TGME49_040060_59_664	TGME49-040060-59-664	TGME49_040060	TGME49_240060	IST	GTAAATGGGGATGTCAAGTTGAAGCGCCTGGCCTGCATCGGTTTAAGAGCTATGCTGGAA	28951
AAGCGGTCGATCTCCGAGG	AAGCGGTCGATCTCCGAGG	TGME49_chrIX	2765621	-	0	ME49	TGME49_088840_9_1344	TGME49-088840-9-1344	TGME49_088840	TGME49_288840	GRA18	GTAAATGGGGATGTCAAGTTGAAGCGGTCGATCTCCGAGGGTTTAAGAGCTATGCTGGAA	47355
AAGCTGCCATCTTCCTGCC	AAGCTGCCATCTTCCTGCC	TGME49_chrX	6826287	-	0	ME49	TGME49_015220_35_1256	TGME49-015220-35-1256	TGME49_015220	TGME49_215220	GRA22	GTAAATGGGGATGTCAAGTTGAAGCTGCCATCTTCCTGCCGTTTAAGAGCTATGCTGGAA	56733
AAGCTTGCTTCATGAGAGG	AAGCTTGCTTCATGAGAGG	TGME49_chrXI	212944	-	0	ME49	TGME49_106890_74_1472	TGME49-106890-74-1472	TGME49_106890	TGME49_306890	TGME49_306890	GTAAATGGGGATGTCAAGTTGAAGCTTGCTTCATGAGAGGGTTTAAGAGCTATGCTGGAA	15063
AAGGAAGCCGTTGCAGGGG	AAGGAAGCCGTTGCAGGGG	TGME49_chrVIIa	1448522	-	0	ME49	TGME49_005360_31_5764	TGME49-005360-31-5764	TGME49_005360	TGME49_205360	TGME49_205360	GTAAATGGGGATGTCAAGTTGAAGGAAGCCGTTGCAGGGGGTTTAAGAGCTATGCTGGAA	8932
AAGGACCTTGAGTCGTACG	AAGGACCTTGAGTCGTACG	TGME49_chrIa	1296885	-	0	ME49	TGME49_094970_78_853	TGME49-094970-78-853	TGME49_094970	TGME49_294970	TGME49_294970	GTAAATGGGGATGTCAAGTTGAAGGACCTTGAGTCGTACGGTTTAAGAGCTATGCTGGAA	44821
AAGGAGAAGGCCACAGGCG	AAGGAGAAGGCCACAGGCG	TGME49_chrVIIa	191484	-	0	ME49	TGME49_080670_1_2496	TGME49-080670-1-2496	TGME49_080670	TGME49_280670	TGME49_280670	GTAAATGGGGATGTCAAGTTGAAGGAGAAGGCCACAGGCGGTTTAAGAGCTATGCTGGAA	3879
AAGGAGCGCGAAGAAGATG	AAGGAGCGCGAAGAAGATG	TGME49_chrIII	2216575	-	0	ME49	TGME49_099060_10_1139	TGME49-099060-10-1139	TGME49_099060	TGME49_299060	NHE2	GTAAATGGGGATGTCAAGTTGAAGGAGCGCGAAGAAGATGGTTTAAGAGCTATGCTGGAA	63
AAGGCGGACAAGTTCCAAA	AAGGCGGACAAGTTCCAAA	TGME49_chrX	2445675	-	0	ME49	TGME49_025160_34_1434	TGME49-025160-34-1434	TGME49_025160	TGME49_225160	TGME49_225160	GTAAATGGGGATGTCAAGTTGAAGGCGGACAAGTTCCAAAGTTTAAGAGCTATGCTGGAA	20414
AAGGCTTAAGCGTTCGAGA	AAGGCTTAAGCGTTCGAGA	TGME49_chrII	1517970	+	0	ME49	TGME49_097070_55_2034	TGME49-097070-55-2034	TGME49_097070	TGME49_297070	TGME49_297070	GTAAATGGGGATGTCAAGTTGAAGGCTTAAGCGTTCGAGAGTTTAAGAGCTATGCTGGAA	15
AAGGTAGACCATAATCTGA	AAGGTAGACCATAATCTGA	TGME49_chrVI	1619179	+	0	ME49	TGME49_041000_28_608	TGME49-041000-28-608	TGME49_041000	TGME49_241000	ROP51	GTAAATGGGGATGTCAAGTTGAAGGTAGACCATAATCTGAGTTTAAGAGCTATGCTGGAA	4940
AAGTAGACAAAAGAGTTCG	AAGTAGACAAAAGAGTTCG	TGME49_chrXII	633224	+	0	ME49	TGME49_019810_84_4132	TGME49-019810-84-4132	TGME49_019810	TGME49_219810	GRA40	GTAAATGGGGATGTCAAGTTGAAGTAGACAAAAGAGTTCGGTTTAAGAGCTATGCTGGAA	11092
AAGTAGCCCCCGTCGTAGG	AAGTAGCCCCCGTCGTAGG	TGME49_chrVIIb	2684637	-	0	ME49	TGME49_059830_52_1636	TGME49-059830-52-1636	TGME49_059830	TGME49_259830	TGME49_259830	GTAAATGGGGATGTCAAGTTGAAGTAGCCCCCGTCGTAGGGTTTAAGAGCTATGCTGGAA	42171
AAGTCCGAGGAGCAGCAGT	AAGTCCGAGGAGCAGCAGT	TGME49_chrVIII	21349	-	0	ME49	TGME49_029010_20_2799	TGME49-029010-20-2799	TGME49_029010	TGME49_229010	4	GTAAATGGGGATGTCAAGTTGAAGTCCGAGGAGCAGCAGTGTTTAAGAGCTATGCTGGAA	17892
AAGTCCGAGGAGCAGCAGT	AAGTCCGAGGAGCAGCAGT	TGME49_chrVIII	22285	-	0	ME49	TGME49_029010_20_2799	TGME49-029010-20-2799	TGME49_029010	TGME49_229010	4	GTAAATGGGGATGTCAAGTTGAAGTCCGAGGAGCAGCAGTGTTTAAGAGCTATGCTGGAA	17892
AAGTGAAGCTACGTTCAGA	AAGTGAAGCTACGTTCAGA	TGME49_chrIb	637132	-	0	ME49	TGME49_008370_58_1027	TGME49-008370-58-1027	TGME49_008370	TGME49_208370	GRA46	GTAAATGGGGATGTCAAGTTGAAGTGAAGCTACGTTCAGAGTTTAAGAGCTATGCTGGAA	23208
AAGTGACTAGGCAAATGCG	AAGTGACTAGGCAAATGCG	TGME49_chrV	844359	+	0	ME49	TGME49_013070_18_5436	TGME49-013070-18-5436	TGME49_013070	TGME49_213069	TGME49_213069	GTAAATGGGGATGTCAAGTTGAAGTGACTAGGCAAATGCGGTTTAAGAGCTATGCTGGAA	21486
AAGTGCACTTTACTCTGCA	AAGTGCACTTTACTCTGCA	TGME49_chrXI	6534428	-	0	ME49	TGME49_015910_23_4032	TGME49-015910-23-4032	TGME49_015910	TGME49_215910	TGME49_215910	GTAAATGGGGATGTCAAGTTGAAGTGCACTTTACTCTGCAGTTTAAGAGCTATGCTGGAA	64027
AATAACAGAAGATAATGTC	AATAACAGAAGATAATGTC	TGME49_chrVIIb	3118163	+	0	ME49	TGME49_058870_1_5466	TGME49-058870-1-5466	TGME49_058870	TGME49_258870	TGME49_258870	GTAAATGGGGATGTCAAGTTGAATAACAGAAGATAATGTCGTTTAAGAGCTATGCTGGAA	12197
AATAACGGCTTGTCCGGGG	AATAACGGCTTGTCCGGGG	TGME49_chrVIII	5068138	+	0	ME49	TGME49_070700_65_1938	TGME49-070700-65-1938	TGME49_070700	TGME49_270700	2	GTAAATGGGGATGTCAAGTTGAATAACGGCTTGTCCGGGGGTTTAAGAGCTATGCTGGAA	18224
AATCAACATAGCCTGCTGT	AATCAACATAGCCTGCTGT	TGME49_chrXI	4533284	+	0	ME49	TGME49_115160_4_6500	TGME49-115160-4-6500	TGME49_115160	TGME49_315160	RASP2	GTAAATGGGGATGTCAAGTTGAATCAACATAGCCTGCTGTGTTTAAGAGCTATGCTGGAA	10148
AATCACGGTCTGAGAAGGT	AATCACGGTCTGAGAAGGT	TGME49_chrIII	1759719	-	0	ME49	TGME49_054470_4_899	TGME49-054470-4-899	TGME49_054470	TGME49_254470	1	GTAAATGGGGATGTCAAGTTGAATCACGGTCTGAGAAGGTGTTTAAGAGCTATGCTGGAA	16206
AATCGATGTCGCATCGCCT	AATCGATGTCGCATCGCCT	TGME49_chrVIII	3219585	-	0	ME49	TGME49_073860_21_950	TGME49-073860-21-950	TGME49_073860	TGME49_273860	TGME49_273860	GTAAATGGGGATGTCAAGTTGAATCGATGTCGCATCGCCTGTTTAAGAGCTATGCTGGAA	7400
AATCGCGACTCGATGATCC	AATCGCGACTCGATGATCC	TGME49_chrVI	393419	+	0	ME49	TGME49_039010_70_2548	TGME49-039010-70-2548	TGME49_039010	TGME49_239010	HCE1	GTAAATGGGGATGTCAAGTTGAATCGCGACTCGATGATCCGTTTAAGAGCTATGCTGGAA	36146
AATCGCGACTCGATGATCC	AATCGCGACTCGATGATCC	TGME49_chrVI	393680	+	0	ME49	TGME49_039010_70_2548	TGME49-039010-70-2548	TGME49_039010	TGME49_239010	HCE1	GTAAATGGGGATGTCAAGTTGAATCGCGACTCGATGATCCGTTTAAGAGCTATGCTGGAA	36146
AATCTCAGAAAGCACACAA	AATCTCAGAAAGCACACAA	TGME49_chrVI	1711152	-	0	ME49	TGME49_041610_6_910	TGME49-041610-6-910	TGME49_041610	TGME49_241610	GRA21	GTAAATGGGGATGTCAAGTTGAATCTCAGAAAGCACACAAGTTTAAGAGCTATGCTGGAA	18124
AATCTCAGAAAGCACACAA	AATCTCAGAAAGCACACAA	TGME49_chrVI	1720318	-	0	ME49	TGME49_041610_6_910	TGME49-041610-6-910	TGME49_041610	TGME49_241610	GRA21	GTAAATGGGGATGTCAAGTTGAATCTCAGAAAGCACACAAGTTTAAGAGCTATGCTGGAA	18124
AATCTGAGCAGCTTTGAAC	AATCTGAGCAGCTTTGAAC	TGME49_chrVI	2322234	+	0	ME49	TGME49_042820_13_2528	TGME49-042820-13-2528	TGME49_042820	TGME49_242820	TGME49_242820	GTAAATGGGGATGTCAAGTTGAATCTGAGCAGCTTTGAACGTTTAAGAGCTATGCTGGAA	9190
AATCTTCCCGTTTTCGGGC	AATCTTCCCGTTTTCGGGC	TGME49_chrX	6014346	-	0	ME49	TGME49_014080_18_794	TGME49-014080-18-794	TGME49_014080	TGME49_214080	Toxofilin	GTAAATGGGGATGTCAAGTTGAATCTTCCCGTTTTCGGGCGTTTAAGAGCTATGCTGGAA	8844
AATGCGTGGTCCTGCTGAA	AATGCGTGGTCCTGCTGAA	TGME49_chrV	2461742	+	0	ME49	TGME49_085290_17_930	TGME49-085290-17-930	TGME49_085290	TGME49_285290	TGME49_285290	GTAAATGGGGATGTCAAGTTGAATGCGTGGTCCTGCTGAAGTTTAAGAGCTATGCTGGAA	4883
AATGTCGCTTGCACGATCC	AATGTCGCTTGCACGATCC	TGME49_chrX	6925342	-	0	ME49	TGME49_015360_22_950	TGME49-015360-22-950	TGME49_015360	TGME49_215360	TGME49_215360	GTAAATGGGGATGTCAAGTTGAATGTCGCTTGCACGATCCGTTTAAGAGCTATGCTGGAA	6040
AATGTTGGAGAGGAGACGA	AATGTTGGAGAGGAGACGA	TGME49_chrXI	3279680	+	0	ME49	TGME49_113330_51_6696	TGME49-113330-51-6696	TGME49_113330	TGME49_313330	ROP27	GTAAATGGGGATGTCAAGTTGAATGTTGGAGAGGAGACGAGTTTAAGAGCTATGCTGGAA	34583
AATTCCAGAAAACCGACTT	AATTCCAGAAAACCGACTT	TGME49_chrIX	5788939	+	0	ME49	TGME49_106060_48_9481	TGME49-106060-48-9481	TGME49_106060	TGME49_306060	8	GTAAATGGGGATGTCAAGTTGAATTCCAGAAAACCGACTTGTTTAAGAGCTATGCTGGAA	8475
AATTCTGCCTCAGGCACTT	AATTCTGCCTCAGGCACTT	TGME49_chrX	806684	-	0	ME49	TGME49_027810_6_1452	TGME49-027810-6-1452	TGME49_027810	TGME49_227810	ROP11	GTAAATGGGGATGTCAAGTTGAATTCTGCCTCAGGCACTTGTTTAAGAGCTATGCTGGAA	5420
AATTTGAGCGATTCGCGAC	AATTTGAGCGATTCGCGAC	TGME49_chrXI	752083	-	0	ME49	TGME49_109600_17_1485	TGME49-109600-17-1485	TGME49_109600	TGME49_309600	TGME49_309600	GTAAATGGGGATGTCAAGTTGAATTTGAGCGATTCGCGACGTTTAAGAGCTATGCTGGAA	14070
ACAACACCTCCGTCCACGA	ACAACACCTCCGTCCACGA	TGME49_chrIX	2138401	-	0	ME49	TGME49_064660_21_2736	TGME49-064660-21-2736	TGME49_064660	TGME49_264660	CST1	GTAAATGGGGATGTCAAGTTGACAACACCTCCGTCCACGAGTTTAAGAGCTATGCTGGAA	0
ACAACGGCAACCGGTGCAG	ACAACGGCAACCGGTGCAG	TGME49_chrIa	1296910	-	0	ME49	TGME49_094970_86_853	TGME49-094970-86-853	TGME49_094970	TGME49_294970	TGME49_294970	GTAAATGGGGATGTCAAGTTGACAACGGCAACCGGTGCAGGTTTAAGAGCTATGCTGGAA	438
ACAACTGCTTGTACTACTA	ACAACTGCTTGTACTACTA	TGME49_chrVI	1035361	-	0	ME49	TGME49_040060_25_664	TGME49-040060-25-664	TGME49_040060	TGME49_240060	IST	GTAAATGGGGATGTCAAGTTGACAACTGCTTGTACTACTAGTTTAAGAGCTATGCTGGAA	6065
ACACCCATCTCGACAGATT	ACACCCATCTCGACAGATT	TGME49_chrV	843001	+	0	ME49	TGME49_013070_83_3624	TGME49-013070-83-3624	TGME49_013070	TGME49_213069	TGME49_213069	GTAAATGGGGATGTCAAGTTGACACCCATCTCGACAGATTGTTTAAGAGCTATGCTGGAA	25454
ACACCGTCTGCACCTGCTT	ACACCGTCTGCACCTGCTT	TGME49_chrVIII	23344	-	0	ME49	TGME49_029010_26_3732	TGME49-029010-26-3732	TGME49_029010	TGME49_229010	4	GTAAATGGGGATGTCAAGTTGACACCGTCTGCACCTGCTTGTTTAAGAGCTATGCTGGAA	47664
ACACGATTCTCAAAATGTT	ACACGATTCTCAAAATGTT	TGME49_chrIX	192665	-	0	ME49	TGME49_079420_25_507	TGME49-079420-25-507	TGME49_079420	TGME49_279420	TGME49_279420	GTAAATGGGGATGTCAAGTTGACACGATTCTCAAAATGTTGTTTAAGAGCTATGCTGGAA	11844
ACACGGCGGATATCAAACG	ACACGGCGGATATCAAACG	TGME49_chrXII	2003166	+	0	ME49	TGME49_017680_14_13108	TGME49-017680-14-13108	TGME49_017680	TGME49_217680	GRA57	GTAAATGGGGATGTCAAGTTGACACGGCGGATATCAAACGGTTTAAGAGCTATGCTGGAA	86518
ACAGACTGCTGCATTCACA	ACAGACTGCTGCATTCACA	TGME49_chrXII	1833773	+	0	ME49	TGME49_017430_19_1680	TGME49-017430-19-1680	TGME49_017430	TGME49_217430	PI-1	GTAAATGGGGATGTCAAGTTGACAGACTGCTGCATTCACAGTTTAAGAGCTATGCTGGAA	4683
ACAGCATGGCACTGGACGC	ACAGCATGGCACTGGACGC	TGME49_chrX	5562754	+	0	ME49	TGME49_036870_15_822	TGME49-036870-15-822	TGME49_036870	TGME49_236870	TGME49_236870	GTAAATGGGGATGTCAAGTTGACAGCATGGCACTGGACGCGTTTAAGAGCTATGCTGGAA	12024
ACAGCTACCAAAGCCGCTC	ACAGCTACCAAAGCCGCTC	TGME49_chrIV	1852548	+	0	ME49	TGME49_011290_34_2468	TGME49-011290-34-2468	TGME49_011290	TGME49_211290	ROP15	GTAAATGGGGATGTCAAGTTGACAGCTACCAAAGCCGCTCGTTTAAGAGCTATGCTGGAA	3430
ACAGGGAAGGTATTCTGGC	ACAGGGAAGGTATTCTGGC	TGME49_chrVIIa	650767	-	0	ME49	TGME49_104720_3_726	TGME49-104720-3-726	TGME49_104720	TGME49_304720	TGME49_304720	GTAAATGGGGATGTCAAGTTGACAGGGAAGGTATTCTGGCGTTTAAGAGCTATGCTGGAA	6410
ACAGTCGAACGATGTCTGA	ACAGTCGAACGATGTCTGA	TGME49_chrX	5552005	-	0	ME49	TGME49_036860_34_1876	TGME49-036860-34-1876	TGME49_036860	TGME49_236860	TGME49_236860	GTAAATGGGGATGTCAAGTTGACAGTCGAACGATGTCTGAGTTTAAGAGCTATGCTGGAA	7771
ACAGTTGTCTCCTCGCTTG	ACAGTTGTCTCCTCGCTTG	TGME49_chrVIIa	4021856	-	0	ME49	TGME49_001130_21_628	TGME49-001130-21-628	TGME49_001130	TGME49_201130	ROP33	GTAAATGGGGATGTCAAGTTGACAGTTGTCTCCTCGCTTGGTTTAAGAGCTATGCTGGAA	52967
ACATCAGAGTCGGGGTCAA	ACATCAGAGTCGGGGTCAA	TGME49_chrVIII	5344100	+	0	ME49	TGME49_070200_53_2950	TGME49-070200-53-2950	TGME49_070200	TGME49_270200	TGME49_270200	GTAAATGGGGATGTCAAGTTGACATCAGAGTCGGGGTCAAGTTTAAGAGCTATGCTGGAA	542
ACCACTAAACTGACAACGG	ACCACTAAACTGACAACGG	TGME49_chrXI	3965837	-	0	ME49	TGME49_114260_9_1581	TGME49-114260-9-1581	TGME49_114260	TGME49_314260	TGME49_314260	GTAAATGGGGATGTCAAGTTGACCACTAAACTGACAACGGGTTTAAGAGCTATGCTGGAA	46328
ACCAGACTGTTGGGCGTGT	ACCAGACTGTTGGGCGTGT	TGME49_chrVI	795578	-	0	ME49	TGME49_039600_48_1719	TGME49-039600-48-1719	TGME49_039600	TGME49_239600	ROP23	GTAAATGGGGATGTCAAGTTGACCAGACTGTTGGGCGTGTGTTTAAGAGCTATGCTGGAA	7062
[truncated: 4,054 more rows]

## Sheet: alignment_summary_0_mismatches
Numbers and percentage of alignments allowing for 0 mismatches across genomes of all four T.gondii strains used in this screen
[truncated: 5 more rows]

[truncated: 7 more sheets: 1_mismatches, alignment_summary_1_mismatches, non_aligned_targets_0_1_mismatc, 2_mismatches, alignment_summary_2_mismatches, 3_mismatches, alignment_summary_3_mismatches]
