# Supplementary material for: GRA12 is a common virulence factor across Toxoplasma gondii strains and mouse subspecies
Source: Nat Commun. 2025 Apr 16;16:3570. doi: 10.1038/s41467-025-58876-2 (PMC12003902; doi:10.1038/s41467-025-58876-2)
Supplement: Supplementary file 5 — Supplementary_Data_3 [file 41467_2025_58876_MOESM5_ESM.xlsx]

## Sheet: 2A.Raw Counts
GUIDE	GENE	IDENTITY	PLASMID	INOCULUM	PECS_1	PECS_2	PECS_3	PECS_4	PECS_5
TGME49_000010_0_2028	TGME49_200010	GRA20	14438	9293	14847	16118	20972	922	13916
TGME49_000010_73_1352	TGME49_200010	GRA20	5733	1603	1105	1657	916	56	1682
TGME49_000010_81_1352	TGME49_200010	GRA20	185	202	177	208	332	6	61
TGME49_000010_87_1352	TGME49_200010	GRA20	16936	12935	24530	24202	15422	858	22628
TGME49_000010_9_2028	TGME49_200010	GRA20	9639	5329	8944	10598	37880	334	8319
TGME49_000360_0_1047	TGME49_200360	200360	7731	6453	8734	12210	10197	540	6302
TGME49_000360_21_698	TGME49_200360	200360	3968	1406	4373	3120	975	112	2745
TGME49_000360_26_698	TGME49_200360	200360	11231	3451	12403	12870	1553	326	16137
TGME49_000360_31_698	TGME49_200360	200360	5520	4323	6547	3946	2861	427	9504
TGME49_000360_8_1047	TGME49_200360	200360	2	0	0	0	0	0	0
TGME49_001130_12_1256	TGME49_201130	ROP33	2835	350	91	141	299	17	742
TGME49_001130_21_628	TGME49_201130	ROP33	26199	3646	7053	4546	2088	236	5140
TGME49_001130_52_628	TGME49_201130	ROP33	6075	1891	8801	2934	6762	259	2309
TGME49_001130_59_0	TGME49_201130	ROP33	4699	796	1290	659	377	21	654
TGME49_001130_60_628	TGME49_201130	ROP33	8202	3316	6568	3939	3258	143	3102
TGME49_001180_137_3484	TGME49_201180	MSF	5366	1400	1132	2898	107	55	1436
TGME49_001180_56_4355	TGME49_201180	MSF	5633	2333	4872	3232	3533	166	4127
TGME49_001180_71_3484	TGME49_201180	MSF	7567	2794	5981	3098	3383	285	3334
TGME49_001180_89_3484	TGME49_201180	MSF	5024	1451	3891	508	1918	72	2230
TGME49_001180_9_4355	TGME49_201180	MSF	14990	6503	15250	9604	2392	875	16201
TGME49_001520_30_700	TGME49_201520	PPM3G	7547	3017	3322	6230	1775	174	2890
TGME49_001520_33_1400	TGME49_201520	PPM3G	7130	1227	1636	1547	96	69	1495
TGME49_001520_36_2100	TGME49_201520	PPM3G	2681	1476	3150	2324	241	132	1992
TGME49_001520_41_2100	TGME49_201520	PPM3G	6606	1863	1316	461	91	44	1653
TGME49_001520_72_700	TGME49_201520	PPM3G	8568	2314	5228	2471	265	131	4565
TGME49_001630_14_698	TGME49_201630	PPM3H	8134	6446	18226	21071	14278	688	15777
TGME49_001630_21_349	TGME49_201630	PPM3H	22934	6840	15518	12329	5238	626	17764
TGME49_001630_4_698	TGME49_201630	PPM3H	7668	5722	12674	13010	17655	845	10392
TGME49_001630_6_698	TGME49_201630	PPM3H	2611	16	35	21	10	0	15
TGME49_001630_9_698	TGME49_201630	PPM3H	3781	2242	4308	5094	264	77	5081
TGME49_002200_23_4275	TGME49_202200	202200	22640	4331	3915	2400	9883	172	2844
TGME49_002200_27_3420	TGME49_202200	202200	4999	759	1659	81	27	39	923
TGME49_002200_29_2565	TGME49_202200	202200	9179	1371	657	304	89	61	627
TGME49_002200_54_2565	TGME49_202200	202200	5405	681	214	192	35	30	114
TGME49_002200_55_4275	TGME49_202200	202200	6252	212	263	353	102	6	186
TGME49_002420_44_435	TGME49_202420	202420	4912	111	136	35	34	7	49
TGME49_002420_46_435	TGME49_202420	202420	2979	17	30	25	22	1	18
TGME49_002420_48_435	TGME49_202420	202420	1189	894	103	26	8	9	150
TGME49_002610_12_1644	TGME49_202610	PPM3D	6227	1214	2493	328	423	34	1449
TGME49_002610_15_1644	TGME49_202610	PPM3D	17156	4125	6668	3997	1360	86	3727
TGME49_002610_21_548	TGME49_202610	PPM3D	1819	40	261	133	38	20	210
TGME49_002610_22_1096	TGME49_202610	PPM3D	1340	1181	4263	3409	442	138	3715
TGME49_002610_5_1644	TGME49_202610	PPM3D	11458	3553	14177	9883	11383	412	10311
TGME49_002620_12_1569	TGME49_202620	GRA64	31405	15183	20609	19533	9928	847	17854
TGME49_002620_19_1569	TGME49_202620	GRA64	20269	13445	44462	57547	14888	1987	33672
TGME49_002620_28_1569	TGME49_202620	GRA64	7673	1654	2028	2493	205	112	2752
TGME49_002620_39_1569	TGME49_202620	GRA64	8277	4187	7301	9136	4980	247	7499
TGME49_002620_52_1569	TGME49_202620	GRA64	17039	9512	19270	12811	16261	722	17779
TGME49_002780_105_4145	TGME49_202780	ROP25	6158	1847	775	1334	79	27	814
TGME49_002780_28_4145	TGME49_202780	ROP25	11934	3754	4006	5316	483	194	3567
TGME49_002780_37_4145	TGME49_202780	ROP25	10529	1754	745	631	118	32	1515
TGME49_002780_7_4974	TGME49_202780	ROP25	5948	5160	9881	10329	9802	599	10200
TGME49_002780_95_3316	TGME49_202780	ROP25	4996	1177	1062	614	57	32	928
TGME49_003290_13_1347	TGME49_203290	GRA34	3104	3417	9977	3788	4320	349	8552
TGME49_003290_24_1347	TGME49_203290	GRA34	6384	1437	1956	1245	973	38	2076
TGME49_003290_37_1347	TGME49_203290	GRA34	11	0	0	0	1	0	0
TGME49_003290_42_1347	TGME49_203290	GRA34	6035	1483	1273	368	73	48	1192
TGME49_003290_5_1347	TGME49_203290	GRA34	27112	17991	44814	35986	27917	1560	39658
TGME49_003310_1_1000	TGME49_203310	GRA7	14628	8293	11915	11967	3259	305	12725
TGME49_003310_27_500	TGME49_203310	GRA7	6547	7411	19025	15823	14539	844	18588
TGME49_003310_29_500	TGME49_203310	GRA7	16624	17059	41886	39891	27474	1369	38973
TGME49_003310_5_1000	TGME49_203310	GRA7	11603	11041	22408	12876	9218	1322	24943
TGME49_003600_16_3095	TGME49_203600	CST2_GRA47	7262	1281	584	356	80	27	168
TGME49_003600_21_3095	TGME49_203600	CST2_GRA47	11980	5330	1317	1078	370	67	852
TGME49_003600_3_3095	TGME49_203600	CST2_GRA47	8016	5470	2684	1960	2070	102	2207
TGME49_003600_41_3095	TGME49_203600	CST2_GRA47	5836	1658	549	421	503	36	439
TGME49_003600_53_2476	TGME49_203600	CST2_GRA47	3677	906	402	310	111	6	514
TGME49_003790_21_903	TGME49_203790	203790	15865	6148	2596	4135	10742	203	2074
TGME49_003790_38_1806	TGME49_203790	203790	15156	4436	8945	11508	2447	204	9121
TGME49_003790_69_903	TGME49_203790	203790	8732	6286	16507	14253	5428	551	9579
TGME49_003790_86_1806	TGME49_203790	203790	9833	3459	6360	5715	452	340	6799
TGME49_003790_92_1806	TGME49_203790	203790	3648	1321	1312	2939	239	68	294
TGME49_003930_19_1422	TGME49_203930	203930	1241	255	313	18	1450	11	30
TGME49_003930_2_948	TGME49_203930	203930	8098	1259	1176	673	240	23	904
TGME49_003930_3_1422	TGME49_203930	203930	72	0	1	0	0	0	0
TGME49_003930_42_948	TGME49_203930	203930	2703	544	721	83	1896	24	1537
TGME49_003930_9_1422	TGME49_203930	203930	2549	755	766	132	39	5	588
TGME49_003990_2_2550	TGME49_203990	ROP12	22603	18067	33324	31253	20650	1282	31110
TGME49_003990_37_2040	TGME49_203990	ROP12	5602	3544	4092	5354	502	298	3733
TGME49_003990_55_2040	TGME49_203990	ROP12	2117	10	26	15	9	2	11
TGME49_003990_6_2550	TGME49_203990	ROP12	5726	4327	13857	10285	13095	415	8276
TGME49_003990_63_2040	TGME49_203990	ROP12	49999	24249	37533	32505	23532	1769	36778
TGME49_004320_10_1720	TGME49_204320	204320	13998	589	475	257	177	7	515
TGME49_004320_27_1720	TGME49_204320	204320	9383	4582	7781	4019	2922	340	5105
TGME49_004320_35_1290	TGME49_204320	204320	9288	4529	15451	10963	30135	745	11495
TGME49_004320_38_1290	TGME49_204320	204320	9807	2942	5803	2930	953	220	4554
TGME49_004320_7_1720	TGME49_204320	204320	4025	1248	2313	1499	36	93	1428
TGME49_004340_23_3556	TGME49_204340	GRA54	16991	5505	7287	4970	636	358	7422
TGME49_004340_30_3556	TGME49_204340	GRA54	11899	4932	10046	10027	5005	508	8304
TGME49_004340_77_4445	TGME49_204340	GRA54	3852	1074	4412	1613	262	44	2348
TGME49_004340_92_4445	TGME49_204340	GRA54	7551	6188	14499	9913	8773	261	12308
TGME49_004340_95_4445	TGME49_204340	GRA54	1925	2179	5113	4073	15165	192	5970
TGME49_005250_10_2660	TGME49_205250	ROP18	13942	2525	3852	1155	395	123	3321
TGME49_005250_2_2660	TGME49_205250	ROP18	20605	4285	4363	3079	1335	222	7521
TGME49_005250_28_2660	TGME49_205250	ROP18	10649	2696	3979	3604	603	75	4364
TGME49_005250_35_2660	TGME49_205250	ROP18	7207	2557	3704	2426	2395	115	2244
TGME49_005250_42_2128	TGME49_205250	ROP18	6398	3821	5059	1992	1541	295	3156
TGME49_005360_18_6288	TGME49_205360	205360	27099	3973	8950	1790	559	335	3620
TGME49_005360_28_4192	TGME49_205360	205360	4240	873	647	1142	79	56	1026
TGME49_005360_31_5764	TGME49_205360	205360	5510	299	1119	2401	40	43	283
TGME49_005360_46_6288	TGME49_205360	205360	6004	875	1069	390	305	31	567
TGME49_005360_9_6288	TGME49_205360	205360	12554	3327	4223	2247	5095	156	4109
TGME49_007610_15_958	TGME49_207610	ROP36	14447	4486	6400	7496	45686	359	10845
TGME49_007610_22_958	TGME49_207610	ROP36	2581	291	692	280	16	25	1517
TGME49_007610_37_958	TGME49_207610	ROP36	11772	3907	11464	8182	6147	470	9530
TGME49_007610_46_479	TGME49_207610	ROP36	8203	1524	2066	3521	4010	83	1331
TGME49_007610_47_958	TGME49_207610	ROP36	576	50	21	1	3	8	189
TGME49_007700_0_1416	TGME49_207700	ROP22	4117	192	59	25	24	4	85
TGME49_007700_24_1416	TGME49_207700	ROP22	4636	747	2561	3312	489	69	1922
TGME49_007700_35_1416	TGME49_207700	ROP22	3654	815	2124	1739	340	116	2775
TGME49_007700_5_1888	TGME49_207700	ROP22	2606	1712	4353	2344	542	152	3840
TGME49_007700_52_1416	TGME49_207700	ROP22	2315	377	1573	679	1908	27	1121
TGME49_008070_0_11223	TGME49_208070	208070	1442	92	84	191	42	7	274
TGME49_008070_17_11223	TGME49_208070	208070	3214	200	55	27	218	15	153
TGME49_008070_29_10836	TGME49_208070	208070	1190	811	1768	3522	1707	73	1059
TGME49_008070_33_10449	TGME49_208070	208070	1	0	0	0	0	0	0
TGME49_008070_44_10449	TGME49_208070	208070	4220	381	733	343	325	39	796
TGME49_008370_15_3081	TGME49_208370	GRA46	4639	2577	2042	2783	1072	68	2289
TGME49_008370_51_1027	TGME49_208370	GRA46	723	244	903	1670	11	90	1550
TGME49_008370_58_1027	TGME49_208370	GRA46	11418	3238	12016	8160	17354	217	5236
TGME49_008370_65_2054	TGME49_208370	GRA46	0	0	0	0	0	0	0
TGME49_008370_75_2054	TGME49_208370	GRA46	1987	1216	4589	1735	171	133	2211
TGME49_008450_20_3260	TGME49_208450	PI-2	2194	2318	6580	14019	1373	211	4856
TGME49_008450_26_2608	TGME49_208450	PI-2	1021	292	18	35	1	9	117
TGME49_008450_28_3260	TGME49_208450	PI-2	12326	3608	7501	10335	698	197	6172
TGME49_008450_34_2608	TGME49_208450	PI-2	382	2	6	2	5	0	3
TGME49_008450_38_2608	TGME49_208450	PI-2	236	57	2	1	2	1	2
TGME49_008730_0_2936	TGME49_208730	MCP4	793	276	172	317	3	4	240
TGME49_008730_17_3670	TGME49_208730	MCP4	10833	5465	10471	9491	20570	475	9083
TGME49_008730_27_2936	TGME49_208730	MCP4	2245	1810	3386	3074	1259	114	4813
TGME49_008730_72_3670	TGME49_208730	MCP4	13888	9635	23006	20445	8600	846	22055
TGME49_008730_85_2936	TGME49_208730	MCP4	10617	5717	7615	10648	1310	448	6846
TGME49_008740_15_3190	TGME49_208740	MCP3	164	0	1	2	1	0	2
TGME49_008740_17_2552	TGME49_208740	MCP3	5564	2904	7488	7361	6699	268	7452
TGME49_008740_21_2552	TGME49_208740	MCP3	109	1	3	0	0	0	0
TGME49_008740_35_2552	TGME49_208740	MCP3	4927	1871	3987	2756	163	202	4615
TGME49_008740_6_3190	TGME49_208740	MCP3	1748	924	738	412	1376	40	959
TGME49_008830_29_1767	TGME49_208830	GRA16	11041	5525	17643	8620	52019	516	11061
TGME49_008830_59_1178	TGME49_208830	GRA16	3151	1365	1833	1258	1152	44	1945
TGME49_008830_59_1767	TGME49_208830	GRA16	15629	9215	20349	13403	42314	1145	19219
TGME49_008830_69_1767	TGME49_208830	GRA16	7444	5391	11679	6354	5653	374	5784
TGME49_009170_1_1143	TGME49_209170	209170	6189	2053	1774	2030	334	190	2425
TGME49_009170_11_1524	TGME49_209170	209170	11373	5605	14584	13722	10242	439	12608
TGME49_009170_20_1524	TGME49_209170	209170	3445	1384	3041	3691	736	176	2253
TGME49_009170_24_1143	TGME49_209170	209170	15034	8331	12981	9779	2605	823	13519
TGME49_009170_43_1143	TGME49_209170	209170	19365	2606	4857	5311	1272	278	3793
TGME49_009980_56_1940	TGME49_209985;TGME49_210095;TGME49_321700;TGME49_321710	ROP42/ROP43	12209	6092	7459	4631	9186	255	8994
TGME49_009980_75_1940	TGME49_209985;TGME49_210095;TGME49_321700;TGME49_321710	ROP42/ROP43	2957	940	9523	297	222	81	2485
TGME49_009980_8_2425	TGME49_209985;TGME49_210095;TGME49_321700;TGME49_321710	ROP42/ROP43	2057	874	1872	1094	1069	57	1094
TGME49_010090_10_1828	TGME49_209985;TGME49_210095;TGME49_321700;TGME49_321710	ROP42/ROP43	6574	3648	6375	5088	2614	380	6075
TGME49_010090_25_1371	TGME49_209985;TGME49_210095;TGME49_321700;TGME49_321710	ROP42/ROP43	12870	4260	8862	5869	11889	602	7346
TGME49_010090_57_1371	TGME49_209985;TGME49_210095;TGME49_321700;TGME49_321710	ROP42/ROP43	7934	3602	9248	9177	2822	220	9918
TGME49_010110_25_2040	TGME49_209985;TGME49_210095;TGME49_321700;TGME49_321710	ROP42/ROP43	6022	2671	1841	1843	940	82	1482
TGME49_010110_45_2040	TGME49_209985;TGME49_210095;TGME49_321700;TGME49_321710	ROP42/ROP43	2664	16	32	15	14	1	7
TGME49_010110_47_2550	TGME49_209985;TGME49_210095;TGME49_321700;TGME49_321710	ROP42/ROP43	706	121	214	7	4	1	15
TGME49_010110_9_2550	TGME49_209985;TGME49_210095;TGME49_321700;TGME49_321710	ROP42/ROP43	20325	8004	8719	13124	10131	369	7349
TGME49_010370_10_2750	TGME49_210370	ROP54	9387	3779	6293	7866	4957	316	6870
TGME49_010370_31_2200	TGME49_210370	ROP54	2904	733	2765	3927	8218	160	5274
TGME49_010370_44_2200	TGME49_210370	ROP54	2303	641	1645	684	10	40	404
TGME49_010370_5_2750	TGME49_210370	ROP54	5197	1013	618	91	30	20	188
TGME49_010370_52_2200	TGME49_210370	ROP54	32712	17163	27868	38238	26678	1174	29268
TGME49_010820_10_3605	TGME49_210820	210820	4605	2122	6648	4581	734	296	6229
TGME49_010820_25_3605	TGME49_210820	210820	2726	950	680	1111	193	52	769
TGME49_010820_33_3605	TGME49_210820	210820	10653	1347	891	168	121	23	275
TGME49_010820_46_3605	TGME49_210820	210820	4347	717	830	531	1000	25	514
TGME49_010820_61_2884	TGME49_210820	210820	1102	5	8	5	6	0	5
TGME49_011260_35_1806	TGME49_211260	ROP26	7879	1378	2069	1491	2736	67	2471
TGME49_011260_39_1806	TGME49_211260	ROP26	4780	1301	3099	1291	486	110	1718
TGME49_011260_4_2408	TGME49_211260	ROP26	8158	3442	11909	17432	16867	413	10267
TGME49_011260_54_1806	TGME49_211260	ROP26	3953	2901	2700	1503	1384	183	2377
TGME49_011260_58_1806	TGME49_211260	ROP26	3464	1470	2168	1502	1006	23	1545
TGME49_011290_13_2468	TGME49_211290	ROP15	4188	362	809	486	44	10	773
TGME49_011290_16_2468	TGME49_211290	ROP15	18382	2522	4098	4216	381	215	3338
TGME49_011290_34_2468	TGME49_211290	ROP15	1114	842	796	1337	124	73	766
TGME49_011290_41_2468	TGME49_211290	ROP15	4349	1155	3965	2282	2206	73	2521
TGME49_011290_45_2468	TGME49_211290	ROP15	6905	2410	5188	3053	6545	142	3515
TGME49_011460_10_1689	TGME49_211460	MYR4	480	225	23	3	3	1	247
TGME49_011460_14_1689	TGME49_211460	MYR4	2730	2111	7121	3410	4889	238	5438
TGME49_011460_58_1126	TGME49_211460	MYR4	1257	92	22	33	11	3	10
TGME49_011460_6_563	TGME49_211460	MYR4	3623	448	209	1038	50	26	1199
TGME49_011460_64_1126	TGME49_211460	MYR4	1905	505	864	4315	159	166	2147
TGME49_012300_11_3668	TGME49_212300	GRA32	5360	549	181	145	34	7	91
TGME49_012300_12_2882	TGME49_212300	GRA32	6625	943	6932	5783	10990	135	4202
TGME49_012300_13_2882	TGME49_212300	GRA32	5277	1656	3734	3199	3395	154	3617
TGME49_012300_4_2882	TGME49_212300	GRA32	0	0	0	0	0	0	0
TGME49_012300_8_2358	TGME49_212300	GRA32	9402	1827	1474	996	1020	30	659
TGME49_012410_23_930	TGME49_212410	GRA11A	11996	6142	9460	20349	29958	356	8684
TGME49_012410_30_1395	TGME49_212410	GRA11A	5801	1983	3016	3214	7008	91	2165
TGME49_012410_40_930	TGME49_212410	GRA11A	20952	11879	24845	18096	24316	1329	19502
TGME49_012410_49_465	TGME49_212410	GRA11A	2156	601	500	181	18	19	128
TGME49_012410_9_1395	TGME49_212410	GRA11A	7811	55	107	61	44	8	49
TGME49_013070_103_3624	TGME49_213069	213069	7918	229	88	37	63	10	44
TGME49_013070_104_3624	TGME49_213069	213069	3358	171	70	28	25	5	15
TGME49_013070_18_5436	TGME49_213069	213069	11092	336	132	55	43	3	46
TGME49_013070_74_3624	TGME49_213069	213069	4217	780	313	1177	280	14	571
TGME49_013070_83_3624	TGME49_213069	213069	8791	607	251	240	61	6	554
TGME49_013070_84_3624	TGME49_213069	213069	2554	234	130	14	30	2	24
TGME49_013070_88_3624	TGME49_213069	213069	3136	279	37	24	17	2	30
TGME49_013070_93_3624	TGME49_213069	213069	706	379	217	205	787	4	235
TGME49_014080_12_794	TGME49_214080	Toxofilin	10128	2493	3504	2517	1256	70	1861
TGME49_014080_18_794	TGME49_214080	Toxofilin	4176	2381	9222	10951	4855	321	4845
TGME49_014080_30_794	TGME49_214080	Toxofilin	5790	4599	6409	5311	3112	271	4279
TGME49_014080_37_794	TGME49_214080	Toxofilin	325	384	362	88	3	19	232
TGME49_014080_40_794	TGME49_214080	Toxofilin	0	0	0	0	0	0	0
TGME49_014410_2_1346	TGME49_214410	214410	2372	922	1265	1634	6791	56	1164
TGME49_014410_31_1346	TGME49_214410	214410	3062	2596	2198	3170	3803	118	2842
TGME49_014410_51_1346	TGME49_214410	214410	1800	1117	1226	1039	4628	104	1924
TGME49_014410_60_1346	TGME49_214410	214410	993	551	4020	1826	57	3	984
TGME49_014410_63_673	TGME49_214410	214410	8519	9430	18430	28051	23144	887	15297
TGME49_015160_13_543	TGME49_215160	215160	807	5	5	3	6	0	2
TGME49_015160_6_1086	TGME49_215160	215160	1146	10	12	9	6	1	1
TGME49_015160_8_1086	TGME49_215160	215160	2064	28	22	9	14	0	8
TGME49_015220_11_628	TGME49_215220	GRA22	4069	2586	1398	1329	1081	34	1667
TGME49_015220_19_628	TGME49_215220	GRA22	3550	373	263	902	22	31	729
TGME49_015220_35_1256	TGME49_215220	GRA22	21966	6010	3740	2443	370	120	4310
TGME49_015220_37_628	TGME49_215220	GRA22	3474	862	3606	5064	43	35	2053
TGME49_015220_40_1256	TGME49_215220	GRA22	4593	1328	1041	417	91	38	393
TGME49_015220_41_1256	TGME49_215220	GRA22	9614	1083	588	192	116	36	613
TGME49_015220_7_628	TGME49_215220	GRA22	22810	14802	19861	24253	5797	1052	23792
TGME49_015360_0_1425	TGME49_215360	GRA62	523	494	9208	2417	49502	146	8161
TGME49_015360_17_950	TGME49_215360	GRA62	2176	678	877	766	40	81	2203
TGME49_015360_2_950	TGME49_215360	GRA62	2476	566	1011	1382	20	53	1088
TGME49_015360_22_950	TGME49_215360	GRA62	2648	1093	2075	1783	188	162	1523
TGME49_015360_29_950	TGME49_215360	GRA62	1043	6	14	10	8	0	52
TGME49_015770_37_1172	TGME49_215775	ROP8	47266	27511	90302	86709	27577	2944	66074
TGME49_015770_45_586	TGME49_215775	ROP8	4159	1801	1216	3520	37	41	1904
TGME49_015770_49_1172	TGME49_215775	ROP8	2902	1614	4508	10300	2392	122	4764
TGME49_015770_52_586	TGME49_215775	ROP8	12367	9443	16961	16479	16978	786	14019
TGME49_015770_57_1172	TGME49_215775	ROP8	68989	18212	32686	16071	10731	1228	23019
TGME49_015780_17_2148	TGME49_215775	ROP8	0	0	0	0	0	0	0
TGME49_015780_18_2148	TGME49_215775	ROP8	1779	828	1041	2326	1198	174	1772
TGME49_015780_26_2148	TGME49_215775	ROP8	3071	1465	2929	3641	464	137	3454
TGME49_015780_36_1432	TGME49_215775	ROP8	7990	3879	5519	4511	1862	230	6978
TGME49_015910_23_2016	TGME49_215910	215910	12557	3909	5099	3157	3178	177	2820
TGME49_015910_23_4032	TGME49_215910	215910	26098	9845	24599	33682	28007	464	15848
TGME49_015910_50_5544	TGME49_215910	215910	12386	5280	15226	28209	20639	715	13761
TGME49_015910_54_1512	TGME49_215910	215910	14510	14278	30240	22348	5814	1011	18434
TGME49_015910_75_5544	TGME49_215910	215910	497	177	23	4	1	11	141
TGME49_017400_20_2349	TGME49_217400	217400	7116	2106	3780	1463	2249	159	2130
TGME49_017400_28_2349	TGME49_217400	217400	8794	3496	3692	7691	3356	187	4926
TGME49_017400_34_2349	TGME49_217400	217400	14986	2866	2822	2513	2405	133	4455
TGME49_017400_37_783	TGME49_217400	217400	5944	635	615	1338	652	16	1677
TGME49_017400_79_783	TGME49_217400	217400	12967	1348	1915	2988	3098	195	3906
TGME49_017430_15_2800	TGME49_217430	PI-1	1118	1168	3893	1082	114	178	2729
TGME49_017430_19_1680	TGME49_217430	PI-1	1435	288	119	17	10	2	116
TGME49_017430_2_2800	TGME49_217430	PI-1	5935	3221	5694	6511	1791	166	3423
TGME49_017430_32_1680	TGME49_217430	PI-1	3041	1178	1489	1271	470	61	2435
TGME49_017430_8_2800	TGME49_217430	PI-1	2294	2615	8875	7711	4068	359	5989
TGME49_017530_10_1522	TGME49_217530	GRA63	3832	673	2935	450	29	16	1264
TGME49_017530_13_1522	TGME49_217530	GRA63	31282	14025	47580	43884	48008	1046	31728
TGME49_017530_23_1522	TGME49_217530	GRA63	21741	14225	35911	39833	9155	980	28914
TGME49_017530_59_761	TGME49_217530	GRA63	1558	190	669	149	1523	27	762
TGME49_017530_64_1522	TGME49_217530	GRA63	4285	2357	7153	14558	7998	168	5207
TGME49_017680_14_13108	TGME49_217680	GRA57	42028	9179	3839	1205	1421	158	3600
TGME49_017680_19_13108	TGME49_217680	GRA57	415	1	5	2	1	1	4
TGME49_017680_2_13108	TGME49_217680	GRA57	906	13	12	9	7	1	2
TGME49_017680_4_13108	TGME49_217680	GRA57	1059	503	36	62	330	2	35
TGME49_017680_40_12656	TGME49_217680	GRA57	444	36	6	5	6	3	6
TGME49_018270_24_842	TGME49_218270	ROP48	9332	1719	1659	1569	155	75	3185
TGME49_018270_27_842	TGME49_218270	ROP48	8619	939	897	525	47	57	1736
TGME49_018270_3_1263	TGME49_218270	ROP48	13248	6480	12399	7609	4860	470	10727
TGME49_018270_33_842	TGME49_218270	ROP48	7728	2579	6347	4488	4253	356	6066
TGME49_018270_9_1263	TGME49_218270	ROP48	11091	6495	11421	9792	15700	327	10003
TGME49_019810_21_4132	TGME49_219810	GRA40	6125	1269	1098	2692	126	81	1671
TGME49_019810_47_6198	TGME49_219810	GRA40	7904	5894	14689	14896	7078	487	8730
TGME49_019810_58_6198	TGME49_219810	GRA40	11553	1778	2233	2502	1451	44	1976
TGME49_019810_76_5165	TGME49_219810	GRA40	15177	5263	6774	6835	7006	407	7171
TGME49_019810_84_4132	TGME49_219810	GRA40	5685	1857	2354	2445	15732	102	1958
TGME49_020240_25_2650	TGME49_220240	GRA31	1143	333	665	351	16	11	597
TGME49_020240_35_2650	TGME49_220240	GRA31	38549	12862	22665	22550	13413	880	22801
TGME49_020240_45_2650	TGME49_220240	GRA31	28012	4769	6705	7541	809	437	5362
TGME49_020240_60_2120	TGME49_220240	GRA31	39498	17431	68642	42944	50838	3024	55278
TGME49_020240_78_2120	TGME49_220240	GRA31	26420	5555	7963	4854	8197	279	10740
TGME49_020950_0_696	TGME49_220950	MAF1B	16515	5920	3951	4382	1898	150	3608
TGME49_020950_15_696	TGME49_220950	MAF1B	12940	3041	3165	904	1805	145	2730
TGME49_020950_32_696	TGME49_220950	MAF1B	15368	7211	7427	5971	4621	268	6955
TGME49_020950_44_696	TGME49_220950	MAF1B	30588	281	397	172	188	11	186
TGME49_020950_59_696	TGME49_220950	MAF1B	4499	3528	6838	4649	2856	258	4127
TGME49_021210_0_1419	TGME49_221210	CYP18	9884	3152	863	1199	524	34	454
TGME49_021210_2_1419	TGME49_221210	CYP18	2084	595	228	812	21	3	212
TGME49_021210_6_1419	TGME49_221210	CYP18	3394	822	105	178	508	2	224
TGME49_022100_14_3165	TGME49_222100	SOS1	12614	4046	9172	7165	1435	289	6576
TGME49_022100_38_3165	TGME49_222100	SOS1	15942	2105	4176	5949	3628	89	5567
TGME49_022100_45_1899	TGME49_222100	SOS1	6544	310	106	202	38	14	180
TGME49_022100_63_1899	TGME49_222100	SOS1	10545	1031	2819	568	1465	104	1281
TGME49_022100_66_2532	TGME49_222100	SOS1	56247	18988	29973	20764	17637	1534	26543
TGME49_022170_15_1392	TGME49_222170	GRA17	14108	10259	4400	4312	8340	355	4089
TGME49_022170_22_1392	TGME49_222170	GRA17	21529	5271	2297	3284	541	96	2097
TGME49_022170_36_1392	TGME49_222170	GRA17	12837	1616	205	100	93	6	70
TGME49_022170_55_1392	TGME49_222170	GRA17	10861	1709	862	218	69	16	415
TGME49_022170_62_1392	TGME49_222170	GRA17	10232	462	144	135	61	5	58
TGME49_023920_12_5304	TGME49_223920	RON3	9910	286	124	59	69	2	52
TGME49_023920_14_4488	TGME49_223920	RON3	18000	580	323	311	107	48	274
TGME49_023920_23_5304	TGME49_223920	RON3	9616	260	188	60	71	16	142
TGME49_023920_30_3264	TGME49_223920	RON3	11144	155	153	80	67	7	58
TGME49_023920_40_3264	TGME49_223920	RON3	11707	250	176	235	70	9	107
TGME49_025150_36_886	TGME49_225150	225150	22827	20997	20808	21917	13209	1164	22906
TGME49_025150_51_886	TGME49_225150	225150	8748	3150	3473	3160	2055	139	3418
TGME49_025150_54_1772	TGME49_225150	225150	30840	8242	8680	8999	8728	370	6868
TGME49_025150_75_886	TGME49_225150	225150	11249	2545	4964	4739	7514	65	2102
TGME49_025150_80_886	TGME49_225150	225150	13004	1802	1345	1089	113	35	2038
TGME49_025160_14_1434	TGME49_225160	225160	6694	426	146	62	43	6	76
TGME49_025160_30_1434	TGME49_225160	225160	16189	6684	6183	7405	2531	183	6152
TGME49_025160_34_1434	TGME49_225160	225160	8790	2911	5965	10991	1422	180	5346
TGME49_025160_44_1434	TGME49_225160	225160	7526	7904	8483	5103	2869	288	6803
TGME49_025160_6_1434	TGME49_225160	225160	8013	2989	4098	3549	169	133	3492
TGME49_025200_33_10881	TGME49_225200	225200	8005	1122	1987	1211	1212	72	2004
TGME49_025200_40_10881	TGME49_225200	225200	11047	3351	8628	3206	6038	204	4859
TGME49_025200_46_11718	TGME49_225200	225200	14504	3349	2073	3049	729	86	2370
TGME49_025200_51_1674	TGME49_225200	225200	5629	609	470	1265	31	70	588
TGME49_025200_82_837	TGME49_225200	225200	5832	2631	5682	6769	762	190	5285
TGME49_025320_28_1246	TGME49_225320	225320	10364	1758	882	1128	198	42	550
TGME49_025320_30_1246	TGME49_225320	225320	14595	3997	12594	9268	9432	448	7796
TGME49_025320_4_1869	TGME49_225320	225320	6389	2987	1855	6015	5872	124	1522
TGME49_025320_58_623	TGME49_225320	225320	6016	1916	1373	625	1541	68	2073
TGME49_025320_6_1246	TGME49_225320	225320	19328	2397	4340	2040	1843	105	2593
TGME49_025330_16_768	TGME49_225330	225330	12524	2448	3707	2824	2419	191	3749
TGME49_025330_19_768	TGME49_225330	225330	22718	6530	11543	12653	5255	321	8638
TGME49_025330_58_768	TGME49_225330	225330	6918	2551	4080	3366	2958	131	2965
TGME49_025330_66_768	TGME49_225330	225330	24215	10160	17437	24392	8995	880	23525
TGME49_025330_71_768	TGME49_225330	225330	28818	3212	7693	7425	3474	193	3659
TGME49_025860_28_5208	TGME49_225860	225860	3325	196	79	106	22	9	96
TGME49_025860_7_5208	TGME49_225860	225860	8634	1761	2984	3342	416	105	2264
TGME49_025860_78_4340	TGME49_225860	225860	12378	2461	3517	1700	487	152	3645
TGME49_025860_87_4340	TGME49_225860	225860	848	677	700	2067	107	25	1048
TGME49_025860_94_4340	TGME49_225860	225860	1130	238	148	318	319	14	564
TGME49_026380_19_1138	TGME49_226380	GRA35	26858	16519	37968	23514	8116	993	30528
TGME49_026380_49_569	TGME49_226380	GRA35	8262	3677	8903	4194	2384	344	5022
TGME49_026380_55_569	TGME49_226380	GRA35	9098	5232	7982	6512	8637	328	8116
TGME49_026380_62_569	TGME49_226380	GRA35	6221	6493	10029	4361	308	317	6500
TGME49_026380_9_1138	TGME49_226380	GRA35	5236	2925	5290	1909	6276	398	7974
TGME49_026690_10_562	TGME49_226690	226690	5779	4022	5808	2474	4728	373	5673
TGME49_026690_14_843	TGME49_226690	226690	752	5	14	7	4	0	3
TGME49_026690_24_843	TGME49_226690	226690	1395	401	770	1705	369	13	794
TGME49_026690_25_1124	TGME49_226690	226690	11831	1050	769	159	89	25	501
TGME49_026690_4_562	TGME49_226690	226690	1244	116	11	9	7	0	7
TGME49_027010_11_872	TGME49_227010	ROP30	14128	6081	12695	10487	3058	358	10960
TGME49_027010_2_872	TGME49_227010	ROP30	9786	1880	1028	1465	117	30	991
TGME49_027010_25_436	TGME49_227010	ROP30	27152	9401	22162	17089	7293	728	18377
TGME49_027010_32_436	TGME49_227010	ROP30	7722	1340	1099	2814	351	113	1438
TGME49_027010_6_872	TGME49_227010	ROP30	17946	6538	24551	25008	5728	669	17841
TGME49_027280_19_2260	TGME49_227280	GRA3	15067	12106	21048	12850	12784	675	21363
TGME49_027280_4_2260	TGME49_227280	GRA3	29180	18803	44611	37672	31214	1719	39561
TGME49_027280_45_1808	TGME49_227280	GRA3	7906	5639	11170	7679	3765	405	9247
TGME49_027280_50_1808	TGME49_227280	GRA3	29345	13812	22307	18327	13571	1137	23478
TGME49_027280_8_2260	TGME49_227280	GRA3	13828	9564	19036	15961	10381	884	22040
TGME49_027620_0_1612	TGME49_227620	GRA2	2546	1443	497	267	33	25	321
TGME49_027620_4_1209	TGME49_227620	GRA2	57417	16851	16247	25336	20829	1005	17903
TGME49_027620_8_1209	TGME49_227620	GRA2	7886	4662	3687	5283	5951	139	3385
TGME49_027810_19_968	TGME49_227810	ROP11	14058	3806	9090	4825	885	268	7179
TGME49_027810_24_968	TGME49_227810	ROP11	17719	10750	20320	27935	25830	1107	20321
TGME49_027810_32_968	TGME49_227810	ROP11	4270	989	2517	690	689	49	1012
TGME49_027810_44_968	TGME49_227810	ROP11	4855	1427	1329	1910	40	27	980
TGME49_027810_6_1452	TGME49_227810	ROP11	2205	1355	2078	1211	2710	59	1600
TGME49_028170_10_7128	TGME49_228170	GRA44	7106	45	95	36	28	4	34
TGME49_028170_12_6600	TGME49_228170	GRA44	4096	109	45	22	18	11	19
TGME49_028170_13_7128	TGME49_228170	GRA44	6317	87	63	38	35	4	42
TGME49_028170_24_6072	TGME49_228170	GRA44	7802	99	114	49	47	5	41
TGME49_028170_7_6864	TGME49_228170	GRA44	12391	239	154	78	73	6	63
TGME49_028760_2_1737	TGME49_228760	228760	3031	15	38	14	6	3	18
TGME49_028760_24_1737	TGME49_228760	228760	0	0	0	0	0	0	0
TGME49_028760_30_1737	TGME49_228760	228760	1552	9	20	11	8	0	10
TGME49_028760_32_1737	TGME49_228760	228760	4844	2855	1506	2420	529	84	3310
TGME49_028760_59_1737	TGME49_228760	228760	2621	70	28	30	21	1	146
TGME49_029010_15_2799	TGME49_229010	RON4	19878	5117	5923	5934	7819	232	7211
TGME49_029010_20_2799	TGME49_229010	RON4	8081	144	151	53	42	4	53
TGME49_029010_26_3732	TGME49_229010	RON4	1777	11	18	9	8	4	6
TGME49_029010_27_2799	TGME49_229010	RON4	5002	33	61	35	26	3	21
TGME49_029010_5_2799	TGME49_229010	RON4	15614	3237	4719	3035	771	134	2752
TGME49_029500_1_1086	TGME49_229500	229500	10857	285	254	512	193	10	241
TGME49_029500_28_1086	TGME49_229500	229500	4394	1226	1449	4473	95	77	2105
TGME49_029500_35_1086	TGME49_229500	229500	37757	1486	676	518	209	19	424
TGME49_029500_4_1086	TGME49_229500	229500	8714	1739	4754	2530	792	90	3563
TGME49_029500_45_1086	TGME49_229500	229500	8185	1019	1693	1128	3952	51	1353
TGME49_030180_105_5185	TGME49_230180	GRA24	6489	4124	4298	3273	3316	228	5055
TGME49_030180_4_6222	TGME49_230180	GRA24	13335	5473	4470	3589	1190	174	2903
TGME49_030180_51_5185	TGME49_230180	GRA24	8000	3895	5664	3693	2464	197	2206
TGME49_030180_89_5185	TGME49_230180	GRA24	8177	175	2129	106	57	59	528
TGME49_030180_96_4148	TGME49_230180	GRA24	8497	53	102	61	71	7	38
TGME49_030350_14_4155	TGME49_230350	RON11	6772	341	109	38	46	6	42
TGME49_030350_20_3324	TGME49_230350	RON11	916	360	195	389	8	7	53
TGME49_030350_23_3324	TGME49_230350	RON11	796	51	22	5	5	0	4
TGME49_030350_23_4155	TGME49_230350	RON11	1064	182	52	13	8	0	6
TGME49_030350_24_3324	TGME49_230350	RON11	2493	81	56	16	18	4	19
TGME49_031960_25_6846	TGME49_231960	GRA28	4397	1733	3313	2720	4427	79	1050
TGME49_031960_40_6846	TGME49_231960	GRA28	5502	3661	4757	5085	4177	132	4397
TGME49_031960_46_6846	TGME49_231960	GRA28	6060	5472	7313	4943	27874	490	6548
TGME49_031960_51_6846	TGME49_231960	GRA28	10059	5694	4790	5502	3623	226	2990
TGME49_031960_63_6846	TGME49_231960	GRA28	9387	4040	7970	4785	11425	262	7075
TGME49_032000_11_1442	TGME49_232000	GRA30	5618	3366	8740	8359	5409	336	8417
TGME49_032000_11_2163	TGME49_232000	GRA30	4602	1652	3358	4144	7896	186	2398
TGME49_032000_15_2163	TGME49_232000	GRA30	12789	7956	20012	21238	13054	713	17592
TGME49_032000_69_1442	TGME49_232000	GRA30	4410	2983	8940	6515	15951	212	5980
TGME49_032000_75_721	TGME49_232000	GRA30	3613	3758	15591	7098	21108	391	11045
TGME49_032020_15_2816	TGME49_232020	RON12	31	0	0	0	0	0	0
TGME49_032020_47_2816	TGME49_232020	RON12	34485	19517	32608	23566	21344	1012	33297
TGME49_032020_7_3520	TGME49_232020	RON12	19180	2615	2976	1258	299	85	1590
TGME49_032020_73_2112	TGME49_232020	RON12	15900	2617	2882	2521	827	116	1384
TGME49_032020_95_2816	TGME49_232020	RON12	10813	3024	2007	1464	2988	100	1420
TGME49_034370_17_1233	TGME49_234370	SRS42	3026	601	1315	615	11128	80	722
TGME49_034370_19_1233	TGME49_234370	SRS42	531	173	22	41	8	4	51
TGME49_034370_23_1233	TGME49_234370	SRS42	3394	2689	6096	3733	1732	215	4843
TGME49_034370_30_1233	TGME49_234370	SRS42	1696	470	764	262	20	19	1765
TGME49_034370_34_1233	TGME49_234370	SRS42	2070	795	1596	808	538	66	761
TGME49_034540_2_3640	TGME49_234540	234540	6988	2934	21667	32438	3753	1232	24428
TGME49_034540_20_3640	TGME49_234540	234540	1958	35	30	25	8	0	33
TGME49_034540_31_2912	TGME49_234540	234540	2040	267	220	73	11	8	127
TGME49_034540_5_3640	TGME49_234540	234540	8142	1214	3517	1863	8187	268	1777
TGME49_034540_55_2184	TGME49_234540	234540	7165	971	1913	1172	258	50	904
TGME49_034950_10_1588	TGME49_234950	234950	11005	2898	6551	3004	3571	211	5584
TGME49_034950_2_1588	TGME49_234950	234950	8298	2578	4137	3871	2224	167	3656
TGME49_034950_21_1191	TGME49_234950	234950	2710	400	134	336	100	8	316
TGME49_034950_24_1191	TGME49_234950	234950	10994	6393	13830	8336	10567	402	6606
TGME49_034950_7_1588	TGME49_234950	234950	7740	2212	5466	6337	1643	272	10751
TGME49_035130_39_1586	TGME49_235130	RASP1	14916	8588	11754	7524	4722	419	9084
TGME49_035130_49_1586	TGME49_235130	RASP1	6146	680	256	47	53	18	752
TGME49_035130_53_0	TGME49_235130	RASP1	12533	438	387	69	74	18	65
TGME49_035130_56_0	TGME49_235130	RASP1	6116	413	306	99	37	23	102
TGME49_035130_66_0	TGME49_235130	RASP1	6812	935	5486	1866	2671	132	3277
TGME49_036860_16_536	TGME49_236860	236860	2416	558	934	56	96	21	501
TGME49_036860_18_2144	TGME49_236860	236860	2909	1072	1208	385	53	104	771
TGME49_036860_20_1608	TGME49_236860	236860	1822	353	58	191	110	1	95
TGME49_036860_32_536	TGME49_236860	236860	11504	1728	2824	2712	503	56	2108
TGME49_036860_34_1876	TGME49_236860	236860	3134	104	49	66	20	8	77
TGME49_036870_1_822	TGME49_236870	GRA42	3998	1709	1157	1740	361	43	1222
TGME49_036870_15_822	TGME49_236870	GRA42	2147	1981	1202	1034	428	89	573
TGME49_036870_21_822	TGME49_236870	GRA42	973	45	13	7	40	0	110
TGME49_036870_23_822	TGME49_236870	GRA42	5289	1056	2598	441	40	64	2828
TGME49_036890_1_1712	TGME49_236890	GRA37	6739	4795	14128	20399	26398	750	19516
TGME49_036890_44_1284	TGME49_236890	GRA37	7110	3089	12393	8895	7454	470	9054
TGME49_036890_48_1284	TGME49_236890	GRA37	3085	572	2812	5907	83	137	3816
TGME49_037180_26_902	TGME49_237180	237180	4248	253	2728	328	47	138	1129
TGME49_037180_30_902	TGME49_237180	237180	138	1	1	3	2	0	0
TGME49_037180_34_902	TGME49_237180	237180	4275	2024	3514	2493	2761	74	2490
TGME49_037180_36_902	TGME49_237180	237180	1610	1448	3396	2929	524	67	4721
TGME49_037180_41_902	TGME49_237180	237180	31072	6583	7624	9664	16926	358	6688
TGME49_037230_36_3252	TGME49_237230	MYR3	13660	14759	16178	7683	8262	577	13551
TGME49_037230_67_2439	TGME49_237230	MYR3	1037	418	205	11	9	5	136
TGME49_037230_75_2439	TGME49_237230	MYR3	9964	5758	5924	3267	3794	157	5345
TGME49_037230_80_2439	TGME49_237230	MYR3	5951	3742	3066	2203	135	65	2246
TGME49_037500_0_698	TGME49_237500	PPM3A	15431	11800	21278	28659	11858	824	18677
TGME49_037500_10_698	TGME49_237500	PPM3A	7761	165	406	39	45	8	96
TGME49_037500_18_698	TGME49_237500	PPM3A	11348	2942	4795	2774	2312	164	3411
TGME49_037500_22_1745	TGME49_237500	PPM3A	24057	10349	15678	16245	16047	643	11387
TGME49_037500_9_1396	TGME49_237500	PPM3A	6045	652	1651	1221	122	46	1259
TGME49_037800_18_402	TGME49_237800	GRA11B	3991	4284	5038	8066	4544	222	4995
TGME49_037800_2_804	TGME49_237800	GRA11B	7559	1166	468	506	64	19	449
TGME49_037800_26_402	TGME49_237800	GRA11B	30404	13733	29967	19018	43210	1097	29830
TGME49_037800_34_804	TGME49_237800	GRA11B	9315	2094	5868	2206	348	219	4167
TGME49_037800_7_804	TGME49_237800	GRA11B	16842	8375	12377	9934	3022	430	11673
TGME49_037880_28_1437	TGME49_237880	GRA13	5637	1940	633	1110	203	43	610
TGME49_037880_32_1437	TGME49_237880	GRA13	376	43	302	1	21	0	34
TGME49_037880_38_1437	TGME49_237880	GRA13	1429	1043	1880	1206	22	58	1115
TGME49_037880_40_1437	TGME49_237880	GRA13	3	0	0	0	0	0	0
TGME49_037880_47_1437	TGME49_237880	GRA13	4591	3098	2593	1849	3367	65	2145
TGME49_039010_13_3185	TGME49_239010	HCE1_TEEGR	13003	8756	16326	14905	8382	690	12925
TGME49_039010_49_2548	TGME49_239010	HCE1_TEEGR	36023	13136	32858	38409	9516	1227	32217
TGME49_039010_62_2548	TGME49_239010	HCE1_TEEGR	15465	7816	16781	9546	6428	471	14856
TGME49_039010_70_2548	TGME49_239010	HCE1_TEEGR	15964	4737	14783	21098	8969	500	13134
TGME49_039010_77_2548	TGME49_239010	HCE1_TEEGR	13294	6996	13411	13726	7243	664	12508
TGME49_039600_18_2292	TGME49_239600	ROP23	9118	2490	8738	4842	9096	294	11505
TGME49_039600_4_1719	TGME49_239600	ROP23	13513	2111	2513	1884	781	112	1572
TGME49_039600_48_1719	TGME49_239600	ROP23	3356	523	525	154	998	4	662
TGME49_039600_64_1719	TGME49_239600	ROP23	7924	4317	5856	4963	2740	392	6354
TGME49_039600_68_1719	TGME49_239600	ROP23	3193	1120	3924	2346	4186	26	2193
TGME49_039740_10_2308	TGME49_239740	GRA14	7246	2934	4358	2356	5857	201	4529
TGME49_039740_15_2308	TGME49_239740	GRA14	13999	5351	9512	7421	4502	325	5997
TGME49_039740_18_2308	TGME49_239740	GRA14	6155	2480	5988	5888	4361	151	3819
TGME49_039740_39_1731	TGME49_239740	GRA14	15831	5982	9180	4451	15694	465	8029
TGME49_039740_48_1731	TGME49_239740	GRA14	9407	5096	8793	5093	1012	240	4611
TGME49_040060_25_664	TGME49_240060	IST	2239	1526	2037	340	2054	115	1899
TGME49_040060_57_1328	TGME49_240060	IST	5864	2142	1007	340	2474	49	870
TGME49_040060_59_664	TGME49_240060	IST	13716	8867	19903	12976	16271	699	14849
TGME49_040060_85_1328	TGME49_240060	IST	1252	386	257	94	2086	11	680
TGME49_040060_88_664	TGME49_240060	IST	17685	1659	2254	1140	1407	78	2169
TGME49_040090_62_1978	TGME49_240090	ROP34_WNG2	5091	5621	7363	5314	2187	146	6312
TGME49_040090_64_1978	TGME49_240090	ROP34_WNG2	1305	409	145	28	4	2	121
TGME49_040090_69_1978	TGME49_240090	ROP34_WNG2	2775	755	331	232	55	8	342
TGME49_040090_73_1978	TGME49_240090	ROP34_WNG2	3552	3095	3273	1892	1571	63	1568
TGME49_040090_78_1978	TGME49_240090	ROP34_WNG2	99906	54589	52210	56445	34749	3847	47037
TGME49_041000_1_912	TGME49_241000	ROP51	2104	197	242	194	12	8	90
TGME49_041000_12_912	TGME49_241000	ROP51	16	0	0	0	0	0	1
TGME49_041000_23_608	TGME49_241000	ROP51	6909	1701	903	494	905	26	1470
TGME49_041000_28_608	TGME49_241000	ROP51	2325	269	176	912	627	25	236
TGME49_041000_7_912	TGME49_241000	ROP51	244	0	0	1	0	0	1
TGME49_041610_21_910	TGME49_241610	GRA21	8243	5383	8841	6267	757	344	6338
TGME49_041610_31_910	TGME49_241610	GRA21	22111	15542	25504	24636	37935	976	20752
TGME49_041610_38_1365	TGME49_241610	GRA21	5766	2646	8005	14810	2724	278	4757
TGME49_041610_40_910	TGME49_241610	GRA21	11516	6339	14613	13106	6693	553	10079
TGME49_041610_6_910	TGME49_241610	GRA21	7762	4863	8934	6948	4326	223	7750
TGME49_042110_17_521	TGME49_242110	ROP38	4417	1821	4453	8423	1870	130	2571
TGME49_042110_20_521	TGME49_242110	ROP38	23785	1697	1851	1212	4090	50	1289
TGME49_042110_28_1042	TGME49_242110	ROP38	6351	2803	3945	1700	5044	209	4405
TGME49_042110_33_521	TGME49_242110	ROP38	5305	1634	2872	4566	8581	84	2508
TGME49_042110_46_521	TGME49_242110	ROP38	11850	4217	4517	3435	7613	260	3560
TGME49_042120_0_834	TGME49_242118	242118	21395	6755	13979	9318	8515	483	15708
TGME49_042120_1_1251	TGME49_242118	242118	25364	10581	11025	15707	2821	530	14213
TGME49_042120_12_834	TGME49_242118	242118	18107	8650	19988	16429	4771	604	13395
TGME49_042120_2_834	TGME49_242118	242118	8975	1853	6104	2724	1828	179	3066
TGME49_042120_27_834	TGME49_242118	242118	6514	2988	6865	2966	701	200	8356
TGME49_042230_25_904	TGME49_242230	ROP29	12957	5602	6494	4559	24699	257	5917
TGME49_042230_27_904	TGME49_242230	ROP29	9823	3328	7652	5285	2920	234	7832
TGME49_042230_30_904	TGME49_242230	ROP29	19583	2961	5240	1602	3289	122	3653
TGME49_042230_47_452	TGME49_242230	ROP29	15172	6663	9996	5871	1781	314	7229
TGME49_042230_52_452	TGME49_242230	ROP29	29509	13895	28222	40083	21312	963	24604
TGME49_042240_15_1386	TGME49_242240	ROP19A	16539	5726	15825	11957	6036	415	13439
TGME49_042240_17_924	TGME49_242240	ROP19A	20458	14846	27296	16235	19789	1128	20805
TGME49_042240_2_1386	TGME49_242240	ROP19A	4951	1923	4008	1117	73	123	2277
TGME49_042240_38_924	TGME49_242240	ROP19A	7423	988	1532	2875	1355	58	1192
TGME49_042240_6_1386	TGME49_242240	ROP19A	4896	1297	1066	921	459	37	1896
TGME49_042820_1_2528	TGME49_242820	242820	11208	587	574	78	71	9	307
TGME49_042820_13_2528	TGME49_242820	242820	3611	21	27	20	28	1	19
TGME49_042820_3_2528	TGME49_242820	242820	7518	115	108	51	54	7	49
TGME49_042820_31_1896	TGME49_242820	242820	3444	44	47	20	20	5	28
TGME49_042820_9_2528	TGME49_242820	242820	4001	117	298	21	27	16	361
TGME49_043690_24_2280	TGME49_243690	243690	350	2	1	0	3	0	0
TGME49_043690_27_2280	TGME49_243690	243690	853	114	4	3	8	0	5
TGME49_043690_31_2280	TGME49_243690	243690	1404	18	27	8	8	4	26
TGME49_043690_4_2280	TGME49_243690	243690	2412	301	372	171	17	8	99
TGME49_043690_50_1710	TGME49_243690	243690	5411	965	750	826	280	53	853
TGME49_043730_28_1586	TGME49_243730	ROP9	13715	6085	5108	4140	2191	377	5141
TGME49_043730_34_2379	TGME49_243730	ROP9	2485	56	30	19	13	2	16
TGME49_043730_37_1586	TGME49_243730	ROP9	16259	5826	4138	3410	2307	149	4050
TGME49_043730_50_1586	TGME49_243730	ROP9	5750	578	162	256	30	8	84
TGME49_043730_7_1586	TGME49_243730	ROP9	4309	2024	9788	4496	16722	204	8308
TGME49_044250_39_3345	TGME49_244250	244250	5850	3000	2524	1253	1863	129	2468
TGME49_044250_41_2676	TGME49_244250	244250	3578	2418	4672	3980	10011	252	3297
TGME49_044250_51_3345	TGME49_244250	244250	1540	376	28	512	1496	7	191
TGME49_044250_53_3345	TGME49_244250	244250	9778	1119	749	882	647	26	909
TGME49_044250_54_3345	TGME49_244250	244250	1995	300	471	131	150	6	203
TGME49_044530_1_2480	TGME49_244530	GRA47	18653	12188	25682	18807	43611	751	16117
TGME49_044530_11_2480	TGME49_244530	GRA47	7138	4527	8228	10970	17915	374	7755
TGME49_044530_32_2480	TGME49_244530	GRA47	2211	746	1142	449	31	32	1786
TGME49_044530_38_1984	TGME49_244530	GRA47	884	216	638	22	6	3	56
TGME49_044530_53_1984	TGME49_244530	GRA47	360	2	7	0	1	0	2
TGME49_046130_0_1449	TGME49_246130	246130	2974	2398	2586	4095	1641	118	4437
TGME49_046130_2_966	TGME49_246130	246130	109	0	4	1	1	0	0
TGME49_046130_24_966	TGME49_246130	246130	715	1188	3122	2032	585	143	2116
TGME49_046130_45_966	TGME49_246130	246130	76	1	0	1	1	0	0
TGME49_046130_9_1449	TGME49_246130	246130	1885	199	136	279	26	10	277
TGME49_046180_22_2068	TGME49_246178;TGME49_246182	246178/246182	2034	568	1244	1195	22	38	762
TGME49_046180_27_2068	TGME49_246178;TGME49_246182	246178/246182	6618	1731	1375	1414	516	60	2084
TGME49_046180_40_2068	TGME49_246178;TGME49_246182	246178/246182	8001	1743	1626	2448	527	73	2785
TGME49_046180_47_2068	TGME49_246178;TGME49_246182	246178/246182	10949	2113	4162	4271	5683	107	5262
TGME49_046180_49_2068	TGME49_246178;TGME49_246182	246178/246182	3081	340	212	176	2150	4	252
TGME49_046550_13_997	TGME49_246550	ASP3	5928	63	81	31	46	5	34
TGME49_046550_27_997	TGME49_246550	ASP3	6912	134	78	46	34	3	42
TGME49_046550_28_2991	TGME49_246550	ASP3	1572	8	25	9	9	2	6
TGME49_046550_48_997	TGME49_246550	ASP3	4358	21	52	27	21	1	21
TGME49_046550_68_1994	TGME49_246550	ASP3	8059	420	2369	13564	1086	67	941
TGME49_046710_11_1724	TGME49_246710	246710	8	0	0	0	0	0	0
TGME49_046710_14_2155	TGME49_246710	246710	2613	285	516	129	293	11	193
TGME49_046710_15_1724	TGME49_246710	246710	7804	1607	1638	1842	886	35	1290
TGME49_046710_19_1724	TGME49_246710	246710	1330	54	37	7	8	4	16
TGME49_046710_8_2155	TGME49_246710	246710	2030	290	229	40	13	3	272
TGME49_047220_35_3480	TGME49_247220	247220	3799	1034	2766	2507	6916	74	3121
TGME49_047220_42_3480	TGME49_247220	247220	1826	1704	3347	1593	40	66	2096
TGME49_047220_47_3480	TGME49_247220	247220	1022	253	10	8	8	6	10
TGME49_047220_55_3480	TGME49_247220	247220	498	94	59	5	18	1	20
TGME49_047220_68_3480	TGME49_247220	247220	1475	764	1551	1012	777	48	1038
TGME49_047520_22_2305	TGME49_247520	WIP	1553	1125	882	2172	3208	65	1908
TGME49_047520_3_2305	TGME49_247520	WIP	10943	8696	10195	6594	6822	326	9455
TGME49_047520_49_1844	TGME49_247520	WIP	13479	4532	6330	5439	2877	243	5184
TGME49_047520_56_1844	TGME49_247520	WIP	0	0	0	0	0	0	0
TGME49_047520_77_1844	TGME49_247520	WIP	4751	1847	3173	2551	981	78	2142
TGME49_047530_21_1266	TGME49_247530	247530	9600	6357	18585	17021	5102	718	16642
TGME49_047530_28_1266	TGME49_247530	247530	5413	3983	6651	8341	2293	215	7701
TGME49_047530_33_1266	TGME49_247530	247530	39501	24623	51092	40011	25960	1672	36432
TGME49_047530_42_1266	TGME49_247530	247530	14611	5898	17057	11002	2707	500	14868
TGME49_047530_49_1266	TGME49_247530	247530	6546	3157	8878	10804	1768	101	7593
TGME49_048510_125_19995	TGME49_248510	248510	17948	616	286	234	107	58	213
TGME49_048510_132_34658	TGME49_248510	248510	12002	1563	1926	773	413	54	181
TGME49_048510_154_25327	TGME49_248510	248510	1770	256	411	282	18	14	847
TGME49_048510_21_21328	TGME49_248510	248510	6254	517	750	1586	66	32	202
TGME49_048510_29_37324	TGME49_248510	248510	6818	5061	8999	6996	17593	264	8084
TGME49_048990_10_1683	TGME49_248990	248990	2285	54	23	7	6	4	29
TGME49_048990_18_1683	TGME49_248990	248990	28	0	2	0	0	0	1
TGME49_048990_20_1683	TGME49_248990	248990	7836	3824	5847	11999	10897	177	6876
TGME49_048990_23_1683	TGME49_248990	248990	2497	341	526	453	23	20	1172
TGME49_048990_45_1122	TGME49_248990	248990	2428	765	993	3298	1317	55	2244
TGME49_049990_38_5445	TGME49_249990	GRA70	3037	530	97	87	26	3	106
TGME49_049990_48_5445	TGME49_249990	GRA70	148	32	1	0	0	0	1
TGME49_049990_58_5445	TGME49_249990	GRA70	781	130	64	47	7	3	19
TGME49_049990_64_5445	TGME49_249990	GRA70	3190	1879	446	116	25	25	305
TGME49_049990_80_5445	TGME49_249990	GRA70	10316	631	1121	281	171	42	434
TGME49_051540_34_580	TGME49_251540	GRA9	8705	9945	29062	27120	23859	935	22316
TGME49_051540_40_580	TGME49_251540	GRA9	3499	2582	4696	4084	628	77	2632
TGME49_051540_45_580	TGME49_251540	GRA9	19250	10749	25047	18280	9843	511	23328
TGME49_051540_52_580	TGME49_251540	GRA9	19852	7538	14813	15930	7427	398	14703
TGME49_051540_59_580	TGME49_251540	GRA9	6088	2770	3979	2936	13398	197	3185
TGME49_052360_12_477	TGME49_252360	ROP24	13340	4304	9583	7256	2769	231	8427
TGME49_052360_15_954	TGME49_252360	ROP24	12101	9325	16941	13290	14611	663	10691
TGME49_052360_21_954	TGME49_252360	ROP24	7097	1990	2757	13771	703	107	4896
TGME49_052360_40_954	TGME49_252360	ROP24	9679	4244	8471	16635	5300	475	8631
TGME49_052360_51_954	TGME49_252360	ROP24	12064	4775	10971	13855	5982	916	17817
TGME49_052500_1_1852	TGME49_252500	252500	6606	897	573	264	45	11	491
TGME49_052500_15_1852	TGME49_252500	252500	5474	1652	2583	443	5316	89	1271
TGME49_052500_39_1389	TGME49_252500	252500	11215	1862	3953	2776	5665	78	1924
TGME49_052500_5_1852	TGME49_252500	252500	20313	3882	6852	5166	4837	284	4203
TGME49_052500_51_1389	TGME49_252500	252500	9707	1576	1084	569	88	47	764
TGME49_053130_10_546	TGME49_253130	253130	1258	153	551	5	11	6	15
TGME49_053130_16_546	TGME49_253130	253130	1207	284	592	71	11	12	475
TGME49_053130_18_546	TGME49_253130	253130	3738	1055	1198	888	25	103	2322
TGME49_053130_4_546	TGME49_253130	253130	1341	145	226	1725	26	49	36
TGME49_053130_6_546	TGME49_253130	253130	6623	541	1033	595	52	57	1946
TGME49_053330_16_2370	TGME49_253330	BPK1	5459	1979	1375	3317	483	92	1703
TGME49_053330_17_2370	TGME49_253330	BPK1	3092	722	584	2665	204	40	277
TGME49_053330_2_1896	TGME49_253330	BPK1	5517	2442	3520	2746	859	147	2614
TGME49_053330_3_1896	TGME49_253330	BPK1	33126	10439	14250	15378	8243	648	13914
TGME49_053330_44_1422	TGME49_253330	BPK1	5	0	0	0	0	0	0
TGME49_053330_47_1422	TGME49_253330	BPK1	336	800	3734	4920	1309	298	2951
TGME49_053330_8_2370	TGME49_253330	BPK1	0	0	0	0	0	0	0
TGME49_053370_29_10318	TGME49_253370	RON4L1	6262	1386	3693	2312	418	118	2361
TGME49_053370_31_3685	TGME49_253370	RON4L1	10131	2278	2930	1907	543	113	1326
TGME49_053370_31_5896	TGME49_253370	RON4L1	17263	2564	4589	4336	1127	194	3424
TGME49_053370_37_1474	TGME49_253370	RON4L1	1553	599	324	105	438	14	96
TGME49_053370_57_3685	TGME49_253370	RON4L1	6183	1402	2537	1350	121	101	2414
TGME49_054000_23_2455	TGME49_254000	GRA48	5130	69	61	26	29	4	38
TGME49_054000_49_2455	TGME49_254000	GRA48	10984	831	211	431	72	8	125
TGME49_054000_58_2455	TGME49_254000	GRA48	6130	35	72	31	35	2	28
TGME49_054000_63_2455	TGME49_254000	GRA48	3359	111	37	27	16	5	21
TGME49_054000_7_2455	TGME49_254000	GRA48	10852	2085	2624	2780	6469	243	1445
TGME49_054070_10_996	TGME49_254070	254070	3790	1743	1835	610	135	173	2174
TGME49_054070_21_664	TGME49_254070	254070	746	521	4737	1044	42	41	1955
TGME49_054070_29_664	TGME49_254070	254070	3628	1382	1482	842	10818	100	2147
TGME49_054070_3_996	TGME49_254070	254070	4035	87	114	26	170	2	165
TGME49_054070_6_996	TGME49_254070	254070	3586	935	1539	540	892	67	2281
TGME49_054080_18_461	TGME49_254080	254080	2411	111	113	61	17	6	113
TGME49_054080_20_461	TGME49_254080	254080	1276	835	523	431	1562	34	443
TGME49_054080_29_922	TGME49_254080	254080	3160	382	611	185	512	35	281
TGME49_054080_36_461	TGME49_254080	254080	1436	539	1562	140	21	43	567
TGME49_054080_5_922	TGME49_254080	254080	1436	177	112	12	12	4	143
TGME49_054470_4_899	TGME49_254470	MYR1	9006	2874	2858	2048	428	309	3904
TGME49_054470_42_1798	TGME49_254470	MYR1	1	0	0	0	0	0	0
TGME49_054470_56_1798	TGME49_254470	MYR1	9554	3448	3369	2464	4757	160	5335
TGME49_054470_89_0	TGME49_254470	MYR1	16784	6746	7284	4729	3181	190	4555
TGME49_054470_91_1798	TGME49_254470	MYR1	20332	5394	8547	6291	29350	422	6371
TGME49_054720_25_842	TGME49_254720	GRA8	2628	1608	938	1157	485	53	2691
TGME49_054720_38_842	TGME49_254720	GRA8	6306	6625	13123	7305	11737	622	10003
TGME49_054720_53_842	TGME49_254720	GRA8	12868	8553	10956	4670	4912	465	7464
TGME49_054720_72_842	TGME49_254720	GRA8	2271	1053	673	231	104	35	207
TGME49_054720_9_842	TGME49_254720	GRA8	21582	20499	39867	24043	19669	1750	29282
TGME49_054880_1_1360	TGME49_254880	254880	1215	530	150	129	11	6	189
TGME49_054880_21_3060	TGME49_254880	254880	15427	3197	8364	15576	3736	372	6525
TGME49_054880_25_4080	TGME49_254880	254880	1737	520	743	1595	37	14	1165
TGME49_054880_29_1020	TGME49_254880	254880	2928	470	293	260	524	20	380
TGME49_054880_33_1020	TGME49_254880	254880	4868	1651	4095	2311	61	62	3128
TGME49_058230_2_1960	TGME49_258230	ROP20	6794	2353	7459	16439	1645	272	2801
TGME49_058230_35_980	TGME49_258230	ROP20	26375	10034	18538	14639	18828	774	14977
TGME49_058230_38_1470	TGME49_258230	ROP20	13827	2640	3731	1828	1412	105	3587
TGME49_058230_47_1470	TGME49_258230	ROP20	12599	7617	8965	8748	4471	614	10496
TGME49_058230_8_1470	TGME49_258230	ROP20	14569	3366	8045	3329	4518	367	6136
TGME49_058360_18_3340	TGME49_258360	258360	8277	839	1140	548	3060	59	911
TGME49_058360_3_3340	TGME49_258360	258360	15698	2899	4339	15367	761	117	4344
TGME49_058360_3_4008	TGME49_258360	258360	14745	5539	11102	5961	6232	395	8387
TGME49_058360_55_3340	TGME49_258360	258360	17693	3127	2205	2612	2030	88	1293
TGME49_058360_9_3340	TGME49_258360	258360	23	0	0	1	0	0	0
TGME49_058370_1_2200	TGME49_258370	ROP28	7731	2988	3891	2023	3970	108	4537
TGME49_058370_12_1760	TGME49_258370	ROP28	2815	1302	2190	226	17	61	1709
TGME49_058370_13_2200	TGME49_258370	ROP28	5894	2872	5387	1930	644	83	2987
TGME49_058370_25_2200	TGME49_258370	ROP28	14955	3650	4573	4129	1727	205	4654
TGME49_058370_44_1760	TGME49_258370	ROP28	5344	488	354	33	259	26	159
TGME49_058460_10_1455	TGME49_258462	258462	6139	2399	4964	3670	888	74	2610
TGME49_058460_22_1455	TGME49_258462	258462	1543	433	537	372	11	6	103
TGME49_058460_29_1455	TGME49_258462	258462	256	1	4	1	2	0	1
TGME49_058460_36_1455	TGME49_258462	258462	448	6	52	1	2	1	1
TGME49_058460_4_1455	TGME49_258462	258462	669	400	225	1064	274	0	171
TGME49_058580_21_2284	TGME49_258580	ROP17	15206	5001	2016	1552	5730	112	2714
TGME49_058580_39_1713	TGME49_258580	ROP17	12654	2352	2332	1153	241	97	1659
TGME49_058580_52_1713	TGME49_258580	ROP17	10634	1496	908	378	83	87	1239
TGME49_058580_59_2284	TGME49_258580	ROP17	0	0	0	0	0	0	0
TGME49_058580_66_2284	TGME49_258580	ROP17	5637	2724	705	773	1420	62	1577
TGME49_058660_3_2895	TGME49_258660	ROP6	7984	3538	7146	5540	3866	190	3594
TGME49_058660_31_2316	TGME49_258660	ROP6	6482	961	868	1568	99	29	1916
TGME49_058660_39_2316	TGME49_258660	ROP6	12060	1543	1645	1860	13207	44	1323
TGME49_058660_48_2316	TGME49_258660	ROP6	6749	1626	1963	989	522	98	2442
TGME49_058660_64_2316	TGME49_258660	ROP6	1778	1436	2859	3172	492	239	2234
TGME49_058800_13_704	TGME49_258800	ROP31	3738	943	1724	489	211	40	1087
TGME49_058800_15_704	TGME49_258800	ROP31	8046	3881	6250	5869	11458	404	6488
TGME49_058800_24_704	TGME49_258800	ROP31	10861	1909	3744	5481	329	111	3840
TGME49_058800_32_352	TGME49_258800	ROP31	40984	2822	4158	2848	3083	246	3367
TGME49_058800_8_704	TGME49_258800	ROP31	8591	3199	2679	2979	825	51	1335
TGME49_058870_1_5466	TGME49_258870	CST7	6534	2659	2486	1736	711	70	2076
TGME49_058870_10_5466	TGME49_258870	CST7	14644	4232	2952	2679	2668	85	2287
TGME49_058870_17_5466	TGME49_258870	CST7	12005	5447	15843	13308	16003	504	13003
TGME49_058870_22_5466	TGME49_258870	CST7	3474	2036	479	339	135	47	733
TGME49_058870_38_4555	TGME49_258870	CST7	52585	11998	7921	8509	2338	262	7577
TGME49_059830_33_818	TGME49_259830	DGK2	13163	1276	1103	663	114	14	1122
TGME49_059830_52_1636	TGME49_259830	DGK2	23340	3649	1880	2031	418	106	1974
TGME49_059830_54_818	TGME49_259830	DGK2	17800	2515	900	1255	898	65	736
TGME49_059830_83_0	TGME49_259830	DGK2	12877	1844	987	346	273	25	833
TGME49_059830_96_0	TGME49_259830	DGK2	31392	7194	9065	6854	10861	561	9345
TGME49_060520_1_1748	TGME49_260520	CST6_GRA53	2848	576	2027	346	65	27	2911
TGME49_060520_20_1748	TGME49_260520	CST6_GRA53	1108	445	368	20	9	16	325
TGME49_060520_33_1748	TGME49_260520	CST6_GRA53	6308	1788	1595	1315	100	48	1827
TGME49_060520_38_1311	TGME49_260520	CST6_GRA53	2702	1095	1432	677	76	57	889
TGME49_060520_44_1311	TGME49_260520	CST6_GRA53	2709	680	1506	1847	198	23	1203
TGME49_061440_13_3091	TGME49_261440	ARO	2864	13	33	19	16	0	19
TGME49_061440_4_2529	TGME49_261440	ARO	2500	85	40	11	19	0	10
TGME49_061440_4_4215	TGME49_261440	ARO	6420	107	69	31	40	5	33
TGME49_061440_7_2529	TGME49_261440	ARO	10391	130	160	89	66	6	105
TGME49_061440_9_3653	TGME49_261440	ARO	1463	63	21	5	9	1	10
TGME49_061740_14_1308	TGME49_261740	ROP47	3061	487	375	636	443	57	287
TGME49_061740_2_1308	TGME49_261740	ROP47	412	2	10	4	3	0	4
TGME49_061740_22_1308	TGME49_261740	ROP47	0	0	0	0	0	0	0
TGME49_061740_7_1308	TGME49_261740	ROP47	0	0	0	0	0	0	0
TGME49_061740_8_1308	TGME49_261740	ROP47	11567	394	270	163	74	5	72
TGME49_061750_14_4200	TGME49_261750	RON10	3031	319	76	16	13	8	64
TGME49_061750_18_4200	TGME49_261750	RON10	1590	955	930	167	47	30	1517
TGME49_061750_26_3360	TGME49_261750	RON10	1791	342	45	95	10	3	76
TGME49_061750_30_4200	TGME49_261750	RON10	5	0	0	0	0	0	0
TGME49_061750_31_5040	TGME49_261750	RON10	25522	822	1228	1574	205	37	2507
TGME49_062050_11_1575	TGME49_262050	ROP39	9721	4137	4921	2410	32707	256	2713
TGME49_062050_14_1050	TGME49_262050	ROP39	14097	7481	10399	10866	2268	550	9005
TGME49_062050_24_1050	TGME49_262050	ROP39	25816	12764	17661	20748	13158	752	21331
TGME49_062050_29_1050	TGME49_262050	ROP39	8916	2218	1725	5415	11805	227	2655
TGME49_062050_46_525	TGME49_262050	ROP39	7208	5854	11218	12697	5875	410	8642
TGME49_062400_10_7406	TGME49_262400	262400	3139	1009	2318	1298	780	43	1817
TGME49_062400_10_8694	TGME49_262400	262400	2810	635	87	75	12	3	59
TGME49_062400_22_8372	TGME49_262400	262400	4102	1479	779	322	66	40	702
TGME49_062400_28_7406	TGME49_262400	262400	9325	4441	10974	8101	6168	296	7815
TGME49_062400_8_8050	TGME49_262400	262400	13150	3581	1823	1604	325	80	2772
TGME49_062730_15_2865	TGME49_262730	ROP16	22504	9416	15259	7194	4775	414	10235
TGME49_062730_27_2865	TGME49_262730	ROP16	8185	4605	10985	5579	4897	489	13187
TGME49_062730_35_2292	TGME49_262730	ROP16	7464	5346	11820	4107	4216	485	8705
TGME49_062730_52_2292	TGME49_262730	ROP16	5049	2540	3917	2317	1476	134	3065
TGME49_062730_75_2865	TGME49_262730	ROP16	5136	179	186	45	40	5	49
TGME49_062920_1_676	TGME49_262920	DEGP	4060	2822	3290	2938	1687	126	2377
TGME49_062920_15_676	TGME49_262920	DEGP	4888	4100	9958	12958	1271	336	7749
TGME49_062920_33_338	TGME49_262920	DEGP	1220	522	1174	1589	12	46	837
TGME49_062920_37_676	TGME49_262920	DEGP	1073	251	95	10	7	18	629
TGME49_062920_5_676	TGME49_262920	DEGP	509	22	4	4	3	0	3
TGME49_063220_2_932	TGME49_263220	ROP21	14177	6344	8143	9679	24781	484	6360
TGME49_063220_42_1864	TGME49_263220	ROP21	26552	5138	7822	8030	4887	269	5299
TGME49_063220_50_1864	TGME49_263220	ROP21	7155	2570	2580	1662	222	259	2917
TGME49_063220_70_932	TGME49_263220	ROP21	28885	11423	16225	14875	8161	497	15231
TGME49_063220_99_0	TGME49_263220	ROP21	8524	2628	4510	1842	1492	107	2550
TGME49_064600_22_1311	TGME49_264600	264600	932	257	675	372	6	7	497
TGME49_064600_28_1311	TGME49_264600	264600	15210	9341	26190	18832	16772	742	21893
TGME49_064600_35_874	TGME49_264600	264600	39	0	0	0	0	0	0
TGME49_064600_36_1311	TGME49_264600	264600	102	3	2	2	0	0	0
TGME49_064600_5_1311	TGME49_264600	264600	2917	2994	8677	7998	8051	493	9363
TGME49_064660_13_2432	TGME49_264660	CST1	2642	632	1086	1379	323	27	575
TGME49_064660_21_2736	TGME49_264660	CST1	0	0	0	0	0	0	0
TGME49_064660_24_1824	TGME49_264660	CST1	13644	2787	5686	6942	5962	112	3798
TGME49_064660_25_3952	TGME49_264660	CST1	886	135	14	14	38	1	175
TGME49_064660_30_2128	TGME49_264660	CST1	38973	16419	25401	20464	11193	884	17328
TGME49_066050_1_842	TGME49_266050	266050	992	364	603	222	299	10	438
TGME49_066050_23_842	TGME49_266050	266050	9317	4500	16462	16637	19022	539	12419
TGME49_066050_30_842	TGME49_266050	266050	7960	2554	3178	2225	529	129	1920
TGME49_066050_33_842	TGME49_266050	266050	9422	4041	16806	26350	1255	431	17375
TGME49_066050_6_842	TGME49_266050	266050	0	0	0	0	0	0	0
TGME49_066430_0_720	TGME49_266435	266435	15	0	0	0	0	0	0
TGME49_066430_16_480	TGME49_266435	266435	1281	243	33	11	7	2	9
TGME49_066430_21_480	TGME49_266435	266435	8006	1676	612	107	65	22	360
TGME49_066430_26_480	TGME49_266435	266435	1717	795	322	348	24	48	794
TGME49_066440_10_1138	TGME49_266435	266435	4238	561	175	31	57	4	236
TGME49_066440_12_2276	TGME49_266435	266435	554	2	5	4	3	0	2
TGME49_066440_15_1138	TGME49_266435	266435	13625	3676	1999	1035	150	72	1032
TGME49_066440_23_1138	TGME49_266435	266435	3219	292	48	20	143	6	22
TGME49_066440_67_2276	TGME49_266435	266435	4371	455	140	63	87	19	50
TGME49_067740_3_1100	TGME49_267740	267740	4589	1389	1746	1293	98	100	1619
TGME49_067740_39_550	TGME49_267740	267740	6773	2546	15052	8974	1167	327	9779
TGME49_067740_49_550	TGME49_267740	267740	2243	1837	2062	832	1882	82	2100
TGME49_068760_12_2152	TGME49_268760	268760	722	54	33	3	3	1	85
TGME49_068760_23_2152	TGME49_268760	268760	5761	2383	1854	866	321	85	1999
TGME49_068760_28_2152	TGME49_268760	268760	27997	19026	25359	21379	44110	973	25090
TGME49_068760_41_2152	TGME49_268760	268760	5562	517	247	111	42	16	330
TGME49_068760_7_2152	TGME49_268760	268760	51015	12721	20264	18310	6104	1064	17829
TGME49_068790_17_942	TGME49_268790	GRA58	184	10	0	1	1	0	0
TGME49_068790_20_942	TGME49_268790	GRA58	4973	2296	5539	14271	13161	260	6213
TGME49_068790_25_942	TGME49_268790	GRA58	3047	901	700	1063	35	34	1044
TGME49_068790_29_942	TGME49_268790	GRA58	3738	2500	2506	2197	4582	122	1692
TGME49_068790_9_942	TGME49_268790	GRA58	516	41	172	507	570	4	82
TGME49_068900_1_4644	TGME49_268900	GRA10	18655	203	222	136	130	17	129
TGME49_068900_18_3096	TGME49_268900	GRA10	20114	3394	4644	6220	4396	184	6194
TGME49_068900_2_3096	TGME49_268900	GRA10	17466	262	430	107	105	14	110
TGME49_068900_27_3870	TGME49_268900	GRA10	10696	71	132	61	60	6	66
TGME49_068900_76_3870	TGME49_268900	GRA10	5585	180	67	27	35	5	36
TGME49_068970_13_1269	TGME49_268970	268970	2461	390	763	1351	244	31	1158
TGME49_068970_17_1269	TGME49_268970	268970	7445	3585	5055	5373	1917	124	4567
TGME49_068970_20_1269	TGME49_268970	268970	20727	8724	13879	12412	6037	421	12372
TGME49_068970_44_846	TGME49_268970	268970	1510	749	866	425	336	34	1057
TGME49_068970_9_1269	TGME49_268970	268970	16906	2180	3611	1078	449	94	2818
TGME49_069460_14_1728	TGME49_269460	EFPP	12193	5217	5304	3427	1043	231	3864
TGME49_069460_21_3456	TGME49_269460	EFPP	7150	1520	523	359	592	16	289
TGME49_069460_41_6048	TGME49_269460	EFPP	24217	3522	3463	2956	6220	137	3455
TGME49_069460_5_5184	TGME49_269460	EFPP	9754	671	341	298	62	12	227
TGME49_069460_6_864	TGME49_269460	EFPP	4966	1573	2141	669	626	58	1404
TGME49_069690_1_1502	TGME49_269690	GRA29	3654	3627	9594	5699	8499	346	8448
TGME49_069690_14_2253	TGME49_269690	GRA29	35007	7864	18826	13570	13326	279	13298
TGME49_069690_18_1502	TGME49_269690	GRA29	3806	1196	2749	7131	3251	201	3446
TGME49_069690_40_2253	TGME49_269690	GRA29	19315	9457	20400	13549	14236	425	9568
TGME49_069690_9_2253	TGME49_269690	GRA29	10997	2405	4572	4942	1982	211	3306
TGME49_069880_13_771	TGME49_269885	TLN1	1502	408	1356	905	14	38	230
TGME49_069880_18_771	TGME49_269885	TLN1	238	455	235	127	3	15	342
TGME49_069880_21_771	TGME49_269885	TLN1	2963	847	2452	1415	711	216	1731
TGME49_069880_3_771	TGME49_269885	TLN1	886	116	29	11	936	1	9
TGME49_069880_7_771	TGME49_269885	TLN1	4678	1852	1887	3445	986	96	2833
TGME49_069890_23_810	TGME49_269885	TLN1	3211	499	201	130	37	11	622
TGME49_069890_28_810	TGME49_269885	TLN1	2122	644	123	1349	13	34	134
TGME49_069890_55_0	TGME49_269885	TLN1	9892	3519	3807	8809	9849	279	5103
TGME49_069890_59_0	TGME49_269885	TLN1	15	0	0	0	0	0	0
TGME49_069890_73_0	TGME49_269885	TLN1	1381	156	1069	442	11	22	209
TGME49_069920_0_6762	TGME49_269920	269920	18774	3675	7024	5441	3130	195	6859
TGME49_069920_20_8232	TGME49_269920	269920	9016	1506	1681	1755	499	56	914
TGME49_069920_25_8232	TGME49_269920	269920	11643	1846	1983	1950	261	76	2236
TGME49_069920_4_8232	TGME49_269920	269920	5676	1454	1809	1189	1355	79	2366
TGME49_069920_5_5880	TGME49_269920	269920	9648	986	784	715	76	36	1053
TGME49_069950_24_4930	TGME49_269950	GRA61	9238	2989	461	903	110	36	471
TGME49_069950_44_4930	TGME49_269950	GRA61	8793	2095	909	580	121	70	995
TGME49_069950_76_4930	TGME49_269950	GRA61	3293	849	548	179	243	18	295
TGME49_069950_82_4930	TGME49_269950	GRA61	2605	743	82	29	46	5	54
TGME49_069950_9_4930	TGME49_269950	GRA61	1896	562	240	217	12	2	172
TGME49_070200_27_2950	TGME49_270200	270200	4249	1681	947	490	729	66	813
TGME49_070200_52_2360	TGME49_270200	270200	2500	948	325	230	912	34	230
TGME49_070200_53_2950	TGME49_270200	270200	290	96	1	8	4	3	21
TGME49_070200_63_2360	TGME49_270200	270200	3134	36	37	22	16	4	19
TGME49_070200_70_1770	TGME49_270200	270200	3338	1543	3759	1287	1734	91	1259
TGME49_070240_1_1659	TGME49_270240	MAG1	6853	4427	10876	6878	8664	359	11280
TGME49_070240_10_1659	TGME49_270240	MAG1	4229	2767	5479	4669	9012	83	3343
TGME49_070240_14_1659	TGME49_270240	MAG1	8611	1459	4223	1979	1339	98	3064
TGME49_070240_45_1659	TGME49_270240	MAG1	26950	7609	34189	22089	10966	919	21740
TGME49_070240_57_1106	TGME49_270240	MAG1	10558	2472	4670	2068	2347	93	3944
TGME49_070250_10_1868	TGME49_270250	GRA1	2536	481	396	542	20	23	250
TGME49_070250_14_1868	TGME49_270250	GRA1	3816	146	42	29	21	2	27
TGME49_070250_21_1868	TGME49_270250	GRA1	590	7	11	3	5	0	6
TGME49_070250_22_1401	TGME49_270250	GRA1	16870	286	249	102	102	12	108
TGME49_070250_6_1868	TGME49_270250	GRA1	5395	179	80	31	38	2	30
TGME49_070320_105_1065	TGME49_270320	PPM3C	5930	1745	1402	739	887	104	1933
TGME49_070320_34_2130	TGME49_270320	PPM3C	14251	4364	4928	6028	1770	135	4421
TGME49_070320_48_1065	TGME49_270320	PPM3C	2404	367	113	79	18	8	71
TGME49_070320_62_1065	TGME49_270320	PPM3C	10880	4704	6437	3702	17520	183	5223
TGME49_070320_68_3195	TGME49_270320	PPM3C	18347	8355	5641	2462	5492	275	5078
TGME49_070700_19_2584	TGME49_270700	MYR2	22466	9204	6841	6924	2435	346	6473
TGME49_070700_2_2584	TGME49_270700	MYR2	7574	2427	2482	2842	1387	57	2192
TGME49_070700_26_2584	TGME49_270700	MYR2	8272	3686	3482	4064	4333	128	3751
TGME49_070700_43_2584	TGME49_270700	MYR2	6449	1430	1318	5855	22721	72	1589
TGME49_070700_65_1938	TGME49_270700	MYR2	12658	1796	1376	587	99	108	533
TGME49_070920_14_1040	TGME49_270920	ROP32	24658	5602	11704	9923	13922	516	9433
TGME49_070920_27_1040	TGME49_270920	ROP32	3400	350	475	24	212	13	494
TGME49_070920_28_520	TGME49_270920	ROP32	11466	7676	9005	6159	10740	486	8355
TGME49_070920_38_520	TGME49_270920	ROP32	7945	2647	2496	2154	571	103	2537
TGME49_070920_9_520	TGME49_270920	ROP32	17630	3584	9428	14855	11435	393	7140
TGME49_071270_2_5028	TGME49_271270	271270	4356	1451	1477	1629	2197	68	1566
TGME49_071270_24_5028	TGME49_271270	271270	645	247	19	3	4	10	3
TGME49_071270_6_5028	TGME49_271270	271270	11780	3310	5702	8391	772	248	2805
TGME49_071270_71_4190	TGME49_271270	271270	0	0	0	0	0	0	0
TGME49_071270_9_5028	TGME49_271270	271270	1591	737	363	600	19	39	485
TGME49_072420_113_5300	TGME49_272420	LCAT	15810	8157	23362	12757	4897	550	16501
TGME49_072420_124_5300	TGME49_272420	LCAT	4748	1469	8133	6140	557	163	5841
TGME49_072420_32_4240	TGME49_272420	LCAT	3658	1833	5336	5961	4167	62	3985
TGME49_072420_67_3180	TGME49_272420	LCAT	1375	426	250	57	9	15	55
TGME49_072420_95_5300	TGME49_272420	LCAT	23749	2155	3591	1249	463	90	1486
TGME49_072460_0_2550	TGME49_272460	GRA72	244	60	1	0	5	0	2
TGME49_072460_12_2550	TGME49_272460	GRA72	30	0	0	0	0	0	1
TGME49_072460_21_2550	TGME49_272460	GRA72	82	0	1	2	1	0	0
TGME49_072460_45_2040	TGME49_272460	GRA72	335	38	4	3	2	0	2
TGME49_072460_46_2550	TGME49_272460	GRA72	8172	2421	1953	1750	202	154	1878
TGME49_073860_21_950	TGME49_273860	273860	2704	245	97	32	230	6	178
TGME49_073860_29_950	TGME49_273860	273860	753	5	5	6	6	1	11
TGME49_073860_3_1425	TGME49_273860	273860	5865	794	457	450	43	8	102
TGME49_073860_32_950	TGME49_273860	273860	281	1	4	3	1	0	0
TGME49_073860_34_950	TGME49_273860	273860	7019	4191	3985	8259	4354	93	5116
TGME49_073980_1_882	TGME49_273980	273980	4291	2530	1664	929	277	136	2457
TGME49_073980_18_588	TGME49_273980	273980	118	50	15	43	0	1	40
TGME49_073980_39_588	TGME49_273980	273980	2180	1867	1696	557	4684	35	918
TGME49_073980_6_882	TGME49_273980	273980	1712	1036	1236	989	1874	45	1069
TGME49_073980_8_882	TGME49_273980	273980	948	122	367	90	239	40	376
TGME49_075440_1_2500	TGME49_275440	GRA6	445	43	87	16	3	2	87
TGME49_075440_24_2500	TGME49_275440	GRA6	5880	5785	9625	5825	1636	476	8021
TGME49_075440_27_2500	TGME49_275440	GRA6	3983	2168	2551	1347	97	105	2154
TGME49_075440_7_2500	TGME49_275440	GRA6	4653	2237	2258	4377	3190	156	3675
TGME49_075440_79_1875	TGME49_275440	GRA6	947	912	4709	5295	3511	331	4700
TGME49_075460_19_1034	TGME49_275460	275460	7188	5256	10438	12621	5307	439	10965
TGME49_075460_25_1034	TGME49_275460	275460	3983	808	2950	1570	711	119	1920
TGME49_075460_29_1034	TGME49_275460	275460	6559	913	1406	1711	562	52	737
TGME49_075460_34_1034	TGME49_275460	275460	294	23	5	0	2	0	108
TGME49_075460_47_1034	TGME49_275460	275460	12215	7253	21735	13817	7360	704	19561
TGME49_075470_21_1480	TGME49_275470	GRA15	11406	12663	54149	39961	32446	2058	44466
TGME49_075470_28_740	TGME49_275470	GRA15	16924	20421	68480	56856	48857	2373	55502
TGME49_075470_35_1480	TGME49_275470	GRA15	2980	3044	12868	14708	6808	313	11083
TGME49_075470_4_1480	TGME49_275470	GRA15	489	434	1581	1013	829	98	924
TGME49_075470_40_740	TGME49_275470	GRA15	6429	3281	5714	5889	1780	165	5676
TGME49_075860_26_674	TGME49_275860	GRA12B	6199	1496	1320	745	84	27	1132
TGME49_075860_39_1348	TGME49_275860	GRA12B	0	0	0	0	0	0	0
TGME49_075860_41_1348	TGME49_275860	GRA12B	10044	869	948	2314	633	49	439
TGME49_075860_46_674	TGME49_275860	GRA12B	3776	2969	3294	2183	2836	182	2776
TGME49_075860_55_1348	TGME49_275860	GRA12B	18841	8726	18867	19549	81465	540	15051
TGME49_076130_1_5616	TGME49_276130	CPC2	1695	82	125	67	9	2	43
TGME49_076130_10_8736	TGME49_276130	CPC2	2860	1200	1069	1092	30	43	811
TGME49_076130_22_6864	TGME49_276130	CPC2	2809	107	51	35	18	23	15
TGME49_076130_43_6864	TGME49_276130	CPC2	5806	1389	1823	2724	90	24	419
TGME49_076130_6_5616	TGME49_276130	CPC2	81876	15409	16814	10197	8028	767	12318
TGME49_076210_23_433	TGME49_276210	276210	11041	450	149	84	66	5	51
TGME49_076210_26_433	TGME49_276210	276210	5570	195	79	39	36	3	35
TGME49_076210_3_1299	TGME49_276210	276210	1999	109	27	9	13	1	10
TGME49_076210_33_866	TGME49_276210	276210	998	5	9	4	5	0	3
TGME49_076210_37_866	TGME49_276210	276210	3050	279	48	18	716	1	21
TGME49_077230_19_489	TGME49_277230	277230	527	172	1490	8	5	8	698
TGME49_077230_2_978	TGME49_277230	277230	2541	523	463	215	659	36	312
TGME49_077230_21_978	TGME49_277230	277230	1656	236	472	45	13	10	193
TGME49_077230_5_489	TGME49_277230	277230	2056	810	1472	500	83	21	1772
TGME49_077230_50_489	TGME49_277230	277230	462	1304	910	835	9	59	1641
TGME49_077240_18_3250	TGME49_277240	NTPaseI	1679	733	744	986	17	58	1458
TGME49_077240_39_3250	TGME49_277240	NTPaseI	219	1	6	3	2	0	1
TGME49_077240_43_3250	TGME49_277240	NTPaseI	597	635	662	878	645	32	666
TGME49_077240_7_3250	TGME49_277240	NTPaseI	350	917	237	451	5	26	500
TGME49_077240_72_2600	TGME49_277240	NTPaseI	1990	1028	866	2244	202	65	795
TGME49_077270_12_930	TGME49_277270	NTPaseII	6234	3540	3655	9137	1691	112	2956
TGME49_077270_29_930	TGME49_277270	NTPaseII	49376	30495	56460	49001	46166	2056	51638
TGME49_077270_39_930	TGME49_277270	NTPaseII	1252	586	414	836	658	33	687
TGME49_077270_51_930	TGME49_277270	NTPaseII	18963	10284	17717	14013	42718	495	16939
TGME49_077270_7_1395	TGME49_277270	NTPaseII	29107	4928	1917	4331	1431	107	2363
TGME49_077720_11_1432	TGME49_277720	277720	4946	834	520	358	41	45	795
TGME49_077720_32_1432	TGME49_277720	277720	2257	211	169	415	18	13	86
TGME49_077720_67_716	TGME49_277720	277720	5082	2121	4331	21550	39327	230	5593
TGME49_077720_89_1432	TGME49_277720	277720	249	48	7	55	1	10	51
TGME49_078510_3_2826	TGME49_278510	PPM3F	14835	3231	3828	2579	3112	134	3205
TGME49_078510_44_2826	TGME49_278510	PPM3F	3602	947	1102	1896	409	106	3294
TGME49_078510_57_1884	TGME49_278510	PPM3F	19479	2714	5717	4814	1120	151	3969
TGME49_078510_67_1884	TGME49_278510	PPM3F	8728	1020	886	1756	1737	87	1750
TGME49_078510_7_2826	TGME49_278510	PPM3F	4419	850	572	1496	39	87	249
TGME49_079350_24_972	TGME49_279350	279350	4062	2980	13215	4878	12742	249	8931
TGME49_079350_31_972	TGME49_279350	279350	3228	660	1436	2574	2552	93	2638
TGME49_079350_35_972	TGME49_279350	279350	3954	2428	6208	6998	4372	208	7535
TGME49_079350_45_972	TGME49_279350	279350	4602	1353	1828	1828	214	25	1131
TGME49_079350_7_972	TGME49_279350	279350	505	25	11	5	4	0	3
TGME49_079420_24_507	TGME49_279420	279420	7893	2785	3275	7178	998	76	2344
TGME49_079420_25_507	TGME49_279420	279420	5154	996	1081	1382	2687	50	2149
TGME49_079420_28_1014	TGME49_279420	279420	1231	525	201	186	9	6	602
TGME49_079420_30_507	TGME49_279420	279420	6104	2316	1401	1835	106	52	1872
TGME49_079420_54_1014	TGME49_279420	279420	8590	1449	1608	2158	78	69	2432
TGME49_080380_14_1140	TGME49_280380	280380	8640	3997	6297	3692	2883	267	3812
TGME49_080380_31_570	TGME49_280380	280380	856	413	210	30	5	19	154
TGME49_080380_41_1140	TGME49_280380	280380	15535	3328	6775	7828	759	140	5066
TGME49_080380_43_570	TGME49_280380	280380	5691	2880	7964	6571	5179	237	7400
TGME49_080380_7_1710	TGME49_280380	280380	26924	8926	20410	20332	8559	506	20632
TGME49_080480_1_942	TGME49_280480	280480	3587	302	481	123	24	46	144
TGME49_080480_18_942	TGME49_280480	280480	0	0	0	0	0	0	0
TGME49_080480_2_1256	TGME49_280480	280480	2353	1420	904	268	792	10	1189
TGME49_080480_4_942	TGME49_280480	280480	1108	72	15	6	8	1	8
TGME49_080480_8_942	TGME49_280480	280480	1631	119	49	8	9	4	30
TGME49_080670_1_1872	TGME49_280670	280670	6209	1961	3990	5114	2847	152	7977
TGME49_080670_1_2496	TGME49_280670	280670	1747	94	316	103	74	0	36
TGME49_080670_33_1248	TGME49_280670	280670	8583	1722	2541	2013	110	67	3031
TGME49_080670_42_1248	TGME49_280670	280670	5629	2882	13909	6416	28882	846	6905
TGME49_080670_9_2496	TGME49_280670	280670	4762	1421	1617	5201	337	183	2235
TGME49_081670_10_963	TGME49_281675	ROP45	3424	1214	3493	554	221	138	2291
TGME49_081670_12_963	TGME49_281675	ROP45	5683	78	97	46	42	3	38
TGME49_081670_19_963	TGME49_281675	ROP45	2718	37	228	220	21	3	164
TGME49_081670_27_642	TGME49_281675	ROP45	206	3	3	3	0	0	0
TGME49_081670_36_642	TGME49_281675	ROP45	5771	4209	6318	9474	5929	377	4768
TGME49_081780_1_753	TGME49_281675	ROP45	1804	334	101	17	11	1	37
TGME49_081780_14_753	TGME49_281675	ROP45	7446	2734	7542	7801	2674	205	7581
TGME49_081780_17_753	TGME49_281675	ROP45	9	1	0	1	1	0	0
TGME49_081790_105_1832	TGME49_281675	ROP45	7633	1530	2616	1496	5267	90	1992
TGME49_081790_14_1832	TGME49_281675	ROP45	16690	6289	6939	11364	7282	397	6747
TGME49_081790_30_1832	TGME49_281675	ROP45	10205	2176	1234	1630	696	77	2150
TGME49_081790_42_1832	TGME49_281675	ROP45	7559	2243	6061	4029	3718	241	5576
TGME49_081790_76_1832	TGME49_281675	ROP45	6009	3103	5958	3817	7428	233	6352
TGME49_082060_21_1644	TGME49_282055	PP2CHN	2299	1286	3847	1197	31	72	1161
TGME49_082060_22_2740	TGME49_282055	PP2CHN	10509	5967	15533	18517	115931	597	14420
TGME49_082060_24_2740	TGME49_282055	PP2CHN	4123	3598	6851	5954	4218	251	6072
TGME49_082060_25_1644	TGME49_282055	PP2CHN	1075	547	703	542	352	79	883
TGME49_082060_28_2740	TGME49_282055	PP2CHN	1258	1346	2447	1862	2169	116	1091
TGME49_082170_15_2175	TGME49_282170	282170	3172	15	37	17	16	3	22
TGME49_082170_22_2175	TGME49_282170	282170	3215	48	49	21	13	4	15
TGME49_082170_30_1305	TGME49_282170	282170	4451	132	55	32	20	1	21
TGME49_082170_42_1305	TGME49_282170	282170	3778	24	44	22	25	0	21
TGME49_082170_45_1305	TGME49_282170	282170	5928	54	81	43	32	5	39
TGME49_085290_10_930	TGME49_285290	285290	11196	2084	6874	3470	1237	91	4340
TGME49_085290_17_930	TGME49_285290	285290	1982	449	312	65	171	26	271
TGME49_085290_27_930	TGME49_285290	285290	11724	5695	12297	17901	9878	706	20665
TGME49_085290_30_930	TGME49_285290	285290	4402	390	455	97	37	3	185
TGME49_085290_48_930	TGME49_285290	285290	44861	14213	21753	20909	25971	1156	19960
TGME49_086450_14_872	TGME49_286450	GRA5	6502	1290	1610	585	941	46	1081
TGME49_086450_20_872	TGME49_286450	GRA5	2258	2011	1709	424	172	57	1540
TGME49_086450_26_872	TGME49_286450	GRA5	4147	1209	2248	627	11863	68	864
TGME49_086450_27_872	TGME49_286450	GRA5	1935	231	142	6	6	6	15
TGME49_086450_34_872	TGME49_286450	GRA5	19608	10630	11436	5379	2947	310	7559
TGME49_088000_2_1910	TGME49_288000	288000	6211	1307	1131	714	112	92	1085
TGME49_088000_23_1528	TGME49_288000	288000	4420	1930	2467	738	259	73	3191
TGME49_088000_29_1528	TGME49_288000	288000	1785	664	1069	1557	738	18	933
TGME49_088000_32_1528	TGME49_288000	288000	583	574	698	279	4098	37	285
TGME49_088000_8_1910	TGME49_288000	288000	6701	3725	6879	4492	1411	189	6625
TGME49_088650_13_1395	TGME49_288650	GRA12	1013	981	109	63	13	1	84
TGME49_088650_13_1860	TGME49_288650	GRA12	5647	5052	906	751	154	56	812
TGME49_088650_18_1395	TGME49_288650	GRA12	14221	8644	1439	523	961	33	1269
TGME49_088650_31_1860	TGME49_288650	GRA12	5404	3842	1572	390	68	80	597
TGME49_088650_6_1395	TGME49_288650	GRA12	19889	6229	961	463	282	27	860
TGME49_088840_22_1344	TGME49_288840	GRA18	21854	5101	8164	9780	3641	288	8630
TGME49_088840_33_1344	TGME49_288840	GRA18	2860	1627	3906	6142	531	129	2092
TGME49_088840_5_1344	TGME49_288840	GRA18	12432	5964	3991	2077	5985	229	4302
TGME49_088840_72_672	TGME49_288840	GRA18	15004	7405	13466	8048	3216	415	8964
TGME49_088840_9_1344	TGME49_288840	GRA18	28031	9189	11754	12834	3967	468	12903
TGME49_089380_0_896	TGME49_289380	GRA39	8453	124	107	58	58	1	53
TGME49_089380_14_896	TGME49_289380	GRA39	7624	104	97	34	48	5	34
TGME49_089380_15_2688	TGME49_289380	GRA39	2524	62	17	18	15	0	10
TGME49_089380_29_896	TGME49_289380	GRA39	19812	309	254	166	116	9	113
TGME49_089380_80_1792	TGME49_289380	GRA39	11147	88	120	59	66	2	51
TGME49_089540_43_2577	TGME49_289540	SFP1	0	0	0	0	0	0	0
TGME49_089540_48_1718	TGME49_289540	SFP1	9987	3705	5662	5640	2451	400	8025
TGME49_089540_49_2577	TGME49_289540	SFP1	38835	12141	20875	22176	58358	802	21088
TGME49_089540_5_2577	TGME49_289540	SFP1	5677	1105	1708	2483	2783	67	1045
TGME49_089540_93_1718	TGME49_289540	SFP1	8649	1201	3141	2219	90	50	2406
TGME49_090700_16_1905	TGME49_290700	GRA25	34484	8090	16528	7974	3228	428	11454
TGME49_090700_2_1905	TGME49_290700	GRA25	11710	150	123	52	61	7	63
TGME49_090700_32_1270	TGME49_290700	GRA25	17895	5914	8256	5938	3944	164	5888
TGME49_090700_44_1270	TGME49_290700	GRA25	27188	9392	10947	9962	3622	420	5932
TGME49_090700_56_1270	TGME49_290700	GRA25	13373	2860	4268	3955	3158	113	3988
TGME49_091630_16_867	TGME49_291630	291630	372	115	5	10	3	0	34
TGME49_091630_20_867	TGME49_291630	291630	3297	648	1753	489	860	41	1096
TGME49_091630_43_578	TGME49_291630	291630	3542	1150	1753	862	126	48	697
TGME49_091630_5_867	TGME49_291630	291630	9	0	0	0	0	0	0
TGME49_091630_9_867	TGME49_291630	291630	4876	2868	4379	10503	2507	150	9506
TGME49_091960_12_1010	TGME49_291960	ROP40	7146	4559	7885	6472	595	421	7561
TGME49_091960_23_1515	TGME49_291960	ROP40	7127	822	1823	330	337	35	868
TGME49_091960_3_1515	TGME49_291960	ROP40	3754	416	2665	1926	3978	47	2976
TGME49_091960_32_1010	TGME49_291960	ROP40	5832	1959	4626	1970	8756	181	2200
TGME49_091960_9_1515	TGME49_291960	ROP40	10563	5567	9094	8256	2751	441	12480
TGME49_094200_1_3924	TGME49_294200	G6PD	0	0	0	0	0	0	0
TGME49_094200_16_2943	TGME49_294200	G6PD	0	0	0	0	0	0	0
TGME49_094200_22_3597	TGME49_294200	G6PD	0	0	0	0	0	0	0
TGME49_094200_5_3270	TGME49_294200	G6PD	0	0	0	0	0	0	0
TGME49_094200_6_4905	TGME49_294200	G6PD	0	0	0	0	0	0	0
TGME49_094560_1_1269	TGME49_294560	ROP37	0	0	0	0	0	0	0
TGME49_094560_22_846	TGME49_294560	ROP37	0	0	0	0	0	0	0
TGME49_094560_28_846	TGME49_294560	ROP37	0	0	0	0	0	0	0
TGME49_094560_41_1269	TGME49_294560	ROP37	1	0	0	0	0	0	1
TGME49_094560_9_1269	TGME49_294560	ROP37	0	0	0	0	0	0	0
TGME49_094630_22_1276	TGME49_294630	294630	6042	3580	8773	4787	14954	187	6765
TGME49_094630_25_957	TGME49_294630	294630	211	236	535	1510	8330	64	244
TGME49_094630_4_1276	TGME49_294630	294630	1692	1635	2111	2015	1282	187	2073
TGME49_094630_4_957	TGME49_294630	294630	2968	816	1250	713	381	42	811
TGME49_094630_8_638	TGME49_294630	294630	1514	284	285	1052	9	15	691
TGME49_094790_1_1473	TGME49_294790	MIC19	0	0	0	0	0	0	0
TGME49_094790_19_1473	TGME49_294790	MIC19	0	0	0	0	0	0	0
TGME49_094790_20_1473	TGME49_294790	MIC19	0	0	0	0	0	0	0
TGME49_094790_29_1473	TGME49_294790	MIC19	0	0	0	0	0	0	0
TGME49_094790_39_982	TGME49_294790	MIC19	0	0	0	0	0	0	0
TGME49_094970_62_853	TGME49_294970	294970	5220	3144	2163	3140	3646	145	3049
TGME49_094970_78_853	TGME49_294970	294970	23656	20055	72326	74239	27244	3150	62161
TGME49_094970_86_853	TGME49_294970	294970	251	0	5	1	0	1	1
TGME49_094970_90_0	TGME49_294970	294970	11	0	0	0	0	0	0
TGME49_094970_94_0	TGME49_294970	294970	4354	5713	13223	5917	10957	538	11265
TGME49_094980_21_406	TGME49_294980	294980	0	0	0	0	0	0	0
TGME49_094980_24_406	TGME49_294980	294980	0	0	0	0	0	0	0
TGME49_094980_25_406	TGME49_294980	294980	0	0	0	0	0	0	0
TGME49_094980_26_406	TGME49_294980	294980	0	0	0	0	0	0	0
TGME49_094980_3_812	TGME49_294980	294980	0	0	0	0	0	0	0
TGME49_095110_11_7668	TGME49_295110	ROP7	0	0	0	0	0	0	0
TGME49_095110_16_7384	TGME49_295110	ROP7	0	0	0	0	0	0	0
TGME49_095110_19_4544	TGME49_295110	ROP7	0	0	0	0	0	0	0
TGME49_095110_25_4260	TGME49_295110	ROP7	0	0	0	0	0	0	0
TGME49_095110_27_7384	TGME49_295110	ROP7	0	0	0	0	0	0	0
TGME49_097070_11_2712	TGME49_297070	CARP	16	1	0	0	0	0	0
TGME49_097070_22_2034	TGME49_297070	CARP	1	0	0	0	0	0	0
TGME49_097070_30_2712	TGME49_297070	CARP	0	0	0	0	0	0	0
TGME49_097070_35_2034	TGME49_297070	CARP	4	0	0	0	1	0	0
TGME49_097070_55_2034	TGME49_297070	CARP	5	0	0	0	0	0	0
TGME49_097880_23_1392	TGME49_297880	GRA23	7826	2751	779	387	615	16	563
TGME49_097880_24_1856	TGME49_297880	GRA23	2848	797	362	177	49	14	280
TGME49_097880_32_1856	TGME49_297880	GRA23	6568	1486	926	1524	441	57	605
TGME49_097880_35_1856	TGME49_297880	GRA23	4178	711	127	171	26	12	87
TGME49_097880_38_1856	TGME49_297880	GRA23	5710	2536	1164	687	845	24	385
TGME49_097900_11_813	TGME49_297900	GRA83	5508	3079	2956	2350	1890	74	2754
TGME49_097900_21_1626	TGME49_297900	GRA83	5884	4020	6057	3542	1879	371	4340
TGME49_097900_21_813	TGME49_297900	GRA83	1643	1258	1064	1637	712	71	1536
TGME49_097900_52_813	TGME49_297900	GRA83	1435	198	244	168	14	23	426
TGME49_097900_83_0	TGME49_297900	GRA83	3262	1018	383	110	98	4	430
TGME49_097960_10_9548	TGME49_297960	RON6	3889	402	366	170	27	7	177
TGME49_097960_21_7843	TGME49_297960	RON6	27794	9560	12836	9176	2630	491	11296
TGME49_097960_24_7161	TGME49_297960	RON6	31371	6799	19689	24437	34035	753	22162
TGME49_097960_3_7843	TGME49_297960	RON6	493	169	1284	8	9	1	1386
TGME49_097960_8_7161	TGME49_297960	RON6	18357	2982	4397	1615	6290	142	4215
TGME49_099060_10_1139	TGME49_299060	NHE2	0	0	0	0	0	0	0
TGME49_099060_14_1139	TGME49_299060	NHE2	0	0	0	0	0	0	0
TGME49_099060_64_0	TGME49_299060	NHE2	0	0	0	0	0	0	0
TGME49_099060_67_1139	TGME49_299060	NHE2	0	0	0	0	0	0	0
TGME49_099060_74_1139	TGME49_299060	NHE2	11	0	0	0	0	0	0
TGME49_099780_29_2598	TGME49_299780	299780	1	0	0	0	0	0	0
TGME49_099780_40_3464	TGME49_299780	299780	29888	11606	6658	6811	16831	458	5732
TGME49_099780_42_2598	TGME49_299780	299780	13415	4895	3729	5954	1583	125	3961
TGME49_099780_47_2598	TGME49_299780	299780	9705	1804	676	1418	2881	58	1960
TGME49_099780_52_2598	TGME49_299780	299780	1521	239	35	28	9	15	84
TGME49_100100_14_9936	TGME49_300100	RON2	13106	220	149	124	115	8	65
TGME49_100100_22_10764	TGME49_300100	RON2	1668	9	16	3	8	2	7
TGME49_100100_27_11178	TGME49_300100	RON2	8681	450	283	142	52	16	137
TGME49_100100_27_11592	TGME49_300100	RON2	0	0	0	0	0	0	0
TGME49_100100_47_11178	TGME49_300100	RON2	4295	40	72	26	33	2	38
TGME49_100220_106_5305	TGME49_300220	300220	7507	1959	2348	2132	2214	131	1509
TGME49_100220_111_5305	TGME49_300220	300220	15400	969	3777	3309	103	68	918
TGME49_100220_112_5305	TGME49_300220	300220	6816	111	76	44	55	7	32
TGME49_100220_45_6366	TGME49_300220	300220	6605	207	73	42	36	5	30
TGME49_100220_55_6366	TGME49_300220	300220	5785	138	112	474	36	7	169
TGME49_104720_3_726	TGME49_304720	304720	3234	727	810	1044	4602	48	119
TGME49_104720_31_726	TGME49_304720	304720	5932	319	112	30	38	3	27
TGME49_104720_44_726	TGME49_304720	304720	5428	463	255	336	37	33	33
TGME49_104720_73_0	TGME49_304720	304720	3207	163	230	160	17	3	136
TGME49_104720_8_1452	TGME49_304720	304720	1214	282	37	100	8	7	86
TGME49_104740_14_4482	TGME49_304740	ROP35_WNG1	20211	5595	5909	4750	7014	318	3944
TGME49_104740_43_3735	TGME49_304740	ROP35_WNG1	6561	3096	3529	2696	2715	205	2728
TGME49_104740_76_3735	TGME49_304740	ROP35_WNG1	5357	3048	2642	1550	88	40	1593
TGME49_104950_18_2400	TGME49_304955	PPM11C	0	0	0	0	0	0	0
TGME49_104950_20_3200	TGME49_304955	PPM11C	3407	1656	4706	2469	1572	179	1833
TGME49_104950_25_3200	TGME49_304955	PPM11C	1621	354	1070	120	83	23	565
TGME49_104950_37_3200	TGME49_304955	PPM11C	9628	5030	8584	7625	4682	196	6679
TGME49_104950_5_3200	TGME49_304955	PPM11C	3229	2179	3246	2539	4669	126	1562
TGME49_104960_1_10276	TGME49_304955	PPM11C	17824	4546	9308	3732	1194	198	7180
TGME49_104960_16_10276	TGME49_304955	PPM11C	9473	3376	5004	4769	1758	159	5229
TGME49_104960_27_7707	TGME49_304955	PPM11C	3029	1175	486	456	50	65	594
TGME49_104960_52_6973	TGME49_304955	PPM11C	8854	2864	4872	3533	4924	241	4299
TGME49_104960_52_8441	TGME49_304955	PPM11C	7284	1357	1526	1357	17221	89	2270
TGME49_105250_2_2274	TGME49_305250	305250	4623	457	228	103	33	21	534
TGME49_105250_3_1516	TGME49_305250	305250	2258	238	500	647	47	17	972
TGME49_105250_64_758	TGME49_305250	305250	545	473	487	1587	385	25	519
TGME49_105250_70_758	TGME49_305250	305250	1106	180	173	102	240	15	266
TGME49_105250_8_2274	TGME49_305250	305250	2421	682	5066	4813	44	103	4709
TGME49_105270_11_1676	TGME49_305270	305270	5514	2108	2356	489	47	84	1405
TGME49_105270_11_838	TGME49_305270	305270	0	0	0	0	0	0	0
TGME49_105270_112_0	TGME49_305270	305270	17257	1871	2098	9926	721	150	3705
TGME49_105270_16_1676	TGME49_305270	305270	8914	1591	1334	415	131	94	1461
TGME49_105270_80_0	TGME49_305270	305270	15319	206	201	92	111	12	81
TGME49_105590_12_744	TGME49_305590	305590	751	3	13	6	7	0	6
TGME49_105590_14_744	TGME49_305590	305590	3862	535	865	566	2153	27	455
TGME49_105590_35_372	TGME49_305590	305590	2834	890	776	609	55	26	1241
TGME49_105590_45_372	TGME49_305590	305590	1534	247	115	462	15	4	198
TGME49_105590_6_744	TGME49_305590	305590	3326	289	196	71	23	5	108
TGME49_106060_30_10479	TGME49_306060	RON8	25285	1129	1108	755	1329	26	1200
TGME49_106060_31_12974	TGME49_306060	RON8	66201	1081	1089	450	389	42	389
TGME49_106060_34_14471	TGME49_306060	RON8	10688	196	135	161	143	6	35
TGME49_106060_48_9481	TGME49_306060	RON8	4208	21	56	23	29	2	22
TGME49_106060_55_12475	TGME49_306060	RON8	21621	559	490	167	235	23	369
TGME49_106560_118_0	TGME49_306560	306560	11343	383	201	104	81	8	290
TGME49_106560_126_0	TGME49_306560	306560	6855	232	472	65	45	46	85
TGME49_106560_77_0	TGME49_306560	306560	5317	82	68	36	33	5	48
TGME49_106560_81_910	TGME49_306560	306560	27707	399	442	171	171	15	164
TGME49_106560_92_0	TGME49_306560	306560	995	5	9	5	7	1	4
TGME49_106890_21_736	TGME49_306890	306890	3059	887	324	1091	25	23	450
TGME49_106890_64_1472	TGME49_306890	306890	2649	220	303	182	260	1	28
TGME49_106890_73_736	TGME49_306890	306890	2164	178	22	8	13	9	17
TGME49_106890_74_1472	TGME49_306890	306890	10558	574	2640	982	590	56	1444
TGME49_106890_91_736	TGME49_306890	306890	508	3	10	3	1	0	5
TGME49_108950_0_1554	TGME49_308950	308950	6550	4048	5840	3798	934	297	3607
TGME49_108950_28_518	TGME49_308950	308950	4169	3436	8986	4092	2746	257	6921
TGME49_108950_3_1036	TGME49_308950	308950	7937	8288	26199	25228	20012	1410	27283
TGME49_108950_30_1036	TGME49_308950	308950	5486	2627	3967	3469	3323	51	3105
TGME49_108950_42_518	TGME49_308950	308950	42354	12553	24829	40838	35080	1062	21519
TGME49_108970_2_2644	TGME49_308970	GRA12D	12272	5635	6607	12712	7860	290	5948
TGME49_108970_29_1983	TGME49_308970	GRA12D	4545	1227	1314	990	476	190	1845
TGME49_108970_41_1983	TGME49_308970	GRA12D	7717	1768	5726	3074	2191	247	4548
TGME49_108970_49_1983	TGME49_308970	GRA12D	30077	15910	19342	20848	11973	916	21485
TGME49_108970_59_1983	TGME49_308970	GRA12D	5728	3994	11362	25319	4628	278	11417
TGME49_109560_15_2391	TGME49_309560	309560	13346	3251	3094	3288	1695	207	2396
TGME49_109560_20_2391	TGME49_309560	309560	3251	1838	8458	6399	5623	193	5662
TGME49_109560_38_1594	TGME49_309560	309560	2581	1440	1644	1321	1896	60	898
TGME49_109560_42_1594	TGME49_309560	309560	3093	830	1294	906	279	23	1065
TGME49_109590_17_1935	TGME49_309590	ROP1	2462	987	3010	597	283	76	2939
TGME49_109590_41_1935	TGME49_309590	ROP1	13270	4550	7297	4739	4313	227	5774
TGME49_109590_51_1935	TGME49_309590	ROP1	49561	25888	47159	38014	32064	1440	33217
TGME49_109590_58_1935	TGME49_309590	ROP1	36522	13936	12427	5260	516	277	11606
TGME49_109590_85_1935	TGME49_309590	ROP1	22727	3685	3028	1621	1071	145	2775
TGME49_109600_17_1485	TGME49_309600	GRA71	5543	1397	666	364	156	42	572
TGME49_109600_24_1188	TGME49_309600	GRA71	4718	2678	5665	7893	7203	269	11650
TGME49_109600_26_891	TGME49_309600	GRA71	1175	168	18	6	6	4	6
TGME49_109600_6_1485	TGME49_309600	GRA71	3464	621	85	98	76	3	49
TGME49_109600_7_1188	TGME49_309600	GRA71	15246	2221	739	1166	631	29	598
TGME49_109760_0_1796	TGME49_309760	GRA55	10075	6509	9991	10017	13432	517	11105
TGME49_109760_15_1796	TGME49_309760	GRA55	11077	7098	13366	17674	17503	493	12615
TGME49_109760_16_1796	TGME49_309760	GRA55	9135	4217	13727	15063	11281	423	14437
TGME49_109760_32_1347	TGME49_309760	GRA55	14346	3853	11590	17778	1336	385	7805
TGME49_109760_38_1347	TGME49_309760	GRA55	86824	42930	126161	96000	133151	5214	104603
TGME49_110010_29_1894	TGME49_310010	RON1	13773	2248	1008	1804	158	37	1950
TGME49_110010_37_1894	TGME49_310010	RON1	13971	1942	2052	1212	1780	52	724
TGME49_110010_72_947	TGME49_310010	RON1	8100	651	446	49	54	8	60
TGME49_110010_93_0	TGME49_310010	RON1	8179	1809	2469	2019	7457	90	1870
TGME49_110010_99_0	TGME49_310010	RON1	151	2	2	1	2	0	2
TGME49_110740_13_1084	TGME49_310740	310740	4913	939	1681	1074	43	85	1763
TGME49_110740_28_542	TGME49_310740	310740	3542	2392	2591	1777	4960	187	2085
TGME49_110740_37_542	TGME49_310740	310740	4880	774	3167	5036	51	40	1600
TGME49_110740_40_542	TGME49_310740	310740	7207	750	1878	1690	52	64	662
TGME49_110740_41_542	TGME49_310740	310740	10774	1668	3327	3153	2404	232	1498
TGME49_110780_13_1732	TGME49_310780	GRA4	10768	5928	6463	4913	5227	452	5365
TGME49_110780_18_1732	TGME49_310780	GRA4	14503	7789	11021	7337	3144	340	8103
TGME49_110780_24_1732	TGME49_310780	GRA4	8651	6912	7829	9684	4172	239	5779
TGME49_110780_29_1732	TGME49_310780	GRA4	9866	6012	6369	8025	3729	351	4606
TGME49_110780_3_2165	TGME49_310780	GRA4	22527	12000	23465	24831	21354	901	20246
TGME49_110790_19_1214	TGME49_310790	CST9	14917	4527	1076	828	353	32	513
TGME49_110790_24_1214	TGME49_310790	CST9	742	58	10	3	4	0	4
TGME49_110790_27_1214	TGME49_310790	CST9	836	261	11	2	3	1	3
TGME49_110790_30_1214	TGME49_310790	CST9	6833	2245	3552	2060	541	52	3677
TGME49_110790_33_1214	TGME49_310790	CST9	1911	98	50	13	10	1	10
TGME49_111470_14_5460	TGME49_311470	RON5	30613	426	380	183	159	16	190
TGME49_111470_19_7371	TGME49_311470	RON5	18347	434	274	140	106	36	229
TGME49_111470_21_7371	TGME49_311470	RON5	15997	219	389	391	115	17	293
TGME49_111470_30_6006	TGME49_311470	RON5	8105	122	104	45	47	9	140
TGME49_111470_7_7644	TGME49_311470	RON5	3336	23	54	23	23	3	20
TGME49_112270_12_1101	TGME49_312270	ROP13	22954	10969	17901	15980	32924	880	16924
TGME49_112270_13_1468	TGME49_312270	ROP13	19564	9920	12951	11317	8901	713	14056
TGME49_112270_24_1101	TGME49_312270	ROP13	11630	2057	2237	1475	112	69	2076
TGME49_112270_31_1101	TGME49_312270	ROP13	4895	1468	2437	2486	452	55	3624
TGME49_112270_8_1468	TGME49_312270	ROP13	16004	9037	20618	17083	15611	415	16895
TGME49_112420_21_3552	TGME49_312420	GRA38	6394	737	607	73	35	18	332
TGME49_112420_27_4440	TGME49_312420	GRA38	11173	1001	1418	916	336	17	1074
TGME49_112420_30_3552	TGME49_312420	GRA38	34742	3200	2749	1446	232	114	2649
TGME49_112420_50_4440	TGME49_312420	GRA38	2581	362	200	18	22	4	98
TGME49_113330_12_6696	TGME49_313330	ROP27	4243	16	71	28	31	2	16
TGME49_113330_19_6696	TGME49_313330	ROP27	10354	5608	8850	15566	30890	389	6959
TGME49_113330_26_5580	TGME49_313330	ROP27	65214	14363	24242	23449	50895	1154	22155
TGME49_113330_29_6696	TGME49_313330	ROP27	9268	202	196	69	59	10	137
TGME49_113330_51_6696	TGME49_313330	ROP27	16142	5038	11320	12349	9433	428	10056
TGME49_113440_28_2396	TGME49_313440	GRA59	8515	1075	629	1273	56	13	856
TGME49_113440_35_2396	TGME49_313440	GRA59	6960	1754	5319	3659	3686	172	3670
TGME49_113440_41_2396	TGME49_313440	GRA59	2511	825	1647	2734	1519	54	1638
TGME49_113440_53_2396	TGME49_313440	GRA59	9722	3952	6494	3693	4470	184	9185
TGME49_113440_61_2396	TGME49_313440	GRA59	10396	5306	8721	8633	5477	377	7074
TGME49_114250_14_648	TGME49_314250	BRP1	4496	1603	2624	3106	388	69	2632
TGME49_114250_17_648	TGME49_314250	BRP1	4538	2271	8343	8535	4575	173	8444
TGME49_114250_21_648	TGME49_314250	BRP1	1762	1579	1584	379	2315	111	2682
TGME49_114250_26_648	TGME49_314250	BRP1	1894	817	981	693	615	36	1563
TGME49_114250_30_648	TGME49_314250	BRP1	3262	91	150	42	42	1	115
TGME49_114260_20_1581	TGME49_314260	314260	40	0	1	0	0	0	0
TGME49_114260_25_1581	TGME49_314260	314260	4561	1135	1070	936	274	41	2232
TGME49_114260_27_1581	TGME49_314260	314260	4120	1481	2100	1164	754	58	2028
TGME49_114260_4_1581	TGME49_314260	314260	12401	4120	7119	10429	13647	267	3713
TGME49_114260_9_1581	TGME49_314260	314260	29217	19079	38411	35488	66312	1407	36057
TGME49_114500_16_8760	TGME49_314500	SUB2	10255	1979	2858	2085	1102	76	1575
TGME49_114500_18_6935	TGME49_314500	SUB2	3491	449	898	18	28	4	153
TGME49_114500_25_7300	TGME49_314500	SUB2	11177	2746	3322	3747	1182	161	3777
TGME49_114500_25_8395	TGME49_314500	SUB2	13424	1450	2759	1390	224	89	5423
TGME49_114500_35_9490	TGME49_314500	SUB2	14980	4790	10290	8313	14288	350	5871
TGME49_115160_16_7800	TGME49_315160	RASP2	10359	167	124	61	60	11	46
TGME49_115160_4_5525	TGME49_315160	RASP2	2565	335	1005	794	25	50	1070
TGME49_115160_4_6500	TGME49_315160	RASP2	3440	81	44	95	26	2	27
TGME49_115160_4_8775	TGME49_315160	RASP2	6778	703	4233	6508	11080	177	4095
TGME49_115160_8_8775	TGME49_315160	RASP2	3619	198	161	26	20	7	1203
TGME49_115210_13_6509	TGME49_315210	315210	6123	1931	3765	1587	1021	120	3064
TGME49_115210_14_6226	TGME49_315210	315210	4795	1438	1260	1770	117	55	3467
TGME49_115210_2_5094	TGME49_315210	315210	3036	86	39	24	19	1	19
TGME49_115210_27_5943	TGME49_315210	315210	2310	1401	3964	5748	257	148	2927
TGME49_115210_8_6226	TGME49_315210	315210	6113	2333	4567	6697	6734	173	3628
TGME49_115220_1_2682	TGME49_315220	ROP14	9161	215	156	561	55	7	126
TGME49_115220_11_3278	TGME49_315220	ROP14	3487	375	2018	1018	40	13	775
TGME49_115220_2_2980	TGME49_315220	ROP14	10803	1358	1347	1180	1072	46	2148
TGME49_115220_21_4172	TGME49_315220	ROP14	6215	477	368	559	65	5	189
TGME49_115220_24_2682	TGME49_315220	ROP14	29012	1379	1443	1458	214	43	438
TGME49_115470_22_3230	TGME49_315470	315470	15562	3993	6373	8237	328	200	7197
TGME49_115470_36_3230	TGME49_315470	315470	6849	1897	6981	13230	2063	146	5977
TGME49_115470_44_3230	TGME49_315470	315470	8536	2432	3891	1325	2642	204	3237
TGME49_115470_65_3230	TGME49_315470	315470	22087	3241	4375	2788	2157	106	4355
TGME49_115470_73_3230	TGME49_315470	315470	6628	1500	2941	657	861	131	1101
TGME49_115490_13_3035	TGME49_315490	ROP10	265	1	5	0	4	0	2
TGME49_115490_15_2428	TGME49_315490	ROP10	13755	2309	1703	1650	9995	97	1469
TGME49_115490_20_3035	TGME49_315490	ROP10	17838	9675	14739	14181	21625	703	14927
TGME49_115490_4_3035	TGME49_315490	ROP10	14945	2678	1919	1758	270	123	2096
TGME49_115490_45_2428	TGME49_315490	ROP10	887	88	8	3	6	2	2
TGME49_115910_18_888	TGME49_315910	315910	12800	6391	21182	28363	13160	1093	23563
TGME49_115910_24_444	TGME49_315910	315910	3788	2516	3020	5895	1729	230	4819
TGME49_115910_26_888	TGME49_315910	315910	2232	1142	773	683	2763	85	767
TGME49_115910_45_444	TGME49_315910	315910	15121	10693	20563	19594	24019	707	12188
TGME49_115910_50_444	TGME49_315910	315910	328	208	104	137	5	7	51
TGME49_116250_10_2324	TGME49_316250	GRA45	4380	464	103	42	33	7	81
TGME49_116250_15_2324	TGME49_316250	GRA45	2447	443	87	16	23	1	36
TGME49_116250_22_2324	TGME49_316250	GRA45	7786	786	296	170	4088	12	688
TGME49_116250_30_2324	TGME49_316250	GRA45	3858	183	37	20	18	3	15
TGME49_116250_40_2324	TGME49_316250	GRA45	11358	3654	305	229	79	14	476
TGME49_116280_12_1796	TGME49_316280	316280	3329	888	472	195	26	25	189
TGME49_116280_19_1796	TGME49_316280	316280	0	0	0	0	0	0	0
TGME49_116280_22_1796	TGME49_316280	316280	2431	235	227	37	15	6	299
TGME49_116280_29_1796	TGME49_316280	316280	12152	1380	3148	540	99	83	1683
TGME49_116280_6_1796	TGME49_316280	316280	94	0	16	0	0	0	1
TGME49_118520_19_1944	TGME49_318525	318525	4407	2759	6388	1616	519	216	4380
TGME49_118520_43_2430	TGME49_318525	318525	991	346	233	536	62	34	229
TGME49_118520_47_1458	TGME49_318525	318525	4477	2166	2558	2003	1540	90	2580
TGME49_118520_53_2430	TGME49_318525	318525	4972	708	200	3658	1480	27	322
TGME49_118520_65_1458	TGME49_318525	318525	6865	2979	3225	2689	1014	169	5464
TGME49_118530_11_6342	TGME49_318525	318525	1164	121	32	5	9	11	38
TGME49_118530_21_6342	TGME49_318525	318525	4610	222	178	239	29	3	771
TGME49_118530_30_6342	TGME49_318525	318525	12334	4343	25011	64488	7553	841	24203
TGME49_118530_37_6342	TGME49_318525	318525	245	3	4	2	1	0	1
TGME49_118530_44_6342	TGME49_318525	318525	13397	2476	6941	3699	2124	217	4096
TGME49_119340_13_1400	TGME49_319340	CST5_GRA52	0	0	0	0	0	0	0
TGME49_119340_15_2800	TGME49_319340	CST5_GRA52	9716	147	117	73	57	8	217
TGME49_119340_21_1680	TGME49_319340	CST5_GRA52	6699	84	68	35	52	7	47
TGME49_119340_30_1400	TGME49_319340	CST5_GRA52	1006	5	91	2	3	0	21
TGME49_119340_6_2800	TGME49_319340	CST5_GRA52	9594	56	116	71	52	6	48
TGME49_120630_1_1088	TGME49_320630	320630	2339	682	949	808	1004	14	591
TGME49_120630_18_1088	TGME49_320630	320630	2214	1426	2879	2711	69	116	2895
TGME49_120630_32_1088	TGME49_320630	320630	6747	4568	7341	3680	1388	160	3133
TGME49_120630_68_2176	TGME49_320630	320630	5460	2451	3665	2179	3947	92	3425
TGME49_120630_89_2176	TGME49_320630	320630	11818	3475	5235	7776	15979	454	9726
TGME49_121650_13_5642	TGME49_321650	RON13	41727	1013	1111	915	1113	40	538
TGME49_121650_20_1736	TGME49_321650	RON13	3952	134	44	46	24	2	18
TGME49_121650_32_4774	TGME49_321650	RON13	15914	397	252	131	89	16	342
TGME49_121650_35_5642	TGME49_321650	RON13	8932	90	104	67	60	9	50
TGME49_121650_9_5642	TGME49_321650	RON13	35238	662	848	229	240	39	705

## Sheet: 2B.Normalised Counts
GUIDE	GENE	IDENTITY	PLASMID	INOCULUM	PECS_1	PECS_2	PECS_3	PECS_4	PECS_5
TGME49_000010_0_2028	TGME49_200010	GRA20	2937.46	7515.68	9038.79	12833.1	35177	13973.5	9638.36
TGME49_000010_73_1352	TGME49_200010	GRA20	1166.4	1296.42	672.719	1319.3	1536.44	848.714	1164.97
TGME49_000010_81_1352	TGME49_200010	GRA20	37.6389	163.367	107.757	165.609	556.874	90.9336	42.2492
TGME49_000010_87_1352	TGME49_200010	GRA20	3445.69	10461.1	14933.8	19269.5	25867.8	13003.5	15672.4
TGME49_000010_9_2028	TGME49_200010	GRA20	1961.09	4309.81	5445.07	8438.09	63537.3	5061.97	5761.82
TGME49_000360_0_1047	TGME49_200360	200360	1572.9	5218.84	5317.22	9721.56	17103.8	8184.03	4364.83
TGME49_000360_21_698	TGME49_200360	200360	807.304	1137.1	2662.26	2484.13	1635.4	1697.43	1901.21
TGME49_000360_26_698	TGME49_200360	200360	2284.99	2790.98	7550.89	10247	2604.9	4940.73	11176.6
TGME49_000360_31_698	TGME49_200360	200360	1123.06	3496.21	3985.79	3141.79	4798.85	6471.44	6582.56
TGME49_001130_12_1256	TGME49_201130	ROP33	576.791	283.061	55.4004	112.264	501.522	257.645	513.916
TGME49_001130_21_628	TGME49_201130	ROP33	5330.28	2948.69	4293.84	3619.51	3502.27	3576.72	3560.01
TGME49_001130_52_628	TGME49_201130	ROP33	1235.98	1529.34	5358.01	2336.04	11342.1	3925.3	1599.24
TGME49_001130_59_0	TGME49_201130	ROP33	956.028	643.762	785.346	524.693	632.354	318.268	452.967
TGME49_001130_60_628	TGME49_201130	ROP33	1668.73	2681.8	3998.57	3136.22	5464.75	2167.25	2148.48
TGME49_001180_137_3484	TGME49_201180	MSF	1091.73	1132.25	689.157	2307.38	179.474	833.558	994.588
TGME49_001180_56_4355	TGME49_201180	MSF	1146.05	1886.81	2966.05	2573.31	5926.01	2515.83	2858.4
TGME49_001180_71_3484	TGME49_201180	MSF	1539.53	2259.64	3641.21	2466.62	5674.41	4319.35	2309.16
TGME49_001180_89_3484	TGME49_201180	MSF	1022.15	1173.49	2368.82	404.468	3217.12	1091.2	1544.52
TGME49_001180_9_4355	TGME49_201180	MSF	3049.77	5259.28	9284.13	7646.67	4012.18	13261.2	11221
TGME49_001520_30_700	TGME49_201520	PPM3G	1535.46	2439.99	2022.42	4960.3	2977.26	2637.08	2001.64
TGME49_001520_33_1400	TGME49_201520	PPM3G	1450.62	992.332	995.99	1231.72	161.024	1045.74	1035.45
TGME49_001520_36_2100	TGME49_201520	PPM3G	545.459	1193.71	1917.71	1850.36	404.237	2000.54	1379.68
TGME49_001520_41_2100	TGME49_201520	PPM3G	1344.01	1506.7	801.175	367.047	152.637	666.847	1144.88
TGME49_001520_72_700	TGME49_201520	PPM3G	1743.19	1871.44	3182.78	1967.4	444.493	1985.38	3161.76
TGME49_001630_14_698	TGME49_201630	PPM3H	1654.89	5213.18	11095.9	16776.7	23948.9	10427.1	10927.3
TGME49_001630_21_349	TGME49_201630	PPM3H	4666	5531.83	9447.29	9816.31	8785.86	9487.41	12303.5
TGME49_001630_4_698	TGME49_201630	PPM3H	1560.08	4627.65	7715.88	10358.5	29613.3	12806.5	7197.6
TGME49_001630_6_698	TGME49_201630	PPM3H	531.217	12.9399	21.3078	16.7201	16.7733	0	10.3891
TGME49_001630_9_698	TGME49_201630	PPM3H	769.258	1813.21	2622.69	4055.82	442.816	1166.98	3519.15
TGME49_002200_23_4275	TGME49_202200	202200	4606.19	3502.68	2383.44	1910.87	16577.1	2606.76	1969.78
TGME49_002200_27_3420	TGME49_202200	202200	1017.06	613.839	1009.99	64.4919	45.288	591.069	639.279
TGME49_002200_29_2565	TGME49_202200	202200	1867.5	1108.79	399.979	242.044	149.283	924.492	434.266
TGME49_002200_54_2565	TGME49_202200	202200	1099.67	550.757	130.282	152.87	58.7066	454.668	78.9575
TGME49_002200_55_4275	TGME49_202200	202200	1271.99	171.454	160.113	281.057	171.088	90.9336	128.825
TGME49_002420_44_435	TGME49_202420	202420	999.364	89.7709	82.7962	27.8669	57.0293	106.089	33.9379
TGME49_002420_46_435	TGME49_202420	202420	606.088	13.7487	18.2639	19.9049	36.9013	15.1556	12.467
TGME49_002420_48_435	TGME49_202420	202420	241.906	723.02	62.706	20.7011	13.4187	136.4	103.891
TGME49_002610_12_1644	TGME49_202610	PPM3D	1266.91	981.819	1517.73	261.152	709.511	515.291	1003.59
TGME49_002610_15_1644	TGME49_202610	PPM3D	3490.45	3336.08	4059.45	3182.4	2281.17	1303.38	2581.36
TGME49_002610_21_548	TGME49_202610	PPM3D	370.082	32.3499	158.896	105.894	63.7386	303.112	145.448
TGME49_002610_22_1096	TGME49_202610	PPM3D	272.628	955.13	2595.3	2714.23	741.381	2091.47	2573.05
TGME49_002610_5_1644	TGME49_202610	PPM3D	2331.17	2873.48	8630.9	7868.81	19093.1	6244.11	7141.5
TGME49_002620_12_1569	TGME49_202620	GRA64	6389.46	12279.2	12546.7	15552.1	16652.5	12836.8	12365.9
TGME49_002620_19_1569	TGME49_202620	GRA64	4123.8	10873.6	27068.3	45818.7	24972.1	30114.2	23321.6
TGME49_002620_28_1569	TGME49_202620	GRA64	1561.1	1337.67	1234.64	1984.92	343.853	1697.43	1906.06
TGME49_002620_39_1569	TGME49_202620	GRA64	1683.99	3386.22	4444.82	7274.05	8353.11	3743.43	5193.88
TGME49_002620_52_1569	TGME49_202620	GRA64	3466.65	7692.8	11731.5	10200.1	27275.1	10942.3	12313.9
TGME49_002780_105_4145	TGME49_202780	ROP25	1252.87	1493.76	471.817	1062.13	132.509	409.201	563.784
TGME49_002780_28_4145	TGME49_202780	ROP25	2428.02	3036.04	2438.84	4232.58	810.151	2940.19	2470.54
TGME49_002780_37_4145	TGME49_202780	ROP25	2142.16	1418.54	453.553	502.4	197.925	484.979	1049.3
TGME49_002780_7_4974	TGME49_202780	ROP25	1210.14	4173.13	6015.51	8223.91	16441.2	9078.21	7064.62
TGME49_002780_95_3316	TGME49_202780	ROP25	1016.45	951.895	646.541	488.865	95.6079	484.979	642.742
TGME49_003290_13_1347	TGME49_203290	GRA34	631.52	2763.49	6073.95	3015.99	7246.07	5289.31	5923.2
TGME49_003290_24_1347	TGME49_203290	GRA34	1298.85	1162.17	1190.8	991.265	1632.04	575.913	1437.86
TGME49_003290_42_1347	TGME49_203290	GRA34	1227.84	1199.37	774.997	293	122.445	727.469	825.591
TGME49_003290_5_1347	TGME49_203290	GRA34	5516.03	14550.2	27282.6	28651.9	46826.1	23642.7	27467.5
TGME49_003310_1_1000	TGME49_203310	GRA7	2976.12	6706.94	7253.8	9528.08	5466.42	4622.46	8813.46
TGME49_003310_27_500	TGME49_203310	GRA7	1332.01	5993.62	11582.3	12598.2	24386.7	12791.3	12874.2
TGME49_003310_29_500	TGME49_203310	GRA7	3382.21	13796.4	25500	31761.1	46083	20748	26993.1
TGME49_003310_5_1000	TGME49_203310	GRA7	2360.67	8929.37	13641.9	10251.8	15461.6	20035.7	17275.8
TGME49_003600_16_3095	TGME49_203600	CST2_GRA47	1477.48	1036	355.537	283.446	134.187	409.201	116.358
TGME49_003600_21_3095	TGME49_203600	CST2_GRA47	2437.37	4310.62	801.784	858.3	620.613	1015.43	590.103
TGME49_003600_3_3095	TGME49_203600	CST2_GRA47	1630.88	4423.84	1634.01	1560.54	3472.08	1545.87	1528.59
TGME49_003600_41_3095	TGME49_203600	CST2_GRA47	1187.36	1340.9	334.229	335.199	843.698	545.602	304.056
TGME49_003600_53_2476	TGME49_203600	CST2_GRA47	748.099	732.725	244.736	246.821	186.184	90.9336	356.001
TGME49_003790_21_903	TGME49_203790	203790	3227.79	4972.17	1580.43	3292.27	18017.9	3076.59	1436.47
TGME49_003790_38_1806	TGME49_203790	203790	3083.54	3587.6	5445.68	9162.63	4104.43	3091.74	6317.29
TGME49_003790_69_903	TGME49_203790	203790	1776.56	5083.78	10049.4	11348.2	9104.56	8350.74	6634.51
TGME49_003790_86_1806	TGME49_203790	203790	2000.56	2797.45	3871.94	4550.26	758.154	5152.91	4709.05
TGME49_003790_92_1806	TGME49_203790	203790	742.199	1068.35	798.74	2340.02	400.882	1030.58	203.627
TGME49_003930_19_1422	TGME49_203930	203930	252.486	206.23	190.553	14.3315	2432.13	166.712	20.7783
TGME49_003930_2_948	TGME49_203930	203930	1647.57	1018.21	715.944	535.84	402.56	348.579	626.119
TGME49_003930_42_948	TGME49_203930	203930	549.935	439.958	438.942	66.0843	3180.22	363.735	1064.54
TGME49_003930_9_1422	TGME49_203930	203930	518.603	610.604	466.338	105.098	65.4159	75.778	407.255
TGME49_003990_2_2550	TGME49_203990	ROP12	4598.66	14611.6	20287.5	24883.5	34636.9	19429.5	21547.1
TGME49_003990_37_2040	TGME49_203990	ROP12	1139.75	2866.2	2491.19	4262.84	842.021	4516.37	2585.51
TGME49_003990_55_2040	TGME49_203990	ROP12	430.711	8.08747	15.8287	11.9429	15.096	30.3112	7.61871
TGME49_003990_6_2550	TGME49_203990	ROP12	1164.98	3499.45	8436.08	8188.88	21964.7	6289.58	5732.04
TGME49_003990_63_2040	TGME49_203990	ROP12	10172.5	19611.3	22849.9	25880.4	39471	26810.3	25472.8
TGME49_004320_10_1720	TGME49_204320	204320	2847.94	476.352	289.178	204.622	296.888	106.089	356.694
TGME49_004320_27_1720	TGME49_204320	204320	1909.01	3705.68	4737.04	3199.91	4901.16	5152.91	3535.77
TGME49_004320_35_1290	TGME49_204320	204320	1889.68	3662.81	9406.5	8728.7	50546.4	11290.9	7961.55
TGME49_004320_38_1290	TGME49_204320	204320	1995.27	2379.33	3532.84	2332.86	1598.5	3334.23	3154.14
TGME49_004320_7_1720	TGME49_204320	204320	818.901	1009.32	1408.14	1193.5	60.3839	1409.47	989.047
TGME49_004340_23_3556	TGME49_204340	GRA54	3456.88	4452.15	4436.29	3957.1	1066.78	5425.71	5140.55
TGME49_004340_30_3556	TGME49_204340	GRA54	2420.89	3988.74	6115.96	7983.46	8395.05	7699.05	5751.43
TGME49_004340_77_4445	TGME49_204340	GRA54	783.703	868.594	2686.01	1284.26	439.461	666.847	1626.25
TGME49_004340_92_4445	TGME49_204340	GRA54	1536.28	5004.52	8826.93	7892.7	14715.2	3955.61	8524.64
TGME49_004340_95_4445	TGME49_204340	GRA54	391.648	1762.26	3112.77	3242.91	25436.7	2909.88	4134.88
TGME49_005250_10_2660	TGME49_205250	ROP18	2836.55	2042.09	2345.08	919.607	662.546	1864.14	2300.16
TGME49_005250_2_2660	TGME49_205250	ROP18	4192.16	3465.48	2656.18	2451.49	2239.24	3364.54	5209.12
TGME49_005250_28_2660	TGME49_205250	ROP18	2166.58	2180.38	2422.4	2869.49	1011.43	1136.67	3022.55
TGME49_005250_35_2660	TGME49_205250	ROP18	1466.29	2067.97	2254.98	1931.57	4017.21	1742.89	1554.22
TGME49_005250_42_2128	TGME49_205250	ROP18	1301.7	3090.22	3079.9	1586.02	2584.77	4470.9	2185.88
TGME49_005360_18_6288	TGME49_205360	205360	5513.39	3213.15	5448.72	1425.19	937.628	5077.13	2507.25
TGME49_005360_28_4192	TGME49_205360	205360	862.643	706.036	393.891	909.256	132.509	848.714	710.618
TGME49_005360_31_5764	TGME49_205360	205360	1121.03	241.815	681.242	1911.67	67.0933	651.691	196.009
TGME49_005360_46_6288	TGME49_205360	205360	1221.54	707.653	650.803	310.517	511.586	469.824	392.71
TGME49_005360_9_6288	TGME49_205360	205360	2554.16	2690.7	2570.94	1789.05	8546.01	2364.27	2845.93
TGME49_007610_15_958	TGME49_207610	ROP36	2939.29	3628.04	3896.29	5968.29	76630.6	5440.86	7511.35
TGME49_007610_22_958	TGME49_207610	ROP36	525.114	235.345	421.287	222.935	26.8373	378.89	1050.69
TGME49_007610_37_958	TGME49_207610	ROP36	2395.06	3159.77	6979.23	6514.48	10310.6	7123.14	6600.57
TGME49_007610_46_479	TGME49_207610	ROP36	1668.93	1232.53	1257.77	2803.41	6726.1	1257.92	921.864
TGME49_007610_47_958	TGME49_207610	ROP36	117.189	40.4373	12.7847	0.796196	5.032	121.245	130.903
TGME49_007700_0_1416	TGME49_207700	ROP22	837.618	155.279	35.9189	19.9049	40.256	60.6224	58.8718
TGME49_007700_24_1416	TGME49_207700	ROP22	943.211	604.134	1559.13	2637	820.215	1045.74	1331.2
TGME49_007700_35_1416	TGME49_207700	ROP22	743.419	659.129	1293.08	1384.59	570.293	1758.05	1921.99
TGME49_007700_5_1888	TGME49_207700	ROP22	530.2	1384.57	2650.09	1866.28	909.114	2303.65	2659.62
TGME49_007700_52_1416	TGME49_207700	ROP22	470.995	304.898	957.636	540.617	3200.35	409.201	776.415
TGME49_008070_0_11223	TGME49_208070	208070	293.38	74.4047	51.1388	152.074	70.4479	106.089	189.775
TGME49_008070_17_11223	TGME49_208070	208070	653.9	161.749	33.4838	21.4973	365.658	227.334	105.969
TGME49_008070_29_10836	TGME49_208070	208070	242.11	655.894	1076.35	2804.2	2863.21	1106.36	733.474
TGME49_008070_44_10449	TGME49_208070	208070	858.574	308.133	446.247	273.095	545.133	591.069	551.317
TGME49_008370_15_3081	TGME49_208370	GRA46	943.821	2084.14	1243.16	2215.81	1798.1	1030.58	1585.38
TGME49_008370_51_1027	TGME49_208370	GRA46	147.097	197.334	549.743	1329.65	18.4506	1364	1073.55
TGME49_008370_58_1027	TGME49_208370	GRA46	2323.03	2618.72	7315.29	6496.96	29108.4	3288.77	3626.5
TGME49_008370_75_2054	TGME49_208370	GRA46	404.262	983.436	2793.76	1381.4	286.824	2015.7	1531.36
TGME49_008450_20_3260	TGME49_208450	PI-2	446.377	1874.67	4005.88	11161.9	2302.98	3197.83	3363.31
TGME49_008450_26_2608	TGME49_208450	PI-2	207.726	236.154	10.9583	27.8669	1.67733	136.4	81.0353
TGME49_008450_28_3260	TGME49_208450	PI-2	2507.77	2917.96	4566.58	8228.69	1170.78	2985.65	4274.79
TGME49_008450_34_2608	TGME49_208450	PI-2	77.7193	1.61749	3.65277	1.59239	8.38666	0	2.07783
TGME49_008450_38_2608	TGME49_208450	PI-2	48.015	46.0986	1.21759	0.796196	3.35466	15.1556	1.38522
TGME49_008730_0_2936	TGME49_208730	MCP4	161.339	223.214	104.713	252.394	5.032	60.6224	166.226
TGME49_008730_17_3670	TGME49_208730	MCP4	2204.01	4419.8	6374.7	7556.7	34502.7	7198.91	6290.97
TGME49_008730_27_2936	TGME49_208730	MCP4	456.753	1463.83	2061.38	2447.51	2111.76	1727.74	3333.53
TGME49_008730_72_3670	TGME49_208730	MCP4	2825.56	7792.27	14006	16278.2	14425.1	12821.6	15275.5
TGME49_008730_85_2936	TGME49_208730	MCP4	2160.07	4623.61	4635.98	8477.9	2197.3	6789.71	4741.61
TGME49_008740_15_3190	TGME49_208740	MCP3	33.3664	0	0.608796	1.59239	1.67733	0	1.38522
TGME49_008740_17_2552	TGME49_208740	MCP3	1132.02	2348.6	4558.66	5860.8	11236.4	4061.7	5161.33
TGME49_008740_35_2552	TGME49_208740	MCP3	1002.42	1513.17	2427.27	2194.32	273.405	3061.43	3196.39
TGME49_008740_6_3190	TGME49_208740	MCP3	355.637	747.282	449.291	328.033	2308.01	606.224	664.213
TGME49_008830_29_1767	TGME49_208830	GRA16	2246.33	4468.33	10741	6863.21	87253.1	7820.29	7660.96
TGME49_008830_59_1178	TGME49_208830	GRA16	641.082	1103.94	1115.92	1001.62	1932.29	666.847	1347.13
TGME49_008830_59_1767	TGME49_208830	GRA16	3179.78	7452.6	12388.4	10671.4	70974.6	17353.2	13311.3
TGME49_008830_69_1767	TGME49_208830	GRA16	1514.51	4359.95	7110.13	5059.03	9481.96	5668.2	4006.05
TGME49_009170_1_1143	TGME49_209170	209170	1259.17	1660.36	1080	1616.28	560.229	2879.57	1679.58
TGME49_009170_11_1524	TGME49_209170	209170	2313.88	4533.03	8878.68	10925.4	17179.2	6653.31	8732.42
TGME49_009170_20_1524	TGME49_209170	209170	700.898	1119.31	1851.35	2938.76	1234.52	2667.39	1560.45
TGME49_009170_24_1143	TGME49_209170	209170	3058.72	6737.67	7902.78	7786	4369.45	12473.1	9363.39
TGME49_009170_43_1143	TGME49_209170	209170	3939.88	2107.59	2956.92	4228.6	2133.57	4213.26	2627.07
TGME49_009980_56_1940	TGME49_209985;TGME49_210095;TGME49_321700;TGME49_321710	ROP42/ROP43	2483.96	4926.89	4541.01	3687.19	15408	3864.68	6229.33
TGME49_009980_75_1940	TGME49_209985;TGME49_210095;TGME49_321700;TGME49_321710	ROP42/ROP43	601.612	760.222	5797.56	236.47	372.368	1227.6	1721.14
TGME49_009980_8_2425	TGME49_209985;TGME49_210095;TGME49_321700;TGME49_321710	ROP42/ROP43	418.504	706.845	1139.67	871.039	1793.07	863.87	757.715
TGME49_010090_10_1828	TGME49_209985;TGME49_210095;TGME49_321700;TGME49_321710	ROP42/ROP43	1337.5	2950.31	3881.07	4051.05	4384.55	5759.13	4207.6
TGME49_010090_25_1371	TGME49_209985;TGME49_210095;TGME49_321700;TGME49_321710	ROP42/ROP43	2618.45	3445.26	5395.15	4672.88	19941.8	9123.68	5087.91
TGME49_010090_57_1371	TGME49_209985;TGME49_210095;TGME49_321700;TGME49_321710	ROP42/ROP43	1614.2	2913.11	5630.14	7306.69	4733.43	3334.23	6869.3
TGME49_010110_25_2040	TGME49_209985;TGME49_210095;TGME49_321700;TGME49_321710	ROP42/ROP43	1225.2	2160.16	1120.79	1467.39	1576.69	1242.76	1026.45
TGME49_010110_45_2040	TGME49_209985;TGME49_210095;TGME49_321700;TGME49_321710	ROP42/ROP43	542	12.9399	19.4815	11.9429	23.4826	15.1556	4.84827
TGME49_010110_47_2550	TGME49_209985;TGME49_210095;TGME49_321700;TGME49_321710	ROP42/ROP43	143.638	97.8584	130.282	5.57337	6.70933	15.1556	10.3891
TGME49_010110_9_2550	TGME49_209985;TGME49_210095;TGME49_321700;TGME49_321710	ROP42/ROP43	4135.19	6473.21	5308.09	10449.3	16993	5592.42	5089.99
TGME49_010370_10_2750	TGME49_210370	ROP54	1909.82	3056.25	3831.15	6262.88	8314.53	4789.17	4758.23
TGME49_010370_31_2200	TGME49_210370	ROP54	590.829	592.811	1683.32	3126.66	13784.3	2424.9	3652.82
TGME49_010370_44_2200	TGME49_210370	ROP54	468.554	518.407	1001.47	544.598	16.7733	606.224	279.814
TGME49_010370_5_2750	TGME49_210370	ROP54	1057.35	819.26	376.236	72.4539	50.32	303.112	130.211
TGME49_010370_52_2200	TGME49_210370	ROP54	6655.37	13880.5	16965.9	30445	44747.9	17792.7	20271.3
TGME49_010820_10_3605	TGME49_210820	210820	936.904	1716.16	4047.27	3647.38	1231.16	4486.06	4314.27
TGME49_010820_25_3605	TGME49_210820	210820	554.614	768.309	413.981	884.574	323.725	788.092	532.617
TGME49_010820_33_3605	TGME49_210820	210820	2167.39	1089.38	542.437	133.761	202.957	348.579	190.468
TGME49_010820_46_3605	TGME49_210820	210820	884.413	579.871	505.3	422.78	1677.33	378.89	356.001
TGME49_010820_61_2884	TGME49_210820	210820	224.206	4.04373	4.87037	3.98098	10.064	0	3.46305
TGME49_011260_35_1806	TGME49_211260	ROP26	1603.01	1114.45	1259.6	1187.13	4589.18	1015.43	1711.44
TGME49_011260_39_1806	TGME49_211260	ROP26	972.508	1052.18	1886.66	1027.89	815.183	1667.12	1189.9
TGME49_011260_4_2408	TGME49_211260	ROP26	1659.77	2783.71	7250.15	13879.3	28291.6	6259.27	7111.02
TGME49_011260_54_1806	TGME49_211260	ROP26	804.252	2346.17	1643.75	1196.68	2321.43	2773.48	1646.33
TGME49_011260_58_1806	TGME49_211260	ROP26	704.763	1188.86	1319.87	1195.89	1687.4	348.579	1070.08
TGME49_011290_13_2468	TGME49_211290	ROP15	852.064	292.766	492.516	386.951	73.8026	151.556	535.387
TGME49_011290_16_2468	TGME49_211290	ROP15	3739.88	2039.66	2494.84	3356.76	639.063	3258.46	2311.93
TGME49_011290_34_2468	TGME49_211290	ROP15	226.647	680.965	484.601	1064.51	207.989	1106.36	530.539
TGME49_011290_41_2468	TGME49_211290	ROP15	884.82	934.102	2413.87	1816.92	3700.19	1106.36	1746.07
TGME49_011290_45_2468	TGME49_211290	ROP15	1404.85	1949.08	3158.43	2430.79	10978.1	2152.1	2434.52
TGME49_011460_10_1689	TGME49_211460	MYR4	97.6577	181.968	14.0023	2.38859	5.032	15.1556	171.075
TGME49_011460_14_1689	TGME49_211460	MYR4	555.428	1707.26	4335.23	2715.03	8200.47	3607.03	3766.41
TGME49_011460_58_1126	TGME49_211460	MYR4	255.741	74.4047	13.3935	26.2745	18.4506	45.4668	6.9261
TGME49_011460_6_563	TGME49_211460	MYR4	737.112	362.319	127.238	826.452	83.8666	394.046	830.439
TGME49_011460_64_1126	TGME49_211460	MYR4	387.579	408.417	525.999	3435.59	266.696	2515.83	1487.03
TGME49_012300_11_3668	TGME49_212300	GRA32	1090.51	444.002	110.192	115.448	57.0293	106.089	63.0275
TGME49_012300_12_2882	TGME49_212300	GRA32	1347.88	762.648	4220.17	4604.4	18433.9	2046.01	2910.35
TGME49_012300_13_2882	TGME49_212300	GRA32	1073.62	1339.28	2273.24	2547.03	5694.54	2333.96	2505.17
TGME49_012300_8_2358	TGME49_212300	GRA32	1912.87	1477.58	897.365	793.012	1710.88	454.668	456.43
TGME49_012410_23_930	TGME49_212410	GRA11A	2440.63	4967.32	5759.21	16201.8	50249.5	5395.4	6014.62
TGME49_012410_30_1395	TGME49_212410	GRA11A	1180.23	1603.74	1836.13	2558.98	11754.7	1379.16	1499.5
TGME49_012410_40_930	TGME49_212410	GRA11A	4262.76	9607.1	15125.5	14408	40786	20141.8	13507.3
TGME49_012410_49_465	TGME49_212410	GRA11A	438.646	486.057	304.398	144.112	30.192	287.957	88.654
TGME49_012410_9_1395	TGME49_212410	GRA11A	1589.18	44.4811	65.1411	48.568	73.8026	121.245	33.9379
TGME49_013070_103_3624	TGME49_213069	213069	1610.95	185.203	53.574	29.4593	105.672	151.556	30.4748
TGME49_013070_104_3624	TGME49_213069	213069	683.197	138.296	42.6157	22.2935	41.9333	75.778	10.3891
TGME49_013070_18_5436	TGME49_213069	213069	2256.71	271.739	80.361	43.7908	72.1253	45.4668	31.86
TGME49_013070_74_3624	TGME49_213069	213069	857.964	630.822	190.553	937.123	469.653	212.179	395.48
TGME49_013070_83_3624	TGME49_213069	213069	1788.56	490.909	152.808	191.087	102.317	90.9336	383.706
TGME49_013070_84_3624	TGME49_213069	213069	519.62	189.247	79.1434	11.1467	50.32	30.3112	16.6226
TGME49_013070_88_3624	TGME49_213069	213069	638.03	225.64	22.5254	19.1087	28.5146	30.3112	20.7783
TGME49_013070_93_3624	TGME49_213069	213069	143.638	306.515	132.109	163.22	1320.06	60.6224	162.763
TGME49_014080_12_794	TGME49_214080	Toxofilin	2060.58	2016.21	2133.22	2004.03	2106.73	1060.89	1288.95
TGME49_014080_18_794	TGME49_214080	Toxofilin	849.622	1925.63	5614.31	8719.15	8143.45	4864.95	3355.69
TGME49_014080_30_794	TGME49_214080	Toxofilin	1178	3719.43	3901.77	4228.6	5219.86	4107.17	2963.68
TGME49_014080_37_794	TGME49_214080	Toxofilin	66.1224	310.559	220.384	70.0653	5.032	287.957	160.685
TGME49_014410_2_1346	TGME49_214410	214410	482.592	745.664	770.127	1300.98	11390.8	848.714	806.198
TGME49_014410_31_1346	TGME49_214410	214410	622.975	2099.51	1338.13	2523.94	6378.89	1788.36	1968.4
TGME49_014410_51_1346	TGME49_214410	214410	366.216	903.37	746.384	827.248	7762.69	1576.18	1332.58
TGME49_014410_60_1346	TGME49_214410	214410	202.029	445.619	2447.36	1453.85	95.6079	45.4668	681.528
TGME49_014410_63_673	TGME49_214410	214410	1733.22	7626.48	11220.1	22334.1	38820.2	13443	10594.9
TGME49_015160_13_543	TGME49_215160	215160	164.187	4.04373	3.04398	2.38859	10.064	0	1.38522
TGME49_015160_6_1086	TGME49_215160	215160	233.158	8.08747	7.30555	7.16577	10.064	15.1556	0.69261
TGME49_015160_8_1086	TGME49_215160	215160	419.928	22.6449	13.3935	7.16577	23.4826	0	5.54088
TGME49_015220_11_628	TGME49_215220	GRA22	827.853	2091.42	851.096	1058.15	1813.2	515.291	1154.58
TGME49_015220_19_628	TGME49_215220	GRA22	722.26	301.663	160.113	718.169	36.9013	469.824	504.912
TGME49_015220_35_1256	TGME49_215220	GRA22	4469.06	4860.57	2276.9	1945.11	620.613	1818.67	2985.15
TGME49_015220_37_628	TGME49_215220	GRA22	706.798	697.14	2195.32	4031.94	72.1253	530.446	1421.93
TGME49_015220_40_1256	TGME49_215220	GRA22	934.462	1074.02	633.756	332.014	152.637	575.913	272.196
TGME49_015220_41_1256	TGME49_215220	GRA22	1956	875.873	357.972	152.87	194.57	545.602	424.57
TGME49_015220_7_628	TGME49_215220	GRA22	4640.78	11971.1	12091.3	19310.2	9723.49	15943.7	16478.6
TGME49_015360_0_1425	TGME49_215360	GRA62	106.406	399.521	5605.79	1924.41	83031.3	2212.72	5652.39
TGME49_015360_17_950	TGME49_215360	GRA62	442.715	548.33	533.914	609.886	67.0933	1227.6	1525.82
TGME49_015360_2_950	TGME49_215360	GRA62	503.751	457.751	615.492	1100.34	33.5466	803.247	753.559
TGME49_015360_22_950	TGME49_215360	GRA62	538.745	883.96	1263.25	1419.62	315.338	2455.21	1054.84
TGME49_015360_29_950	TGME49_215360	GRA62	212.202	4.85248	8.52314	7.96196	13.4187	0	36.0157
TGME49_015770_37_1172	TGME49_215775	ROP8	9616.44	22249.4	54975.5	69037.4	46255.8	44618.1	45763.5
TGME49_015770_45_586	TGME49_215775	ROP8	846.163	1456.55	740.296	2802.61	62.0613	621.38	1318.73
TGME49_015770_49_1172	TGME49_215775	ROP8	590.422	1305.32	2744.45	8200.82	4012.18	1848.98	3299.59
TGME49_015770_52_586	TGME49_215775	ROP8	2516.11	7637	10325.8	13120.5	28477.7	11912.3	9709.7
TGME49_015770_57_1172	TGME49_215775	ROP8	14036.1	14728.9	19899.1	12795.7	17999.4	18611.1	15943.2
TGME49_015780_18_2148	TGME49_215775	ROP8	361.944	669.642	633.756	1851.95	2009.44	2637.08	1227.3
TGME49_015780_26_2148	TGME49_215775	ROP8	624.806	1184.81	1783.16	2898.95	778.282	2076.32	2392.27
TGME49_015780_36_1432	TGME49_215775	ROP8	1625.59	3137.13	3359.94	3591.64	3123.19	3485.79	4833.03
TGME49_015910_23_2016	TGME49_215910	215910	2554.77	3161.39	3104.25	2513.59	5330.56	2682.54	1953.16
TGME49_015910_23_4032	TGME49_215910	215910	5309.73	7962.11	14975.8	26817.5	46977	7032.2	10976.5
TGME49_015910_50_5544	TGME49_215910	215910	2519.98	4270.18	9269.52	22459.9	34618.5	10836.3	9531
TGME49_015910_54_1512	TGME49_215910	215910	2952.11	11547.3	18410	17793.4	9752.01	15322.3	12767.6
TGME49_015910_75_5544	TGME49_215910	215910	101.116	143.148	14.0023	3.18479	1.67733	166.712	97.658
TGME49_017400_20_2349	TGME49_217400	217400	1447.78	1703.22	2301.25	1164.84	3772.32	2409.74	1475.26
TGME49_017400_28_2349	TGME49_217400	217400	1789.17	2827.38	2247.67	6123.55	5629.13	2834.1	3411.8
TGME49_017400_34_2349	TGME49_217400	217400	3048.96	2317.87	1718.02	2000.84	4033.98	2015.7	3085.58
TGME49_017400_37_783	TGME49_217400	217400	1209.33	513.554	374.409	1065.31	1093.62	242.49	1161.51
TGME49_017400_79_783	TGME49_217400	217400	2638.18	1090.19	1165.84	2379.03	5196.37	2955.34	2705.33
TGME49_017430_15_2800	TGME49_217430	PI-1	227.461	944.616	2370.04	861.485	191.216	2697.7	1890.13
TGME49_017430_19_1680	TGME49_217430	PI-1	291.956	232.919	72.4467	13.5353	16.7733	30.3112	80.3427
TGME49_017430_2_2800	TGME49_217430	PI-1	1207.5	2604.97	3466.48	5184.03	3004.1	2515.83	2370.8
TGME49_017430_32_1680	TGME49_217430	PI-1	618.702	952.704	906.497	1011.97	788.346	924.492	1686.5
TGME49_017430_8_2800	TGME49_217430	PI-1	466.723	2114.87	5403.06	6139.47	6823.39	5440.86	4148.04
TGME49_017530_10_1522	TGME49_217530	GRA63	779.634	544.287	1786.82	358.288	48.6426	242.49	875.459
TGME49_017530_13_1522	TGME49_217530	GRA63	6364.44	11342.7	28966.5	34940.3	80525.3	15852.8	21975.1
TGME49_017530_23_1522	TGME49_217530	GRA63	4423.28	11504.4	21862.5	31714.9	15356	14852.5	20026.1
TGME49_017530_59_761	TGME49_217530	GRA63	316.981	153.662	407.284	118.633	2554.58	409.201	527.769
TGME49_017530_64_1522	TGME49_217530	GRA63	871.799	1906.22	4354.72	11591	13415.3	2546.14	3606.42
TGME49_017680_14_13108	TGME49_217680	GRA57	8550.75	7423.49	2337.17	959.417	2383.49	2394.59	2493.39
TGME49_017680_19_13108	TGME49_217680	GRA57	84.4332	0.808747	3.04398	1.59239	1.67733	15.1556	2.77044
TGME49_017680_2_13108	TGME49_217680	GRA57	184.329	10.5137	7.30555	7.16577	11.7413	15.1556	1.38522
TGME49_017680_4_13108	TGME49_217680	GRA57	215.457	406.8	21.9166	49.3642	553.519	30.3112	24.2413
TGME49_017680_40_12656	TGME49_217680	GRA57	90.3334	29.1149	3.65277	3.98098	10.064	45.4668	4.15566
TGME49_018270_24_842	TGME49_218270	ROP48	1898.63	1390.24	1009.99	1249.23	259.986	1136.67	2205.96
TGME49_018270_27_842	TGME49_218270	ROP48	1753.57	759.413	546.09	418.003	78.8346	863.87	1202.37
TGME49_018270_3_1263	TGME49_218270	ROP48	2695.35	5240.68	7548.46	6058.26	8151.83	7123.14	7429.62
TGME49_018270_33_842	TGME49_218270	ROP48	1572.29	2085.76	3864.03	3573.33	7133.69	5395.4	4201.37
TGME49_018270_9_1263	TGME49_218270	ROP48	2256.5	5252.81	6953.06	7796.36	26334.1	4955.88	6928.17
TGME49_019810_21_4132	TGME49_219810	GRA40	1246.15	1026.3	668.458	2143.36	211.344	1227.6	1157.35
TGME49_019810_47_6198	TGME49_219810	GRA40	1608.1	4766.75	8942.6	11860.1	11872.2	7380.78	6046.48
TGME49_019810_58_6198	TGME49_219810	GRA40	2350.5	1437.95	1359.44	1992.08	2433.81	666.847	1368.6
TGME49_019810_76_5165	TGME49_219810	GRA40	3087.82	4256.43	4123.98	5442	11751.4	6168.33	4966.7
TGME49_019810_84_4132	TGME49_219810	GRA40	1156.63	1501.84	1433.11	1946.7	26387.8	1545.87	1356.13
TGME49_020240_25_2650	TGME49_220240	GRA31	232.547	269.313	404.849	279.465	26.8373	166.712	413.488
TGME49_020240_35_2650	TGME49_220240	GRA31	7842.93	10402.1	13798.4	17954.2	22498.1	13336.9	15792.2
TGME49_020240_45_2650	TGME49_220240	GRA31	5699.14	3856.91	4081.98	6004.12	1356.96	6623	3713.77
TGME49_020240_60_2120	TGME49_220240	GRA31	8036.01	14097.3	41789	34191.9	85272.2	45830.6	38286.1
TGME49_020240_78_2120	TGME49_220240	GRA31	5375.24	4492.59	4847.84	3864.74	13749.1	4228.41	7438.63
TGME49_020950_0_696	TGME49_220950	MAF1B	3360.04	4787.78	2405.35	3488.93	3183.58	2273.34	2498.94
TGME49_020950_15_696	TGME49_220950	MAF1B	2632.69	2459.4	1926.84	719.762	3027.58	2197.56	1890.82
TGME49_020950_32_696	TGME49_220950	MAF1B	3126.67	5831.87	4521.53	4754.09	7750.95	4061.7	4817.1
TGME49_020950_44_696	TGME49_220950	MAF1B	6223.24	227.258	241.692	136.946	315.338	166.712	128.825
TGME49_020950_59_696	TGME49_220950	MAF1B	915.338	2853.26	4162.95	3701.52	4790.46	3910.15	2858.4
TGME49_021210_0_1419	TGME49_221210	CYP18	2010.94	2549.17	525.391	954.64	878.922	515.291	314.445
TGME49_021210_2_1419	TGME49_221210	CYP18	423.997	481.204	138.805	646.511	35.224	45.4668	146.833
TGME49_021210_6_1419	TGME49_221210	CYP18	690.521	664.79	63.9235	141.723	852.085	30.3112	155.145
TGME49_022100_14_3165	TGME49_222100	SOS1	2566.36	3272.19	5583.87	5704.75	2406.97	4379.97	4554.6
TGME49_022100_38_3165	TGME49_222100	SOS1	3243.46	1702.41	2542.33	4736.57	6085.36	1348.85	3855.76
TGME49_022100_45_1899	TGME49_222100	SOS1	1331.4	250.711	64.5323	160.832	63.7386	212.179	124.67
TGME49_022100_63_1899	TGME49_222100	SOS1	2145.42	833.818	1716.2	452.24	2457.29	1576.18	887.233
TGME49_022100_66_2532	TGME49_222100	SOS1	11443.7	15356.5	18247.4	16532.2	29583.1	23248.7	18383.9
TGME49_022170_15_1392	TGME49_222170	GRA17	2870.32	8296.93	2678.7	3433.2	13988.9	5380.24	2832.08
TGME49_022170_22_1392	TGME49_222170	GRA17	4380.15	4262.9	1398.4	2614.71	907.436	1454.94	1452.4
TGME49_022170_36_1392	TGME49_222170	GRA17	2611.73	1306.93	124.803	79.6196	155.992	90.9336	48.4827
TGME49_022170_55_1392	TGME49_222170	GRA17	2209.71	1382.15	524.782	173.571	115.736	242.49	287.433
TGME49_022170_62_1392	TGME49_222170	GRA17	2081.74	373.641	87.6666	107.487	102.317	75.778	40.1714
TGME49_023920_12_5304	TGME49_223920	RON3	2016.23	231.302	75.4907	46.9756	115.736	30.3112	36.0157
TGME49_023920_14_4488	TGME49_223920	RON3	3662.16	469.073	196.641	247.617	179.474	727.469	189.775
TGME49_023920_23_5304	TGME49_223920	RON3	1956.41	210.274	114.454	47.7718	119.091	242.49	98.3506
TGME49_023920_30_3264	TGME49_223920	RON3	2267.29	125.356	93.1457	63.6957	112.381	106.089	40.1714
TGME49_023920_40_3264	TGME49_223920	RON3	2381.83	202.187	107.148	187.106	117.413	136.4	74.1092
TGME49_025150_36_886	TGME49_225150	225150	4644.24	16981.3	12667.8	17450.2	22155.9	17641.1	15864.9
TGME49_025150_51_886	TGME49_225150	225150	1779.81	2547.55	2114.35	2515.98	3446.92	2106.63	2367.34
TGME49_025150_54_1772	TGME49_225150	225150	6274.51	6665.69	5284.35	7164.97	14639.8	5607.57	4756.84
TGME49_025150_75_886	TGME49_225150	225150	2288.65	2058.26	3022.06	3773.17	12603.5	985.114	1455.87
TGME49_025150_80_886	TGME49_225150	225150	2645.71	1457.36	818.83	867.058	189.538	530.446	1411.54
TGME49_025160_14_1434	TGME49_225160	225160	1361.92	344.526	88.8842	49.3642	72.1253	90.9336	52.6383
TGME49_025160_30_1434	TGME49_225160	225160	3293.71	5405.66	3764.18	5895.83	4245.33	2773.48	4260.93
TGME49_025160_34_1434	TGME49_225160	225160	1788.36	2354.26	3631.47	8750.99	2385.17	2728.01	3702.69
TGME49_025160_44_1434	TGME49_225160	225160	1531.19	6392.33	5164.41	4062.99	4812.26	4364.81	4711.82
TGME49_025160_6_1434	TGME49_225160	225160	1630.27	2417.34	2494.84	2825.7	283.469	2015.7	2418.59
TGME49_025200_33_10881	TGME49_225200	225200	1628.65	907.414	1209.68	964.194	2032.93	1091.2	1387.99
TGME49_025200_40_10881	TGME49_225200	225200	2247.55	2710.11	5252.69	2552.61	10127.7	3091.74	3365.39
TGME49_025200_46_11718	TGME49_225200	225200	2950.89	2708.49	1262.03	2427.6	1222.77	1303.38	1641.49
TGME49_025200_51_1674	TGME49_225200	225200	1145.24	492.527	286.134	1007.19	51.9973	1060.89	407.255
TGME49_025200_82_837	TGME49_225200	225200	1186.54	2127.81	3459.18	5389.45	1278.13	2879.57	3660.44
TGME49_025320_28_1246	TGME49_225320	225320	2108.59	1421.78	536.958	898.11	332.112	636.536	380.935
TGME49_025320_30_1246	TGME49_225320	225320	2969.41	3232.56	7667.17	7379.15	15820.6	6789.71	5399.59
TGME49_025320_4_1869	TGME49_225320	225320	1299.86	2415.73	1129.32	4789.12	9849.29	1879.3	1054.15
TGME49_025320_58_623	TGME49_225320	225320	1223.98	1549.56	835.877	497.623	2584.77	1030.58	1435.78
TGME49_025320_6_1246	TGME49_225320	225320	3932.35	1938.57	2642.17	1624.24	3091.32	1591.34	1795.94
TGME49_025330_16_768	TGME49_225330	225330	2548.05	1979.81	2256.81	2248.46	4057.47	2894.72	2596.59
TGME49_025330_19_768	TGME49_225330	225330	4622.06	5281.12	7027.33	10074.3	8814.38	4864.95	5982.76
TGME49_025330_58_768	TGME49_225330	225330	1407.49	2063.11	2483.89	2680	4961.55	1985.38	2053.59
TGME49_025330_66_768	TGME49_225330	225330	4926.63	8216.87	10615.6	19420.8	15087.6	13336.9	16293.6
TGME49_025330_71_768	TGME49_225330	225330	5863.13	2597.69	4683.47	5911.76	5827.05	2925.03	2534.26
TGME49_025860_28_5208	TGME49_225860	225860	676.483	158.514	48.0949	84.3968	36.9013	136.4	66.4905
TGME49_025860_7_5208	TGME49_225860	225860	1756.62	1424.2	1816.65	2660.89	697.77	1591.34	1568.07
TGME49_025860_78_4340	TGME49_225860	225860	2518.35	1990.33	2141.13	1353.53	816.861	2303.65	2524.56
TGME49_025860_87_4340	TGME49_225860	225860	172.529	547.522	426.157	1645.74	179.474	378.89	725.855
TGME49_025860_94_4340	TGME49_225860	225860	229.903	192.482	90.1018	253.19	535.069	212.179	390.632
TGME49_026380_19_1138	TGME49_226380	GRA35	5464.36	13359.7	23114.8	18721.8	13613.2	15049.5	21144
TGME49_026380_49_569	TGME49_226380	GRA35	1680.93	2973.76	5420.11	3339.25	3998.76	5213.53	3478.29
TGME49_026380_55_569	TGME49_226380	GRA35	1851.02	4231.36	4859.41	5184.83	14487.1	4971.04	5621.22
TGME49_026380_62_569	TGME49_226380	GRA35	1265.68	5251.19	6105.61	3472.21	516.618	4804.33	4501.96
TGME49_026380_9_1138	TGME49_226380	GRA35	1065.28	2365.58	3220.53	1519.94	10526.9	6031.93	5522.87
TGME49_026690_10_562	TGME49_226690	226690	1175.76	3252.78	3535.89	1969.79	7930.42	5653.04	3929.17
TGME49_026690_14_843	TGME49_226690	226690	152.997	4.04373	8.52314	5.57337	6.70933	0	2.07783
TGME49_026690_24_843	TGME49_226690	226690	283.818	324.307	468.773	1357.51	618.935	197.023	549.932
TGME49_026690_25_1124	TGME49_226690	226690	2407.06	849.184	468.164	126.595	149.283	378.89	346.997
TGME49_026690_4_562	TGME49_226690	226690	253.096	93.8146	6.69675	7.16577	11.7413	0	4.84827
TGME49_027010_11_872	TGME49_227010	ROP30	2874.39	4917.99	7728.66	8349.71	5129.28	5425.71	7591
TGME49_027010_2_872	TGME49_227010	ROP30	1991	1520.44	625.842	1166.43	196.248	454.668	686.376
TGME49_027010_25_436	TGME49_227010	ROP30	5524.17	7603.03	13492.1	13606.2	12232.8	11033.3	12728.1
TGME49_027010_32_436	TGME49_227010	ROP30	1571.07	1083.72	669.066	2240.5	588.743	1712.58	995.973
TGME49_027010_6_872	TGME49_227010	ROP30	3651.18	5287.59	14946.5	19911.3	9607.76	10139.1	12356.8
TGME49_027280_19_2260	TGME49_227280	GRA3	3065.44	9790.69	12813.9	10231.1	21443	10230	14796.2
TGME49_027280_4_2260	TGME49_227280	GRA3	5936.78	15206.9	27159	29994.3	52356.2	26052.5	27400.3
TGME49_027280_45_1808	TGME49_227280	GRA3	1608.5	4560.52	6800.25	6113.99	6315.15	6138.02	6404.56
TGME49_027280_50_1808	TGME49_227280	GRA3	5970.35	11170.4	13580.4	14591.9	22763.1	17231.9	16261.1
TGME49_027280_8_2260	TGME49_227280	GRA3	2813.36	7734.85	11589	12708.1	17412.4	13397.6	15265.1
TGME49_027620_0_1612	TGME49_227620	GRA2	517.993	1167.02	302.571	212.584	55.3519	378.89	222.328
TGME49_027620_4_1209	TGME49_227620	GRA2	11681.7	13628.2	9891.1	20172.4	34937.1	15231.4	12399.8
TGME49_027620_8_1209	TGME49_227620	GRA2	1604.43	3770.38	2244.63	4206.31	9981.8	2106.63	2344.48
TGME49_027810_19_968	TGME49_227810	ROP11	2860.15	3078.09	5533.95	3841.65	1484.44	4061.7	4972.25
TGME49_027810_24_968	TGME49_227810	ROP11	3604.99	8694.03	12370.7	22241.7	43325.5	16777.3	14074.5
TGME49_027810_32_968	TGME49_227810	ROP11	868.747	799.851	1532.34	549.376	1155.68	742.625	700.921
TGME49_027810_44_968	TGME49_227810	ROP11	987.767	1154.08	809.09	1520.74	67.0933	409.201	678.758
TGME49_027810_6_1452	TGME49_227810	ROP11	448.615	1095.85	1265.08	964.194	4545.57	894.181	1108.18
TGME49_028170_10_7128	TGME49_228170	GRA44	1445.74	36.3936	57.8356	28.6631	46.9653	60.6224	23.5487
TGME49_028170_12_6600	TGME49_228170	GRA44	833.346	88.1534	27.3958	17.5163	30.192	166.712	13.1596
TGME49_028170_13_7128	TGME49_228170	GRA44	1285.22	70.361	38.3541	30.2555	58.7066	60.6224	29.0896
TGME49_028170_24_6072	TGME49_228170	GRA44	1587.34	80.0659	69.4027	39.0136	78.8346	75.778	28.397
TGME49_028170_7_6864	TGME49_228170	GRA44	2520.99	193.29	93.7545	62.1033	122.445	90.9336	43.6344
TGME49_028760_2_1737	TGME49_228760	228760	616.668	12.1312	23.1342	11.1467	10.064	45.4668	12.467
TGME49_028760_30_1737	TGME49_228760	228760	315.76	7.27872	12.1759	8.75816	13.4187	0	6.9261
TGME49_028760_32_1737	TGME49_228760	228760	985.529	2308.97	916.846	1926.8	887.309	1273.07	2292.54
TGME49_028760_59_1737	TGME49_228760	228760	533.252	56.6123	17.0463	23.8859	35.224	15.1556	101.121
TGME49_029010_15_2799	TGME49_229010	RON4	4044.25	4138.36	3605.9	4724.63	13115.1	3516.1	4994.41
TGME49_029010_20_2799	TGME49_229010	RON4	1644.11	116.46	91.9282	42.1984	70.4479	60.6224	36.7083
TGME49_029010_26_3732	TGME49_229010	RON4	361.537	8.89621	10.9583	7.16577	13.4187	60.6224	4.15566
TGME49_029010_27_2799	TGME49_229010	RON4	1017.67	26.6886	37.1365	27.8669	43.6106	45.4668	14.5448
TGME49_029010_5_2799	TGME49_229010	RON4	3176.72	2617.91	2872.91	2416.46	1293.22	2030.85	1906.06
TGME49_029500_1_1086	TGME49_229500	229500	2208.9	230.493	154.634	407.653	323.725	151.556	166.919
TGME49_029500_28_1086	TGME49_229500	229500	893.975	991.523	882.145	3561.39	159.347	1166.98	1457.94
TGME49_029500_35_1086	TGME49_229500	229500	7681.8	1201.8	411.546	412.43	350.562	287.957	293.667
TGME49_029500_4_1086	TGME49_229500	229500	1772.89	1406.41	2894.21	2014.38	1328.45	1364	2467.77
TGME49_029500_45_1086	TGME49_229500	229500	1665.27	824.113	1030.69	898.11	6628.82	772.936	937.101
TGME49_030180_105_5185	TGME49_230180	GRA24	1320.21	3335.27	2616.6	2605.95	5562.03	3455.48	3501.14
TGME49_030180_4_6222	TGME49_230180	GRA24	2713.05	4426.27	2721.32	2857.55	1996.02	2637.08	2010.65
TGME49_030180_51_5185	TGME49_230180	GRA24	1627.63	3150.07	3448.22	2940.35	4132.95	2985.65	1527.9
TGME49_030180_89_5185	TGME49_230180	GRA24	1663.64	141.531	1296.13	84.3968	95.6079	894.181	365.698
TGME49_030180_96_4148	TGME49_230180	GRA24	1728.75	42.8636	62.0972	48.568	119.091	106.089	26.3192
TGME49_030350_14_4155	TGME49_230350	RON11	1377.79	275.783	66.3587	30.2555	77.1573	90.9336	29.0896
TGME49_030350_20_3324	TGME49_230350	RON11	186.363	291.149	118.715	309.72	13.4187	106.089	36.7083
TGME49_030350_23_3324	TGME49_230350	RON11	161.949	41.2461	13.3935	3.98098	8.38666	0	2.77044
TGME49_030350_23_4155	TGME49_230350	RON11	216.475	147.192	31.6574	10.3506	13.4187	0	4.15566
TGME49_030350_24_3324	TGME49_230350	RON11	507.21	65.5085	34.0926	12.7391	30.192	60.6224	13.1596
TGME49_031960_25_6846	TGME49_231960	GRA28	894.585	1401.56	2016.94	2165.65	7425.55	1197.29	727.24
TGME49_031960_40_6846	TGME49_231960	GRA28	1119.4	2960.82	2896.04	4048.66	7006.21	2000.54	3045.4
TGME49_031960_46_6846	TGME49_231960	GRA28	1232.93	4425.46	4452.12	3935.6	46753.9	7426.25	4535.21
TGME49_031960_51_6846	TGME49_231960	GRA28	2046.54	4605	2916.13	4380.67	6076.97	3425.17	2070.9
TGME49_031960_63_6846	TGME49_231960	GRA28	1909.82	3267.34	4852.1	3809.8	19163.5	3970.77	4900.21
TGME49_032000_11_1442	TGME49_232000	GRA30	1143	2722.24	5320.87	6655.41	9072.69	5092.28	5829.7
TGME49_032000_11_2163	TGME49_232000	GRA30	936.293	1336.05	2044.34	3299.44	13244.2	2818.94	1660.88
TGME49_032000_15_2163	TGME49_232000	GRA30	2601.97	6434.39	12183.2	16909.6	21895.9	10805.9	12184.4
TGME49_032000_69_1442	TGME49_232000	GRA30	897.23	2412.49	5442.63	5187.22	26755.1	3212.99	4141.81
TGME49_032000_75_721	TGME49_232000	GRA30	735.078	3039.27	9491.73	5651.4	35405.1	5925.84	7649.87
TGME49_032020_47_2816	TGME49_232020	RON12	7016.1	15784.3	19851.6	18763.2	35801	15337.5	23061.8
TGME49_032020_7_3520	TGME49_232020	RON12	3902.24	2114.87	1811.78	1001.62	501.522	1288.23	1101.25
TGME49_032020_73_2112	TGME49_232020	RON12	3234.91	2116.49	1754.55	2007.21	1387.15	1758.05	958.572
TGME49_032020_95_2816	TGME49_232020	RON12	2199.94	2445.65	1221.85	1165.63	5011.87	1515.56	983.506
TGME49_034370_17_1233	TGME49_234370	SRS42	615.651	486.057	800.566	489.661	18665.3	1212.45	500.064
TGME49_034370_19_1233	TGME49_234370	SRS42	108.034	139.913	13.3935	32.6441	13.4187	60.6224	35.3231
TGME49_034370_23_1233	TGME49_234370	SRS42	690.521	2174.72	3711.22	2972.2	2905.14	3258.46	3354.31
TGME49_034370_30_1233	TGME49_234370	SRS42	345.057	380.111	465.12	208.603	33.5466	287.957	1222.46
TGME49_034370_34_1233	TGME49_234370	SRS42	421.149	642.954	971.638	643.327	902.404	1000.27	527.076
TGME49_034540_2_3640	TGME49_234540	234540	1421.73	2372.86	13190.8	25827	6295.03	18671.7	16919.1
TGME49_034540_20_3640	TGME49_234540	234540	398.362	28.3061	18.2639	19.9049	13.4187	0	22.8561
TGME49_034540_31_2912	TGME49_234540	234540	415.045	215.935	133.935	58.1223	18.4506	121.245	87.9614
TGME49_034540_5_3640	TGME49_234540	234540	1656.52	981.819	2141.13	1483.31	13732.3	4061.7	1230.77
TGME49_034540_55_2184	TGME49_234540	234540	1457.74	785.293	1164.63	933.142	432.752	757.78	626.119
TGME49_034950_10_1588	TGME49_234950	234950	2239.01	2343.75	3988.22	2391.77	5989.75	3197.83	3867.53
TGME49_034950_2_1588	TGME49_234950	234950	1688.26	2084.95	2518.59	3082.08	3730.39	2530.99	2532.18
TGME49_034950_21_1191	TGME49_234950	234950	551.359	323.499	81.5786	267.522	167.733	121.245	218.865
TGME49_034950_24_1191	TGME49_234950	234950	2236.77	5170.32	8419.64	6637.09	17724.4	6092.55	4575.38
TGME49_034950_7_1588	TGME49_234950	234950	1574.73	1788.95	3327.68	5045.5	2755.86	4122.33	7446.25
TGME49_035130_39_1586	TGME49_235130	RASP1	3034.71	6945.52	7155.78	5990.58	7920.36	6350.2	6291.67
TGME49_035130_49_1586	TGME49_235130	RASP1	1250.43	549.948	155.852	37.4212	88.8986	272.801	520.842
TGME49_035130_53_0	TGME49_235130	RASP1	2549.88	354.231	235.604	54.9376	124.123	272.801	45.0196
TGME49_035130_56_0	TGME49_235130	RASP1	1244.32	334.012	186.291	78.8234	62.0613	348.579	70.6462
TGME49_035130_66_0	TGME49_235130	RASP1	1385.93	756.178	3339.85	1485.7	4480.15	2000.54	2269.68
TGME49_036860_16_536	TGME49_236860	236860	491.544	451.281	568.615	44.587	161.024	318.268	346.997
TGME49_036860_18_2144	TGME49_236860	236860	591.846	866.976	735.425	306.536	88.8986	1576.18	534.002
TGME49_036860_20_1608	TGME49_236860	236860	370.692	285.488	35.3102	152.074	184.506	15.1556	65.7979
TGME49_036860_32_536	TGME49_236860	236860	2340.53	1397.51	1719.24	2159.28	843.698	848.714	1460.02
TGME49_036860_34_1876	TGME49_236860	236860	637.624	84.1097	29.831	52.549	33.5466	121.245	53.3309
TGME49_036870_1_822	TGME49_236870	GRA42	813.407	1382.15	704.377	1385.38	605.517	651.691	846.369
TGME49_036870_15_822	TGME49_236870	GRA42	436.815	1602.13	731.772	823.267	717.898	1348.85	396.865
TGME49_036870_21_822	TGME49_236870	GRA42	197.96	36.3936	7.91434	5.57337	67.0933	0	76.1871
TGME49_036870_23_822	TGME49_236870	GRA42	1076.07	854.037	1581.65	351.123	67.0933	969.959	1958.7
TGME49_036890_1_1712	TGME49_236890	GRA37	1371.07	3877.94	8601.07	16241.6	44278.2	11366.7	13517
TGME49_036890_44_1284	TGME49_236890	GRA37	1446.56	2498.22	7544.81	7082.17	12502.8	7123.14	6270.89
TGME49_036890_48_1284	TGME49_236890	GRA37	627.654	462.603	1711.93	4703.13	139.219	2076.32	2643
TGME49_037180_26_902	TGME49_237180	237180	864.271	204.613	1660.79	261.152	78.8346	2091.47	781.956
TGME49_037180_30_902	TGME49_237180	237180	28.0766	0.808747	0.608796	2.38859	3.35466	0	0
TGME49_037180_34_902	TGME49_237180	237180	869.764	1636.9	2139.31	1984.92	4631.11	1121.51	1724.6
TGME49_037180_36_902	TGME49_237180	237180	327.56	1171.07	2067.47	2332.06	878.922	1015.43	3269.81
TGME49_037180_41_902	TGME49_237180	237180	6321.71	5323.98	4641.46	7694.44	28390.5	5425.71	4632.17
TGME49_037230_36_3252	TGME49_237230	MYR3	2779.18	11936.3	9849.1	6117.18	13858.1	8744.79	9385.55
TGME49_037230_67_2439	TGME49_237230	MYR3	210.981	338.056	124.803	8.75816	15.096	75.778	94.1949
TGME49_037230_75_2439	TGME49_237230	MYR3	2027.21	4656.76	3606.51	2601.17	6363.8	2379.43	3702
TGME49_037230_80_2439	TGME49_237230	MYR3	1210.75	3026.33	1866.57	1754.02	226.44	985.114	1555.6
TGME49_037500_0_698	TGME49_237500	PPM3A	3139.49	9543.21	12954	22818.2	19889.8	12488.2	12935.9
TGME49_037500_10_698	TGME49_237500	PPM3A	1579	133.443	247.171	31.0517	75.4799	121.245	66.4905
TGME49_037500_18_698	TGME49_237500	PPM3A	2308.79	2379.33	2919.18	2208.65	3877.99	2485.52	2362.49
TGME49_037500_22_1745	TGME49_237500	PPM3A	4894.48	8369.72	9544.7	12934.2	26916.1	9745.06	7886.75
TGME49_037500_9_1396	TGME49_237500	PPM3A	1229.88	527.303	1005.12	972.156	204.634	697.158	871.996
TGME49_037800_18_402	TGME49_237800	GRA11B	811.983	3464.67	3067.11	6422.12	7621.8	3364.54	3459.59
TGME49_037800_2_804	TGME49_237800	GRA11B	1537.91	942.999	284.916	402.875	107.349	287.957	310.982
TGME49_037800_26_402	TGME49_237800	GRA11B	6185.8	11106.5	18243.8	15142.1	72477.5	16625.7	20660.5
TGME49_037800_34_804	TGME49_237800	GRA11B	1895.17	1693.52	3572.41	1756.41	583.711	3319.08	2886.1
TGME49_037800_7_804	TGME49_237800	GRA11B	3426.57	6773.25	7535.06	7909.42	5068.9	6516.91	8084.83
TGME49_037880_28_1437	TGME49_237880	GRA13	1146.87	1568.97	385.368	883.778	340.498	651.691	422.492
TGME49_037880_32_1437	TGME49_237880	GRA13	76.4985	34.7761	183.856	0.796196	35.224	0	23.5487
TGME49_037880_38_1437	TGME49_237880	GRA13	290.735	843.523	1144.54	960.213	36.9013	879.025	772.26
TGME49_037880_47_1437	TGME49_237880	GRA13	934.055	2505.5	1578.61	1472.17	5647.58	985.114	1485.65
TGME49_039010_13_3185	TGME49_239010	HCE1_TEEGR	2645.51	7081.39	9939.2	11867.3	14059.4	10457.4	8951.98
TGME49_039010_49_2548	TGME49_239010	HCE1_TEEGR	7329.01	10623.7	20003.8	30581.1	15961.5	18595.9	22313.8
TGME49_039010_62_2548	TGME49_239010	HCE1_TEEGR	3146.41	6321.16	10216.2	7600.49	10781.9	7138.29	10289.4
TGME49_039010_70_2548	TGME49_239010	HCE1_TEEGR	3247.93	3831.03	8999.83	16798.2	15044	7577.8	9096.74
TGME49_039010_77_2548	TGME49_239010	HCE1_TEEGR	2704.71	5657.99	8164.56	10928.6	12148.9	10063.3	8663.16
TGME49_039600_18_2292	TGME49_239600	ROP23	1855.09	2013.78	5319.66	3855.18	15257	4455.75	7968.47
TGME49_039600_4_1719	TGME49_239600	ROP23	2749.27	1707.26	1529.9	1500.03	1310	1697.43	1088.78
TGME49_039600_48_1719	TGME49_239600	ROP23	682.79	422.975	319.618	122.614	1673.98	60.6224	458.508
TGME49_039600_64_1719	TGME49_239600	ROP23	1612.17	3491.36	3565.11	3951.52	4595.89	5941	4400.84
TGME49_039600_68_1719	TGME49_239600	ROP23	649.627	905.796	2388.91	1867.88	7021.31	394.046	1518.89
TGME49_039740_10_2308	TGME49_239740	GRA14	1474.22	2372.86	2653.13	1875.84	9824.13	3046.28	3136.83
TGME49_039740_15_2308	TGME49_239740	GRA14	2848.15	4327.6	5790.86	5908.57	7551.35	4925.57	4153.58
TGME49_039740_18_2308	TGME49_239740	GRA14	1252.26	2005.69	3645.47	4688	7314.84	2288.5	2645.08
TGME49_039740_39_1731	TGME49_239740	GRA14	3220.87	4837.92	5588.74	3543.87	26324	7047.36	5560.96
TGME49_039740_48_1731	TGME49_239740	GRA14	1913.89	4121.37	5353.14	4055.03	1697.46	3637.35	3193.62
TGME49_040060_25_664	TGME49_240060	IST	455.533	1234.15	1240.12	270.707	3445.24	1742.89	1315.27
TGME49_040060_57_1328	TGME49_240060	IST	1193.05	1732.34	613.057	270.707	4149.72	742.625	602.57
TGME49_040060_59_664	TGME49_240060	IST	2790.57	7171.16	12116.9	10331.4	27291.9	10593.8	10284.6
TGME49_040060_85_1328	TGME49_240060	IST	254.724	312.176	156.46	74.8425	3498.91	166.712	470.975
TGME49_040060_88_664	TGME49_240060	IST	3598.08	1341.71	1372.23	907.664	2360.01	1182.14	1502.27
TGME49_040090_62_1978	TGME49_240090	ROP34_WNG2	1035.78	4545.97	4482.56	4230.99	3668.32	2212.72	4371.75
TGME49_040090_64_1978	TGME49_240090	ROP34_WNG2	265.507	330.777	88.2754	22.2935	6.70933	30.3112	83.8058
TGME49_040090_69_1978	TGME49_240090	ROP34_WNG2	564.584	610.604	201.511	184.718	92.2532	121.245	236.873
TGME49_040090_73_1978	TGME49_240090	ROP34_WNG2	722.667	2503.07	1992.59	1506.4	2635.09	954.803	1086.01
TGME49_040090_78_1978	TGME49_240090	ROP34_WNG2	20326.2	44148.7	31785.2	44941.3	58285.6	58303.6	32578.3
TGME49_041000_1_912	TGME49_241000	ROP51	428.066	159.323	147.329	154.462	20.128	121.245	62.3349
TGME49_041000_23_608	TGME49_241000	ROP51	1405.66	1375.68	549.743	393.321	1517.99	394.046	1018.14
TGME49_041000_28_608	TGME49_241000	ROP51	473.03	217.553	107.148	726.131	1051.69	378.89	163.456
TGME49_041610_21_910	TGME49_241610	GRA21	1677.07	4353.48	5382.36	4989.76	1269.74	5213.53	4389.76
TGME49_041610_31_910	TGME49_241610	GRA21	4498.56	12569.5	15526.7	19615.1	63629.6	14791.9	14373
TGME49_041610_38_1365	TGME49_241610	GRA21	1173.11	2139.94	4873.41	11791.7	4569.05	4213.26	3294.74
TGME49_041610_40_910	TGME49_241610	GRA21	2342.97	5126.65	8896.33	10435	11226.4	8381.05	6980.81
TGME49_041610_6_910	TGME49_241610	GRA21	1579.21	3932.94	5438.98	5531.97	7256.14	3379.7	5367.73
TGME49_042110_17_521	TGME49_242110	ROP38	898.654	1472.73	2710.97	6706.36	3136.61	1970.23	1780.7
TGME49_042110_20_521	TGME49_242110	ROP38	4839.14	1372.44	1126.88	964.99	6860.29	757.78	892.774
TGME49_042110_28_1042	TGME49_242110	ROP38	1292.13	2266.92	2401.7	1353.53	8460.46	3167.52	3050.95
TGME49_042110_33_521	TGME49_242110	ROP38	1079.32	1321.49	1748.46	3635.43	14393.2	1273.07	1737.07
TGME49_042110_46_521	TGME49_242110	ROP38	2410.93	3410.48	2749.93	2734.93	12769.5	3940.46	2465.69
TGME49_042120_0_834	TGME49_242118	242118	4352.89	5463.08	8510.36	7418.96	14282.5	7320.16	10879.5
TGME49_042120_1_1251	TGME49_242118	242118	5160.4	8557.35	6711.97	12505.9	4731.75	8032.47	9844.06
TGME49_042120_12_834	TGME49_242118	242118	3683.93	6995.66	12168.6	13080.7	8002.55	9153.99	9277.51
TGME49_042120_2_834	TGME49_242118	242118	1826	1498.61	3716.09	2168.84	3066.16	2712.85	2123.54
TGME49_042120_27_834	TGME49_242118	242118	1325.3	2416.54	4179.38	2361.52	1175.81	3031.12	5787.45
TGME49_042230_25_904	TGME49_242230	ROP29	2636.15	4530.6	3953.52	3629.86	41428.4	3894.99	4098.17
TGME49_042230_27_904	TGME49_242230	ROP29	1998.52	2691.51	4658.5	4207.9	4897.81	3546.41	5424.52
TGME49_042230_30_904	TGME49_242230	ROP29	3984.23	2394.7	3190.09	1275.51	5516.74	1848.98	2530.1
TGME49_042230_47_452	TGME49_242230	ROP29	3086.8	5388.68	6085.52	4674.47	2987.33	4758.86	5006.88
TGME49_042230_52_452	TGME49_242230	ROP29	6003.71	11237.5	17181.4	31913.9	35747.3	14594.8	17041
TGME49_042240_15_1386	TGME49_242240	ROP19A	3364.92	4630.88	9634.19	9520.12	10124.4	6289.58	9307.98
TGME49_042240_17_924	TGME49_242240	ROP19A	4162.25	12006.7	16617.7	12926.2	33192.7	17095.5	14409.7
TGME49_042240_2_1386	TGME49_242240	ROP19A	1007.3	1555.22	2440.05	889.351	122.445	1864.14	1577.07
TGME49_042240_38_924	TGME49_242240	ROP19A	1510.24	799.042	932.675	2289.06	2272.78	879.025	825.591
TGME49_042240_6_1386	TGME49_242240	ROP19A	996.109	1048.94	648.976	733.297	769.895	560.757	1313.19
TGME49_042820_1_2528	TGME49_242820	242820	2280.31	474.734	349.449	62.1033	119.091	136.4	212.631
TGME49_042820_13_2528	TGME49_242820	242820	734.671	16.9837	16.4375	15.9239	46.9653	15.1556	13.1596
TGME49_042820_3_2528	TGME49_242820	242820	1529.56	93.0059	65.7499	40.606	90.5759	106.089	33.9379
TGME49_042820_31_1896	TGME49_242820	242820	700.694	35.5849	28.6134	15.9239	33.5466	75.778	19.3931
TGME49_042820_9_2528	TGME49_242820	242820	814.018	94.6234	181.421	16.7201	45.288	242.49	250.032
TGME49_043690_27_2280	TGME49_243690	243690	173.546	92.1971	2.43518	2.38859	13.4187	0	3.46305
TGME49_043690_31_2280	TGME49_243690	243690	285.649	14.5574	16.4375	6.36957	13.4187	60.6224	18.0079
TGME49_043690_4_2280	TGME49_243690	243690	490.73	243.433	226.472	136.15	28.5146	121.245	68.5684
TGME49_043690_50_1710	TGME49_243690	243690	1100.89	780.441	456.597	657.658	469.653	803.247	590.796
TGME49_043730_28_1586	TGME49_243730	ROP9	2790.37	4921.22	3109.73	3296.25	3675.03	5713.66	3560.71
TGME49_043730_34_2379	TGME49_243730	ROP9	505.582	45.2898	18.2639	15.1277	21.8053	30.3112	11.0818
TGME49_043730_37_1586	TGME49_243730	ROP9	3307.95	4711.76	2519.2	2715.03	3869.6	2258.19	2805.07
TGME49_043730_50_1586	TGME49_243730	ROP9	1169.86	467.456	98.6249	203.826	50.32	121.245	58.1792
TGME49_043730_7_1586	TGME49_243730	ROP9	876.682	1636.9	5958.89	3579.7	28048.3	3091.74	5754.2
TGME49_044250_39_3345	TGME49_244250	244250	1190.2	2426.24	1536.6	997.634	3124.87	1955.07	1709.36
TGME49_044250_41_2676	TGME49_244250	244250	727.957	1955.55	2844.29	3168.86	16791.8	3819.21	2283.53
TGME49_044250_51_3345	TGME49_244250	244250	313.319	304.089	17.0463	407.653	2509.29	106.089	132.288
TGME49_044250_53_3345	TGME49_244250	244250	1989.37	904.988	455.988	702.245	1085.23	394.046	629.582
TGME49_044250_54_3345	TGME49_244250	244250	405.89	242.624	286.743	104.302	251.6	90.9336	140.6
TGME49_044530_1_2480	TGME49_244530	GRA47	3795.02	9857.01	15635.1	14974.1	73150.1	11381.9	11162.8
TGME49_044530_11_2480	TGME49_244530	GRA47	1452.25	3661.2	5009.17	8734.27	30049.4	5668.2	5371.19
TGME49_044530_32_2480	TGME49_244530	GRA47	449.836	603.325	695.245	357.492	51.9973	484.979	1237
TGME49_044530_38_1984	TGME49_244530	GRA47	179.853	174.689	388.412	17.5163	10.064	45.4668	38.7861
TGME49_044530_53_1984	TGME49_244530	GRA47	73.2433	1.61749	4.26157	0	1.67733	0	1.38522
TGME49_046130_0_1449	TGME49_246130	246130	605.071	1939.37	1574.35	3260.42	2752.5	1788.36	3073.11
TGME49_046130_2_966	TGME49_246130	246130	22.1764	0	2.43518	0.796196	1.67733	0	0
TGME49_046130_24_966	TGME49_246130	246130	145.469	960.791	1900.66	1617.87	981.239	2167.25	1465.56
TGME49_046130_9_1449	TGME49_246130	246130	383.51	160.941	82.7962	222.139	43.6106	151.556	191.853
TGME49_046180_22_2068	TGME49_246178;TGME49_246182	246178/246182	413.825	459.368	757.342	951.455	36.9013	575.913	527.769
TGME49_046180_27_2068	TGME49_246178;TGME49_246182	246178/246182	1346.46	1399.94	837.094	1125.82	865.503	909.336	1443.4
TGME49_046180_40_2068	TGME49_246178;TGME49_246182	246178/246182	1627.83	1409.65	989.902	1949.09	883.954	1106.36	1928.92
TGME49_046180_47_2068	TGME49_246178;TGME49_246182	246178/246182	2227.61	1708.88	2533.81	3400.55	9532.28	1621.65	3644.51
TGME49_046180_49_2068	TGME49_246178;TGME49_246182	246178/246182	626.841	274.974	129.065	140.131	3606.26	60.6224	174.538
TGME49_046550_13_997	TGME49_246550	ASP3	1206.07	50.951	49.3125	24.6821	77.1573	75.778	23.5487
TGME49_046550_27_997	TGME49_246550	ASP3	1406.27	108.372	47.4861	36.625	57.0293	45.4668	29.0896
TGME49_046550_28_2991	TGME49_246550	ASP3	319.829	6.46997	15.2199	7.16577	15.096	30.3112	4.15566
TGME49_046550_48_997	TGME49_246550	ASP3	886.651	16.9837	31.6574	21.4973	35.224	15.1556	14.5448
TGME49_046550_68_1994	TGME49_246550	ASP3	1639.63	339.674	1442.24	10799.6	1821.58	1015.43	651.746
TGME49_046710_14_2155	TGME49_246710	246710	531.624	230.493	314.139	102.709	491.458	166.712	133.674
TGME49_046710_15_1724	TGME49_246710	246710	1587.75	1299.66	997.207	1466.59	1486.12	530.446	893.467
TGME49_046710_19_1724	TGME49_246710	246710	270.593	43.6723	22.5254	5.57337	13.4187	60.6224	11.0818
TGME49_046710_8_2155	TGME49_246710	246710	413.011	234.537	139.414	31.8479	21.8053	45.4668	188.39
TGME49_047220_35_3480	TGME49_247220	247220	772.92	836.244	1683.93	1996.06	11600.4	1121.51	2161.63
TGME49_047220_42_3480	TGME49_247220	247220	371.506	1378.1	2037.64	1268.34	67.0933	1000.27	1451.71
TGME49_047220_47_3480	TGME49_247220	247220	207.93	204.613	6.08796	6.36957	13.4187	90.9336	6.9261
TGME49_047220_55_3480	TGME49_247220	247220	101.32	76.0222	35.9189	3.98098	30.192	15.1556	13.8522
TGME49_047220_68_3480	TGME49_247220	247220	300.094	617.883	944.242	805.751	1303.29	727.469	718.929
TGME49_047520_22_2305	TGME49_247520	WIP	315.963	909.84	536.958	1729.34	5380.88	985.114	1321.5
TGME49_047520_3_2305	TGME49_247520	WIP	2226.39	7032.86	6206.67	5250.12	11442.8	4940.73	6548.62
TGME49_047520_49_1844	TGME49_247520	WIP	2742.35	3665.24	3853.68	4330.51	4825.68	3682.81	3590.49
TGME49_047520_77_1844	TGME49_247520	WIP	966.608	1493.76	1931.71	2031.1	1645.46	1182.14	1483.57
TGME49_047530_21_1266	TGME49_247530	247530	1953.15	5141.2	11314.5	13552.1	8557.75	10881.7	11526.4
TGME49_047530_28_1266	TGME49_247530	247530	1101.29	3221.24	4049.1	6641.07	3846.12	3258.46	5333.79
TGME49_047530_33_1266	TGME49_247530	247530	8036.62	19913.8	31104.6	31856.6	43543.5	25340.2	25233.2
TGME49_047530_42_1266	TGME49_247530	247530	2972.66	4769.99	10384.2	8759.75	4540.54	7577.8	10297.7
TGME49_047530_49_1266	TGME49_247530	247530	1331.81	2553.21	5404.89	8602.11	2965.52	1530.72	5258.99
TGME49_048510_125_19995	TGME49_248510	248510	3651.58	498.188	174.116	186.31	179.474	879.025	147.526
TGME49_048510_132_34658	TGME49_248510	248510	2441.85	1264.07	1172.54	615.46	692.738	818.403	125.362
TGME49_048510_154_25327	TGME49_248510	248510	360.113	207.039	250.215	224.527	30.192	212.179	586.64
TGME49_048510_21_21328	TGME49_248510	248510	1272.4	418.122	456.597	1262.77	110.704	484.979	139.907
TGME49_048510_29_37324	TGME49_248510	248510	1387.15	4093.07	5478.55	5570.19	29509.3	4001.08	5599.06
TGME49_048990_10_1683	TGME49_248990	248990	464.891	43.6723	14.0023	5.57337	10.064	60.6224	20.0857
TGME49_048990_20_1683	TGME49_248990	248990	1594.26	3092.65	3559.63	9553.56	18277.9	2682.54	4762.38
TGME49_048990_23_1683	TGME49_248990	248990	508.024	275.783	320.227	360.677	38.5786	303.112	811.739
TGME49_048990_45_1122	TGME49_248990	248990	493.985	618.691	604.534	2625.86	2209.05	833.558	1554.22
TGME49_049990_38_5445	TGME49_249990	GRA70	617.889	428.636	59.0532	69.2691	43.6106	45.4668	73.4166
TGME49_049990_58_5445	TGME49_249990	GRA70	158.897	105.137	38.9629	37.4212	11.7413	45.4668	13.1596
TGME49_049990_64_5445	TGME49_249990	GRA70	649.017	1519.64	271.523	92.3588	41.9333	378.89	211.246
TGME49_049990_80_5445	TGME49_249990	GRA70	2098.83	510.319	682.46	223.731	286.824	636.536	300.593
TGME49_051540_34_580	TGME49_251540	GRA9	1771.06	8042.99	17692.8	21592.8	40019.5	14170.5	15456.3
TGME49_051540_40_580	TGME49_251540	GRA9	711.884	2088.18	2858.9	3251.67	1053.36	1166.98	1822.95
TGME49_051540_45_580	TGME49_251540	GRA9	3916.48	8693.22	15248.5	14554.5	16510	7744.52	16157.2
TGME49_051540_52_580	TGME49_251540	GRA9	4038.96	6096.33	9018.09	12683.4	12457.5	6031.93	10183.4
TGME49_051540_59_580	TGME49_251540	GRA9	1238.63	2240.23	2422.4	2337.63	22472.9	2985.65	2205.96
TGME49_052360_12_477	TGME49_252360	ROP24	2714.07	3480.85	5834.09	5777.2	4644.53	3500.95	5836.62
TGME49_052360_15_954	TGME49_252360	ROP24	2461.99	7541.56	10313.6	10581.5	24507.5	10048.2	7404.69
TGME49_052360_21_954	TGME49_252360	ROP24	1443.91	1609.41	1678.45	10964.4	1179.16	1621.65	3391.02
TGME49_052360_40_954	TGME49_252360	ROP24	1969.23	3432.32	5157.11	13244.7	8889.86	7198.91	5977.91
TGME49_052360_51_954	TGME49_252360	ROP24	2454.46	3861.77	6679.1	11031.3	10033.8	13882.5	12340.2
TGME49_052500_1_1852	TGME49_252500	252500	1344.01	725.446	348.84	210.196	75.4799	166.712	340.071
TGME49_052500_15_1852	TGME49_252500	252500	1113.7	1336.05	1572.52	352.715	8916.7	1348.85	880.307
TGME49_052500_39_1389	TGME49_252500	252500	2281.73	1505.89	2406.57	2210.24	9502.08	1182.14	1332.58
TGME49_052500_5_1852	TGME49_252500	252500	4132.75	3139.55	4171.47	4113.15	8113.25	4304.19	2911.04
TGME49_052500_51_1389	TGME49_252500	252500	1974.92	1274.58	659.935	453.036	147.605	712.314	529.154
TGME49_053130_10_546	TGME49_253130	253130	255.945	123.738	335.446	3.98098	18.4506	90.9336	10.3891
TGME49_053130_16_546	TGME49_253130	253130	245.568	229.684	360.407	56.5299	18.4506	181.867	328.99
TGME49_053130_18_546	TGME49_253130	253130	760.51	853.228	729.337	707.022	41.9333	1561.03	1608.24
TGME49_053130_4_546	TGME49_253130	253130	272.831	117.268	137.588	1373.44	43.6106	742.625	24.9339
TGME49_053130_6_546	TGME49_253130	253130	1347.47	437.532	628.886	473.737	87.2213	863.87	1347.82
TGME49_053330_16_2370	TGME49_253330	BPK1	1110.65	1600.51	837.094	2640.98	810.151	1394.32	1179.51
TGME49_053330_17_2370	TGME49_253330	BPK1	629.078	583.915	355.537	2121.86	342.176	606.224	191.853
TGME49_053330_2_1896	TGME49_253330	BPK1	1122.45	1974.96	2142.96	2186.36	1440.83	2227.87	1810.48
TGME49_053330_3_1896	TGME49_253330	BPK1	6739.6	8442.51	8675.34	12243.9	13826.2	9820.83	9636.97
TGME49_053330_47_1422	TGME49_253330	BPK1	68.3604	646.997	2273.24	3917.29	2195.63	4516.37	2043.89
TGME49_053370_29_10318	TGME49_253370	RON4L1	1274.03	1120.92	2248.28	1840.81	701.125	1788.36	1635.25
TGME49_053370_31_3685	TGME49_253370	RON4L1	2061.19	1842.33	1783.77	1518.35	910.791	1712.58	918.4
TGME49_053370_31_5896	TGME49_253370	RON4L1	3512.22	2073.63	2793.76	3452.31	1890.35	2940.19	2371.5
TGME49_053370_37_1474	TGME49_253370	RON4L1	315.963	484.439	197.25	83.6006	734.671	212.179	66.4905
TGME49_053370_57_3685	TGME49_253370	RON4L1	1257.95	1133.86	1544.51	1074.87	202.957	1530.72	1671.96
TGME49_054000_23_2455	TGME49_254000	GRA48	1043.72	55.8035	37.1365	20.7011	48.6426	60.6224	26.3192
TGME49_054000_49_2455	TGME49_254000	GRA48	2234.73	672.069	128.456	343.161	120.768	121.245	86.5762
TGME49_054000_58_2455	TGME49_254000	GRA48	1247.17	28.3061	43.8333	24.6821	58.7066	30.3112	19.3931
TGME49_054000_63_2455	TGME49_254000	GRA48	683.401	89.7709	22.5254	21.4973	26.8373	75.778	14.5448
TGME49_054000_7_2455	TGME49_254000	GRA48	2207.88	1686.24	1597.48	2213.43	10850.7	3682.81	1000.82
TGME49_054070_10_996	TGME49_254070	254070	771.089	1409.65	1117.14	485.68	226.44	2621.92	1505.73
TGME49_054070_21_664	TGME49_254070	254070	151.776	421.357	2883.87	831.229	70.4479	621.38	1354.05
TGME49_054070_29_664	TGME49_254070	254070	738.13	1117.69	902.235	670.397	18145.4	1515.56	1487.03
TGME49_054070_3_996	TGME49_254070	254070	820.935	70.361	69.4027	20.7011	285.146	30.3112	114.281
TGME49_054070_6_996	TGME49_254070	254070	729.585	756.178	936.937	429.946	1496.18	1015.43	1579.84
TGME49_054080_18_461	TGME49_254080	254080	490.527	89.7709	68.7939	48.568	28.5146	90.9336	78.2649
TGME49_054080_20_461	TGME49_254080	254080	259.607	675.304	318.4	343.161	2619.99	515.291	306.826
TGME49_054080_29_922	TGME49_254080	254080	642.913	308.941	371.974	147.296	858.794	530.446	194.623
TGME49_054080_36_461	TGME49_254080	254080	292.159	435.914	950.939	111.467	35.224	651.691	392.71
TGME49_054080_5_922	TGME49_254080	254080	292.159	143.148	68.1851	9.55436	20.128	60.6224	99.0432
TGME49_054470_4_899	TGME49_254470	MYR1	1832.3	2324.34	1739.94	1630.61	717.898	4683.08	2703.95
TGME49_054470_56_1798	TGME49_254470	MYR1	1943.8	2788.56	2051.03	1961.83	7979.07	2424.9	3695.07
TGME49_054470_89_0	TGME49_254470	MYR1	3414.77	5455.81	4434.47	3765.21	5335.59	2879.57	3154.84
TGME49_054470_91_1798	TGME49_254470	MYR1	4136.62	4362.38	5203.38	5008.87	49229.7	6395.67	4412.62
TGME49_054720_25_842	TGME49_254720	GRA8	534.676	1300.46	571.05	921.199	813.506	803.247	1863.81
TGME49_054720_38_842	TGME49_254720	GRA8	1282.98	5357.95	7989.23	5816.21	19686.8	9426.79	6928.17
TGME49_054720_53_842	TGME49_254720	GRA8	2618.04	6917.21	6669.97	3718.24	8239.05	7047.36	5169.64
TGME49_054720_72_842	TGME49_254720	GRA8	462.043	851.61	409.72	183.921	174.443	530.446	143.37
TGME49_054720_9_842	TGME49_254720	GRA8	4390.94	16578.5	24270.9	19143	32991.4	26522.3	20281
TGME49_054880_1_1360	TGME49_254880	254880	247.196	428.636	91.3194	102.709	18.4506	90.9336	130.903
TGME49_054880_21_3060	TGME49_254880	254880	3138.68	2585.56	5091.97	12401.6	6266.51	5637.89	4519.28
TGME49_054880_25_4080	TGME49_254880	254880	353.399	420.548	452.335	1269.93	62.0613	212.179	806.89
TGME49_054880_29_1020	TGME49_254880	254880	595.712	380.111	178.377	207.011	878.922	303.112	263.192
TGME49_054880_33_1020	TGME49_254880	254880	990.412	1335.24	2493.02	1840.01	102.317	939.648	2166.48
TGME49_058230_2_1960	TGME49_258230	ROP20	1382.26	1902.98	4541.01	13088.7	2759.21	4122.33	1940
TGME49_058230_35_980	TGME49_258230	ROP20	5366.09	8114.96	11285.9	11655.5	31580.8	11730.4	10373.2
TGME49_058230_38_1470	TGME49_258230	ROP20	2813.15	2135.09	2271.42	1455.45	2368.39	1591.34	2484.39
TGME49_058230_47_1470	TGME49_258230	ROP20	2563.31	6160.22	5457.85	6965.13	7499.35	9305.54	7269.63
TGME49_058230_8_1470	TGME49_258230	ROP20	2964.12	2722.24	4897.76	2650.54	7578.18	5562.11	4249.85
TGME49_058360_18_3340	TGME49_258360	258360	1683.99	678.539	694.027	436.316	5132.64	894.181	630.967
TGME49_058360_3_3340	TGME49_258360	258360	3193.81	2344.56	2641.56	12235.2	1276.45	1773.21	3008.7
TGME49_058360_3_4008	TGME49_258360	258360	2999.92	4479.65	6758.85	4746.13	10453.1	5986.46	5808.92
TGME49_058360_55_3340	TGME49_258360	258360	3599.7	2528.95	1342.39	2079.67	3404.98	1333.69	895.544
TGME49_058370_1_2200	TGME49_258370	ROP28	1572.9	2416.54	2368.82	1610.71	6659.01	1636.81	3142.37
TGME49_058370_12_1760	TGME49_258370	ROP28	572.722	1052.99	1333.26	179.94	28.5146	924.492	1183.67
TGME49_058370_13_2200	TGME49_258370	ROP28	1199.16	2322.72	3279.58	1536.66	1080.2	1257.92	2068.83
TGME49_058370_25_2200	TGME49_258370	ROP28	3042.65	2951.93	2784.02	3287.5	2896.75	3106.9	3223.41
TGME49_058370_44_1760	TGME49_258370	ROP28	1087.26	394.668	215.514	26.2745	434.429	394.046	110.125
TGME49_058460_10_1455	TGME49_258462	258462	1249	1940.18	3022.06	2922.04	1489.47	1121.51	1807.71
TGME49_058460_22_1455	TGME49_258462	258462	313.929	350.187	326.923	296.185	18.4506	90.9336	71.3388
TGME49_058460_29_1455	TGME49_258462	258462	52.0841	0.808747	2.43518	0.796196	3.35466	0	0.69261
TGME49_058460_36_1455	TGME49_258462	258462	91.1472	4.85248	31.6574	0.796196	3.35466	15.1556	0.69261
TGME49_058460_4_1455	TGME49_258462	258462	136.11	323.499	136.979	847.153	459.589	0	118.436
TGME49_058580_21_2284	TGME49_258580	ROP17	3093.72	4044.54	1227.33	1235.7	9611.11	1697.43	1879.74
TGME49_058580_39_1713	TGME49_258580	ROP17	2574.5	1902.17	1419.71	918.014	404.237	1470.09	1149.04
TGME49_058580_52_1713	TGME49_258580	ROP17	2163.53	1209.89	552.787	300.962	139.219	1318.54	858.143
TGME49_058580_66_2284	TGME49_258580	ROP17	1146.87	2203.03	429.201	615.46	2381.81	939.648	1092.25
TGME49_058660_3_2895	TGME49_258660	ROP6	1624.37	2861.35	4350.45	4410.93	6484.56	2879.57	2489.24
TGME49_058660_31_2316	TGME49_258660	ROP6	1318.79	777.206	528.435	1248.44	166.056	439.513	1327.04
TGME49_058660_39_2316	TGME49_258660	ROP6	2453.65	1247.9	1001.47	1480.93	22152.5	666.847	916.323
TGME49_058660_48_2316	TGME49_258660	ROP6	1373.11	1315.02	1195.07	787.438	875.567	1485.25	1691.35
TGME49_058660_64_2316	TGME49_258660	ROP6	361.74	1161.36	1740.55	2525.54	825.247	3622.19	1547.29
TGME49_058800_13_704	TGME49_258800	ROP31	760.51	762.648	1049.56	389.34	353.917	606.224	752.867
TGME49_058800_15_704	TGME49_258800	ROP31	1636.99	3138.75	3804.97	4672.88	19218.9	6122.87	4493.65
TGME49_058800_24_704	TGME49_258800	ROP31	2209.71	1543.9	2279.33	4363.95	551.842	1682.27	2659.62
TGME49_058800_32_352	TGME49_258800	ROP31	8338.34	2282.28	2531.37	2267.57	5171.21	3728.28	2332.02
TGME49_058800_8_704	TGME49_258800	ROP31	1747.87	2587.18	1630.96	2371.87	1383.8	772.936	924.634
TGME49_058870_1_5466	TGME49_258870	CST7	1329.37	2150.46	1513.47	1382.2	1192.58	1060.89	1437.86
TGME49_058870_10_5466	TGME49_258870	CST7	2979.37	3422.62	1797.16	2133.01	4475.12	1288.23	1584
TGME49_058870_17_5466	TGME49_258870	CST7	2442.46	4405.24	9645.15	10595.8	26842.3	7638.43	9006
TGME49_058870_22_5466	TGME49_258870	CST7	706.798	1646.61	291.613	269.911	226.44	712.314	507.683
TGME49_058870_38_4555	TGME49_258870	CST7	10698.6	9703.34	4822.27	6774.84	3921.6	3970.77	5247.9
TGME49_059830_33_818	TGME49_259830	DGK2	2678.06	1031.96	671.502	527.878	191.216	212.179	777.108
TGME49_059830_52_1636	TGME49_259830	DGK2	4748.61	2951.12	1144.54	1617.07	701.125	1606.49	1367.21
TGME49_059830_54_818	TGME49_259830	DGK2	3621.47	2034	547.916	999.227	1506.24	985.114	509.761
TGME49_059830_83_0	TGME49_259830	DGK2	2619.87	1491.33	600.881	275.484	457.912	378.89	576.944
TGME49_059830_96_0	TGME49_259830	DGK2	6386.82	5818.12	5518.73	5457.13	18217.5	8502.3	6472.44
TGME49_060520_1_1748	TGME49_260520	CST6_GRA53	579.436	465.838	1234.03	275.484	109.027	409.201	2016.19
TGME49_060520_20_1748	TGME49_260520	CST6_GRA53	225.427	359.892	224.037	15.9239	15.096	242.49	225.098
TGME49_060520_33_1748	TGME49_260520	CST6_GRA53	1283.39	1446.04	971.029	1047	167.733	727.469	1265.4
TGME49_060520_38_1311	TGME49_260520	CST6_GRA53	549.732	885.578	871.795	539.025	127.477	863.87	615.73
TGME49_060520_44_1311	TGME49_260520	CST6_GRA53	551.156	549.948	916.846	1470.57	332.112	348.579	833.209
TGME49_061440_13_3091	TGME49_261440	ARO	582.691	10.5137	20.0903	15.1277	26.8373	0	13.1596
TGME49_061440_4_2529	TGME49_261440	ARO	508.634	68.7435	24.3518	8.75816	31.8693	0	6.9261
TGME49_061440_4_4215	TGME49_261440	ARO	1306.17	86.5359	42.0069	24.6821	67.0933	75.778	22.8561
TGME49_061440_7_2529	TGME49_261440	ARO	2114.09	105.137	97.4073	70.8615	110.704	90.9336	72.724
TGME49_061440_9_3653	TGME49_261440	ARO	297.653	50.951	12.7847	3.98098	15.096	15.1556	6.9261
TGME49_061740_14_1308	TGME49_261740	ROP47	622.771	393.86	228.298	506.381	743.058	863.87	198.779
TGME49_061740_2_1308	TGME49_261740	ROP47	83.8229	1.61749	6.08796	3.18479	5.032	0	2.77044
TGME49_061740_8_1308	TGME49_261740	ROP47	2353.35	318.646	164.375	129.78	124.123	75.778	49.8679
TGME49_061750_14_4200	TGME49_261750	RON10	616.668	257.99	46.2685	12.7391	21.8053	121.245	44.327
TGME49_061750_18_4200	TGME49_261750	RON10	323.491	772.353	566.18	132.965	78.8346	454.668	1050.69
TGME49_061750_26_3360	TGME49_261750	RON10	364.385	276.591	27.3958	75.6387	16.7733	45.4668	52.6383
TGME49_061750_31_5040	TGME49_261750	RON10	5192.54	664.79	747.601	1253.21	343.853	560.757	1736.37
TGME49_062050_11_1575	TGME49_262050	ROP39	1977.77	3345.79	2995.88	1918.83	54860.5	3879.84	1879.05
TGME49_062050_14_1050	TGME49_262050	ROP39	2868.09	6050.23	6330.87	8651.47	3804.19	8335.58	6236.95
TGME49_062050_24_1050	TGME49_262050	ROP39	5252.36	10322.8	10751.9	16519.5	22070.3	11397	14774.1
TGME49_062050_29_1050	TGME49_262050	ROP39	1813.99	1793.8	1050.17	4311.4	19800.9	3440.32	1838.88
TGME49_062050_46_525	TGME49_262050	ROP39	1466.49	4734.4	6829.47	10109.3	9854.32	6213.8	5985.53
TGME49_062400_10_7406	TGME49_262400	262400	638.641	816.025	1411.19	1033.46	1308.32	651.691	1258.47
TGME49_062400_10_8694	TGME49_262400	262400	571.705	513.554	52.9652	59.7147	20.128	45.4668	40.864
TGME49_062400_22_8372	TGME49_262400	262400	834.567	1196.14	474.252	256.375	110.704	606.224	486.212
TGME49_062400_28_7406	TGME49_262400	262400	1897.2	3591.64	6680.92	6449.99	10345.8	4486.06	5412.74
TGME49_062400_8_8050	TGME49_262400	262400	2675.41	2896.12	1109.83	1277.1	545.133	1212.45	1919.91
TGME49_062730_15_2865	TGME49_262730	ROP16	4578.52	7615.16	9289.61	5727.84	8009.26	6274.42	7088.86
TGME49_062730_27_2865	TGME49_262730	ROP16	1665.27	3724.28	6687.62	4441.98	8213.89	7411.09	9133.44
TGME49_062730_35_2292	TGME49_262730	ROP16	1518.58	4323.56	7195.97	3269.98	7071.63	7350.47	6029.17
TGME49_062730_52_2292	TGME49_262730	ROP16	1027.24	2054.22	2384.65	1844.79	2475.74	2030.85	2122.85
TGME49_062730_75_2865	TGME49_262730	ROP16	1044.94	144.766	113.236	35.8288	67.0933	75.778	33.9379
TGME49_062920_1_676	TGME49_262920	DEGP	826.022	2282.28	2002.94	2339.23	2829.66	1909.61	1646.33
TGME49_062920_15_676	TGME49_262920	DEGP	994.481	3315.86	6062.39	10317.1	2131.89	5092.28	5367.03
TGME49_062920_33_338	TGME49_262920	DEGP	248.213	422.166	714.726	1265.16	20.128	697.158	579.714
TGME49_062920_37_676	TGME49_262920	DEGP	218.306	202.995	57.8356	7.96196	11.7413	272.801	435.652
TGME49_062920_5_676	TGME49_262920	DEGP	103.558	17.7924	2.43518	3.18479	5.032	0	2.07783
TGME49_063220_2_932	TGME49_263220	ROP21	2884.36	5130.69	4957.42	7706.39	41566	7335.31	4405
TGME49_063220_42_1864	TGME49_263220	ROP21	5402.1	4155.34	4762	6393.46	8197.12	4076.86	3670.14
TGME49_063220_50_1864	TGME49_263220	ROP21	1455.71	2078.48	1570.69	1323.28	372.368	3925.3	2020.34
TGME49_063220_70_932	TGME49_263220	ROP21	5876.76	9238.31	9877.71	11843.4	13688.7	7532.34	10549.1
TGME49_063220_99_0	TGME49_263220	ROP21	1734.24	2125.39	2745.67	1466.59	2502.58	1621.65	1766.15
TGME49_064600_22_1311	TGME49_264600	264600	189.619	207.848	410.937	296.185	10.064	106.089	344.227
TGME49_064600_28_1311	TGME49_264600	264600	3094.53	7554.5	15944.4	14994	28132.2	11245.5	15163.3
TGME49_064600_5_1311	TGME49_264600	264600	593.474	2421.39	5282.52	6367.98	13504.2	7471.71	6484.9
TGME49_064660_13_2432	TGME49_264660	CST1	537.524	511.128	661.152	1097.95	541.778	409.201	398.251
TGME49_064660_24_1824	TGME49_264660	CST1	2775.92	2253.98	3461.61	5527.2	10000.3	1697.43	2630.53
TGME49_064660_25_3952	TGME49_264660	CST1	180.26	109.181	8.52314	11.1467	63.7386	15.1556	121.207
TGME49_064660_30_2128	TGME49_264660	CST1	7929.2	13278.8	15464	16293.4	18774.4	13397.6	12001.5
TGME49_066050_1_842	TGME49_266050	266050	201.826	294.384	367.104	176.756	501.522	151.556	303.363
TGME49_066050_23_842	TGME49_266050	266050	1895.58	3639.36	10022	13246.3	31906.2	8168.87	8601.52
TGME49_066050_30_842	TGME49_266050	266050	1619.49	2065.54	1934.75	1771.54	887.309	1955.07	1329.81
TGME49_066050_33_842	TGME49_266050	266050	1916.94	3268.15	10231.4	20979.8	2105.05	6532.07	12034.1
TGME49_066430_16_480	TGME49_266435	266435	260.624	196.525	20.0903	8.75816	11.7413	30.3112	6.23349
TGME49_066430_21_480	TGME49_266435	266435	1628.85	1355.46	372.583	85.193	109.027	333.423	249.339
TGME49_066430_26_480	TGME49_266435	266435	349.33	642.954	196.032	277.076	40.256	727.469	549.932
TGME49_066440_10_1138	TGME49_266435	266435	862.236	453.707	106.539	24.6821	95.6079	60.6224	163.456
TGME49_066440_12_2276	TGME49_266435	266435	112.713	1.61749	3.04398	3.18479	5.032	0	1.38522
TGME49_066440_15_1138	TGME49_266435	266435	2772.06	2972.95	1216.98	824.063	251.6	1091.2	714.773
TGME49_066440_23_1138	TGME49_266435	266435	654.917	236.154	29.2222	15.9239	239.858	90.9336	15.2374
TGME49_066440_67_2276	TGME49_266435	266435	889.296	367.98	85.2314	50.1604	145.928	287.957	34.6305
TGME49_067740_3_1100	TGME49_267740	267740	933.649	1123.35	1062.96	1029.48	164.379	1515.56	1121.34
TGME49_067740_39_550	TGME49_267740	267740	1377.99	2059.07	9163.59	7145.07	1957.45	4955.88	6773.03
TGME49_067740_49_550	TGME49_267740	267740	456.346	1485.67	1255.34	662.435	3156.74	1242.76	1454.48
TGME49_068760_12_2152	TGME49_268760	268760	146.893	43.6723	20.0903	2.38859	5.032	15.1556	58.8718
TGME49_068760_23_2152	TGME49_268760	268760	1172.1	1927.24	1128.71	689.506	538.423	1288.23	1384.53
TGME49_068760_28_2152	TGME49_268760	268760	5696.09	15387.2	15438.5	17021.9	73987.1	14746.4	17377.6
TGME49_068760_41_2152	TGME49_268760	268760	1131.61	418.122	150.373	88.3778	70.4479	242.49	228.561
TGME49_068760_7_2152	TGME49_268760	268760	10379.2	10288.1	12336.6	14578.4	10238.4	16125.6	12348.5
TGME49_068790_20_942	TGME49_268790	GRA58	1011.77	1856.88	3372.12	11362.5	22075.4	3940.46	4303.18
TGME49_068790_25_942	TGME49_268790	GRA58	619.923	728.681	426.157	846.357	58.7066	515.291	723.085
TGME49_068790_29_942	TGME49_268790	GRA58	760.51	2021.87	1525.64	1749.24	7685.53	1848.98	1171.9
TGME49_068790_9_942	TGME49_268790	GRA58	104.982	33.1586	104.713	403.672	956.079	60.6224	56.794
TGME49_068900_1_4644	TGME49_268900	GRA10	3795.43	164.176	135.153	108.283	218.053	257.645	89.3467
TGME49_068900_18_3096	TGME49_268900	GRA10	4092.27	2744.89	2827.25	4952.34	7373.55	2788.63	4290.02
TGME49_068900_2_3096	TGME49_268900	GRA10	3553.52	211.892	261.782	85.193	176.12	212.179	76.1871
TGME49_068900_27_3870	TGME49_268900	GRA10	2176.14	57.421	80.361	48.568	100.64	90.9336	45.7122
TGME49_068900_76_3870	TGME49_268900	GRA10	1136.29	145.574	40.7893	21.4973	58.7066	75.778	24.9339
TGME49_068970_13_1269	TGME49_268970	268970	500.699	315.411	464.511	1075.66	409.269	469.824	802.042
TGME49_068970_17_1269	TGME49_268970	268970	1514.71	2899.36	3077.46	4277.96	3215.44	1879.3	3163.15
TGME49_068970_20_1269	TGME49_268970	268970	4216.98	7055.51	8449.48	9882.39	10126.1	6380.51	8568.97
TGME49_068970_44_846	TGME49_268970	268970	307.215	605.751	527.217	338.383	563.583	515.291	732.088
TGME49_068970_9_1269	TGME49_268970	268970	3439.59	1763.07	2198.36	858.3	753.122	1424.63	1951.77
TGME49_069460_14_1728	TGME49_269460	EFPP	2480.71	4219.23	3229.05	2728.57	1749.46	3500.95	2676.24
TGME49_069460_21_3456	TGME49_269460	EFPP	1454.69	1229.3	318.4	285.835	992.98	242.49	200.164
TGME49_069460_41_6048	TGME49_269460	EFPP	4927.04	2848.41	2108.26	2353.56	10433	2076.32	2392.97
TGME49_069460_5_5184	TGME49_269460	EFPP	1984.49	542.669	207.599	237.267	103.995	181.867	157.222
TGME49_069460_6_864	TGME49_269460	EFPP	1010.35	1272.16	1303.43	532.655	1050.01	879.025	972.424
TGME49_069690_1_1502	TGME49_269690	GRA29	743.419	2933.32	5840.79	4537.52	14255.6	5243.84	5851.17
TGME49_069690_14_2253	TGME49_269690	GRA29	7122.3	6359.98	11461.2	10804.4	22352.1	4228.41	9210.32
TGME49_069690_18_1502	TGME49_269690	GRA29	774.344	967.261	1673.58	5677.68	5453.01	3046.28	2386.73
TGME49_069690_40_2253	TGME49_269690	GRA29	3929.71	7648.32	12419.4	10787.7	23878.5	6441.13	6626.89
TGME49_069690_9_2253	TGME49_269690	GRA29	2237.38	1945.04	2783.41	3934.8	3324.47	3197.83	2289.77
TGME49_069880_13_771	TGME49_269885	TLN1	305.587	329.969	825.527	720.558	23.4826	575.913	159.3
TGME49_069880_18_771	TGME49_269885	TLN1	48.422	367.98	143.067	101.117	5.032	227.334	236.873
TGME49_069880_21_771	TGME49_269885	TLN1	602.833	685.008	1492.77	1126.62	1192.58	3273.61	1198.91
TGME49_069880_3_771	TGME49_269885	TLN1	180.26	93.8146	17.6551	8.75816	1569.98	15.1556	6.23349
TGME49_069880_7_771	TGME49_269885	TLN1	951.756	1497.8	1148.8	2742.9	1653.85	1454.94	1962.16
TGME49_069890_23_810	TGME49_269885	TLN1	653.289	403.565	122.368	103.506	62.0613	166.712	430.803
TGME49_069890_28_810	TGME49_269885	TLN1	431.729	520.833	74.8819	1074.07	21.8053	515.291	92.8097
TGME49_069890_55_0	TGME49_269885	TLN1	2012.56	2845.98	2317.69	7013.69	16520	4228.41	3534.39
TGME49_069890_73_0	TGME49_269885	TLN1	280.969	126.164	650.803	351.919	18.4506	333.423	144.755
TGME49_069920_0_6762	TGME49_269920	269920	3819.64	2972.14	4276.18	4332.1	5250.05	2955.34	4750.61
TGME49_069920_20_8232	TGME49_269920	269920	1834.34	1217.97	1023.39	1397.32	836.989	848.714	633.045
TGME49_069920_25_8232	TGME49_269920	269920	2368.81	1492.95	1207.24	1552.58	437.784	1151.83	1548.68
TGME49_069920_4_8232	TGME49_269920	269920	1154.8	1175.92	1101.31	946.678	2272.78	1197.29	1638.71
TGME49_069920_5_5880	TGME49_269920	269920	1962.92	797.424	477.296	569.28	127.477	545.602	729.318
TGME49_069950_24_4930	TGME49_269950	GRA61	1879.5	2417.34	280.655	718.965	184.506	545.602	326.219
TGME49_069950_44_4930	TGME49_269950	GRA61	1788.97	1694.32	553.395	461.794	202.957	1060.89	689.147
TGME49_069950_76_4930	TGME49_269950	GRA61	669.973	686.626	333.62	142.519	407.592	272.801	204.32
TGME49_069950_82_4930	TGME49_269950	GRA61	529.997	600.899	49.9212	23.0897	77.1573	75.778	37.4009
TGME49_069950_9_4930	TGME49_269950	GRA61	385.748	454.516	146.111	172.775	20.128	30.3112	119.129
TGME49_070200_27_2950	TGME49_270200	270200	864.474	1359.5	576.53	390.136	1222.77	1000.27	563.092
TGME49_070200_52_2360	TGME49_270200	270200	508.634	766.692	197.859	183.125	1529.73	515.291	159.3
TGME49_070200_53_2950	TGME49_270200	270200	59.0015	77.6397	0.608796	6.36957	6.70933	45.4668	14.5448
TGME49_070200_63_2360	TGME49_270200	270200	637.624	29.1149	22.5254	17.5163	26.8373	60.6224	13.1596
TGME49_070200_70_1770	TGME49_270200	270200	679.128	1247.9	2288.46	1024.7	2908.49	1379.16	871.996
TGME49_070240_1_1659	TGME49_270240	MAG1	1394.27	3580.32	6621.26	5476.24	14532.4	5440.86	7812.64
TGME49_070240_10_1659	TGME49_270240	MAG1	860.405	2237.8	3335.59	3717.44	15116.1	1257.92	2315.39
TGME49_070240_14_1659	TGME49_270240	MAG1	1751.94	1179.96	2570.94	1575.67	2245.95	1485.25	2122.16
TGME49_070240_45_1659	TGME49_270240	MAG1	5483.07	6153.75	20814.1	17587.2	18393.6	13928	15057.3
TGME49_070240_57_1106	TGME49_270240	MAG1	2148.06	1999.22	2843.08	1646.53	3936.7	1409.47	2731.65
TGME49_070250_10_1868	TGME49_270250	GRA1	515.958	389.007	241.083	431.538	33.5466	348.579	173.152
TGME49_070250_14_1868	TGME49_270250	GRA1	776.379	118.077	25.5694	23.0897	35.224	30.3112	18.7005
TGME49_070250_21_1868	TGME49_270250	GRA1	120.038	5.66123	6.69675	2.38859	8.38666	0	4.15566
TGME49_070250_22_1401	TGME49_270250	GRA1	3432.26	231.302	151.59	81.212	171.088	181.867	74.8018
TGME49_070250_6_1868	TGME49_270250	GRA1	1097.63	144.766	48.7037	24.6821	63.7386	30.3112	20.7783
TGME49_070320_105_1065	TGME49_270320	PPM3C	1206.48	1411.26	853.532	588.389	1487.79	1576.18	1338.81
TGME49_070320_34_2130	TGME49_270320	PPM3C	2899.42	3529.37	3000.15	4799.47	2968.88	2046.01	3062.03
TGME49_070320_48_1065	TGME49_270320	PPM3C	489.102	296.81	68.7939	62.8995	30.192	121.245	49.1753
TGME49_070320_62_1065	TGME49_270320	PPM3C	2213.58	3804.34	3918.82	2947.52	29386.9	2773.48	3617.5
TGME49_070320_68_3195	TGME49_270320	PPM3C	3732.76	6757.08	3434.22	1960.24	9211.91	4167.79	3517.07
TGME49_070700_19_2584	TGME49_270700	MYR2	4570.79	7443.7	4164.77	5512.86	4084.3	5243.84	4483.26
TGME49_070700_2_2584	TGME49_270700	MYR2	1540.96	1962.83	1511.03	2262.79	2326.46	863.87	1518.2
TGME49_070700_26_2584	TGME49_270700	MYR2	1682.97	2981.04	2119.83	3235.74	7267.88	1939.92	2597.98
TGME49_070700_43_2584	TGME49_270700	MYR2	1312.07	1156.51	802.393	4661.73	38110.7	1091.2	1100.56
TGME49_070700_65_1938	TGME49_270700	MYR2	2575.32	1452.51	837.703	467.367	166.056	1636.81	369.161
TGME49_070920_14_1040	TGME49_270920	ROP32	5016.76	4530.6	7125.35	7900.66	23351.8	7820.29	6533.39
TGME49_070920_27_1040	TGME49_270920	ROP32	691.742	283.061	289.178	19.1087	355.594	197.023	342.149
TGME49_070920_28_520	TGME49_270920	ROP32	2332.8	6207.94	5482.21	4903.77	18014.5	7365.63	5786.75
TGME49_070920_38_520	TGME49_270920	ROP32	1616.44	2140.75	1519.55	1715.01	957.756	1561.03	1757.15
TGME49_070920_9_520	TGME49_270920	ROP32	3586.89	2898.55	5739.73	11827.5	19180.3	5956.15	4945.23
TGME49_071270_2_5028	TGME49_271270	271270	886.244	1173.49	899.191	1297	3685.1	1030.58	1084.63
TGME49_071270_24_5028	TGME49_271270	271270	131.228	199.76	11.5671	2.38859	6.70933	151.556	2.07783
TGME49_071270_6_5028	TGME49_271270	271270	2396.68	2676.95	3471.35	6680.88	1294.9	3758.59	1942.77
TGME49_071270_9_5028	TGME49_271270	271270	323.695	596.046	220.993	477.718	31.8693	591.069	335.916
TGME49_072420_113_5300	TGME49_272420	LCAT	3216.6	6596.95	14222.7	10157.1	8213.89	8335.58	11428.8
TGME49_072420_124_5300	TGME49_272420	LCAT	965.998	1188.05	4951.34	4888.65	934.274	2470.36	4045.53
TGME49_072420_32_4240	TGME49_272420	LCAT	744.233	1482.43	3248.53	4746.13	6989.44	939.648	2760.05
TGME49_072420_67_3180	TGME49_272420	LCAT	279.749	344.526	152.199	45.3832	15.096	227.334	38.0935
TGME49_072420_95_5300	TGME49_272420	LCAT	4831.82	1742.85	2186.19	994.449	776.605	1364	1029.22
TGME49_072460_0_2550	TGME49_272460	GRA72	49.6427	48.5248	0.608796	0	8.38666	0	1.38522
TGME49_072460_21_2550	TGME49_272460	GRA72	16.6832	0	0.608796	1.59239	1.67733	0	0
TGME49_072460_45_2040	TGME49_272460	GRA72	68.157	30.7324	2.43518	2.38859	3.35466	0	1.38522
TGME49_072460_46_2550	TGME49_272460	GRA72	1662.62	1957.98	1188.98	1393.34	338.821	2333.96	1300.72
TGME49_073860_21_950	TGME49_273860	273860	550.139	198.143	59.0532	25.4783	385.786	90.9336	123.285
TGME49_073860_29_950	TGME49_273860	273860	153.201	4.04373	3.04398	4.77718	10.064	15.1556	7.61871
TGME49_073860_3_1425	TGME49_273860	273860	1193.26	642.145	278.22	358.288	72.1253	121.245	70.6462
TGME49_073860_32_950	TGME49_273860	273860	57.1705	0.808747	2.43518	2.38859	1.67733	0	0
TGME49_073860_34_950	TGME49_273860	273860	1428.04	3389.46	2426.05	6575.79	7303.1	1409.47	3543.39
TGME49_073980_1_882	TGME49_273980	273980	873.019	2046.13	1013.04	739.666	464.621	2061.16	1701.74
TGME49_073980_18_588	TGME49_273980	273980	24.0075	40.4373	9.13194	34.2364	0	15.1556	27.7044
TGME49_073980_39_588	TGME49_273980	273980	443.529	1509.93	1032.52	443.481	7856.62	530.446	635.816
TGME49_073980_6_882	TGME49_273980	273980	348.313	837.862	752.471	787.438	3143.32	682.002	740.4
TGME49_073980_8_882	TGME49_273980	273980	192.874	98.6671	223.428	71.6577	400.882	606.224	260.421
TGME49_075440_1_2500	TGME49_275440	GRA6	90.5368	34.7761	52.9652	12.7391	5.032	30.3112	60.257
TGME49_075440_24_2500	TGME49_275440	GRA6	1196.31	4678.6	5859.66	4637.84	2744.11	7214.07	5555.42
TGME49_075440_27_2500	TGME49_275440	GRA6	810.356	1753.36	1553.04	1072.48	162.701	1591.34	1491.88
TGME49_075440_7_2500	TGME49_275440	GRA6	946.67	1809.17	1374.66	3484.95	5350.69	2364.27	2545.34
TGME49_075440_79_1875	TGME49_275440	GRA6	192.671	737.577	2866.82	4215.86	5889.11	5016.51	3255.27
TGME49_075460_19_1034	TGME49_275460	275460	1462.42	4250.77	6354.61	10048.8	8901.6	6653.31	7594.47
TGME49_075460_25_1034	TGME49_275460	275460	810.356	653.467	1795.95	1250.03	1192.58	1803.52	1329.81
TGME49_075460_29_1034	TGME49_275460	275460	1334.45	738.386	855.967	1362.29	942.66	788.092	510.453
TGME49_075460_34_1034	TGME49_275460	275460	59.8154	18.6012	3.04398	0	3.35466	0	74.8018
TGME49_075460_47_1034	TGME49_275460	275460	2485.19	5865.84	13232.2	11001	12345.2	10669.5	13548.1
TGME49_075470_21_1480	TGME49_275470	GRA15	2320.59	10241.2	32965.7	31816.8	54422.7	31190.2	30797.6
TGME49_075470_28_740	TGME49_275470	GRA15	3443.25	16515.4	41690.3	45268.5	81949.4	35964.3	38441.2
TGME49_075470_35_1480	TGME49_275470	GRA15	606.292	2461.83	7833.98	11710.5	11419.3	4743.71	7676.19
TGME49_075470_4_1480	TGME49_275470	GRA15	99.4888	350.996	962.506	806.547	1390.51	1485.25	639.971
TGME49_075470_40_740	TGME49_275470	GRA15	1308	2653.5	3478.66	4688.8	2985.65	2500.68	3931.25
TGME49_075860_26_674	TGME49_275860	GRA12B	1261.21	1209.89	803.61	593.166	140.896	409.201	784.034
TGME49_075860_41_1348	TGME49_275860	GRA12B	2043.49	702.801	577.138	1842.4	1061.75	742.625	304.056
TGME49_075860_46_674	TGME49_275860	GRA12B	768.241	2401.17	2005.37	1738.1	4756.91	2758.32	1922.68
TGME49_075860_55_1348	TGME49_275860	GRA12B	3833.27	7057.12	11486.1	15564.8	136644	8184.03	10424.5
TGME49_076130_1_5616	TGME49_276130	CPC2	344.854	66.3172	76.0995	53.3452	15.096	30.3112	29.7822
TGME49_076130_10_8736	TGME49_276130	CPC2	581.877	970.496	650.803	869.446	50.32	651.691	561.706
TGME49_076130_22_6864	TGME49_276130	CPC2	571.501	86.5359	31.0486	27.8669	30.192	348.579	10.3891
TGME49_076130_43_6864	TGME49_276130	CPC2	1181.25	1123.35	1109.83	2168.84	150.96	363.735	290.203
TGME49_076130_6_5616	TGME49_276130	CPC2	16658	12462	10236.3	8118.81	13465.6	11624.4	8531.57
TGME49_076210_23_433	TGME49_276210	276210	2246.33	363.936	90.7106	66.8805	110.704	75.778	35.3231
TGME49_076210_26_433	TGME49_276210	276210	1133.24	157.706	48.0949	31.0517	60.3839	45.4668	24.2413
TGME49_076210_3_1299	TGME49_276210	276210	406.704	88.1534	16.4375	7.16577	21.8053	15.1556	6.9261
TGME49_076210_33_866	TGME49_276210	276210	203.047	4.04373	5.47916	3.18479	8.38666	0	2.07783
TGME49_076210_37_866	TGME49_276210	276210	620.533	225.64	29.2222	14.3315	1200.97	15.1556	14.5448
TGME49_077230_19_489	TGME49_277230	277230	107.22	139.104	907.106	6.36957	8.38666	121.245	483.442
TGME49_077230_2_978	TGME49_277230	277230	516.976	422.975	281.872	171.182	1105.36	545.602	216.094
TGME49_077230_21_978	TGME49_277230	277230	336.919	190.864	287.352	35.8288	21.8053	151.556	133.674
TGME49_077230_5_489	TGME49_277230	277230	418.301	655.085	896.147	398.098	139.219	318.268	1227.3
TGME49_077230_50_489	TGME49_277230	277230	93.9956	1054.61	554.004	664.824	15.096	894.181	1136.57
TGME49_077240_18_3250	TGME49_277240	NTPaseI	341.599	592.811	452.944	785.05	28.5146	879.025	1009.82
TGME49_077240_39_3250	TGME49_277240	NTPaseI	44.5563	0.808747	3.65277	2.38859	3.35466	0	0.69261
TGME49_077240_43_3250	TGME49_277240	NTPaseI	121.462	513.554	403.023	699.06	1081.88	484.979	461.278
TGME49_077240_7_3250	TGME49_277240	NTPaseI	71.2088	741.621	144.285	359.085	8.38666	394.046	346.305
TGME49_077240_72_2600	TGME49_277240	NTPaseI	404.873	831.392	527.217	1786.66	338.821	985.114	550.625
TGME49_077270_12_930	TGME49_277270	NTPaseII	1268.33	2862.96	2225.15	7274.85	2836.37	1697.43	2047.35
TGME49_077270_29_930	TGME49_277270	NTPaseII	10045.7	24662.7	34372.6	39014.4	77435.7	31159.9	35765
TGME49_077270_39_930	TGME49_277270	NTPaseII	254.724	473.926	252.041	665.62	1103.68	500.135	475.823
TGME49_077270_51_930	TGME49_277270	NTPaseII	3858.09	8317.15	10786	11157.1	71652.3	7502.03	11732.1
TGME49_077270_7_1395	TGME49_277270	NTPaseII	5921.92	3985.5	1167.06	3448.33	2400.26	1621.65	1636.64
TGME49_077720_11_1432	TGME49_277720	277720	1006.28	674.495	316.574	285.038	68.7706	682.002	550.625
TGME49_077720_32_1432	TGME49_277720	277720	459.195	170.646	102.886	330.422	30.192	197.023	59.5644
TGME49_077720_67_716	TGME49_277720	277720	1033.95	1715.35	2636.69	17158	65964.4	3485.79	3873.77
TGME49_077720_89_1432	TGME49_277720	277720	50.6599	38.8198	4.26157	43.7908	1.67733	151.556	35.3231
TGME49_078510_3_2826	TGME49_278510	PPM3F	3018.23	2613.06	2330.47	2053.39	5219.86	2030.85	2219.81
TGME49_078510_44_2826	TGME49_278510	PPM3F	732.84	765.883	670.893	1509.59	686.029	1606.49	2281.46
TGME49_078510_57_1884	TGME49_278510	PPM3F	3963.07	2194.94	3480.49	3832.89	1878.61	2288.5	2748.97
TGME49_078510_67_1884	TGME49_278510	PPM3F	1775.74	824.922	539.393	1398.12	2913.53	1318.54	1212.07
TGME49_078510_7_2826	TGME49_278510	PPM3F	899.061	687.435	348.231	1191.11	65.4159	1318.54	172.46
TGME49_079350_24_972	TGME49_279350	279350	826.428	2410.07	8045.24	3883.85	21372.6	3773.75	6185.7
TGME49_079350_31_972	TGME49_279350	279350	656.748	533.773	874.231	2049.41	4280.55	1409.47	1827.1
TGME49_079350_35_972	TGME49_279350	279350	804.455	1963.64	3779.4	5571.78	7333.29	3152.37	5218.81
TGME49_079350_45_972	TGME49_279350	279350	936.293	1094.23	1112.88	1455.45	358.949	378.89	783.342
TGME49_079350_7_972	TGME49_279350	279350	102.744	20.2187	6.69675	3.98098	6.70933	0	2.07783
TGME49_079420_24_507	TGME49_279420	279420	1605.86	2252.36	1993.81	5715.1	1673.98	1151.83	1623.48
TGME49_079420_25_507	TGME49_279420	279420	1048.6	805.512	658.108	1100.34	4506.99	757.78	1488.42
TGME49_079420_28_1014	TGME49_279420	279420	250.451	424.592	122.368	148.093	15.096	90.9336	416.951
TGME49_079420_30_507	TGME49_279420	279420	1241.88	1873.06	852.923	1461.02	177.797	788.092	1296.57
TGME49_079420_54_1014	TGME49_279420	279420	1747.67	1171.87	978.944	1718.19	130.832	1045.74	1684.43
TGME49_080380_14_1140	TGME49_280380	280380	1757.84	3232.56	3833.59	2939.56	4835.75	4046.55	2640.23
TGME49_080380_31_570	TGME49_280380	280380	174.156	334.012	127.847	23.8859	8.38666	287.957	106.662
TGME49_080380_41_1140	TGME49_280380	280380	3160.65	2691.51	4124.59	6232.63	1273.09	2121.79	3508.76
TGME49_080380_43_570	TGME49_280380	280380	1157.85	2329.19	4848.45	5231.81	8686.9	3591.88	5125.31
TGME49_080380_7_1710	TGME49_280380	280380	5477.78	7218.87	12425.5	16188.3	14356.3	7668.74	14289.9
TGME49_080480_1_942	TGME49_280480	280480	729.788	244.242	292.831	97.9322	40.256	697.158	99.7358
TGME49_080480_2_1256	TGME49_280480	280480	478.726	1148.42	550.351	213.381	1328.45	151.556	823.513
TGME49_080480_4_942	TGME49_280480	280480	225.427	58.2298	9.13194	4.77718	13.4187	15.1556	5.54088
TGME49_080480_8_942	TGME49_280480	280480	331.833	96.2409	29.831	6.36957	15.096	60.6224	20.7783
TGME49_080670_1_1872	TGME49_280670	280670	1263.24	1585.95	2429.09	4071.75	4775.36	2303.65	5524.95
TGME49_080670_1_2496	TGME49_280670	280670	355.433	76.0222	192.379	82.0082	124.123	0	24.9339
TGME49_080670_33_1248	TGME49_280670	280670	1746.24	1392.66	1546.95	1602.74	184.506	1015.43	2099.3
TGME49_080670_42_1248	TGME49_280670	280670	1145.24	2330.81	8467.74	5108.4	48444.7	12821.6	4782.47
TGME49_080670_9_2496	TGME49_280670	280670	968.846	1149.23	984.423	4141.02	565.261	2773.48	1547.98
TGME49_081670_10_963	TGME49_281675	ROP45	696.625	981.819	2126.52	441.093	370.69	2091.47	1586.77
TGME49_081670_12_963	TGME49_281675	ROP45	1156.23	63.0822	59.0532	36.625	70.4479	45.4668	26.3192
TGME49_081670_19_963	TGME49_281675	ROP45	552.987	29.9236	138.805	175.163	35.224	45.4668	113.588
TGME49_081670_36_642	TGME49_281675	ROP45	1174.13	3404.01	3846.37	7543.16	9944.9	5713.66	3302.36
TGME49_081780_1_753	TGME49_281675	ROP45	367.03	270.121	61.4884	13.5353	18.4506	15.1556	25.6266
TGME49_081780_14_753	TGME49_281675	ROP45	1514.92	2211.11	4591.54	6211.13	4485.19	3106.9	5250.67
TGME49_081790_105_1832	TGME49_281675	ROP45	1552.96	1237.38	1592.61	1191.11	8834.51	1364	1379.68
TGME49_081790_14_1832	TGME49_281675	ROP45	3395.64	5086.21	4224.43	9047.98	12214.3	6016.78	4673.04
TGME49_081790_30_1832	TGME49_281675	ROP45	2076.24	1759.83	751.254	1297.8	1167.42	1166.98	1489.11
TGME49_081790_42_1832	TGME49_281675	ROP45	1537.91	1814.02	3689.91	3207.88	6236.32	3652.5	3861.99
TGME49_081790_76_1832	TGME49_281675	ROP45	1222.55	2509.54	3627.2	3039.08	12459.2	3531.26	4399.46
TGME49_082060_21_1644	TGME49_282055	PP2CHN	467.74	1040.05	2342.04	953.047	51.9973	1091.2	804.12
TGME49_082060_22_2740	TGME49_282055	PP2CHN	2138.09	4825.79	9456.42	14743.2	194455	9047.9	9987.43
TGME49_082060_24_2740	TGME49_282055	PP2CHN	838.839	2909.87	4170.86	4740.55	7074.99	3804.06	4205.53
TGME49_082060_25_1644	TGME49_282055	PP2CHN	218.713	442.384	427.983	431.538	590.421	1197.29	611.574
TGME49_082060_28_2740	TGME49_282055	PP2CHN	255.945	1088.57	1489.72	1482.52	3638.13	1758.05	755.637
TGME49_082170_15_2175	TGME49_282170	282170	645.355	12.1312	22.5254	13.5353	26.8373	45.4668	15.2374
TGME49_082170_22_2175	TGME49_282170	282170	654.103	38.8198	29.831	16.7201	21.8053	60.6224	10.3891
TGME49_082170_30_1305	TGME49_282170	282170	905.572	106.755	33.4838	25.4783	33.5466	15.1556	14.5448
TGME49_082170_42_1305	TGME49_282170	282170	768.648	19.4099	26.787	17.5163	41.9333	0	14.5448
TGME49_082170_45_1305	TGME49_282170	282170	1206.07	43.6723	49.3125	34.2364	53.6746	75.778	27.0118
TGME49_085290_10_930	TGME49_285290	285290	2277.87	1685.43	4184.86	2762.8	2074.86	1379.16	3005.93
TGME49_085290_17_930	TGME49_285290	285290	403.245	363.127	189.944	51.7528	286.824	394.046	187.697
TGME49_085290_27_930	TGME49_285290	285290	2385.29	4605.81	7486.36	14252.7	16568.7	10699.9	14312.8
TGME49_085290_30_930	TGME49_285290	285290	895.603	315.411	277.002	77.2311	62.0613	45.4668	128.133
TGME49_085290_48_930	TGME49_285290	285290	9127.13	11494.7	13243.1	16647.7	43562	17519.9	13824.5
TGME49_086450_14_872	TGME49_286450	GRA5	1322.86	1043.28	980.161	465.775	1578.37	697.158	748.711
TGME49_086450_20_872	TGME49_286450	GRA5	459.398	1626.39	1040.43	337.587	288.501	863.87	1066.62
TGME49_086450_26_872	TGME49_286450	GRA5	843.722	977.775	1368.57	499.215	19898.2	1030.58	598.415
TGME49_086450_27_872	TGME49_286450	GRA5	393.683	186.82	86.449	4.77718	10.064	90.9336	10.3891
TGME49_086450_34_872	TGME49_286450	GRA5	3989.32	8596.98	6962.19	4282.74	4943.1	4698.24	5235.44
TGME49_088000_2_1910	TGME49_288000	288000	1263.65	1057.03	688.548	568.484	187.861	1394.32	751.482
TGME49_088000_23_1528	TGME49_288000	288000	899.265	1560.88	1501.9	587.593	434.429	1106.36	2210.12
TGME49_088000_29_1528	TGME49_288000	288000	363.165	537.008	650.803	1239.68	1237.87	272.801	646.205
TGME49_088000_32_1528	TGME49_288000	288000	118.613	464.221	424.939	222.139	6873.71	560.757	197.394
TGME49_088000_8_1910	TGME49_288000	288000	1363.34	3012.58	4187.91	3576.51	2366.72	2864.41	4588.54
TGME49_088650_13_1395	TGME49_288650	GRA12	206.098	793.381	66.3587	50.1604	21.8053	15.1556	58.1792
TGME49_088650_13_1860	TGME49_288650	GRA12	1148.9	4085.79	551.569	597.944	258.309	848.714	562.399
TGME49_088650_18_1395	TGME49_288650	GRA12	2893.31	6990.81	876.057	416.411	1611.92	500.135	878.922
TGME49_088650_31_1860	TGME49_288650	GRA12	1099.46	3107.2	957.027	310.517	114.059	1212.45	413.488
TGME49_088650_6_1395	TGME49_288650	GRA12	4046.49	5037.68	585.053	368.639	473.008	409.201	595.644
TGME49_088840_22_1344	TGME49_288840	GRA18	4446.27	4125.42	4970.21	7786.8	6107.16	4364.81	5977.22
TGME49_088840_33_1344	TGME49_288840	GRA18	581.877	1315.83	2377.96	4890.24	890.663	1955.07	1448.94
TGME49_088840_5_1344	TGME49_288840	GRA18	2529.34	4823.37	2429.7	1653.7	10038.8	3470.63	2979.61
TGME49_088840_72_672	TGME49_288840	GRA18	3052.62	5988.77	8198.04	6407.79	5394.3	6289.58	6208.55
TGME49_088840_9_1344	TGME49_288840	GRA18	5703.01	7431.57	7155.78	10218.4	6653.98	7092.82	8936.74
TGME49_089380_0_896	TGME49_289380	GRA39	1719.79	100.285	65.1411	46.1794	97.2852	15.1556	36.7083
TGME49_089380_14_896	TGME49_289380	GRA39	1551.13	84.1097	59.0532	27.0707	80.5119	75.778	23.5487
TGME49_089380_15_2688	TGME49_289380	GRA39	513.517	50.1423	10.3495	14.3315	25.16	0	6.9261
TGME49_089380_29_896	TGME49_289380	GRA39	4030.82	249.903	154.634	132.169	194.57	136.4	78.2649
TGME49_089380_80_1792	TGME49_289380	GRA39	2267.9	71.1697	73.0555	46.9756	110.704	30.3112	35.3231
TGME49_089540_48_1718	TGME49_289540	SFP1	2031.89	2996.41	3447	4490.55	4111.14	6062.24	5558.19
TGME49_089540_49_2577	TGME49_289540	SFP1	7901.12	9818.99	12708.6	17656.5	97885.7	12154.8	14605.8
TGME49_089540_5_2577	TGME49_289540	SFP1	1155.01	893.665	1039.82	1976.96	4668.01	1015.43	723.777
TGME49_089540_93_1718	TGME49_289540	SFP1	1759.67	971.305	1912.23	1766.76	150.96	757.78	1666.42
TGME49_090700_16_1905	TGME49_290700	GRA25	7015.89	6542.76	10062.2	6348.87	5414.43	6486.6	7933.15
TGME49_090700_2_1905	TGME49_290700	GRA25	2382.44	121.312	74.8819	41.4022	102.317	106.089	43.6344
TGME49_090700_32_1270	TGME49_290700	GRA25	3640.8	4782.93	5026.22	4727.81	6615.4	2485.52	4078.09
TGME49_090700_44_1270	TGME49_290700	GRA25	5531.5	7595.75	6664.49	7931.71	6075.3	6365.36	4108.56
TGME49_090700_56_1270	TGME49_290700	GRA25	2720.78	2313.02	2598.34	3148.96	5297.01	1712.58	2762.13
TGME49_091630_16_867	TGME49_291630	291630	75.6847	93.0059	3.04398	7.96196	5.032	0	23.5487
TGME49_091630_20_867	TGME49_291630	291630	670.786	524.068	1067.22	389.34	1442.51	621.38	759.1
TGME49_091630_43_578	TGME49_291630	291630	720.633	930.059	1067.22	686.321	211.344	727.469	482.749
TGME49_091630_9_867	TGME49_291630	291630	992.04	2319.49	2665.92	8362.45	4205.07	2273.34	6583.95
TGME49_091960_12_1010	TGME49_291960	ROP40	1453.88	3687.08	4800.35	5152.98	998.012	6380.51	5236.82
TGME49_091960_23_1515	TGME49_291960	ROP40	1450.01	664.79	1109.83	262.745	565.261	530.446	601.185
TGME49_091960_3_1515	TGME49_291960	ROP40	763.765	336.439	1622.44	1533.47	6672.43	712.314	2061.21
TGME49_091960_32_1010	TGME49_291960	ROP40	1186.54	1584.33	2816.29	1568.51	14686.7	2743.16	1523.74
TGME49_091960_9_1515	TGME49_291960	ROP40	2149.08	4502.29	5536.39	6573.4	4614.34	6683.62	8643.77
TGME49_094630_22_1276	TGME49_294630	294630	1229.27	2895.31	5340.96	3811.39	25082.8	2834.1	4685.5
TGME49_094630_25_957	TGME49_294630	294630	42.9287	190.864	325.706	1202.26	13972.2	969.959	168.997
TGME49_094630_4_1276	TGME49_294630	294630	344.243	1322.3	1285.17	1604.34	2150.34	2834.1	1435.78
TGME49_094630_4_957	TGME49_294630	294630	603.85	659.937	760.995	567.688	639.063	636.536	561.706
TGME49_094630_8_638	TGME49_294630	294630	308.029	229.684	173.507	837.599	15.096	227.334	478.593
TGME49_094970_62_853	TGME49_294970	294970	1062.03	2542.7	1316.83	2500.06	6115.55	2197.56	2111.77
TGME49_094970_78_853	TGME49_294970	294970	4812.9	16219.4	44031.8	59108.8	45697.2	47740.2	43053.3
TGME49_094970_86_853	TGME49_294970	294970	51.0669	0	3.04398	0.796196	0	15.1556	0.69261
TGME49_094970_94_0	TGME49_294970	294970	885.837	4620.37	8050.11	4711.09	18378.5	8153.72	7802.25
TGME49_097880_23_1392	TGME49_297880	GRA23	1592.23	2224.86	474.252	308.128	1031.56	242.49	389.939
TGME49_097880_24_1856	TGME49_297880	GRA23	579.436	644.571	220.384	140.927	82.1893	212.179	193.931
TGME49_097880_32_1856	TGME49_297880	GRA23	1336.28	1201.8	563.745	1213.4	739.703	863.87	419.029
TGME49_097880_35_1856	TGME49_297880	GRA23	850.029	575.019	77.3171	136.15	43.6106	181.867	60.257
TGME49_097880_38_1856	TGME49_297880	GRA23	1161.72	2050.98	708.638	546.987	1417.35	363.735	266.655
TGME49_097900_11_813	TGME49_297900	GRA83	1120.62	2490.13	1799.6	1871.06	3170.16	1121.51	1907.45
TGME49_097900_21_1626	TGME49_297900	GRA83	1197.12	3251.16	3687.48	2820.13	3151.71	5622.73	3005.93
TGME49_097900_21_813	TGME49_297900	GRA83	334.274	1017.4	647.759	1303.37	1194.26	1076.05	1063.85
TGME49_097900_52_813	TGME49_297900	GRA83	291.956	160.132	148.546	133.761	23.4826	348.579	295.052
TGME49_097900_83_0	TGME49_297900	GRA83	663.666	823.304	233.169	87.5816	164.379	60.6224	297.822
TGME49_097960_10_9548	TGME49_297960	RON6	791.231	325.116	222.819	135.353	45.288	106.089	122.592
TGME49_097960_21_7843	TGME49_297960	RON6	5654.79	7731.62	7814.5	7305.9	4411.38	7441.4	7823.72
TGME49_097960_24_7161	TGME49_297960	RON6	6382.54	5498.67	11986.6	19456.7	57088	11412.2	15349.6
TGME49_097960_3_7843	TGME49_297960	RON6	100.303	136.678	781.694	6.36957	15.096	15.1556	959.957
TGME49_097960_8_7161	TGME49_297960	RON6	3734.8	2411.68	2676.87	1285.86	10550.4	2152.1	2919.35
TGME49_099780_40_3464	TGME49_299780	299780	6080.82	9386.31	4053.36	5422.89	28231.2	6941.27	3970.04
TGME49_099780_42_2598	TGME49_299780	299780	2729.33	3958.82	2270.2	4740.55	2655.22	1894.45	2743.43
TGME49_099780_47_2598	TGME49_299780	299780	1974.52	1458.98	411.546	1129.01	4832.39	879.025	1357.52
TGME49_099780_52_2598	TGME49_299780	299780	309.453	193.29	21.3078	22.2935	15.096	227.334	58.1792
TGME49_100100_14_9936	TGME49_300100	RON2	2666.46	177.924	90.7106	98.7284	192.893	121.245	45.0196
TGME49_100100_22_10764	TGME49_300100	RON2	339.361	7.27872	9.74073	2.38859	13.4187	30.3112	4.84827
TGME49_100100_27_11178	TGME49_300100	RON2	1766.18	363.936	172.289	113.06	87.2213	242.49	94.8875
TGME49_100100_47_11178	TGME49_300100	RON2	873.833	32.3499	43.8333	20.7011	55.3519	30.3112	26.3192
TGME49_100220_106_5305	TGME49_300220	300220	1527.33	1584.33	1429.45	1697.49	3713.61	1985.38	1045.15
TGME49_100220_111_5305	TGME49_300220	300220	3133.19	783.676	2299.42	2634.61	172.765	1030.58	635.816
TGME49_100220_112_5305	TGME49_300220	300220	1386.74	89.7709	46.2685	35.0326	92.2532	106.089	22.1635
TGME49_100220_45_6366	TGME49_300220	300220	1343.81	167.411	44.4421	33.4402	60.3839	75.778	20.7783
TGME49_100220_55_6366	TGME49_300220	300220	1176.98	111.607	68.1851	377.397	60.3839	106.089	117.051
TGME49_104720_3_726	TGME49_304720	304720	657.969	587.959	493.125	831.229	7719.08	727.469	82.4206
TGME49_104720_31_726	TGME49_304720	304720	1206.89	257.99	68.1851	23.8859	63.7386	45.4668	18.7005
TGME49_104720_44_726	TGME49_304720	304720	1104.35	374.45	155.243	267.522	62.0613	500.135	22.8561
TGME49_104720_73_0	TGME49_304720	304720	652.476	131.826	140.023	127.391	28.5146	45.4668	94.1949
TGME49_104720_8_1452	TGME49_304720	304720	246.993	228.067	22.5254	79.6196	13.4187	106.089	59.5644
TGME49_104740_14_4482	TGME49_304740	ROP35_WNG1	4112	4524.94	3597.37	3781.93	11764.8	4819.48	2731.65
TGME49_104740_43_3735	TGME49_304740	ROP35_WNG1	1334.86	2503.88	2148.44	2146.55	4553.96	3106.9	1889.44
TGME49_104740_76_3735	TGME49_304740	ROP35_WNG1	1089.9	2465.06	1608.44	1234.1	147.605	606.224	1103.33
TGME49_104950_20_3200	TGME49_304955	PPM11C	693.166	1339.28	2864.99	1965.81	2636.77	2712.85	1269.55
TGME49_104950_25_3200	TGME49_304955	PPM11C	329.798	286.296	651.411	95.5436	139.219	348.579	391.324
TGME49_104950_37_3200	TGME49_304955	PPM11C	1958.85	4068	5225.9	6071	7853.27	2970.5	4625.94
TGME49_104950_5_3200	TGME49_304955	PPM11C	656.952	1762.26	1976.15	2021.54	7831.46	1909.61	1081.86
TGME49_104960_1_10276	TGME49_304955	PPM11C	3626.36	3676.56	5666.67	2971.41	2002.73	3000.81	4972.94
TGME49_104960_16_10276	TGME49_304955	PPM11C	1927.32	2730.33	3046.41	3797.06	2948.75	2409.74	3621.66
TGME49_104960_27_7707	TGME49_304955	PPM11C	616.261	950.277	295.875	363.066	83.8666	985.114	411.41
TGME49_104960_52_6973	TGME49_304955	PPM11C	1801.38	2316.25	2966.05	2812.96	8259.18	3652.5	2977.53
TGME49_104960_52_8441	TGME49_304955	PPM11C	1481.96	1097.47	929.022	1080.44	28885.3	1348.85	1572.22
TGME49_105250_2_2274	TGME49_305250	305250	940.566	369.597	138.805	82.0082	55.3519	318.268	369.854
TGME49_105250_3_1516	TGME49_305250	305250	459.398	192.482	304.398	515.139	78.8346	257.645	673.217
TGME49_105250_64_758	TGME49_305250	305250	110.882	382.537	296.484	1263.56	645.773	378.89	359.464
TGME49_105250_70_758	TGME49_305250	305250	225.02	145.574	105.322	81.212	402.56	227.334	184.234
TGME49_105250_8_2274	TGME49_305250	305250	492.561	551.565	3084.16	3832.09	73.8026	1561.03	3261.5
TGME49_105270_11_1676	TGME49_305270	305270	1121.84	1704.84	1434.32	389.34	78.8346	1273.07	973.117
TGME49_105270_112_0	TGME49_305270	305270	3511	1513.17	1277.25	7903.05	1209.36	2273.34	2566.12
TGME49_105270_16_1676	TGME49_305270	305270	1813.59	1286.72	812.133	330.422	219.73	1424.63	1011.9
TGME49_105270_80_0	TGME49_305270	305270	3116.71	166.602	122.368	73.2501	186.184	181.867	56.1014
TGME49_105590_12_744	TGME49_305590	305590	152.794	2.42624	7.91434	4.77718	11.7413	0	4.15566
TGME49_105590_14_744	TGME49_305590	305590	785.738	432.68	526.608	450.647	3611.3	409.201	315.137
TGME49_105590_35_372	TGME49_305590	305590	576.587	719.785	472.425	484.884	92.2532	394.046	859.529
TGME49_105590_45_372	TGME49_305590	305590	312.098	199.76	70.0115	367.843	25.16	60.6224	137.137
TGME49_105590_6_744	TGME49_305590	305590	676.687	233.728	119.324	56.5299	38.5786	75.778	74.8018
TGME49_106060_30_10479	TGME49_306060	RON8	5144.32	913.075	674.546	601.128	2229.17	394.046	831.132
TGME49_106060_31_12974	TGME49_306060	RON8	13468.8	874.255	662.979	358.288	652.482	636.536	269.425
TGME49_106060_34_14471	TGME49_306060	RON8	2174.51	158.514	82.1874	128.188	239.858	90.9336	24.2413
TGME49_106060_48_9481	TGME49_306060	RON8	856.133	16.9837	34.0926	18.3125	48.6426	30.3112	15.2374
TGME49_106060_55_12475	TGME49_306060	RON8	4398.87	452.089	298.31	132.965	394.173	348.579	255.573
TGME49_106560_118_0	TGME49_306560	306560	2307.77	309.75	122.368	82.8044	135.864	121.245	200.857
TGME49_106560_126_0	TGME49_306560	306560	1394.67	187.629	287.352	51.7528	75.4799	697.158	58.8718
TGME49_106560_77_0	TGME49_306560	306560	1081.76	66.3172	41.3981	28.6631	55.3519	75.778	33.2453
TGME49_106560_81_910	TGME49_306560	306560	5637.09	322.69	269.088	136.15	286.824	227.334	113.588
TGME49_106560_92_0	TGME49_306560	306560	202.436	4.04373	5.47916	3.98098	11.7413	15.1556	2.77044
TGME49_106890_21_736	TGME49_306890	306890	622.365	717.358	197.25	868.65	41.9333	348.579	311.674
TGME49_106890_64_1472	TGME49_306890	306890	538.949	177.924	184.465	144.908	436.106	15.1556	19.3931
TGME49_106890_73_736	TGME49_306890	306890	440.274	143.957	13.3935	6.36957	21.8053	136.4	11.7744
TGME49_106890_74_1472	TGME49_306890	306890	2148.06	464.221	1607.22	781.865	989.626	848.714	1000.13
TGME49_106890_91_736	TGME49_306890	306890	103.354	2.42624	6.08796	2.38859	1.67733	0	3.46305
TGME49_108950_0_1554	TGME49_308950	308950	1332.62	3273.81	3555.37	3023.95	1566.63	4501.22	2498.24
TGME49_108950_28_518	TGME49_308950	308950	848.198	2778.85	5470.64	3258.04	4605.95	3894.99	4793.55
TGME49_108950_3_1036	TGME49_308950	308950	1614.81	6702.89	15949.8	20086.4	33566.8	21369.4	18896.5
TGME49_108950_30_1036	TGME49_308950	308950	1116.15	2124.58	2415.09	2762.01	5573.77	772.936	2150.55
TGME49_108950_42_518	TGME49_308950	308950	8617.07	10152.2	15115.8	32515.1	58840.8	16095.3	14904.3
TGME49_108970_2_2644	TGME49_308970	GRA12D	2496.78	4557.29	4022.31	10121.2	13183.8	4395.13	4119.64
TGME49_108970_29_1983	TGME49_308970	GRA12D	924.697	992.332	799.958	788.234	798.41	2879.57	1277.86
TGME49_108970_41_1983	TGME49_308970	GRA12D	1570.05	1429.86	3485.96	2447.51	3675.03	3743.43	3149.99
TGME49_108970_49_1983	TGME49_308970	GRA12D	6119.27	12867.2	11775.3	16599.1	20082.7	13882.5	14880.7
TGME49_108970_59_1983	TGME49_308970	GRA12D	1165.38	3230.13	6917.14	20158.9	7762.69	4213.26	7907.53
TGME49_109560_15_2391	TGME49_309560	309560	2715.29	2629.24	1883.61	2617.89	2843.08	3137.21	1659.49
TGME49_109560_20_2391	TGME49_309560	309560	661.428	1486.48	5149.19	5094.86	9431.64	2925.03	3921.56
TGME49_109560_38_1594	TGME49_309560	309560	525.114	1164.6	1000.86	1051.78	3180.22	909.336	621.964
TGME49_109560_42_1594	TGME49_309560	309560	629.282	671.26	787.782	721.354	467.976	348.579	737.629
TGME49_109590_17_1935	TGME49_309590	ROP1	500.903	798.233	1832.48	475.329	474.685	1151.83	2035.58
TGME49_109590_41_1935	TGME49_309590	ROP1	2699.83	3679.8	4442.38	3773.17	7234.33	3440.32	3999.13
TGME49_109590_51_1935	TGME49_309590	ROP1	10083.4	20936.8	28710.2	30266.6	53782	21824.1	23006.4
TGME49_109590_58_1935	TGME49_309590	ROP1	7430.53	11270.7	7565.5	4187.99	865.503	4198.1	8038.43
TGME49_109590_85_1935	TGME49_309590	ROP1	4623.89	2980.23	1843.43	1290.63	1796.42	2197.56	1921.99
TGME49_109600_17_1485	TGME49_309600	GRA71	1127.74	1129.82	405.458	289.815	261.664	636.536	396.173
TGME49_109600_24_1188	TGME49_309600	GRA71	959.894	2165.82	3448.83	6284.38	12081.8	4076.86	8068.9
TGME49_109600_26_891	TGME49_309600	GRA71	239.058	135.869	10.9583	4.77718	10.064	60.6224	4.15566
TGME49_109600_6_1485	TGME49_309600	GRA71	704.763	502.232	51.7476	78.0272	127.477	45.4668	33.9379
TGME49_109600_7_1188	TGME49_309600	GRA71	3101.85	1796.23	449.9	928.365	1058.4	439.513	414.181
TGME49_109760_0_1796	TGME49_309760	GRA55	2049.79	5264.13	6082.48	7975.5	22529.9	7835.45	7691.43
TGME49_109760_15_1796	TGME49_309760	GRA55	2253.66	5740.48	8137.16	14072	29358.3	7471.71	8737.27
TGME49_109760_16_1796	TGME49_309760	GRA55	1858.55	3410.48	8356.94	11993.1	18922	6410.82	9999.21
TGME49_109760_32_1347	TGME49_309760	GRA55	2918.75	3116.1	7055.94	14154.8	2240.92	5834.91	5405.82
TGME49_109760_38_1347	TGME49_309760	GRA55	17664.7	34719.5	76806.3	76434.9	223338	79021.3	72449.1
TGME49_110010_29_1894	TGME49_310010	RON1	2802.17	1818.06	613.666	1436.34	265.018	560.757	1350.59
TGME49_110010_37_1894	TGME49_310010	RON1	2842.45	1570.59	1249.25	964.99	2985.65	788.092	501.449
TGME49_110010_72_947	TGME49_310010	RON1	1647.97	526.494	271.523	39.0136	90.5759	121.245	41.5566
TGME49_110010_93_0	TGME49_310010	RON1	1664.05	1463.02	1503.12	1607.52	12507.9	1364	1295.18
TGME49_110010_99_0	TGME49_310010	RON1	30.7215	1.61749	1.21759	0.796196	3.35466	0	1.38522
TGME49_110740_13_1084	TGME49_310740	310740	999.567	759.413	1023.39	855.115	72.1253	1288.23	1221.07
TGME49_110740_28_542	TGME49_310740	310740	720.633	1934.52	1577.39	1414.84	8319.57	2834.1	1444.09
TGME49_110740_37_542	TGME49_310740	310740	992.854	625.97	1928.06	4009.65	85.5439	606.224	1108.18
TGME49_110740_40_542	TGME49_310740	310740	1466.29	606.56	1143.32	1345.57	87.2213	969.959	458.508
TGME49_110740_41_542	TGME49_310740	310740	2192.01	1348.99	2025.46	2510.41	4032.31	3516.1	1037.53
TGME49_110780_13_1732	TGME49_310780	GRA4	2190.79	4794.25	3934.65	3911.71	8767.41	6850.33	3715.85
TGME49_110780_18_1732	TGME49_310780	GRA4	2950.69	6299.33	6709.54	5841.69	5273.53	5152.91	5612.22
TGME49_110780_24_1732	TGME49_310780	GRA4	1760.08	5590.06	4766.26	7710.37	6997.83	3622.19	4002.59
TGME49_110780_29_1732	TGME49_310780	GRA4	2007.27	4862.19	3877.42	6389.48	6254.77	5319.62	3190.16
TGME49_110780_3_2165	TGME49_310780	GRA4	4583.2	9704.96	14285.4	19770.4	35817.7	13655.2	14022.6
TGME49_110790_19_1214	TGME49_310790	CST9	3034.92	3661.2	655.064	659.251	592.098	484.979	355.309
TGME49_110790_24_1214	TGME49_310790	CST9	150.963	46.9073	6.08796	2.38859	6.70933	0	2.77044
TGME49_110790_27_1214	TGME49_310790	CST9	170.087	211.083	6.69675	1.59239	5.032	15.1556	2.07783
TGME49_110790_30_1214	TGME49_310790	CST9	1390.2	1815.64	2162.44	1640.16	907.436	788.092	2546.73
TGME49_110790_33_1214	TGME49_310790	CST9	388.8	79.2572	30.4398	10.3506	16.7733	15.1556	6.9261
TGME49_111470_14_5460	TGME49_311470	RON5	6228.32	344.526	231.342	145.704	266.696	242.49	131.596
TGME49_111470_19_7371	TGME49_311470	RON5	3732.76	350.996	166.81	111.467	177.797	545.602	158.608
TGME49_111470_21_7371	TGME49_311470	RON5	3254.65	177.116	236.822	311.313	192.893	257.645	202.935
TGME49_111470_30_6006	TGME49_311470	RON5	1648.99	98.6671	63.3148	35.8288	78.8346	136.4	96.9654
TGME49_111470_7_7644	TGME49_311470	RON5	678.721	18.6012	32.875	18.3125	38.5786	45.4668	13.8522
TGME49_112270_12_1101	TGME49_312270	ROP13	4670.07	8871.14	10898.1	12723.2	55224.5	13336.9	11721.7
TGME49_112270_13_1468	TGME49_312270	ROP13	3980.37	8022.77	7884.51	9010.55	14929.9	10805.9	9735.32
TGME49_112270_24_1101	TGME49_312270	ROP13	2366.17	1663.59	1361.88	1174.39	187.861	1045.74	1437.86
TGME49_112270_31_1101	TGME49_312270	ROP13	995.905	1187.24	1483.64	1979.34	758.154	833.558	2510.02
TGME49_112270_8_1468	TGME49_312270	ROP13	3256.07	7308.64	12552.1	13601.4	26184.8	6289.58	11701.6
TGME49_112420_21_3552	TGME49_312420	GRA38	1300.88	596.046	369.539	58.1223	58.7066	272.801	229.946
TGME49_112420_27_4440	TGME49_312420	GRA38	2273.19	809.555	863.272	729.316	563.583	257.645	743.863
TGME49_112420_30_3552	TGME49_312420	GRA38	7068.38	2587.99	1673.58	1151.3	389.141	1727.74	1834.72
TGME49_112420_50_4440	TGME49_312420	GRA38	525.114	292.766	121.759	14.3315	36.9013	60.6224	67.8758
TGME49_113330_12_6696	TGME49_313330	ROP27	863.254	12.9399	43.2245	22.2935	51.9973	30.3112	11.0818
TGME49_113330_19_6696	TGME49_313330	ROP27	2106.56	4535.45	5387.84	12393.6	51812.8	5895.53	4819.87
TGME49_113330_26_5580	TGME49_313330	ROP27	13268	11616	14758.4	18670	85367.8	17489.6	15344.8
TGME49_113330_29_6696	TGME49_313330	ROP27	1885.61	163.367	119.324	54.9376	98.9626	151.556	94.8875
TGME49_113330_51_6696	TGME49_313330	ROP27	3284.15	4074.47	6891.57	9832.23	15822.3	6486.6	6964.88
TGME49_113440_28_2396	TGME49_313440	GRA59	1732.41	869.403	382.933	1013.56	93.9306	197.023	592.874
TGME49_113440_35_2396	TGME49_313440	GRA59	1416.04	1418.54	3238.18	2913.28	6182.64	2606.76	2541.88
TGME49_113440_41_2396	TGME49_313440	GRA59	510.872	667.216	1002.69	2176.8	2547.87	818.403	1134.49
TGME49_113440_53_2396	TGME49_313440	GRA59	1977.98	3196.17	3953.52	2940.35	7497.67	2788.63	6361.62
TGME49_113440_61_2396	TGME49_313440	GRA59	2115.1	4291.21	5309.31	6873.56	9186.75	5713.66	4899.52
TGME49_114250_14_648	TGME49_314250	BRP1	914.727	1296.42	1597.48	2472.99	650.805	1045.74	1822.95
TGME49_114250_17_648	TGME49_314250	BRP1	923.272	1836.66	5079.18	6795.54	7673.79	2621.92	5848.4
TGME49_114250_21_648	TGME49_314250	BRP1	358.485	1277.01	964.332	301.758	3883.02	1682.27	1857.58
TGME49_114250_26_648	TGME49_314250	BRP1	385.341	660.746	597.229	551.764	1031.56	545.602	1082.55
TGME49_114250_30_648	TGME49_314250	BRP1	663.666	73.596	91.3194	33.4402	70.4479	15.1556	79.6501
TGME49_114260_25_1581	TGME49_314260	314260	927.952	917.928	651.411	745.24	459.589	621.38	1545.9
TGME49_114260_27_1581	TGME49_314260	314260	838.229	1197.75	1278.47	926.773	1264.71	879.025	1404.61
TGME49_114260_4_1581	TGME49_314260	314260	2523.03	3332.04	4334.02	8303.53	22890.5	4046.55	2571.66
TGME49_114260_9_1581	TGME49_314260	314260	5944.3	15430.1	23384.5	28255.4	111227	21323.9	24973.4
TGME49_114500_16_8760	TGME49_314500	SUB2	2086.42	1600.51	1739.94	1660.07	1848.42	1151.83	1090.86
TGME49_114500_18_6935	TGME49_314500	SUB2	710.256	363.127	546.699	14.3315	46.9653	60.6224	105.969
TGME49_114500_25_7300	TGME49_314500	SUB2	2274	2220.82	2022.42	2983.35	1982.61	2440.05	2615.99
TGME49_114500_25_8395	TGME49_314500	SUB2	2731.16	1172.68	1679.67	1106.71	375.722	1348.85	3756.02
TGME49_114500_35_9490	TGME49_314500	SUB2	3047.73	3873.9	6264.51	6618.78	23965.7	5304.46	4066.31
TGME49_115160_16_7800	TGME49_315160	RASP2	2107.58	135.061	75.4907	48.568	100.64	166.712	31.86
TGME49_115160_4_5525	TGME49_315160	RASP2	521.858	270.93	611.84	632.18	41.9333	757.78	741.092
TGME49_115160_4_6500	TGME49_315160	RASP2	699.88	65.5085	26.787	75.6387	43.6106	30.3112	18.7005
TGME49_115160_4_8775	TGME49_315160	RASP2	1379.01	568.549	2577.03	5181.65	18584.8	2682.54	2836.24
TGME49_115160_8_8775	TGME49_315160	RASP2	736.299	160.132	98.0161	20.7011	33.5466	106.089	833.209
TGME49_115210_13_6509	TGME49_315210	315210	1245.75	1561.69	2292.12	1263.56	1712.56	1818.67	2122.16
TGME49_115210_14_6226	TGME49_315210	315210	975.56	1162.98	767.083	1409.27	196.248	833.558	2401.28
TGME49_115210_2_5094	TGME49_315210	315210	617.685	69.5522	23.743	19.1087	31.8693	15.1556	13.1596
TGME49_115210_27_5943	TGME49_315210	315210	469.978	1133.05	2413.27	4576.54	431.074	2243.03	2027.27
TGME49_115210_8_6226	TGME49_315210	315210	1243.71	1886.81	2780.37	5332.13	11295.2	2621.92	2512.79
TGME49_115220_1_2682	TGME49_315220	ROP14	1863.84	173.881	94.9721	446.666	92.2532	106.089	87.2688
TGME49_115220_11_3278	TGME49_315220	ROP14	709.443	303.28	1228.55	810.528	67.0933	197.023	536.773
TGME49_115220_2_2980	TGME49_315220	ROP14	2197.91	1098.28	820.048	939.512	1798.1	697.158	1487.73
TGME49_115220_21_4172	TGME49_315220	ROP14	1264.46	385.772	224.037	445.074	109.027	75.778	130.903
TGME49_115220_24_2682	TGME49_315220	ROP14	5902.6	1115.26	878.492	1160.85	358.949	651.691	303.363
TGME49_115470_22_3230	TGME49_315470	315470	3166.14	3229.33	3879.86	6558.27	550.165	3031.12	4984.71
TGME49_115470_36_3230	TGME49_315470	315470	1393.45	1534.19	4250	10533.7	3460.34	2212.72	4139.73
TGME49_115470_44_3230	TGME49_315470	315470	1736.68	1966.87	2368.82	1054.96	4431.51	3091.74	2241.98
TGME49_115470_65_3230	TGME49_315470	315470	4493.68	2621.15	2663.48	2219.8	3618	1606.49	3016.32
TGME49_115470_73_3230	TGME49_315470	315470	1348.49	1213.12	1790.47	523.101	1444.18	1985.38	762.563
TGME49_115490_13_3035	TGME49_315490	ROP10	53.9152	0.808747	3.04398	0	6.70933	0	1.38522
TGME49_115490_15_2428	TGME49_315490	ROP10	2798.5	1867.4	1036.78	1313.72	16764.9	1470.09	1017.44
TGME49_115490_20_3035	TGME49_315490	ROP10	3629.21	7824.62	8973.04	11290.9	36272.3	10654.4	10338.6
TGME49_115490_4_3035	TGME49_315490	ROP10	3040.61	2165.82	1168.28	1399.71	452.88	1864.14	1451.71
TGME49_115490_45_2428	TGME49_315490	ROP10	180.463	71.1697	4.87037	2.38859	10.064	30.3112	1.38522
TGME49_115910_18_888	TGME49_315910	315910	2604.21	5168.7	12895.5	22582.5	22073.7	16565.1	16320
TGME49_115910_24_444	TGME49_315910	315910	770.682	2034.81	1838.56	4693.58	2900.11	3485.79	3337.69
TGME49_115910_26_888	TGME49_315910	315910	454.108	923.589	470.599	543.802	4634.47	1288.23	531.232
TGME49_115910_45_444	TGME49_315910	315910	3076.42	8647.93	12518.7	15600.7	40287.8	10715	8441.53
TGME49_115910_50_444	TGME49_315910	315910	66.7328	168.219	63.3148	109.079	8.38666	106.089	35.3231
TGME49_116250_10_2324	TGME49_316250	GRA45	891.127	375.258	62.706	33.4402	55.3519	106.089	56.1014
TGME49_116250_15_2324	TGME49_316250	GRA45	497.851	358.275	52.9652	12.7391	38.5786	15.1556	24.9339
TGME49_116250_22_2324	TGME49_316250	GRA45	1584.09	635.675	180.204	135.353	6856.93	181.867	476.515
TGME49_116250_30_2324	TGME49_316250	GRA45	784.924	148.001	22.5254	15.9239	30.192	45.4668	10.3891
TGME49_116250_40_2324	TGME49_316250	GRA45	2310.83	2955.16	185.683	182.329	132.509	212.179	329.682
TGME49_116280_12_1796	TGME49_316280	316280	677.297	718.167	287.352	155.258	43.6106	378.89	130.903
TGME49_116280_22_1796	TGME49_316280	316280	494.596	190.055	138.197	29.4593	25.16	90.9336	207.09
TGME49_116280_29_1796	TGME49_316280	316280	2472.37	1116.07	1916.49	429.946	166.056	1257.92	1165.66
TGME49_118520_19_1944	TGME49_318525	318525	896.62	2231.33	3888.99	1286.65	870.535	3273.61	3033.63
TGME49_118520_43_2430	TGME49_318525	318525	201.623	279.826	141.849	426.761	103.995	515.291	158.608
TGME49_118520_47_1458	TGME49_318525	318525	910.862	1751.75	1557.3	1594.78	2583.09	1364	1786.93
TGME49_118520_53_2430	TGME49_318525	318525	1011.57	572.593	121.759	2912.49	2482.45	409.201	223.02
TGME49_118520_65_1458	TGME49_318525	318525	1396.71	2409.26	1963.37	2140.97	1700.81	2561.3	3784.42
TGME49_118530_11_6342	TGME49_318525	318525	236.82	97.8584	19.4815	3.98098	15.096	166.712	26.3192
TGME49_118530_21_6342	TGME49_318525	318525	937.921	179.542	108.366	190.291	48.6426	45.4668	534.002
TGME49_118530_30_6342	TGME49_318525	318525	2509.4	3512.39	15226.6	51345.1	12668.9	12745.9	16763.2
TGME49_118530_37_6342	TGME49_318525	318525	49.8461	2.42624	2.43518	1.59239	1.67733	0	0.69261
TGME49_118530_44_6342	TGME49_318525	318525	2725.67	2002.46	4225.65	2945.13	3562.65	3288.77	2836.93
TGME49_119340_15_2800	TGME49_319340	CST5_GRA52	1976.76	118.886	71.2291	58.1223	95.6079	121.245	150.296
TGME49_119340_21_1680	TGME49_319340	CST5_GRA52	1362.94	67.9347	41.3981	27.8669	87.2213	106.089	32.5527
TGME49_119340_30_1400	TGME49_319340	CST5_GRA52	204.674	4.04373	55.4004	1.59239	5.032	0	14.5448
TGME49_119340_6_2800	TGME49_319340	CST5_GRA52	1951.93	45.2898	70.6203	56.5299	87.2213	90.9336	33.2453
TGME49_120630_1_1088	TGME49_320630	320630	475.878	551.565	577.747	643.327	1684.04	212.179	409.332
TGME49_120630_18_1088	TGME49_320630	320630	450.446	1153.27	1752.72	2158.49	115.736	1758.05	2005.11
TGME49_120630_32_1088	TGME49_320630	320630	1372.7	3694.36	4469.17	2930	2328.14	2424.9	2169.95
TGME49_120630_68_2176	TGME49_320630	320630	1110.86	1982.24	2231.24	1734.91	6620.43	1394.32	2372.19
TGME49_120630_89_2176	TGME49_320630	320630	2404.41	2810.39	3187.05	6191.22	26802.1	6880.65	6736.32
TGME49_121650_13_5642	TGME49_321650	RON13	8489.51	819.26	676.372	728.52	1866.87	606.224	372.624
TGME49_121650_20_1736	TGME49_321650	RON13	804.049	108.372	26.787	36.625	40.256	30.3112	12.467
TGME49_121650_32_4774	TGME49_321650	RON13	3237.76	321.072	153.417	104.302	149.283	242.49	236.873
TGME49_121650_35_5642	TGME49_321650	RON13	1817.25	72.7872	63.3148	53.3452	100.64	136.4	34.6305
TGME49_121650_9_5642	TGME49_321650	RON13	7169.3	535.39	516.259	182.329	402.56	591.069	488.29

## Sheet: 2C.Guide L2FCs
GUIDE	GENE	IDENTITY	L2FC_IN_VITRO	L2FC_IN_VIVO
TGME49_000010_0_2028	TGME49_200010	GRA20	1.35533	0.903674
TGME49_000010_73_1352	TGME49_200010	GRA20	0.152472	-0.288319
TGME49_000010_81_1352	TGME49_200010	GRA20	2.11782	-0.321557
TGME49_000010_87_1352	TGME49_200010	GRA20	1.60218	0.719597
TGME49_000010_9_2028	TGME49_200010	GRA20	1.13597	1.1679
TGME49_000360_0_1047	TGME49_200360	200360	1.7303	0.605637
TGME49_000360_21_698	TGME49_200360	200360	0.494173	0.839705
TGME49_000360_26_698	TGME49_200360	200360	0.288588	1.20766
TGME49_000360_31_698	TGME49_200360	200360	1.63835	0.458582
TGME49_001130_12_1256	TGME49_201130	ROP33	-1.02693	-0.427496
TGME49_001130_21_628	TGME49_201130	ROP33	-0.854137	0.3273
TGME49_001130_52_628	TGME49_201130	ROP33	0.307253	1.347
TGME49_001130_59_0	TGME49_201130	ROP33	-0.570525	-0.311492
TGME49_001130_60_628	TGME49_201130	ROP33	0.684457	0.240365
TGME49_001180_137_3484	TGME49_201180	MSF	0.052568	-0.59508
TGME49_001180_56_4355	TGME49_201180	MSF	0.719271	0.753148
TGME49_001180_71_3484	TGME49_201180	MSF	0.553599	0.621829
TGME49_001180_89_3484	TGME49_201180	MSF	0.199199	0.244616
TGME49_001180_9_4355	TGME49_201180	MSF	0.786165	0.679384
TGME49_001520_30_700	TGME49_201520	PPM3G	0.6682	0.17325
TGME49_001520_33_1400	TGME49_201520	PPM3G	-0.547779	-0.433895
TGME49_001520_36_2100	TGME49_201520	PPM3G	1.12991	0.141584
TGME49_001520_41_2100	TGME49_201520	PPM3G	0.164839	-1.56478
TGME49_001520_72_700	TGME49_201520	PPM3G	0.102419	-0.0787566
TGME49_001630_14_698	TGME49_201630	PPM3H	1.65543	1.40871
TGME49_001630_21_349	TGME49_201630	PPM3H	0.245568	0.8397
TGME49_001630_4_698	TGME49_201630	PPM3H	1.56866	1.33673
TGME49_001630_6_698	TGME49_201630	PPM3H	-5.3594	0.286722
TGME49_001630_9_698	TGME49_201630	PPM3H	1.23701	-0.00378006
TGME49_002200_23_4275	TGME49_202200	202200	-0.395114	-0.0887228
TGME49_002200_27_3420	TGME49_202200	202200	-0.728479	-1.25777
TGME49_002200_29_2565	TGME49_202200	202200	-0.75212	-1.63482
TGME49_002200_54_2565	TGME49_202200	202200	-0.99758	-2.04751
TGME49_002200_55_4275	TGME49_202200	202200	-2.89119	-0.143225
TGME49_002420_44_435	TGME49_202420	202420	-3.47669	-0.724263
TGME49_002420_46_435	TGME49_202420	202420	-5.46216	0.473456
TGME49_002420_48_435	TGME49_202420	202420	1.57959	-3.9221
TGME49_002610_12_1644	TGME49_202610	PPM3D	-0.367781	-0.529847
TGME49_002610_15_1644	TGME49_202610	PPM3D	-0.0652589	-0.411842
TGME49_002610_21_548	TGME49_202610	PPM3D	-3.51601	2.07643
TGME49_002610_22_1096	TGME49_202610	PPM3D	1.80876	1.02878
TGME49_002610_5_1644	TGME49_202610	PPM3D	0.301743	1.64107
TGME49_002620_12_1569	TGME49_202620	GRA64	0.942451	0.177144
TGME49_002620_19_1569	TGME49_202620	GRA64	1.39878	1.43216
TGME49_002620_28_1569	TGME49_202620	GRA64	-0.222843	-0.130324
TGME49_002620_39_1569	TGME49_202620	GRA64	1.0078	0.711998
TGME49_002620_52_1569	TGME49_202620	GRA64	1.14997	0.805772
TGME49_002780_105_4145	TGME49_202780	ROP25	0.25371	-1.78464
TGME49_002780_28_4145	TGME49_202780	ROP25	0.322411	-0.417243
TGME49_002780_37_4145	TGME49_202780	ROP25	-0.59466	-1.59347
TGME49_002780_7_4974	TGME49_202780	ROP25	1.78595	1.07302
TGME49_002780_95_3316	TGME49_202780	ROP25	-0.0946709	-1.27489
TGME49_003290_13_1347	TGME49_203290	GRA34	2.12959	0.937895
TGME49_003290_24_1347	TGME49_203290	GRA34	-0.160412	-0.0820595
TGME49_003290_42_1347	TGME49_203290	GRA34	-0.0338469	-1.4431
TGME49_003290_5_1347	TGME49_203290	GRA34	1.39933	1.03757
TGME49_003310_1_1000	TGME49_203310	GRA7	1.17222	0.036324
TGME49_003310_27_500	TGME49_203310	GRA7	2.16982	1.24868
TGME49_003310_29_500	TGME49_203310	GRA7	2.02825	1.07722
TGME49_003310_5_1000	TGME49_203310	GRA7	1.91936	0.744158
TGME49_003600_16_3095	TGME49_203600	CST2_GRA47	-0.512108	-2.17122
TGME49_003600_21_3095	TGME49_203600	CST2_GRA47	0.822568	-2.50115
TGME49_003600_3_3095	TGME49_203600	CST2_GRA47	1.43965	-1.26792
TGME49_003600_41_3095	TGME49_203600	CST2_GRA47	0.175452	-1.62218
TGME49_003600_53_2476	TGME49_203600	CST2_GRA47	-0.029958	-1.83603
TGME49_003790_21_903	TGME49_203790	203790	0.62333	-0.574952
TGME49_003790_38_1806	TGME49_203790	203790	0.21843	0.550137
TGME49_003790_69_903	TGME49_203790	203790	1.51682	0.81648
TGME49_003790_86_1806	TGME49_203790	203790	0.483712	0.183964
TGME49_003790_92_1806	TGME49_203790	203790	0.525513	-0.629184
TGME49_003930_19_1422	TGME49_203930	203930	-0.291946	-0.803835
TGME49_003930_2_948	TGME49_203930	203930	-0.694299	-1.00421
TGME49_003930_42_948	TGME49_203930	203930	-0.321895	0.223135
TGME49_003930_9_1422	TGME49_203930	203930	0.235605	-1.94892
TGME49_003990_2_2550	TGME49_203990	ROP12	1.66783	0.69165
TGME49_003990_37_2040	TGME49_203990	ROP12	1.33042	-0.1779
TGME49_003990_55_2040	TGME49_203990	ROP12	-5.73489	0.850307
TGME49_003990_6_2550	TGME49_203990	ROP12	1.58683	1.34075
TGME49_003990_63_2040	TGME49_203990	ROP12	0.947014	0.491631
TGME49_004320_10_1720	TGME49_204320	204320	-2.57982	-1.04107
TGME49_004320_27_1720	TGME49_204320	204320	0.956916	0.190774
TGME49_004320_35_1290	TGME49_204320	204320	0.954813	1.82887
TGME49_004320_38_1290	TGME49_204320	204320	0.253974	0.172292
TGME49_004320_7_1720	TGME49_204320	204320	0.301617	-0.577665
TGME49_004340_23_3556	TGME49_204340	GRA54	0.365032	-0.348743
TGME49_004340_30_3556	TGME49_204340	GRA54	0.720393	0.833614
TGME49_004340_77_4445	TGME49_204340	GRA54	0.148375	0.346683
TGME49_004340_92_4445	TGME49_204340	GRA54	1.70379	0.692209
TGME49_004340_95_4445	TGME49_204340	GRA54	2.1698	1.5012
TGME49_005250_10_2660	TGME49_205250	ROP18	-0.474094	-0.507031
TGME49_005250_2_2660	TGME49_205250	ROP18	-0.274639	-0.193562
TGME49_005250_28_2660	TGME49_205250	ROP18	0.00916269	-0.205739
TGME49_005250_35_2660	TGME49_205250	ROP18	0.496042	0.0651393
TGME49_005250_42_2128	TGME49_205250	ROP18	1.24732	-0.238288
TGME49_005360_18_6288	TGME49_205360	205360	-0.778951	-0.377133
TGME49_005360_28_4192	TGME49_205360	205360	-0.289022	-0.523156
TGME49_005360_31_5764	TGME49_205360	205360	-2.21285	0.750949
TGME49_005360_46_6288	TGME49_205360	205360	-0.787581	-0.643553
TGME49_005360_9_6288	TGME49_205360	205360	0.0751349	0.181427
TGME49_007610_15_958	TGME49_207610	ROP36	0.30372	1.37125
TGME49_007610_22_958	TGME49_207610	ROP36	-1.15785	0.0949771
TGME49_007610_37_958	TGME49_207610	ROP36	0.399762	1.22575
TGME49_007610_46_479	TGME49_207610	ROP36	-0.4373	0.654674
TGME49_007610_47_958	TGME49_207610	ROP36	-1.53508	-1.41105
TGME49_007700_0_1416	TGME49_207700	ROP22	-2.43143	-1.95589
TGME49_007700_24_1416	TGME49_207700	ROP22	-0.642712	1.17325
TGME49_007700_35_1416	TGME49_207700	ROP22	-0.173616	0.958692
TGME49_007700_5_1888	TGME49_207700	ROP22	1.38483	0.487335
TGME49_007700_52_1416	TGME49_207700	ROP22	-0.627388	1.52845
TGME49_008070_0_11223	TGME49_208070	208070	-1.97931	0.454826
TGME49_008070_17_11223	TGME49_208070	208070	-2.01531	-0.825216
TGME49_008070_29_10836	TGME49_208070	208070	1.4378	1.17047
TGME49_008070_44_10449	TGME49_208070	208070	-1.47839	0.592462
TGME49_008370_15_3081	TGME49_208370	GRA46	1.14287	-0.45613
TGME49_008370_51_1027	TGME49_208370	GRA46	0.423874	1.20887
TGME49_008370_58_1027	TGME49_208370	GRA46	0.172853	1.41317
TGME49_008370_75_2054	TGME49_208370	GRA46	1.28254	0.378631
TGME49_008450_20_3260	TGME49_208450	PI-2	2.07031	1.11598
TGME49_008450_26_2608	TGME49_208450	PI-2	0.185046	-3.39703
TGME49_008450_28_3260	TGME49_208450	PI-2	0.218555	0.281669
TGME49_008450_34_2608	TGME49_208450	PI-2	-5.58644	0.972081
TGME49_008450_38_2608	TGME49_208450	PI-2	-0.0587648	-4.30799
TGME49_008730_0_2936	TGME49_208730	MCP4	0.468336	-1.73834
TGME49_008730_17_3670	TGME49_208730	MCP4	1.00385	1.09598
TGME49_008730_27_2936	TGME49_208730	MCP4	1.68026	0.638112
TGME49_008730_72_3670	TGME49_208730	MCP4	1.46351	0.897356
TGME49_008730_85_2936	TGME49_208730	MCP4	1.09794	0.0791902
TGME49_008740_15_3190	TGME49_208740	MCP3	-5.06032	0.292877
TGME49_008740_17_2552	TGME49_208740	MCP3	1.05291	1.29213
TGME49_008740_35_2552	TGME49_208740	MCP3	0.594088	0.169005
TGME49_008740_6_3190	TGME49_208740	MCP3	1.07125	-0.15334
TGME49_008830_29_1767	TGME49_208830	GRA16	0.992164	1.55143
TGME49_008830_59_1178	TGME49_208830	GRA16	0.784079	0.0485763
TGME49_008830_59_1767	TGME49_208830	GRA16	1.22882	1.31176
TGME49_008830_69_1767	TGME49_208830	GRA16	1.52546	0.459486
TGME49_009170_1_1143	TGME49_209170	209170	0.399016	-0.283143
TGME49_009170_11_1524	TGME49_209170	209170	0.970162	1.13213
TGME49_009170_20_1524	TGME49_209170	209170	0.675328	0.79842
TGME49_009170_24_1143	TGME49_209170	209170	1.13932	0.235444
TGME49_009170_43_1143	TGME49_209170	209170	-0.902554	0.56559
TGME49_009980_56_1940	TGME49_209985;TGME49_210095;TGME49_321700;TGME49_321710	ROP42/ROP43	0.988031	0.219437
TGME49_009980_75_1940	TGME49_209985;TGME49_210095;TGME49_321700;TGME49_321710	ROP42/ROP43	0.337587	0.417344
TGME49_009980_8_2425	TGME49_209985;TGME49_210095;TGME49_321700;TGME49_321710	ROP42/ROP43	0.756152	0.544627
TGME49_010090_10_1828	TGME49_209985;TGME49_210095;TGME49_321700;TGME49_321710	ROP42/ROP43	1.14132	0.58034
TGME49_010090_25_1371	TGME49_209985;TGME49_210095;TGME49_321700;TGME49_321710	ROP42/ROP43	0.395902	1.11746
TGME49_010090_57_1371	TGME49_209985;TGME49_210095;TGME49_321700;TGME49_321710	ROP42/ROP43	0.851738	0.882001
TGME49_010110_25_2040	TGME49_209985;TGME49_210095;TGME49_321700;TGME49_321710	ROP42/ROP43	0.818126	-0.765964
TGME49_010110_45_2040	TGME49_209985;TGME49_210095;TGME49_321700;TGME49_321710	ROP42/ROP43	-5.38839	0.029218
TGME49_010110_47_2550	TGME49_209985;TGME49_210095;TGME49_321700;TGME49_321710	ROP42/ROP43	-0.553673	-2.70282
TGME49_010110_9_2550	TGME49_209985;TGME49_210095;TGME49_321700;TGME49_321710	ROP42/ROP43	0.646526	0.247825
TGME49_010370_10_2750	TGME49_210370	ROP54	0.678329	0.818324
TGME49_010370_31_2200	TGME49_210370	ROP54	0.0048319	2.61992
TGME49_010370_44_2200	TGME49_210370	ROP54	0.14587	-0.918524
TGME49_010370_5_2750	TGME49_210370	ROP54	-0.368057	-2.54699
TGME49_010370_52_2200	TGME49_210370	ROP54	1.06047	0.803215
TGME49_010820_10_3605	TGME49_210820	210820	0.873212	0.912494
TGME49_010820_25_3605	TGME49_210820	210820	0.470202	-0.485532
TGME49_010820_33_3605	TGME49_210820	210820	-0.99245	-2.12317
TGME49_010820_46_3605	TGME49_210820	210820	-0.608987	-0.0879713
TGME49_010820_61_2884	TGME49_210820	210820	-5.79299	0.334394
TGME49_011260_35_1806	TGME49_211260	ROP26	-0.524448	0.558858
TGME49_011260_39_1806	TGME49_211260	ROP26	0.113599	0.256402
TGME49_011260_4_2408	TGME49_211260	ROP26	0.74602	1.91324
TGME49_011260_54_1806	TGME49_211260	ROP26	1.54459	-0.353911
TGME49_011260_58_1806	TGME49_211260	ROP26	0.754365	-0.251465
TGME49_011290_13_2468	TGME49_211290	ROP15	-1.54121	-0.182849
TGME49_011290_16_2468	TGME49_211290	ROP15	-0.874665	0.0383396
TGME49_011290_34_2468	TGME49_211290	ROP15	1.58713	-0.243453
TGME49_011290_41_2468	TGME49_211290	ROP15	0.0781974	1.09242
TGME49_011290_45_2468	TGME49_211290	ROP15	0.47238	0.794522
TGME49_011460_10_1689	TGME49_211460	MYR4	0.897879	-3.76051
TGME49_011460_14_1689	TGME49_211460	MYR4	1.62001	1.29967
TGME49_011460_58_1126	TGME49_211460	MYR4	-1.78122	-2.02463
TGME49_011460_6_563	TGME49_211460	MYR4	-1.02463	-0.222685
TGME49_011460_64_1126	TGME49_211460	MYR4	0.0755525	1.46197
TGME49_012300_11_3668	TGME49_212300	GRA32	-1.29637	-2.35929
TGME49_012300_12_2882	TGME49_212300	GRA32	-0.821603	2.60263
TGME49_012300_13_2882	TGME49_212300	GRA32	0.318973	1.09671
TGME49_012300_8_2358	TGME49_212300	GRA32	-0.372503	-0.960183
TGME49_012410_23_930	TGME49_212410	GRA11A	1.02522	1.13057
TGME49_012410_30_1395	TGME49_212410	GRA11A	0.442371	0.68569
TGME49_012410_40_930	TGME49_212410	GRA11A	1.17231	0.976998
TGME49_012410_49_465	TGME49_212410	GRA11A	0.148068	-1.92963
TGME49_012410_9_1395	TGME49_212410	GRA11A	-5.15894	0.492807
TGME49_013070_103_3624	TGME49_213069	213069	-3.12073	-1.6288
TGME49_013070_104_3624	TGME49_213069	213069	-2.30455	-2.13109
TGME49_013070_18_5436	TGME49_213069	213069	-3.05393	-2.39531
TGME49_013070_74_3624	TGME49_213069	213069	-0.443683	-0.765452
TGME49_013070_83_3624	TGME49_213069	213069	-1.86527	-1.61908
TGME49_013070_84_3624	TGME49_213069	213069	-1.45719	-2.68115
TGME49_013070_88_3624	TGME49_213069	213069	-1.4996	-3.24147
TGME49_013070_93_3624	TGME49_213069	213069	1.09352	-0.653603
TGME49_014080_12_794	TGME49_214080	Toxofilin	-0.0314063	-0.287161
TGME49_014080_18_794	TGME49_214080	Toxofilin	1.18043	1.58827
TGME49_014080_30_794	TGME49_214080	Toxofilin	1.65875	0.11169
TGME49_014080_37_794	TGME49_214080	Toxofilin	2.23165	-1.93003
TGME49_014410_2_1346	TGME49_214410	214410	0.627723	1.01643
TGME49_014410_31_1346	TGME49_214410	214410	1.7528	0.178923
TGME49_014410_51_1346	TGME49_214410	214410	1.30262	0.81293
TGME49_014410_60_1346	TGME49_214410	214410	1.14125	-0.147447
TGME49_014410_63_673	TGME49_214410	214410	2.13756	1.14938
TGME49_015160_13_543	TGME49_215160	215160	-5.34351	-0.349847
TGME49_015160_6_1086	TGME49_215160	215160	-4.84947	-0.52906
TGME49_015160_8_1086	TGME49_215160	215160	-4.21288	-1.09906
TGME49_015220_11_628	TGME49_215220	GRA22	1.33704	-1.07282
TGME49_015220_19_628	TGME49_215220	GRA22	-1.25958	-0.262273
TGME49_015220_35_1256	TGME49_215220	GRA22	0.121153	-1.50125
TGME49_015220_37_628	TGME49_215220	GRA22	-0.0198497	0.309616
TGME49_015220_40_1256	TGME49_215220	GRA22	0.200807	-1.62979
TGME49_015220_41_1256	TGME49_215220	GRA22	-1.15912	-1.54146
TGME49_015220_7_628	TGME49_215220	GRA22	1.36711	0.255738
TGME49_015360_0_1425	TGME49_215360	GRA62	1.90869	4.01398
TGME49_015360_17_950	TGME49_215360	GRA62	0.308667	-0.0553105
TGME49_015360_2_950	TGME49_215360	GRA62	-0.138149	-0.109476
TGME49_015360_22_950	TGME49_215360	GRA62	0.714379	0.288045
TGME49_015360_29_950	TGME49_215360	GRA62	-5.45057	1.47159
TGME49_015770_37_1172	TGME49_215775	ROP8	1.21019	1.20776
TGME49_015770_45_586	TGME49_215775	ROP8	0.78355	-1.19146
TGME49_015770_49_1172	TGME49_215775	ROP8	1.14458	1.43674
TGME49_015770_52_586	TGME49_215775	ROP8	1.60181	0.820495
TGME49_015770_57_1172	TGME49_215775	ROP8	0.0695113	0.194433
TGME49_015780_18_2148	TGME49_215775	ROP8	0.887624	1.16499
TGME49_015780_26_2148	TGME49_215775	ROP8	0.92318	0.619488
TGME49_015780_36_1432	TGME49_215775	ROP8	0.948478	0.212658
TGME49_015910_23_2016	TGME49_215910	215910	0.307368	-0.107021
TGME49_015910_23_4032	TGME49_215910	215910	0.584512	1.10162
TGME49_015910_50_5544	TGME49_215910	215910	0.760888	1.80684
TGME49_015910_54_1512	TGME49_215910	215910	1.96773	0.32119
TGME49_015910_75_5544	TGME49_215910	215910	0.501492	-3.1182
TGME49_017400_20_2349	TGME49_217400	217400	0.234427	0.265303
TGME49_017400_28_2349	TGME49_217400	217400	0.660174	0.410361
TGME49_017400_34_2349	TGME49_217400	217400	-0.395517	0.0732771
TGME49_017400_37_783	TGME49_217400	217400	-1.23562	0.356425
TGME49_017400_79_783	TGME49_217400	217400	-1.27496	1.2451
TGME49_017430_15_2800	TGME49_217430	PI-1	2.05411	0.28086
TGME49_017430_19_1680	TGME49_217430	PI-1	-0.325922	-2.81259
TGME49_017430_2_2800	TGME49_217430	PI-1	1.10925	0.28491
TGME49_017430_32_1680	TGME49_217430	PI-1	0.622782	0.104541
TGME49_017430_8_2800	TGME49_217430	PI-1	2.17993	1.38316
TGME49_017530_10_1522	TGME49_217530	GRA63	-0.518431	-0.570627
TGME49_017530_13_1522	TGME49_217530	GRA63	0.833656	1.4481
TGME49_017530_23_1522	TGME49_217530	GRA63	1.379	0.794812
TGME49_017530_59_761	TGME49_217530	GRA63	-1.04464	1.6563
TGME49_017530_64_1522	TGME49_217530	GRA63	1.12864	1.58973
TGME49_017680_14_13108	TGME49_217680	GRA57	-0.203954	-1.89291
TGME49_017680_19_13108	TGME49_217680	GRA57	-6.70598	1.98928
TGME49_017680_2_13108	TGME49_217680	GRA57	-4.13194	-0.663093
TGME49_017680_4_13108	TGME49_217680	GRA57	0.916916	-2.92557
TGME49_017680_40_12656	TGME49_217680	GRA57	-1.6335	-1.91267
TGME49_018270_24_842	TGME49_218270	ROP48	-0.449629	-0.531706
TGME49_018270_27_842	TGME49_218270	ROP48	-1.20734	-0.75125
TGME49_018270_3_1263	TGME49_218270	ROP48	0.959279	0.463849
TGME49_018270_33_842	TGME49_218270	ROP48	0.407705	1.16435
TGME49_018270_9_1263	TGME49_218270	ROP48	1.219	0.723096
TGME49_019810_21_4132	TGME49_219810	GRA40	-0.28003	-0.280828
TGME49_019810_47_6198	TGME49_219810	GRA40	1.56765	0.902618
TGME49_019810_58_6198	TGME49_219810	GRA40	-0.708952	-0.00628889
TGME49_019810_76_5165	TGME49_219810	GRA40	0.463059	0.506376
TGME49_019810_84_4132	TGME49_219810	GRA40	0.376802	0.867244
TGME49_020240_25_2650	TGME49_220240	GRA31	0.211757	-0.551769
TGME49_020240_35_2650	TGME49_220240	GRA31	0.40741	0.653777
TGME49_020240_45_2650	TGME49_220240	GRA31	-0.563298	-0.0122527
TGME49_020240_60_2120	TGME49_220240	GRA31	0.810864	1.71698
TGME49_020240_78_2120	TGME49_220240	GRA31	-0.258783	0.429279
TGME49_020950_0_696	TGME49_220950	MAF1B	0.51088	-0.810195
TGME49_020950_15_696	TGME49_220950	MAF1B	-0.0982316	-0.473323
TGME49_020950_32_696	TGME49_220950	MAF1B	0.89933	-0.209839
TGME49_020950_44_696	TGME49_220950	MAF1B	-4.77526	-0.287041
TGME49_020950_59_696	TGME49_220950	MAF1B	1.64023	0.425053
TGME49_021210_0_1419	TGME49_221210	CYP18	0.342161	-2.1115
TGME49_021210_2_1419	TGME49_221210	CYP18	0.182595	-2.05116
TGME49_021210_6_1419	TGME49_221210	CYP18	-0.054788	-2.36089
TGME49_022100_14_3165	TGME49_222100	SOS1	0.350531	0.405523
TGME49_022100_38_3165	TGME49_222100	SOS1	-0.929952	0.947236
TGME49_022100_45_1899	TGME49_222100	SOS1	-2.40884	-1.16457
TGME49_022100_63_1899	TGME49_222100	SOS1	-1.36345	0.545248
TGME49_022100_66_2532	TGME49_222100	SOS1	0.4243	0.431821
TGME49_022170_15_1392	TGME49_222170	GRA17	1.53136	-0.865211
TGME49_022170_22_1392	TGME49_222170	GRA17	-0.0391445	-1.5299
TGME49_022170_36_1392	TGME49_222170	GRA17	-0.998821	-3.81797
TGME49_022170_55_1392	TGME49_222170	GRA17	-0.676944	-2.54899
TGME49_022170_62_1392	TGME49_222170	GRA17	-2.47806	-2.25537
TGME49_023920_12_5304	TGME49_223920	RON3	-3.12381	-2.10581
TGME49_023920_14_4488	TGME49_223920	RON3	-2.96481	-0.846887
TGME49_023920_23_5304	TGME49_223920	RON3	-3.21787	-0.945275
TGME49_023920_30_3264	TGME49_223920	RON3	-4.17687	-0.689078
TGME49_023920_40_3264	TGME49_223920	RON3	-3.55831	-0.765562
TGME49_025150_36_886	TGME49_225150	225150	1.87043	-0.00856567
TGME49_025150_51_886	TGME49_225150	225150	0.517387	-0.0461431
TGME49_025150_54_1772	TGME49_225150	225150	0.0872519	0.033623
TGME49_025150_75_886	TGME49_225150	225150	-0.153071	0.496035
TGME49_025150_80_886	TGME49_225150	225150	-0.860296	-1.20557
TGME49_025160_14_1434	TGME49_225160	225160	-1.98295	-2.32918
TGME49_025160_30_1434	TGME49_225160	225160	0.714758	-0.410317
TGME49_025160_34_1434	TGME49_225160	225160	0.39664	0.680828
TGME49_025160_44_1434	TGME49_225160	225160	2.06169	-0.472329
TGME49_025160_6_1434	TGME49_225160	225160	0.568309	-0.616569
TGME49_025200_33_10881	TGME49_225200	225200	-0.84384	0.509066
TGME49_025200_40_10881	TGME49_225200	225200	0.269997	0.654541
TGME49_025200_46_11718	TGME49_225200	225200	-0.12366	-0.83695
TGME49_025200_51_1674	TGME49_225200	225200	-1.21738	-0.432482
TGME49_025200_82_837	TGME49_225200	225200	0.842609	0.505122
TGME49_025320_28_1246	TGME49_225320	225320	-0.568586	-1.44499
TGME49_025320_30_1246	TGME49_225320	225320	0.122504	1.30774
TGME49_025320_4_1869	TGME49_225320	225320	0.894095	0.0718439
TGME49_025320_58_623	TGME49_225320	225320	0.340281	-0.497895
TGME49_025320_6_1246	TGME49_225320	225320	-1.0204	0.0939487
TGME49_025330_16_768	TGME49_225330	225330	-0.364032	0.469405
TGME49_025330_19_768	TGME49_225330	225330	0.192307	0.428892
TGME49_025330_58_768	TGME49_225330	225330	0.551696	0.369814
TGME49_025330_66_768	TGME49_225330	225330	0.737988	0.834717
TGME49_025330_71_768	TGME49_225330	225330	-1.17444	0.667557
TGME49_025860_28_5208	TGME49_225860	225860	-2.09344	-1.24061
TGME49_025860_7_5208	TGME49_225860	225860	-0.302646	0.104493
TGME49_025860_78_4340	TGME49_225860	225860	-0.339473	-0.23636
TGME49_025860_87_4340	TGME49_225860	225860	1.66608	-0.101458
TGME49_025860_94_4340	TGME49_225860	225860	-0.256301	0.387411
TGME49_026380_19_1138	TGME49_226380	GRA35	1.28976	0.427815
TGME49_026380_49_569	TGME49_226380	GRA35	0.823026	0.499318
TGME49_026380_55_569	TGME49_226380	GRA35	1.1928	0.582119
TGME49_026380_62_569	TGME49_226380	GRA35	2.05273	-0.815035
TGME49_026380_9_1138	TGME49_226380	GRA35	1.15096	0.906876
TGME49_026690_10_562	TGME49_226690	226690	1.46808	0.35048
TGME49_026690_14_843	TGME49_226690	226690	-5.24167	0.327107
TGME49_026690_24_843	TGME49_226690	226690	0.192397	0.714476
TGME49_026690_25_1124	TGME49_226690	226690	-1.50312	-1.71368
TGME49_026690_4_562	TGME49_226690	226690	-1.4318	-3.69785
TGME49_027010_11_872	TGME49_227010	ROP30	0.774811	0.448892
TGME49_027010_2_872	TGME49_227010	ROP30	-0.388998	-1.50116
TGME49_027010_25_436	TGME49_227010	ROP30	0.460816	0.726757
TGME49_027010_32_436	TGME49_227010	ROP30	-0.535753	0.00202787
TGME49_027010_6_872	TGME49_227010	ROP30	0.534247	1.2875
TGME49_027280_19_2260	TGME49_227280	GRA3	1.67532	0.448363
TGME49_027280_4_2260	TGME49_227280	GRA3	1.35697	1.0453
TGME49_027280_45_1808	TGME49_227280	GRA3	1.50348	0.477479
TGME49_027280_50_1808	TGME49_227280	GRA3	0.903796	0.572297
TGME49_027280_8_2260	TGME49_227280	GRA3	1.45908	0.84872
TGME49_027620_0_1612	TGME49_227620	GRA2	1.17183	-2.56346
TGME49_027620_4_1209	TGME49_227620	GRA2	0.222345	0.297149
TGME49_027620_8_1209	TGME49_227620	GRA2	1.23264	-0.142201
TGME49_027810_19_968	TGME49_227810	ROP11	0.105944	0.241152
TGME49_027810_24_968	TGME49_227810	ROP11	1.27003	1.16491
TGME49_027810_32_968	TGME49_227810	ROP11	-0.119205	0.125872
TGME49_027810_44_968	TGME49_227810	ROP11	0.224502	-1.29608
TGME49_027810_6_1452	TGME49_227810	ROP11	1.2885	0.359529
TGME49_028170_10_7128	TGME49_228170	GRA44	-5.31198	0.159964
TGME49_028170_12_6600	TGME49_228170	GRA44	-3.24083	-1.47757
TGME49_028170_13_7128	TGME49_228170	GRA44	-4.19109	-0.768684
TGME49_028170_24_6072	TGME49_228170	GRA44	-4.30928	-0.568125
TGME49_028170_7_6864	TGME49_228170	GRA44	-3.70515	-1.31512
TGME49_028760_2_1737	TGME49_228760	228760	-5.6677	0.497034
TGME49_028760_30_1737	TGME49_228760	228760	-5.439	0.455014
TGME49_028760_32_1737	TGME49_228760	228760	1.22828	-0.768506
TGME49_028760_59_1737	TGME49_228760	228760	-3.23563	-0.945108
TGME49_029010_15_2799	TGME49_229010	RON4	0.0331858	0.338542
TGME49_029010_20_2799	TGME49_229010	RON4	-3.8194	-1.02771
TGME49_029010_26_3732	TGME49_229010	RON4	-5.34481	0.450429
TGME49_029010_27_2799	TGME49_229010	RON4	-5.25291	0.228052
TGME49_029010_5_2799	TGME49_229010	RON4	-0.279123	-0.364606
TGME49_029500_1_1086	TGME49_229500	229500	-3.26053	-0.0667284
TGME49_029500_28_1086	TGME49_229500	229500	0.149412	-0.0340223
TGME49_029500_35_1086	TGME49_229500	229500	-2.67625	-1.79214
TGME49_029500_4_1086	TGME49_229500	229500	-0.334089	0.448843
TGME49_029500_45_1086	TGME49_229500	229500	-1.01484	0.709491
TGME49_030180_105_5185	TGME49_230180	GRA24	1.33704	0.0305615
TGME49_030180_4_6222	TGME49_230180	GRA24	0.706174	-0.87353
TGME49_030180_51_5185	TGME49_230180	GRA24	0.952612	-0.139662
TGME49_030180_89_5185	TGME49_230180	GRA24	-3.55516	1.18245
TGME49_030180_96_4148	TGME49_230180	GRA24	-5.33383	0.558616
TGME49_030350_14_4155	TGME49_230350	RON11	-2.32075	-2.38534
TGME49_030350_20_3324	TGME49_230350	RON11	0.643638	-2.01771
TGME49_030350_23_3324	TGME49_230350	RON11	-1.97321	-2.79749
TGME49_030350_23_4155	TGME49_230350	RON11	-0.5565	-3.66222
TGME49_030350_24_3324	TGME49_230350	RON11	-2.95283	-1.36991
TGME49_031960_25_6846	TGME49_231960	GRA28	0.64774	0.476918
TGME49_031960_40_6846	TGME49_231960	GRA28	1.40327	0.227439
TGME49_031960_46_6846	TGME49_231960	GRA28	1.84374	0.804551
TGME49_031960_51_6846	TGME49_231960	GRA28	1.17002	-0.382203
TGME49_031960_63_6846	TGME49_231960	GRA28	0.774679	0.842061
TGME49_032000_11_1442	TGME49_232000	GRA30	1.25197	1.1991
TGME49_032000_11_2163	TGME49_232000	GRA30	0.512941	1.32368
TGME49_032000_15_2163	TGME49_232000	GRA30	1.3062	1.15018
TGME49_032000_69_1442	TGME49_232000	GRA30	1.42697	1.38851
TGME49_032000_75_721	TGME49_232000	GRA30	2.04776	1.675
TGME49_032020_47_2816	TGME49_232020	RON12	1.16975	0.453454
TGME49_032020_7_3520	TGME49_232020	RON12	-0.883732	-1.00684
TGME49_032020_73_2112	TGME49_232020	RON12	-0.612053	-0.473403
TGME49_032020_95_2816	TGME49_232020	RON12	0.152751	-0.60794
TGME49_034370_17_1233	TGME49_234370	SRS42	-0.340987	1.47067
TGME49_034370_19_1233	TGME49_234370	SRS42	0.373048	-2.41185
TGME49_034370_23_1233	TGME49_234370	SRS42	1.65507	0.569617
TGME49_034370_30_1233	TGME49_234370	SRS42	0.139585	-0.558387
TGME49_034370_34_1233	TGME49_234370	SRS42	0.610384	0.2873
TGME49_034540_2_3640	TGME49_234540	234540	0.738978	2.62734
TGME49_034540_20_3640	TGME49_234540	234540	-3.81489	-0.63138
TGME49_034540_31_2912	TGME49_234540	234540	-0.942669	-1.65194
TGME49_034540_5_3640	TGME49_234540	234540	-0.754627	1.58014
TGME49_034540_55_2184	TGME49_234540	234540	-0.892435	-0.0841015
TGME49_034950_10_1588	TGME49_234950	234950	0.0659586	0.664149
TGME49_034950_2_1588	TGME49_234950	234950	0.304477	0.447172
TGME49_034950_21_1191	TGME49_234950	234950	-0.769233	-1.03775
TGME49_034950_24_1191	TGME49_234950	234950	1.20884	0.580329
TGME49_034950_7_1588	TGME49_234950	234950	0.184006	1.25529
TGME49_035130_39_1586	TGME49_235130	RASP1	1.19452	-0.0505588
TGME49_035130_49_1586	TGME49_235130	RASP1	-1.18505	-1.88309
TGME49_035130_53_0	TGME49_235130	RASP1	-2.84767	-1.6286
TGME49_035130_56_0	TGME49_235130	RASP1	-1.89739	-1.50666
TGME49_035130_66_0	TGME49_235130	RASP1	-0.874052	1.73467
TGME49_036860_16_536	TGME49_236860	236860	-0.123295	-1.07511
TGME49_036860_18_2144	TGME49_236860	236860	0.55077	-0.971978
TGME49_036860_20_1608	TGME49_236860	236860	-0.376795	-2.1813
TGME49_036860_32_536	TGME49_236860	236860	-0.743972	-0.0915707
TGME49_036860_34_1876	TGME49_236860	236860	-2.92236	-0.725978
TGME49_036870_1_822	TGME49_236870	GRA42	0.764862	-0.7904
TGME49_036870_15_822	TGME49_236870	GRA42	1.87489	-1.10215
TGME49_036870_21_822	TGME49_236870	GRA42	-2.44345	-0.739965
TGME49_036870_23_822	TGME49_236870	GRA42	-0.333397	-0.536433
TGME49_036890_1_1712	TGME49_236890	GRA37	1.49998	2.01633
TGME49_036890_44_1284	TGME49_236890	GRA37	0.788279	1.65211
TGME49_036890_48_1284	TGME49_236890	GRA37	-0.440195	1.63633
TGME49_037180_26_902	TGME49_237180	237180	-2.07859	1.45693
TGME49_037180_30_902	TGME49_237180	237180	-5.11754	1.06836
TGME49_037180_34_902	TGME49_237180	237180	0.912273	0.338889
TGME49_037180_36_902	TGME49_237180	237180	1.83799	0.535092
TGME49_037180_41_902	TGME49_237180	237180	-0.24781	0.514941
TGME49_037230_36_3252	TGME49_237230	MYR3	2.10263	-0.364407
TGME49_037230_67_2439	TGME49_237230	MYR3	0.680147	-3.03882
TGME49_037230_75_2439	TGME49_237230	MYR3	1.19983	-0.411613
TGME49_037230_80_2439	TGME49_237230	MYR3	1.32167	-1.56075
TGME49_037500_0_698	TGME49_237500	PPM3A	1.60394	0.716963
TGME49_037500_10_698	TGME49_237500	PPM3A	-3.56472	-0.635914
TGME49_037500_18_698	TGME49_237500	PPM3A	0.0434193	0.189021
TGME49_037500_22_1745	TGME49_237500	PPM3A	0.774023	0.527285
TGME49_037500_9_1396	TGME49_237500	PPM3A	-1.22181	0.315236
TGME49_037800_18_402	TGME49_237800	GRA11B	2.0932	0.361496
TGME49_037800_2_804	TGME49_237800	GRA11B	-0.705639	-1.88008
TGME49_037800_26_402	TGME49_237800	GRA11B	0.844374	1.06935
TGME49_037800_34_804	TGME49_237800	GRA11B	-0.162306	0.266531
TGME49_037800_7_804	TGME49_237800	GRA11B	0.983086	0.0318047
TGME49_037880_28_1437	TGME49_237880	GRA13	0.452117	-1.64361
TGME49_037880_32_1437	TGME49_237880	GRA13	-1.13734	-0.897601
TGME49_037880_38_1437	TGME49_237880	GRA13	1.53672	-0.791071
TGME49_037880_47_1437	TGME49_237880	GRA13	1.42352	-0.472361
TGME49_039010_13_3185	TGME49_239010	HCE1_TEEGR	1.42049	0.624802
TGME49_039010_49_2548	TGME49_239010	HCE1_TEEGR	0.535596	0.980801
TGME49_039010_62_2548	TGME49_239010	HCE1_TEEGR	1.00648	0.521427
TGME49_039010_70_2548	TGME49_239010	HCE1_TEEGR	0.238212	1.51394
TGME49_039010_77_2548	TGME49_239010	HCE1_TEEGR	1.06482	0.805329
TGME49_039600_18_2292	TGME49_239600	ROP23	0.118417	1.678
TGME49_039600_4_1719	TGME49_239600	ROP23	-0.687361	-0.276874
TGME49_039600_48_1719	TGME49_239600	ROP23	-0.690872	-0.578461
TGME49_039600_64_1719	TGME49_239600	ROP23	1.11479	0.341248
TGME49_039600_68_1719	TGME49_239600	ROP23	0.479574	0.988531
TGME49_039740_10_2308	TGME49_239740	GRA14	0.686672	0.526955
TGME49_039740_15_2308	TGME49_239740	GRA14	0.603545	0.360026
TGME49_039740_18_2308	TGME49_239740	GRA14	0.67957	0.908623
TGME49_039740_39_1731	TGME49_239740	GRA14	0.586936	0.589328
TGME49_039740_48_1731	TGME49_239740	GRA14	1.10662	-0.294814
TGME49_040060_25_664	TGME49_240060	IST	1.43789	-0.0221702
TGME49_040060_57_1328	TGME49_240060	IST	0.538062	-1.13235
TGME49_040060_59_664	TGME49_240060	IST	1.36165	0.858967
TGME49_040060_85_1328	TGME49_240060	IST	0.293426	0.0235527
TGME49_040060_88_664	TGME49_240060	IST	-1.42315	0.0527423
TGME49_040090_62_1978	TGME49_240090	ROP34_WNG2	2.13387	-0.305692
TGME49_040090_64_1978	TGME49_240090	ROP34_WNG2	0.317111	-3.36983
TGME49_040090_69_1978	TGME49_240090	ROP34_WNG2	0.113049	-1.94986
TGME49_040090_73_1978	TGME49_240090	ROP34_WNG2	1.7923	-0.716516
TGME49_040090_78_1978	TGME49_240090	ROP34_WNG2	1.11903	-0.0169634
TGME49_041000_1_912	TGME49_241000	ROP51	-1.42588	-0.978036
TGME49_041000_23_608	TGME49_241000	ROP51	-0.0311055	-1.04512
TGME49_041000_28_608	TGME49_241000	ROP51	-1.12056	0.675664
TGME49_041610_21_910	TGME49_241610	GRA21	1.37623	-0.200541
TGME49_041610_31_910	TGME49_241610	GRA21	1.4824	0.742985
TGME49_041610_38_1365	TGME49_241610	GRA21	0.86723	1.26875
TGME49_041610_40_910	TGME49_241610	GRA21	1.12968	0.821167
TGME49_041610_6_910	TGME49_241610	GRA21	1.31641	0.414701
TGME49_042110_17_521	TGME49_242110	ROP38	0.712652	0.97038
TGME49_042110_20_521	TGME49_242110	ROP38	-1.81801	0.0103352
TGME49_042110_28_1042	TGME49_242110	ROP38	0.810976	0.430095
TGME49_042110_33_521	TGME49_242110	ROP38	0.292043	1.12993
TGME49_042110_46_521	TGME49_242110	ROP38	0.50039	0.203201
TGME49_042120_0_834	TGME49_242118	242118	0.327742	0.77669
TGME49_042120_1_1251	TGME49_242118	242118	0.729682	-0.109416
TGME49_042120_12_834	TGME49_242118	242118	0.925213	0.538152
TGME49_042120_2_834	TGME49_242118	242118	-0.285061	0.847062
TGME49_042120_27_834	TGME49_242118	242118	0.866625	0.260948
TGME49_042230_25_904	TGME49_242230	ROP29	0.78127	0.462738
TGME49_042230_27_904	TGME49_242230	ROP29	0.42948	0.741776
TGME49_042230_30_904	TGME49_242230	ROP29	-0.734457	0.0830383
TGME49_042230_47_452	TGME49_242230	ROP29	0.803821	-0.233219
TGME49_042230_52_452	TGME49_242230	ROP29	0.904399	0.953142
TGME49_042240_15_1386	TGME49_242240	ROP19A	0.460716	0.93478
TGME49_042240_17_924	TGME49_242240	ROP19A	1.5284	0.563077
TGME49_042240_2_1386	TGME49_242240	ROP19A	0.626627	-0.708378
TGME49_042240_38_924	TGME49_242240	ROP19A	-0.918431	0.686885
TGME49_042240_6_1386	TGME49_242240	ROP19A	0.0745632	-0.446946
TGME49_042820_1_2528	TGME49_242820	242820	-2.26404	-1.6659
TGME49_042820_13_2528	TGME49_242820	242820	-5.43488	0.159
TGME49_042820_3_2528	TGME49_242820	242820	-4.03965	-0.599739
TGME49_042820_31_1896	TGME49_242820	242820	-4.29945	-0.268988
TGME49_042820_9_2528	TGME49_242820	242820	-3.10479	0.0269788
TGME49_043690_27_2280	TGME49_243690	243690	-0.912524	-4.50705
TGME49_043690_31_2280	TGME49_243690	243690	-4.29441	0.246038
TGME49_043690_4_2280	TGME49_243690	243690	-1.01141	-1.37396
TGME49_043690_50_1710	TGME49_243690	243690	-0.496306	-0.422617
TGME49_043730_28_1586	TGME49_243730	ROP9	0.818563	-0.382627
TGME49_043730_34_2379	TGME49_243730	ROP9	-3.48069	-1.31141
TGME49_043730_37_1586	TGME49_243730	ROP9	0.510327	-0.758402
TGME49_043730_50_1586	TGME49_243730	ROP9	-1.32343	-2.32222
TGME49_043730_7_1586	TGME49_243730	ROP9	0.900844	1.96458
TGME49_044250_39_3345	TGME49_244250	244250	1.02751	-0.478562
TGME49_044250_41_2676	TGME49_244250	244250	1.42565	1.10568
TGME49_044250_51_3345	TGME49_244250	244250	-0.0431375	-0.681884
TGME49_044250_53_3345	TGME49_244250	244250	-1.13634	-0.563165
TGME49_044250_54_3345	TGME49_244250	244250	-0.742366	-0.625496
TGME49_044530_1_2480	TGME49_244530	GRA47	1.37704	0.909488
TGME49_044530_11_2480	TGME49_244530	GRA47	1.33402	1.18542
TGME49_044530_32_2480	TGME49_244530	GRA47	0.423537	-0.673208
TGME49_044530_38_1984	TGME49_244530	GRA47	-0.0420268	-2.07916
TGME49_044530_53_1984	TGME49_244530	GRA47	-5.50086	0.408796
TGME49_046130_0_1449	TGME49_246130	246130	1.68042	0.300187
TGME49_046130_2_966	TGME49_246130	246130	-4.47096	0.567131
TGME49_046130_24_966	TGME49_246130	246130	2.72351	0.709824
TGME49_046130_9_1449	TGME49_246130	246130	-1.25274	-0.442188
TGME49_046180_22_2068	TGME49_246178;TGME49_246182	246178/246182	0.150631	-0.267935
TGME49_046180_27_2068	TGME49_246178;TGME49_246182	246178/246182	0.0561987	-0.465684
TGME49_046180_40_2068	TGME49_246178;TGME49_246182	246178/246182	-0.20762	-0.12257
TGME49_046180_47_2068	TGME49_246178;TGME49_246182	246178/246182	-0.382446	1.01156
TGME49_046180_49_2068	TGME49_246178;TGME49_246182	246178/246182	-1.1888	-0.237542
TGME49_046550_13_997	TGME49_246550	ASP3	-4.56506	-0.206982
TGME49_046550_27_997	TGME49_246550	ASP3	-3.69781	-1.36645
TGME49_046550_28_2991	TGME49_246550	ASP3	-5.6274	0.838632
TGME49_046550_48_997	TGME49_246550	ASP3	-5.70614	0.380573
TGME49_046550_68_1994	TGME49_246550	ASP3	-2.27115	2.40395
TGME49_046710_14_2155	TGME49_246710	246710	-1.20569	-0.1761
TGME49_046710_15_1724	TGME49_246710	246710	-0.288856	-0.369581
TGME49_046710_19_1724	TGME49_246710	246710	-2.63133	-1.42663
TGME49_046710_8_2155	TGME49_246710	246710	-0.816367	-1.94821
TGME49_047220_35_3480	TGME49_247220	247220	0.113605	1.57054
TGME49_047220_42_3480	TGME49_247220	247220	1.89123	-0.860626
TGME49_047220_47_3480	TGME49_247220	247220	-0.0231977	-4.01233
TGME49_047220_55_3480	TGME49_247220	247220	-0.414425	-2.29041
TGME49_047220_68_3480	TGME49_247220	247220	1.04192	0.505129
TGME49_047520_22_2305	TGME49_247520	WIP	1.52586	0.676612
TGME49_047520_3_2305	TGME49_247520	WIP	1.6594	-0.102422
TGME49_047520_49_1844	TGME49_247520	WIP	0.418495	0.137391
TGME49_047520_77_1844	TGME49_247520	WIP	0.627941	0.121276
TGME49_047530_21_1266	TGME49_247530	247530	1.3963	1.10359
TGME49_047530_28_1266	TGME49_247530	247530	1.54842	0.474739
TGME49_047530_33_1266	TGME49_247530	247530	1.30911	0.627819
TGME49_047530_42_1266	TGME49_247530	247530	0.682231	0.741236
TGME49_047530_49_1266	TGME49_247530	247530	0.938929	0.670932
TGME49_048510_125_19995	TGME49_248510	248510	-2.87376	-1.06901
TGME49_048510_132_34658	TGME49_248510	248510	-0.949897	-1.19511
TGME49_048510_154_25327	TGME49_248510	248510	-0.798545	-0.169893
TGME49_048510_21_21328	TGME49_248510	248510	-1.60555	-0.312217
TGME49_048510_29_37324	TGME49_248510	248510	1.56106	0.826856
TGME49_048990_10_1683	TGME49_248990	248990	-3.4121	-1.47522
TGME49_048990_20_1683	TGME49_248990	248990	0.955953	0.962173
TGME49_048990_23_1683	TGME49_248990	248990	-0.881364	-0.108223
TGME49_048990_45_1122	TGME49_248990	248990	0.324751	1.12944
TGME49_049990_38_5445	TGME49_249990	GRA70	-0.527594	-2.91371
TGME49_049990_58_5445	TGME49_249990	GRA70	-0.595823	-2.0585
TGME49_049990_64_5445	TGME49_249990	GRA70	1.2274	-3.311
TGME49_049990_80_5445	TGME49_249990	GRA70	-2.04011	-0.409255
TGME49_051540_34_580	TGME49_251540	GRA9	2.18312	1.3273
TGME49_051540_40_580	TGME49_251540	GRA9	1.55253	-0.186108
TGME49_051540_45_580	TGME49_251540	GRA9	1.15033	0.641416
TGME49_051540_52_580	TGME49_251540	GRA9	0.593958	0.675541
TGME49_051540_59_580	TGME49_251540	GRA9	0.854906	0.778565
TGME49_052360_12_477	TGME49_252360	ROP24	0.35898	0.52922
TGME49_052360_15_954	TGME49_252360	ROP24	1.61504	0.605615
TGME49_052360_21_954	TGME49_252360	ROP24	0.156547	0.693238
TGME49_052360_40_954	TGME49_252360	ROP24	0.801555	1.15551
TGME49_052360_51_954	TGME49_252360	ROP24	0.653853	1.44083
TGME49_052500_1_1852	TGME49_252500	252500	-0.889609	-1.86454
TGME49_052500_15_1852	TGME49_252500	252500	0.262607	0.0928203
TGME49_052500_39_1389	TGME49_252500	252500	-0.599516	0.672396
TGME49_052500_5_1852	TGME49_252500	252500	-0.396543	0.503111
TGME49_052500_51_1389	TGME49_252500	252500	-0.63177	-1.53198
TGME49_053130_10_546	TGME49_253130	253130	-1.04854	-2.05667
TGME49_053130_16_546	TGME49_253130	253130	-0.0964746	-0.965774
TGME49_053130_18_546	TGME49_253130	253130	0.165965	-0.611662
TGME49_053130_4_546	TGME49_253130	253130	-1.2182	0.556516
TGME49_053130_6_546	TGME49_253130	253130	-1.6228	0.183212
TGME49_053330_16_2370	TGME49_253330	BPK1	0.527123	-0.366821
TGME49_053330_17_2370	TGME49_253330	BPK1	-0.107481	-0.235389
TGME49_053330_2_1896	TGME49_253330	BPK1	0.815167	-0.0284085
TGME49_053330_3_1896	TGME49_253330	BPK1	0.325008	0.339264
TGME49_053330_47_1422	TGME49_253330	BPK1	3.24253	2.12731
TGME49_053370_29_10318	TGME49_253370	RON4L1	-0.184708	0.452324
TGME49_053370_31_3685	TGME49_253370	RON4L1	-0.161949	-0.490329
TGME49_053370_31_5896	TGME49_253370	RON4L1	-0.760227	0.34587
TGME49_053370_37_1474	TGME49_253370	RON4L1	0.616558	-1.45727
TGME49_053370_57_3685	TGME49_253370	RON4L1	-0.149832	-0.223986
TGME49_054000_23_2455	TGME49_254000	GRA48	-4.22523	-0.636209
TGME49_054000_49_2455	TGME49_254000	GRA48	-1.73342	-2.25214
TGME49_054000_58_2455	TGME49_254000	GRA48	-5.4614	0.207767
TGME49_054000_63_2455	TGME49_254000	GRA48	-2.92841	-1.7338
TGME49_054000_7_2455	TGME49_254000	GRA48	-0.388853	0.674949
TGME49_054070_10_996	TGME49_254070	254070	0.870363	-0.704097
TGME49_054070_21_664	TGME49_254070	254070	1.4731	0.683856
TGME49_054070_29_664	TGME49_254070	254070	0.598571	0.765179
TGME49_054070_3_996	TGME49_254070	254070	-3.54442	-0.0562371
TGME49_054070_6_996	TGME49_254070	254070	0.051651	0.393482
TGME49_054080_18_461	TGME49_254080	254080	-2.45001	-0.620814
TGME49_054080_20_461	TGME49_254080	254080	1.37921	-0.326731
TGME49_054080_29_922	TGME49_254080	254080	-1.05729	0.157493
TGME49_054080_36_461	TGME49_254080	254080	0.57729	-0.808394
TGME49_054080_5_922	TGME49_254080	254080	-1.02925	-1.91528
TGME49_054470_4_899	TGME49_254470	MYR1	0.343162	-0.279055
TGME49_054470_56_1798	TGME49_254470	MYR1	0.520643	0.154139
TGME49_054470_89_0	TGME49_254470	MYR1	0.676006	-0.515681
TGME49_054470_91_1798	TGME49_254470	MYR1	0.0766635	0.903709
TGME49_054720_25_842	TGME49_254720	GRA8	1.28229	-0.507493
TGME49_054720_38_842	TGME49_254720	GRA8	2.06218	0.751627
TGME49_054720_53_842	TGME49_254720	GRA8	1.4017	-0.217806
TGME49_054720_72_842	TGME49_254720	GRA8	0.882166	-1.76151
TGME49_054720_9_842	TGME49_254720	GRA8	1.91671	0.54378
TGME49_054880_1_1360	TGME49_254880	254880	0.794096	-2.55561
TGME49_054880_21_3060	TGME49_254880	254880	-0.279679	1.28944
TGME49_054880_25_4080	TGME49_254880	254880	0.250974	-0.221574
TGME49_054880_29_1020	TGME49_254880	254880	-0.648195	-0.323153
TGME49_054880_33_1020	TGME49_254880	254880	0.430999	-0.430245
TGME49_058230_2_1960	TGME49_258230	ROP20	0.461228	1.14314
TGME49_058230_35_980	TGME49_258230	ROP20	0.596714	0.768883
TGME49_058230_38_1470	TGME49_258230	ROP20	-0.39789	-0.103879
TGME49_058230_47_1470	TGME49_258230	ROP20	1.26497	0.224061
TGME49_058230_8_1470	TGME49_258230	ROP20	-0.122807	0.791866
TGME49_058360_18_3340	TGME49_258360	258360	-1.31138	0.521594
TGME49_058360_3_3340	TGME49_258360	258360	-0.445965	0.327082
TGME49_058360_3_4008	TGME49_258360	258360	0.57846	0.538488
TGME49_058360_55_3340	TGME49_258360	258360	-0.509339	-0.637525
TGME49_058370_1_2200	TGME49_258370	ROP28	0.619513	0.133041
TGME49_058370_12_1760	TGME49_258370	ROP28	0.878583	-1.48681
TGME49_058370_13_2200	TGME49_258370	ROP28	0.953797	-0.450924
TGME49_058370_25_2200	TGME49_258370	ROP28	-0.0436713	0.0488751
TGME49_058370_44_1760	TGME49_258370	ROP28	-1.46198	-1.29741
TGME49_058460_10_1455	TGME49_258462	258462	0.635418	-0.00880856
TGME49_058460_22_1455	TGME49_258462	258462	0.157689	-1.76556
TGME49_058460_29_1455	TGME49_258462	258462	-6.00901	0.849117
TGME49_058460_36_1455	TGME49_258462	258462	-4.2314	-0.319977
TGME49_058460_4_1455	TGME49_258462	258462	1.24898	-0.198502
TGME49_058580_21_2284	TGME49_258580	ROP17	0.386636	-0.908089
TGME49_058580_39_1713	TGME49_258580	ROP17	-0.436645	-0.961289
TGME49_058580_52_1713	TGME49_258580	ROP17	-0.838514	-1.32565
TGME49_058580_66_2284	TGME49_258580	ROP17	0.941787	-1.26568
TGME49_058660_3_2895	TGME49_258660	ROP6	0.816811	0.443469
TGME49_058660_31_2316	TGME49_258660	ROP6	-0.762842	-0.429999
TGME49_058660_39_2316	TGME49_258660	ROP6	-0.975432	0.545976
TGME49_058660_48_2316	TGME49_258660	ROP6	-0.0623582	-0.185187
TGME49_058660_64_2316	TGME49_258660	ROP6	1.68279	0.653311
TGME49_058800_13_704	TGME49_258800	ROP31	0.00405136	-0.393336
TGME49_058800_15_704	TGME49_258800	ROP31	0.939145	0.98956
TGME49_058800_24_704	TGME49_258800	ROP31	-0.51728	0.297064
TGME49_058800_32_352	TGME49_258800	ROP31	-1.86928	0.411853
TGME49_058800_8_704	TGME49_258800	ROP31	0.565783	-0.984229
TGME49_058870_1_5466	TGME49_258870	CST7	0.693906	-0.719022
TGME49_058870_10_5466	TGME49_258870	CST7	0.20009	-0.7492
TGME49_058870_17_5466	TGME49_258870	CST7	0.850887	1.36594
TGME49_058870_22_5466	TGME49_258870	CST7	1.22013	-2.175
TGME49_058870_38_4555	TGME49_258870	CST7	-0.140869	-1.00198
TGME49_059830_33_818	TGME49_259830	DGK2	-1.3758	-1.34208
TGME49_059830_52_1636	TGME49_259830	DGK2	-0.686243	-1.25905
TGME49_059830_54_818	TGME49_259830	DGK2	-0.832259	-1.27869
TGME49_059830_83_0	TGME49_259830	DGK2	-0.812898	-1.75966
TGME49_059830_96_0	TGME49_259830	DGK2	-0.134543	0.435825
TGME49_060520_1_1748	TGME49_260520	CST6_GRA53	-0.31482	0.0958355
TGME49_060520_20_1748	TGME49_260520	CST6_GRA53	0.674908	-2.20082
TGME49_060520_33_1748	TGME49_260520	CST6_GRA53	0.172152	-1.06638
TGME49_060520_38_1311	TGME49_260520	CST6_GRA53	0.687891	-0.81908
TGME49_060520_44_1311	TGME49_260520	CST6_GRA53	-0.00316549	0.27407
TGME49_061440_13_3091	TGME49_261440	ARO	-5.79239	0.78374
TGME49_061440_4_2529	TGME49_261440	ARO	-2.88733	-2.22247
TGME49_061440_4_4215	TGME49_261440	ARO	-3.9159	-1.06637
TGME49_061440_7_2529	TGME49_261440	ARO	-4.32969	-0.269217
TGME49_061440_9_3653	TGME49_261440	ARO	-2.54645	-2.41116
TGME49_061740_14_1308	TGME49_261740	ROP47	-0.661021	0.127638
TGME49_061740_2_1308	TGME49_261740	ROP47	-5.69551	1.32584
TGME49_061740_8_1308	TGME49_261740	ROP47	-2.88469	-1.67178
TGME49_061750_14_4200	TGME49_261750	RON10	-1.25718	-2.80284
TGME49_061750_18_4200	TGME49_261750	RON10	1.25553	-1.3198
TGME49_061750_26_3360	TGME49_261750	RON10	-0.397709	-2.84965
TGME49_061750_31_5040	TGME49_261750	RON10	-2.96547	0.254502
TGME49_062050_11_1575	TGME49_262050	ROP39	0.758468	0.491036
TGME49_062050_14_1050	TGME49_262050	ROP39	1.0769	0.0836212
TGME49_062050_24_1050	TGME49_262050	ROP39	0.974803	0.498679
TGME49_062050_29_1050	TGME49_262050	ROP39	-0.016149	0.98651
TGME49_062050_46_525	TGME49_262050	ROP39	1.69081	0.682237
TGME49_062400_10_7406	TGME49_262400	262400	0.353609	0.422523
TGME49_062400_10_8694	TGME49_262400	262400	-0.154753	-3.64085
TGME49_062400_22_8372	TGME49_262400	262400	0.519283	-1.8539
TGME49_062400_28_7406	TGME49_262400	262400	0.920769	0.83578
TGME49_062400_8_8050	TGME49_262400	262400	0.11436	-1.36475
TGME49_062730_15_2865	TGME49_262730	ROP16	0.733993	-0.0868114
TGME49_062730_27_2865	TGME49_262730	ROP16	1.16121	0.90536
TGME49_062730_35_2292	TGME49_262730	ROP16	1.5095	0.457442
TGME49_062730_52_2292	TGME49_262730	ROP16	0.999819	0.0720477
TGME49_062730_75_2865	TGME49_262730	ROP16	-2.85163	-1.301
TGME49_062920_1_676	TGME49_262920	DEGP	1.46623	-0.114216
TGME49_062920_15_676	TGME49_262920	DEGP	1.73737	0.636901
TGME49_062920_33_338	TGME49_262920	DEGP	0.766229	-0.173262
TGME49_062920_37_676	TGME49_262920	DEGP	-0.104903	-1.81345
TGME49_062920_5_676	TGME49_262920	DEGP	-2.5411	-2.56783
TGME49_063220_2_932	TGME49_263220	ROP21	0.830901	0.770242
TGME49_063220_42_1864	TGME49_263220	ROP21	-0.378553	0.318348
TGME49_063220_50_1864	TGME49_263220	ROP21	0.513805	-0.531984
TGME49_063220_70_932	TGME49_263220	ROP21	0.652609	0.183822
TGME49_063220_99_0	TGME49_263220	ROP21	0.293423	-0.117502
TGME49_064600_22_1311	TGME49_264600	264600	0.132427	-0.623262
TGME49_064600_28_1311	TGME49_264600	264600	1.28762	1.10851
TGME49_064600_5_1311	TGME49_264600	264600	2.02858	1.60935
TGME49_064660_13_2432	TGME49_264660	CST1	-0.0726458	0.175499
TGME49_064660_24_1824	TGME49_264660	CST1	-0.300493	0.775259
TGME49_064660_25_3952	TGME49_264660	CST1	-0.723359	-2.08915
TGME49_064660_30_2128	TGME49_264660	CST1	0.74388	0.176305
TGME49_066050_1_842	TGME49_266050	266050	0.544587	-0.112667
TGME49_066050_23_842	TGME49_266050	266050	0.941048	1.77294
TGME49_066050_30_842	TGME49_266050	266050	0.350978	-0.449898
TGME49_066050_33_842	TGME49_266050	266050	0.769667	1.31479
TGME49_066430_16_480	TGME49_266435	266435	-0.407254	-3.90369
TGME49_066430_21_480	TGME49_266435	266435	-0.265071	-2.79141
TGME49_066430_26_480	TGME49_266435	266435	0.880125	-1.39456
TGME49_066440_10_1138	TGME49_266435	266435	-0.926323	-2.58277
TGME49_066440_12_2276	TGME49_266435	266435	-6.12275	0.82584
TGME49_066440_15_1138	TGME49_266435	266435	0.100941	-2.04093
TGME49_066440_23_1138	TGME49_266435	266435	-1.47158	-2.4427
TGME49_066440_67_2276	TGME49_266435	266435	-1.27304	-2.01657
TGME49_067740_3_1100	TGME49_267740	267740	0.266855	-0.509773
TGME49_067740_39_550	TGME49_267740	267740	0.579426	1.37216
TGME49_067740_49_550	TGME49_267740	267740	1.70291	-0.121829
TGME49_068760_12_2152	TGME49_268760	268760	-1.74998	-1.90525
TGME49_068760_23_2152	TGME49_268760	268760	0.717448	-1.03056
TGME49_068760_28_2152	TGME49_268760	268760	1.43369	0.506024
TGME49_068760_41_2152	TGME49_268760	268760	-1.43638	-1.58884
TGME49_068760_7_2152	TGME49_268760	268760	-0.0127212	0.33392
TGME49_068790_20_942	TGME49_268790	GRA58	0.875994	1.86872
TGME49_068790_25_942	TGME49_268790	GRA58	0.233198	-0.940528
TGME49_068790_29_942	TGME49_268790	GRA58	1.41065	0.079086
TGME49_068790_9_942	TGME49_268790	GRA58	-1.66269	2.35224
TGME49_068900_1_4644	TGME49_268900	GRA10	-4.53095	-0.139851
TGME49_068900_18_3096	TGME49_268900	GRA10	-0.576153	0.597336
TGME49_068900_2_3096	TGME49_268900	GRA10	-4.06785	-0.550001
TGME49_068900_27_3870	TGME49_268900	GRA10	-5.24405	0.277426
TGME49_068900_76_3870	TGME49_268900	GRA10	-2.9645	-1.87853
TGME49_068970_13_1269	TGME49_268970	268970	-0.66671	0.925108
TGME49_068970_17_1269	TGME49_268970	268970	0.93669	0.0593144
TGME49_068970_20_1269	TGME49_268970	268970	0.742539	0.280553
TGME49_068970_44_846	TGME49_268970	268970	0.979477	-0.220908
TGME49_068970_9_1269	TGME49_268970	268970	-0.964147	-0.421626
TGME49_069460_14_1728	TGME49_269460	EFPP	0.766227	-0.642157
TGME49_069460_21_3456	TGME49_269460	EFPP	-0.242884	-1.86438
TGME49_069460_41_6048	TGME49_269460	EFPP	-0.790565	0.0912063
TGME49_069460_5_5184	TGME49_269460	EFPP	-1.87062	-1.66557
TGME49_069460_6_864	TGME49_269460	EFPP	0.332423	-0.483753
TGME49_069690_1_1502	TGME49_269690	GRA29	1.98029	1.14764
TGME49_069690_14_2253	TGME49_269690	GRA29	-0.16332	0.674564
TGME49_069690_18_1502	TGME49_269690	GRA29	0.32093	1.7595
TGME49_069690_40_2253	TGME49_269690	GRA29	0.960721	0.476682
TGME49_069690_9_2253	TGME49_269690	GRA29	-0.202013	0.651917
TGME49_069880_13_771	TGME49_269885	TLN1	0.110744	-0.32199
TGME49_069880_18_771	TGME49_269885	TLN1	2.92589	-2.14984
TGME49_069880_21_771	TGME49_269885	TLN1	0.184364	1.14114
TGME49_069880_3_771	TGME49_269885	TLN1	-0.942194	-1.66154
TGME49_069880_7_771	TGME49_269885	TLN1	0.65418	0.196167
TGME49_069890_23_810	TGME49_269885	TLN1	-0.694923	-1.51338
TGME49_069890_28_810	TGME49_269885	TLN1	0.270696	-1.76718
TGME49_069890_55_0	TGME49_269885	TLN1	0.499892	0.885191
TGME49_069890_73_0	TGME49_269885	TLN1	-1.15511	0.53473
TGME49_069920_0_6762	TGME49_269920	269920	-0.361932	0.511528
TGME49_069920_20_8232	TGME49_269920	269920	-0.590777	-0.411876
TGME49_069920_25_8232	TGME49_269920	269920	-0.666	-0.468236
TGME49_069920_4_8232	TGME49_269920	269920	0.0261409	0.209607
TGME49_069920_5_5880	TGME49_269920	269920	-1.29958	-0.909616
TGME49_069950_24_4930	TGME49_269950	GRA61	0.363071	-2.72093
TGME49_069950_44_4930	TGME49_269950	GRA61	-0.078417	-1.70489
TGME49_069950_76_4930	TGME49_269950	GRA61	0.0354222	-1.42849
TGME49_069950_82_4930	TGME49_269950	GRA61	0.181139	-3.64914
TGME49_069950_9_4930	TGME49_269950	GRA61	0.236671	-2.67359
TGME49_070200_27_2950	TGME49_270200	270200	0.653185	-0.981178
TGME49_070200_52_2360	TGME49_270200	270200	0.592019	-1.17272
TGME49_070200_53_2950	TGME49_270200	270200	0.396042	-3.46461
TGME49_070200_63_2360	TGME49_270200	270200	-4.45288	-0.261665
TGME49_070200_70_1770	TGME49_270200	270200	0.877742	0.287711
TGME49_070240_1_1659	TGME49_270240	MAG1	1.36058	1.05014
TGME49_070240_10_1659	TGME49_270240	MAG1	1.37899	0.65643
TGME49_070240_14_1659	TGME49_270240	MAG1	-0.570213	0.729626
TGME49_070240_45_1659	TGME49_270240	MAG1	0.166482	1.46441
TGME49_070240_57_1106	TGME49_270240	MAG1	-0.103598	0.230321
TGME49_070250_10_1868	TGME49_270250	GRA1	-0.407458	-1.08044
TGME49_070250_14_1868	TGME49_270250	GRA1	-2.71703	-2.18543
TGME49_070250_21_1868	TGME49_270250	GRA1	-4.40623	-0.220416
TGME49_070250_22_1401	TGME49_270250	GRA1	-3.89131	-0.906033
TGME49_070250_6_1868	TGME49_270250	GRA1	-2.9226	-2.07273
TGME49_070320_105_1065	TGME49_270320	PPM3C	0.226183	-0.365602
TGME49_070320_34_2130	TGME49_270320	PPM3C	0.283648	-0.206386
TGME49_070320_48_1065	TGME49_270320	PPM3C	-0.720597	-2.30601
TGME49_070320_62_1065	TGME49_270320	PPM3C	0.78127	0.419094
TGME49_070320_68_3195	TGME49_270320	PPM3C	0.856156	-0.790767
TGME49_070700_19_2584	TGME49_270700	MYR2	0.703578	-0.67476
TGME49_070700_2_2584	TGME49_270700	MYR2	0.349107	-0.29633
TGME49_070700_26_2584	TGME49_270700	MYR2	0.824808	0.0187766
TGME49_070700_43_2584	TGME49_270700	MYR2	-0.182072	1.27413
TGME49_070700_65_1938	TGME49_270700	MYR2	-0.826202	-1.47253
TGME49_070920_14_1040	TGME49_270920	ROP32	-0.147054	1.02739
TGME49_070920_27_1040	TGME49_270920	ROP32	-1.28912	-0.755619
TGME49_070920_28_520	TGME49_270920	ROP32	1.41205	0.232546
TGME49_070920_38_520	TGME49_270920	ROP32	0.405299	-0.543053
TGME49_070920_9_520	TGME49_270920	ROP32	-0.307402	1.51007
TGME49_071270_2_5028	TGME49_271270	271270	0.405032	0.222041
TGME49_071270_24_5028	TGME49_271270	271270	0.6062	-4.47551
TGME49_071270_6_5028	TGME49_271270	271270	0.159552	0.134746
TGME49_071270_9_5028	TGME49_271270	271270	0.880791	-1.36306
TGME49_072420_113_5300	TGME49_272420	LCAT	1.03626	0.635498
TGME49_072420_124_5300	TGME49_272420	LCAT	0.298503	1.31545
TGME49_072420_32_4240	TGME49_272420	LCAT	0.99414	1.05735
TGME49_072420_67_3180	TGME49_272420	LCAT	0.300482	-2.47844
TGME49_072420_95_5300	TGME49_272420	LCAT	-1.47112	-0.552441
TGME49_072460_0_2550	TGME49_272460	GRA72	-0.0328585	-4.6599
TGME49_072460_21_2550	TGME49_272460	GRA72	-4.06032	0.233798
TGME49_072460_45_2040	TGME49_272460	GRA72	-1.1491	-3.75257
TGME49_072460_46_2550	TGME49_272460	GRA72	0.235902	-0.815571
TGME49_073860_21_950	TGME49_273860	273860	-1.47325	-1.11052
TGME49_073860_29_950	TGME49_273860	273860	-5.24359	0.793227
TGME49_073860_3_1425	TGME49_273860	273860	-0.893932	-2.15839
TGME49_073860_32_950	TGME49_273860	273860	-6.14344	1.40169
TGME49_073860_34_950	TGME49_273860	273860	1.24702	0.0758592
TGME49_073980_1_882	TGME49_273980	273980	1.22881	-0.975251
TGME49_073980_18_588	TGME49_273980	273980	0.752201	-1.08707
TGME49_073980_39_588	TGME49_273980	273980	1.76738	-0.538686
TGME49_073980_6_882	TGME49_273980	273980	1.26633	0.237508
TGME49_073980_8_882	TGME49_273980	273980	-0.967018	1.35194
TGME49_075440_1_2500	TGME49_275440	GRA6	-1.38041	-0.607197
TGME49_075440_24_2500	TGME49_275440	GRA6	1.96749	0.0829875
TGME49_075440_27_2500	TGME49_275440	GRA6	1.1135	-0.937383
TGME49_075440_7_2500	TGME49_275440	GRA6	0.934392	0.598514
TGME49_075440_79_1875	TGME49_275440	GRA6	1.93666	2.47569
TGME49_075460_19_1034	TGME49_275460	275460	1.53936	0.874243
TGME49_075460_25_1034	TGME49_275460	275460	-0.31044	1.15038
TGME49_075460_29_1034	TGME49_275460	275460	-0.853801	0.202105
TGME49_075460_34_1034	TGME49_275460	275460	-1.68512	-1.02495
TGME49_075460_47_1034	TGME49_275460	275460	1.23898	1.04504
TGME49_075470_21_1480	TGME49_275470	GRA15	2.14181	1.7854
TGME49_075470_28_740	TGME49_275470	GRA15	2.26197	1.48862
TGME49_075470_35_1480	TGME49_275470	GRA15	2.02164	1.74413
TGME49_075470_4_1480	TGME49_275470	GRA15	1.81885	1.51789
TGME49_075470_40_740	TGME49_275470	GRA15	1.02053	0.372725
TGME49_075860_26_674	TGME49_275860	GRA12B	-0.0599371	-1.38214
TGME49_075860_41_1348	TGME49_275860	GRA12B	-1.53985	0.114439
TGME49_075860_46_674	TGME49_275860	GRA12B	1.64411	0.0279264
TGME49_075860_55_1348	TGME49_275860	GRA12B	0.880505	1.37913
TGME49_076130_1_5616	TGME49_276130	CPC2	-2.37853	-0.907041
TGME49_076130_10_8736	TGME49_276130	CPC2	0.738008	-1.27362
TGME49_076130_22_6864	TGME49_276130	CPC2	-2.72339	-1.13615
TGME49_076130_43_6864	TGME49_276130	CPC2	-0.0725097	-1.10869
TGME49_076130_6_5616	TGME49_276130	CPC2	-0.418679	-0.287464
TGME49_076210_23_433	TGME49_276210	276210	-2.62581	-2.35884
TGME49_076210_26_433	TGME49_276210	276210	-2.84514	-1.98776
TGME49_076210_3_1299	TGME49_276210	276210	-2.20589	-2.85385
TGME49_076210_33_866	TGME49_276210	276210	-5.64998	0.0463932
TGME49_076210_37_866	TGME49_276210	276210	-1.45948	-2.47302
TGME49_077230_19_489	TGME49_277230	277230	0.375594	-0.839345
TGME49_077230_2_978	TGME49_277230	277230	-0.289525	-0.221265
TGME49_077230_21_978	TGME49_277230	277230	-0.819856	-1.15988
TGME49_077230_5_489	TGME49_277230	277230	0.647142	-0.527307
TGME49_077230_50_489	TGME49_277230	277230	3.48797	-1.57017
TGME49_077240_18_3250	TGME49_277240	NTPaseI	0.795271	-0.604807
TGME49_077240_39_3250	TGME49_277240	NTPaseI	-5.7838	1.3916
TGME49_077240_43_3250	TGME49_277240	NTPaseI	2.08001	0.186545
TGME49_077240_7_3250	TGME49_277240	NTPaseI	3.38056	-2.3771
TGME49_077240_72_2600	TGME49_277240	NTPaseI	1.03806	-0.239633
TGME49_077270_12_930	TGME49_277270	NTPaseII	1.17458	-0.0539144
TGME49_077270_29_930	TGME49_277270	NTPaseII	1.29575	0.732968
TGME49_077270_39_930	TGME49_277270	NTPaseII	0.895726	0.176411
TGME49_077270_51_930	TGME49_277270	NTPaseII	1.1082	0.850629
TGME49_077270_7_1395	TGME49_277270	NTPaseII	-0.571304	-1.05873
TGME49_077720_11_1432	TGME49_277720	277720	-0.577155	-1.18093
TGME49_077720_32_1432	TGME49_277720	277720	-1.4281	-0.717306
TGME49_077720_67_716	TGME49_277720	277720	0.730336	2.28117
TGME49_077720_89_1432	TGME49_277720	277720	-0.384051	-1.14345
TGME49_078510_3_2826	TGME49_278510	PPM3F	-0.207964	-0.0227081
TGME49_078510_44_2826	TGME49_278510	PPM3F	0.0636264	0.654508
TGME49_078510_57_1884	TGME49_278510	PPM3F	-0.852439	0.325955
TGME49_078510_67_1884	TGME49_278510	PPM3F	-1.10609	0.640085
TGME49_078510_7_2826	TGME49_278510	PPM3F	-0.387197	-0.927398
TGME49_079350_24_972	TGME49_279350	279350	1.54411	1.51658
TGME49_079350_31_972	TGME49_279350	279350	-0.299114	1.76646
TGME49_079350_35_972	TGME49_279350	279350	1.28744	1.28865
TGME49_079350_45_972	TGME49_279350	279350	0.224889	-0.636887
TGME49_079350_7_972	TGME49_279350	279350	-2.3453	-2.20316
TGME49_079420_24_507	TGME49_279420	279420	0.488092	-0.140119
TGME49_079420_25_507	TGME49_279420	279420	-0.380487	0.688052
TGME49_079420_28_1014	TGME49_279420	279420	0.761547	-2.07553
TGME49_079420_30_507	TGME49_279420	279420	0.592869	-1.33402
TGME49_079420_54_1014	TGME49_279420	279420	-0.576612	-0.502267
TGME49_080380_14_1140	TGME49_280380	280380	0.878875	0.1444
TGME49_080380_31_570	TGME49_280380	280380	0.939519	-2.47354
TGME49_080380_41_1140	TGME49_280380	280380	-0.231807	0.157319
TGME49_080380_43_570	TGME49_280380	280380	1.00837	1.17738
TGME49_080380_7_1710	TGME49_280380	280380	0.398181	0.802554
TGME49_080480_1_942	TGME49_280480	280480	-1.57917	-0.687335
TGME49_080480_2_1256	TGME49_280480	280480	1.26238	-1.33616
TGME49_080480_4_942	TGME49_280480	280480	-1.95283	-2.74666
TGME49_080480_8_942	TGME49_280480	280480	-1.78574	-2.23161
TGME49_080670_1_1872	TGME49_280670	280670	0.328217	1.18096
TGME49_080670_1_2496	TGME49_280670	280670	-2.22509	0.136943
TGME49_080670_33_1248	TGME49_280670	280670	-0.326409	-0.485104
TGME49_080670_42_1248	TGME49_280670	280670	1.02518	2.17345
TGME49_080670_9_2496	TGME49_280670	280670	0.246327	0.460615
TGME49_081670_10_963	TGME49_281675	ROP45	0.495074	0.0677815
TGME49_081670_12_963	TGME49_281675	ROP45	-4.19605	-0.490768
TGME49_081670_19_963	TGME49_281675	ROP45	-4.20789	1.50526
TGME49_081670_36_642	TGME49_281675	ROP45	1.53564	0.714871
TGME49_081780_1_753	TGME49_281675	ROP45	-0.442291	-3.57589
TGME49_081780_14_753	TGME49_281675	ROP45	0.545536	1.06062
TGME49_081790_105_1832	TGME49_281675	ROP45	-0.32773	0.688514
TGME49_081790_14_1832	TGME49_281675	ROP45	0.582907	0.389451
TGME49_081790_30_1832	TGME49_281675	ROP45	-0.238537	-0.618638
TGME49_081790_42_1832	TGME49_281675	ROP45	0.238222	1.14564
TGME49_081790_76_1832	TGME49_281675	ROP45	1.03753	0.884405
TGME49_082060_21_1644	TGME49_282055	PP2CHN	1.15287	-0.715777
TGME49_082060_22_2740	TGME49_282055	PP2CHN	1.17444	1.97409
TGME49_082060_24_2740	TGME49_282055	PP2CHN	1.79449	0.684635
TGME49_082060_25_1644	TGME49_282055	PP2CHN	1.01626	0.447303
TGME49_082060_28_2740	TGME49_282055	PP2CHN	2.08853	0.560768
TGME49_082170_15_2175	TGME49_282170	282170	-5.7333	0.886269
TGME49_082170_22_2175	TGME49_282170	282170	-4.07465	-0.737193
TGME49_082170_30_1305	TGME49_282170	282170	-3.08453	-2.22038
TGME49_082170_42_1305	TGME49_282170	282170	-5.30746	0.252914
TGME49_082170_45_1305	TGME49_282170	282170	-4.78745	0.0446994
TGME49_085290_10_930	TGME49_285290	285290	-0.434568	0.57407
TGME49_085290_17_930	TGME49_285290	285290	-0.151181	-0.984032
TGME49_085290_27_930	TGME49_285290	285290	0.949291	1.40586
TGME49_085290_30_930	TGME49_285290	285290	-1.50562	-1.73135
TGME49_085290_48_930	TGME49_285290	285290	0.332738	0.707
TGME49_086450_14_872	TGME49_286450	GRA5	-0.342524	-0.343277
TGME49_086450_20_872	TGME49_286450	GRA5	1.82386	-1.38585
TGME49_086450_26_872	TGME49_286450	GRA5	0.212734	0.645955
TGME49_086450_27_872	TGME49_286450	GRA5	-1.07538	-3.16455
TGME49_086450_34_872	TGME49_286450	GRA5	1.10769	-0.739046
TGME49_088000_2_1910	TGME49_288000	288000	-0.257578	-0.819634
TGME49_088000_23_1528	TGME49_288000	288000	0.795543	-0.660998
TGME49_088000_29_1528	TGME49_288000	288000	0.564319	0.395805
TGME49_088000_32_1528	TGME49_288000	288000	1.96854	0.347227
TGME49_088000_8_1910	TGME49_288000	288000	1.14385	0.181788
TGME49_088650_13_1395	TGME49_288650	GRA12	1.94468	-4.44557
TGME49_088650_13_1860	TGME49_288650	GRA12	1.83036	-2.95464
TGME49_088650_18_1395	TGME49_288650	GRA12	1.27274	-3.19583
TGME49_088650_31_1860	TGME49_288650	GRA12	1.49882	-2.81141
TGME49_088650_6_1395	TGME49_288650	GRA12	0.31609	-3.39871
TGME49_088840_22_1344	TGME49_288840	GRA18	-0.108057	0.473507
TGME49_088840_33_1344	TGME49_288840	GRA18	1.17719	0.578986
TGME49_088840_5_1344	TGME49_288840	GRA18	0.931282	-0.529176
TGME49_088840_72_672	TGME49_288840	GRA18	0.972213	0.104493
TGME49_088840_9_1344	TGME49_288840	GRA18	0.381945	0.0888385
TGME49_089380_0_896	TGME49_289380	GRA39	-4.10006	-1.19223
TGME49_089380_14_896	TGME49_289380	GRA39	-4.2049	-0.839196
TGME49_089380_15_2688	TGME49_289380	GRA39	-3.35631	-1.98353
TGME49_089380_29_896	TGME49_289380	GRA39	-4.01164	-0.904203
TGME49_089380_80_1792	TGME49_289380	GRA39	-4.99395	-0.433263
TGME49_089540_48_1718	TGME49_289540	SFP1	0.56041	0.630014
TGME49_089540_49_2577	TGME49_289540	SFP1	0.313518	1.08339
TGME49_089540_5_2577	TGME49_289540	SFP1	-0.370094	0.72582
TGME49_089540_93_1718	TGME49_289540	SFP1	-0.857309	-0.0849561
TGME49_090700_16_1905	TGME49_290700	GRA25	-0.100727	0.114008
TGME49_090700_2_1905	TGME49_290700	GRA25	-4.29565	-0.832256
TGME49_090700_32_1270	TGME49_290700	GRA25	0.393638	-0.130311
TGME49_090700_44_1270	TGME49_290700	GRA25	0.457523	-0.318001
TGME49_090700_56_1270	TGME49_290700	GRA25	-0.234248	0.326145
TGME49_091630_16_867	TGME49_291630	291630	0.297319	-3.6673
TGME49_091630_20_867	TGME49_291630	291630	-0.3561	0.567663
TGME49_091630_43_578	TGME49_291630	291630	0.368058	-0.735638
TGME49_091630_9_867	TGME49_291630	291630	1.22534	0.877086
TGME49_091960_12_1010	TGME49_291960	ROP40	1.34257	0.0551311
TGME49_091960_23_1515	TGME49_291960	ROP40	-1.1251	-0.260925
TGME49_091960_3_1515	TGME49_291960	ROP40	-1.18278	2.49304
TGME49_091960_32_1010	TGME49_291960	ROP40	0.417115	0.95274
TGME49_091960_9_1515	TGME49_291960	ROP40	1.06694	0.47814
TGME49_094630_22_1276	TGME49_294630	294630	1.23592	1.01171
TGME49_094630_25_957	TGME49_294630	294630	2.15253	2.35797
TGME49_094630_4_1276	TGME49_294630	294630	1.94155	0.431594
TGME49_094630_4_957	TGME49_294630	294630	0.128138	-0.0685288
TGME49_094630_8_638	TGME49_294630	294630	-0.423414	-0.28423
TGME49_094970_62_853	TGME49_294970	294970	1.25954	-0.0371886
TGME49_094970_78_853	TGME49_294970	294970	1.75274	1.55335
TGME49_094970_86_853	TGME49_294970	294970	-5.67432	1.16726
TGME49_094970_94_0	TGME49_294970	294970	2.3829	0.879265
TGME49_097880_23_1392	TGME49_297880	GRA23	0.482669	-2.38022
TGME49_097880_24_1856	TGME49_297880	GRA23	0.153691	-2.00978
TGME49_097880_32_1856	TGME49_297880	GRA23	-0.153032	-0.754954
TGME49_097880_35_1856	TGME49_297880	GRA23	-0.563903	-2.72183
TGME49_097880_38_1856	TGME49_297880	GRA23	0.820052	-1.88234
TGME49_097900_11_813	TGME49_297900	GRA83	1.15192	-0.413586
TGME49_097900_21_1626	TGME49_297900	GRA83	1.44139	0.121766
TGME49_097900_21_813	TGME49_297900	GRA83	1.60579	0.0164945
TGME49_097900_52_813	TGME49_297900	GRA83	-0.86649	-0.226723
TGME49_097900_83_0	TGME49_297900	GRA83	0.310969	-2.52153
TGME49_097960_10_9548	TGME49_297960	RON6	-1.28314	-1.53517
TGME49_097960_21_7843	TGME49_297960	RON6	0.451297	-0.182795
TGME49_097960_24_7161	TGME49_297960	RON6	-0.215049	1.77157
TGME49_097960_3_7843	TGME49_297960	RON6	0.446424	-1.08937
TGME49_097960_8_7161	TGME49_297960	RON6	-0.63099	0.296739
TGME49_099780_40_3464	TGME49_299780	299780	0.626293	-0.418209
TGME49_099780_42_2598	TGME49_299780	299780	0.536522	-0.542176
TGME49_099780_47_2598	TGME49_299780	299780	-0.436541	-0.260587
TGME49_099780_52_2598	TGME49_299780	299780	-0.678949	-2.29481
TGME49_100100_14_9936	TGME49_300100	RON2	-3.90559	-0.848217
TGME49_100100_22_10764	TGME49_300100	RON2	-5.54299	0.233436
TGME49_100100_27_11178	TGME49_300100	RON2	-2.27888	-1.47031
TGME49_100100_47_11178	TGME49_300100	RON2	-4.75553	0.035507
TGME49_100220_106_5305	TGME49_300220	300220	0.0528692	0.181086
TGME49_100220_111_5305	TGME49_300220	300220	-1.9993	0.242849
TGME49_100220_112_5305	TGME49_300220	300220	-3.94931	-0.810303
TGME49_100220_45_6366	TGME49_300220	300220	-3.00487	-1.97241
TGME49_100220_55_6366	TGME49_300220	300220	-3.39859	0.0312249
TGME49_104720_3_726	TGME49_304720	304720	-0.162304	0.286588
TGME49_104720_31_726	TGME49_304720	304720	-2.2259	-2.73211
TGME49_104720_44_726	TGME49_304720	304720	-1.56035	-1.59299
TGME49_104720_73_0	TGME49_304720	304720	-2.30729	-0.838369
TGME49_104720_8_1452	TGME49_304720	304720	-0.115013	-2.39727
TGME49_104740_14_4482	TGME49_304740	ROP35_WNG1	0.138058	0.0303272
TGME49_104740_43_3735	TGME49_304740	ROP35_WNG1	0.907478	0.0650067
TGME49_104740_76_3735	TGME49_304740	ROP35_WNG1	1.17743	-1.77188
TGME49_104950_20_3200	TGME49_304955	PPM11C	0.950189	0.713849
TGME49_104950_25_3200	TGME49_304955	PPM11C	-0.204075	-0.140509
TGME49_104950_37_3200	TGME49_304955	PPM11C	1.05431	0.323953
TGME49_104950_5_3200	TGME49_304955	PPM11C	1.42357	0.385417
TGME49_104960_1_10276	TGME49_304955	PPM11C	0.0198367	-0.083344
TGME49_104960_16_10276	TGME49_304955	PPM11C	0.502482	0.19445
TGME49_104960_27_7707	TGME49_304955	PPM11C	0.624807	-1.5459
TGME49_104960_52_6973	TGME49_304955	PPM11C	0.36269	0.698135
TGME49_104960_52_8441	TGME49_304955	PPM11C	-0.433322	1.05426
TGME49_105250_2_2274	TGME49_305250	305250	-1.34758	-1.30779
TGME49_105250_3_1516	TGME49_305250	305250	-1.25502	0.604134
TGME49_105250_64_758	TGME49_305250	305250	1.78657	0.401607
TGME49_105250_70_758	TGME49_305250	305250	-0.628294	0.228268
TGME49_105250_8_2274	TGME49_305250	305250	0.163229	1.28857
TGME49_105270_11_1676	TGME49_305270	305270	0.603764	-1.60895
TGME49_105270_112_0	TGME49_305270	305270	-1.21431	0.63325
TGME49_105270_16_1676	TGME49_305270	305270	-0.495151	-1.07497
TGME49_105270_80_0	TGME49_305270	305270	-4.22555	-0.582834
TGME49_105590_12_744	TGME49_305590	305590	-5.97672	1.43358
TGME49_105590_14_744	TGME49_305590	305590	-0.860749	0.573094
TGME49_105590_35_372	TGME49_305590	305590	0.320026	-0.950904
TGME49_105590_45_372	TGME49_305590	305590	-0.643727	-1.17677
TGME49_105590_6_744	TGME49_305590	305590	-1.53366	-1.77706
TGME49_106060_30_10479	TGME49_306060	RON8	-2.49418	-0.22004
TGME49_106060_31_12974	TGME49_306060	RON8	-3.94543	-0.852825
TGME49_106060_34_14471	TGME49_306060	RON8	-3.77801	-0.833442
TGME49_106060_48_9481	TGME49_306060	RON8	-5.65561	0.662246
TGME49_106060_55_12475	TGME49_306060	RON8	-3.28245	-0.752227
TGME49_106560_118_0	TGME49_306560	306560	-2.89733	-1.28205
TGME49_106560_126_0	TGME49_306560	306560	-2.89397	-0.46712
TGME49_106560_77_0	TGME49_306560	306560	-4.02786	-0.59092
TGME49_106560_81_910	TGME49_306560	306560	-4.12673	-0.737737
TGME49_106560_92_0	TGME49_306560	306560	-5.64564	0.662811
TGME49_106890_21_736	TGME49_306890	306890	0.204934	-1.5854
TGME49_106890_64_1472	TGME49_306890	306890	-1.59888	-1.14032
TGME49_106890_73_736	TGME49_306890	306890	-1.61276	-2.86738
TGME49_106890_74_1472	TGME49_306890	306890	-2.21015	1.12273
TGME49_106890_91_736	TGME49_306890	306890	-5.41273	0.32136
TGME49_108950_0_1554	TGME49_308950	308950	1.2967	-0.197904
TGME49_108950_28_518	TGME49_308950	308950	1.71202	0.641895
TGME49_108950_3_1036	TGME49_308950	308950	2.05342	1.66524
TGME49_108950_30_1036	TGME49_308950	308950	0.92865	0.102739
TGME49_108950_42_518	TGME49_308950	308950	0.236522	1.20148
TGME49_108970_2_2644	TGME49_308970	GRA12D	0.868105	0.461117
TGME49_108970_29_1983	TGME49_308970	GRA12D	0.101843	0.189001
TGME49_108970_41_1983	TGME49_308970	GRA12D	-0.134934	1.19019
TGME49_108970_49_1983	TGME49_308970	GRA12D	1.07226	0.240214
TGME49_108970_59_1983	TGME49_308970	GRA12D	1.47079	1.33605
TGME49_109560_15_2391	TGME49_309560	309560	-0.0464637	-0.156726
TGME49_109560_20_2391	TGME49_309560	309560	1.16824	1.72226
TGME49_109560_38_1594	TGME49_309560	309560	1.14913	-0.0356323
TGME49_109560_42_1594	TGME49_309560	309560	0.0931647	-0.199008
TGME49_109590_17_1935	TGME49_309590	ROP1	0.672279	0.316158
TGME49_109590_41_1935	TGME49_309590	ROP1	0.446758	0.261214
TGME49_109590_51_1935	TGME49_309590	ROP1	1.05407	0.508831
TGME49_109590_58_1935	TGME49_309590	ROP1	0.601039	-1.52371
TGME49_109590_85_1935	TGME49_309590	ROP1	-0.633682	-0.740603
TGME49_109600_17_1485	TGME49_309600	GRA71	0.00265327	-1.57827
TGME49_109600_24_1188	TGME49_309600	GRA71	1.17397	1.49958
TGME49_109600_26_891	TGME49_309600	GRA71	-0.815139	-3.68246
TGME49_109600_6_1485	TGME49_309600	GRA71	-0.488786	-3.05921
TGME49_109600_7_1188	TGME49_309600	GRA71	-0.788161	-1.57204
TGME49_109760_0_1796	TGME49_309760	GRA55	1.36072	0.805259
TGME49_109760_15_1796	TGME49_309760	GRA55	1.34891	1.02755
TGME49_109760_16_1796	TGME49_309760	GRA55	0.875801	1.60831
TGME49_109760_32_1347	TGME49_309760	GRA55	0.0943938	0.917331
TGME49_109760_38_1347	TGME49_309760	GRA55	0.974881	1.44342
TGME49_110010_29_1894	TGME49_310010	RON1	-0.624141	-1.36218
TGME49_110010_37_1894	TGME49_310010	RON1	-0.855832	-0.549642
TGME49_110010_72_947	TGME49_310010	RON1	-1.6462	-2.60614
TGME49_110010_93_0	TGME49_310010	RON1	-0.185744	0.598759
TGME49_110010_99_0	TGME49_310010	RON1	-4.24742	-0.150883
TGME49_110740_13_1084	TGME49_310740	310740	-0.396419	-0.269413
TGME49_110740_28_542	TGME49_310740	310740	1.42464	0.297571
TGME49_110740_37_542	TGME49_310740	310740	-0.665487	0.441743
TGME49_110740_40_542	TGME49_310740	310740	-1.27345	-0.0920657
TGME49_110740_41_542	TGME49_310740	310740	-0.700375	0.813102
TGME49_110780_13_1732	TGME49_310780	GRA4	1.12986	0.0879053
TGME49_110780_18_1732	TGME49_310780	GRA4	1.09415	-0.146133
TGME49_110780_24_1732	TGME49_310780	GRA4	1.66722	-0.109991
TGME49_110780_29_1732	TGME49_310780	GRA4	1.27637	-0.00946426
TGME49_110780_3_2165	TGME49_310780	GRA4	1.08237	0.898357
TGME49_110790_19_1214	TGME49_310790	CST9	0.270658	-2.77318
TGME49_110790_24_1214	TGME49_310790	CST9	-1.68631	-3.53214
TGME49_110790_27_1214	TGME49_310790	CST9	0.311535	-5.57714
TGME49_110790_30_1214	TGME49_310790	CST9	0.385185	-0.322185
TGME49_110790_33_1214	TGME49_310790	CST9	-2.29441	-2.49218
TGME49_111470_14_5460	TGME49_311470	RON5	-4.17616	-0.816153
TGME49_111470_19_7371	TGME49_311470	RON5	-3.41072	-0.84378
TGME49_111470_21_7371	TGME49_311470	RON5	-4.19974	0.418583
TGME49_111470_30_6006	TGME49_311470	RON5	-4.06287	-0.396622
TGME49_111470_7_7644	TGME49_311470	RON5	-5.18935	0.543116
TGME49_112270_12_1101	TGME49_312270	ROP13	0.925675	0.889099
TGME49_112270_13_1468	TGME49_312270	ROP13	1.0112	0.349451
TGME49_112270_24_1101	TGME49_312270	ROP13	-0.508249	-0.963564
TGME49_112270_31_1101	TGME49_312270	ROP13	0.253531	0.196343
TGME49_112270_8_1468	TGME49_312270	ROP13	1.16647	0.795958
TGME49_112420_21_3552	TGME49_312420	GRA38	-1.12599	-1.9787
TGME49_112420_27_4440	TGME49_312420	GRA38	-1.48951	-0.470848
TGME49_112420_30_3552	TGME49_312420	GRA38	-1.44955	-1.12203
TGME49_112420_50_4440	TGME49_312420	GRA38	-0.84288	-2.59736
TGME49_113330_12_6696	TGME49_313330	ROP27	-6.05988	1.10716
TGME49_113330_19_6696	TGME49_313330	ROP27	1.10636	1.13577
TGME49_113330_26_5580	TGME49_313330	ROP27	-0.191836	0.979922
TGME49_113330_29_6696	TGME49_313330	ROP27	-3.52884	-0.728146
TGME49_113330_51_6696	TGME49_313330	ROP27	0.311092	1.08615
TGME49_113440_28_2396	TGME49_313440	GRA59	-0.994682	-1.37318
TGME49_113440_35_2396	TGME49_313440	GRA59	0.00254969	1.21443
TGME49_113440_41_2396	TGME49_313440	GRA59	0.385192	1.05743
TGME49_113440_53_2396	TGME49_313440	GRA59	0.692318	0.442561
TGME49_113440_61_2396	TGME49_313440	GRA59	1.02066	0.537854
TGME49_114250_14_648	TGME49_314250	BRP1	0.503121	0.0840942
TGME49_114250_17_648	TGME49_314250	BRP1	0.992259	1.52047
TGME49_114250_21_648	TGME49_314250	BRP1	1.83279	0.0112457
TGME49_114250_26_648	TGME49_314250	BRP1	0.77796	0.134564
TGME49_114250_30_648	TGME49_314250	BRP1	-3.17276	-0.611108
TGME49_114260_25_1581	TGME49_314260	314260	-0.0156696	-0.320886
TGME49_114260_27_1581	TGME49_314260	314260	0.514916	-0.0827995
TGME49_114260_4_1581	TGME49_314260	314260	0.401248	0.876696
TGME49_114260_9_1581	TGME49_314260	314260	1.37617	1.09673
TGME49_114500_16_8760	TGME49_314500	SUB2	-0.382496	-0.129339
TGME49_114500_18_6935	TGME49_314500	SUB2	-0.967865	-2.27663
TGME49_114500_25_7300	TGME49_314500	SUB2	-0.0341412	0.0998445
TGME49_114500_25_8395	TGME49_314500	SUB2	-1.2197	0.134813
TGME49_114500_35_9490	TGME49_314500	SUB2	0.346048	0.923733
TGME49_115160_16_7800	TGME49_315160	RASP2	-3.9639	-0.903843
TGME49_115160_4_5525	TGME49_315160	RASP2	-0.945738	0.528297
TGME49_115160_4_6500	TGME49_315160	RASP2	-3.41735	-0.918029
TGME49_115160_4_8775	TGME49_315160	RASP2	-1.27827	2.99119
TGME49_115160_8_8775	TGME49_315160	RASP2	-2.20103	-0.825847
TGME49_115210_13_6509	TGME49_315210	315210	0.326098	0.208641
TGME49_115210_14_6226	TGME49_315210	315210	0.253521	-0.464962
TGME49_115210_2_5094	TGME49_315210	315210	-3.1507	-1.82812
TGME49_115210_27_5943	TGME49_315210	315210	1.26955	0.707031
TGME49_115210_8_6226	TGME49_315210	315210	0.601294	1.10556
TGME49_115220_1_2682	TGME49_315220	ROP14	-3.42211	-0.426644
TGME49_115220_11_3278	TGME49_315220	ROP14	-1.22604	0.292282
TGME49_115220_2_2980	TGME49_315220	ROP14	-1.00089	-0.030663
TGME49_115220_21_4172	TGME49_315220	ROP14	-1.7127	-1.26159
TGME49_115220_24_2682	TGME49_315220	ROP14	-2.40397	-0.915079
TGME49_115470_22_3230	TGME49_315470	315470	0.0285057	-0.14631
TGME49_115470_36_3230	TGME49_315470	315470	0.138815	1.47665
TGME49_115470_44_3230	TGME49_315470	315470	0.179571	0.276567
TGME49_115470_65_3230	TGME49_315470	315470	-0.777698	-0.0510714
TGME49_115470_73_3230	TGME49_315470	315470	-0.152623	-0.0719026
TGME49_115490_13_3035	TGME49_315490	ROP10	-6.05886	1.91365
TGME49_115490_15_2428	TGME49_315490	ROP10	-0.583628	0.117772
TGME49_115490_20_3035	TGME49_315490	ROP10	1.10837	0.757342
TGME49_115490_4_3035	TGME49_315490	ROP10	-0.489447	-0.91432
TGME49_115490_45_2428	TGME49_315490	ROP10	-1.34237	-3.70055
TGME49_115910_18_888	TGME49_315910	315910	0.988958	1.77596
TGME49_115910_24_444	TGME49_315910	315910	1.40068	0.61225
TGME49_115910_26_888	TGME49_315910	315910	1.02421	0.0544629
TGME49_115910_45_444	TGME49_315910	315910	1.4911	0.775822
TGME49_115910_50_444	TGME49_315910	315910	1.33388	-1.85551
TGME49_116250_10_2324	TGME49_316250	GRA45	-1.24775	-2.679
TGME49_116250_15_2324	TGME49_316250	GRA45	-0.474647	-3.83898
TGME49_116250_22_2324	TGME49_316250	GRA45	-1.31729	-0.568037
TGME49_116250_30_2324	TGME49_316250	GRA45	-2.40695	-2.75217
TGME49_116250_40_2324	TGME49_316250	GRA45	0.354828	-3.8908
TGME49_116280_12_1796	TGME49_316280	316280	0.084531	-2.19022
TGME49_116280_22_1796	TGME49_316280	316280	-1.37983	-1.40125
TGME49_116280_29_1796	TGME49_316280	316280	-1.14747	-0.621904
TGME49_118520_19_1944	TGME49_318525	318525	1.31534	-0.0709212
TGME49_118520_43_2430	TGME49_318525	318525	0.472875	-0.347503
TGME49_118520_47_1458	TGME49_318525	318525	0.943489	-0.0154256
TGME49_118520_53_2430	TGME49_318525	318525	-0.821017	0.0768686
TGME49_118520_65_1458	TGME49_318525	318525	0.786557	-0.0456344
TGME49_118530_11_6342	TGME49_318525	318525	-1.27502	-2.15412
TGME49_118530_21_6342	TGME49_318525	318525	-2.38515	-0.587492
TGME49_118530_30_6342	TGME49_318525	318525	0.485111	2.39016
TGME49_118530_37_6342	TGME49_318525	318525	-4.36069	-0.735845
TGME49_118530_44_6342	TGME49_318525	318525	-0.444839	0.736696
TGME49_119340_15_2800	TGME49_319340	CST5_GRA52	-4.05549	-0.343848
TGME49_119340_21_1680	TGME49_319340	CST5_GRA52	-4.32642	-0.411594
TGME49_119340_30_1400	TGME49_319340	CST5_GRA52	-5.6615	1.14846
TGME49_119340_6_2800	TGME49_319340	CST5_GRA52	-5.42957	0.493162
TGME49_120630_1_1088	TGME49_320630	320630	0.21294	0.0181476
TGME49_120630_18_1088	TGME49_320630	320630	1.35631	-0.0804975
TGME49_120630_32_1088	TGME49_320630	320630	1.4283	-0.420189
TGME49_120630_68_2176	TGME49_320630	320630	0.835458	0.293951
TGME49_120630_89_2176	TGME49_320630	320630	0.225087	1.42547
TGME49_121650_13_5642	TGME49_321650	RON13	-3.37329	-0.165741
TGME49_121650_20_1736	TGME49_321650	RON13	-2.89129	-1.99362
TGME49_121650_32_4774	TGME49_321650	RON13	-3.33403	-0.92724
TGME49_121650_35_5642	TGME49_321650	RON13	-4.64193	-0.0695151
TGME49_121650_9_5642	TGME49_321650	RON13	-3.74317	-0.40161

## Sheet: 2D.Gene L2FCs
GENE	IDENTITY	MEDIAN_L2FC_IN_VITRO	MAD_L2FC_IN_VITRO	P_VALUE_IN_VITRO	MEDIAN_L2FC_IN_VIVO	MAD_L2FC_IN_VIVO	P_VALUE_IN_VIVO	DISCO_SCORE	L2FC_DIFFERENCE
TGME49_200010	GRA20	1.35533	0.365967	0.017178	0.719597	0.664655	0.233231	1.52402	0.635737
TGME49_200360	200360	1.06626	0.916343	0.0701644	0.722671	0.282526	0.0175789	0.99947	0.343591
TGME49_201130	ROP33	-0.570525	0.676671	0.432797	0.240365	0.818183	0.496683	0.54138	-0.81089
TGME49_201180	MSF	0.553599	0.344803	0.0328032	0.621829	0.194694	0.244338	0.143017	-0.06823
TGME49_201520	PPM3G	0.164839	0.746283	0.343693	-0.0787566	0.373624	0.334909	0.228713	0.243596
TGME49_201630	PPM3H	1.23701	0.620351	0.926584	0.8397	0.819844	0.0506162	0.527952	0.397307
TGME49_202200	202200	-0.75212	0.363918	0.06064	-1.25777	1.17087	0.0590002	1.23702	0.505653
TGME49_202610	PPM3D	-0.0652589	0.544116	0.694751	1.02878	1.55325	0.224441	0.882961	-1.09404
TGME49_202620	GRA64	1.0078	0.210783	0.0381336	0.711998	0.792974	0.0907503	0.727916	0.2958
TGME49_202780	ROP25	0.25371	0.51651	0.447421	-1.27489	0.75575	0.201388	1.59777	1.5286
TGME49_203290	GRA34	0.682743	1.15624	0.232207	0.427918	0.829985	0.857768	0.17857	0.254825
TGME49_203310	GRA7	1.97381	0.185667	0.00381851	0.910688	0.374002	0.0626517	3.84974	1.06312
TGME49_203600	CST2_GRA47	0.175452	0.959413	0.328441	-1.83603	0.496945	0.000922112	7.07793	2.01149
TGME49_203790	203790	0.525513	0.145023	0.0382207	0.183964	0.937768	0.824104	0.512911	0.341549
TGME49_203930	203930	-0.30692	0.298265	0.255429	-0.904023	0.848848	0.141579	0.860862	0.597103
TGME49_203990	ROP12	1.33042	0.500238	0.978719	0.69165	0.296547	0.0613927	0.780089	0.638775
TGME49_204320	204320	0.301617	0.968428	0.974325	0.172292	1.11189	0.825803	0.0122108	0.129325
TGME49_204340	GRA54	0.720393	0.848074	0.0595437	0.692209	0.512276	0.116791	0.0608142	0.028184
TGME49_205250	ROP18	0.00916269	0.716476	0.550413	-0.205739	0.0482581	0.0761495	0.296058	0.214901
TGME49_205360	205360	-0.778951	0.726368	0.109191	-0.377133	0.394994	0.662616	0.458294	-0.401818
TGME49_207610	ROP36	-0.4373	1.09864	0.275824	0.654674	0.846683	0.484535	0.954433	-1.09197
TGME49_207700	ROP22	-0.627388	0.672761	0.459606	0.958692	0.698835	0.51973	0.986281	-1.58608
TGME49_208070	208070	-1.72885	0.398017	0.308556	0.523644	0.530505	0.468646	1.89169	-2.25249
TGME49_208370	GRA46	0.78337	0.636529	0.0681737	0.793751	0.766905	0.233317	0.0186687	-0.0103805
TGME49_208450	PI-2	0.185046	0.361473	0.650072	0.281669	1.23695	0.407804	0.055712	-0.0966237
TGME49_208730	MCP4	1.09794	0.541985	0.00537839	0.638112	0.678837	0.723635	1.10811	0.45983
TGME49_208740	MCP3	0.823498	0.353718	0.721596	0.230941	0.330781	0.289551	0.402928	0.592557
TGME49_208830	GRA16	1.11049	0.329685	0.00573206	0.885624	0.809458	0.0972667	0.731656	0.224867
TGME49_209170	209170	0.675328	0.43712	0.276629	0.56559	0.489473	0.113539	0.164933	0.109739
TGME49_209985;TGME49_210095;TGME49_321700;TGME49_321710	ROP42/ROP43	0.701339	0.438946	0.99916	0.332585	0.408547	0.87308	0.0218712	0.368754
TGME49_210370	ROP54	0.14587	0.761948	0.295138	0.803215	2.55265	0.868171	0.388734	-0.657345
TGME49_210820	210820	-0.608987	1.60001	0.368584	-0.0879713	0.626199	0.60252	0.340479	-0.521015
TGME49_211260	ROP26	0.74602	0.937628	0.203828	0.256402	0.752964	0.356519	0.557505	0.489618
TGME49_211290	ROP15	0.0781974	1.41271	0.923171	0.0383396	0.417785	0.330756	0.0205351	0.0398578
TGME49_211460	MYR4	0.0755525	1.63112	0.948536	-0.222685	2.49767	0.551666	0.0838851	0.298237
TGME49_212300	GRA32	-0.597053	0.68486	0.212306	0.0682612	2.56193	0.936442	0.466755	-0.665314
TGME49_212410	GRA11A	0.442371	0.864124	0.709722	0.68569	0.431892	0.654134	0.0810849	-0.243319
TGME49_213069	213069	-1.68244	1.37946	0.01491	-1.87995	0.975973	0.000586295	0.999092	0.197511
TGME49_214080	Toxofilin	1.41959	0.77927	0.0790797	-0.0877352	1.39025	0.869481	1.75253	1.50732
TGME49_214410	214410	1.30262	0.667443	0.00577937	0.81293	0.498825	0.074203	1.64913	0.48969
TGME49_215220	GRA22	0.121153	1.80267	0.839232	-1.07282	0.825756	0.0538584	1.60574	1.19398
TGME49_215360	GRA62	0.308667	0.662449	0.698458	0.288045	0.589365	0.222454	0.016675	0.0206216
TGME49_215775	ROP8	0.935829	0.267633	0.000480982	0.719992	0.737666	0.102503	0.92964	0.215837
TGME49_215910	215910	0.584512	0.261494	0.0490779	0.32119	1.15707	0.999215	0.344808	0.263322
TGME49_217400	217400	-0.395517	1.24553	0.356897	0.356425	0.135098	0.080555	1.15902	-0.751942
TGME49_217430	PI-1	1.10925	1.40085	0.0725049	0.28086	0.261409	0.839543	1.00698	0.828389
TGME49_217530	GRA63	0.833656	0.808525	0.499438	1.4481	0.308664	0.0780194	0.865951	-0.614448
TGME49_217680	GRA57	-1.6335	3.70418	0.162934	-1.89291	1.53103	0.271021	0.351488	0.259404
TGME49_218270	ROP48	0.407705	1.20283	0.701185	0.463849	1.03856	0.592905	0.021401	-0.0561436
TGME49_219810	GRA40	0.376802	0.973818	0.503958	0.506376	0.587469	0.166676	0.139387	-0.129574
TGME49_220240	GRA31	0.211757	0.697623	0.642777	0.429279	0.654615	0.302781	0.154617	-0.217522
TGME49_220950	MAF1B	0.51088	0.903069	0.76474	-0.287041	0.276182	0.251721	0.570966	0.797921
TGME49_222100	SOS1	-0.929952	1.89844	0.216616	0.431821	0.168167	0.555433	1.25239	-1.36177
TGME49_222170	GRA17	-0.676944	0.945602	0.460674	-2.25537	1.07559	0.0115218	3.59106	1.57843
TGME49_223920	RON3	-3.21787	0.375177	9.30448e-05	-0.846887	0.145871	0.0150824	13.8769	-2.37098
TGME49_225150	225150	0.0872519	0.637718	0.554126	-0.00856567	0.0625489	0.632256	0.0436447	0.0958175
TGME49_225160	225160	0.568309	0.254516	0.619296	-0.472329	0.21385	0.262977	0.820214	1.04064
TGME49_225200	225200	-0.12366	1.06774	0.594826	0.505122	0.221527	0.803158	0.201719	-0.628783
TGME49_225320	225320	0.122504	1.02461	0.897375	0.0718439	0.844694	0.844308	0.00610576	0.0506596
TGME49_225330	225330	0.192307	0.809026	0.975535	0.469405	0.147653	0.00300547	0.701845	-0.277098
TGME49_225860	225860	-0.302646	0.0687109	0.678888	-0.101458	0.305343	0.476014	0.0986991	-0.201188
TGME49_226380	GRA35	1.1928	0.143755	0.00306329	0.499318	0.122761	0.339326	2.0688	0.693484
TGME49_226690	226690	-1.4318	2.40804	0.312575	0.327107	0.574313	0.392874	1.602	-1.75891
TGME49_227010	ROP30	0.460816	0.46553	0.556806	0.448892	0.662521	0.703818	0.00485101	0.0119238
TGME49_227280	GRA3	1.45908	0.151389	0.000441064	0.572297	0.183745	0.00423554	5.08002	0.886785
TGME49_227810	ROP11	0.224502	0.509581	0.139759	0.241152	0.175506	0.779739	0.0160278	-0.0166493
TGME49_228170	GRA44	-4.19109	0.720458	0.000278191	-0.768684	0.810143	0.0528425	16.5394	-3.42241
TGME49_228760	228760	-4.33731	1.80289	0.13275	-0.156746	0.938145	0.656119	4.43132	-4.18057
TGME49_229010	RON4	-3.8194	2.26156	0.0677556	0.228052	0.329696	0.799559	5.12491	-4.04746
TGME49_229500	229500	-1.01484	1.72612	0.0974203	-0.0340223	0.715895	0.753472	1.11253	-0.980818
TGME49_230180	GRA24	0.706174	0.935316	0.43699	0.0305615	0.782893	0.682774	0.354866	0.675613
TGME49_230350	RON11	-1.97321	1.45238	0.0926212	-2.38534	0.611049	0.00310995	1.45916	0.412128
TGME49_231960	GRA28	1.17002	0.586126	0.00571242	0.476918	0.485748	0.154061	2.11775	0.693098
TGME49_232000	GRA30	1.3062	0.179059	0.00587723	1.32368	0.184701	0.000128246	0.106996	-0.0174751
TGME49_232020	RON12	-0.229651	0.768345	0.930915	-0.540672	0.395438	0.277619	0.182769	0.311021
TGME49_234370	SRS42	0.373048	0.351874	0.215504	0.2873	1.25382	0.854295	0.0630196	0.0857485
TGME49_234540	234540	-0.892435	0.204315	0.200165	-0.0841015	2.32447	0.657631	0.711843	-0.808334
TGME49_234950	234950	0.184006	0.17861	0.562385	0.580329	0.197418	0.372832	0.268887	-0.396323
TGME49_235130	RASP1	-1.18505	1.05611	0.16995	-1.50666	0.558088	0.382486	0.381772	0.32161
TGME49_236860	236860	-0.376795	0.544377	0.286893	-0.971978	0.364719	0.0409507	1.14871	0.595183
TGME49_236870	GRA42	0.215733	1.63701	0.97265	-0.765183	0.188266	0.00657929	2.152	0.980915
TGME49_237180	237180	-0.24781	2.71431	0.488663	0.535092	0.290891	0.0197448	1.57797	-0.782902
TGME49_237230	MYR3	1.26075	0.475558	0.0203363	-0.986182	0.886851	0.122266	5.85195	2.24693
TGME49_237500	PPM3A	0.0434193	1.87583	0.627528	0.315236	0.314383	0.393296	0.165169	-0.271817
TGME49_237800	GRA11B	0.844374	1.4925	0.277277	0.266531	0.348005	0.954196	0.333675	0.577843
TGME49_237880	GRA13	0.937817	0.804017	0.425677	-0.844336	0.315231	0.0312031	3.34461	1.78215
TGME49_239010	HCE1_TEEGR	1.00648	0.613802	0.0149465	0.805329	0.267649	0.00704041	0.800167	0.201155
TGME49_239600	ROP23	0.118417	1.19465	0.856668	0.341248	0.959663	0.355009	0.115192	-0.222831
TGME49_239740	GRA14	0.67957	0.112714	0.00155647	0.526955	0.247489	0.103795	0.578668	0.152615
TGME49_240060	IST	0.538062	1.22105	0.441252	0.0235527	0.0677888	0.896774	0.207157	0.514509
TGME49_240090	ROP34_WNG2	1.11903	1.18892	0.0505511	-0.716516	1.03716	0.109366	4.14353	1.83554
TGME49_241610	GRA21	1.31641	0.246096	0.000336707	0.742985	0.486714	0.0669856	2.66456	0.573421
TGME49_242110	ROP38	0.50039	0.3147	0.848127	0.430095	0.622336	0.0644701	0.0887249	0.070295
TGME49_242118	242118	0.729682	0.289894	0.0849207	0.538152	0.410983	0.05832	0.44151	0.19153
TGME49_242230	ROP29	0.78127	0.182551	0.223579	0.462738	0.562943	0.135808	0.483419	0.318532
TGME49_242240	ROP19A	0.460716	0.57251	0.42317	0.563077	0.551087	0.56431	0.063665	-0.102361
TGME49_242820	242820	-4.03965	1.38603	0.00208033	-0.268988	0.490371	0.223457	12.5664	-3.77067
TGME49_243690	243690	-0.961965	0.381844	0.152174	-0.898286	1.2009	0.245418	0.0909171	-0.0636785
TGME49_243730	ROP9	0.510327	0.578981	0.575257	-0.758402	0.819883	0.473567	0.716523	1.26873
TGME49_244250	244250	-0.0431375	1.58735	0.84013	-0.563165	0.125433	0.505379	0.193469	0.520028
TGME49_244530	GRA47	0.423537	1.34989	0.726547	0.408796	1.15142	0.937762	0.00245645	0.0147408
TGME49_246130	246130	0.21384	2.94759	0.851348	0.433659	0.303664	0.349273	0.115785	-0.21982
TGME49_246178;TGME49_246182	246178/246182	-0.20762	0.391137	0.257226	-0.237542	0.170458	0.953152	0.0182687	0.029923
TGME49_246550	ASP3	-4.56506	1.57502	0.00243666	0.380573	0.871109	0.544847	14.2283	-4.94563
TGME49_246710	246710	-1.01103	0.679646	0.0906663	-0.898104	0.927016	0.103798	0.22882	-0.112922
TGME49_247220	247220	0.113605	0.782857	0.279472	-0.860626	2.11979	0.362433	0.968808	0.974231
TGME49_247520	WIP	1.0769	0.764623	0.0430412	0.129334	0.177774	0.297238	1.79375	0.947564
TGME49_247530	247530	1.30911	0.354801	0.00178346	0.670932	0.104232	0.00228584	3.43956	0.638173
TGME49_248510	248510	-0.949897	0.972078	0.266345	-0.312217	1.12202	0.35064	0.656616	-0.63768
TGME49_248990	248990	-0.278306	1.362	0.491921	0.426975	0.917479	0.845965	0.268537	-0.705281
TGME49_249990	GRA70	-0.561709	1.12123	0.52146	-2.48611	0.928476	0.0431697	3.17064	1.9244
TGME49_251540	GRA9	1.15033	0.596305	0.0104929	0.675541	0.152743	0.0557655	1.53488	0.474791
TGME49_252360	ROP24	0.653853	0.437179	0.046046	0.693238	0.243173	0.00742965	0.136504	-0.0393856
TGME49_252500	252500	-0.599516	0.300928	0.0816319	0.0928203	0.85928	0.467427	0.982029	-0.692337
TGME49_253130	253130	-1.04854	0.851392	0.0890272	-0.611662	1.17848	0.275348	0.703634	-0.436878
TGME49_253330	BPK1	0.527123	0.427054	0.178849	-0.0284085	0.501731	0.465743	0.599622	0.555532
TGME49_253370	RON4L1	-0.161949	0.033743	0.590135	-0.223986	0.844868	0.46883	0.0346186	0.0620369
TGME49_254000	GRA48	-2.92841	1.92266	0.0299863	-0.636209	1.62729	0.24986	4.8718	-2.2922
TGME49_254070	254070	0.598571	0.810864	0.907325	0.393482	0.551078	0.469764	0.0759564	0.20509
TGME49_254080	254080	-1.02925	2.10643	0.48656	-0.620814	0.436007	0.110734	0.51813	-0.408432
TGME49_254470	MYR1	0.431902	0.246737	0.0515619	-0.0624578	0.496538	0.846454	0.672364	0.49436
TGME49_254720	GRA8	1.4017	0.763554	0.00218612	-0.217806	1.12913	0.621742	4.64267	1.61951
TGME49_254880	254880	0.250974	0.786746	0.691254	-0.323153	0.158775	0.505515	0.262162	0.574127
TGME49_258230	ROP20	0.461228	0.86589	0.283095	0.768883	0.554881	0.0641531	0.53558	-0.307654
TGME49_258360	258360	-0.477652	0.64153	0.355546	0.424338	0.156715	0.550035	0.639253	-0.901991
TGME49_258370	ROP28	0.619513	0.495609	0.694838	-0.450924	0.865787	0.14297	1.07351	1.07044
TGME49_258462	258462	0.157689	1.61795	0.323897	-0.198502	0.281239	0.531496	0.272163	0.356191
TGME49_258580	ROP17	-0.0250046	0.908204	0.975595	-1.11349	0.265086	0.00180786	2.99721	1.08848
TGME49_258660	ROP6	-0.0623582	1.30346	0.792417	0.443469	0.311112	0.394438	0.255477	-0.505827
TGME49_258800	ROP31	0.00405136	0.832824	0.738503	0.297064	1.02359	0.860291	0.0577242	-0.293013
TGME49_258870	CST7	0.693906	0.732131	0.0788263	-0.7492	0.374774	0.314967	2.31628	1.44311
TGME49_259830	DGK2	-0.812898	0.187778	0.0178119	-1.27869	0.0939731	0.0520774	1.41259	0.465796
TGME49_260520	CST6_GRA53	0.172152	0.721985	0.280245	-0.81908	1.35645	0.17074	1.30855	0.991233
TGME49_261440	ARO	-3.9159	1.52496	0.00248772	-1.06637	1.71403	0.158942	9.69683	-2.84953
TGME49_261750	RON10	-0.827443	1.86267	0.409319	-2.06132	1.13407	0.106762	1.67749	1.23388
TGME49_262050	ROP39	0.974803	0.320738	0.0313181	0.498679	0.272143	0.0202425	1.52262	0.476124
TGME49_262400	262400	0.353609	0.354711	0.126777	-1.36475	2.64981	0.239379	2.60825	1.71836
TGME49_262730	ROP16	0.999819	0.394114	0.717781	0.0720477	0.571385	0.980919	0.141369	0.927771
TGME49_262920	DEGP	0.766229	1.29154	0.748427	-0.173262	1.20115	0.246799	0.689123	0.939491
TGME49_263220	ROP21	0.513805	0.326738	0.142074	0.183822	0.446742	0.597714	0.35341	0.329983
TGME49_264660	CST1	-0.18657	0.482374	0.793577	0.175902	0.444602	0.728949	0.0861645	-0.362472
TGME49_266050	266050	0.657127	0.293897	0.0149552	0.601061	1.30816	0.326461	0.129588	0.0560655
TGME49_266435	266435	-0.666788	1.01853	0.160247	-2.24181	0.660164	0.00393295	5.04086	1.57503
TGME49_268760	268760	-0.0127212	2.11072	0.749007	-1.03056	1.29681	0.209569	0.818531	1.01784
TGME49_268790	GRA58	0.554596	0.872845	0.770191	0.973902	1.68509	0.354562	0.236367	-0.419306
TGME49_268900	GRA10	-4.06785	1.63583	0.0129518	-0.139851	0.618655	0.475635	8.68243	-3.928
TGME49_268970	268970	0.742539	0.351285	0.651176	0.0593144	0.415457	0.621669	0.268331	0.683224
TGME49_269460	EFPP	-0.242884	0.852949	0.476208	-0.642157	1.08728	0.069125	0.59195	0.399274
TGME49_269690	GRA29	0.32093	0.775315	0.229097	0.674564	0.29338	0.0154914	0.866365	-0.353634
TGME49_269885	TLN1	0.184364	0.696551	0.622947	-0.32199	1.78977	0.256355	0.403415	0.506353
TGME49_269920	269920	-0.590777	0.339287	0.0559379	-0.411876	0.737949	0.447996	0.286425	-0.178901
TGME49_269950	GRA61	0.181139	0.21604	0.128454	-2.67359	1.4362	0.00359307	9.52278	2.85473
TGME49_270200	270200	0.592019	0.290556	0.723667	-0.981178	1.06675	0.156326	1.48892	1.5732
TGME49_270240	MAG1	0.166482	1.09222	0.321505	0.729626	0.475192	0.0160501	1.2881	-0.563144
TGME49_270250	GRA1	-2.9226	1.43621	0.0140979	-1.08044	1.27507	0.0251882	6.35482	-1.84216
TGME49_270320	PPM3C	0.283648	0.737774	0.368413	-0.365602	0.630349	0.228311	0.698034	0.64925
TGME49_270700	MYR2	0.349107	0.705275	0.599307	-0.29633	0.561061	0.63681	0.270013	0.645437
TGME49_270920	ROP32	-0.147054	0.818918	0.975057	0.232546	1.17843	0.537784	0.106425	-0.379599
TGME49_271270	271270	0.505616	0.3311	0.0439136	-0.614157	1.17504	0.300193	2.10517	1.11977
TGME49_272420	LCAT	0.300482	1.02842	0.637341	0.635498	1.0081	0.995136	0.0662479	-0.335016
TGME49_272460	GRA72	-0.59098	1.0267	0.29267	-2.28407	2.8498	0.1492	2.30235	1.69309
TGME49_273860	273860	-1.47325	4.03307	0.145647	0.0758592	1.75893	0.772024	1.47021	-1.54911
TGME49_273980	273980	1.22881	0.706622	0.161674	-0.538686	0.813027	0.678213	1.69679	1.7675
TGME49_275440	GRA6	1.1135	1.22042	0.208722	0.0829875	1.02327	0.61991	0.915198	1.03051
TGME49_275460	275460	-0.31044	2.0381	0.982686	0.874243	0.409399	0.328171	0.582254	-1.18468
TGME49_275470	GRA15	2.02164	0.300665	0.00109937	1.51789	0.335416	0.00595111	2.61158	0.503752
TGME49_275860	GRA12B	0.410284	1.26321	0.75813	0.0711825	1.00164	0.954656	0.0476129	0.339102
TGME49_276130	CPC2	-0.418679	1.7149	0.223097	-1.10869	0.244526	0.00562025	2.00223	0.690008
TGME49_276210	276210	-2.62581	0.622579	0.01432	-2.35884	0.550156	0.0197574	0.947322	-0.266977
TGME49_277230	277230	0.375594	0.986106	0.414136	-0.839345	0.475226	0.0215744	2.48931	1.21494
TGME49_277240	NTPaseI	1.03806	1.5448	0.858459	-0.239633	0.63185	0.620028	0.349921	1.27769
TGME49_277270	NTPaseII	1.1082	0.278059	0.0859027	0.176411	0.825152	0.723829	1.12407	0.931791
TGME49_277720	277720	-0.480603	0.773956	0.419138	-0.930379	0.343681	0.833631	0.205399	0.449776
TGME49_278510	PPM3F	-0.387197	0.668391	0.0795272	0.325955	0.487113	0.670794	0.907768	-0.713152
TGME49_279350	279350	0.224889	1.57534	0.911276	1.28865	0.708398	0.674684	0.224721	-1.06377
TGME49_279420	279420	0.488092	0.405424	0.551867	-0.502267	1.23315	0.232036	0.884004	0.990359
TGME49_280380	280380	0.878875	0.191997	0.0625466	0.157319	0.956625	0.955046	0.88302	0.721556
TGME49_280480	280480	-1.68245	0.276994	0.275741	-1.78389	1.0456	0.031672	0.208838	0.101435
TGME49_280670	280670	0.246327	0.849138	0.747614	0.460615	1.06799	0.203984	0.175015	-0.214288
TGME49_281675	ROP45	0.238222	0.839082	0.45798	0.688514	0.677729	0.711897	0.219173	-0.450292
TGME49_282055	PP2CHN	1.17444	0.234512	0.00231894	0.560768	0.183645	0.239309	1.99796	0.613672
TGME49_282170	282170	-4.78745	1.0568	0.000605278	0.0446994	1.15923	0.542586	16.8332	-4.83215
TGME49_285290	285290	-0.151181	0.717458	0.713034	0.57407	1.23321	0.992666	0.10885	-0.725251
TGME49_286450	GRA5	0.212734	1.32686	0.538275	-0.739046	0.958958	0.190879	0.940586	0.95178
TGME49_288000	288000	0.795543	0.516404	0.0814616	0.181788	0.317302	0.691543	0.766719	0.613755
TGME49_288650	GRA12	1.49882	0.491541	0.00905585	-3.19583	0.35759	0.000312992	26.0437	4.69465
TGME49_288840	GRA18	0.931282	0.364579	0.0462054	0.104493	0.547101	0.501782	1.35163	0.826789
TGME49_289380	GRA39	-4.10006	0.155438	9.33144e-05	-0.904203	0.427026	0.0143491	18.77	-3.19586
TGME49_289540	SFP1	-0.028288	0.689783	0.802242	0.677917	0.336084	0.0954941	0.787926	-0.706205
TGME49_290700	GRA25	-0.100727	0.732946	0.445963	-0.130311	0.362227	0.445031	0.0207772	0.0295841
TGME49_291630	291630	0.332689	0.536818	0.322224	-0.0839873	1.19551	0.527062	0.320832	0.416676
TGME49_291960	ROP40	0.417115	1.37208	0.855703	0.47814	0.703642	0.198188	0.0470258	-0.061025
TGME49_294630	294630	1.23592	1.35897	0.115772	0.431594	0.860078	0.218645	1.28424	0.804328
TGME49_294970	294970	1.50614	0.832744	0.972755	1.02326	0.499698	0.0783523	0.539831	0.482878
TGME49_297880	GRA23	0.153691	0.487744	0.572532	-2.00978	0.54922	0.00424272	5.65651	2.16347
TGME49_297900	GRA83	1.15192	0.672902	0.185973	-0.226723	0.360593	0.283213	1.76251	1.37864
TGME49_297960	RON6	-0.215049	0.980699	0.498095	-0.182795	1.34409	0.810955	0.0126979	-0.0322534
TGME49_299780	299780	0.0499907	0.787878	0.973894	-0.480192	0.208742	0.161646	0.425697	0.530183
TGME49_300100	RON2	-4.33056	1.2138	0.00974666	-0.406355	0.80183	0.286824	10.0206	-3.9242
TGME49_300220	300220	-3.00487	1.40022	0.025071	0.0312249	0.313753	0.331557	6.31589	-3.03609
TGME49_304720	304720	-1.56035	1.10742	0.0571723	-1.59299	1.19242	0.055981	0.0814285	0.0326397
TGME49_304955	PPM11C	0.502482	0.71557	0.0470701	0.323953	0.578059	0.498603	0.290912	0.178528
TGME49_305250	305250	-0.628294	1.06641	0.680356	0.401607	0.300267	0.600147	0.400638	-1.0299
TGME49_305270	305270	-0.854731	1.34774	0.287863	-0.828901	0.760657	0.262822	0.0289599	-0.0258304
TGME49_305590	305590	-0.860749	0.997655	0.189142	-0.950904	1.22486	0.558947	0.087977	0.0901549
TGME49_306060	RON8	-3.77801	0.734707	0.00182434	-0.752227	0.149147	0.240127	10.1619	-3.02578
TGME49_306560	306560	-4.02786	1.67612	0.00150373	-0.59092	0.217671	0.203924	12.0752	-3.43694
TGME49_306890	306890	-1.61276	0.885691	0.081078	-1.14032	2.16709	0.304782	0.759261	-0.47244
TGME49_308950	308950	1.2967	0.615745	0.0168608	0.641895	0.829635	0.117121	1.77092	0.654807
TGME49_308970	GRA12D	0.868105	0.893542	0.0882273	0.461117	0.403439	0.0477558	0.966749	0.406988
TGME49_309560	309560	0.621146	0.796954	0.170295	-0.096179	0.12111	0.525505	0.751916	0.717325
TGME49_309590	ROP1	0.601039	0.228737	0.205739	0.261214	0.367116	0.576988	0.314514	0.339825
TGME49_309600	GRA71	-0.488786	0.483852	0.646491	-1.57827	2.19565	0.134203	1.15667	1.08948
TGME49_309760	GRA55	0.974881	0.554529	0.0156584	1.02755	0.329565	0.00172327	0.24063	-0.0526669
TGME49_310010	RON1	-0.855832	0.993473	0.104981	-0.549642	1.20466	0.211973	0.506012	-0.30619
TGME49_310740	310740	-0.665487	0.398921	0.521802	0.297571	0.577675	0.283937	0.798638	-0.963058
TGME49_310780	GRA4	1.12986	0.0704055	0.000340868	-0.00946426	0.149041	0.496536	4.2969	1.13932
TGME49_310790	CST9	0.270658	0.169797	0.353674	-2.77318	1.12523	0.0256838	6.21473	3.04384
TGME49_311470	RON5	-4.17616	0.167961	0.000121965	-0.396622	0.662958	0.50205	15.9233	-3.77954
TGME49_312270	ROP13	0.925675	0.357005	0.141324	0.349451	0.661991	0.486592	0.669929	0.576224
TGME49_312420	GRA38	-1.28777	0.269478	0.00395001	-1.55036	1.09367	0.0458914	0.982533	0.262592
TGME49_313330	ROP27	-0.191836	1.9247	0.283619	1.08615	0.0735694	0.119052	1.88059	-1.27798
TGME49_313440	GRA59	0.385192	0.567306	0.558936	0.537854	0.77033	0.46105	0.089901	-0.152662
TGME49_314250	BRP1	0.77796	0.407477	0.840373	0.0840942	0.108005	0.550624	0.232218	0.693866
TGME49_314260	314260	0.458082	0.393323	0.14656	0.396948	0.874386	0.343174	0.0793802	0.0611336
TGME49_314500	SUB2	-0.382496	0.867868	0.193297	0.0998445	0.339788	0.666417	0.429297	-0.48234
TGME49_315160	RASP2	-2.20103	1.80332	0.01581	-0.825847	0.13667	0.828812	2.58894	-1.37518
TGME49_315210	315210	0.326098	0.408006	0.865164	0.208641	0.998685	0.921037	0.0115841	0.117457
TGME49_315220	ROP14	-1.7127	1.02487	0.0112546	-0.426644	0.724153	0.173168	3.48548	-1.28606
TGME49_315470	315470	0.0285057	0.22397	0.541362	-0.0510714	0.1412	0.383912	0.054294	0.0795772
TGME49_315490	ROP10	-0.583628	1.12491	0.291644	0.117772	1.53018	0.720671	0.475136	-0.7014
TGME49_315910	315910	1.33388	0.233102	0.000253724	0.61225	0.826974	0.67326	2.7187	0.721626
TGME49_316250	GRA45	-1.24775	1.1462	0.0917522	-2.75217	1.6113	0.0103427	4.5475	1.50442
TGME49_318525	318525	0.0140184	1.30803	0.369149	-0.0582778	0.606709	0.840244	0.0367549	0.0722962
TGME49_319340	CST5_GRA52	-4.878	0.98969	0.0011745	0.0746566	0.670695	0.59266	15.6372	-4.95266
TGME49_320630	320630	0.835458	0.878955	0.0365817	0.0181476	0.408906	0.477335	1.43676	0.81731
TGME49_321650	RON13	-3.37329	0.548387	0.000256839	-0.40161	0.492364	0.114276	13.4688	-2.97168
