# Supplementary material for: GRA12 is a common virulence factor across Toxoplasma gondii strains and mouse subspecies
Source: Nat Commun. 2025 Apr 16;16:3570. doi: 10.1038/s41467-025-58876-2 (PMC12003902; doi:10.1038/s41467-025-58876-2)
Supplement: Supplementary file 6 — Supplementary_Data_4 [file 41467_2025_58876_MOESM6_ESM.xlsx]

## Sheet: 3A.Raw Counts
GUIDE	GENE	IDENTITY	PLASMID	INOCULUM	PECS_1	PECS_2	PECS_3	PECS_4	PECS_5
TGME49_000010_0_2028	TGME49_200010	GRA20	37114	8061	15061	9616	11731	12519	18062
TGME49_000010_73_1352	TGME49_200010	GRA20	17914	1616	872	2996	3406	2102	54
TGME49_000010_81_1352	TGME49_200010	GRA20	239	0	0	0	0	0	0
TGME49_000010_87_1352	TGME49_200010	GRA20	43425	11928	28129	19896	21264	18769	7310
TGME49_000010_9_2028	TGME49_200010	GRA20	22381	6102	2557	5434	5936	4336	122
TGME49_000360_0_1047	TGME49_200360	200360	20450	6582	14476	7915	9487	10370	35040
TGME49_000360_21_698	TGME49_200360	200360	11029	2928	1916	5343	3859	6336	86
TGME49_000360_26_698	TGME49_200360	200360	18212	1939	2738	2397	1767	765	9160
TGME49_000360_31_698	TGME49_200360	200360	14904	6835	15874	15363	15470	13248	13570
TGME49_000360_8_1047	TGME49_200360	200360	0	0	0	0	0	0	0
TGME49_001130_12_1256	TGME49_201130	ROP33	7857	678	3770	1367	1441	1190	35
TGME49_001130_21_628	TGME49_201130	ROP33	54905	10910	24846	16061	17164	12958	356
TGME49_001130_52_628	TGME49_201130	ROP33	14850	2080	10204	2050	3855	3120	20172
TGME49_001130_59_0	TGME49_201130	ROP33	7425	2827	3673	4702	5962	5090	5473
TGME49_001130_60_628	TGME49_201130	ROP33	22036	6961	9742	10584	8603	12899	48763
TGME49_001180_137_3484	TGME49_201180	MSF	14219	966	45	1590	765	993	10
TGME49_001180_56_4355	TGME49_201180	MSF	14564	1606	792	2481	2758	1466	51
TGME49_001180_71_3484	TGME49_201180	MSF	18724	3826	3858	5852	4733	4243	8405
TGME49_001180_89_3484	TGME49_201180	MSF	11401	1384	2123	3883	2481	2873	37
TGME49_001180_9_4355	TGME49_201180	MSF	37840	4511	10401	4342	5066	6545	190
TGME49_001520_30_700	TGME49_201520	PPM3G	20027	6107	9240	9362	11193	8538	237
TGME49_001520_33_1400	TGME49_201520	PPM3G	17381	2659	1676	575	1623	1162	33
TGME49_001520_36_2100	TGME49_201520	PPM3G	50290	7950	14573	11125	7929	7851	2064
TGME49_001520_41_2100	TGME49_201520	PPM3G	17098	4510	9811	6560	5819	7195	4236
TGME49_001520_72_700	TGME49_201520	PPM3G	22335	6318	9937	6128	7424	5880	25328
TGME49_001630_14_698	TGME49_201630	PPM3H	11737	2217	2736	2094	1607	1533	83
TGME49_001630_21_349	TGME49_201630	PPM3H	48582	7111	15917	11268	10225	8030	33154
TGME49_001630_4_698	TGME49_201630	PPM3H	16691	6458	15111	12420	11466	8338	3476
TGME49_001630_6_698	TGME49_201630	PPM3H	6070	1632	1259	2936	3782	3964	96
TGME49_001630_9_698	TGME49_201630	PPM3H	8229	1977	1464	2287	2485	2003	39
TGME49_002200_23_4275	TGME49_202200	202200	57168	3271	1999	1929	804	1046	1800
TGME49_002200_27_3420	TGME49_202200	202200	10848	2574	702	2173	1399	2068	34
TGME49_002200_29_2565	TGME49_202200	202200	20526	3612	3227	1322	2266	1087	36
TGME49_002200_54_2565	TGME49_202200	202200	18547	1459	853	1003	194	761	22
TGME49_002200_55_4275	TGME49_202200	202200	15703	937	587	676	58	467	11
TGME49_002420_44_435	TGME49_202420	202420	11247	3381	12439	4664	5740	6504	140
TGME49_002420_46_435	TGME49_202420	202420	7519	1401	1801	829	1592	1883	73
TGME49_002420_48_435	TGME49_202420	202420	3471	335	269	216	52	185	10
TGME49_002610_12_1644	TGME49_202610	PPM3D	9454	1134	353	1037	1634	732	40
TGME49_002610_15_1644	TGME49_202610	PPM3D	36745	16084	27853	24157	24757	27911	5747
TGME49_002610_21_548	TGME49_202610	PPM3D	6652	1150	1441	743	1095	977	5385
TGME49_002610_22_1096	TGME49_202610	PPM3D	7530	1382	1208	1468	1202	2038	27
TGME49_002610_5_1644	TGME49_202610	PPM3D	34093	3364	5435	4160	4057	3241	189
TGME49_002620_12_1569	TGME49_202620	GRA64	73119	13287	23338	18392	18184	17921	23938
TGME49_002620_19_1569	TGME49_202620	GRA64	42407	16261	27741	26474	28635	20137	22048
TGME49_002620_28_1569	TGME49_202620	GRA64	36392	7559	6131	7077	8941	8946	188
TGME49_002620_39_1569	TGME49_202620	GRA64	20620	3429	5283	6937	6049	4691	15564
TGME49_002620_52_1569	TGME49_202620	GRA64	44165	8520	10665	13435	11621	11665	17826
TGME49_002780_105_4145	TGME49_202780	ROP25	20447	4336	8212	4416	3895	6448	3758
TGME49_002780_28_4145	TGME49_202780	ROP25	32548	7203	16054	12328	10588	12122	471
TGME49_002780_37_4145	TGME49_202780	ROP25	19745	1330	1408	1356	1043	1528	44
TGME49_002780_7_4974	TGME49_202780	ROP25	14763	4095	6444	4374	5957	3680	2106
TGME49_002780_95_3316	TGME49_202780	ROP25	12391	2968	1051	3636	2587	2893	3430
TGME49_003290_13_1347	TGME49_203290	GRA34	9009	3504	6034	5058	4038	5563	8179
TGME49_003290_24_1347	TGME49_203290	GRA34	15346	2890	3186	2656	5449	2937	84
TGME49_003290_37_1347	TGME49_203290	GRA34	17	0	0	0	0	0	0
TGME49_003290_42_1347	TGME49_203290	GRA34	11047	2306	5012	7952	4859	4943	1476
TGME49_003290_5_1347	TGME49_203290	GRA34	62684	15553	29782	22298	22182	18943	15684
TGME49_003310_1_1000	TGME49_203310	GRA7	34942	8869	6271	13506	15746	11515	14045
TGME49_003310_27_500	TGME49_203310	GRA7	11271	2777	4869	8734	5209	7307	74181
TGME49_003310_29_500	TGME49_203310	GRA7	39637	16629	56190	42272	45540	49515	105503
TGME49_003310_5_1000	TGME49_203310	GRA7	25558	8215	22486	20516	18813	19211	37032
TGME49_003600_16_3095	TGME49_203600	CST2_GRA47	18204	4688	8582	3873	3110	3669	7494
TGME49_003600_21_3095	TGME49_203600	CST2_GRA47	20922	7055	6001	8424	9840	5705	383
TGME49_003600_3_3095	TGME49_203600	CST2_GRA47	17000	8008	8785	7910	8811	6826	3811
TGME49_003600_41_3095	TGME49_203600	CST2_GRA47	17283	1577	607	863	970	1641	9
TGME49_003600_53_2476	TGME49_203600	CST2_GRA47	8808	2543	1245	2574	1995	2017	2353
TGME49_003790_21_903	TGME49_203790	203790	27852	10516	16305	15851	14971	16275	2541
TGME49_003790_38_1806	TGME49_203790	203790	33882	3761	3931	5714	6245	3532	870
TGME49_003790_69_903	TGME49_203790	203790	21023	5680	19366	9523	7105	10380	62252
TGME49_003790_86_1806	TGME49_203790	203790	23183	2229	4803	704	1389	1536	80
TGME49_003790_92_1806	TGME49_203790	203790	8788	1196	5799	3358	1990	3504	57
TGME49_003930_19_1422	TGME49_203930	203930	2391	430	801	928	95	247	14
TGME49_003930_2_948	TGME49_203930	203930	16359	2863	2645	1799	1532	2191	59
TGME49_003930_3_1422	TGME49_203930	203930	194	0	18	0	0	0	2
TGME49_003930_42_948	TGME49_203930	203930	5789	1582	1295	3354	3227	3600	53
TGME49_003930_9_1422	TGME49_203930	203930	4372	86	9	94	4	3	2
TGME49_003990_2_2550	TGME49_203990	ROP12	42357	11654	23429	17919	18571	18963	5168
TGME49_003990_37_2040	TGME49_203990	ROP12	8477	1321	293	2208	3626	2169	48
TGME49_003990_55_2040	TGME49_203990	ROP12	5010	924	789	790	164	317	46
TGME49_003990_6_2550	TGME49_203990	ROP12	14721	2118	1041	2323	1986	1958	198
TGME49_003990_63_2040	TGME49_203990	ROP12	109470	8723	8125	8452	7246	7159	4349
TGME49_004320_10_1720	TGME49_204320	204320	33384	1599	2170	998	1480	1140	13715
TGME49_004320_27_1720	TGME49_204320	204320	19971	4276	12745	9187	6019	10838	247
TGME49_004320_35_1290	TGME49_204320	204320	23967	5839	15272	6490	10481	10172	11442
TGME49_004320_38_1290	TGME49_204320	204320	22949	2307	4909	3083	2155	4241	79
TGME49_004320_7_1720	TGME49_204320	204320	6927	1383	677	2994	1522	3053	61
TGME49_004340_23_3556	TGME49_204340	GRA54	39771	8059	9206	12673	12632	10633	21981
TGME49_004340_30_3556	TGME49_204340	GRA54	29490	4981	7676	6288	6959	6809	2993
TGME49_004340_77_4445	TGME49_204340	GRA54	9839	2422	886	3257	1504	2891	79
TGME49_004340_92_4445	TGME49_204340	GRA54	20908	5160	13505	6179	4750	5631	9628
TGME49_004340_95_4445	TGME49_204340	GRA54	59294	9940	13648	16904	13424	14325	19863
TGME49_005250_10_2660	TGME49_205250	ROP18	31768	5064	1839	3091	4255	2258	92
TGME49_005250_2_2660	TGME49_205250	ROP18	43233	8386	9655	5512	4155	6720	13473
TGME49_005250_28_2660	TGME49_205250	ROP18	21844	3820	1694	1978	2490	1623	3670
TGME49_005250_35_2660	TGME49_205250	ROP18	14923	1604	210	18	73	83	30
TGME49_005250_42_2128	TGME49_205250	ROP18	12352	2264	383	630	1750	679	64
TGME49_005360_18_6288	TGME49_205360	205360	45828	1901	1794	1443	1608	1568	1335
TGME49_005360_28_4192	TGME49_205360	205360	9201	1148	800	1249	1101	297	91
TGME49_005360_31_5764	TGME49_205360	205360	9356	342	0	204	49	420	2
TGME49_005360_46_6288	TGME49_205360	205360	13219	1254	6275	893	969	2826	86
TGME49_005360_9_6288	TGME49_205360	205360	32760	10478	28179	25969	21639	24157	33497
TGME49_007610_15_958	TGME49_207610	ROP36	29634	6775	12046	14848	12052	11169	11564
TGME49_007610_22_958	TGME49_207610	ROP36	7556	820	11	235	335	646	3
TGME49_007610_37_958	TGME49_207610	ROP36	27388	2421	611	3781	4447	5277	104
TGME49_007610_46_479	TGME49_207610	ROP36	20759	2724	2963	3421	2348	2342	65
TGME49_007610_47_958	TGME49_207610	ROP36	9151	592	292	1248	354	720	19
TGME49_007700_0_1416	TGME49_207700	ROP22	6869	987	388	314	392	1076	27
TGME49_007700_24_1416	TGME49_207700	ROP22	13074	1656	6117	3232	1070	1029	57
TGME49_007700_35_1416	TGME49_207700	ROP22	8597	589	713	1180	932	1488	56
TGME49_007700_5_1888	TGME49_207700	ROP22	12273	2446	1394	3118	1067	2200	116
TGME49_007700_52_1416	TGME49_207700	ROP22	6154	2114	1934	1889	1491	2133	5579
TGME49_008070_0_11223	TGME49_208070	208070	3903	903	442	530	346	242	15
TGME49_008070_17_11223	TGME49_208070	208070	6500	700	559	509	86	224	27
TGME49_008070_29_10836	TGME49_208070	208070	3497	1376	9	1173	305	762	8
TGME49_008070_33_10449	TGME49_208070	208070	11	0	0	0	0	0	0
TGME49_008070_44_10449	TGME49_208070	208070	9118	730	75	200	10	15	2
TGME49_008370_15_3081	TGME49_208370	GRA46	12208	1295	112	161	895	316	4
TGME49_008370_51_1027	TGME49_208370	GRA46	19610	2663	3439	1431	1529	1829	461
TGME49_008370_58_1027	TGME49_208370	GRA46	24105	3582	909	2456	1738	1529	518
TGME49_008370_65_2054	TGME49_208370	GRA46	0	0	0	0	0	0	0
TGME49_008370_75_2054	TGME49_208370	GRA46	4864	679	249	459	532	402	22
TGME49_008450_20_3260	TGME49_208450	PI-2	5251	1306	2643	3151	2308	3919	17502
TGME49_008450_26_2608	TGME49_208450	PI-2	3666	371	205	693	389	227	4
TGME49_008450_28_3260	TGME49_208450	PI-2	25295	5877	9371	9754	9254	9861	18483
TGME49_008450_34_2608	TGME49_208450	PI-2	1812	341	2	7	92	38	2
TGME49_008450_38_2608	TGME49_208450	PI-2	282	0	0	0	0	0	0
TGME49_008730_0_2936	TGME49_208730	MCP4	1948	220	149	13	10	368	9
TGME49_008730_17_3670	TGME49_208730	MCP4	28497	10870	18139	15099	14260	12377	12169
TGME49_008730_27_2936	TGME49_208730	MCP4	6984	1562	895	2848	6376	4696	113
TGME49_008730_72_3670	TGME49_208730	MCP4	29724	14122	26894	30378	34391	31995	4720
TGME49_008730_85_2936	TGME49_208730	MCP4	28582	11173	22568	16406	15284	16222	9359
TGME49_008740_15_3190	TGME49_208740	MCP3	350	0	2	0	0	0	0
TGME49_008740_17_2552	TGME49_208740	MCP3	13835	2494	14331	4365	6706	4318	151
TGME49_008740_21_2552	TGME49_208740	MCP3	1339	329	0	498	66	418	7
TGME49_008740_35_2552	TGME49_208740	MCP3	11057	2646	6429	5390	3546	3051	8455
TGME49_008740_6_3190	TGME49_208740	MCP3	3954	1310	402	1062	2003	3780	57
TGME49_008830_29_1767	TGME49_208830	GRA16	21742	1860	3006	2242	1989	2960	6695
TGME49_008830_59_1178	TGME49_208830	GRA16	5830	949	1414	762	306	593	448
TGME49_008830_59_1767	TGME49_208830	GRA16	37144	8670	12299	11114	10940	9333	368
TGME49_008830_69_1767	TGME49_208830	GRA16	20844	4081	10084	7445	6823	6760	142
TGME49_009170_1_1143	TGME49_209170	209170	19359	3690	4498	3540	6907	5615	1933
TGME49_009170_11_1524	TGME49_209170	209170	31557	4110	5922	5309	4871	5041	117
TGME49_009170_20_1524	TGME49_209170	209170	9582	3076	3914	6110	5236	6143	252
TGME49_009170_24_1143	TGME49_209170	209170	28021	6664	17691	11542	13458	9727	302
TGME49_009170_43_1143	TGME49_209170	209170	47439	8452	13997	14515	13083	14458	25033
TGME49_009980_56_1940	TGME49_209985;TGME49_210095;TGME49_321700;TGME49_321710	ROP42/ROP43	30291	4373	5256	5893	3862	4497	149
TGME49_009980_75_1940	TGME49_209985;TGME49_210095;TGME49_321700;TGME49_321710	ROP42/ROP43	4908	1033	1482	987	1177	1618	18
TGME49_009980_8_2425	TGME49_209985;TGME49_210095;TGME49_321700;TGME49_321710	ROP42/ROP43	4915	1162	1091	2402	3179	2175	57
TGME49_010090_10_1828	TGME49_209985;TGME49_210095;TGME49_321700;TGME49_321710	ROP42/ROP43	15388	3680	12536	6645	4711	11565	163
TGME49_010090_25_1371	TGME49_209985;TGME49_210095;TGME49_321700;TGME49_321710	ROP42/ROP43	30889	8300	18579	18514	16859	15621	10462
TGME49_010090_57_1371	TGME49_209985;TGME49_210095;TGME49_321700;TGME49_321710	ROP42/ROP43	14571	3082	2262	4238	4936	3984	125513
TGME49_010110_25_2040	TGME49_209985;TGME49_210095;TGME49_321700;TGME49_321710	ROP42/ROP43	16274	2155	3786	2676	3496	4316	2226
TGME49_010110_45_2040	TGME49_209985;TGME49_210095;TGME49_321700;TGME49_321710	ROP42/ROP43	5720	461	41	136	68	141	2
TGME49_010110_47_2550	TGME49_209985;TGME49_210095;TGME49_321700;TGME49_321710	ROP42/ROP43	1090	519	454	301	207	392	3960
TGME49_010110_9_2550	TGME49_209985;TGME49_210095;TGME49_321700;TGME49_321710	ROP42/ROP43	33085	9040	21535	12160	10281	10147	30301
TGME49_010370_10_2750	TGME49_210370	ROP54	28023	7419	12551	11657	8406	8484	9683
TGME49_010370_31_2200	TGME49_210370	ROP54	6631	344	439	559	169	544	43
TGME49_010370_44_2200	TGME49_210370	ROP54	5752	431	806	265	18	117	77
TGME49_010370_5_2750	TGME49_210370	ROP54	11103	2492	1405	2565	2934	2537	217
TGME49_010370_52_2200	TGME49_210370	ROP54	74776	14118	31555	15833	17072	13021	9117
TGME49_010820_10_3605	TGME49_210820	210820	10037	316	8	3	5	6	0
TGME49_010820_25_3605	TGME49_210820	210820	5638	200	57	229	61	69	6
TGME49_010820_33_3605	TGME49_210820	210820	17999	2356	1005	1112	1085	947	33
TGME49_010820_46_3605	TGME49_210820	210820	12091	942	268	87	17	187	17
TGME49_010820_61_2884	TGME49_210820	210820	2545	213	0	118	152	303	0
TGME49_011260_35_1806	TGME49_211260	ROP26	21887	1491	1316	783	3304	1170	1693
TGME49_011260_39_1806	TGME49_211260	ROP26	10810	1680	4557	3070	2554	5040	87
TGME49_011260_4_2408	TGME49_211260	ROP26	15938	867	3328	866	1582	1057	48
TGME49_011260_54_1806	TGME49_211260	ROP26	9858	1079	3489	1693	324	1096	68
TGME49_011260_58_1806	TGME49_211260	ROP26	7504	888	1660	309	150	306	24
TGME49_011290_13_2468	TGME49_211290	ROP15	10448	1350	1417	1330	1986	2281	86
TGME49_011290_16_2468	TGME49_211290	ROP15	43018	11419	18328	12420	10579	12482	61804
TGME49_011290_34_2468	TGME49_211290	ROP15	3568	220	0	305	89	262	29
TGME49_011290_41_2468	TGME49_211290	ROP15	8818	563	263	169	381	430	8
TGME49_011290_45_2468	TGME49_211290	ROP15	14161	2454	5332	3333	3105	2870	99
TGME49_011460_10_1689	TGME49_211460	MYR4	1098	116	25	35	232	49	7
TGME49_011460_14_1689	TGME49_211460	MYR4	7384	3158	10500	4138	4524	7739	8990
TGME49_011460_58_1126	TGME49_211460	MYR4	4284	217	0	276	21	14	4
TGME49_011460_6_563	TGME49_211460	MYR4	7866	1134	649	985	436	390	8
TGME49_011460_64_1126	TGME49_211460	MYR4	4841	1200	2867	3135	2396	2566	62
TGME49_012300_11_3668	TGME49_212300	GRA32	13410	1711	1361	895	1519	877	28
TGME49_012300_12_2882	TGME49_212300	GRA32	14820	2108	1062	2362	2165	1167	31375
TGME49_012300_13_2882	TGME49_212300	GRA32	8268	536	166	242	174	75	11
TGME49_012300_4_2882	TGME49_212300	GRA32	0	0	0	0	0	0	0
TGME49_012300_8_2358	TGME49_212300	GRA32	24199	1867	4674	4011	2817	5159	76
TGME49_012410_23_930	TGME49_212410	GRA11A	26046	5825	8584	6998	8475	7025	7453
TGME49_012410_30_1395	TGME49_212410	GRA11A	11028	1933	802	2413	2508	2474	16550
TGME49_012410_40_930	TGME49_212410	GRA11A	51701	14195	20925	16353	23965	20731	39617
TGME49_012410_49_465	TGME49_212410	GRA11A	4781	816	1750	792	2036	557	90
TGME49_012410_9_1395	TGME49_212410	GRA11A	19883	4522	6942	4548	2406	4485	7647
TGME49_013070_103_3624	TGME49_213069	213069	19262	1702	2001	626	1486	899	33
TGME49_013070_104_3624	TGME49_213069	213069	7028	1204	105	1764	1173	1119	9074
TGME49_013070_18_5436	TGME49_213069	213069	22555	1197	2358	313	212	660	5
TGME49_013070_74_3624	TGME49_213069	213069	8964	1778	4329	2292	1303	2010	65
TGME49_013070_83_3624	TGME49_213069	213069	26341	819	0	107	42	112	1
TGME49_013070_84_3624	TGME49_213069	213069	8216	666	297	225	183	176	2
TGME49_013070_88_3624	TGME49_213069	213069	8387	107	0	2	2	3	0
TGME49_013070_93_3624	TGME49_213069	213069	2528	679	64	449	266	40	3
TGME49_014080_12_794	TGME49_214080	Toxofilin	23732	4199	8767	5190	4800	3590	3961
TGME49_014080_18_794	TGME49_214080	Toxofilin	9352	3005	5331	4051	3603	2931	1790
TGME49_014080_30_794	TGME49_214080	Toxofilin	15678	5178	13521	6297	6760	7022	304
TGME49_014080_37_794	TGME49_214080	Toxofilin	538	853	78	3445	1498	1913	50
TGME49_014080_40_794	TGME49_214080	Toxofilin	0	0	0	0	0	0	0
TGME49_014410_2_1346	TGME49_214410	214410	4962	396	1615	1161	647	701	12
TGME49_014410_31_1346	TGME49_214410	214410	6247	1031	2490	1596	93	2275	34
TGME49_014410_51_1346	TGME49_214410	214410	4726	411	2944	302	283	1552	27
TGME49_014410_60_1346	TGME49_214410	214410	2348	1700	1350	2869	1971	5555	21163
TGME49_014410_63_673	TGME49_214410	214410	18264	5332	19900	11574	10464	14372	14616
TGME49_015160_13_543	TGME49_215160	215160	1854	0	0	0	0	0	0
TGME49_015160_6_1086	TGME49_215160	215160	2149	38	0	0	4	5	0
TGME49_015160_8_1086	TGME49_215160	215160	4545	580	2	482	243	815	13
TGME49_015220_11_628	TGME49_215220	GRA22	10915	341	959	44	4	42	89
TGME49_015220_19_628	TGME49_215220	GRA22	9832	1053	105	617	234	1403	10
TGME49_015220_35_1256	TGME49_215220	GRA22	58790	7328	5509	5547	5266	4214	250
TGME49_015220_37_628	TGME49_215220	GRA22	8847	1334	500	325	411	1540	29
TGME49_015220_40_1256	TGME49_215220	GRA22	9973	287	2	4	44	30	1
TGME49_015220_41_1256	TGME49_215220	GRA22	20582	1165	2135	927	168	543	21
TGME49_015220_7_628	TGME49_215220	GRA22	53566	3081	4603	2642	2361	3668	2363
TGME49_015360_0_1425	TGME49_215360	GRA62	274	0	0	0	0	0	0
TGME49_015360_17_950	TGME49_215360	GRA62	5024	564	243	143	421	506	32
TGME49_015360_2_950	TGME49_215360	GRA62	6090	1505	644	1768	912	1895	16800
TGME49_015360_22_950	TGME49_215360	GRA62	6325	1528	1239	1114	852	1191	19
TGME49_015360_29_950	TGME49_215360	GRA62	3355	496	1090	393	682	1014	52
TGME49_015770_37_1172	TGME49_215775	ROP8	123136	33718	140664	66032	63654	77946	129535
TGME49_015770_45_586	TGME49_215775	ROP8	13426	4328	7480	6350	4553	7880	153
TGME49_015770_49_1172	TGME49_215775	ROP8	6792	2032	1103	1837	1461	1011	54
TGME49_015770_52_586	TGME49_215775	ROP8	27062	6161	7577	10334	9881	9887	18304
TGME49_015770_57_1172	TGME49_215775	ROP8	191297	46816	65649	60830	56935	60826	52212
TGME49_015780_17_2148	TGME49_215775	ROP8	0	0	0	0	0	0	0
TGME49_015780_18_2148	TGME49_215775	ROP8	3738	1140	2011	1016	1404	909	47
TGME49_015780_26_2148	TGME49_215775	ROP8	7795	2331	6617	2522	3078	4946	108
TGME49_015780_36_1432	TGME49_215775	ROP8	15509	5096	9386	7862	8146	7214	182
TGME49_015910_23_2016	TGME49_215910	215910	37816	4898	6424	8380	6858	9039	283
TGME49_015910_23_4032	TGME49_215910	215910	66348	17234	36538	27578	23743	25665	14250
TGME49_015910_50_5544	TGME49_215910	215910	25701	3439	4206	6285	4145	5213	2986
TGME49_015910_54_1512	TGME49_215910	215910	26086	7781	31844	15896	18694	17087	11965
TGME49_015910_75_5544	TGME49_215910	215910	2060	394	323	443	632	603	7
TGME49_017400_20_2349	TGME49_217400	217400	18371	2217	4105	2269	1167	2964	63
TGME49_017400_28_2349	TGME49_217400	217400	21595	1874	1874	3455	4381	2082	601
TGME49_017400_34_2349	TGME49_217400	217400	34632	7231	11289	14309	10788	11064	88455
TGME49_017400_37_783	TGME49_217400	217400	14004	3252	4490	6691	7984	7620	206
TGME49_017400_79_783	TGME49_217400	217400	32799	5035	2608	2895	7600	5162	1853
TGME49_017430_15_2800	TGME49_217430	PI-1	2701	484	1965	632	1453	873	40
TGME49_017430_19_1680	TGME49_217430	PI-1	4857	2162	11127	3323	2857	3326	75
TGME49_017430_2_2800	TGME49_217430	PI-1	12520	3139	2031	5653	7351	4367	97
TGME49_017430_32_1680	TGME49_217430	PI-1	6859	657	495	488	1079	740	22
TGME49_017430_8_2800	TGME49_217430	PI-1	5465	1026	3474	1117	1532	2731	22289
TGME49_017530_10_1522	TGME49_217530	GRA63	9494	1603	833	2302	988	2255	6114
TGME49_017530_13_1522	TGME49_217530	GRA63	45687	12715	11018	13112	10907	10695	14965
TGME49_017530_23_1522	TGME49_217530	GRA63	41307	9958	32499	21084	17010	16948	49921
TGME49_017530_59_761	TGME49_217530	GRA63	4851	743	381	779	1243	565	13
TGME49_017530_64_1522	TGME49_217530	GRA63	10943	1313	3043	3301	2466	2541	5350
TGME49_017680_14_13108	TGME49_217680	GRA57	89984	18051	120901	53599	67450	83239	39317
TGME49_017680_19_13108	TGME49_217680	GRA57	1096	253	847	499	959	743	14
TGME49_017680_2_13108	TGME49_217680	GRA57	2959	755	1818	1244	599	2761	34
TGME49_017680_4_13108	TGME49_217680	GRA57	2281	501	1740	1024	223	1985	80
TGME49_017680_40_12656	TGME49_217680	GRA57	767	140	281	71	10	13	15
TGME49_018270_24_842	TGME49_218270	ROP48	24067	4631	7263	5483	5810	3470	88
TGME49_018270_27_842	TGME49_218270	ROP48	21137	3134	1023	2306	2382	3183	109
TGME49_018270_3_1263	TGME49_218270	ROP48	41372	10932	27524	24597	20470	20919	1072
TGME49_018270_33_842	TGME49_218270	ROP48	18777	2428	2232	3080	1813	3077	68
TGME49_018270_9_1263	TGME49_218270	ROP48	29770	7179	15113	11598	9166	11669	91862
TGME49_019810_21_4132	TGME49_219810	GRA40	17810	2483	6350	2472	2252	3907	147
TGME49_019810_47_6198	TGME49_219810	GRA40	18857	10688	32727	25370	26185	24160	13391
TGME49_019810_58_6198	TGME49_219810	GRA40	27605	4023	6710	5098	2983	5741	9820
TGME49_019810_76_5165	TGME49_219810	GRA40	40985	4032	2943	3900	3347	4014	102
TGME49_019810_84_4132	TGME49_219810	GRA40	11453	2142	770	2091	1964	2580	1549
TGME49_020240_25_2650	TGME49_220240	GRA31	22125	2204	4307	3892	1211	2093	86
TGME49_020240_35_2650	TGME49_220240	GRA31	59938	4582	6681	8093	9583	6756	23799
TGME49_020240_45_2650	TGME49_220240	GRA31	54608	6994	20240	14478	24560	17114	5380
TGME49_020240_60_2120	TGME49_220240	GRA31	99328	14130	34699	29896	26040	29967	647
TGME49_020240_78_2120	TGME49_220240	GRA31	35302	6841	13190	9907	8205	12944	23036
TGME49_020950_0_696	TGME49_220950	MAF1B	44507	10992	81615	35694	39121	35968	10447
TGME49_020950_15_696	TGME49_220950	MAF1B	37829	7547	33667	27058	24748	27062	12478
TGME49_020950_32_696	TGME49_220950	MAF1B	39209	12629	27013	21630	17353	20317	19286
TGME49_020950_44_696	TGME49_220950	MAF1B	53722	2833	8275	7050	4275	5578	73
TGME49_020950_59_696	TGME49_220950	MAF1B	8343	2259	32266	10111	11862	11006	3090
TGME49_021210_0_1419	TGME49_221210	CYP18	18230	1293	831	856	737	1294	19
TGME49_021210_2_1419	TGME49_221210	CYP18	5823	447	223	73	333	563	6
TGME49_021210_6_1419	TGME49_221210	CYP18	8382	566	642	280	96	414	31
TGME49_022100_14_3165	TGME49_222100	SOS1	31027	4635	2495	4265	4951	3476	6246
TGME49_022100_38_3165	TGME49_222100	SOS1	26070	2443	1723	2455	3678	2269	42
TGME49_022100_45_1899	TGME49_222100	SOS1	12036	2615	1691	2898	2129	3080	73
TGME49_022100_63_1899	TGME49_222100	SOS1	25311	2301	574	1259	1189	1197	28
TGME49_022100_66_2532	TGME49_222100	SOS1	129436	17278	28516	30049	28983	33000	888
TGME49_022170_15_1392	TGME49_222170	GRA17	41430	7725	10758	14125	12906	13766	54322
TGME49_022170_22_1392	TGME49_222170	GRA17	50838	6077	1238	578	485	615	38
TGME49_022170_36_1392	TGME49_222170	GRA17	32493	820	190	22	55	18	3
TGME49_022170_55_1392	TGME49_222170	GRA17	30806	978	26	36	13	36	121
TGME49_022170_62_1392	TGME49_222170	GRA17	27431	1638	255	50	496	157	8
TGME49_023920_12_5304	TGME49_223920	RON3	24755	812	12	193	361	279	232
TGME49_023920_14_4488	TGME49_223920	RON3	49397	2519	2095	922	1008	1430	59
TGME49_023920_23_5304	TGME49_223920	RON3	25402	1289	252	150	672	527	7869
TGME49_023920_30_3264	TGME49_223920	RON3	23640	741	43	1057	113	1123	9091
TGME49_023920_40_3264	TGME49_223920	RON3	24674	1225	711	929	1294	438	27
TGME49_025150_36_886	TGME49_225150	225150	55142	13141	16189	8736	9044	9981	8694
TGME49_025150_51_886	TGME49_225150	225150	23244	2948	1437	1533	1197	2153	44
TGME49_025150_54_1772	TGME49_225150	225150	79236	5631	2291	2665	3444	1793	285
TGME49_025150_75_886	TGME49_225150	225150	30135	5971	1725	5305	6469	4092	14683
TGME49_025150_80_886	TGME49_225150	225150	33433	3431	3618	4720	2298	3569	181
TGME49_025160_14_1434	TGME49_225160	225160	17275	2439	2691	2494	2322	1730	57
TGME49_025160_30_1434	TGME49_225160	225160	33464	10510	38894	14668	15333	18178	34156
TGME49_025160_34_1434	TGME49_225160	225160	21205	2849	7211	4481	3697	4253	4164
TGME49_025160_44_1434	TGME49_225160	225160	22801	5356	9951	11717	9858	10244	9129
TGME49_025160_6_1434	TGME49_225160	225160	23614	2217	2123	1774	3104	3947	30967
TGME49_025200_33_10881	TGME49_225200	225200	19905	1429	1158	1816	874	1742	46
TGME49_025200_40_10881	TGME49_225200	225200	26548	2300	432	2901	3135	4390	64
TGME49_025200_46_11718	TGME49_225200	225200	45745	12849	12022	18002	14850	19595	1106
TGME49_025200_51_1674	TGME49_225200	225200	16156	978	1349	1860	1628	1498	79
TGME49_025200_82_837	TGME49_225200	225200	11479	2496	1386	4712	3969	4043	131
TGME49_025320_28_1246	TGME49_225320	225320	23863	2705	1714	4629	2640	3719	165
TGME49_025320_30_1246	TGME49_225320	225320	37678	4641	10631	6099	4757	4158	4715
TGME49_025320_4_1869	TGME49_225320	225320	17423	913	1580	535	564	937	13
TGME49_025320_58_623	TGME49_225320	225320	19887	4123	6776	3736	2650	3870	171
TGME49_025320_6_1246	TGME49_225320	225320	47196	10805	11350	14403	12431	13454	11814
TGME49_025330_16_768	TGME49_225330	225330	29692	7776	20921	11828	12665	13540	19027
TGME49_025330_19_768	TGME49_225330	225330	52617	8134	18007	16316	10530	11924	21027
TGME49_025330_58_768	TGME49_225330	225330	17005	1940	2288	2740	2950	4527	59
TGME49_025330_66_768	TGME49_225330	225330	68745	11437	25033	17509	16099	19318	15355
TGME49_025330_71_768	TGME49_225330	225330	72872	13986	13717	18459	15284	16642	988
TGME49_025860_28_5208	TGME49_225860	225860	9382	863	3054	1252	666	604	38
TGME49_025860_7_5208	TGME49_225860	225860	17791	1343	169	2346	1732	936	40
TGME49_025860_78_4340	TGME49_225860	225860	23069	1616	3059	3124	2205	1396	12447
TGME49_025860_87_4340	TGME49_225860	225860	2380	277	260	5	5	284	1
TGME49_025860_94_4340	TGME49_225860	225860	1826	1036	178	411	678	707	4
TGME49_026380_19_1138	TGME49_226380	GRA35	64879	10423	8522	5612	6575	6300	4007
TGME49_026380_49_569	TGME49_226380	GRA35	18769	1398	395	895	1126	741	7
TGME49_026380_55_569	TGME49_226380	GRA35	29334	5028	4422	4599	3230	2906	71
TGME49_026380_62_569	TGME49_226380	GRA35	10916	3417	4132	4194	3448	5535	253
TGME49_026380_9_1138	TGME49_226380	GRA35	13009	4626	12903	12991	12486	12809	432
TGME49_026690_10_562	TGME49_226690	226690	12668	3369	2682	4223	2023	3660	77
TGME49_026690_14_843	TGME49_226690	226690	2358	522	18	201	10	85	164
TGME49_026690_24_843	TGME49_226690	226690	3686	335	711	252	1316	493	67
TGME49_026690_25_1124	TGME49_226690	226690	26417	5143	4042	3392	3816	3733	1762
TGME49_026690_4_562	TGME49_226690	226690	3345	1613	3521	3526	3063	3908	89
TGME49_027010_11_872	TGME49_227010	ROP30	34891	7243	7684	12826	11891	10737	945
TGME49_027010_2_872	TGME49_227010	ROP30	25565	2325	3042	3683	1879	1408	415
TGME49_027010_25_436	TGME49_227010	ROP30	73261	9969	15707	10457	10996	11201	303
TGME49_027010_32_436	TGME49_227010	ROP30	20401	4237	5570	4586	5408	7743	6963
TGME49_027010_6_872	TGME49_227010	ROP30	42118	8869	30385	12406	10046	10896	35933
TGME49_027280_19_2260	TGME49_227280	GRA3	43351	21552	75033	64814	64153	68444	2781
TGME49_027280_4_2260	TGME49_227280	GRA3	65910	29078	77598	81132	92329	79156	172329
TGME49_027280_45_1808	TGME49_227280	GRA3	23191	8854	23688	31576	28039	34619	92242
TGME49_027280_50_1808	TGME49_227280	GRA3	73538	24580	73973	81771	72258	73742	129831
TGME49_027280_8_2260	TGME49_227280	GRA3	36430	20097	37455	54713	60055	62866	187535
TGME49_027620_0_1612	TGME49_227620	GRA2	45118	29297	18341	22920	20315	24560	34924
TGME49_027620_4_1209	TGME49_227620	GRA2	141886	29859	22027	16591	17104	21236	47917
TGME49_027620_8_1209	TGME49_227620	GRA2	13652	4098	989	2777	2166	2693	20357
TGME49_027810_19_968	TGME49_227810	ROP11	38000	5310	4417	6618	4742	5230	205
TGME49_027810_24_968	TGME49_227810	ROP11	46376	3700	814	2399	2195	3124	107
TGME49_027810_32_968	TGME49_227810	ROP11	9724	981	1539	519	1103	889	45
TGME49_027810_44_968	TGME49_227810	ROP11	12789	1879	1612	1130	1245	1190	40
TGME49_027810_6_1452	TGME49_227810	ROP11	5579	211	20	267	1	642	6
TGME49_028170_10_7128	TGME49_228170	GRA44	20234	722	105	317	648	226	12
TGME49_028170_12_6600	TGME49_228170	GRA44	10051	122	27	2	1	1	4
TGME49_028170_13_7128	TGME49_228170	GRA44	17472	1539	154	962	780	1164	26
TGME49_028170_24_6072	TGME49_228170	GRA44	18807	173	0	1	9	3	0
TGME49_028170_7_6864	TGME49_228170	GRA44	24263	107	0	2	3	2	0
TGME49_028760_2_1737	TGME49_228760	228760	6470	182	211	3	1	10	1
TGME49_028760_24_1737	TGME49_228760	228760	0	0	0	0	0	0	0
TGME49_028760_30_1737	TGME49_228760	228760	4416	55	0	0	1	1	0
TGME49_028760_32_1737	TGME49_228760	228760	11050	3397	2798	5884	4541	5208	3422
TGME49_028760_59_1737	TGME49_228760	228760	6137	1960	684	3275	1397	3631	4198
TGME49_029010_15_2799	TGME49_229010	RON4	67413	10489	18251	22531	22283	27958	24385
TGME49_029010_20_2799	TGME49_229010	RON4	18529	32	18	42	31	6	0
TGME49_029010_26_3732	TGME49_229010	RON4	49792	1454	1392	813	1077	526	9
TGME49_029010_27_2799	TGME49_229010	RON4	13576	86	908	1	2	4	3
TGME49_029010_5_2799	TGME49_229010	RON4	37019	4703	5315	9912	7179	9581	268
TGME49_029500_1_1086	TGME49_229500	229500	23473	1044	989	974	586	803	9
TGME49_029500_28_1086	TGME49_229500	229500	11597	1614	2435	1499	1535	2684	4720
TGME49_029500_35_1086	TGME49_229500	229500	56581	5205	8307	3147	3352	3816	98
TGME49_029500_4_1086	TGME49_229500	229500	20569	2843	1892	2934	3618	3087	52
TGME49_029500_45_1086	TGME49_229500	229500	20684	2680	1140	2185	2914	1116	71
TGME49_030180_105_5185	TGME49_230180	GRA24	18361	5869	12124	9784	8233	9166	3354
TGME49_030180_4_6222	TGME49_230180	GRA24	29126	4450	4645	6207	4557	7188	12736
TGME49_030180_51_5185	TGME49_230180	GRA24	20183	3061	10133	8483	6768	7497	13281
TGME49_030180_89_5185	TGME49_230180	GRA24	20928	12931	36176	27133	24519	22290	11862
TGME49_030180_96_4148	TGME49_230180	GRA24	25456	5071	2362	6858	9325	7005	52435
TGME49_030350_14_4155	TGME49_230350	RON11	14249	989	206	867	1166	309	8
TGME49_030350_20_3324	TGME49_230350	RON11	1951	969	2472	2482	1884	3214	66
TGME49_030350_23_3324	TGME49_230350	RON11	1999	0	0	0	0	0	0
TGME49_030350_23_4155	TGME49_230350	RON11	2539	58	0	0	2	3	0
TGME49_030350_24_3324	TGME49_230350	RON11	5773	859	1113	281	16	733	5
TGME49_031960_25_6846	TGME49_231960	GRA28	8180	1383	3408	1858	2168	3829	2001
TGME49_031960_40_6846	TGME49_231960	GRA28	12849	1199	5009	978	1565	2269	29
TGME49_031960_46_6846	TGME49_231960	GRA28	12571	6299	16574	13456	16327	10845	19751
TGME49_031960_51_6846	TGME49_231960	GRA28	27097	8299	25428	16658	18074	16398	20332
TGME49_031960_63_6846	TGME49_231960	GRA28	20357	5992	9833	9072	6788	7067	6963
TGME49_032000_11_1442	TGME49_232000	GRA30	11441	3383	4475	5797	8002	5160	2830
TGME49_032000_11_2163	TGME49_232000	GRA30	26691	6794	9124	9542	9713	14917	242
TGME49_032000_15_2163	TGME49_232000	GRA30	29531	11007	18886	18026	22723	20740	1413
TGME49_032000_69_1442	TGME49_232000	GRA30	12008	749	142	139	387	162	367
TGME49_032000_75_721	TGME49_232000	GRA30	10505	5968	22230	11774	9543	14639	1433
TGME49_032020_15_2816	TGME49_232020	RON12	58	0	0	0	0	0	0
TGME49_032020_47_2816	TGME49_232020	RON12	84280	24073	40427	39798	39096	37228	102681
TGME49_032020_7_3520	TGME49_232020	RON12	43494	5513	10355	4562	5012	4781	7538
TGME49_032020_73_2112	TGME49_232020	RON12	37470	3444	893	3088	3534	2437	62
TGME49_032020_95_2816	TGME49_232020	RON12	25909	1407	332	216	1032	438	233
TGME49_034370_17_1233	TGME49_234370	SRS42	6492	369	73	45	83	90	2
TGME49_034370_19_1233	TGME49_234370	SRS42	1524	118	563	229	260	38	1
TGME49_034370_23_1233	TGME49_234370	SRS42	5387	815	2106	791	1178	1955	23
TGME49_034370_30_1233	TGME49_234370	SRS42	3769	1150	1114	1083	1159	1512	29
TGME49_034370_34_1233	TGME49_234370	SRS42	4371	768	1471	1871	1471	1590	104
TGME49_034540_2_3640	TGME49_234540	234540	16467	4067	7159	5513	7097	7576	3568
TGME49_034540_20_3640	TGME49_234540	234540	4563	1050	1413	763	545	1875	21
TGME49_034540_31_2912	TGME49_234540	234540	6418	517	1896	957	661	817	67
TGME49_034540_5_3640	TGME49_234540	234540	15922	1254	9	1746	1092	2247	49
TGME49_034540_55_2184	TGME49_234540	234540	16403	798	165	469	63	195	7
TGME49_034950_10_1588	TGME49_234950	234950	25263	4864	3625	4825	3073	3730	8442
TGME49_034950_2_1588	TGME49_234950	234950	22791	3711	8727	7079	6930	2797	15318
TGME49_034950_21_1191	TGME49_234950	234950	5646	324	596	68	255	53	0
TGME49_034950_24_1191	TGME49_234950	234950	29921	5753	8850	5219	9116	6467	12804
TGME49_034950_7_1588	TGME49_234950	234950	22574	4188	9506	6919	4701	9238	157
TGME49_035130_39_1586	TGME49_235130	RASP1	38031	5669	2071	3693	3024	3192	136
TGME49_035130_49_1586	TGME49_235130	RASP1	14117	2953	5851	6260	6845	5072	1474
TGME49_035130_53_0	TGME49_235130	RASP1	36498	4047	3950	3040	3422	4021	79
TGME49_035130_56_0	TGME49_235130	RASP1	13214	2353	3212	1079	1331	1718	7268
TGME49_035130_66_0	TGME49_235130	RASP1	13189	3045	3472	2428	3767	2138	53
TGME49_036860_16_536	TGME49_236860	236860	5586	468	3	120	368	456	14
TGME49_036860_18_2144	TGME49_236860	236860	7572	2816	3234	4077	4471	3784	229
TGME49_036860_20_1608	TGME49_236860	236860	4252	25	147	114	561	6	5
TGME49_036860_32_536	TGME49_236860	236860	20857	6306	13014	8541	9410	8530	2051
TGME49_036860_34_1876	TGME49_236860	236860	8077	913	2279	2242	181	1314	53
TGME49_036870_1_822	TGME49_236870	GRA42	13503	3869	5563	7820	5679	8089	201
TGME49_036870_15_822	TGME49_236870	GRA42	12529	4830	4780	3445	4011	4217	291
TGME49_036870_21_822	TGME49_236870	GRA42	2363	299	1495	483	947	781	10
TGME49_036870_23_822	TGME49_236870	GRA42	15779	4150	7543	4669	4155	3697	5478
TGME49_036890_1_1712	TGME49_236890	GRA37	12761	3772	8309	6608	6040	5715	155
TGME49_036890_44_1284	TGME49_236890	GRA37	14594	1544	5525	1227	1590	1502	73
TGME49_036890_48_1284	TGME49_236890	GRA37	4688	693	8	1501	1161	161	21
TGME49_037180_26_902	TGME49_237180	237180	8562	562	428	310	285	132	12
TGME49_037180_30_902	TGME49_237180	237180	501	150	0	2	3	446	0
TGME49_037180_34_902	TGME49_237180	237180	10112	852	2675	1055	898	1814	104
TGME49_037180_36_902	TGME49_237180	237180	3233	768	710	547	1047	665	10364
TGME49_037180_41_902	TGME49_237180	237180	56143	9886	11767	14286	11612	11245	7095
TGME49_037230_36_3252	TGME49_237230	MYR3	33705	16614	27913	22506	20825	16179	15963
TGME49_037230_67_2439	TGME49_237230	MYR3	2803	182	16	54	4	3	0
TGME49_037230_75_2439	TGME49_237230	MYR3	18245	3976	4443	3865	3652	5136	84
TGME49_037230_80_2439	TGME49_237230	MYR3	14408	2927	4594	4495	1905	2358	47
TGME49_037500_0_698	TGME49_237500	PPM3A	35743	15688	37849	33153	29261	29186	34866
TGME49_037500_10_698	TGME49_237500	PPM3A	18111	1510	1008	394	1074	1186	23
TGME49_037500_18_698	TGME49_237500	PPM3A	31843	4796	5673	4442	5214	4573	14065
TGME49_037500_22_1745	TGME49_237500	PPM3A	46958	9032	12192	11145	9622	12923	12947
TGME49_037500_9_1396	TGME49_237500	PPM3A	17791	6305	8399	9464	6186	6730	101446
TGME49_037800_18_402	TGME49_237800	GRA11B	11024	1037	1829	1949	609	572	77
TGME49_037800_2_804	TGME49_237800	GRA11B	19514	1971	3740	4362	4192	3215	108
TGME49_037800_26_402	TGME49_237800	GRA11B	76484	18566	25795	30722	33131	25623	101746
TGME49_037800_34_804	TGME49_237800	GRA11B	42557	7110	14657	12661	15265	15239	5013
TGME49_037800_7_804	TGME49_237800	GRA11B	43869	13001	17742	23386	18079	20038	13654
TGME49_037880_28_1437	TGME49_237880	GRA13	14123	1002	109	1427	1168	767	53
TGME49_037880_32_1437	TGME49_237880	GRA13	481	74	0	279	123	2	2
TGME49_037880_38_1437	TGME49_237880	GRA13	4890	1057	5451	1403	3105	1093	77
TGME49_037880_40_1437	TGME49_237880	GRA13	0	0	0	0	0	0	0
TGME49_037880_47_1437	TGME49_237880	GRA13	11319	2783	3480	4866	6574	7418	93
TGME49_039010_13_3185	TGME49_239010	HCE1_TEEGR	36191	8828	14858	8348	9148	10281	2091
TGME49_039010_49_2548	TGME49_239010	HCE1_TEEGR	66953	16045	33528	25082	24868	27584	78576
TGME49_039010_62_2548	TGME49_239010	HCE1_TEEGR	35522	10326	20536	13731	19167	15012	23704
TGME49_039010_70_2548	TGME49_239010	HCE1_TEEGR	37805	9570	23884	14281	15252	12545	1103
TGME49_039010_77_2548	TGME49_239010	HCE1_TEEGR	26514	7968	9813	11834	10815	11081	11748
TGME49_039600_18_2292	TGME49_239600	ROP23	27250	2415	4544	3515	1823	1686	139
TGME49_039600_4_1719	TGME49_239600	ROP23	63185	11895	10375	11554	12496	13632	41401
TGME49_039600_48_1719	TGME49_239600	ROP23	7297	1486	1611	1430	2131	1858	66
TGME49_039600_64_1719	TGME49_239600	ROP23	22151	5419	11486	8295	8808	8317	29107
TGME49_039600_68_1719	TGME49_239600	ROP23	8506	1964	1074	3440	3159	2658	57
TGME49_039740_10_2308	TGME49_239740	GRA14	15019	2381	1901	2987	1002	2557	17764
TGME49_039740_15_2308	TGME49_239740	GRA14	37357	5631	8490	5731	10522	9369	263
TGME49_039740_18_2308	TGME49_239740	GRA14	12186	1966	1235	3035	2565	2066	53
TGME49_039740_39_1731	TGME49_239740	GRA14	41519	4860	5417	2676	3334	2209	4736
TGME49_039740_48_1731	TGME49_239740	GRA14	24889	3220	7951	6221	2879	3799	236
TGME49_040060_25_664	TGME49_240060	IST	6287	971	446	2180	2150	1223	33
TGME49_040060_57_1328	TGME49_240060	IST	17894	4560	3243	7953	8675	5524	9809
TGME49_040060_59_664	TGME49_240060	IST	30032	9873	8380	6210	7810	5541	2539
TGME49_040060_85_1328	TGME49_240060	IST	2285	1663	5002	3479	4603	4120	80
TGME49_040060_88_664	TGME49_240060	IST	50693	10892	20458	10423	12960	9248	7394
TGME49_040090_62_1978	TGME49_240090	ROP34_WNG2	14180	4471	6532	5797	5996	5451	2928
TGME49_040090_64_1978	TGME49_240090	ROP34_WNG2	3254	174	253	29	2	5	1
TGME49_040090_69_1978	TGME49_240090	ROP34_WNG2	8450	560	357	391	9	200	7
TGME49_040090_73_1978	TGME49_240090	ROP34_WNG2	5630	1850	1327	1456	2928	2998	58
TGME49_040090_78_1978	TGME49_240090	ROP34_WNG2	201760	43910	67666	61199	55275	59923	86011
TGME49_041000_1_912	TGME49_241000	ROP51	5082	918	781	685	470	552	16
TGME49_041000_12_912	TGME49_241000	ROP51	19	0	0	0	0	0	0
TGME49_041000_23_608	TGME49_241000	ROP51	15506	1766	8206	3558	5413	4844	136
TGME49_041000_28_608	TGME49_241000	ROP51	5124	131	198	33	38	323	2
TGME49_041000_7_912	TGME49_241000	ROP51	949	14	4	57	1	0	1
TGME49_041610_21_910	TGME49_241610	GRA21	18513	6930	14021	14087	10966	12262	52135
TGME49_041610_31_910	TGME49_241610	GRA21	60769	24742	46180	50293	39357	48159	25887
TGME49_041610_38_1365	TGME49_241610	GRA21	10107	3598	10580	3987	5811	4761	30292
TGME49_041610_40_910	TGME49_241610	GRA21	29542	2348	1714	3573	4035	2010	60
TGME49_041610_6_910	TGME49_241610	GRA21	18817	3961	3889	5879	4111	6299	1492
TGME49_042110_17_521	TGME49_242110	ROP38	11625	941	2332	1177	1290	1807	27
TGME49_042110_20_521	TGME49_242110	ROP38	55405	7624	5537	7051	8074	9917	152
TGME49_042110_28_1042	TGME49_242110	ROP38	17545	4142	3047	5573	5259	4411	6891
TGME49_042110_33_521	TGME49_242110	ROP38	10299	1483	1842	1765	2552	2145	1176
TGME49_042110_46_521	TGME49_242110	ROP38	25911	5880	9547	14484	12655	9704	11194
TGME49_042120_0_834	TGME49_242118	242118	52683	10194	12736	12884	11101	11778	7466
TGME49_042120_1_1251	TGME49_242118	242118	52638	8142	18517	9827	10468	7776	251
TGME49_042120_12_834	TGME49_242118	242118	41460	3981	8075	5847	8627	4027	121
TGME49_042120_2_834	TGME49_242118	242118	17527	1348	2411	3653	4558	3505	276
TGME49_042120_27_834	TGME49_242118	242118	18170	1462	1893	1686	2662	1601	75
TGME49_042230_25_904	TGME49_242230	ROP29	31588	11115	19321	16388	20880	18973	5998
TGME49_042230_27_904	TGME49_242230	ROP29	23295	1491	1141	1301	921	1953	66
TGME49_042230_30_904	TGME49_242230	ROP29	43474	12691	14341	17353	20137	20353	1858
TGME49_042230_47_452	TGME49_242230	ROP29	25161	7627	9066	11409	7948	9708	10232
TGME49_042230_52_452	TGME49_242230	ROP29	70882	8819	19718	15327	18463	13910	536
TGME49_042240_15_1386	TGME49_242240	ROP19A	25874	4724	8072	8694	5605	9560	21809
TGME49_042240_17_924	TGME49_242240	ROP19A	51894	12284	35637	26005	25279	26972	15862
TGME49_042240_2_1386	TGME49_242240	ROP19A	11713	1201	1770	1305	2154	2105	31
TGME49_042240_38_924	TGME49_242240	ROP19A	14963	3755	9610	3822	2690	5535	1388
TGME49_042240_6_1386	TGME49_242240	ROP19A	11546	4046	13805	11260	9106	8502	253
TGME49_042820_1_2528	TGME49_242820	242820	26417	2774	2145	884	1799	1264	36
TGME49_042820_13_2528	TGME49_242820	242820	9658	1336	1589	3894	2234	2168	56157
TGME49_042820_3_2528	TGME49_242820	242820	20270	105	0	176	1	46	4
TGME49_042820_31_1896	TGME49_242820	242820	8238	199	3531	706	45	348	22
TGME49_042820_9_2528	TGME49_242820	242820	10357	34	4	0	0	0	0
TGME49_043690_24_2280	TGME49_243690	243690	602	0	0	0	0	0	0
TGME49_043690_27_2280	TGME49_243690	243690	8898	501	152	354	251	22	10
TGME49_043690_31_2280	TGME49_243690	243690	4076	568	20	48	124	241	0
TGME49_043690_4_2280	TGME49_243690	243690	6173	834	1383	915	2029	1035	32
TGME49_043690_50_1710	TGME49_243690	243690	10917	1801	7387	5075	5160	4441	10141
TGME49_043730_28_1586	TGME49_243730	ROP9	36958	14937	33071	22428	24359	27325	1812
TGME49_043730_34_2379	TGME49_243730	ROP9	6286	1131	54	793	1005	1098	15
TGME49_043730_37_1586	TGME49_243730	ROP9	40063	8578	7165	13487	15236	14604	22370
TGME49_043730_50_1586	TGME49_243730	ROP9	12899	459	1	322	9	52	1
TGME49_043730_7_1586	TGME49_243730	ROP9	7025	794	1228	517	399	679	21
TGME49_044250_39_3345	TGME49_244250	244250	17878	8763	34314	11952	8866	10984	1638
TGME49_044250_41_2676	TGME49_244250	244250	8753	395	783	34	98	318	32
TGME49_044250_51_3345	TGME49_244250	244250	4910	326	1	657	577	884	11
TGME49_044250_53_3345	TGME49_244250	244250	18435	1678	6406	1623	1751	1039	51
TGME49_044250_54_3345	TGME49_244250	244250	5325	628	271	621	366	171	15
TGME49_044530_1_2480	TGME49_244530	GRA47	40770	11958	17215	23073	22094	22673	28592
TGME49_044530_11_2480	TGME49_244530	GRA47	18908	8999	16241	12312	16184	15548	1325
TGME49_044530_32_2480	TGME49_244530	GRA47	6275	1834	1506	1376	2145	1028	36
TGME49_044530_38_1984	TGME49_244530	GRA47	2920	1181	1796	1590	1625	2041	64
TGME49_044530_53_1984	TGME49_244530	GRA47	838	206	0	115	2	1	1
TGME49_046130_0_1449	TGME49_246130	246130	8270	1890	3578	6373	9396	7566	270
TGME49_046130_2_966	TGME49_246130	246130	460	0	0	0	0	0	0
TGME49_046130_24_966	TGME49_246130	246130	1926	217	271	143	22	125	1
TGME49_046130_45_966	TGME49_246130	246130	28	319	0	127	283	241	6
TGME49_046130_9_1449	TGME49_246130	246130	4922	323	200	85	57	157	13
TGME49_046180_22_2068	TGME49_246178;TGME49_246182	246178/246182	5456	693	2394	595	856	853	57
TGME49_046180_27_2068	TGME49_246178;TGME49_246182	246178/246182	17219	1056	2077	2132	1904	2423	35
TGME49_046180_40_2068	TGME49_246178;TGME49_246182	246178/246182	16543	986	2366	955	767	882	57
TGME49_046180_47_2068	TGME49_246178;TGME49_246182	246178/246182	23785	3950	7538	4717	3239	3503	121
TGME49_046180_49_2068	TGME49_246178;TGME49_246182	246178/246182	7105	522	1356	1569	1190	794	33
TGME49_046550_13_997	TGME49_246550	ASP3	13219	1526	6301	4034	2440	6663	2097
TGME49_046550_27_997	TGME49_246550	ASP3	19358	96	0	1	2	1	0
TGME49_046550_28_2991	TGME49_246550	ASP3	3070	51	0	1	1	0	0
TGME49_046550_48_997	TGME49_246550	ASP3	10107	44	0	0	2	2	0
TGME49_046550_68_1994	TGME49_246550	ASP3	20609	1935	398	1599	1485	2367	62
TGME49_046710_11_1724	TGME49_246710	246710	49	0	0	0	0	0	0
TGME49_046710_14_2155	TGME49_246710	246710	7679	2636	4140	2899	3670	3153	227
TGME49_046710_15_1724	TGME49_246710	246710	10479	3172	7642	6827	7085	4964	169
TGME49_046710_19_1724	TGME49_246710	246710	3084	1256	750	1662	971	1403	28
TGME49_046710_8_2155	TGME49_246710	246710	6188	262	2996	186	223	77	7
TGME49_047220_35_3480	TGME49_247220	247220	9087	1531	2102	2687	3157	4033	89
TGME49_047220_42_3480	TGME49_247220	247220	4771	1811	1222	2534	2634	3121	6419
TGME49_047220_47_3480	TGME49_247220	247220	2175	428	0	325	2064	497	832
TGME49_047220_55_3480	TGME49_247220	247220	1705	231	0	300	447	607	7
TGME49_047220_68_3480	TGME49_247220	247220	3122	356	12	296	72	80	9
TGME49_047520_22_2305	TGME49_247520	WIP	2476	366	0	114	267	319	7
TGME49_047520_3_2305	TGME49_247520	WIP	28108	10138	26309	22650	22696	23092	6890
TGME49_047520_49_1844	TGME49_247520	WIP	27875	4098	3496	3767	4292	3843	85
TGME49_047520_56_1844	TGME49_247520	WIP	0	0	0	0	0	0	0
TGME49_047520_77_1844	TGME49_247520	WIP	11689	1729	13	368	591	1428	15
TGME49_047530_21_1266	TGME49_247530	247530	23820	6372	9318	6872	7989	5073	14991
TGME49_047530_28_1266	TGME49_247530	247530	12554	3601	5503	6730	5918	3945	150
TGME49_047530_33_1266	TGME49_247530	247530	83807	16675	27312	21303	19047	18444	4943
TGME49_047530_42_1266	TGME49_247530	247530	35244	12972	26132	22303	22736	21874	1566
TGME49_047530_49_1266	TGME49_247530	247530	11430	2194	8059	7035	3058	3870	5176
TGME49_048510_125_19995	TGME49_248510	248510	42091	1271	973	1142	940	1644	2595
TGME49_048510_132_34658	TGME49_248510	248510	29525	9472	10984	9265	8712	11045	19779
TGME49_048510_154_25327	TGME49_248510	248510	3465	135	0	11	1	41	0
TGME49_048510_21_21328	TGME49_248510	248510	14118	4073	3087	6764	5545	5588	122
TGME49_048510_29_37324	TGME49_248510	248510	21392	7204	7907	11652	15587	12934	13264
TGME49_048990_10_1683	TGME49_248990	248990	6529	941	3949	756	951	1616	48
TGME49_048990_18_1683	TGME49_248990	248990	229	1	0	0	0	1	0
TGME49_048990_20_1683	TGME49_248990	248990	16044	3518	6924	6699	6685	10389	46718
TGME49_048990_23_1683	TGME49_248990	248990	8408	1689	5066	1779	2264	1144	4722
TGME49_048990_45_1122	TGME49_248990	248990	6255	2171	2344	4301	3547	2417	104
TGME49_049990_38_5445	TGME49_249990	GRA70	8888	4201	16036	13337	11041	17750	229
TGME49_049990_48_5445	TGME49_249990	GRA70	5006	642	3851	759	405	2806	35
TGME49_049990_58_5445	TGME49_249990	GRA70	2040	750	190	2669	1284	1587	4407
TGME49_049990_64_5445	TGME49_249990	GRA70	8647	5303	25405	26255	30619	29982	29086
TGME49_049990_80_5445	TGME49_249990	GRA70	21760	3694	47332	12434	11756	13043	459
TGME49_051540_34_580	TGME49_251540	GRA9	18133	7308	20989	16314	13238	12938	9902
TGME49_051540_40_580	TGME49_251540	GRA9	7916	1129	3384	2051	1030	1476	65
TGME49_051540_45_580	TGME49_251540	GRA9	40503	7133	16161	10022	12265	15574	4296
TGME49_051540_52_580	TGME49_251540	GRA9	62425	14515	15961	20701	17510	21480	899
TGME49_051540_59_580	TGME49_251540	GRA9	14131	3169	2063	1846	3364	2521	2113
TGME49_052360_12_477	TGME49_252360	ROP24	30310	9093	20743	15313	14398	16207	3778
TGME49_052360_15_954	TGME49_252360	ROP24	31011	10605	12292	20245	18429	18365	74664
TGME49_052360_21_954	TGME49_252360	ROP24	11235	1325	2713	2992	3475	3692	102
TGME49_052360_40_954	TGME49_252360	ROP24	26412	6536	5420	7406	10091	9045	1470
TGME49_052360_51_954	TGME49_252360	ROP24	25488	1289	281	407	1115	1006	15
TGME49_052500_1_1852	TGME49_252500	252500	15433	2018	3079	2097	1051	1122	69
TGME49_052500_15_1852	TGME49_252500	252500	16591	2722	4208	4748	3871	2644	288
TGME49_052500_39_1389	TGME49_252500	252500	27458	11935	22664	20045	22652	19928	756
TGME49_052500_5_1852	TGME49_252500	252500	56119	4391	4639	3264	2926	3677	7836
TGME49_052500_51_1389	TGME49_252500	252500	24384	868	437	431	551	1900	27
TGME49_053130_10_546	TGME49_253130	253130	2814	75	0	111	0	128	1
TGME49_053130_16_546	TGME49_253130	253130	2263	170	0	172	369	532	0
TGME49_053130_18_546	TGME49_253130	253130	7350	421	396	402	1106	498	24
TGME49_053130_4_546	TGME49_253130	253130	3455	129	4188	230	286	3	1
TGME49_053130_6_546	TGME49_253130	253130	12485	732	832	1899	891	1953	35
TGME49_053330_16_2370	TGME49_253330	BPK1	13089	3275	2381	2523	1655	3260	43
TGME49_053330_17_2370	TGME49_253330	BPK1	7524	1402	2686	2010	1755	965	58
TGME49_053330_2_1896	TGME49_253330	BPK1	15580	2523	4812	2293	1724	2117	52
TGME49_053330_3_1896	TGME49_253330	BPK1	81897	14565	18060	16499	12997	16526	13609
TGME49_053330_44_1422	TGME49_253330	BPK1	0	0	0	0	0	0	0
TGME49_053330_47_1422	TGME49_253330	BPK1	547	0	0	0	0	0	0
TGME49_053330_8_2370	TGME49_253330	BPK1	0	0	0	0	0	0	0
TGME49_053370_29_10318	TGME49_253370	RON4L1	16659	1450	505	1273	1214	2307	35
TGME49_053370_31_3685	TGME49_253370	RON4L1	29471	4213	6746	6522	13765	6922	193
TGME49_053370_31_5896	TGME49_253370	RON4L1	41900	2934	3757	1900	2965	3123	68
TGME49_053370_37_1474	TGME49_253370	RON4L1	4018	539	669	425	12	14	5
TGME49_053370_57_3685	TGME49_253370	RON4L1	15293	802	72	1362	1449	780	26
TGME49_054000_23_2455	TGME49_254000	GRA48	16838	5264	6103	5154	4095	5836	12709
TGME49_054000_49_2455	TGME49_254000	GRA48	31450	2095	176	398	883	707	24
TGME49_054000_58_2455	TGME49_254000	GRA48	11222	111	0	3	2	1	0
TGME49_054000_63_2455	TGME49_254000	GRA48	8926	291	0	62	60	13	0
TGME49_054000_7_2455	TGME49_254000	GRA48	28960	7261	7676	14209	7757	10584	5398
TGME49_054070_10_996	TGME49_254070	254070	7926	2167	21328	13946	13091	12907	114268
TGME49_054070_21_664	TGME49_254070	254070	2014	7	2	0	0	0	0
TGME49_054070_29_664	TGME49_254070	254070	7927	1230	1558	2833	1421	1885	96
TGME49_054070_3_996	TGME49_254070	254070	9521	1322	1055	1151	1069	1383	307
TGME49_054070_6_996	TGME49_254070	254070	8087	1573	2855	2255	1682	949	14
TGME49_054080_18_461	TGME49_254080	254080	6196	1350	415	1545	1456	1028	21
TGME49_054080_20_461	TGME49_254080	254080	3755	843	1078	624	497	267	16
TGME49_054080_29_922	TGME49_254080	254080	7759	1237	1488	4375	2123	1303	103
TGME49_054080_36_461	TGME49_254080	254080	4357	1024	1738	415	911	1336	55
TGME49_054080_5_922	TGME49_254080	254080	3158	394	50	184	131	446	6
TGME49_054470_4_899	TGME49_254470	MYR1	16775	2884	1062	2214	1981	4530	54
TGME49_054470_42_1798	TGME49_254470	MYR1	0	0	0	0	0	0	0
TGME49_054470_56_1798	TGME49_254470	MYR1	23422	4855	4424	4353	3921	2660	1793
TGME49_054470_89_0	TGME49_254470	MYR1	44121	9318	14698	12188	13956	13850	639
TGME49_054470_91_1798	TGME49_254470	MYR1	45569	7679	12953	11357	8681	10928	6164
TGME49_054720_25_842	TGME49_254720	GRA8	4797	957	464	535	866	347	1207
TGME49_054720_38_842	TGME49_254720	GRA8	18483	2622	6586	3600	4888	4294	2530
TGME49_054720_53_842	TGME49_254720	GRA8	32895	6161	8779	6419	6158	7355	26260
TGME49_054720_72_842	TGME49_254720	GRA8	5764	1778	3117	3383	2342	2570	102
TGME49_054720_9_842	TGME49_254720	GRA8	55290	10649	13198	13754	12228	15471	13510
TGME49_054880_1_1360	TGME49_254880	254880	2527	148	0	30	5	4	7
TGME49_054880_21_3060	TGME49_254880	254880	37089	3090	3328	2771	3304	2623	137
TGME49_054880_25_4080	TGME49_254880	254880	3295	173	0	1338	428	1024	13
TGME49_054880_29_1020	TGME49_254880	254880	6490	1228	789	1195	1296	1271	46
TGME49_054880_33_1020	TGME49_254880	254880	11066	1468	2198	1675	1332	3274	36
TGME49_058230_2_1960	TGME49_258230	ROP20	17214	1526	2089	1093	498	1938	61
TGME49_058230_35_980	TGME49_258230	ROP20	48878	5411	5812	7540	5812	6652	39617
TGME49_058230_38_1470	TGME49_258230	ROP20	32311	2510	2518	3183	1409	1512	139
TGME49_058230_47_1470	TGME49_258230	ROP20	50357	13591	24133	23680	21122	28039	16280
TGME49_058230_8_1470	TGME49_258230	ROP20	34825	5708	10394	6932	5578	7397	150
TGME49_058360_18_3340	TGME49_258360	258360	20966	2976	1438	3842	2886	2764	9243
TGME49_058360_3_3340	TGME49_258360	258360	45189	7451	12990	9823	7350	12157	6553
TGME49_058360_3_4008	TGME49_258360	258360	30932	4248	6188	7037	6942	4900	30292
TGME49_058360_55_3340	TGME49_258360	258360	40135	5103	12275	7870	6450	11607	188
TGME49_058360_9_3340	TGME49_258360	258360	33	0	0	0	0	0	0
TGME49_058370_1_2200	TGME49_258370	ROP28	18669	2958	4790	3995	3500	3128	1565
TGME49_058370_12_1760	TGME49_258370	ROP28	35635	6009	10789	6293	10738	5003	1854
TGME49_058370_13_2200	TGME49_258370	ROP28	13441	3634	4413	3592	3419	4626	2747
TGME49_058370_25_2200	TGME49_258370	ROP28	44891	4772	8766	7188	5158	5656	7208
TGME49_058370_44_1760	TGME49_258370	ROP28	10924	815	224	805	221	461	5
TGME49_058460_10_1455	TGME49_258462	258462	18046	3040	10684	7098	4033	7260	22334
TGME49_058460_22_1455	TGME49_258462	258462	4710	1617	2698	3059	1934	1534	34
TGME49_058460_29_1455	TGME49_258462	258462	850	442	147	420	1158	140	20
TGME49_058460_36_1455	TGME49_258462	258462	1081	128	0	468	90	31	3653
TGME49_058460_4_1455	TGME49_258462	258462	1975	414	861	1214	1070	530	59
TGME49_058580_21_2284	TGME49_258580	ROP17	38876	5700	15232	8162	7724	7118	187
TGME49_058580_39_1713	TGME49_258580	ROP17	27799	2125	2039	1050	812	1337	25
TGME49_058580_52_1713	TGME49_258580	ROP17	29342	4141	38643	7320	10419	5682	1596
TGME49_058580_59_2284	TGME49_258580	ROP17	0	0	0	0	0	0	0
TGME49_058580_66_2284	TGME49_258580	ROP17	14626	1309	2316	530	581	487	19
TGME49_058660_3_2895	TGME49_258660	ROP6	21410	9400	24219	12463	14550	14557	15436
TGME49_058660_31_2316	TGME49_258660	ROP6	15973	998	168	1094	2785	288	24
TGME49_058660_39_2316	TGME49_258660	ROP6	28486	6116	5275	7214	7886	4925	28233
TGME49_058660_48_2316	TGME49_258660	ROP6	15239	422	69	279	40	158	5
TGME49_058660_64_2316	TGME49_258660	ROP6	46492	11660	26250	23438	23874	22443	31110
TGME49_058800_13_704	TGME49_258800	ROP31	10349	2835	4646	3188	3564	5239	478
TGME49_058800_15_704	TGME49_258800	ROP31	20627	2369	4669	3435	2634	4478	109
TGME49_058800_24_704	TGME49_258800	ROP31	25440	3945	6003	3515	2848	4622	265
TGME49_058800_32_352	TGME49_258800	ROP31	86282	18736	28502	21594	21327	24045	34739
TGME49_058800_8_704	TGME49_258800	ROP31	23032	7075	19910	13972	11712	13858	8423
TGME49_058870_1_5466	TGME49_258870	CST7	12776	831	662	164	465	612	8
TGME49_058870_10_5466	TGME49_258870	CST7	38362	6211	8095	7356	5906	7253	144
TGME49_058870_17_5466	TGME49_258870	CST7	25789	3936	773	4574	4067	2326	2963
TGME49_058870_22_5466	TGME49_258870	CST7	6252	271	206	59	17	32	1
TGME49_058870_38_4555	TGME49_258870	CST7	112752	13661	10002	6568	6256	6256	3377
TGME49_059830_33_818	TGME49_259830	DGK2	36168	2218	1939	1531	870	845	6304
TGME49_059830_52_1636	TGME49_259830	DGK2	44152	3366	284	1508	1703	2439	45
TGME49_059830_54_818	TGME49_259830	DGK2	40404	10293	13180	17354	17336	13409	695
TGME49_059830_83_0	TGME49_259830	DGK2	31507	1586	647	1637	1264	1909	106
TGME49_059830_96_0	TGME49_259830	DGK2	71676	4047	5546	2171	1683	2572	107
TGME49_060520_1_1748	TGME49_260520	CST6_GRA53	7699	771	742	480	687	768	55
TGME49_060520_20_1748	TGME49_260520	CST6_GRA53	2754	627	105	389	72	93	6
TGME49_060520_33_1748	TGME49_260520	CST6_GRA53	16232	2539	5939	6509	3989	4370	149
TGME49_060520_38_1311	TGME49_260520	CST6_GRA53	9148	1250	1387	1831	3271	2089	59
TGME49_060520_44_1311	TGME49_260520	CST6_GRA53	6337	1240	854	590	1194	1282	19
TGME49_061440_13_3091	TGME49_261440	ARO	6447	22	0	66	43	3	1
TGME49_061440_4_2529	TGME49_261440	ARO	6248	63	0	1	0	0	0
TGME49_061440_4_4215	TGME49_261440	ARO	10344	1563	3	111	129	154	0
TGME49_061440_7_2529	TGME49_261440	ARO	22228	799	51	212	363	186	19
TGME49_061440_9_3653	TGME49_261440	ARO	4305	39	0	167	1	288	2
TGME49_061740_14_1308	TGME49_261740	ROP47	7134	706	0	177	433	530	4
TGME49_061740_2_1308	TGME49_261740	ROP47	1145	47	0	0	1	0	0
TGME49_061740_22_1308	TGME49_261740	ROP47	0	0	0	0	0	0	0
TGME49_061740_7_1308	TGME49_261740	ROP47	0	0	0	0	0	0	0
TGME49_061740_8_1308	TGME49_261740	ROP47	19913	2235	846	2063	1225	2348	111
TGME49_061750_14_4200	TGME49_261750	RON10	26358	7202	8929	12208	8075	10542	13447
TGME49_061750_18_4200	TGME49_261750	RON10	3980	395	5275	435	746	16	88
TGME49_061750_26_3360	TGME49_261750	RON10	4343	820	860	1628	1454	1268	2383
TGME49_061750_30_4200	TGME49_261750	RON10	0	0	0	0	0	0	0
TGME49_061750_31_5040	TGME49_261750	RON10	59174	3587	3434	4920	4986	4577	703
TGME49_062050_11_1575	TGME49_262050	ROP39	24359	11233	17840	18335	23262	17540	6893
TGME49_062050_14_1050	TGME49_262050	ROP39	30180	5794	6216	6200	5286	7477	3623
TGME49_062050_24_1050	TGME49_262050	ROP39	55631	14707	16374	22117	20258	18383	14187
TGME49_062050_29_1050	TGME49_262050	ROP39	18103	2882	5924	2520	1677	1059	54
TGME49_062050_46_525	TGME49_262050	ROP39	25009	10495	16839	20028	14971	28914	9027
TGME49_062400_10_7406	TGME49_262400	262400	8932	1126	1273	1204	1120	2122	64
TGME49_062400_10_8694	TGME49_262400	262400	7642	974	1107	665	155	414	12
TGME49_062400_22_8372	TGME49_262400	262400	10037	2500	3194	4309	4282	4190	139
TGME49_062400_28_7406	TGME49_262400	262400	20902	6565	18274	8176	10537	14637	20653
TGME49_062400_8_8050	TGME49_262400	262400	39495	11902	16467	11472	14462	9076	2338
TGME49_062730_15_2865	TGME49_262730	ROP16	44744	14339	19760	17030	21186	22865	38260
TGME49_062730_27_2865	TGME49_262730	ROP16	19669	3082	1014	2843	2496	3870	526
TGME49_062730_35_2292	TGME49_262730	ROP16	14650	2823	6180	5834	4582	6076	3860
TGME49_062730_52_2292	TGME49_262730	ROP16	11838	2499	3554	3222	3009	2188	2294
TGME49_062730_75_2865	TGME49_262730	ROP16	8439	506	1404	524	177	607	11937
TGME49_062920_1_676	TGME49_262920	DEGP	10515	1864	13589	2234	2778	3116	144
TGME49_062920_15_676	TGME49_262920	DEGP	13830	4237	11516	4768	6514	5791	1733
TGME49_062920_33_338	TGME49_262920	DEGP	3028	663	168	516	163	186	1
TGME49_062920_37_676	TGME49_262920	DEGP	3097	982	1217	1016	876	473	17
TGME49_062920_5_676	TGME49_262920	DEGP	1083	25	0	2	0	1	0
TGME49_063220_2_932	TGME49_263220	ROP21	33357	7717	11094	8970	7724	9698	325
TGME49_063220_42_1864	TGME49_263220	ROP21	62765	11321	12203	12620	15750	12782	9087
TGME49_063220_50_1864	TGME49_263220	ROP21	17945	4358	4348	5565	6779	4601	67
TGME49_063220_70_932	TGME49_263220	ROP21	48536	5938	10349	7007	9220	16014	22016
TGME49_063220_99_0	TGME49_263220	ROP21	23863	5161	2876	3855	5883	5113	139
TGME49_064600_22_1311	TGME49_264600	264600	3079	176	584	122	132	323	32
TGME49_064600_28_1311	TGME49_264600	264600	25340	5226	5538	8312	7000	10723	930
TGME49_064600_35_874	TGME49_264600	264600	146	12	0	0	0	0	0
TGME49_064600_36_1311	TGME49_264600	264600	200	82	1	39	115	48	0
TGME49_064600_5_1311	TGME49_264600	264600	7268	905	2168	484	659	1202	43
TGME49_064660_13_2432	TGME49_264660	CST1	6500	690	202	634	800	305	7
TGME49_064660_21_2736	TGME49_264660	CST1	0	0	0	0	0	0	0
TGME49_064660_24_1824	TGME49_264660	CST1	27269	4255	6343	7231	4475	3641	5908
TGME49_064660_25_3952	TGME49_264660	CST1	1580	285	400	1260	552	2154	32
TGME49_064660_30_2128	TGME49_264660	CST1	105823	22123	36938	30907	27271	31244	44350
TGME49_066050_1_842	TGME49_266050	266050	2579	800	3231	2950	1298	1563	49
TGME49_066050_23_842	TGME49_266050	266050	16403	2561	5337	4998	2076	1734	145
TGME49_066050_30_842	TGME49_266050	266050	20374	6140	10547	6200	5914	5989	128
TGME49_066050_33_842	TGME49_266050	266050	23549	3893	6486	7072	7051	7912	42190
TGME49_066050_6_842	TGME49_266050	266050	0	0	0	0	0	0	0
TGME49_066430_0_720	TGME49_266435	266435	185	0	0	0	0	0	0
TGME49_066430_16_480	TGME49_266435	266435	2653	122	0	98	35	3	2
TGME49_066430_21_480	TGME49_266435	266435	14908	1848	520	1055	823	685	6053
TGME49_066430_26_480	TGME49_266435	266435	4201	186	146	36	27	45	1
TGME49_066440_10_1138	TGME49_266435	266435	11025	537	304	29	7	669	0
TGME49_066440_12_2276	TGME49_266435	266435	1159	15	0	1	0	0	0
TGME49_066440_15_1138	TGME49_266435	266435	20560	1165	1582	468	363	226	430
TGME49_066440_23_1138	TGME49_266435	266435	7675	969	1893	1873	671	2588	1616
TGME49_066440_67_2276	TGME49_266435	266435	11410	1234	1502	2661	933	1949	51
TGME49_067740_3_1100	TGME49_267740	267740	9315	2476	621	886	1194	467	8529
TGME49_067740_39_550	TGME49_267740	267740	14583	1878	863	1505	2586	2436	90
TGME49_067740_49_550	TGME49_267740	267740	5808	1083	9621	2336	2255	2135	377
TGME49_068760_12_2152	TGME49_268760	268760	12062	1860	2350	2637	1722	2797	73
TGME49_068760_23_2152	TGME49_268760	268760	155102	31454	35587	30927	31699	27351	32592
TGME49_068760_28_2152	TGME49_268760	268760	63635	11285	6794	10628	12522	11756	27321
TGME49_068760_41_2152	TGME49_268760	268760	11946	2572	2857	3306	3758	4027	102
TGME49_068760_7_2152	TGME49_268760	268760	130408	18047	19337	19085	18185	16966	29304
TGME49_068790_17_942	TGME49_268790	GRA58	5801	1012	16452	5900	5369	5517	352
TGME49_068790_20_942	TGME49_268790	GRA58	9420	2009	1362	4409	3572	6007	75
TGME49_068790_25_942	TGME49_268790	GRA58	7143	877	55	177	219	219	3392
TGME49_068790_29_942	TGME49_268790	GRA58	8612	1679	5567	2023	1866	3413	74
TGME49_068790_9_942	TGME49_268790	GRA58	1713	261	5	51	463	248	2
TGME49_068900_1_4644	TGME49_268900	GRA10	64110	815	1	55	163	19	1
TGME49_068900_18_3096	TGME49_268900	GRA10	55298	18144	25514	20776	21628	25865	664
TGME49_068900_2_3096	TGME49_268900	GRA10	33540	1423	23	677	346	180	6
TGME49_068900_27_3870	TGME49_268900	GRA10	26151	1959	3378	3358	3673	2275	7143
TGME49_068900_76_3870	TGME49_268900	GRA10	16270	122	79	296	134	74	0
TGME49_068970_13_1269	TGME49_268970	268970	6221	490	1966	919	611	604	4
TGME49_068970_17_1269	TGME49_268970	268970	14106	1010	4513	1081	2018	1038	78
TGME49_068970_20_1269	TGME49_268970	268970	49920	10636	22637	16326	15883	16926	12020
TGME49_068970_44_846	TGME49_268970	268970	37713	12775	34932	16429	19965	19139	21425
TGME49_068970_9_1269	TGME49_268970	268970	44100	11906	12177	15062	17780	17410	2307
TGME49_069460_14_1728	TGME49_269460	EFPP	33526	4546	8825	5255	5004	3153	6351
TGME49_069460_21_3456	TGME49_269460	EFPP	19896	1782	90	880	119	736	18
TGME49_069460_41_6048	TGME49_269460	EFPP	65503	6065	10363	9701	9673	7173	44467
TGME49_069460_5_5184	TGME49_269460	EFPP	23569	4242	5832	6471	4402	3920	152
TGME49_069460_6_864	TGME49_269460	EFPP	12682	1129	509	988	1060	768	7802
TGME49_069690_1_1502	TGME49_269690	GRA29	7280	3906	3534	4544	6232	2916	173
TGME49_069690_14_2253	TGME49_269690	GRA29	82598	11666	19242	17981	14363	13972	20706
TGME49_069690_18_1502	TGME49_269690	GRA29	7479	618	259	602	1259	746	6
TGME49_069690_40_2253	TGME49_269690	GRA29	46487	8114	15997	12985	13142	13370	5709
TGME49_069690_9_2253	TGME49_269690	GRA29	28342	3915	6322	4748	5922	3807	3592
TGME49_069880_13_771	TGME49_269885	TLN1	3451	535	171	1888	810	1817	31
TGME49_069880_18_771	TGME49_269885	TLN1	289	35	0	4	10	3	0
TGME49_069880_21_771	TGME49_269885	TLN1	6982	152	16	37	4	11	1
TGME49_069880_3_771	TGME49_269885	TLN1	1408	213	152	51	192	55	3
TGME49_069880_7_771	TGME49_269885	TLN1	9995	2060	2337	4260	3154	3914	136
TGME49_069890_23_810	TGME49_269885	TLN1	7098	936	191	381	149	1379	13
TGME49_069890_28_810	TGME49_269885	TLN1	4339	180	23	517	234	70	5
TGME49_069890_55_0	TGME49_269885	TLN1	22522	1299	2088	1570	1211	1409	630
TGME49_069890_59_0	TGME49_269885	TLN1	0	0	0	0	0	0	0
TGME49_069890_73_0	TGME49_269885	TLN1	3639	723	1485	1372	517	568	26
TGME49_069920_0_6762	TGME49_269920	269920	42621	6802	23727	7266	7811	10748	303
TGME49_069920_20_8232	TGME49_269920	269920	20949	655	524	514	275	410	4
TGME49_069920_25_8232	TGME49_269920	269920	25069	3065	5161	5218	6725	5618	162
TGME49_069920_4_8232	TGME49_269920	269920	14114	1361	1159	1473	2040	1507	41
TGME49_069920_5_5880	TGME49_269920	269920	17893	1311	904	739	937	801	33
TGME49_069950_24_4930	TGME49_269950	GRA61	23147	3180	203	1702	1101	2185	8982
TGME49_069950_44_4930	TGME49_269950	GRA61	17618	6065	4127	6257	6596	5331	4168
TGME49_069950_76_4930	TGME49_269950	GRA61	6483	1005	2185	1279	1380	868	36
TGME49_069950_82_4930	TGME49_269950	GRA61	5455	1706	349	407	175	159	36
TGME49_069950_9_4930	TGME49_269950	GRA61	4898	408	0	125	376	176	5
TGME49_070200_27_2950	TGME49_270200	270200	12252	1707	2462	3733	3216	2617	96
TGME49_070200_52_2360	TGME49_270200	270200	6049	621	8	35	291	31	2
TGME49_070200_53_2950	TGME49_270200	270200	555	105	0	1	2	34	0
TGME49_070200_63_2360	TGME49_270200	270200	7111	904	387	423	684	770	13
TGME49_070200_70_1770	TGME49_270200	270200	8735	1644	669	3748	2930	3653	65
TGME49_070240_1_1659	TGME49_270240	MAG1	23486	4622	3070	7081	5738	4509	14207
TGME49_070240_10_1659	TGME49_270240	MAG1	9988	2117	1944	1265	2158	920	18
TGME49_070240_14_1659	TGME49_270240	MAG1	19109	3307	3303	7161	5709	5641	111
TGME49_070240_45_1659	TGME49_270240	MAG1	45792	4968	4042	4876	6091	7840	275
TGME49_070240_57_1106	TGME49_270240	MAG1	23585	2661	7786	4485	4757	3199	471
TGME49_070250_10_1868	TGME49_270250	GRA1	6225	777	2986	1663	988	667	20
TGME49_070250_14_1868	TGME49_270250	GRA1	7689	86	0	231	141	2	4
TGME49_070250_21_1868	TGME49_270250	GRA1	1731	124	231	190	76	9	25
TGME49_070250_22_1401	TGME49_270250	GRA1	23297	2050	1232	882	2185	939	26
TGME49_070250_6_1868	TGME49_270250	GRA1	9338	0	0	1	0	0	0
TGME49_070320_105_1065	TGME49_270320	PPM3C	11274	1316	3623	1498	1456	1400	108
TGME49_070320_34_2130	TGME49_270320	PPM3C	33806	3272	4750	3585	3193	4231	2738
TGME49_070320_48_1065	TGME49_270320	PPM3C	4932	1538	6417	2919	2917	4366	3261
TGME49_070320_62_1065	TGME49_270320	PPM3C	28502	2594	5931	5933	5271	8894	190
TGME49_070320_68_3195	TGME49_270320	PPM3C	38217	2662	12729	10655	8351	6359	23025
TGME49_070700_19_2584	TGME49_270700	MYR2	54773	9951	15496	16887	12066	14489	14432
TGME49_070700_2_2584	TGME49_270700	MYR2	22989	2989	8058	4773	3546	5648	121
TGME49_070700_26_2584	TGME49_270700	MYR2	24314	10384	28908	19620	19287	16282	24414
TGME49_070700_43_2584	TGME49_270700	MYR2	16378	2418	3517	2245	3135	1743	71
TGME49_070700_65_1938	TGME49_270700	MYR2	19598	3781	4428	5337	4633	4201	3016
TGME49_070920_14_1040	TGME49_270920	ROP32	56219	7062	8022	5989	8402	5355	8565
TGME49_070920_27_1040	TGME49_270920	ROP32	9033	2809	8759	4381	5004	4782	267
TGME49_070920_28_520	TGME49_270920	ROP32	40448	8185	10458	15038	13907	13402	25639
TGME49_070920_38_520	TGME49_270920	ROP32	20307	3962	3388	5631	5160	6046	2011
TGME49_070920_9_520	TGME49_270920	ROP32	40253	4790	11286	5296	5125	4510	186
TGME49_071270_2_5028	TGME49_271270	271270	11727	2333	1414	2331	2492	2768	85
TGME49_071270_24_5028	TGME49_271270	271270	2723	33	0	0	1	1	0
TGME49_071270_6_5028	TGME49_271270	271270	27123	740	698	610	325	821	47
TGME49_071270_71_4190	TGME49_271270	271270	0	0	0	0	0	0	0
TGME49_071270_9_5028	TGME49_271270	271270	5167	501	729	281	132	154	56
TGME49_072420_113_5300	TGME49_272420	LCAT	32243	13353	24235	31494	30481	27811	3165
TGME49_072420_124_5300	TGME49_272420	LCAT	11863	1236	1644	1927	1074	1333	1757
TGME49_072420_32_4240	TGME49_272420	LCAT	8599	1966	2005	3339	2262	2261	9540
TGME49_072420_67_3180	TGME49_272420	LCAT	2914	1219	4888	3095	2085	3033	73
TGME49_072420_95_5300	TGME49_272420	LCAT	36948	5596	5271	6041	6403	4878	7175
TGME49_072460_0_2550	TGME49_272460	GRA72	619	0	0	0	0	1	0
TGME49_072460_12_2550	TGME49_272460	GRA72	47	0	0	0	0	0	0
TGME49_072460_21_2550	TGME49_272460	GRA72	69	2	0	0	0	0	0
TGME49_072460_45_2040	TGME49_272460	GRA72	949	62	0	1	129	5	0
TGME49_072460_46_2550	TGME49_272460	GRA72	20497	1951	1408	1898	1541	2969	53
TGME49_073860_21_950	TGME49_273860	273860	7697	1375	2493	1181	1701	1128	34
TGME49_073860_29_950	TGME49_273860	273860	8377	317	0	311	356	612	7
TGME49_073860_3_1425	TGME49_273860	273860	13651	2316	5599	3928	2545	2296	55
TGME49_073860_32_950	TGME49_273860	273860	6287	1242	1822	3578	3607	4308	82
TGME49_073860_34_950	TGME49_273860	273860	15749	6265	10009	6570	8865	11091	329
TGME49_073980_1_882	TGME49_273980	273980	9840	2929	500	6504	3642	5035	22894
TGME49_073980_18_588	TGME49_273980	273980	315	0	0	0	0	0	0
TGME49_073980_39_588	TGME49_273980	273980	5013	357	374	77	807	500	17
TGME49_073980_6_882	TGME49_273980	273980	3485	190	14	774	906	260	167
TGME49_073980_8_882	TGME49_273980	273980	2339	265	317	479	311	291	5
TGME49_075440_1_2500	TGME49_275440	GRA6	7429	2303	3223	2550	1737	2247	103
TGME49_075440_24_2500	TGME49_275440	GRA6	12665	8640	32062	15893	15920	13982	6418
TGME49_075440_27_2500	TGME49_275440	GRA6	6627	1699	4729	1238	3933	1369	2110
TGME49_075440_7_2500	TGME49_275440	GRA6	12538	2926	1522	3862	4249	1957	19470
TGME49_075440_79_1875	TGME49_275440	GRA6	1509	1661	1834	2230	1648	1520	218
TGME49_075460_19_1034	TGME49_275460	275460	14081	4542	3276	8444	7312	7857	175
TGME49_075460_25_1034	TGME49_275460	275460	9758	497	94	400	33	128	11
TGME49_075460_29_1034	TGME49_275460	275460	13886	2433	3194	2382	5042	2281	81
TGME49_075460_34_1034	TGME49_275460	275460	1011	96	127	3	4	78	0
TGME49_075460_47_1034	TGME49_275460	275460	29698	7280	11475	8683	8300	14652	205
TGME49_075470_21_1480	TGME49_275470	GRA15	24330	4819	14940	8607	9703	6697	17487
TGME49_075470_28_740	TGME49_275470	GRA15	28960	8892	18864	13833	11276	11737	5475
TGME49_075470_35_1480	TGME49_275470	GRA15	5323	528	0	490	763	1255	10
TGME49_075470_4_1480	TGME49_275470	GRA15	1061	174	0	421	588	163	8
TGME49_075470_40_740	TGME49_275470	GRA15	43846	11139	36171	25974	23226	28970	17916
TGME49_075860_26_674	TGME49_275860	GRA12B	14199	2931	1416	3418	3147	2663	72
TGME49_075860_39_1348	TGME49_275860	GRA12B	0	0	0	0	0	0	0
TGME49_075860_41_1348	TGME49_275860	GRA12B	21292	4263	3919	5977	5663	4770	679
TGME49_075860_46_674	TGME49_275860	GRA12B	12562	5058	11558	11127	8951	9612	7988
TGME49_075860_55_1348	TGME49_275860	GRA12B	35483	2429	2783	1486	2351	1604	57
TGME49_076130_1_5616	TGME49_276130	CPC2	3649	317	0	127	7	343	2
TGME49_076130_10_8736	TGME49_276130	CPC2	8046	601	75	290	150	361	11
TGME49_076130_22_6864	TGME49_276130	CPC2	5942	131	3	42	0	3	2
TGME49_076130_43_6864	TGME49_276130	CPC2	16463	968	1646	348	1003	1991	96
TGME49_076130_6_5616	TGME49_276130	CPC2	178266	17705	19335	14900	16175	16027	23963
TGME49_076210_23_433	TGME49_276210	276210	25868	2563	2267	2740	2865	1648	1092
TGME49_076210_26_433	TGME49_276210	276210	12701	2470	2778	3810	2947	3981	174
TGME49_076210_3_1299	TGME49_276210	276210	4373	4	0	1	0	0	0
TGME49_076210_33_866	TGME49_276210	276210	2201	308	0	3	5	8	0
TGME49_076210_37_866	TGME49_276210	276210	8250	1680	1384	2835	3475	2870	116
TGME49_077230_19_489	TGME49_277230	277230	1222	151	627	162	88	274	6
TGME49_077230_2_978	TGME49_277230	277230	4739	495	1145	730	1215	1129	34
TGME49_077230_21_978	TGME49_277230	277230	4424	1295	2238	1937	1895	2897	49
TGME49_077230_5_489	TGME49_277230	277230	3046	321	750	845	355	1514	31
TGME49_077230_50_489	TGME49_277230	277230	1277	284	147	395	1128	1083	6543
TGME49_077240_18_3250	TGME49_277240	NTPase I	6884	1829	4783	3374	4387	4160	2229
TGME49_077240_39_3250	TGME49_277240	NTPase I	730	0	0	6	0	0	0
TGME49_077240_43_3250	TGME49_277240	NTPase I	1397	2045	3081	6243	3595	7726	770
TGME49_077240_7_3250	TGME49_277240	NTPase I	931	87	0	1	2	1	1
TGME49_077240_72_2600	TGME49_277240	NTPase I	4685	789	1726	3105	2593	2367	72
TGME49_077270_12_930	TGME49_277270	NTPase II	17761	6899	13171	15394	12309	10853	7036
TGME49_077270_29_930	TGME49_277270	NTPase II	98985	29503	63574	49117	51827	43006	76910
TGME49_077270_39_930	TGME49_277270	NTPase II	3827	456	31	1610	1285	862	36
TGME49_077270_51_930	TGME49_277270	NTPase II	42802	10736	48881	20759	22901	20200	21454
TGME49_077270_7_1395	TGME49_277270	NTPase II	77160	17824	26433	26192	27141	23591	22408
TGME49_077720_11_1432	TGME49_277720	277720	9875	863	987	545	955	1089	57
TGME49_077720_32_1432	TGME49_277720	277720	5867	1598	265	1975	2450	1900	2079
TGME49_077720_67_716	TGME49_277720	277720	9752	1656	4530	3241	4345	5643	5042
TGME49_077720_89_1432	TGME49_277720	277720	994	10	0	0	1	4	0
TGME49_078510_3_2826	TGME49_278510	PPM3F	38914	6005	5738	5781	6183	6244	3277
TGME49_078510_44_2826	TGME49_278510	PPM3F	32723	2443	2189	3283	4577	3892	1228
TGME49_078510_57_1884	TGME49_278510	PPM3F	50439	2865	1634	2962	1901	3124	957
TGME49_078510_67_1884	TGME49_278510	PPM3F	22596	1875	4500	3411	2490	1625	123
TGME49_078510_7_2826	TGME49_278510	PPM3F	10027	328	357	198	159	50	29
TGME49_079350_24_972	TGME49_279350	279350	10743	1835	7472	3247	5654	2326	91
TGME49_079350_31_972	TGME49_279350	279350	9443	3370	7019	7427	6616	8287	9372
TGME49_079350_35_972	TGME49_279350	279350	9337	2213	398	5381	2955	4031	67
TGME49_079350_45_972	TGME49_279350	279350	9592	1157	297	218	279	710	20
TGME49_079350_7_972	TGME49_279350	279350	4562	775	0	966	1486	1616	21
TGME49_079420_24_507	TGME49_279420	279420	17381	695	1852	1166	730	125	16
TGME49_079420_25_507	TGME49_279420	279420	12221	1179	1025	442	1131	815	13340
TGME49_079420_28_1014	TGME49_279420	279420	2229	90	237	40	0	2	17
TGME49_079420_30_507	TGME49_279420	279420	14036	6575	20986	15429	11718	18266	11725
TGME49_079420_54_1014	TGME49_279420	279420	21434	3575	3763	3061	4043	2024	79
TGME49_080380_14_1140	TGME49_280380	280380	25971	5934	15755	9135	12104	10384	3101
TGME49_080380_31_570	TGME49_280380	280380	2401	453	1268	461	321	529	19615
TGME49_080380_41_1140	TGME49_280380	280380	35403	6465	6873	7622	8801	7823	5109
TGME49_080380_43_570	TGME49_280380	280380	14297	5879	15580	8327	10965	13831	361
TGME49_080380_7_1710	TGME49_280380	280380	51151	11382	19506	15406	11749	18612	2136
TGME49_080480_1_942	TGME49_280480	280480	9494	848	4	1183	765	1309	16
TGME49_080480_18_942	TGME49_280480	280480	0	0	0	0	0	0	0
TGME49_080480_2_1256	TGME49_280480	280480	6698	448	20	739	1021	285	7
TGME49_080480_4_942	TGME49_280480	280480	3118	156	245	74	260	6	4
TGME49_080480_8_942	TGME49_280480	280480	4407	366	621	439	253	297	5
TGME49_080670_1_1872	TGME49_280670	280670	9148	672	368	1139	381	2340	21
TGME49_080670_1_2496	TGME49_280670	280670	4046	641	5339	2116	711	559	24
TGME49_080670_33_1248	TGME49_280670	280670	17727	2217	1302	843	1790	1558	4164
TGME49_080670_42_1248	TGME49_280670	280670	13098	4240	11104	8760	7210	7586	255
TGME49_080670_9_2496	TGME49_280670	280670	12800	392	5	72	434	364	0
TGME49_081670_10_963	TGME49_281675	ROP45	9922	2070	1119	4910	3921	4188	82
TGME49_081670_12_963	TGME49_281675	ROP45	11323	132	0	51	3	4	17
TGME49_081670_19_963	TGME49_281675	ROP45	5699	1031	867	1898	1167	495	28
TGME49_081670_27_642	TGME49_281675	ROP45	429	16	0	0	0	0	0
TGME49_081670_36_642	TGME49_281675	ROP45	15270	5956	7018	8261	9210	9736	9849
TGME49_081780_1_753	TGME49_281675	ROP45	5223	384	121	354	508	892	63
TGME49_081780_14_753	TGME49_281675	ROP45	17246	5775	6418	5472	6843	7896	168
TGME49_081780_17_753	TGME49_281675	ROP45	16	0	0	0	0	0	0
TGME49_081790_105_1832	TGME49_281675	ROP45	18813	3785	10371	5943	7215	6031	5502
TGME49_081790_14_1832	TGME49_281675	ROP45	39041	17992	30798	29851	35052	34300	7036
TGME49_081790_30_1832	TGME49_281675	ROP45	19197	2875	19368	6037	5084	6460	10684
TGME49_081790_42_1832	TGME49_281675	ROP45	15196	3455	10171	8277	11436	4787	178
TGME49_081790_76_1832	TGME49_281675	ROP45	14536	1808	1900	1191	1720	1064	11907
TGME49_082060_21_1644	TGME49_282055	PP2CHN	5577	415	392	356	58	424	14
TGME49_082060_22_2740	TGME49_282055	PP2CHN	18588	5337	12186	8739	11852	8076	3863
TGME49_082060_24_2740	TGME49_282055	PP2CHN	8737	2759	13437	6231	6193	5423	204
TGME49_082060_25_1644	TGME49_282055	PP2CHN	2353	142	0	37	217	4	4
TGME49_082060_28_2740	TGME49_282055	PP2CHN	3889	1235	6574	2053	1692	1418	69
TGME49_082170_15_2175	TGME49_282170	282170	10027	80	0	78	1	3	0
TGME49_082170_22_2175	TGME49_282170	282170	8417	209	0	5	6	81	0
TGME49_082170_30_1305	TGME49_282170	282170	11364	77	2	1	2	1	0
TGME49_082170_42_1305	TGME49_282170	282170	9538	53	0	1	1	0	0
TGME49_082170_45_1305	TGME49_282170	282170	11628	740	1075	240	355	383	5
TGME49_085290_10_930	TGME49_285290	285290	23252	2315	6174	4773	3741	3365	1802
TGME49_085290_17_930	TGME49_285290	285290	5049	196	179	6	4	81	1
TGME49_085290_27_930	TGME49_285290	285290	25671	2966	2742	4004	2420	4168	104
TGME49_085290_30_930	TGME49_285290	285290	16739	1918	1466	1589	1665	494	35
TGME49_085290_48_930	TGME49_285290	285290	97075	7366	17270	6193	6050	6024	26179
TGME49_086450_14_872	TGME49_286450	GRA5	13816	3985	2233	3963	2320	2886	9793
TGME49_086450_20_872	TGME49_286450	GRA5	4905	420	149	438	113	171	3
TGME49_086450_26_872	TGME49_286450	GRA5	10514	3511	8631	5395	11291	9519	12446
TGME49_086450_27_872	TGME49_286450	GRA5	4151	993	207	411	522	209	1027
TGME49_086450_34_872	TGME49_286450	GRA5	45021	8940	6747	7256	6698	7917	16848
TGME49_088000_2_1910	TGME49_288000	288000	16294	3503	2593	4414	4573	6249	98
TGME49_088000_23_1528	TGME49_288000	288000	10373	2637	5601	1765	3380	4340	46
TGME49_088000_29_1528	TGME49_288000	288000	5696	1167	4423	3044	1432	1178	2879
TGME49_088000_32_1528	TGME49_288000	288000	1106	83	34	88	182	73	0
TGME49_088000_8_1910	TGME49_288000	288000	15367	3110	5781	5366	2658	3344	2048
TGME49_088650_13_1395	TGME49_288650	GRA12	1896	2882	536	514	443	590	1132
TGME49_088650_13_1860	TGME49_288650	GRA12	13674	7532	708	961	812	1142	112
TGME49_088650_18_1395	TGME49_288650	GRA12	30086	3944	562	423	227	567	83
TGME49_088650_31_1860	TGME49_288650	GRA12	13401	3467	620	443	597	256	112
TGME49_088650_6_1395	TGME49_288650	GRA12	39603	5356	1846	1407	1063	2274	1155
TGME49_088840_22_1344	TGME49_288840	GRA18	54055	12627	22208	23266	19282	17919	61822
TGME49_088840_33_1344	TGME49_288840	GRA18	23199	3105	6934	5934	6255	4516	153
TGME49_088840_5_1344	TGME49_288840	GRA18	24908	5566	3457	6482	4562	6758	7855
TGME49_088840_72_672	TGME49_288840	GRA18	36330	9645	24417	18828	18914	17247	1349
TGME49_088840_9_1344	TGME49_288840	GRA18	49113	5638	5987	11346	7882	9188	172
TGME49_089380_0_896	TGME49_289380	GRA39	13757	671	2	60	20	63	6
TGME49_089380_14_896	TGME49_289380	GRA39	12067	380	0	7	5	353	0
TGME49_089380_15_2688	TGME49_289380	GRA39	6235	1433	4651	2820	1458	1575	63
TGME49_089380_29_896	TGME49_289380	GRA39	59851	5952	6295	4786	5067	4537	282
TGME49_089380_80_1792	TGME49_289380	GRA39	29245	8154	7154	18004	14655	16553	21185
TGME49_089540_43_2577	TGME49_289540	SFP1	0	0	0	0	0	0	0
TGME49_089540_48_1718	TGME49_289540	SFP1	17884	2388	3772	3214	2248	2926	80
TGME49_089540_49_2577	TGME49_289540	SFP1	87554	16386	22418	15507	15369	17260	12684
TGME49_089540_5_2577	TGME49_289540	SFP1	16595	3596	8696	5252	2460	3118	116
TGME49_089540_93_1718	TGME49_289540	SFP1	25159	4518	2793	5398	9672	7583	1705
TGME49_090700_16_1905	TGME49_290700	GRA25	104684	26839	39359	35447	32978	28738	8838
TGME49_090700_2_1905	TGME49_290700	GRA25	23375	1300	275	195	247	413	12
TGME49_090700_32_1270	TGME49_290700	GRA25	46418	12097	30772	20946	16331	17409	42237
TGME49_090700_44_1270	TGME49_290700	GRA25	75325	17152	26037	15928	19418	14434	2295
TGME49_090700_56_1270	TGME49_290700	GRA25	28152	4436	4452	3707	4163	4834	9446
TGME49_091630_16_867	TGME49_291630	291630	1849	79	0	0	2	2	1
TGME49_091630_20_867	TGME49_291630	291630	10167	553	51	51	15	474	8
TGME49_091630_43_578	TGME49_291630	291630	7248	1228	500	1773	795	3645	39
TGME49_091630_5_867	TGME49_291630	291630	19	0	0	0	0	0	0
TGME49_091630_9_867	TGME49_291630	291630	10816	2071	1848	4662	3525	5205	98
TGME49_091960_12_1010	TGME49_291960	ROP40	17186	5541	9699	8696	6633	19245	5096
TGME49_091960_23_1515	TGME49_291960	ROP40	13479	1157	4844	3008	2959	2688	81
TGME49_091960_3_1515	TGME49_291960	ROP40	11021	683	609	461	1167	614	12
TGME49_091960_32_1010	TGME49_291960	ROP40	16096	6457	14357	13539	14058	10245	29764
TGME49_091960_9_1515	TGME49_291960	ROP40	21559	2226	3328	1514	3843	2246	66
TGME49_094200_1_3924	TGME49_294200	G6PD	0	0	0	0	0	0	0
TGME49_094200_16_2943	TGME49_294200	G6PD	0	0	0	0	0	0	0
TGME49_094200_22_3597	TGME49_294200	G6PD	0	0	0	0	0	0	0
TGME49_094200_5_3270	TGME49_294200	G6PD	0	0	0	0	0	0	0
TGME49_094200_6_4905	TGME49_294200	G6PD	0	0	0	0	0	0	0
TGME49_094560_1_1269	TGME49_294560	ROP37	0	0	0	0	0	0	0
TGME49_094560_22_846	TGME49_294560	ROP37	0	0	0	0	0	0	0
TGME49_094560_28_846	TGME49_294560	ROP37	0	0	0	0	0	0	0
TGME49_094560_41_1269	TGME49_294560	ROP37	0	0	0	0	0	0	0
TGME49_094560_9_1269	TGME49_294560	ROP37	0	0	0	0	0	0	0
TGME49_094630_22_1276	TGME49_294630	294630	13547	1095	6747	810	488	2282	45
TGME49_094630_25_957	TGME49_294630	294630	285	83	0	1	6	3	1
TGME49_094630_4_1276	TGME49_294630	294630	6411	697	2052	320	242	631	37
TGME49_094630_4_957	TGME49_294630	294630	3858	1239	12	900	1998	1263	2873
TGME49_094630_8_638	TGME49_294630	294630	3755	175	21	133	32	48	3
TGME49_094790_1_1473	TGME49_294790	MIC19	0	0	0	0	0	0	0
TGME49_094790_19_1473	TGME49_294790	MIC19	0	0	0	0	0	0	0
TGME49_094790_20_1473	TGME49_294790	MIC19	0	0	0	0	0	0	0
TGME49_094790_29_1473	TGME49_294790	MIC19	0	0	0	0	0	0	0
TGME49_094790_39_982	TGME49_294790	MIC19	0	0	0	0	0	0	0
TGME49_094970_62_853	TGME49_294970	294970	12560	4632	6511	12077	9995	7631	11445
TGME49_094970_78_853	TGME49_294970	294970	46800	12058	15036	16742	18322	24316	15275
TGME49_094970_86_853	TGME49_294970	294970	448	410	413	2029	2292	1468	81
TGME49_094970_90_0	TGME49_294970	294970	40	0	0	0	0	0	0
TGME49_094970_94_0	TGME49_294970	294970	10824	9388	26623	17361	13983	14728	16252
TGME49_094980_21_406	TGME49_294980	294980	0	0	0	0	0	0	0
TGME49_094980_24_406	TGME49_294980	294980	0	0	0	0	0	0	0
TGME49_094980_25_406	TGME49_294980	294980	0	0	0	0	0	0	0
TGME49_094980_26_406	TGME49_294980	294980	0	0	0	0	0	0	0
TGME49_094980_3_812	TGME49_294980	294980	0	0	0	0	0	0	0
TGME49_095110_11_7668	TGME49_295110	ROP7	0	0	0	0	0	0	0
TGME49_095110_16_7384	TGME49_295110	ROP7	0	0	0	0	0	0	0
TGME49_095110_19_4544	TGME49_295110	ROP7	0	0	0	0	0	0	0
TGME49_095110_25_4260	TGME49_295110	ROP7	0	0	0	0	0	0	0
TGME49_095110_27_7384	TGME49_295110	ROP7	0	0	0	0	0	0	0
TGME49_097070_11_2712	TGME49_297070	CARP	1	0	0	0	0	0	0
TGME49_097070_22_2034	TGME49_297070	CARP	0	0	0	0	0	0	0
TGME49_097070_30_2712	TGME49_297070	CARP	0	0	0	0	0	0	0
TGME49_097070_35_2034	TGME49_297070	CARP	0	0	0	0	0	0	0
TGME49_097070_55_2034	TGME49_297070	CARP	16	0	0	0	0	0	0
TGME49_097880_23_1392	TGME49_297880	GRA23	14361	2026	2576	928	990	1071	2014
TGME49_097880_24_1856	TGME49_297880	GRA23	5969	417	78	85	123	665	7
TGME49_097880_32_1856	TGME49_297880	GRA23	16707	2068	167	436	109	1051	45
TGME49_097880_35_1856	TGME49_297880	GRA23	6431	809	3056	301	301	305	15
TGME49_097880_38_1856	TGME49_297880	GRA23	13084	4109	1615	1250	1336	2108	67
TGME49_097900_11_813	TGME49_297900	GRA83	12230	3311	4668	5566	3777	5330	312
TGME49_097900_21_1626	TGME49_297900	GRA83	12250	2290	1135	2536	2365	2010	1130
TGME49_097900_21_813	TGME49_297900	GRA83	5358	252	784	323	953	295	14
TGME49_097900_52_813	TGME49_297900	GRA83	5317	795	56	360	458	316	340
TGME49_097900_83_0	TGME49_297900	GRA83	6273	2523	2450	3367	1472	2032	5466
TGME49_097960_10_9548	TGME49_297960	RON6	9296	1100	231	1150	434	1941	12
TGME49_097960_21_7843	TGME49_297960	RON6	57570	14036	37177	21063	17613	20694	14627
TGME49_097960_24_7161	TGME49_297960	RON6	65090	9130	11579	7403	9198	9254	381
TGME49_097960_3_7843	TGME49_297960	RON6	17380	3041	17265	4877	5618	5791	195
TGME49_097960_8_7161	TGME49_297960	RON6	30521	2709	6661	3448	1650	1349	78
TGME49_099060_10_1139	TGME49_299060	NHE2	64	0	0	0	0	0	0
TGME49_099060_14_1139	TGME49_299060	NHE2	0	0	0	0	0	0	0
TGME49_099060_64_0	TGME49_299060	NHE2	9	0	0	0	0	0	0
TGME49_099060_67_1139	TGME49_299060	NHE2	0	0	0	0	0	0	0
TGME49_099060_74_1139	TGME49_299060	NHE2	16	0	0	0	0	0	0
TGME49_099780_29_2598	TGME49_299780	299780	22	0	0	0	0	0	0
TGME49_099780_40_3464	TGME49_299780	299780	64878	4256	7245	3084	3385	4739	56
TGME49_099780_42_2598	TGME49_299780	299780	29505	832	936	386	455	116	3
TGME49_099780_47_2598	TGME49_299780	299780	24047	886	370	143	240	698	4
TGME49_099780_52_2598	TGME49_299780	299780	3141	54	2	0	1	0	0
TGME49_100100_14_9936	TGME49_300100	RON2	31448	1669	848	1511	1230	2446	52
TGME49_100100_22_10764	TGME49_300100	RON2	3116	323	3	4	23	33	0
TGME49_100100_27_11178	TGME49_300100	RON2	18667	508	435	1615	1650	1244	48
TGME49_100100_27_11592	TGME49_300100	RON2	0	0	0	0	0	0	0
TGME49_100100_47_11178	TGME49_300100	RON2	13664	453	14	134	125	170	0
TGME49_100220_106_5305	TGME49_300220	300220	18422	7495	25977	15438	15197	16164	71400
TGME49_100220_111_5305	TGME49_300220	300220	24289	1228	25	680	1213	405	19
TGME49_100220_112_5305	TGME49_300220	300220	15675	2004	2217	4034	5647	1901	101
TGME49_100220_45_6366	TGME49_300220	300220	12696	900	1	63	94	422	3
TGME49_100220_55_6366	TGME49_300220	300220	17856	4075	6730	5271	5660	4842	142
TGME49_104720_3_726	TGME49_304720	304720	6612	542	351	755	704	709	34
TGME49_104720_31_726	TGME49_304720	304720	9104	2114	4743	5760	1098	3295	59
TGME49_104720_44_726	TGME49_304720	304720	10213	73	3	9	1	4	0
TGME49_104720_73_0	TGME49_304720	304720	6155	769	4	212	541	301	11
TGME49_104720_8_1452	TGME49_304720	304720	2045	807	1055	1496	700	203	21
TGME49_104740_14_4482	TGME49_304740	ROP35_WNG1	50652	14570	19833	16538	17492	15323	24829
TGME49_104740_43_3735	TGME49_304740	ROP35_WNG1	12452	1384	2179	1964	1321	1270	33
TGME49_104740_76_3735	TGME49_304740	ROP35_WNG1	14184	1636	1878	1328	965	417	21
TGME49_104950_18_2400	TGME49_304955	PPM11C	0	0	0	0	0	0	0
TGME49_104950_20_3200	TGME49_304955	PPM11C	8548	2057	3972	6491	4346	5075	2676
TGME49_104950_25_3200	TGME49_304955	PPM11C	2828	906	8079	2517	2723	2591	206
TGME49_104950_37_3200	TGME49_304955	PPM11C	23331	8088	15488	13026	16874	15501	15391
TGME49_104950_5_3200	TGME49_304955	PPM11C	9290	3189	1634	5323	2048	3243	44131
TGME49_104960_1_10276	TGME49_304955	PPM11C	36235	4873	3936	6904	4209	4187	105
TGME49_104960_16_10276	TGME49_304955	PPM11C	27503	8575	31115	18942	18482	24325	24248
TGME49_104960_27_7707	TGME49_304955	PPM11C	7823	581	766	1004	1232	1075	43
TGME49_104960_52_6973	TGME49_304955	PPM11C	25016	886	1383	1642	1114	1030	27
TGME49_104960_52_8441	TGME49_304955	PPM11C	16747	1692	2651	3808	1475	2586	67
TGME49_105250_2_2274	TGME49_305250	305250	10817	3635	3234	2819	2088	3008	638
TGME49_105250_3_1516	TGME49_305250	305250	6178	1448	5293	4828	5665	5657	90
TGME49_105250_64_758	TGME49_305250	305250	2068	316	0	111	92	315	3
TGME49_105250_70_758	TGME49_305250	305250	2620	316	15	90	287	444	4
TGME49_105250_8_2274	TGME49_305250	305250	7120	852	194	449	1713	676	7
TGME49_105270_11_1676	TGME49_305270	305270	15236	1823	795	2040	2962	3943	51
TGME49_105270_11_838	TGME49_305270	305270	0	0	0	0	0	0	0
TGME49_105270_112_0	TGME49_305270	305270	54971	7428	16695	9483	9569	8852	1028
TGME49_105270_16_1676	TGME49_305270	305270	20573	4536	7173	7680	8851	6142	242
TGME49_105270_80_0	TGME49_305270	305270	33255	4995	2771	4407	2697	4464	100
TGME49_105590_12_744	TGME49_305590	305590	2035	288	560	120	132	249	4
TGME49_105590_14_744	TGME49_305590	305590	9617	4627	10966	6419	6907	5574	39913
TGME49_105590_35_372	TGME49_305590	305590	6607	565	623	158	7	85	1
TGME49_105590_45_372	TGME49_305590	305590	4393	503	0	76	190	250	0
TGME49_105590_6_744	TGME49_305590	305590	7860	368	1	103	256	171	8
TGME49_106060_30_10479	TGME49_306060	RON8	57817	4674	2667	1883	2076	1653	74
TGME49_106060_31_12974	TGME49_306060	RON8	160683	5864	2009	2212	2358	1889	67
TGME49_106060_34_14471	TGME49_306060	RON8	22441	796	2904	2246	2468	1578	29
TGME49_106060_48_9481	TGME49_306060	RON8	8886	492	0	216	169	219	5
TGME49_106060_55_12475	TGME49_306060	RON8	60850	4883	8816	3615	3744	2736	2958
TGME49_106560_118_0	TGME49_306560	306560	28607	1256	2114	1157	629	596	24
TGME49_106560_126_0	TGME49_306560	306560	16972	1085	705	1017	1261	1285	55
TGME49_106560_77_0	TGME49_306560	306560	13505	364	299	6	89	85	3
TGME49_106560_81_910	TGME49_306560	306560	63298	301	2861	166	262	557	14
TGME49_106560_92_0	TGME49_306560	306560	3157	288	0	47	206	264	9
TGME49_106890_21_736	TGME49_306890	306890	8871	1882	1713	1364	2297	3962	1075
TGME49_106890_64_1472	TGME49_306890	306890	5766	406	365	555	473	512	29
TGME49_106890_73_736	TGME49_306890	306890	3868	864	70	632	425	105	19
TGME49_106890_74_1472	TGME49_306890	306890	15706	1980	1054	2024	2622	2041	54
TGME49_106890_91_736	TGME49_306890	306890	1148	186	3	273	623	378	10
TGME49_108950_0_1554	TGME49_308950	308950	16214	766	952	751	55	835	23
TGME49_108950_28_518	TGME49_308950	308950	12823	4131	4276	6268	6897	6647	270
TGME49_108950_3_1036	TGME49_308950	308950	19501	8127	25219	14995	12763	13199	20479
TGME49_108950_30_1036	TGME49_308950	308950	9376	3386	8169	3849	3664	3742	5187
TGME49_108950_42_518	TGME49_308950	308950	105805	25329	35031	28921	35731	34244	21965
TGME49_108970_2_2644	TGME49_308970	GRA12D	29825	4082	6756	7207	9514	9862	237
TGME49_108970_29_1983	TGME49_308970	GRA12D	12108	2224	878	1794	1730	952	54
TGME49_108970_41_1983	TGME49_308970	GRA12D	17975	5383	5005	5868	4036	3098	150
TGME49_108970_49_1983	TGME49_308970	GRA12D	70786	20080	32371	29781	37048	33589	23002
TGME49_108970_59_1983	TGME49_308970	GRA12D	12017	2086	2718	1160	1966	950	93
TGME49_109560_15_2391	TGME49_309560	309560	21087	3387	3306	2254	2161	2651	42
TGME49_109560_20_2391	TGME49_309560	309560	6881	2986	2124	3023	3698	5317	116
TGME49_109560_38_1594	TGME49_309560	309560	8660	3587	13585	6388	8364	6303	7716
TGME49_109560_42_1594	TGME49_309560	309560	8115	1761	1695	2292	1322	1678	43
TGME49_109590_17_1935	TGME49_309590	ROP1	8011	1754	34	90	201	95	4
TGME49_109590_41_1935	TGME49_309590	ROP1	34281	11379	13435	14570	11410	11026	3741
TGME49_109590_51_1935	TGME49_309590	ROP1	74438	24801	35724	34873	31940	39504	56548
TGME49_109590_58_1935	TGME49_309590	ROP1	71869	5533	2479	1253	4080	1666	99
TGME49_109590_85_1935	TGME49_309590	ROP1	55717	15203	19036	16510	18730	16650	4972
TGME49_109600_17_1485	TGME49_309600	GRA71	14594	4612	10196	5634	4726	4768	746
TGME49_109600_24_1188	TGME49_309600	GRA71	11650	3098	1010	3406	4778	5698	4114
TGME49_109600_26_891	TGME49_309600	GRA71	3292	1380	11948	3069	3741	3793	5900
TGME49_109600_6_1485	TGME49_309600	GRA71	9869	975	2504	4944	3042	2894	82
TGME49_109600_7_1188	TGME49_309600	GRA71	32049	2991	4806	2877	3660	4268	5817
TGME49_109760_0_1796	TGME49_309760	GRA55	29605	7311	22508	7665	9703	11610	26291
TGME49_109760_15_1796	TGME49_309760	GRA55	24899	6705	8356	8385	10089	8804	2259
TGME49_109760_16_1796	TGME49_309760	GRA55	22495	4172	11139	9123	10006	6802	88328
TGME49_109760_32_1347	TGME49_309760	GRA55	35164	5383	4017	4903	5158	5138	46568
TGME49_109760_38_1347	TGME49_309760	GRA55	141408	26175	38110	31320	30871	33069	2289
TGME49_110010_29_1894	TGME49_310010	RON1	36517	4496	5492	2387	2098	2301	79
TGME49_110010_37_1894	TGME49_310010	RON1	37716	7040	10644	8201	9562	5121	6568
TGME49_110010_72_947	TGME49_310010	RON1	14002	1854	1935	1510	1957	1236	56
TGME49_110010_93_0	TGME49_310010	RON1	12594	910	0	326	1076	797	5
TGME49_110010_99_0	TGME49_310010	RON1	312	18	0	1	0	0	0
TGME49_110740_13_1084	TGME49_310740	310740	12289	637	3093	800	1022	1263	58
TGME49_110740_28_542	TGME49_310740	310740	9420	1118	13483	4748	2770	2535	564
TGME49_110740_37_542	TGME49_310740	310740	11376	886	656	650	635	1721	23
TGME49_110740_40_542	TGME49_310740	310740	15153	4116	4301	5874	3269	6107	16417
TGME49_110740_41_542	TGME49_310740	310740	19467	2108	4234	3057	2860	3725	19018
TGME49_110780_13_1732	TGME49_310780	GRA4	20791	4744	2323	3196	3635	2669	28194
TGME49_110780_18_1732	TGME49_310780	GRA4	32887	7072	12537	5167	4589	4611	188
TGME49_110780_24_1732	TGME49_310780	GRA4	16217	4557	4666	4169	4726	4058	20497
TGME49_110780_29_1732	TGME49_310780	GRA4	26875	14135	6720	8950	9889	8009	25151
TGME49_110780_3_2165	TGME49_310780	GRA4	48895	17090	29524	22701	29200	27535	12519
TGME49_110790_19_1214	TGME49_310790	CST9	36341	2441	2952	735	1057	1435	4786
TGME49_110790_24_1214	TGME49_310790	CST9	1665	244	79	157	324	128	3
TGME49_110790_27_1214	TGME49_310790	CST9	6525	1307	2861	1151	517	857	461
TGME49_110790_30_1214	TGME49_310790	CST9	14985	3244	5205	4298	3516	5645	6776
TGME49_110790_33_1214	TGME49_310790	CST9	5734	428	1248	354	437	240	44
TGME49_111470_14_5460	TGME49_311470	RON5	86763	3021	4200	3472	2799	3661	168
TGME49_111470_19_7371	TGME49_311470	RON5	43689	1421	574	483	265	273	15
TGME49_111470_21_7371	TGME49_311470	RON5	51156	1383	4282	1094	1288	2065	45
TGME49_111470_30_6006	TGME49_311470	RON5	26085	3880	1311	4191	3710	3035	33
TGME49_111470_7_7644	TGME49_311470	RON5	12662	302	0	24	75	15	3
TGME49_112270_12_1101	TGME49_312270	ROP13	60437	5522	8863	6076	5877	4640	3194
TGME49_112270_13_1468	TGME49_312270	ROP13	42244	8476	9791	8242	10357	9385	20387
TGME49_112270_24_1101	TGME49_312270	ROP13	27006	6801	10067	12427	14450	12990	20744
TGME49_112270_31_1101	TGME49_312270	ROP13	15389	1624	1305	2359	1288	2539	70
TGME49_112270_8_1468	TGME49_312270	ROP13	35097	5568	3076	5089	4137	4294	157
TGME49_112420_21_3552	TGME49_312420	GRA38	17203	991	755	809	1073	703	158
TGME49_112420_27_4440	TGME49_312420	GRA38	24736	4020	6845	5265	4718	6463	170
TGME49_112420_30_3552	TGME49_312420	GRA38	73505	12278	14529	16151	15611	15720	14705
TGME49_112420_50_4440	TGME49_312420	GRA38	5744	99	330	179	67	118	0
TGME49_113330_12_6696	TGME49_313330	ROP27	11834	918	324	597	1886	819	32
TGME49_113330_19_6696	TGME49_313330	ROP27	26694	4223	5379	6690	6141	4128	1662
TGME49_113330_26_5580	TGME49_313330	ROP27	203841	55885	109816	73048	79099	70228	56590
TGME49_113330_29_6696	TGME49_313330	ROP27	19221	875	51	319	781	410	481
TGME49_113330_51_6696	TGME49_313330	ROP27	36096	6253	8128	7052	5457	6232	23358
TGME49_113440_28_2396	TGME49_313440	GRA59	14550	1219	492	554	474	327	13
TGME49_113440_35_2396	TGME49_313440	GRA59	12247	2462	2051	4210	3264	3869	3775
TGME49_113440_41_2396	TGME49_313440	GRA59	5110	745	239	794	543	247	18
TGME49_113440_53_2396	TGME49_313440	GRA59	13717	3340	1932	2445	2671	2579	13291
TGME49_113440_61_2396	TGME49_313440	GRA59	21941	1371	5089	2622	1340	2144	74
TGME49_114250_14_648	TGME49_314250	BRP1	41142	14085	19911	16007	17400	16139	52657
TGME49_114250_17_648	TGME49_314250	BRP1	9688	703	159	524	1286	404	21
TGME49_114250_21_648	TGME49_314250	BRP1	5247	2584	9686	9064	6586	9219	244
TGME49_114250_26_648	TGME49_314250	BRP1	6772	483	300	1038	1044	659	8
TGME49_114250_30_648	TGME49_314250	BRP1	7918	703	1450	395	196	380	5793
TGME49_114260_20_1581	TGME49_314260	314260	111	0	0	0	0	0	0
TGME49_114260_25_1581	TGME49_314260	314260	11177	1053	304	287	740	568	7
TGME49_114260_27_1581	TGME49_314260	314260	9006	939	155	7182	5439	2797	145
TGME49_114260_4_1581	TGME49_314260	314260	26679	4719	2641	6604	4881	4534	525
TGME49_114260_9_1581	TGME49_314260	314260	48446	11357	14247	11926	11100	14155	1709
TGME49_114500_16_8760	TGME49_314500	SUB2	23476	3724	5897	4808	2855	3762	21942
TGME49_114500_18_6935	TGME49_314500	SUB2	38124	8874	14553	12033	9874	8648	178
TGME49_114500_25_7300	TGME49_314500	SUB2	29556	5278	5327	5120	3318	4777	128
TGME49_114500_25_8395	TGME49_314500	SUB2	27662	3585	8513	4712	4126	3333	78
TGME49_114500_35_9490	TGME49_314500	SUB2	39573	6978	14271	7359	9056	8909	5881
TGME49_115160_16_7800	TGME49_315160	RASP2	21536	4888	3664	5284	8230	6073	289
TGME49_115160_4_5525	TGME49_315160	RASP2	57031	9250	11835	8232	8823	10885	21046
TGME49_115160_4_6500	TGME49_315160	RASP2	10545	2866	1578	4119	3339	3866	790
TGME49_115160_4_8775	TGME49_315160	RASP2	13684	3057	6983	6962	4546	3374	8723
TGME49_115160_8_8775	TGME49_315160	RASP2	8005	1961	1590	1591	1213	1204	2124
TGME49_115210_13_6509	TGME49_315210	315210	9998	1076	1434	1688	1232	1751	36
TGME49_115210_14_6226	TGME49_315210	315210	9736	350	172	713	2684	847	25
TGME49_115210_2_5094	TGME49_315210	315210	6741	514	2156	854	465	692	11
TGME49_115210_27_5943	TGME49_315210	315210	6262	138	1413	22	1	104	238
TGME49_115210_8_6226	TGME49_315210	315210	17074	816	6683	1205	1390	1883	38
TGME49_115220_1_2682	TGME49_315220	ROP14	23155	249	4	11	8	206	0
TGME49_115220_11_3278	TGME49_315220	ROP14	7791	919	608	930	259	139	7
TGME49_115220_2_2980	TGME49_315220	ROP14	23994	1841	283	857	380	479	13
TGME49_115220_21_4172	TGME49_315220	ROP14	10128	420	2	386	111	357	5
TGME49_115220_24_2682	TGME49_315220	ROP14	67912	7565	11320	6021	7672	9873	152
TGME49_115470_22_3230	TGME49_315470	315470	33578	5637	6763	6295	9172	7674	3620
TGME49_115470_36_3230	TGME49_315470	315470	15999	1345	580	1455	1136	1825	41
TGME49_115470_44_3230	TGME49_315470	315470	22027	4110	1103	2984	2744	3603	81
TGME49_115470_65_3230	TGME49_315470	315470	35548	1643	1078	1384	449	1344	38
TGME49_115470_73_3230	TGME49_315470	315470	16796	1462	320	733	552	965	3088
TGME49_115490_13_3035	TGME49_315490	ROP10	886	219	102	186	966	2440	10
TGME49_115490_15_2428	TGME49_315490	ROP10	34206	1951	1033	1134	1649	2990	37
TGME49_115490_20_3035	TGME49_315490	ROP10	45546	7420	17723	10738	13280	10930	38559
TGME49_115490_4_3035	TGME49_315490	ROP10	26703	1313	2982	1185	3711	1388	132
TGME49_115490_45_2428	TGME49_315490	ROP10	1989	272	367	28	4	201	3
TGME49_115910_18_888	TGME49_315910	315910	25979	5549	16810	6125	7842	8231	235
TGME49_115910_24_444	TGME49_315910	315910	6631	2488	657	2691	3036	3654	42
TGME49_115910_26_888	TGME49_315910	315910	5281	1030	5084	1459	1135	2725	53
TGME49_115910_45_444	TGME49_315910	315910	27952	8968	26561	15719	18873	19626	7614
TGME49_115910_50_444	TGME49_315910	315910	633	114	0	78	154	3	3
TGME49_116250_10_2324	TGME49_316250	GRA45	13152	2400	795	1773	974	3064	39
TGME49_116250_15_2324	TGME49_316250	GRA45	6485	248	94	1	2	2	0
TGME49_116250_22_2324	TGME49_316250	GRA45	19520	1910	277	310	97	42	31
TGME49_116250_30_2324	TGME49_316250	GRA45	10045	1631	1054	4424	3435	3459	44
TGME49_116250_40_2324	TGME49_316250	GRA45	31170	5896	1446	1173	1619	1189	34
TGME49_116280_12_1796	TGME49_316280	316280	8707	937	1614	1187	1168	993	33
TGME49_116280_19_1796	TGME49_316280	316280	0	0	0	0	0	0	0
TGME49_116280_22_1796	TGME49_316280	316280	6370	1354	1125	625	2374	2596	22
TGME49_116280_29_1796	TGME49_316280	316280	21994	7622	8304	9621	6142	8874	341
TGME49_116280_6_1796	TGME49_316280	316280	238	290	418	498	469	494	4
TGME49_118520_19_1944	TGME49_318525	318525	9737	3591	5630	5765	4726	2749	2506
TGME49_118520_43_2430	TGME49_318525	318525	2839	502	1014	1044	1151	1399	40
TGME49_118520_47_1458	TGME49_318525	318525	11066	2861	1023	3661	3114	4388	140
TGME49_118520_53_2430	TGME49_318525	318525	10479	2656	5929	4460	3266	4218	5365
TGME49_118520_65_1458	TGME49_318525	318525	20257	3702	15713	6424	5930	6186	166
TGME49_118530_11_6342	TGME49_318525	318525	4112	1486	4011	2577	7317	3190	99
TGME49_118530_21_6342	TGME49_318525	318525	11576	1760	2277	1695	2567	982	40
TGME49_118530_30_6342	TGME49_318525	318525	25204	3303	3241	2518	3216	2362	15392
TGME49_118530_37_6342	TGME49_318525	318525	1013	106	0	3	193	4	6
TGME49_118530_44_6342	TGME49_318525	318525	26120	1689	2907	3138	1515	1852	56
TGME49_119340_13_1400	TGME49_319340	CST5_GRA52	0	0	0	0	0	0	0
TGME49_119340_15_2800	TGME49_319340	CST5_GRA52	25291	457	13	224	339	135	3
TGME49_119340_21_1680	TGME49_319340	CST5_GRA52	18551	945	17	165	560	117	4927
TGME49_119340_30_1400	TGME49_319340	CST5_GRA52	64925	488	1185	1257	436	1227	20
TGME49_119340_6_2800	TGME49_319340	CST5_GRA52	25424	1718	93	1056	619	701	9
TGME49_120630_1_1088	TGME49_320630	320630	5923	791	469	266	441	958	34
TGME49_120630_18_1088	TGME49_320630	320630	4687	82	320	109	36	49	14
TGME49_120630_32_1088	TGME49_320630	320630	19957	4414	9128	7846	7850	8522	12293
TGME49_120630_68_2176	TGME49_320630	320630	11475	1177	503	851	747	1404	24
TGME49_120630_89_2176	TGME49_320630	320630	27295	4132	1878	5040	9392	7426	28317
TGME49_121650_13_5642	TGME49_321650	RON13	119166	20365	33585	18790	21225	21995	55886
TGME49_121650_20_1736	TGME49_321650	RON13	8774	839	1297	759	806	1068	17
TGME49_121650_32_4774	TGME49_321650	RON13	39336	1254	45	460	238	538	46
TGME49_121650_35_5642	TGME49_321650	RON13	25670	6716	8103	9761	9507	11456	3090
TGME49_121650_9_5642	TGME49_321650	RON13	86933	9676	7605	9470	8929	8121	602

## Sheet: 3B.Normalised Counts
GUIDE	GENE	IDENTITY	PLASMID	INOCULUM	PECS_1	PECS_2	PECS_3	PECS_4	PECS_5
TGME49_000010_0_2028	TGME49_200010	GRA20	6008.7	8460.77	13817.4	9043.68	11637.8	12095.6	292051
TGME49_000010_73_1352	TGME49_200010	GRA20	2900.25	1696.14	799.998	2817.68	3378.94	2030.91	873.144
TGME49_000010_87_1352	TGME49_200010	GRA20	7030.44	12519.6	25806.4	18711.8	21095.1	18134.3	118198
TGME49_000010_9_2028	TGME49_200010	GRA20	3623.45	6404.62	2345.87	5110.58	5888.84	4189.36	1972.66
TGME49_000360_0_1047	TGME49_200360	200360	3310.82	6908.42	13280.7	7443.92	9411.63	10019.3	566574
TGME49_000360_21_698	TGME49_200360	200360	1785.58	3073.21	1757.79	5025	3828.34	6121.73	1390.56
TGME49_000360_26_698	TGME49_200360	200360	2948.49	2035.16	2511.92	2254.34	1752.96	739.129	148111
TGME49_000360_31_698	TGME49_200360	200360	2412.93	7173.97	14563.3	14448.6	15347.1	12800	219418
TGME49_001130_12_1256	TGME49_201130	ROP33	1272.04	711.624	3458.71	1285.64	1429.55	1149.76	565.927
TGME49_001130_21_628	TGME49_201130	ROP33	8889.03	11451.1	22794.4	15105.1	17027.6	12519.8	5756.28
TGME49_001130_52_628	TGME49_201130	ROP33	2404.19	2183.15	9361.45	1927.99	3824.37	3014.49	326168
TGME49_001130_59_0	TGME49_201130	ROP33	1202.1	2967.2	3369.72	4422.15	5914.63	4917.86	88494.8
TGME49_001130_60_628	TGME49_201130	ROP33	3567.59	7306.22	8937.6	9954.06	8534.65	12462.8	788465
TGME49_001180_137_3484	TGME49_201180	MSF	2302.03	1013.91	41.2843	1495.37	758.922	959.418	161.693
TGME49_001180_56_4355	TGME49_201180	MSF	2357.89	1685.65	726.604	2333.34	2736.09	1416.42	824.636
TGME49_001180_71_3484	TGME49_201180	MSF	3031.39	4015.74	3539.44	5503.7	4695.4	4099.51	135903
TGME49_001180_89_3484	TGME49_201180	MSF	1845.8	1452.64	1947.7	3651.89	2461.29	2775.84	598.265
TGME49_001180_9_4355	TGME49_201180	MSF	6126.23	4734.72	9542.18	4083.57	5025.75	6323.66	3072.17
TGME49_001520_30_700	TGME49_201520	PPM3G	3242.34	6409.87	8477.05	8804.79	11104.1	8249.26	3832.13
TGME49_001520_33_1400	TGME49_201520	PPM3G	2813.96	2790.87	1537.61	540.777	1610.11	1122.7	533.588
TGME49_001520_36_2100	TGME49_201520	PPM3G	8141.87	8344.27	13369.7	10462.9	7866.01	7585.49	33373.5
TGME49_001520_41_2100	TGME49_201520	PPM3G	2768.14	4733.67	9000.9	6169.56	5772.77	6951.68	68493.3
TGME49_001520_72_700	TGME49_201520	PPM3G	3616	6631.33	9116.49	5763.27	7365.02	5681.15	409537
TGME49_001630_14_698	TGME49_201630	PPM3H	1900.2	2326.95	2510.09	1969.37	1594.23	1481.16	1342.05
TGME49_001630_21_349	TGME49_201630	PPM3H	7865.35	7463.66	14602.7	10597.4	10143.8	7758.44	536078
TGME49_001630_4_698	TGME49_201630	PPM3H	2702.25	6778.27	13863.3	11680.8	11374.9	8056.02	56204.6
TGME49_001630_6_698	TGME49_201630	PPM3H	982.723	1712.94	1155.04	2761.26	3751.95	3829.94	1552.26
TGME49_001630_9_698	TGME49_201630	PPM3H	1332.26	2075.05	1343.12	2150.88	2465.26	1935.26	630.604
TGME49_002200_23_4275	TGME49_202200	202200	9255.41	3433.22	1833.94	1814.19	797.613	1010.63	29104.8
TGME49_002200_27_3420	TGME49_202200	202200	1756.27	2701.65	644.035	2043.67	1387.89	1998.06	549.757
TGME49_002200_29_2565	TGME49_202200	202200	3323.13	3791.13	2960.54	1243.32	2248	1050.24	582.096
TGME49_002200_54_2565	TGME49_202200	202200	3002.73	1531.36	782.567	943.303	192.459	735.264	355.725
TGME49_002200_55_4275	TGME49_202200	202200	2542.29	983.469	538.531	635.766	57.5392	451.207	177.863
TGME49_002420_44_435	TGME49_202420	202420	1820.87	3548.68	11411.9	4386.41	5694.4	6284.04	2263.71
TGME49_002420_46_435	TGME49_202420	202420	1217.31	1470.48	1652.29	779.66	1579.35	1819.32	1180.36
TGME49_002420_48_435	TGME49_202420	202420	561.949	351.614	246.788	203.144	51.5869	178.744	161.693
TGME49_002610_12_1644	TGME49_202610	PPM3D	1530.59	1190.24	323.852	975.28	1621.02	707.245	646.773
TGME49_002610_15_1644	TGME49_202610	PPM3D	5948.96	16881.7	25553.2	22719.2	24560.3	26967.1	92925.2
TGME49_002610_21_548	TGME49_202610	PPM3D	1076.95	1207.03	1322.02	698.778	1086.3	943.959	87071.9
TGME49_002610_22_1096	TGME49_202610	PPM3D	1219.09	1450.54	1108.25	1380.63	1192.45	1969.08	436.572
TGME49_002610_5_1644	TGME49_202610	PPM3D	5519.6	3530.83	4986.23	3912.41	4024.77	3131.39	3056
TGME49_002620_12_1569	TGME49_202620	GRA64	11837.8	13945.9	21411	17297.3	18039.5	17314.9	387062
TGME49_002620_19_1569	TGME49_202620	GRA64	6865.62	17067.4	25450.4	24898.3	28407.5	19456	356502
TGME49_002620_28_1569	TGME49_202620	GRA64	5891.81	7933.88	5624.76	6655.79	8869.97	8643.46	3039.84
TGME49_002620_39_1569	TGME49_202620	GRA64	3338.34	3599.06	4846.78	6524.12	6000.94	4532.36	251660
TGME49_002620_52_1569	TGME49_202620	GRA64	7150.24	8942.54	9784.38	12635.4	11528.7	11270.5	288235
TGME49_002780_105_4145	TGME49_202780	ROP25	3310.34	4551.04	7533.93	4153.17	3864.06	6229.94	60764.4
TGME49_002780_28_4145	TGME49_202780	ROP25	5269.47	7560.22	14728.4	11594.3	10503.9	11712.1	7615.76
TGME49_002780_37_4145	TGME49_202780	ROP25	3196.68	1395.96	1291.74	1275.29	1034.71	1476.33	711.451
TGME49_002780_7_4974	TGME49_202780	ROP25	2390.11	4298.09	5911.91	4113.67	5909.67	3555.55	34052.6
TGME49_002780_95_3316	TGME49_202780	ROP25	2006.08	3115.19	964.218	3419.59	2566.45	2795.16	55460.8
TGME49_003290_13_1347	TGME49_203290	GRA34	1458.54	3677.78	5535.77	4756.96	4005.92	5374.87	132249
TGME49_003290_24_1347	TGME49_203290	GRA34	2484.49	3033.33	2922.93	2497.92	5405.71	2837.68	1358.22
TGME49_003290_42_1347	TGME49_203290	GRA34	1788.49	2420.36	4598.16	7478.71	4820.4	4775.84	23865.9
TGME49_003290_5_1347	TGME49_203290	GRA34	10148.4	16324.3	27322.9	20970.9	22005.8	18302.4	253600
TGME49_003310_1_1000	TGME49_203310	GRA7	5657.05	9308.84	5753.2	12702.2	15620.9	11125.6	227098
TGME49_003310_27_500	TGME49_203310	GRA7	1824.76	2914.72	4466.96	8214.17	5167.62	7059.89	1.19946e+06
TGME49_003310_29_500	TGME49_203310	GRA7	6417.17	17453.7	51550.3	39756.1	45178.2	47840.5	1.70591e+06
TGME49_003310_5_1000	TGME49_203310	GRA7	4137.8	8622.41	20629.3	19294.9	18663.5	18561.3	598783
TGME49_003600_16_3095	TGME49_203600	CST2_GRA47	2947.2	4920.49	7873.38	3642.49	3085.29	3544.92	121173
TGME49_003600_21_3095	TGME49_203600	CST2_GRA47	3387.24	7404.88	5505.49	7922.62	9761.83	5512.07	6192.86
TGME49_003600_3_3095	TGME49_203600	CST2_GRA47	2752.27	8405.14	8059.62	7439.21	8741	6595.15	61621.3
TGME49_003600_41_3095	TGME49_203600	CST2_GRA47	2798.09	1655.21	556.88	811.636	962.294	1585.5	145.524
TGME49_003600_53_2476	TGME49_203600	CST2_GRA47	1426	2669.12	1142.2	2420.8	1979.15	1948.79	38046.4
TGME49_003790_21_903	TGME49_203790	203790	4509.19	11037.5	14958.7	14907.6	14852.1	15724.6	41086.3
TGME49_003790_38_1806	TGME49_203790	203790	5485.44	3947.52	3606.41	5373.91	6195.39	3412.55	14067.3
TGME49_003790_69_903	TGME49_203790	203790	3403.59	5961.69	17766.9	8956.21	7048.55	10029	1.00657e+06
TGME49_003790_86_1806	TGME49_203790	203790	3753.29	2339.54	4406.41	662.099	1377.97	1484.05	1293.55
TGME49_003790_92_1806	TGME49_203790	203790	1422.76	1255.31	5320.17	3158.14	1974.19	3385.5	921.652
TGME49_003930_19_1422	TGME49_203930	203930	387.099	451.325	734.861	872.767	94.2453	238.647	226.371
TGME49_003930_2_948	TGME49_203930	203930	2648.5	3004.99	2426.6	1691.93	1519.83	2116.9	953.991
TGME49_003930_42_948	TGME49_203930	203930	937.23	1660.46	1188.07	3154.38	3201.36	3478.25	856.975
TGME49_003930_9_1422	TGME49_203930	203930	707.82	90.265	8.25686	88.4053	3.96822	2.89854	32.3387
TGME49_003990_2_2550	TGME49_203990	ROP12	6857.53	12232	21494.4	16852.5	18423.5	18321.7	83563.1
TGME49_003990_37_2040	TGME49_203990	ROP12	1372.41	1386.51	268.807	2076.58	3597.19	2095.65	776.128
TGME49_003990_55_2040	TGME49_203990	ROP12	811.111	969.824	723.852	742.981	162.697	306.28	743.789
TGME49_003990_6_2550	TGME49_203990	ROP12	2383.31	2223.04	955.044	2184.74	1970.22	1891.78	3201.53
TGME49_003990_63_2040	TGME49_203990	ROP12	17723	9155.6	7454.11	7948.95	7188.43	6916.89	70320.4
TGME49_004320_10_1720	TGME49_204320	204320	5404.82	1678.3	1990.82	938.601	1468.24	1101.45	221762
TGME49_004320_27_1720	TGME49_204320	204320	3233.27	4488.06	11692.6	8640.21	5971.18	10471.5	3993.83
TGME49_004320_35_1290	TGME49_204320	204320	3880.22	6128.58	14011	6103.73	10397.7	9828	185010
TGME49_004320_38_1290	TGME49_204320	204320	3715.41	2421.41	4503.66	2899.51	2137.88	4097.58	1277.38
TGME49_004320_7_1720	TGME49_204320	204320	1121.47	1451.59	621.1	2815.8	1509.91	2949.75	986.33
TGME49_004340_23_3556	TGME49_204340	GRA54	6438.86	8458.67	8445.85	11918.7	12531.6	10273.4	355418
TGME49_004340_30_3556	TGME49_204340	GRA54	4774.38	5228.03	7042.19	5913.75	6903.71	6578.73	48394.8
TGME49_004340_77_4445	TGME49_204340	GRA54	1592.92	2542.12	812.842	3063.15	1492.05	2793.23	1277.38
TGME49_004340_92_4445	TGME49_204340	GRA54	3384.97	5415.9	12389.9	5811.24	4712.26	5440.57	155678
TGME49_004340_95_4445	TGME49_204340	GRA54	9599.6	10433	12521.1	15897.9	13317.4	13840.6	321172
TGME49_005250_10_2660	TGME49_205250	ROP18	5143.19	5315.14	1687.15	2907.03	4221.2	2181.64	1487.58
TGME49_005250_2_2660	TGME49_205250	ROP18	6999.35	8801.89	8857.78	5183.94	4121.99	6492.74	217849
TGME49_005250_28_2660	TGME49_205250	ROP18	3536.51	4009.45	1554.13	1860.27	2470.22	1568.11	59341.5
TGME49_005250_35_2660	TGME49_205250	ROP18	2416.01	1683.55	192.66	16.9287	72.42	80.1931	485.08
TGME49_005250_42_2128	TGME49_205250	ROP18	1999.77	2376.28	351.375	592.504	1736.1	656.037	1034.84
TGME49_005360_18_6288	TGME49_205360	205360	7419.48	1995.28	1645.87	1357.12	1595.23	1514.97	21586.1
TGME49_005360_28_4192	TGME49_205360	205360	1489.63	1204.93	733.943	1174.66	1092.25	286.956	1471.41
TGME49_005360_31_5764	TGME49_205360	205360	1514.72	358.961	0	191.858	48.6107	405.796	32.3387
TGME49_005360_46_6288	TGME49_205360	205360	2140.13	1316.19	5756.87	839.85	961.302	2730.43	1390.56
TGME49_005360_9_6288	TGME49_205360	205360	5303.79	10997.6	25852.2	24423.4	21467.1	23340	541624
TGME49_007610_15_958	TGME49_207610	ROP36	4797.7	7111	11051.4	13964.3	11956.3	10791.3	186982
TGME49_007610_22_958	TGME49_207610	ROP36	1223.3	860.667	10.0917	221.013	332.339	624.153	48.508
TGME49_007610_37_958	TGME49_207610	ROP36	4434.07	2541.07	560.549	3555.96	4411.67	5098.54	1681.61
TGME49_007610_46_479	TGME49_207610	ROP36	3360.85	2859.09	2718.34	3217.39	2329.35	2262.8	1051.01
TGME49_007610_47_958	TGME49_207610	ROP36	1481.53	621.359	267.889	1173.72	351.188	695.651	307.217
TGME49_007700_0_1416	TGME49_207700	ROP22	1112.08	1035.95	355.963	295.311	388.886	1039.61	436.572
TGME49_007700_24_1416	TGME49_207700	ROP22	2116.66	1738.13	5611.91	3039.64	1061.5	994.201	921.652
TGME49_007700_35_1416	TGME49_207700	ROP22	1391.84	618.211	654.127	1109.77	924.596	1437.68	905.483
TGME49_007700_5_1888	TGME49_207700	ROP22	1986.98	2567.31	1278.9	2932.42	1058.52	2125.6	1875.64
TGME49_007700_52_1416	TGME49_207700	ROP22	996.323	2218.84	1774.31	1776.57	1479.15	2060.87	90208.7
TGME49_008070_0_11223	TGME49_208070	208070	631.889	947.783	405.504	498.455	343.251	233.816	242.54
TGME49_008070_17_11223	TGME49_208070	208070	1052.34	734.715	512.843	478.705	85.3168	216.425	436.572
TGME49_008070_29_10836	TGME49_208070	208070	566.159	1444.24	8.25686	1103.19	302.577	736.23	129.355
TGME49_008070_44_10449	TGME49_208070	208070	1476.19	766.203	68.8072	188.096	9.92055	14.4927	32.3387
TGME49_008370_15_3081	TGME49_208370	GRA46	1976.46	1359.22	102.752	151.418	887.89	305.313	64.6773
TGME49_008370_51_1027	TGME49_208370	GRA46	3174.83	2795.07	3155.04	1345.83	1516.85	1767.15	7454.06
TGME49_008370_58_1027	TGME49_208370	GRA46	3902.56	3759.64	833.943	2309.82	1724.19	1477.29	8375.72
TGME49_008370_75_2054	TGME49_208370	GRA46	787.474	712.674	228.44	431.681	527.774	388.405	355.725
TGME49_008450_20_3260	TGME49_208450	PI-2	850.128	1370.77	2424.77	2963.46	2289.66	3786.47	282996
TGME49_008450_26_2608	TGME49_208450	PI-2	593.519	389.399	188.073	651.754	385.91	219.323	64.6773
TGME49_008450_28_3260	TGME49_208450	PI-2	4095.22	6168.46	8597.23	9173.46	9180.48	9527.52	298858
TGME49_008450_34_2608	TGME49_208450	PI-2	293.36	357.911	1.83486	6.58337	91.2691	36.7149	32.3387
TGME49_008730_0_2936	TGME49_208730	MCP4	315.378	230.911	136.697	12.2263	9.92055	355.555	145.524
TGME49_008730_17_3670	TGME49_208730	MCP4	4613.62	11409.1	16641.2	14200.3	14146.7	11958.4	196765
TGME49_008730_27_2936	TGME49_208730	MCP4	1130.7	1639.47	821.099	2678.49	6325.35	4537.19	1827.14
TGME49_008730_72_3670	TGME49_208730	MCP4	4812.27	14822.4	24673.3	28570	34117.8	30913	76319.3
TGME49_008730_85_2936	TGME49_208730	MCP4	4627.38	11727.1	20704.5	15429.5	15162.6	15673.4	151329
TGME49_008740_17_2552	TGME49_208740	MCP3	2239.86	2617.69	13147.7	4105.2	6652.72	4171.97	2441.57
TGME49_008740_21_2552	TGME49_208740	MCP3	216.782	345.316	0	468.36	65.4757	403.864	113.185
TGME49_008740_35_2552	TGME49_208740	MCP3	1790.11	2777.22	5898.15	5069.2	3517.83	2947.82	136712
TGME49_008740_6_3190	TGME49_208740	MCP3	640.146	1374.97	368.807	998.792	1987.09	3652.17	921.652
TGME49_008830_29_1767	TGME49_208830	GRA16	3519.99	1952.24	2757.79	2108.56	1973.2	2859.9	108254
TGME49_008830_59_1178	TGME49_208830	GRA16	943.868	996.064	1297.24	716.647	303.569	572.946	7243.86
TGME49_008830_59_1767	TGME49_208830	GRA16	6013.55	9099.98	11283.5	10452.5	10853.1	9017.37	5950.32
TGME49_008830_69_1767	TGME49_208830	GRA16	3374.61	4283.39	9251.36	7001.89	6768.79	6531.39	2296.05
TGME49_009170_1_1143	TGME49_209170	209170	3134.19	3873	4126.6	3329.31	6852.13	5425.11	31255.3
TGME49_009170_11_1524	TGME49_209170	209170	5109.03	4313.83	5433.02	4993.02	4832.3	4870.52	1891.81
TGME49_009170_20_1524	TGME49_209170	209170	1551.31	3228.55	3590.82	5746.35	5194.4	5935.25	4074.67
TGME49_009170_24_1143	TGME49_209170	209170	4536.55	6994.49	16230.2	10855	13351.1	9398.05	4883.14
TGME49_009170_43_1143	TGME49_209170	209170	7680.3	8871.16	12841.3	13651.1	12979.1	13969.1	404767
TGME49_009980_56_1940	TGME49_209985;TGME49_210095;TGME49_321700;TGME49_321710	ROP42/ROP43	4904.06	4589.87	4822.01	5542.26	3831.32	4344.92	2409.23
TGME49_009980_75_1940	TGME49_209985;TGME49_210095;TGME49_321700;TGME49_321710	ROP42/ROP43	794.597	1084.23	1359.63	928.256	1167.65	1563.28	291.048
TGME49_009980_8_2425	TGME49_209985;TGME49_210095;TGME49_321700;TGME49_321710	ROP42/ROP43	795.731	1219.63	1000.92	2259.04	3153.74	2101.44	921.652
TGME49_010090_10_1828	TGME49_209985;TGME49_210095;TGME49_321700;TGME49_321710	ROP42/ROP43	2491.29	3862.5	11500.9	6249.5	4673.57	11173.9	2635.6
TGME49_010090_25_1371	TGME49_209985;TGME49_210095;TGME49_321700;TGME49_321710	ROP42/ROP43	5000.88	8711.63	17044.9	17412.1	16725.1	15092.7	169164
TGME49_010090_57_1371	TGME49_209985;TGME49_210095;TGME49_321700;TGME49_321710	ROP42/ROP43	2359.02	3234.85	2075.22	3985.76	4896.79	3849.27	2.02946e+06
TGME49_010110_25_2040	TGME49_209985;TGME49_210095;TGME49_321700;TGME49_321710	ROP42/ROP43	2634.73	2261.87	3473.39	2516.73	3468.23	4170.04	35992.9
TGME49_010110_45_2040	TGME49_209985;TGME49_210095;TGME49_321700;TGME49_321710	ROP42/ROP43	926.059	483.863	37.6146	127.906	67.4598	136.232	32.3387
TGME49_010110_47_2550	TGME49_209985;TGME49_210095;TGME49_321700;TGME49_321710	ROP42/ROP43	176.469	544.739	416.513	283.085	205.355	378.743	64030.6
TGME49_010110_9_2550	TGME49_209985;TGME49_210095;TGME49_321700;TGME49_321710	ROP42/ROP43	5356.41	9488.33	19756.8	11436.3	10199.3	9803.84	489947
TGME49_010370_10_2750	TGME49_210370	ROP54	4536.88	7786.93	11514.7	10963.2	8339.22	8197.08	156568
TGME49_010370_31_2200	TGME49_210370	ROP54	1073.55	361.06	402.751	525.729	167.657	525.603	695.281
TGME49_010370_44_2200	TGME49_210370	ROP54	931.24	452.375	739.448	249.228	17.857	113.043	1245.04
TGME49_010370_5_2750	TGME49_210370	ROP54	1797.56	2615.59	1288.99	2412.34	2910.69	2451.2	3508.75
TGME49_010370_52_2200	TGME49_210370	ROP54	12106.1	14818.2	28949.5	14890.7	16936.4	12580.6	147416
TGME49_010820_10_3605	TGME49_210820	210820	1624.97	331.672	7.33943	2.82145	4.96028	5.79709	0
TGME49_010820_25_3605	TGME49_210820	210820	912.783	209.919	52.2935	215.37	60.5154	66.6665	97.016
TGME49_010820_33_3605	TGME49_210820	210820	2914.01	2472.84	922.016	1045.82	1076.38	914.974	533.588
TGME49_010820_46_3605	TGME49_210820	210820	1957.51	988.717	245.871	81.8219	16.8649	180.676	274.879
TGME49_010820_61_2884	TGME49_210820	210820	412.031	223.563	0	110.977	150.792	292.753	0
TGME49_011260_35_1806	TGME49_211260	ROP26	3543.47	1564.94	1207.34	736.397	3277.75	1130.43	27374.7
TGME49_011260_39_1806	TGME49_211260	ROP26	1750.12	1763.32	4180.72	2887.28	2533.71	4869.55	1406.73
TGME49_011260_4_2408	TGME49_211260	ROP26	2580.34	909.998	3053.2	814.457	1569.43	1021.25	776.128
TGME49_011260_54_1806	TGME49_211260	ROP26	1595.99	1132.51	3200.91	1592.24	321.426	1058.93	1099.51
TGME49_011260_58_1806	TGME49_211260	ROP26	1214.89	932.039	1522.93	290.609	148.808	295.652	388.064
TGME49_011290_13_2468	TGME49_211290	ROP15	1691.51	1416.95	1300	1250.84	1970.22	2203.86	1390.56
TGME49_011290_16_2468	TGME49_211290	ROP15	6964.54	11985.3	16814.6	11680.8	10495	12059.9	999330
TGME49_011290_34_2468	TGME49_211290	ROP15	577.653	230.911	0	286.847	88.2929	253.14	468.911
TGME49_011290_41_2468	TGME49_211290	ROP15	1427.62	590.921	241.284	158.941	377.973	415.458	129.355
TGME49_011290_45_2468	TGME49_211290	ROP15	2292.64	2575.7	4891.73	3134.63	3080.33	2772.94	1600.76
TGME49_011460_10_1689	TGME49_211460	MYR4	177.764	121.753	22.9357	32.9169	230.157	47.3429	113.185
TGME49_011460_14_1689	TGME49_211460	MYR4	1195.46	3314.62	9633.01	3891.71	4488.06	7477.28	145362
TGME49_011460_58_1126	TGME49_211460	MYR4	693.573	227.762	0	259.573	20.8332	13.5265	64.6773
TGME49_011460_6_563	TGME49_211460	MYR4	1273.49	1190.24	595.412	926.375	432.536	376.811	129.355
TGME49_011460_64_1126	TGME49_211460	MYR4	783.75	1259.51	2630.27	2948.41	2376.96	2479.22	1002.5
TGME49_012300_11_3668	TGME49_212300	GRA32	2171.06	1795.85	1248.62	841.731	1506.93	847.341	452.741
TGME49_012300_12_2882	TGME49_212300	GRA32	2399.33	2212.54	974.31	2221.42	2147.8	1127.53	507313
TGME49_012300_13_2882	TGME49_212300	GRA32	1338.58	562.582	152.293	227.597	172.618	72.4636	177.863
TGME49_012300_8_2358	TGME49_212300	GRA32	3917.78	1959.59	4288.06	3772.27	2794.62	4984.53	1228.87
TGME49_012410_23_930	TGME49_212410	GRA11A	4216.81	6113.88	7875.21	6581.49	8407.67	6787.43	120510
TGME49_012410_30_1395	TGME49_212410	GRA11A	1785.42	2028.86	735.778	2269.38	2488.08	2390.33	267603
TGME49_012410_40_930	TGME49_212410	GRA11A	8370.31	14899	19197.2	15379.7	23774.6	20029.9	640581
TGME49_012410_49_465	TGME49_212410	GRA11A	774.036	856.468	1605.5	744.862	2019.82	538.163	1455.24
TGME49_012410_9_1395	TGME49_212410	GRA11A	3219.03	4746.26	6368.79	4277.31	2386.89	4333.32	123647
TGME49_013070_103_3624	TGME49_213069	213069	3118.49	1786.41	1835.78	588.742	1474.19	868.597	533.588
TGME49_013070_104_3624	TGME49_213069	213069	1137.82	1263.71	96.3301	1659.01	1163.68	1081.16	146721
TGME49_013070_18_5436	TGME49_213069	213069	3651.62	1256.36	2163.3	294.371	210.316	637.68	80.8467
TGME49_013070_74_3624	TGME49_213069	213069	1451.26	1866.18	3971.55	2155.58	1292.65	1942.02	1051.01
TGME49_013070_83_3624	TGME49_213069	213069	4264.57	859.617	0	100.632	41.6663	108.212	16.1693
TGME49_013070_84_3624	TGME49_213069	213069	1330.16	699.029	272.476	211.608	181.546	170.048	32.3387
TGME49_013070_88_3624	TGME49_213069	213069	1357.84	112.307	0	1.88096	1.98411	2.89854	0
TGME49_013070_93_3624	TGME49_213069	213069	409.279	712.674	58.7155	422.276	263.887	38.6473	48.508
TGME49_014080_12_794	TGME49_214080	Toxofilin	3842.17	4407.24	8043.1	4881.1	4761.87	3468.59	64046.7
TGME49_014080_18_794	TGME49_214080	Toxofilin	1514.07	3154.03	4890.81	3809.89	3574.38	2831.88	28943.1
TGME49_014080_30_794	TGME49_214080	Toxofilin	2538.24	5434.8	12404.6	5922.22	6706.29	6784.53	4915.48
TGME49_014080_37_794	TGME49_214080	Toxofilin	87.1013	895.303	71.5595	3239.96	1486.1	1848.31	808.467
TGME49_014410_2_1346	TGME49_214410	214410	803.34	415.639	1481.65	1091.9	641.86	677.293	194.032
TGME49_014410_31_1346	TGME49_214410	214410	1011.38	1082.13	2284.4	1501.01	92.2612	2198.06	549.757
TGME49_014410_51_1346	TGME49_214410	214410	765.132	431.383	2700.91	284.026	280.752	1499.51	436.572
TGME49_014410_60_1346	TGME49_214410	214410	380.137	1784.31	1238.53	2698.24	1955.34	5367.14	342192
TGME49_014410_63_673	TGME49_214410	214410	2956.91	5596.43	18256.8	10885.1	10380.9	13886	236331
TGME49_015160_8_1086	TGME49_215160	215160	735.828	608.764	1.83486	453.312	241.069	787.438	210.201
TGME49_015220_11_628	TGME49_215220	GRA22	1767.12	357.911	879.815	41.3812	3.96822	40.5796	1439.07
TGME49_015220_19_628	TGME49_215220	GRA22	1591.78	1105.22	96.3301	580.277	232.141	1355.55	161.693
TGME49_015220_35_1256	TGME49_215220	GRA22	9518.01	7691.42	5054.12	5216.85	5224.16	4071.49	4042.33
TGME49_015220_37_628	TGME49_215220	GRA22	1432.32	1400.16	458.715	305.657	407.735	1487.92	468.911
TGME49_015220_40_1256	TGME49_215220	GRA22	1614.61	301.233	1.83486	3.76193	43.6504	28.9854	16.1693
TGME49_015220_41_1256	TGME49_215220	GRA22	3332.19	1222.78	1958.71	871.827	166.665	524.637	339.556
TGME49_015220_7_628	TGME49_215220	GRA22	8672.25	3233.8	4222.93	2484.75	2342.24	3543.95	38208.1
TGME49_015360_17_950	TGME49_215360	GRA62	813.377	591.971	222.935	134.489	417.655	488.888	517.419
TGME49_015360_2_950	TGME49_215360	GRA62	985.961	1579.64	590.824	1662.77	904.755	1830.91	271645
TGME49_015360_22_950	TGME49_215360	GRA62	1024.01	1603.78	1136.69	1047.7	845.231	1150.72	307.217
TGME49_015360_29_950	TGME49_215360	GRA62	543.169	520.598	999.998	369.609	676.582	979.708	840.805
TGME49_015770_37_1172	TGME49_215775	ROP8	19935.5	35390.2	129049	62101.9	63148.3	75310	2.09449e+06
TGME49_015770_45_586	TGME49_215775	ROP8	2173.65	4542.64	6862.37	5972.06	4516.83	7613.51	2473.91
TGME49_015770_49_1172	TGME49_215775	ROP8	1099.61	2132.77	1011.92	1727.67	1449.39	976.81	873.144
TGME49_015770_52_586	TGME49_215775	ROP8	4381.29	6466.55	6951.36	9718.94	9802.5	9552.64	295964
TGME49_015770_57_1172	TGME49_215775	ROP8	30970.7	49137.8	60228.3	57209.5	56482.7	58769	844233
TGME49_015780_18_2148	TGME49_215775	ROP8	605.176	1196.54	1844.95	955.53	1392.85	878.259	759.959
TGME49_015780_26_2148	TGME49_215775	ROP8	1262	2446.6	6070.63	2371.9	3053.55	4778.73	1746.29
TGME49_015780_36_1432	TGME49_215775	ROP8	2510.88	5348.73	8610.99	7394.07	8081.28	6970.03	2942.82
TGME49_015910_23_2016	TGME49_215910	215910	6122.35	5140.91	5893.57	7881.24	6803.52	8733.31	4575.92
TGME49_015910_23_4032	TGME49_215910	215910	10741.6	18088.7	33521	25936.6	23554.4	24797	230413
TGME49_015910_50_5544	TGME49_215910	215910	4160.95	3609.55	3858.71	5910.93	4112.07	5036.7	48281.6
TGME49_015910_54_1512	TGME49_215910	215910	4223.28	8166.89	29214.6	14949.9	18545.5	16509.1	193466
TGME49_015910_75_5544	TGME49_215910	215910	333.511	413.54	296.33	416.634	626.979	582.607	113.185
TGME49_017400_20_2349	TGME49_217400	217400	2974.24	2326.95	3766.05	2133.95	1157.73	2863.76	1018.67
TGME49_017400_28_2349	TGME49_217400	217400	3496.2	1966.94	1719.26	3249.37	4346.19	2011.59	9717.77
TGME49_017400_34_2349	TGME49_217400	217400	5606.86	7589.61	10356.9	13457.4	10702.3	10689.8	1.43026e+06
TGME49_017400_37_783	TGME49_217400	217400	2267.23	3413.28	4119.26	6292.77	7920.57	7362.3	3330.88
TGME49_017400_79_783	TGME49_217400	217400	5310.11	5284.7	2392.66	2722.7	7539.62	4987.43	29961.8
TGME49_017430_15_2800	TGME49_217430	PI-1	437.288	508.003	1802.75	594.385	1441.46	843.476	646.773
TGME49_017430_19_1680	TGME49_217430	PI-1	786.34	2269.22	10208.2	3125.22	2834.3	3213.52	1212.7
TGME49_017430_2_2800	TGME49_217430	PI-1	2026.97	3294.67	1863.3	5316.54	7292.6	4219.31	1568.43
TGME49_017430_32_1680	TGME49_217430	PI-1	1110.46	689.583	454.127	458.955	1070.43	714.974	355.725
TGME49_017430_8_2800	TGME49_217430	PI-1	884.775	1076.88	3187.15	1050.52	1519.83	2638.64	360398
TGME49_017530_10_1522	TGME49_217530	GRA63	1537.06	1682.5	764.219	2164.99	980.151	2178.74	98859.3
TGME49_017530_13_1522	TGME49_217530	GRA63	7396.65	13345.6	10108.2	12331.6	10820.3	10333.3	241974
TGME49_017530_23_1522	TGME49_217530	GRA63	6687.54	10451.9	29815.5	19829.1	16874.9	16374.8	807189
TGME49_017530_59_761	TGME49_217530	GRA63	785.369	779.848	349.541	732.636	1233.12	545.893	210.201
TGME49_017530_64_1522	TGME49_217530	GRA63	1771.65	1378.12	2791.74	3104.53	2446.41	2455.07	86505.9
TGME49_017680_14_13108	TGME49_217680	GRA57	14568.3	18946.2	110918	50408.9	66914.1	80424	635730
TGME49_017680_19_13108	TGME49_217680	GRA57	177.441	265.547	777.063	469.301	951.381	717.873	226.371
TGME49_017680_2_13108	TGME49_217680	GRA57	479.057	792.443	1667.89	1169.96	594.241	2667.63	549.757
TGME49_017680_4_13108	TGME49_217680	GRA57	369.29	525.846	1596.33	963.054	221.228	1917.87	1293.55
TGME49_017680_40_12656	TGME49_217680	GRA57	124.176	146.943	257.798	66.7742	9.92055	12.5604	242.54
TGME49_018270_24_842	TGME49_218270	ROP48	3896.41	4860.67	6663.29	5156.66	5763.84	3352.65	1422.9
TGME49_018270_27_842	TGME49_218270	ROP48	3422.05	3289.43	938.53	2168.75	2363.08	3075.36	1762.46
TGME49_018270_3_1263	TGME49_218270	ROP48	6698.06	11474.2	25251.3	23133	20307.4	20211.6	17333.5
TGME49_018270_33_842	TGME49_218270	ROP48	3039.97	2548.41	2047.7	2896.68	1798.6	2972.94	1099.51
TGME49_018270_9_1263	TGME49_218270	ROP48	4819.71	7535.03	13865.1	10907.7	9093.18	11274.4	1.48535e+06
TGME49_019810_21_4132	TGME49_219810	GRA40	2883.41	2606.14	5825.68	2324.87	2234.11	3774.87	2376.89
TGME49_019810_47_6198	TGME49_219810	GRA40	3052.92	11218.1	30024.7	23860	25977	23342.9	216524
TGME49_019810_58_6198	TGME49_219810	GRA40	4469.2	4222.51	6155.95	4794.58	2959.3	5546.85	158783
TGME49_019810_76_5165	TGME49_219810	GRA40	6635.41	4231.96	2699.99	3667.88	3320.41	3878.25	1649.27
TGME49_019810_84_4132	TGME49_219810	GRA40	1854.22	2248.23	706.42	1966.55	1948.4	2492.75	25046.3
TGME49_020240_25_2650	TGME49_220240	GRA31	3582	2313.3	3951.37	3660.36	1201.38	2022.22	1390.56
TGME49_020240_35_2650	TGME49_220240	GRA31	9703.87	4809.24	6129.34	7611.32	9506.87	6527.52	384814
TGME49_020240_45_2650	TGME49_220240	GRA31	8840.95	7340.86	18568.8	13616.3	24364.9	16535.2	86991
TGME49_020240_60_2120	TGME49_220240	GRA31	16081	14830.8	31833.9	28116.7	25833.1	28953.6	10461.6
TGME49_020240_78_2120	TGME49_220240	GRA31	5715.34	7180.27	12100.9	9317.36	8139.82	12506.3	372477
TGME49_020950_0_696	TGME49_220950	MAF1B	7205.61	11537.1	74876	33569.6	38810.2	34751.6	168921
TGME49_020950_15_696	TGME49_220950	MAF1B	6124.45	7921.28	30887.1	25447.6	24551.4	26146.8	201761
TGME49_020950_32_696	TGME49_220950	MAF1B	6347.87	13255.3	24782.5	20342.6	17215.1	19629.9	311842
TGME49_020950_44_696	TGME49_220950	MAF1B	8697.51	2973.5	7591.73	6630.4	4241.04	5389.36	1180.36
TGME49_020950_59_696	TGME49_220950	MAF1B	1350.72	2371.03	29601.8	9509.21	11767.8	10633.8	49963.2
TGME49_021210_0_1419	TGME49_221210	CYP18	2951.41	1357.12	762.384	805.053	731.145	1250.24	307.217
TGME49_021210_2_1419	TGME49_221210	CYP18	942.734	469.168	204.587	68.6552	330.354	543.96	97.016
TGME49_021210_6_1419	TGME49_221210	CYP18	1357.03	594.07	588.99	263.335	95.2373	399.999	501.249
TGME49_022100_14_3165	TGME49_222100	SOS1	5023.22	4864.87	2288.99	4011.16	4911.67	3358.45	100994
TGME49_022100_38_3165	TGME49_222100	SOS1	4220.69	2564.16	1580.73	2308.88	3648.78	2192.27	679.112
TGME49_022100_45_1899	TGME49_222100	SOS1	1948.61	2744.69	1551.37	2725.52	2112.09	2975.84	1180.36
TGME49_022100_63_1899	TGME49_222100	SOS1	4097.81	2415.11	526.604	1184.07	1179.55	1156.52	452.741
TGME49_022100_66_2532	TGME49_222100	SOS1	20955.5	18134.9	26161.4	28260.5	28752.7	31884	14358.4
TGME49_022170_15_1392	TGME49_222170	GRA17	6707.45	8108.11	9869.7	13284.3	12803.5	13300.5	878351
TGME49_022170_22_1392	TGME49_222170	GRA17	8230.59	6378.38	1135.78	543.599	481.147	594.202	614.435
TGME49_022170_36_1392	TGME49_222170	GRA17	5260.56	860.667	174.312	20.6906	54.5631	17.3913	48.508
TGME49_022170_55_1392	TGME49_222170	GRA17	4987.44	1026.5	23.8532	33.8574	12.8967	34.7825	1956.49
TGME49_022170_62_1392	TGME49_222170	GRA17	4441.03	1719.23	233.944	47.0241	492.06	151.69	129.355
TGME49_023920_12_5304	TGME49_223920	RON3	4007.79	852.27	11.0092	181.513	358.132	269.565	3751.29
TGME49_023920_14_4488	TGME49_223920	RON3	7997.29	2643.93	1922.01	867.124	999.992	1381.64	953.991
TGME49_023920_23_5304	TGME49_223920	RON3	4112.54	1352.93	231.192	141.072	666.661	509.178	127237
TGME49_023920_30_3264	TGME49_223920	RON3	3827.28	777.749	39.4495	994.09	112.102	1085.02	146995
TGME49_023920_40_3264	TGME49_223920	RON3	3994.68	1285.75	652.292	873.708	1283.72	423.187	436.572
TGME49_025150_36_886	TGME49_225150	225150	8927.4	13792.7	14852.3	8216.05	8972.15	9643.46	140576
TGME49_025150_51_886	TGME49_225150	225150	3763.17	3094.2	1318.35	1441.76	1187.49	2080.19	711.451
TGME49_025150_54_1772	TGME49_225150	225150	12828.2	5910.26	2101.83	2506.38	3416.64	1732.36	4608.26
TGME49_025150_75_886	TGME49_225150	225150	4878.81	6267.12	1582.57	4989.26	6417.61	3953.61	237414
TGME49_025150_80_886	TGME49_225150	225150	5412.75	3601.16	3319.26	4439.08	2279.74	3448.3	2926.65
TGME49_025160_14_1434	TGME49_225160	225160	2796.79	2559.96	2468.8	2345.56	2303.55	1671.49	921.652
TGME49_025160_30_1434	TGME49_225160	225160	5417.77	11031.2	35682.5	13795	15211.2	17563.2	552280
TGME49_025160_34_1434	TGME49_225160	225160	3433.06	2990.29	6615.58	4214.3	3667.63	4109.17	67329.1
TGME49_025160_44_1434	TGME49_225160	225160	3691.45	5621.62	9129.34	11019.6	9779.68	9897.56	147610
TGME49_025160_6_1434	TGME49_225160	225160	3823.07	2326.95	1947.7	1668.42	3079.34	3813.52	500716
TGME49_025200_33_10881	TGME49_225200	225200	3222.59	1499.87	1062.38	1707.92	867.056	1683.09	743.789
TGME49_025200_40_10881	TGME49_225200	225200	4298.08	2414.07	396.329	2728.34	3110.09	4241.54	1034.84
TGME49_025200_46_11718	TGME49_225200	225200	7406.04	13486.2	11029.3	16930.6	14732	18932.3	17883.3
TGME49_025200_51_1674	TGME49_225200	225200	2615.63	1026.5	1237.61	1749.3	1615.07	1447.34	1277.38
TGME49_025200_82_837	TGME49_225200	225200	1858.43	2619.79	1271.56	4431.55	3937.47	3906.27	2118.18
TGME49_025320_28_1246	TGME49_225320	225320	3863.38	2839.15	1572.47	4353.49	2619.03	3593.23	2667.94
TGME49_025320_30_1246	TGME49_225320	225320	6100.01	4871.16	9753.19	5736	4719.21	4017.38	76238.4
TGME49_025320_4_1869	TGME49_225320	225320	2820.76	958.279	1449.54	503.158	559.519	905.312	210.201
TGME49_025320_58_623	TGME49_225320	225320	3219.67	4327.47	6216.5	3513.64	2628.95	3739.12	2764.96
TGME49_025320_6_1246	TGME49_225320	225320	7640.96	11340.9	10412.8	13545.8	12332.2	12999	191025
TGME49_025330_16_768	TGME49_225330	225330	4807.09	8161.64	19193.5	11124	12564.4	13082.1	307654
TGME49_025330_19_768	TGME49_225330	225330	8518.61	8537.39	16520.1	15344.9	10446.3	11520.7	339993
TGME49_025330_58_768	TGME49_225330	225330	2753.08	2036.21	2099.08	2576.92	2926.56	4373.9	953.991
TGME49_025330_66_768	TGME49_225330	225330	11129.7	12004.2	22966	16466.9	15971.1	18664.7	248280
TGME49_025330_71_768	TGME49_225330	225330	11797.9	14679.6	12584.4	17360.4	15162.6	16079.2	15975.3
TGME49_025860_28_5208	TGME49_225860	225860	1518.93	905.799	2801.83	1177.48	660.709	583.574	614.435
TGME49_025860_7_5208	TGME49_225860	225860	2880.33	1409.6	155.046	2206.37	1718.24	904.346	646.773
TGME49_025860_78_4340	TGME49_225860	225860	3734.83	1696.14	2806.42	2938.07	2187.48	1348.79	201260
TGME49_025860_87_4340	TGME49_225860	225860	385.318	290.737	238.532	4.70241	4.96028	274.396	16.1693
TGME49_025860_94_4340	TGME49_225860	225860	295.626	1087.38	163.302	386.538	672.614	683.09	64.6773
TGME49_026380_19_1138	TGME49_226380	GRA35	10503.8	10939.9	7818.33	5277.99	6522.76	6086.94	64790.5
TGME49_026380_49_569	TGME49_226380	GRA35	3038.67	1467.33	362.385	841.731	1117.05	715.94	113.185
TGME49_026380_55_569	TGME49_226380	GRA35	4749.13	5277.36	4056.87	4325.28	3204.34	2807.72	1148.02
TGME49_026380_62_569	TGME49_226380	GRA35	1767.28	3586.46	3790.82	3944.38	3420.61	5347.81	4090.84
TGME49_026380_9_1138	TGME49_226380	GRA35	2106.14	4855.42	11837.6	12217.8	12386.8	12375.8	6985.15
TGME49_026690_10_562	TGME49_226690	226690	2050.93	3536.08	2460.55	3971.66	2006.93	3536.22	1245.04
TGME49_026690_14_843	TGME49_226690	226690	381.756	547.888	16.5137	189.037	9.92055	82.1254	2651.77
TGME49_026690_24_843	TGME49_226690	226690	596.757	351.614	652.292	237.001	1305.54	476.327	1083.35
TGME49_026690_25_1124	TGME49_226690	226690	4276.87	5398.06	3708.25	3190.12	3785.68	3606.76	28490.4
TGME49_026690_4_562	TGME49_226690	226690	541.55	1692.99	3230.27	3316.14	3038.67	3775.84	1439.07
TGME49_027010_11_872	TGME49_227010	ROP30	5648.8	7602.21	7049.53	12062.6	11796.5	10373.9	15280
TGME49_027010_2_872	TGME49_227010	ROP30	4138.93	2440.3	2790.82	3463.8	1864.07	1360.38	6710.27
TGME49_027010_25_436	TGME49_227010	ROP30	11860.8	10463.4	14410.1	9834.62	10908.6	10822.2	4899.31
TGME49_027010_32_436	TGME49_227010	ROP30	3302.89	4447.13	5110.08	4313.05	5365.04	7481.14	112587
TGME49_027010_6_872	TGME49_227010	ROP30	6818.84	9308.84	27876.1	11667.6	9966.19	10527.5	581013
TGME49_027280_19_2260	TGME49_227280	GRA3	7018.46	22620.8	68837.5	60956.4	63643.3	66129.3	44966.9
TGME49_027280_4_2260	TGME49_227280	GRA3	10670.7	30520.1	71190.7	76303.2	91595.5	76479.1	2.78645e+06
TGME49_027280_45_1808	TGME49_227280	GRA3	3754.59	9293.1	21732.1	29696.7	27816.2	33448.2	1.49149e+06
TGME49_027280_50_1808	TGME49_227280	GRA3	11905.7	25799	67865	76904.2	71683.9	71248.2	2.09928e+06
TGME49_027280_8_2260	TGME49_227280	GRA3	5897.96	21093.7	34362.3	51456.6	59577.9	60740	3.03232e+06
TGME49_027620_0_1612	TGME49_227620	GRA2	7304.53	30749.9	16826.6	21555.8	20153.6	23729.4	564698
TGME49_027620_4_1209	TGME49_227620	GRA2	22971.1	31339.8	20208.2	15603.5	16968.1	20517.8	774786
TGME49_027620_8_1209	TGME49_227620	GRA2	2210.24	4301.23	907.337	2611.72	2148.79	2601.93	329159
TGME49_027810_19_968	TGME49_227810	ROP11	6152.14	5573.34	4052.28	6224.11	4704.33	5053.13	3314.71
TGME49_027810_24_968	TGME49_227810	ROP11	7508.2	3883.5	746.787	2256.22	2177.56	3018.35	1730.12
TGME49_027810_32_968	TGME49_227810	ROP11	1574.3	1029.65	1411.92	488.11	1094.24	858.935	727.62
TGME49_027810_44_968	TGME49_227810	ROP11	2070.52	1972.19	1478.9	1062.74	1235.11	1149.76	646.773
TGME49_027810_6_1452	TGME49_227810	ROP11	903.231	221.464	18.3486	251.109	0.992055	620.289	97.016
TGME49_028170_10_7128	TGME49_228170	GRA44	3275.85	757.807	96.3301	298.133	642.852	218.357	194.032
TGME49_028170_12_6600	TGME49_228170	GRA44	1627.24	128.05	24.7706	1.88096	0.992055	0.966182	64.6773
TGME49_028170_13_7128	TGME49_228170	GRA44	2828.69	1615.32	141.284	904.744	773.803	1124.64	420.403
TGME49_028170_24_6072	TGME49_228170	GRA44	3044.82	181.58	0	0.940482	8.9285	2.89854	0
TGME49_028170_7_6864	TGME49_228170	GRA44	3928.14	112.307	0	1.88096	2.97617	1.93236	0
TGME49_028760_2_1737	TGME49_228760	228760	1047.48	191.026	193.578	2.82145	0.992055	9.66182	16.1693
TGME49_028760_32_1737	TGME49_228760	228760	1788.98	3565.47	2566.97	5533.8	4504.92	5031.87	55331.5
TGME49_028760_59_1737	TGME49_228760	228760	993.57	2057.2	627.522	3080.08	1385.9	3508.21	67878.9
TGME49_029010_15_2799	TGME49_229010	RON4	10914.1	11009.2	16744	21190	22106	27012.5	394289
TGME49_029010_20_2799	TGME49_229010	RON4	2999.82	33.587	16.5137	39.5002	30.7537	5.79709	0
TGME49_029010_26_3732	TGME49_229010	RON4	8061.24	1526.11	1277.06	764.612	1068.44	508.211	145.524
TGME49_029010_27_2799	TGME49_229010	RON4	2197.93	90.265	833.026	0.940482	1.98411	3.86473	48.508
TGME49_029010_5_2799	TGME49_229010	RON4	5993.32	4936.24	4876.14	9322.06	7121.97	9256.99	4333.38
TGME49_029500_1_1086	TGME49_229500	229500	3800.24	1095.78	907.337	916.03	581.345	775.844	145.524
TGME49_029500_28_1086	TGME49_229500	229500	1877.54	1694.04	2233.94	1409.78	1522.81	2593.23	76319.3
TGME49_029500_35_1086	TGME49_229500	229500	9160.37	5463.13	7621.08	2959.7	3325.37	3686.95	1584.59
TGME49_029500_4_1086	TGME49_229500	229500	3330.09	2983.99	1735.78	2759.37	3589.26	2982.6	840.805
TGME49_029500_45_1086	TGME49_229500	229500	3348.71	2812.91	1045.87	2054.95	2890.85	1078.26	1148.02
TGME49_030180_105_5185	TGME49_230180	GRA24	2972.62	6160.06	11122.9	9201.68	8167.59	8856.02	54232
TGME49_030180_4_6222	TGME49_230180	GRA24	4715.45	4670.69	4261.46	5837.57	4520.8	6944.91	205933
TGME49_030180_51_5185	TGME49_230180	GRA24	3267.6	3212.81	9296.31	7978.11	6714.23	7243.46	214745
TGME49_030180_89_5185	TGME49_230180	GRA24	3388.21	13572.3	33188.9	25518.1	24324.2	21536.2	191801
TGME49_030180_96_4148	TGME49_230180	GRA24	4121.29	5322.49	2166.97	6449.83	9250.92	6768.1	847839
TGME49_030350_14_4155	TGME49_230350	RON11	2306.89	1038.05	188.99	815.398	1156.74	298.55	129.355
TGME49_030350_20_3324	TGME49_230350	RON11	315.864	1017.06	2267.88	2334.28	1869.03	3105.31	1067.18
TGME49_030350_24_3324	TGME49_230350	RON11	934.639	901.601	1021.1	264.275	15.8729	708.211	80.8467
TGME49_031960_25_6846	TGME49_231960	GRA28	1324.33	1451.59	3126.6	1747.42	2150.78	3699.51	32354.8
TGME49_031960_40_6846	TGME49_231960	GRA28	2080.23	1258.46	4595.4	919.791	1552.57	2192.27	468.911
TGME49_031960_46_6846	TGME49_231960	GRA28	2035.22	6611.39	15205.5	12655.1	16197.3	10478.2	319361
TGME49_031960_51_6846	TGME49_231960	GRA28	4386.96	8710.58	23328.4	15666.5	17930.4	15843.4	328755
TGME49_031960_63_6846	TGME49_231960	GRA28	3295.77	6289.16	9021.08	8532.05	6734.07	6828	112587
TGME49_032000_11_1442	TGME49_232000	GRA30	1852.28	3550.77	4105.5	5451.97	7938.43	4985.5	45759.2
TGME49_032000_11_2163	TGME49_232000	GRA30	4321.23	7130.94	8370.62	8974.08	9635.83	14412.5	3912.98
TGME49_032000_15_2163	TGME49_232000	GRA30	4781.02	11552.9	17326.6	16953.1	22542.5	20038.6	22847.3
TGME49_032000_69_1442	TGME49_232000	GRA30	1944.08	786.146	130.275	130.727	383.925	156.521	5934.15
TGME49_032000_75_721	TGME49_232000	GRA30	1700.74	6263.97	20394.5	11073.2	9467.19	14143.9	23170.7
TGME49_032020_47_2816	TGME49_232020	RON12	13644.8	25266.9	37088.9	37429.3	38785.4	35969	1.66028e+06
TGME49_032020_7_3520	TGME49_232020	RON12	7041.61	5786.41	9499.98	4290.48	4972.18	4619.31	121884
TGME49_032020_73_2112	TGME49_232020	RON12	6066.33	3614.8	819.264	2904.21	3505.92	2354.58	1002.5
TGME49_032020_95_2816	TGME49_232020	RON12	4194.63	1476.78	304.586	203.144	1023.8	423.187	3767.46
TGME49_034370_17_1233	TGME49_234370	SRS42	1051.04	387.3	66.9723	42.3217	82.3406	86.9563	32.3387
TGME49_034370_19_1233	TGME49_234370	SRS42	246.733	123.852	516.513	215.37	257.934	36.7149	16.1693
TGME49_034370_23_1233	TGME49_234370	SRS42	872.147	855.419	1932.11	743.921	1168.64	1888.88	371.895
TGME49_034370_30_1233	TGME49_234370	SRS42	610.195	1207.03	1022.02	1018.54	1149.79	1460.87	468.911
TGME49_034370_34_1233	TGME49_234370	SRS42	707.658	806.088	1349.54	1759.64	1459.31	1536.23	1681.61
TGME49_034540_2_3640	TGME49_234540	234540	2665.98	4268.7	6567.88	5184.88	7040.62	7319.79	57692.2
TGME49_034540_20_3640	TGME49_234540	234540	738.742	1102.07	1296.33	717.588	540.67	1811.59	339.556
TGME49_034540_31_2912	TGME49_234540	234540	1039.06	542.64	1739.45	900.041	655.749	789.37	1083.35
TGME49_034540_5_3640	TGME49_234540	234540	2577.75	1316.19	8.25686	1642.08	1083.32	2171.01	792.297
TGME49_034540_55_2184	TGME49_234540	234540	2655.62	837.576	151.376	441.086	62.4995	188.405	113.185
TGME49_034950_10_1588	TGME49_234950	234950	4090.04	5105.22	3325.68	4537.83	3048.59	3603.86	136502
TGME49_034950_2_1588	TGME49_234950	234950	3689.83	3895.04	8006.4	6657.67	6874.94	2702.41	247682
TGME49_034950_21_1191	TGME49_234950	234950	914.078	340.068	546.788	63.9528	252.974	51.2076	0
TGME49_034950_24_1191	TGME49_234950	234950	4844.16	6038.31	8119.25	4908.38	9043.58	6248.3	207032
TGME49_034950_7_1588	TGME49_234950	234950	3654.69	4395.7	8721.08	6507.2	4663.65	8925.58	2538.59
TGME49_035130_39_1586	TGME49_235130	RASP1	6157.16	5950.15	1900	3473.2	2999.98	3084.05	2199.03
TGME49_035130_49_1586	TGME49_235130	RASP1	2285.52	3099.45	5367.88	5887.42	6790.62	4900.47	23833.6
TGME49_035130_53_0	TGME49_235130	RASP1	5908.97	4247.7	3623.85	2859.07	3394.81	3885.02	1277.38
TGME49_035130_56_0	TGME49_235130	RASP1	2139.33	2469.69	2946.78	1014.78	1320.43	1659.9	117519
TGME49_035130_66_0	TGME49_235130	RASP1	2135.28	3196.01	3185.31	2283.49	3737.07	2065.7	856.975
TGME49_036860_16_536	TGME49_236860	236860	904.364	491.21	2.75229	112.858	365.076	440.579	226.371
TGME49_036860_18_2144	TGME49_236860	236860	1225.89	2955.66	2966.97	3834.35	4435.48	3656.03	3702.78
TGME49_036860_20_1608	TGME49_236860	236860	688.392	26.2398	134.862	107.215	556.543	5.79709	80.8467
TGME49_036860_32_536	TGME49_236860	236860	3376.71	6618.74	11939.4	8032.66	9335.24	8241.53	33163.3
TGME49_036860_34_1876	TGME49_236860	236860	1307.65	958.279	2090.82	2108.56	179.562	1269.56	856.975
TGME49_036870_1_822	TGME49_236870	GRA42	2186.11	4060.88	5103.66	7354.57	5633.88	7815.44	3250.04
TGME49_036870_15_822	TGME49_236870	GRA42	2028.42	5069.54	4385.31	3239.96	3979.13	4074.39	4705.28
TGME49_036870_21_822	TGME49_236870	GRA42	382.566	313.828	1371.56	454.253	939.477	754.588	161.693
TGME49_036870_23_822	TGME49_236870	GRA42	2554.59	4355.81	6920.17	4391.11	4121.99	3571.97	88575.6
TGME49_036890_1_1712	TGME49_236890	GRA37	2065.99	3959.07	7622.92	6214.71	5992.02	5521.73	2506.25
TGME49_036890_44_1284	TGME49_236890	GRA37	2362.75	1620.57	5068.8	1153.97	1577.37	1451.2	1180.36
TGME49_036890_48_1284	TGME49_236890	GRA37	758.98	727.368	7.33943	1411.66	1151.78	155.555	339.556
TGME49_037180_26_902	TGME49_237180	237180	1386.17	589.872	392.66	291.549	282.736	127.536	194.032
TGME49_037180_30_902	TGME49_237180	237180	81.1111	157.439	0	1.88096	2.97617	430.917	0
TGME49_037180_34_902	TGME49_237180	237180	1637.12	894.254	2454.12	992.209	890.866	1752.65	1681.61
TGME49_037180_36_902	TGME49_237180	237180	523.417	806.088	651.375	514.444	1038.68	642.511	167579
TGME49_037180_41_902	TGME49_237180	237180	9089.46	10376.3	10795.4	13435.7	11519.7	10864.7	114721
TGME49_037230_36_3252	TGME49_237230	MYR3	5456.79	17437.9	25608.2	21166.5	20659.6	15631.9	258111
TGME49_037230_67_2439	TGME49_237230	MYR3	453.801	191.026	14.6789	50.786	3.96822	2.89854	0
TGME49_037230_75_2439	TGME49_237230	MYR3	2953.84	4173.18	4076.14	3634.96	3622.99	4962.31	1358.22
TGME49_037230_80_2439	TGME49_237230	MYR3	2332.63	3072.16	4214.67	4227.47	1889.87	2278.26	759.959
TGME49_037500_0_698	TGME49_237500	PPM3A	5786.73	16466	34723.8	31179.8	29028.5	28199	563760
TGME49_037500_10_698	TGME49_237500	PPM3A	2932.14	1584.89	924.769	370.55	1065.47	1145.89	371.895
TGME49_037500_18_698	TGME49_237500	PPM3A	5155.33	5033.85	5204.58	4177.62	5172.58	4418.35	227422
TGME49_037500_22_1745	TGME49_237500	PPM3A	7602.42	9479.93	11185.3	10481.7	9545.56	12486	209344
TGME49_037500_9_1396	TGME49_237500	PPM3A	2880.33	6617.69	7705.49	8900.72	6136.86	6502.4	1.64031e+06
TGME49_037800_18_402	TGME49_237800	GRA11B	1784.77	1088.43	1677.98	1833	604.162	552.656	1245.04
TGME49_037800_2_804	TGME49_237800	GRA11B	3159.29	2068.75	3431.19	4102.38	4158.7	3106.27	1746.29
TGME49_037800_26_402	TGME49_237800	GRA11B	12382.6	19486.8	23665.1	28893.5	32867.8	24756.5	1.64517e+06
TGME49_037800_34_804	TGME49_237800	GRA11B	6889.91	7462.61	13446.8	11907.4	15143.7	14723.6	81056.9
TGME49_037800_7_804	TGME49_237800	GRA11B	7102.32	13645.8	16277	21994.1	17935.4	19360.3	220776
TGME49_037880_28_1437	TGME49_237880	GRA13	2286.49	1051.69	99.9998	1342.07	1158.72	741.061	856.975
TGME49_037880_32_1437	TGME49_237880	GRA13	77.8731	77.6699	0	262.394	122.023	1.93236	32.3387
TGME49_037880_38_1437	TGME49_237880	GRA13	791.683	1109.42	5000.91	1319.5	3080.33	1056.04	1245.04
TGME49_037880_47_1437	TGME49_237880	GRA13	1832.53	2921.02	3192.65	4576.39	6521.77	7167.13	1503.75
TGME49_039010_13_3185	TGME49_239010	HCE1_TEEGR	5859.26	9265.81	13631.2	7851.14	9075.32	9933.31	33810.1
TGME49_039010_49_2548	TGME49_239010	HCE1_TEEGR	10839.6	16840.7	30759.6	23589.2	24670.4	26651.2	1.27052e+06
TGME49_039010_62_2548	TGME49_239010	HCE1_TEEGR	5750.95	10838.1	18840.3	12913.8	19014.7	14504.3	383278
TGME49_039010_70_2548	TGME49_239010	HCE1_TEEGR	6120.57	10044.6	21911.9	13431	15130.8	12120.7	17834.8
TGME49_039010_77_2548	TGME49_239010	HCE1_TEEGR	4292.57	8363.16	9002.73	11129.7	10729.1	10706.3	189957
TGME49_039600_18_2292	TGME49_239600	ROP23	4411.73	2534.77	4168.8	3305.79	1808.52	1628.98	2247.54
TGME49_039600_4_1719	TGME49_239600	ROP23	10229.5	12484.9	9518.33	10866.3	12396.7	13171	669427
TGME49_039600_48_1719	TGME49_239600	ROP23	1181.37	1559.7	1477.98	1344.89	2114.07	1795.17	1067.18
TGME49_039600_64_1719	TGME49_239600	ROP23	3586.21	5687.75	10537.6	7801.3	8738.02	8035.73	470641
TGME49_039600_68_1719	TGME49_239600	ROP23	1377.11	2061.4	985.319	3235.26	3133.9	2568.11	921.652
TGME49_039740_10_2308	TGME49_239740	GRA14	2431.55	2499.08	1744.03	2809.22	994.04	2470.53	287232
TGME49_039740_15_2308	TGME49_239740	GRA14	6048.04	5910.26	7788.97	5389.9	10438.4	9052.15	4252.54
TGME49_039740_18_2308	TGME49_239740	GRA14	1972.89	2063.5	1133.03	2854.36	2544.62	1996.13	856.975
TGME49_039740_39_1731	TGME49_239740	GRA14	6721.86	5101.02	4969.71	2516.73	3307.51	2134.29	76578
TGME49_039740_48_1731	TGME49_239740	GRA14	4029.49	3379.69	7294.48	5850.74	2856.13	3670.52	3815.96
TGME49_040060_25_664	TGME49_240060	IST	1017.86	1019.16	409.173	2050.25	2132.92	1181.64	533.588
TGME49_040060_57_1328	TGME49_240060	IST	2897.01	4786.15	2975.22	7479.65	8606.08	5337.19	158605
TGME49_040060_59_664	TGME49_240060	IST	4862.13	10362.6	7688.06	5840.39	7747.95	5353.61	41053.9
TGME49_040060_85_1328	TGME49_240060	IST	369.938	1745.47	4588.98	3271.94	4566.43	3980.67	1293.55
TGME49_040060_88_664	TGME49_240060	IST	8207.11	11432.2	18768.8	9802.64	12857	8935.25	119556
TGME49_040090_62_1978	TGME49_240090	ROP34_WNG2	2295.72	4692.73	5992.65	5451.97	5948.36	5266.66	47343.8
TGME49_040090_64_1978	TGME49_240090	ROP34_WNG2	526.817	182.629	232.11	27.274	1.98411	4.83091	16.1693
TGME49_040090_69_1978	TGME49_240090	ROP34_WNG2	1368.04	587.772	327.522	367.728	8.9285	193.236	113.185
TGME49_040090_73_1978	TGME49_240090	ROP34_WNG2	911.488	1941.75	1217.43	1369.34	2904.74	2896.61	937.822
TGME49_040090_78_1978	TGME49_240090	ROP34_WNG2	32664.6	46087.7	62078.8	57556.6	54835.9	57896.5	1.39074e+06
TGME49_041000_1_912	TGME49_241000	ROP51	822.768	963.527	716.512	644.23	466.266	533.332	258.709
TGME49_041000_23_608	TGME49_241000	ROP51	2510.4	1853.58	7528.42	3346.24	5370	4680.18	2199.03
TGME49_041000_28_608	TGME49_241000	ROP51	829.567	137.497	181.651	31.0359	37.6981	312.077	32.3387
TGME49_041000_7_912	TGME49_241000	ROP51	153.642	14.6943	3.66972	53.6075	0.992055	0	16.1693
TGME49_041610_21_910	TGME49_241610	GRA21	2997.22	7273.68	12863.3	13248.6	10878.9	11847.3	842988
TGME49_041610_31_910	TGME49_241610	GRA21	9838.4	25969	42366.9	47299.7	39044.3	46530.3	418576
TGME49_041610_38_1365	TGME49_241610	GRA21	1636.31	3776.44	9706.4	3749.7	5764.83	4599.99	489802
TGME49_041610_40_910	TGME49_241610	GRA21	4782.8	2464.45	1572.47	3360.34	4002.94	1942.02	970.16
TGME49_041610_6_910	TGME49_241610	GRA21	3046.44	4157.44	3567.88	5529.09	4078.34	6085.98	24124.6
TGME49_042110_17_521	TGME49_242110	ROP38	1882.07	987.667	2139.44	1106.95	1279.75	1745.89	436.572
TGME49_042110_20_521	TGME49_242110	ROP38	8969.98	8002.1	5079.81	6631.34	8009.86	9581.62	2457.74
TGME49_042110_28_1042	TGME49_242110	ROP38	2840.51	4347.42	2795.41	5241.31	5217.22	4261.83	111423
TGME49_042110_33_521	TGME49_242110	ROP38	1667.39	1556.55	1689.9	1659.95	2531.73	2072.46	19015.1
TGME49_042110_46_521	TGME49_242110	ROP38	4194.95	6171.61	8758.7	13621.9	12554.5	9375.83	181000
TGME49_042120_0_834	TGME49_242118	242118	8529.29	10699.6	11684.4	12117.2	11012.8	11379.7	120720
TGME49_042120_1_1251	TGME49_242118	242118	8522.01	8545.79	16988	9242.12	10384.8	7513.03	4058.5
TGME49_042120_12_834	TGME49_242118	242118	6712.31	4178.43	7408.24	5499	8558.46	3890.81	1956.49
TGME49_042120_2_834	TGME49_242118	242118	2837.59	1414.85	2211.92	3435.58	4521.79	3386.47	4462.74
TGME49_042120_27_834	TGME49_242118	242118	2941.69	1534.51	1736.69	1585.65	2640.85	1546.86	1212.7
TGME49_042230_25_904	TGME49_242230	ROP29	5114.05	11666.2	17725.6	15412.6	20714.1	18331.4	96983.7
TGME49_042230_27_904	TGME49_242230	ROP29	3771.42	1564.94	1046.79	1223.57	913.683	1886.95	1067.18
TGME49_042230_30_904	TGME49_242230	ROP29	7038.37	13320.4	13156.9	16320.2	19977	19664.7	30042.6
TGME49_042230_47_452	TGME49_242230	ROP29	4073.53	8005.25	8317.41	10730	7884.86	9379.69	165445
TGME49_042230_52_452	TGME49_242230	ROP29	11475.7	9256.37	18089.9	14414.8	18316.3	13439.6	8666.76
TGME49_042240_15_1386	TGME49_242240	ROP19A	4188.96	4958.28	7405.49	8176.55	5560.47	9236.7	352637
TGME49_042240_17_924	TGME49_242240	ROP19A	8401.55	12893.2	32694.4	24457.2	25078.2	26059.8	256478
TGME49_042240_2_1386	TGME49_242240	ROP19A	1896.32	1260.56	1623.85	1227.33	2136.89	2033.81	501.249
TGME49_042240_38_924	TGME49_242240	ROP19A	2422.49	3941.22	8816.49	3594.52	2668.63	5347.81	22443
TGME49_042240_6_1386	TGME49_242240	ROP19A	1869.28	4246.66	12665.1	10589.8	9033.66	8214.48	4090.84
TGME49_042820_1_2528	TGME49_242820	242820	4276.87	2911.57	1967.89	831.386	1784.71	1221.25	582.096
TGME49_042820_13_2528	TGME49_242820	242820	1563.61	1402.26	1457.79	3662.24	2216.25	2094.68	908021
TGME49_042820_3_2528	TGME49_242820	242820	3281.68	110.207	0	165.525	0.992055	44.4443	64.6773
TGME49_042820_31_1896	TGME49_242820	242820	1333.72	208.869	3239.44	663.98	44.6425	336.231	355.725
TGME49_043690_27_2280	TGME49_243690	243690	1440.57	525.846	139.449	332.931	249.006	21.256	161.693
TGME49_043690_31_2280	TGME49_243690	243690	659.898	596.169	18.3486	45.1431	123.015	232.85	0
TGME49_043690_4_2280	TGME49_243690	243690	999.399	875.361	1268.8	860.541	2012.88	999.998	517.419
TGME49_043690_50_1710	TGME49_243690	243690	1767.44	1890.32	6777.05	4772.95	5119.01	4290.81	163973
TGME49_043730_28_1586	TGME49_243730	ROP9	5983.44	15677.8	30340.3	21093.1	24165.5	26400.9	29298.8
TGME49_043730_34_2379	TGME49_243730	ROP9	1017.69	1187.09	49.5412	745.802	997.016	1060.87	242.54
TGME49_043730_37_1586	TGME49_243730	ROP9	6486.14	9003.41	6573.38	12684.3	15115	14110.1	361708
TGME49_043730_50_1586	TGME49_243730	ROP9	2088.33	481.763	0.917429	302.835	8.9285	50.2414	16.1693
TGME49_043730_7_1586	TGME49_243730	ROP9	1137.34	833.377	1126.6	486.229	395.83	656.037	339.556
TGME49_044250_39_3345	TGME49_244250	244250	2894.42	9197.59	31480.7	11240.6	8795.56	10612.5	26485.4
TGME49_044250_41_2676	TGME49_244250	244250	1417.1	414.589	718.347	31.9764	97.2214	307.246	517.419
TGME49_044250_51_3345	TGME49_244250	244250	794.921	342.167	0.917429	617.897	572.416	854.104	177.863
TGME49_044250_53_3345	TGME49_244250	244250	2984.6	1761.22	5877.05	1526.4	1737.09	1003.86	824.636
TGME49_044250_54_3345	TGME49_244250	244250	862.109	659.145	248.623	584.039	363.092	165.217	242.54
TGME49_044530_1_2480	TGME49_244530	GRA47	6600.6	12551	15793.5	21699.7	21918.5	21906.2	462314
TGME49_044530_11_2480	TGME49_244530	GRA47	3061.17	9445.29	14900	11579.2	16055.4	15022.2	21424.4
TGME49_044530_32_2480	TGME49_244530	GRA47	1015.91	1924.95	1381.65	1294.1	2127.96	993.235	582.096
TGME49_044530_38_1984	TGME49_244530	GRA47	472.743	1239.57	1647.7	1495.37	1612.09	1971.98	1034.84
TGME49_044530_53_1984	TGME49_244530	GRA47	135.671	216.216	0	108.155	1.98411	0.966182	16.1693
TGME49_046130_0_1449	TGME49_246130	246130	1338.9	1983.73	3282.56	5993.69	9321.35	7310.13	4365.72
TGME49_046130_24_966	TGME49_246130	246130	311.816	227.762	248.623	134.489	21.8252	120.773	16.1693
TGME49_046130_45_966	TGME49_246130	246130	4.53315	334.82	0	119.441	280.752	232.85	97.016
TGME49_046130_9_1449	TGME49_246130	246130	796.864	339.019	183.486	79.941	56.5472	151.69	210.201
TGME49_046180_22_2068	TGME49_246178;TGME49_246182	246178/246182	883.318	727.368	2196.33	559.587	849.199	824.153	921.652
TGME49_046180_27_2068	TGME49_246178;TGME49_246182	246178/246182	2787.73	1108.37	1905.5	2005.11	1888.87	2341.06	565.927
TGME49_046180_40_2068	TGME49_246178;TGME49_246182	246178/246182	2678.29	1034.9	2170.64	898.16	760.907	852.172	921.652
TGME49_046180_47_2068	TGME49_246178;TGME49_246182	246178/246182	3850.75	4145.89	6915.58	4436.25	3213.27	3384.53	1956.49
TGME49_046180_49_2068	TGME49_246178;TGME49_246182	246178/246182	1150.29	547.888	1244.03	1475.62	1180.55	767.148	533.588
TGME49_046550_13_997	TGME49_246550	ASP3	2140.13	1601.68	5780.72	3793.9	2420.62	6437.67	33907.1
TGME49_046550_27_997	TGME49_246550	ASP3	3134.03	100.761	0	0.940482	1.98411	0.966182	0
TGME49_046550_68_1994	TGME49_246550	ASP3	3336.56	2030.96	365.137	1503.83	1473.2	2286.95	1002.5
TGME49_046710_14_2155	TGME49_246710	246710	1243.22	2766.73	3798.16	2726.46	3640.84	3046.37	3670.44
TGME49_046710_15_1724	TGME49_246710	246710	1696.53	3329.31	7010.99	6420.67	7028.71	4796.12	2732.62
TGME49_046710_19_1724	TGME49_246710	246710	499.295	1318.29	688.072	1563.08	963.286	1355.55	452.741
TGME49_046710_8_2155	TGME49_246710	246710	1001.83	274.993	2748.62	174.93	221.228	74.396	113.185
TGME49_047220_35_3480	TGME49_247220	247220	1471.17	1606.93	1928.44	2527.08	3131.92	3896.61	1439.07
TGME49_047220_42_3480	TGME49_247220	247220	772.417	1900.81	1121.1	2383.18	2613.07	3015.45	103791
TGME49_047220_47_3480	TGME49_247220	247220	352.129	449.226	0	305.657	2047.6	480.192	13452.9
TGME49_047220_55_3480	TGME49_247220	247220	276.037	242.456	0	282.145	443.449	586.472	113.185
TGME49_047220_68_3480	TGME49_247220	247220	505.447	373.655	11.0092	278.383	71.428	77.2945	145.524
TGME49_047520_22_2305	TGME49_247520	WIP	400.86	384.151	0	107.215	264.879	308.212	113.185
TGME49_047520_3_2305	TGME49_247520	WIP	4550.64	10640.8	24136.6	21301.9	22515.7	22311.1	111407
TGME49_047520_49_1844	TGME49_247520	WIP	4512.92	4301.23	3207.33	3542.8	4257.9	3713.04	1374.39
TGME49_047520_77_1844	TGME49_247520	WIP	1892.43	1814.75	11.9266	346.097	586.305	1379.71	242.54
TGME49_047530_21_1266	TGME49_247530	247530	3856.42	6688.01	8548.61	6462.99	7925.53	4901.44	242395
TGME49_047530_28_1266	TGME49_247530	247530	2032.47	3779.59	5048.61	6329.44	5870.98	3811.59	2425.4
TGME49_047530_33_1266	TGME49_247530	247530	13568.2	17502	25056.8	20035.1	18895.7	17820.3	79925
TGME49_047530_42_1266	TGME49_247530	247530	5705.95	13615.3	23974.3	20975.6	22555.4	21134.3	25321.2
TGME49_047530_49_1266	TGME49_247530	247530	1850.5	2302.81	7393.56	6616.29	3033.71	3739.12	83692.5
TGME49_048510_125_19995	TGME49_248510	248510	6814.46	1334.03	892.659	1074.03	932.532	1588.4	41959.4
TGME49_048510_132_34658	TGME49_248510	248510	4780.05	9941.75	10077	8713.57	8642.79	10671.5	319813
TGME49_048510_154_25327	TGME49_248510	248510	560.978	141.695	0	10.3453	0.992055	39.6134	0
TGME49_048510_21_21328	TGME49_248510	248510	2285.68	4274.99	2832.1	6361.42	5500.95	5399.02	1972.66
TGME49_048510_29_37324	TGME49_248510	248510	3463.33	7561.27	7254.11	10958.5	15463.2	12496.6	214470
TGME49_048990_10_1683	TGME49_248990	248990	1057.03	987.667	3622.93	711.004	943.445	1561.35	776.128
TGME49_048990_20_1683	TGME49_248990	248990	2597.5	3692.47	6352.28	6300.29	6631.89	10037.7	755399
TGME49_048990_23_1683	TGME49_248990	248990	1361.24	1772.76	4647.7	1673.12	2246.01	1105.31	76351.6
TGME49_048990_45_1122	TGME49_248990	248990	1012.67	2278.67	2150.45	4045.01	3518.82	2335.26	1681.61
TGME49_049990_38_5445	TGME49_249990	GRA70	1438.95	4409.34	14711.9	12543.2	10953.3	17149.7	3702.78
TGME49_049990_48_5445	TGME49_249990	GRA70	810.463	673.839	3533.02	713.826	401.782	2711.11	565.927
TGME49_049990_58_5445	TGME49_249990	GRA70	330.273	787.195	174.312	2510.15	1273.8	1533.33	71258.3
TGME49_049990_64_5445	TGME49_249990	GRA70	1399.94	5565.99	23307.3	24692.4	30375.7	28968.1	470301
TGME49_049990_80_5445	TGME49_249990	GRA70	3522.91	3877.2	43423.8	11694	11662.6	12601.9	7421.73
TGME49_051540_34_580	TGME49_251540	GRA9	2935.7	7670.43	19255.9	15343	13132.8	12500.5	160109
TGME49_051540_40_580	TGME49_251540	GRA9	1281.59	1184.99	3104.58	1928.93	1021.82	1426.08	1051.01
TGME49_051540_45_580	TGME49_251540	GRA9	6557.37	7486.75	14826.6	9425.51	12167.6	15047.3	69463.5
TGME49_051540_52_580	TGME49_251540	GRA9	10106.5	15234.8	14643.1	19468.9	17370.9	20753.6	14536.2
TGME49_051540_59_580	TGME49_251540	GRA9	2287.79	3326.16	1892.66	1736.13	3337.27	2435.74	34165.8
TGME49_052360_12_477	TGME49_252360	ROP24	4907.14	9543.95	19030.2	14401.6	14283.6	15658.9	61087.8
TGME49_052360_15_954	TGME49_252360	ROP24	5020.63	11130.9	11277	19040.1	18282.6	17743.9	1.20727e+06
TGME49_052360_21_954	TGME49_252360	ROP24	1818.93	1390.71	2488.99	2813.92	3447.39	3567.14	1649.27
TGME49_052360_40_954	TGME49_252360	ROP24	4276.06	6860.14	4972.47	6965.21	10010.8	8739.11	23768.9
TGME49_052360_51_954	TGME49_252360	ROP24	4126.47	1352.93	257.798	382.776	1106.14	971.979	242.54
TGME49_052500_1_1852	TGME49_252500	252500	2498.58	2118.08	2824.76	1972.19	1042.65	1084.06	1115.68
TGME49_052500_15_1852	TGME49_252500	252500	2686.06	2856.99	3860.54	4465.41	3840.25	2554.58	4656.77
TGME49_052500_39_1389	TGME49_252500	252500	4445.41	12526.9	20792.6	18852	22472	19254.1	12224
TGME49_052500_5_1852	TGME49_252500	252500	9085.58	4608.77	4255.95	3069.73	2902.75	3552.65	126703
TGME49_052500_51_1389	TGME49_252500	252500	3947.73	911.047	400.917	405.348	546.623	1835.74	436.572
TGME49_053130_10_546	TGME49_253130	253130	455.582	78.7195	0	104.394	0	123.671	16.1693
TGME49_053130_16_546	TGME49_253130	253130	366.376	178.431	0	161.763	366.068	514.009	0
TGME49_053130_18_546	TGME49_253130	253130	1189.95	441.879	363.302	378.074	1097.21	481.158	388.064
TGME49_053130_4_546	TGME49_253130	253130	559.359	135.398	3842.19	216.311	283.728	2.89854	16.1693
TGME49_053130_6_546	TGME49_253130	253130	2021.3	768.302	763.301	1785.98	883.921	1886.95	565.927
TGME49_053330_16_2370	TGME49_253330	BPK1	2119.09	3437.42	2184.4	2372.84	1641.85	3149.75	695.281
TGME49_053330_17_2370	TGME49_253330	BPK1	1218.12	1471.53	2464.21	1890.37	1741.06	932.365	937.822
TGME49_053330_2_1896	TGME49_253330	BPK1	2522.38	2648.12	4414.67	2156.53	1710.3	2045.41	840.805
TGME49_053330_3_1896	TGME49_253330	BPK1	13259	15287.3	16568.8	15517	12893.7	15967.1	220048
TGME49_053370_29_10318	TGME49_253370	RON4L1	2697.07	1521.91	463.302	1197.23	1204.36	2228.98	565.927
TGME49_053370_31_3685	TGME49_253370	RON4L1	4771.31	4421.94	6188.98	6133.82	13655.6	6687.91	3120.68
TGME49_053370_31_5896	TGME49_253370	RON4L1	6783.54	3079.51	3446.78	1786.92	2941.44	3017.38	1099.51
TGME49_053370_37_1474	TGME49_253370	RON4L1	650.508	565.731	613.76	399.705	11.9047	13.5265	80.8467
TGME49_053370_57_3685	TGME49_253370	RON4L1	2475.91	841.774	66.0549	1280.94	1437.49	753.622	420.403
TGME49_054000_23_2455	TGME49_254000	GRA48	2726.05	5525.06	5599.07	4847.24	4062.47	5638.64	205496
TGME49_054000_49_2455	TGME49_254000	GRA48	5091.7	2198.9	161.468	374.312	875.985	683.09	388.064
TGME49_054000_58_2455	TGME49_254000	GRA48	1816.82	116.505	0	2.82145	1.98411	0.966182	0
TGME49_054000_63_2455	TGME49_254000	GRA48	1445.1	305.432	0	58.3099	59.5233	12.5604	0
TGME49_054000_7_2455	TGME49_254000	GRA48	4688.58	7621.1	7042.19	13363.3	7695.37	10226.1	87282.1
TGME49_054070_10_996	TGME49_254070	254070	1283.21	2274.47	19566.9	13116	12987	12470.5	1.84764e+06
TGME49_054070_29_664	TGME49_254070	254070	1283.37	1291	1429.35	2664.39	1409.71	1821.25	1552.26
TGME49_054070_3_996	TGME49_254070	254070	1541.43	1387.56	967.888	1082.49	1060.51	1336.23	4963.99
TGME49_054070_6_996	TGME49_254070	254070	1309.27	1651.01	2619.26	2120.79	1668.64	916.906	226.371
TGME49_054080_18_461	TGME49_254080	254080	1003.12	1416.95	380.733	1453.04	1444.43	993.235	339.556
TGME49_054080_20_461	TGME49_254080	254080	607.928	884.807	988.989	586.861	493.052	257.97	258.709
TGME49_054080_29_922	TGME49_254080	254080	1256.17	1298.35	1365.13	4114.61	2106.13	1258.93	1665.44
TGME49_054080_36_461	TGME49_254080	254080	705.391	1074.78	1594.49	390.3	903.763	1290.82	889.313
TGME49_054080_5_922	TGME49_254080	254080	511.275	413.54	45.8715	173.049	129.959	430.917	97.016
TGME49_054470_4_899	TGME49_254470	MYR1	2715.85	3027.03	974.31	2082.23	1965.26	4376.8	873.144
TGME49_054470_56_1798	TGME49_254470	MYR1	3791.98	5095.78	4058.71	4093.92	3889.85	2570.04	28991.6
TGME49_054470_89_0	TGME49_254470	MYR1	7143.12	9780.11	13484.4	11462.6	13845.1	13381.6	10332.2
TGME49_054470_91_1798	TGME49_254470	MYR1	7377.55	8059.83	11883.5	10681.1	8612.03	10558.4	99667.8
TGME49_054720_25_842	TGME49_254720	GRA8	776.627	1004.46	425.687	503.158	859.12	335.265	19516.4
TGME49_054720_38_842	TGME49_254720	GRA8	2992.37	2752.03	6042.19	3385.74	4849.17	4148.78	40908.4
TGME49_054720_53_842	TGME49_254720	GRA8	5325.65	6466.55	8054.11	6036.95	6109.08	7106.26	424607
TGME49_054720_72_842	TGME49_254720	GRA8	933.182	1866.18	2859.63	3181.65	2323.39	2483.09	1649.27
TGME49_054720_9_842	TGME49_254720	GRA8	8951.36	11177.1	12108.2	12935.4	12130.9	14947.8	218448
TGME49_054880_1_1360	TGME49_254880	254880	409.117	155.34	0	28.2145	4.96028	3.86473	113.185
TGME49_054880_21_3060	TGME49_254880	254880	6004.65	3243.24	3053.2	2606.08	3277.75	2534.29	2215.2
TGME49_054880_25_4080	TGME49_254880	254880	533.455	181.58	0	1258.36	424.6	989.37	210.201
TGME49_054880_29_1020	TGME49_254880	254880	1050.72	1288.9	723.852	1123.88	1285.7	1228.02	743.789
TGME49_054880_33_1020	TGME49_254880	254880	1791.57	1540.8	2016.51	1575.31	1321.42	3163.28	582.096
TGME49_058230_2_1960	TGME49_258230	ROP20	2786.92	1601.68	1916.51	1027.95	494.044	1872.46	986.33
TGME49_058230_35_980	TGME49_258230	ROP20	7913.27	5679.35	5332.1	7091.23	5765.83	6427.04	640581
TGME49_058230_38_1470	TGME49_258230	ROP20	5231.1	2634.48	2310.09	2993.55	1397.81	1460.87	2247.54
TGME49_058230_47_1470	TGME49_258230	ROP20	8152.72	14265	22140.3	22270.6	20954.2	27090.8	263237
TGME49_058230_8_1470	TGME49_258230	ROP20	5638.11	5991.08	9535.76	6519.42	5533.69	7146.84	2425.4
TGME49_058360_18_3340	TGME49_258360	258360	3394.36	3123.59	1319.26	3613.33	2863.07	2670.53	149453
TGME49_058360_3_3340	TGME49_258360	258360	7316.03	7820.52	11917.4	9238.36	7291.61	11745.9	105958
TGME49_058360_3_4008	TGME49_258360	258360	5007.84	4458.67	5677.05	6618.17	6886.85	4734.29	489802
TGME49_058360_55_3340	TGME49_258360	258360	6497.79	5356.08	11261.4	7401.59	6398.76	11214.5	3039.84
TGME49_058370_1_2200	TGME49_258370	ROP28	3022.48	3104.7	4394.49	3757.23	3472.19	3022.22	25305
TGME49_058370_12_1760	TGME49_258370	ROP28	5769.25	6307.01	9898.14	5918.45	10652.7	4833.81	29977.9
TGME49_058370_13_2200	TGME49_258370	ROP28	2176.08	3814.22	4048.61	3378.21	3391.84	4469.56	44417.2
TGME49_058370_25_2200	TGME49_258370	ROP28	7267.78	5008.66	8042.18	6760.18	5117.02	5464.72	116549
TGME49_058370_44_1760	TGME49_258370	ROP28	1768.58	855.419	205.504	757.088	219.244	445.41	80.8467
TGME49_058460_10_1455	TGME49_258462	258462	2921.62	3190.76	9801.81	6675.54	4000.96	7014.48	361126
TGME49_058460_22_1455	TGME49_258462	258462	762.541	1697.19	2475.22	2876.93	1918.64	1482.12	549.757
TGME49_058460_29_1455	TGME49_258462	258462	137.614	463.92	134.862	395.002	1148.8	135.265	323.387
TGME49_058460_36_1455	TGME49_258462	258462	175.012	134.348	0	440.146	89.285	29.9516	59066.6
TGME49_058460_4_1455	TGME49_258462	258462	319.749	434.532	789.907	1141.75	1061.5	512.076	953.991
TGME49_058580_21_2284	TGME49_258580	ROP17	6293.96	5982.68	13974.3	7676.21	7662.64	6877.28	3023.67
TGME49_058580_39_1713	TGME49_258580	ROP17	4500.61	2230.39	1870.64	987.506	805.549	1291.78	404.233
TGME49_058580_52_1713	TGME49_258580	ROP17	4750.42	4346.37	35452.2	6884.33	10336.2	5489.84	25806.3
TGME49_058580_66_2284	TGME49_258580	ROP17	2367.93	1373.92	2124.77	498.455	576.384	470.53	307.217
TGME49_058660_3_2895	TGME49_258660	ROP6	3466.24	9866.18	22219.2	11721.2	14434.4	14064.7	249590
TGME49_058660_31_2316	TGME49_258660	ROP6	2586	1047.49	154.128	1028.89	2762.87	278.26	388.064
TGME49_058660_39_2316	TGME49_258660	ROP6	4611.84	6419.31	4839.44	6784.64	7823.35	4758.44	456509
TGME49_058660_48_2316	TGME49_258660	ROP6	2467.17	442.928	63.3026	262.394	39.6822	152.657	80.8467
TGME49_058660_64_2316	TGME49_258660	ROP6	7526.98	12238.3	24082.5	22043	23684.3	21684	503028
TGME49_058800_13_704	TGME49_258800	ROP31	1675.49	2975.6	4262.38	2998.26	3535.69	5061.82	7728.94
TGME49_058800_15_704	TGME49_258800	ROP31	3339.48	2486.49	4283.48	3230.56	2613.07	4326.56	1762.46
TGME49_058800_24_704	TGME49_258800	ROP31	4118.69	4140.65	5507.33	3305.79	2825.37	4465.69	4284.87
TGME49_058800_32_352	TGME49_258800	ROP31	13968.9	19665.2	26148.6	20308.8	21157.6	23231.8	561707
TGME49_058800_8_704	TGME49_258800	ROP31	3728.84	7425.87	18266	13140.4	11619	13389.3	136194
TGME49_058870_1_5466	TGME49_258870	CST7	2068.41	872.212	607.338	154.239	461.306	591.303	129.355
TGME49_058870_10_5466	TGME49_258870	CST7	6210.75	6519.03	7426.59	6918.19	5859.08	7007.71	2328.38
TGME49_058870_17_5466	TGME49_258870	CST7	4175.2	4131.2	709.173	4301.76	4034.69	2247.34	47909.7
TGME49_058870_22_5466	TGME49_258870	CST7	1012.19	284.44	188.99	55.4884	16.8649	30.9178	16.1693
TGME49_058870_38_4555	TGME49_258870	CST7	18254.4	14338.5	9176.13	6177.09	6206.3	6044.43	54603.8
TGME49_059830_33_818	TGME49_259830	DGK2	5855.54	2328	1778.9	1439.88	863.088	816.423	101931
TGME49_059830_52_1636	TGME49_259830	DGK2	7148.14	3532.93	260.55	1418.25	1689.47	2356.52	727.62
TGME49_059830_54_818	TGME49_259830	DGK2	6541.34	10803.5	12091.7	16321.1	17198.3	12955.5	11237.7
TGME49_059830_83_0	TGME49_259830	DGK2	5100.93	1664.66	593.577	1539.57	1253.96	1844.44	1713.95
TGME49_059830_96_0	TGME49_259830	DGK2	11604.2	4247.7	5088.06	2041.79	1669.63	2485.02	1730.12
TGME49_060520_1_1748	TGME49_260520	CST6_GRA53	1246.46	809.237	680.732	451.431	681.542	742.027	889.313
TGME49_060520_20_1748	TGME49_260520	CST6_GRA53	445.868	658.095	96.3301	365.848	71.428	89.8549	97.016
TGME49_060520_33_1748	TGME49_260520	CST6_GRA53	2627.93	2664.92	5448.61	6121.6	3957.31	4222.21	2409.23
TGME49_060520_38_1311	TGME49_260520	CST6_GRA53	1481.05	1311.99	1272.47	1722.02	3245.01	2018.35	953.991
TGME49_060520_44_1311	TGME49_260520	CST6_GRA53	1025.95	1301.5	783.485	554.884	1184.51	1238.64	307.217
TGME49_061440_13_3091	TGME49_261440	ARO	1043.76	23.0911	0	62.0718	42.6584	2.89854	16.1693
TGME49_061440_4_4215	TGME49_261440	ARO	1674.68	1640.51	2.75229	104.394	127.975	148.792	0
TGME49_061440_7_2529	TGME49_261440	ARO	3598.68	838.625	46.7889	199.382	360.116	179.71	307.217
TGME49_061440_9_3653	TGME49_261440	ARO	696.973	40.9341	0	157.06	0.992055	278.26	32.3387
TGME49_061740_14_1308	TGME49_261740	ROP47	1154.98	741.013	0	166.465	429.56	512.076	64.6773
TGME49_061740_8_1308	TGME49_261740	ROP47	3223.88	2345.84	776.145	1940.21	1215.27	2268.59	1794.8
TGME49_061750_14_4200	TGME49_261750	RON10	4267.32	7559.17	8191.73	11481.4	8010.85	10185.5	217429
TGME49_061750_18_4200	TGME49_261750	RON10	644.356	414.589	4839.44	409.11	740.073	15.4589	1422.9
TGME49_061750_26_3360	TGME49_261750	RON10	703.125	860.667	788.989	1531.1	1442.45	1225.12	38531.5
TGME49_061750_31_5040	TGME49_261750	RON10	9580.18	3764.89	3150.45	4627.17	4946.39	4422.21	11367
TGME49_062050_11_1575	TGME49_262050	ROP39	3943.68	11790.1	16366.9	17243.7	23077.2	16946.8	111455
TGME49_062050_14_1050	TGME49_262050	ROP39	4886.09	6081.34	5702.74	5830.99	5244.01	7224.14	58581.5
TGME49_062050_24_1050	TGME49_262050	ROP39	9006.57	15436.4	15022	20800.6	20097.1	17761.3	229394
TGME49_062050_29_1050	TGME49_262050	ROP39	2930.85	3024.93	5434.85	2370.01	1663.68	1023.19	873.144
TGME49_062050_46_525	TGME49_262050	ROP39	4048.92	11015.5	15448.6	18836	14852.1	27936.2	145961
TGME49_062400_10_7406	TGME49_262400	262400	1446.08	1181.84	1167.89	1132.34	1111.1	2050.24	1034.84
TGME49_062400_10_8694	TGME49_262400	262400	1237.23	1022.3	1015.59	625.421	153.769	399.999	194.032
TGME49_062400_22_8372	TGME49_262400	262400	1624.97	2623.98	2930.27	4052.54	4247.98	4048.3	2247.54
TGME49_062400_28_7406	TGME49_262400	262400	3384	6890.58	16765.1	7689.38	10453.3	14142	333945
TGME49_062400_8_8050	TGME49_262400	262400	6394.18	12492.3	15107.3	10789.2	14347.1	8769.06	37803.9
TGME49_062730_15_2865	TGME49_262730	ROP16	7243.98	15050.1	18128.4	16016.4	21017.7	22091.7	618639
TGME49_062730_27_2865	TGME49_262730	ROP16	3184.38	3234.85	930.273	2673.79	2476.17	3739.12	8505.07
TGME49_062730_35_2292	TGME49_262730	ROP16	2371.81	2963	5669.71	5486.77	4545.6	5870.52	62413.6
TGME49_062730_52_2292	TGME49_262730	ROP16	1916.55	2622.93	3260.54	3030.23	2985.09	2114.01	37092.5
TGME49_062730_75_2865	TGME49_262730	ROP16	1366.26	531.094	1288.07	492.813	175.594	586.472	193013
TGME49_062920_1_676	TGME49_262920	DEGP	1702.36	1956.44	12466.9	2101.04	2755.93	3010.62	2328.38
TGME49_062920_15_676	TGME49_262920	DEGP	2239.05	4447.13	10565.1	4484.22	6462.25	5595.16	28021.5
TGME49_062920_33_338	TGME49_262920	DEGP	490.228	695.88	154.128	485.289	161.705	179.71	16.1693
TGME49_062920_37_676	TGME49_262920	DEGP	501.399	1030.7	1116.51	955.53	869.041	457.004	274.879
TGME49_063220_2_932	TGME49_263220	ROP21	5400.44	8099.71	10178	8436.12	7662.64	9370.03	5255.03
TGME49_063220_42_1864	TGME49_263220	ROP21	10161.6	11882.4	11195.4	11868.9	15624.9	12349.7	146931
TGME49_063220_50_1864	TGME49_263220	ROP21	2905.27	4574.13	3988.98	5233.78	6725.14	4445.4	1083.35
TGME49_063220_70_932	TGME49_263220	ROP21	7857.9	6232.49	9494.47	6589.96	9146.75	15472.4	355984
TGME49_063220_99_0	TGME49_263220	ROP21	3863.38	5416.95	2638.53	3625.56	5836.26	4940.09	2247.54
TGME49_064600_22_1311	TGME49_264600	264600	498.485	184.728	535.779	114.739	130.951	312.077	517.419
TGME49_064600_28_1311	TGME49_264600	264600	4102.51	5485.18	5080.72	7817.29	6944.39	10360.4	15037.5
TGME49_064600_36_1311	TGME49_264600	264600	32.3797	86.0667	0.917429	36.6788	114.086	46.3767	0
TGME49_064600_5_1311	TGME49_264600	264600	1176.68	949.882	1988.99	455.193	653.765	1161.35	695.281
TGME49_064660_13_2432	TGME49_264660	CST1	1052.34	724.22	185.321	596.266	793.644	294.685	113.185
TGME49_064660_24_1824	TGME49_264660	CST1	4414.81	4466.02	5819.25	6800.63	4439.45	3517.87	95528.4
TGME49_064660_25_3952	TGME49_264660	CST1	255.799	299.134	366.972	1185.01	547.615	2081.15	517.419
TGME49_064660_30_2128	TGME49_264660	CST1	17132.6	23220.2	33888	29067.5	27054.3	30187.4	717110
TGME49_066050_1_842	TGME49_266050	266050	417.536	839.675	2964.21	2774.42	1287.69	1510.14	792.297
TGME49_066050_23_842	TGME49_266050	266050	2655.62	2688.01	4896.32	4700.53	2059.51	1675.36	2344.55
TGME49_066050_30_842	TGME49_266050	266050	3298.52	6444.5	9676.13	5830.99	5867.02	5786.46	2069.68
TGME49_066050_33_842	TGME49_266050	266050	3812.55	4086.07	5950.45	6651.09	6994.98	7644.43	682184
TGME49_066430_16_480	TGME49_266435	266435	429.516	128.05	0	92.1672	34.7219	2.89854	32.3387
TGME49_066430_21_480	TGME49_266435	266435	2413.58	1939.65	477.063	992.209	816.462	661.834	97873
TGME49_066430_26_480	TGME49_266435	266435	680.135	195.224	133.945	33.8574	26.7855	43.4782	16.1693
TGME49_066440_10_1138	TGME49_266435	266435	1784.93	563.632	278.898	27.274	6.94439	646.375	0
TGME49_066440_15_1138	TGME49_266435	266435	3328.63	1222.78	1451.37	440.146	360.116	218.357	6952.81
TGME49_066440_23_1138	TGME49_266435	266435	1242.57	1017.06	1736.69	1761.52	665.669	2500.48	26129.6
TGME49_066440_67_2276	TGME49_266435	266435	1847.26	1295.2	1377.98	2502.62	925.588	1883.09	824.636
TGME49_067740_3_1100	TGME49_267740	267740	1508.08	2598.79	569.724	833.267	1184.51	451.207	137908
TGME49_067740_39_550	TGME49_267740	267740	2360.96	1971.14	791.741	1415.43	2565.46	2353.62	1455.24
TGME49_067740_49_550	TGME49_267740	267740	940.306	1136.71	8826.59	2196.97	2237.09	2062.8	6095.84
TGME49_068760_12_2152	TGME49_268760	268760	1952.82	1952.24	2155.96	2480.05	1708.32	2702.41	1180.36
TGME49_068760_23_2152	TGME49_268760	268760	25110.8	33013.9	32648.6	29086.3	31447.2	26426	526991
TGME49_068760_28_2152	TGME49_268760	268760	10302.4	11844.7	6233.01	9995.44	12422.5	11358.4	441762
TGME49_068760_41_2152	TGME49_268760	268760	1934.04	2699.55	2621.1	3109.23	3728.14	3890.81	1649.27
TGME49_068760_7_2152	TGME49_268760	268760	21112.8	18942	17740.3	17949.1	18040.5	16392.2	473826
TGME49_068790_17_942	TGME49_268790	GRA58	939.173	1062.19	15093.5	5548.84	5326.35	5330.42	5691.61
TGME49_068790_20_942	TGME49_268790	GRA58	1525.08	2108.63	1249.54	4146.59	3543.62	5803.85	1212.7
TGME49_068790_25_942	TGME49_268790	GRA58	1156.44	920.493	50.4586	166.465	217.26	211.594	54846.4
TGME49_068790_29_942	TGME49_268790	GRA58	1394.27	1762.27	5107.33	1902.6	1851.18	3297.58	1196.53
TGME49_068790_9_942	TGME49_268790	GRA58	277.332	273.944	4.58715	47.9646	459.322	239.613	32.3387
TGME49_068900_1_4644	TGME49_268900	GRA10	10379.3	855.419	0.917429	51.7265	161.705	18.3574	16.1693
TGME49_068900_18_3096	TGME49_268900	GRA10	8952.66	19043.8	23407.3	19539.5	21456.2	24990.3	10736.4
TGME49_068900_2_3096	TGME49_268900	GRA10	5430.07	1493.57	21.1009	636.706	343.251	173.913	97.016
TGME49_068900_27_3870	TGME49_268900	GRA10	4233.8	2056.15	3099.08	3158.14	3643.82	2198.06	115498
TGME49_068900_76_3870	TGME49_268900	GRA10	2634.09	128.05	72.4769	278.383	132.935	71.4974	0
TGME49_068970_13_1269	TGME49_268970	268970	1007.17	514.301	1803.67	864.303	606.146	583.574	64.6773
TGME49_068970_17_1269	TGME49_268970	268970	2283.74	1060.09	4140.36	1016.66	2001.97	1002.9	1261.21
TGME49_068970_20_1269	TGME49_268970	268970	8081.97	11163.5	20767.8	15354.3	15756.8	16353.6	194355
TGME49_068970_44_846	TGME49_268970	268970	6105.67	13408.6	32047.6	15451.2	19806.4	18491.7	346428
TGME49_068970_9_1269	TGME49_268970	268970	7139.72	12496.5	11171.5	14165.5	17638.7	16821.2	37302.7
TGME49_069460_14_1728	TGME49_269460	EFPP	5427.81	4771.45	8096.31	4942.23	4964.25	3046.37	102691
TGME49_069460_21_3456	TGME49_269460	EFPP	3221.13	1870.38	82.5686	827.624	118.055	711.11	291.048
TGME49_069460_41_6048	TGME49_269460	EFPP	10604.8	6365.78	9507.32	9123.62	9596.15	6930.42	719002
TGME49_069460_5_5184	TGME49_269460	EFPP	3815.78	4452.38	5350.45	6085.86	4367.03	3787.43	2457.74
TGME49_069460_6_864	TGME49_269460	EFPP	2053.2	1184.99	466.971	929.196	1051.58	742.027	126153
TGME49_069690_1_1502	TGME49_269690	GRA29	1178.62	4099.71	3242.19	4273.55	6182.49	2817.39	2797.3
TGME49_069690_14_2253	TGME49_269690	GRA29	13372.5	12244.6	17653.2	16910.8	14248.9	13499.5	334802
TGME49_069690_18_1502	TGME49_269690	GRA29	1210.84	648.649	237.614	566.17	1249	720.771	97.016
TGME49_069690_40_2253	TGME49_269690	GRA29	7526.17	8516.4	14676.1	12212.2	13037.6	12917.8	92310.7
TGME49_069690_9_2253	TGME49_269690	GRA29	4588.52	4109.16	5799.99	4465.41	5874.95	3678.25	58080.3
TGME49_069880_13_771	TGME49_269885	TLN1	558.711	561.533	156.88	1775.63	803.565	1755.55	501.249
TGME49_069880_18_771	TGME49_269885	TLN1	46.7886	36.7358	0	3.76193	9.92055	2.89854	0
TGME49_069880_21_771	TGME49_269885	TLN1	1130.37	159.538	14.6789	34.7978	3.96822	10.628	16.1693
TGME49_069880_3_771	TGME49_269885	TLN1	227.953	223.563	139.449	47.9646	190.475	53.14	48.508
TGME49_069880_7_771	TGME49_269885	TLN1	1618.17	2162.16	2144.03	4006.45	3128.94	3781.63	2199.03
TGME49_069890_23_810	TGME49_269885	TLN1	1149.15	982.42	175.229	358.324	147.816	1332.36	210.201
TGME49_069890_28_810	TGME49_269885	TLN1	702.477	188.927	21.1009	486.229	232.141	67.6327	80.8467
TGME49_069890_55_0	TGME49_269885	TLN1	3646.28	1363.42	1915.59	1476.56	1201.38	1361.35	10186.7
TGME49_069890_73_0	TGME49_269885	TLN1	589.148	758.856	1362.38	1290.34	512.893	548.791	420.403
TGME49_069920_0_6762	TGME49_269920	269920	6900.27	7139.33	21767.8	6833.54	7748.95	10384.5	4899.31
TGME49_069920_20_8232	TGME49_269920	269920	3391.61	687.484	480.733	483.408	272.815	396.134	64.6773
TGME49_069920_25_8232	TGME49_269920	269920	4058.63	3217	4734.85	4907.44	6671.57	5428.01	2619.43
TGME49_069920_4_8232	TGME49_269920	269920	2285.03	1428.5	1063.3	1385.33	2023.79	1456.04	662.943
TGME49_069920_5_5880	TGME49_269920	269920	2896.85	1376.02	829.356	695.016	929.556	773.911	533.588
TGME49_069950_24_4930	TGME49_269950	GRA61	3747.46	3337.71	186.238	1600.7	1092.25	2111.11	145233
TGME49_069950_44_4930	TGME49_269950	GRA61	2852.33	6365.78	3786.23	5884.6	6543.6	5150.71	67393.8
TGME49_069950_76_4930	TGME49_269950	GRA61	1049.59	1054.84	2004.58	1202.88	1369.04	838.646	582.096
TGME49_069950_82_4930	TGME49_269950	GRA61	883.156	1790.61	320.183	382.776	173.61	153.623	582.096
TGME49_069950_9_4930	TGME49_269950	GRA61	792.978	428.234	0	117.56	373.013	170.048	80.8467
TGME49_070200_27_2950	TGME49_270200	270200	1983.58	1791.66	2258.71	3510.82	3190.45	2528.5	1552.26
TGME49_070200_52_2360	TGME49_270200	270200	979.323	651.798	7.33943	32.9169	288.688	29.9516	32.3387
TGME49_070200_53_2950	TGME49_270200	270200	89.8536	110.207	0	0.940482	1.98411	32.8502	0
TGME49_070200_63_2360	TGME49_270200	270200	1151.26	948.833	355.045	397.824	678.566	743.96	210.201
TGME49_070200_70_1770	TGME49_270200	270200	1414.18	1725.53	613.76	3524.93	2906.72	3529.46	1051.01
TGME49_070240_1_1659	TGME49_270240	MAG1	3802.35	4851.22	2816.51	6659.55	5692.41	4356.51	229718
TGME49_070240_10_1659	TGME49_270240	MAG1	1617.04	2221.99	1783.48	1189.71	2140.86	888.887	291.048
TGME49_070240_14_1659	TGME49_270240	MAG1	3093.72	3471.01	3030.27	6734.79	5663.64	5450.23	1794.8
TGME49_070240_45_1659	TGME49_270240	MAG1	7413.65	5214.38	3708.25	4585.79	6042.61	7574.86	4446.57
TGME49_070240_57_1106	TGME49_270240	MAG1	3818.37	2792.97	7143.1	4218.06	4719.21	3090.81	7615.76
TGME49_070250_10_1868	TGME49_270250	GRA1	1007.82	815.534	2739.44	1564.02	980.151	644.443	323.387
TGME49_070250_14_1868	TGME49_270250	GRA1	1244.84	90.265	0	217.251	139.88	1.93236	64.6773
TGME49_070250_21_1868	TGME49_270250	GRA1	280.246	130.15	211.926	178.692	75.3962	8.69563	404.233
TGME49_070250_22_1401	TGME49_270250	GRA1	3771.75	2151.67	1130.27	829.505	2167.64	907.244	420.403
TGME49_070320_105_1065	TGME49_270320	PPM3C	1825.24	1381.27	3323.85	1408.84	1444.43	1352.65	1746.29
TGME49_070320_34_2130	TGME49_270320	PPM3C	5473.14	3434.27	4357.79	3371.63	3167.63	4087.91	44271.6
TGME49_070320_48_1065	TGME49_270320	PPM3C	798.483	1614.27	5887.14	2745.27	2893.83	4218.35	52728.2
TGME49_070320_62_1065	TGME49_270320	PPM3C	4614.43	2722.65	5441.27	5579.88	5229.12	8593.22	3072.17
TGME49_070320_68_3195	TGME49_270320	PPM3C	6187.27	2794.02	11678	10020.8	8284.66	6143.95	372299
TGME49_070700_19_2584	TGME49_270700	MYR2	8867.66	10444.5	14216.5	15881.9	11970.1	13999	233356
TGME49_070700_2_2584	TGME49_270700	MYR2	3721.88	3137.23	7392.64	4488.92	3517.83	5456.99	1956.49
TGME49_070700_26_2584	TGME49_270700	MYR2	3936.4	10899	26521	18452.3	19133.8	15731.4	394758
TGME49_070700_43_2584	TGME49_270700	MYR2	2651.57	2537.92	3226.6	2111.38	3110.09	1684.05	1148.02
TGME49_070700_65_1938	TGME49_270700	MYR2	3172.88	3968.51	4062.38	5019.35	4596.19	4058.93	48766.7
TGME49_070920_14_1040	TGME49_270920	ROP32	9101.77	7412.23	7359.62	5632.55	8335.25	5173.9	138490
TGME49_070920_27_1040	TGME49_270920	ROP32	1462.43	2948.31	8035.76	4120.25	4964.25	4620.28	4317.21
TGME49_070920_28_520	TGME49_270920	ROP32	6548.47	8590.92	9594.47	14143	13796.5	12948.8	414566
TGME49_070920_38_520	TGME49_270920	ROP32	3287.67	4158.49	3108.25	5295.85	5119.01	5841.53	32516.5
TGME49_070920_9_520	TGME49_270920	ROP32	6516.9	5027.55	10354.1	4980.79	5084.28	4357.48	3007.5
TGME49_071270_2_5028	TGME49_271270	271270	1898.58	2448.7	1297.24	2192.26	2472.2	2674.39	1374.39
TGME49_071270_6_5028	TGME49_271270	271270	4391.17	776.699	640.366	573.694	322.418	793.235	759.959
TGME49_071270_9_5028	TGME49_271270	271270	836.529	525.846	668.806	264.275	130.951	148.792	905.483
TGME49_072420_113_5300	TGME49_272420	LCAT	5220.09	14015.2	22233.9	29619.5	30238.8	26870.5	51175.9
TGME49_072420_124_5300	TGME49_272420	LCAT	1920.6	1297.3	1508.25	1812.31	1065.47	1287.92	28409.5
TGME49_072420_32_4240	TGME49_272420	LCAT	1392.16	2063.5	1839.45	3140.27	2244.03	2184.54	154255
TGME49_072420_67_3180	TGME49_272420	LCAT	471.772	1279.45	4484.39	2910.79	2068.44	2930.43	1180.36
TGME49_072420_95_5300	TGME49_272420	LCAT	5981.82	5873.53	4835.77	5681.45	6352.13	4713.03	116015
TGME49_072460_45_2040	TGME49_272460	GRA72	153.642	65.0748	0	0.940482	127.975	4.83091	0
TGME49_072460_46_2550	TGME49_272460	GRA72	3318.43	2047.76	1291.74	1785.03	1528.76	2868.59	856.975
TGME49_073860_21_950	TGME49_273860	273860	1246.13	1443.19	2287.15	1110.71	1687.49	1089.85	549.757
TGME49_073860_29_950	TGME49_273860	273860	1356.22	332.721	0	292.49	353.172	591.303	113.185
TGME49_073860_3_1425	TGME49_273860	273860	2210.07	2430.86	5136.69	3694.21	2524.78	2218.35	889.313
TGME49_073860_32_950	TGME49_273860	273860	1017.86	1303.6	1671.56	3365.04	3578.34	4162.31	1325.89
TGME49_073860_34_950	TGME49_273860	273860	2549.74	6575.7	9182.55	6178.97	8794.57	10715.9	5319.71
TGME49_073980_1_882	TGME49_273980	273980	1593.08	3074.26	458.715	6116.9	3613.07	4864.72	370181
TGME49_073980_39_588	TGME49_273980	273980	811.597	374.705	343.119	72.4171	800.589	483.091	274.879
TGME49_073980_6_882	TGME49_273980	273980	564.216	199.423	12.844	727.933	898.802	251.207	2700.28
TGME49_073980_8_882	TGME49_273980	273980	378.68	278.142	290.825	450.491	308.529	281.159	80.8467
TGME49_075440_1_2500	TGME49_275440	GRA6	1202.74	2417.21	2956.87	2398.23	1723.2	2171.01	1665.44
TGME49_075440_24_2500	TGME49_275440	GRA6	2050.44	9068.49	29414.6	14947.1	15793.5	13509.1	103775
TGME49_075440_27_2500	TGME49_275440	GRA6	1072.9	1783.26	4338.52	1164.32	3901.75	1322.7	34117.3
TGME49_075440_7_2500	TGME49_275440	GRA6	2029.88	3071.11	1396.33	3632.14	4215.24	1890.82	314817
TGME49_075440_79_1875	TGME49_275440	GRA6	244.305	1743.37	1682.57	2097.27	1634.91	1468.6	3524.92
TGME49_075460_19_1034	TGME49_275460	275460	2279.69	4767.25	3005.5	7941.43	7253.91	7591.29	2829.63
TGME49_075460_25_1034	TGME49_275460	275460	1579.8	521.648	86.2383	376.193	32.7378	123.671	177.863
TGME49_075460_29_1034	TGME49_275460	275460	2248.12	2553.66	2930.27	2240.23	5001.94	2203.86	1309.72
TGME49_075460_34_1034	TGME49_275460	275460	163.679	100.761	116.514	2.82145	3.96822	75.3622	0
TGME49_075460_47_1034	TGME49_275460	275460	4808.06	7641.04	10527.5	8166.21	8234.06	14156.5	3314.71
TGME49_075470_21_1480	TGME49_275470	GRA15	3938.99	5057.99	13706.4	8094.73	9625.91	6470.52	282753
TGME49_075470_28_740	TGME49_275470	GRA15	4688.58	9332.99	17306.4	13009.7	11186.4	11340.1	88527.1
TGME49_075470_35_1480	TGME49_275470	GRA15	861.785	554.185	0	460.836	756.938	1212.56	161.693
TGME49_075470_4_1480	TGME49_275470	GRA15	171.774	182.629	0	395.943	583.329	157.488	129.355
TGME49_075470_40_740	TGME49_275470	GRA15	7098.6	11691.4	33184.3	24428.1	23041.5	27990.3	289690
TGME49_075860_26_674	TGME49_275860	GRA12B	2298.8	3076.36	1299.08	3214.57	3122	2572.94	1164.19
TGME49_075860_41_1348	TGME49_275860	GRA12B	3447.14	4474.42	3595.4	5621.26	5618.01	4608.69	10979
TGME49_075860_46_674	TGME49_275860	GRA12B	2033.77	5308.84	10603.6	10464.7	8879.89	9286.94	129161
TGME49_075860_55_1348	TGME49_275860	GRA12B	5744.64	2549.46	2553.21	1397.56	2332.32	1549.76	921.652
TGME49_076130_1_5616	TGME49_276130	CPC2	590.767	332.721	0	119.441	6.94439	331.4	32.3387
TGME49_076130_10_8736	TGME49_276130	CPC2	1302.63	630.806	68.8072	272.74	148.808	348.792	177.863
TGME49_076130_22_6864	TGME49_276130	CPC2	962	137.497	2.75229	39.5002	0	2.89854	32.3387
TGME49_076130_43_6864	TGME49_276130	CPC2	2665.33	1016.01	1510.09	327.288	995.032	1923.67	1552.26
TGME49_076130_6_5616	TGME49_276130	CPC2	28861	18583.1	17738.5	14013.2	16046.5	15485	387466
TGME49_076210_23_433	TGME49_276210	276210	4187.99	2690.11	2079.81	2576.92	2842.24	1592.27	17656.9
TGME49_076210_26_433	TGME49_276210	276210	2056.27	2592.5	2548.62	3583.24	2923.59	3846.37	2813.46
TGME49_076210_33_866	TGME49_276210	276210	356.338	323.275	0	2.82145	4.96028	7.72945	0
TGME49_076210_37_866	TGME49_276210	276210	1335.66	1763.32	1269.72	2666.27	3447.39	2772.94	1875.64
TGME49_077230_19_489	TGME49_277230	277230	197.84	158.489	575.228	152.358	87.3009	264.734	97.016
TGME49_077230_2_978	TGME49_277230	277230	767.236	519.549	1050.46	686.552	1205.35	1090.82	549.757
TGME49_077230_21_978	TGME49_277230	277230	716.238	1359.22	2053.21	1821.71	1879.95	2799.03	792.297
TGME49_077230_5_489	TGME49_277230	277230	493.142	336.92	688.072	794.707	352.18	1462.8	501.249
TGME49_077230_50_489	TGME49_277230	277230	206.744	298.085	134.862	371.49	1119.04	1046.37	105796
TGME49_077240_18_3250	TGME49_277240	NTPase I	1114.51	1919.71	4388.06	3173.19	4352.15	4019.32	36041.5
TGME49_077240_43_3250	TGME49_277240	NTPase I	226.172	2146.42	2826.6	5871.43	3566.44	7464.72	12450.4
TGME49_077240_7_3250	TGME49_277240	NTPase I	150.727	91.3146	0	0.940482	1.98411	0.966182	16.1693
TGME49_077240_72_2600	TGME49_277240	NTPase I	758.494	828.129	1583.48	2920.2	2572.4	2286.95	1164.19
TGME49_077270_12_930	TGME49_277270	NTPase II	2875.48	7241.15	12083.5	14477.8	12211.2	10486	113767
TGME49_077270_29_930	TGME49_277270	NTPase II	16025.5	30966.2	58324.6	46193.7	51415.3	41551.6	1.24358e+06
TGME49_077270_39_930	TGME49_277270	NTPase II	619.585	478.615	28.4403	1514.18	1274.79	832.848	582.096
TGME49_077270_51_930	TGME49_277270	NTPase II	6929.57	11268.4	44844.9	19523.5	22719.1	19516.9	346897
TGME49_077270_7_1395	TGME49_277270	NTPase II	12492.1	18708	24250.4	24633.1	26925.4	22793.2	362322
TGME49_077720_11_1432	TGME49_277720	277720	1598.75	905.799	905.503	512.563	947.413	1052.17	921.652
TGME49_077720_32_1432	TGME49_277720	277720	949.858	1677.25	243.119	1857.45	2430.54	1835.74	33616.1
TGME49_077720_67_716	TGME49_277720	277720	1578.83	1738.13	4155.95	3048.1	4310.48	5452.16	81525.8
TGME49_078510_3_2826	TGME49_278510	PPM3F	6300.11	6302.81	5264.21	5436.93	6133.88	6032.84	52986.9
TGME49_078510_44_2826	TGME49_278510	PPM3F	5297.8	2564.16	2008.25	3087.6	4540.64	3760.38	19855.9
TGME49_078510_57_1884	TGME49_278510	PPM3F	8165.99	3007.09	1499.08	2785.71	1885.9	3018.35	15474.1
TGME49_078510_67_1884	TGME49_278510	PPM3F	3658.26	1967.99	4128.43	3207.98	2470.22	1570.04	1988.83
TGME49_078510_7_2826	TGME49_278510	PPM3F	1623.36	344.267	327.522	186.215	157.737	48.3091	468.911
TGME49_079350_24_972	TGME49_279350	279350	1739.27	1926	6855.03	3053.75	5609.08	2247.34	1471.41
TGME49_079350_31_972	TGME49_279350	279350	1528.81	3537.13	6439.44	6984.96	6563.44	8006.75	151539
TGME49_079350_35_972	TGME49_279350	279350	1511.65	2322.75	365.137	5060.73	2931.52	3894.68	1083.35
TGME49_079350_45_972	TGME49_279350	279350	1552.93	1214.38	272.476	205.025	276.783	685.989	323.387
TGME49_079350_7_972	TGME49_279350	279350	738.58	813.435	0	908.506	1474.19	1561.35	339.556
TGME49_079420_24_507	TGME49_279420	279420	2813.96	729.467	1699.08	1096.6	724.2	120.773	258.709
TGME49_079420_25_507	TGME49_279420	279420	1978.56	1237.47	940.365	415.693	1122.01	787.438	215699
TGME49_079420_28_1014	TGME49_279420	279420	360.872	94.4634	217.431	37.6193	0	1.93236	274.879
TGME49_079420_30_507	TGME49_279420	279420	2272.41	6901.08	19253.2	14510.7	11624.9	17648.3	189585
TGME49_079420_54_1014	TGME49_279420	279420	3470.13	3752.3	3452.29	2878.82	4010.88	1955.55	1277.38
TGME49_080380_14_1140	TGME49_280380	280380	4204.66	6228.29	14454.1	8591.3	12007.8	10032.8	50141.1
TGME49_080380_31_570	TGME49_280380	280380	388.718	475.466	1163.3	433.562	318.45	511.11	317162
TGME49_080380_41_1140	TGME49_280380	280380	5731.69	6785.62	6305.49	7168.35	8731.08	7558.44	82609.1
TGME49_080380_43_570	TGME49_280380	280380	2314.66	6170.56	14293.5	7831.39	10877.9	13363.3	5837.13
TGME49_080380_7_1710	TGME49_280380	280380	8281.26	11946.5	17895.4	14489.1	11655.7	17982.6	34537.7
TGME49_080480_1_942	TGME49_280480	280480	1537.06	890.055	3.66972	1112.59	758.922	1264.73	258.709
TGME49_080480_2_1256	TGME49_280480	280480	1084.4	470.218	18.3486	695.016	1012.89	275.362	113.185
TGME49_080480_4_942	TGME49_280480	280480	504.799	163.737	224.77	69.5957	257.934	5.79709	64.6773
TGME49_080480_8_942	TGME49_280480	280480	713.486	384.151	569.724	412.872	250.99	286.956	80.8467
TGME49_080670_1_1872	TGME49_280670	280670	1481.05	705.327	337.614	1071.21	377.973	2260.86	339.556
TGME49_080670_1_2496	TGME49_280670	280670	655.041	672.789	4898.15	1990.06	705.351	540.095	388.064
TGME49_080670_33_1248	TGME49_280670	280670	2869.97	2326.95	1194.49	792.826	1775.78	1505.31	67329.1
TGME49_080670_42_1248	TGME49_280670	280670	2120.55	4450.28	10187.1	8238.62	7152.72	7329.45	4123.18
TGME49_080670_9_2496	TGME49_280670	280670	2072.3	411.441	4.58715	67.7147	430.552	351.69	0
TGME49_081670_10_963	TGME49_281675	ROP45	1606.36	2172.66	1026.6	4617.77	3889.85	4046.37	1325.89
TGME49_081670_12_963	TGME49_281675	ROP45	1833.18	138.546	0	47.9646	2.97617	3.86473	274.879
TGME49_081670_19_963	TGME49_281675	ROP45	922.659	1082.13	795.411	1785.03	1157.73	478.26	452.741
TGME49_081670_36_642	TGME49_281675	ROP45	2472.19	6251.38	6438.52	7769.32	9136.83	9406.74	159252
TGME49_081780_1_753	TGME49_281675	ROP45	845.595	403.044	111.009	332.931	503.964	861.834	1018.67
TGME49_081780_14_753	TGME49_281675	ROP45	2792.1	6061.4	5888.06	5146.32	6788.64	7628.97	2716.45
TGME49_081790_105_1832	TGME49_281675	ROP45	3045.79	3972.71	9514.66	5589.28	7157.68	5827.04	88963.7
TGME49_081790_14_1832	TGME49_281675	ROP45	6320.67	18884.3	28255	28074.3	34773.5	33140	113767
TGME49_081790_30_1832	TGME49_281675	ROP45	3107.96	3017.58	17768.8	5677.69	5043.61	6241.53	172753
TGME49_081790_42_1832	TGME49_281675	ROP45	2460.21	3626.35	9331.17	7784.37	11345.1	4625.11	2878.14
TGME49_081790_76_1832	TGME49_281675	ROP45	2353.35	1897.67	1743.12	1120.11	1706.34	1028.02	192528
TGME49_082060_21_1644	TGME49_282055	PP2CHN	902.907	435.581	359.632	334.812	57.5392	409.661	226.371
TGME49_082060_22_2740	TGME49_282055	PP2CHN	3009.37	5601.68	11179.8	8218.87	11757.8	7802.88	62462.1
TGME49_082060_24_2740	TGME49_282055	PP2CHN	1414.51	2895.83	12327.5	5860.14	6143.8	5239.6	3298.54
TGME49_082060_25_1644	TGME49_282055	PP2CHN	380.947	149.042	0	34.7978	215.276	3.86473	64.6773
TGME49_082060_28_2740	TGME49_282055	PP2CHN	629.623	1296.25	6031.18	1930.81	1678.56	1370.05	1115.68
TGME49_082170_15_2175	TGME49_282170	282170	1623.36	83.9675	0	73.3576	0.992055	2.89854	0
TGME49_082170_22_2175	TGME49_282170	282170	1362.7	219.365	0	4.70241	5.95233	78.2607	0
TGME49_082170_30_1305	TGME49_282170	282170	1839.81	80.8187	1.83486	0.940482	1.98411	0.966182	0
TGME49_082170_45_1305	TGME49_282170	282170	1882.55	776.699	986.236	225.716	352.18	370.048	80.8467
TGME49_085290_10_930	TGME49_285290	285290	3764.46	2429.81	5664.21	4488.92	3711.28	3251.2	29137.1
TGME49_085290_17_930	TGME49_285290	285290	817.425	205.72	164.22	5.64289	3.96822	78.2607	16.1693
TGME49_085290_27_930	TGME49_285290	285290	4156.09	3113.09	2515.59	3765.69	2400.77	4027.04	1681.61
TGME49_085290_30_930	TGME49_285290	285290	2710.02	2013.12	1344.95	1494.43	1651.77	477.294	565.927
TGME49_085290_48_930	TGME49_285290	285290	15716.3	7731.31	15844	5824.41	6001.94	5820.28	423297
TGME49_086450_14_872	TGME49_286450	GRA5	2236.79	4182.63	2048.62	3727.13	2301.57	2788.4	158346
TGME49_086450_20_872	TGME49_286450	GRA5	794.112	440.829	136.697	411.931	112.102	165.217	48.508
TGME49_086450_26_872	TGME49_286450	GRA5	1702.2	3685.12	7918.33	5073.9	11201.3	9197.08	201244
TGME49_086450_27_872	TGME49_286450	GRA5	672.04	1042.25	189.908	386.538	517.853	201.932	16605.9
TGME49_086450_34_872	TGME49_286450	GRA5	7288.83	9383.37	6189.89	6824.14	6644.79	7649.26	272421
TGME49_088000_2_1910	TGME49_288000	288000	2637.97	3676.73	2378.89	4151.29	4536.67	6037.67	1584.59
TGME49_088000_23_1528	TGME49_288000	288000	1679.37	2767.78	5138.52	1659.95	3353.15	4193.23	743.789
TGME49_088000_29_1528	TGME49_288000	288000	922.173	1224.88	4057.79	2862.83	1420.62	1138.16	46551.5
TGME49_088000_32_1528	TGME49_288000	288000	179.06	87.1163	31.1926	82.7624	180.554	70.5312	0
TGME49_088000_8_1910	TGME49_288000	288000	2487.89	3264.24	5303.66	5046.63	2636.88	3230.91	33114.8
TGME49_088650_13_1395	TGME49_288650	GRA12	306.959	3024.93	491.742	483.408	439.481	570.047	18303.7
TGME49_088650_13_1860	TGME49_288650	GRA12	2213.8	7905.54	649.54	903.803	805.549	1103.38	1810.97
TGME49_088650_18_1395	TGME49_288650	GRA12	4870.87	4139.6	515.595	397.824	225.197	547.825	1342.05
TGME49_088650_31_1860	TGME49_288650	GRA12	2169.6	3638.94	568.806	416.634	592.257	247.342	1810.97
TGME49_088650_6_1395	TGME49_288650	GRA12	6411.66	5621.62	1693.57	1323.26	1054.55	2197.1	18675.6
TGME49_088840_22_1344	TGME49_288840	GRA18	8751.42	13253.2	20374.3	21881.3	19128.8	17313	999621
TGME49_088840_33_1344	TGME49_288840	GRA18	3755.88	3258.99	6361.45	5580.82	6205.31	4363.28	2473.91
TGME49_088840_5_1344	TGME49_288840	GRA18	4032.57	5842.04	3171.55	6096.2	4525.76	6529.45	127010
TGME49_088840_72_672	TGME49_288840	GRA18	5881.77	10123.3	22400.9	17707.4	18763.7	16663.7	21812.4
TGME49_088840_9_1344	TGME49_288840	GRA18	7951.32	5917.61	5492.65	10670.7	7819.38	8877.28	2781.13
TGME49_089380_0_896	TGME49_289380	GRA39	2227.24	704.277	1.83486	56.4289	19.8411	60.8694	97.016
TGME49_089380_14_896	TGME49_289380	GRA39	1953.63	398.846	0	6.58337	4.96028	341.062	0
TGME49_089380_15_2688	TGME49_289380	GRA39	1009.44	1504.07	4266.96	2652.16	1446.42	1521.74	1018.67
TGME49_089380_29_896	TGME49_289380	GRA39	9689.78	6247.18	5775.22	4501.15	5026.75	4383.57	4559.75
TGME49_089380_80_1792	TGME49_289380	GRA39	4734.72	8558.39	6563.29	16932.4	14538.6	15993.2	342547
TGME49_089540_48_1718	TGME49_289540	SFP1	2895.39	2506.43	3460.54	3022.71	2230.14	2827.05	1293.55
TGME49_089540_49_2577	TGME49_289540	SFP1	14174.9	17198.6	20566.9	14584.1	15246.9	16676.3	205092
TGME49_089540_5_2577	TGME49_289540	SFP1	2686.7	3774.34	7977.96	4939.41	2440.46	3012.55	1875.64
TGME49_089540_93_1718	TGME49_289540	SFP1	4073.2	4742.06	2562.38	5076.72	9595.16	7326.55	27568.7
TGME49_090700_16_1905	TGME49_290700	GRA25	16948.2	28170	36109.1	33337.3	32716	27766.1	142905
TGME49_090700_2_1905	TGME49_290700	GRA25	3784.37	1364.47	252.293	183.394	245.038	399.033	194.032
TGME49_090700_32_1270	TGME49_290700	GRA25	7515	12696.9	28231.1	19699.3	16201.3	16820.3	682944
TGME49_090700_44_1270	TGME49_290700	GRA25	12195	18002.6	23887.1	14980	19263.7	13945.9	37108.6
TGME49_090700_56_1270	TGME49_290700	GRA25	4557.76	4656	4084.39	3486.37	4129.93	4670.52	152736
TGME49_091630_16_867	TGME49_291630	291630	299.35	82.9179	0	0	1.98411	1.93236	16.1693
TGME49_091630_20_867	TGME49_291630	291630	1646.02	580.425	46.7889	47.9646	14.8808	457.97	129.355
TGME49_091630_43_578	TGME49_291630	291630	1173.44	1288.9	458.715	1667.47	788.684	3521.73	630.604
TGME49_091630_9_867	TGME49_291630	291630	1751.09	2173.71	1695.41	4384.53	3497	5028.97	1584.59
TGME49_091960_12_1010	TGME49_291960	ROP40	2782.39	5815.8	8898.15	8178.43	6580.3	18594.2	82398.9
TGME49_091960_23_1515	TGME49_291960	ROP40	2182.23	1214.38	4444.03	2828.97	2935.49	2597.1	1309.72
TGME49_091960_3_1515	TGME49_291960	ROP40	1784.28	716.872	558.714	433.562	1157.73	593.235	194.032
TGME49_091960_32_1010	TGME49_291960	ROP40	2605.92	6777.23	13171.5	12733.2	13946.3	9898.53	481264
TGME49_091960_9_1515	TGME49_291960	ROP40	3490.37	2336.4	3053.2	1423.89	3812.47	2170.04	1067.18
TGME49_094630_22_1276	TGME49_294630	294630	2193.24	1149.3	6189.89	761.79	484.123	2204.83	727.62
TGME49_094630_25_957	TGME49_294630	294630	46.141	87.1163	0	0.940482	5.95233	2.89854	16.1693
TGME49_094630_4_1276	TGME49_294630	294630	1037.93	731.567	1882.56	300.954	240.077	609.661	598.265
TGME49_094630_4_957	TGME49_294630	294630	624.604	1300.45	11.0092	846.434	1982.13	1220.29	46454.5
TGME49_094630_8_638	TGME49_294630	294630	607.928	183.679	19.266	125.084	31.7458	46.3767	48.508
TGME49_094970_62_853	TGME49_294970	294970	2033.44	4861.72	5973.38	11358.2	9915.59	7372.93	185058
TGME49_094970_78_853	TGME49_294970	294970	7576.84	12656	13794.5	15745.6	18176.4	23493.7	246987
TGME49_094970_86_853	TGME49_294970	294970	72.5305	430.333	378.898	1908.24	2273.79	1418.35	1309.72
TGME49_094970_94_0	TGME49_294970	294970	1752.39	9853.58	24424.7	16327.7	13871.9	14229.9	262784
TGME49_097880_23_1392	TGME49_297880	GRA23	2325.02	2126.48	2363.3	872.767	982.135	1034.78	32565
TGME49_097880_24_1856	TGME49_297880	GRA23	966.371	437.68	71.5595	79.941	122.023	642.511	113.185
TGME49_097880_32_1856	TGME49_297880	GRA23	2704.84	2170.56	153.211	410.05	108.134	1015.46	727.62
TGME49_097880_35_1856	TGME49_297880	GRA23	1041.17	849.121	2803.66	283.085	298.609	294.685	242.54
TGME49_097880_38_1856	TGME49_297880	GRA23	2118.28	4312.78	1481.65	1175.6	1325.39	2036.71	1083.35
TGME49_097900_11_813	TGME49_297900	GRA83	1980.02	3475.2	4282.56	5234.72	3746.99	5149.75	5044.83
TGME49_097900_21_1626	TGME49_297900	GRA83	1983.26	2403.57	1041.28	2385.06	2346.21	1942.02	18271.4
TGME49_097900_21_813	TGME49_297900	GRA83	867.452	264.498	719.264	303.776	945.429	285.024	226.371
TGME49_097900_52_813	TGME49_297900	GRA83	860.814	834.427	51.376	338.574	454.361	305.313	5497.57
TGME49_097900_83_0	TGME49_297900	GRA83	1015.59	2648.12	2247.7	3166.6	1460.31	1963.28	88381.6
TGME49_097960_10_9548	TGME49_297960	RON6	1505.01	1154.55	211.926	1081.55	430.552	1875.36	194.032
TGME49_097960_21_7843	TGME49_297960	RON6	9320.49	14732.1	34107.3	19809.4	17473.1	19994.2	236509
TGME49_097960_24_7161	TGME49_297960	RON6	10538	9582.79	10622.9	6962.39	9124.93	8941.04	6160.52
TGME49_097960_3_7843	TGME49_297960	RON6	2813.79	3191.81	15839.4	4586.73	5573.37	5595.16	3153.02
TGME49_097960_8_7161	TGME49_297960	RON6	4941.3	2843.35	6111	3242.78	1636.89	1303.38	1261.21
TGME49_099780_40_3464	TGME49_299780	299780	10503.6	4467.07	6646.77	2900.45	3358.11	4578.73	905.483
TGME49_099780_42_2598	TGME49_299780	299780	4776.81	873.262	858.714	363.026	451.385	112.077	48.508
TGME49_099780_47_2598	TGME49_299780	299780	3893.17	929.94	339.449	134.489	238.093	674.395	64.6773
TGME49_100100_14_9936	TGME49_300100	RON2	5091.38	1751.77	777.98	1421.07	1220.23	2363.28	840.805
TGME49_100100_22_10764	TGME49_300100	RON2	504.475	339.019	2.75229	3.76193	22.8173	31.884	0
TGME49_100100_27_11178	TGME49_300100	RON2	3022.16	533.193	399.082	1518.88	1636.89	1201.93	776.128
TGME49_100100_47_11178	TGME49_300100	RON2	2212.18	475.466	12.844	126.025	124.007	164.251	0
TGME49_100220_106_5305	TGME49_300220	300220	2982.49	7866.7	23832.1	14519.2	15076.3	15617.4	1.15449e+06
TGME49_100220_111_5305	TGME49_300220	300220	3932.35	1288.9	22.9357	639.528	1203.36	391.304	307.217
TGME49_100220_112_5305	TGME49_300220	300220	2537.76	2103.39	2033.94	3793.9	5602.14	1836.71	1633.1
TGME49_100220_45_6366	TGME49_300220	300220	2055.46	944.634	0.917429	59.2504	93.2532	407.729	48.508
TGME49_100220_55_6366	TGME49_300220	300220	2890.86	4277.09	6174.3	4957.28	5615.03	4678.25	2296.05
TGME49_104720_3_726	TGME49_304720	304720	1070.47	568.88	322.018	710.064	698.407	685.023	549.757
TGME49_104720_31_726	TGME49_304720	304720	1473.92	2218.84	4351.37	5417.18	1089.28	3183.57	953.991
TGME49_104720_44_726	TGME49_304720	304720	1653.47	76.6203	2.75229	8.46434	0.992055	3.86473	0
TGME49_104720_73_0	TGME49_304720	304720	996.485	807.137	3.66972	199.382	536.702	290.821	177.863
TGME49_104720_8_1452	TGME49_304720	304720	331.082	847.022	967.888	1406.96	694.439	196.135	339.556
TGME49_104740_14_4482	TGME49_304740	ROP35_WNG1	8200.48	15292.6	18195.4	15553.7	17353	14804.8	401468
TGME49_104740_43_3735	TGME49_304740	ROP35_WNG1	2015.96	1452.64	1999.08	1847.11	1310.51	1227.05	533.588
TGME49_104740_76_3735	TGME49_304740	ROP35_WNG1	2296.37	1717.13	1722.93	1248.96	957.334	402.898	339.556
TGME49_104950_20_3200	TGME49_304955	PPM11C	1383.91	2159.01	3644.03	6104.67	4311.47	4903.37	43269.1
TGME49_104950_25_3200	TGME49_304955	PPM11C	457.849	950.932	7411.91	2367.19	2701.37	2503.38	3330.88
TGME49_104950_37_3200	TGME49_304955	PPM11C	3777.25	8489.11	14209.1	12250.7	16739.9	14976.8	248862
TGME49_104950_5_3200	TGME49_304955	PPM11C	1504.04	3347.15	1499.08	5006.19	2031.73	3133.33	713569
TGME49_104960_1_10276	TGME49_304955	PPM11C	5866.39	5114.67	3611	6493.09	4175.56	4045.4	1697.78
TGME49_104960_16_10276	TGME49_304955	PPM11C	4452.69	9000.26	28545.8	17814.6	18335.2	23502.4	392074
TGME49_104960_27_7707	TGME49_304955	PPM11C	1266.53	609.814	702.751	944.244	1222.21	1038.65	695.281
TGME49_104960_52_6973	TGME49_304955	PPM11C	4050.05	929.94	1268.8	1544.27	1105.15	995.167	436.572
TGME49_104960_52_8441	TGME49_304955	PPM11C	2711.31	1775.91	2432.1	3581.36	1463.28	2498.55	1083.35
TGME49_105250_2_2274	TGME49_305250	305250	1751.25	3815.27	2966.97	2651.22	2071.41	2906.27	10316
TGME49_105250_3_1516	TGME49_305250	305250	1000.21	1519.81	4855.95	4540.65	5619.99	5465.69	1455.24
TGME49_105250_64_758	TGME49_305250	305250	334.806	331.672	0	104.394	91.2691	304.347	48.508
TGME49_105250_70_758	TGME49_305250	305250	424.174	331.672	13.7614	84.6434	284.72	428.985	64.6773
TGME49_105250_8_2274	TGME49_305250	305250	1152.72	894.254	177.981	422.276	1699.39	653.139	113.185
TGME49_105270_11_1676	TGME49_305270	305270	2466.68	1913.41	729.356	1918.58	2938.47	3809.65	824.636
TGME49_105270_112_0	TGME49_305270	305270	8899.72	7796.38	15316.5	8918.59	9492.98	8552.64	16622.1
TGME49_105270_16_1676	TGME49_305270	305270	3330.74	4760.96	6580.72	7222.9	8780.68	5934.29	3912.98
TGME49_105270_80_0	TGME49_305270	305270	5383.93	5242.72	2542.2	4144.7	2675.57	4313.03	1616.93
TGME49_105590_12_744	TGME49_305590	305590	329.463	302.283	513.76	112.858	130.951	240.579	64.6773
TGME49_105590_14_744	TGME49_305590	305590	1556.98	4856.47	10060.5	6036.95	6852.13	5385.5	645367
TGME49_105590_35_372	TGME49_305590	305590	1069.66	593.02	571.558	148.596	6.94439	82.1254	16.1693
TGME49_105590_45_372	TGME49_305590	305590	711.22	527.946	0	71.4766	188.491	241.545	0
TGME49_105590_6_744	TGME49_305590	305590	1272.52	386.25	0.917429	96.8696	253.966	165.217	129.355
TGME49_106060_30_10479	TGME49_306060	RON8	9360.48	4905.8	2446.78	1770.93	2059.51	1597.1	1196.53
TGME49_106060_31_12974	TGME49_306060	RON8	26014.3	6154.82	1843.12	2080.35	2339.27	1825.12	1083.35
TGME49_106060_34_14471	TGME49_306060	RON8	3633.16	835.476	2664.21	2112.32	2448.39	1524.63	468.911
TGME49_106060_48_9481	TGME49_306060	RON8	1438.63	516.4	0	203.144	167.657	211.594	80.8467
TGME49_106060_55_12475	TGME49_306060	RON8	9851.52	5125.17	8088.06	3399.84	3714.26	2643.47	47828.9
TGME49_106560_118_0	TGME49_306560	306560	4631.43	1318.29	1939.45	1088.14	624.003	575.844	388.064
TGME49_106560_126_0	TGME49_306560	306560	2747.74	1138.81	646.788	956.47	1250.98	1241.54	889.313
TGME49_106560_77_0	TGME49_306560	306560	2186.44	382.052	274.311	5.64289	88.2929	82.1254	48.508
TGME49_106560_81_910	TGME49_306560	306560	10247.8	315.928	2624.76	156.12	259.919	538.163	226.371
TGME49_106560_92_0	TGME49_306560	306560	511.113	302.283	0	44.2027	204.363	255.072	145.524
TGME49_106890_21_736	TGME49_306890	306890	1436.2	1975.33	1571.56	1282.82	2278.75	3828.01	17382
TGME49_106890_64_1472	TGME49_306890	306890	933.506	426.135	334.862	521.968	469.242	494.685	468.911
TGME49_106890_73_736	TGME49_306890	306890	626.223	906.849	64.22	594.385	421.624	101.449	307.217
TGME49_106890_74_1472	TGME49_306890	306890	2542.78	2078.2	966.97	1903.54	2601.17	1971.98	873.144
TGME49_106890_91_736	TGME49_306890	306890	185.859	195.224	2.75229	256.752	618.051	365.217	161.693
TGME49_108950_0_1554	TGME49_308950	308950	2625.02	803.989	873.393	706.302	54.5631	806.762	371.895
TGME49_108950_28_518	TGME49_308950	308950	2076.02	4335.87	3922.93	5894.94	6842.21	6422.21	4365.72
TGME49_108950_3_1036	TGME49_308950	308950	3157.18	8530.05	23136.6	14102.5	12661.6	12752.6	331132
TGME49_108950_30_1036	TGME49_308950	308950	1517.96	3553.92	7494.48	3619.92	3634.89	3615.45	83870.3
TGME49_108950_42_518	TGME49_308950	308950	17129.7	26585.2	32138.5	27199.7	35447.1	33085.9	355159
TGME49_108970_2_2644	TGME49_308970	GRA12D	4828.62	4284.44	6198.15	6778.05	9438.42	9528.48	3832.13
TGME49_108970_29_1983	TGME49_308970	GRA12D	1960.27	2334.3	805.503	1687.22	1716.26	919.805	873.144
TGME49_108970_41_1983	TGME49_308970	GRA12D	2910.12	5649.96	4591.73	5518.75	4003.94	2993.23	2425.4
TGME49_108970_49_1983	TGME49_308970	GRA12D	11460.1	21075.8	29698.1	28008.5	36753.7	32453.1	371927
TGME49_108970_59_1983	TGME49_308970	GRA12D	1945.53	2189.45	2493.57	1090.96	1950.38	917.872	1503.75
TGME49_109560_15_2391	TGME49_309560	309560	3413.95	3554.97	3033.02	2119.85	2143.83	2561.35	679.112
TGME49_109560_20_2391	TGME49_309560	309560	1114.02	3134.09	1948.62	2843.08	3668.62	5137.19	1875.64
TGME49_109560_38_1594	TGME49_309560	309560	1402.04	3764.89	12463.3	6007.8	8297.55	6089.84	124763
TGME49_109560_42_1594	TGME49_309560	309560	1313.81	1848.33	1555.04	2155.58	1311.5	1621.25	695.281
TGME49_109590_17_1935	TGME49_309590	ROP1	1296.97	1840.99	31.1926	84.6434	199.403	91.7872	64.6773
TGME49_109590_41_1935	TGME49_309590	ROP1	5550.04	11943.3	12325.7	13702.8	11319.4	10653.1	60489.5
TGME49_109590_51_1935	TGME49_309590	ROP1	12051.4	26031	32774.2	32797.4	31686.3	38168	914344
TGME49_109590_58_1935	TGME49_309590	ROP1	11635.5	5807.4	2274.31	1178.42	4047.59	1609.66	1600.76
TGME49_109590_85_1935	TGME49_309590	ROP1	9020.49	15957	17464.2	15527.4	18581.2	16086.9	80393.9
TGME49_109600_17_1485	TGME49_309600	GRA71	2362.75	4840.73	9354.11	5298.68	4688.45	4606.75	12062.3
TGME49_109600_24_1188	TGME49_309600	GRA71	1886.12	3251.64	926.603	3203.28	4740.04	5505.3	66520.6
TGME49_109600_26_891	TGME49_309600	GRA71	532.969	1448.44	10961.4	2886.34	3711.28	3664.73	95399.1
TGME49_109600_6_1485	TGME49_309600	GRA71	1597.78	1023.35	2297.24	4649.74	3017.83	2796.13	1325.89
TGME49_109600_7_1188	TGME49_309600	GRA71	5188.68	3139.33	4409.16	2705.77	3630.92	4123.66	94057
TGME49_109760_0_1796	TGME49_309760	GRA55	4793	7673.58	20649.5	7208.79	9625.91	11217.4	425108
TGME49_109760_15_1796	TGME49_309760	GRA55	4031.11	7037.52	7666.04	7885.94	10008.8	8506.26	36526.5
TGME49_109760_16_1796	TGME49_309760	GRA55	3641.9	4378.9	10219.2	8580.02	9926.51	6571.97	1.42821e+06
TGME49_109760_32_1347	TGME49_309760	GRA55	5692.99	5649.96	3685.31	4611.18	5117.02	4964.24	752974
TGME49_109760_38_1347	TGME49_309760	GRA55	22893.7	27473.1	34963.2	29455.9	30625.7	31950.7	37011.6
TGME49_110010_29_1894	TGME49_310010	RON1	5912.04	4718.97	5038.52	2244.93	2081.33	2223.18	1277.38
TGME49_110010_37_1894	TGME49_310010	RON1	6106.16	7389.14	9765.12	7712.89	9486.03	4947.82	106200
TGME49_110010_72_947	TGME49_310010	RON1	2266.9	1945.95	1775.23	1420.13	1941.45	1194.2	905.483
TGME49_110010_93_0	TGME49_310010	RON1	2038.95	955.13	0	306.597	1067.45	770.047	80.8467
TGME49_110740_13_1084	TGME49_310740	310740	1989.57	668.591	2837.61	752.386	1013.88	1220.29	937.822
TGME49_110740_28_542	TGME49_310740	310740	1525.08	1173.45	12369.7	4465.41	2747.99	2449.27	9119.51
TGME49_110740_37_542	TGME49_310740	310740	1841.76	929.94	601.834	611.313	629.955	1662.8	371.895
TGME49_110740_40_542	TGME49_310740	310740	2453.25	4320.13	3945.86	5524.39	3243.03	5900.47	265452
TGME49_110740_41_542	TGME49_310740	310740	3151.68	2212.54	3884.4	2875.05	2837.28	3599.03	307508
TGME49_110780_13_1732	TGME49_310780	GRA4	3366.03	4979.27	2131.19	3005.78	3606.12	2578.74	455878
TGME49_110780_18_1732	TGME49_310780	GRA4	5324.35	7422.73	11501.8	4859.47	4552.54	4455.06	3039.84
TGME49_110780_24_1732	TGME49_310780	GRA4	2625.51	4783	4280.72	3920.87	4688.45	3920.76	331423
TGME49_110780_29_1732	TGME49_310780	GRA4	4351.02	14836	6165.12	8417.31	9810.44	7738.15	406675
TGME49_110780_3_2165	TGME49_310780	GRA4	7916.02	17937.6	27086.2	21349.9	28968	26603.8	202424
TGME49_110790_19_1214	TGME49_310790	CST9	5883.55	2562.06	2708.25	691.254	1048.6	1386.47	77386.4
TGME49_110790_24_1214	TGME49_310790	CST9	269.561	256.101	72.4769	147.656	321.426	123.671	48.508
TGME49_110790_27_1214	TGME49_310790	CST9	1056.39	1371.82	2624.76	1082.49	512.893	828.018	7454.06
TGME49_110790_30_1214	TGME49_310790	CST9	2426.05	3404.88	4775.22	4042.19	3488.07	5454.09	109563
TGME49_110790_33_1214	TGME49_310790	CST9	928.325	449.226	1144.95	332.931	433.528	231.884	711.451
TGME49_111470_14_5460	TGME49_311470	RON5	14046.8	3170.82	3853.2	3265.35	2776.76	3537.19	2716.45
TGME49_111470_19_7371	TGME49_311470	RON5	7073.18	1491.47	526.604	454.253	262.895	263.768	242.54
TGME49_111470_21_7371	TGME49_311470	RON5	8282.07	1451.59	3928.43	1028.89	1277.77	1995.16	727.62
TGME49_111470_30_6006	TGME49_311470	RON5	4223.12	4072.42	1202.75	3941.56	3680.53	2932.36	533.588
TGME49_111470_7_7644	TGME49_311470	RON5	2049.96	316.977	0	22.5716	74.4042	14.4927	48.508
TGME49_112270_12_1101	TGME49_312270	ROP13	9784.65	5795.86	8131.17	5714.37	5830.31	4483.08	51644.9
TGME49_112270_13_1468	TGME49_312270	ROP13	6839.24	8896.35	8982.55	7751.45	10274.7	9067.61	329644
TGME49_112270_24_1101	TGME49_312270	ROP13	4372.23	7138.29	9235.76	11687.4	14335.2	12550.7	335417
TGME49_112270_31_1101	TGME49_312270	ROP13	2491.45	1704.54	1197.25	2218.6	1277.77	2453.13	1131.85
TGME49_112270_8_1468	TGME49_312270	ROP13	5682.15	5844.14	2822.01	4786.11	4104.13	4148.78	2538.59
TGME49_112420_21_3552	TGME49_312420	GRA38	2785.14	1040.15	692.659	760.85	1064.48	679.226	2554.76
TGME49_112420_27_4440	TGME49_312420	GRA38	4004.72	4219.37	6279.8	4951.64	4680.52	6244.43	2748.79
TGME49_112420_30_3552	TGME49_312420	GRA38	11900.3	12886.9	13329.3	15189.7	15487	15188.4	237770
TGME49_112420_50_4440	TGME49_312420	GRA38	929.944	103.91	302.752	168.346	66.4677	114.009	0
TGME49_113330_12_6696	TGME49_313330	ROP27	1915.91	963.527	297.247	561.468	1871.02	791.303	517.419
TGME49_113330_19_6696	TGME49_313330	ROP27	4321.72	4432.43	4934.85	6291.82	6092.21	3988.4	26873.4
TGME49_113330_26_5580	TGME49_313330	ROP27	33001.5	58656.5	100748	68700.3	78470.6	67853	915023
TGME49_113330_29_6696	TGME49_313330	ROP27	3111.85	918.394	46.7889	300.014	774.795	396.134	7777.45
TGME49_113330_51_6696	TGME49_313330	ROP27	5843.88	6563.11	7456.86	6632.28	5413.65	6021.24	377683
TGME49_113440_28_2396	TGME49_313440	GRA59	2355.62	1279.45	451.375	521.027	470.234	315.941	210.201
TGME49_113440_35_2396	TGME49_313440	GRA59	1982.77	2584.1	1881.65	3959.43	3238.07	3738.16	61039.2
TGME49_113440_41_2396	TGME49_313440	GRA59	827.301	781.947	219.266	746.743	538.686	238.647	291.048
TGME49_113440_53_2396	TGME49_313440	GRA59	2220.76	3505.64	1772.47	2299.48	2649.78	2491.78	214907
TGME49_113440_61_2396	TGME49_313440	GRA59	3552.21	1438.99	4668.8	2465.94	1329.35	2071.49	1196.53
TGME49_114250_14_648	TGME49_314250	BRP1	6660.82	14783.5	18266.9	15054.3	17261.8	15593.2	851429
TGME49_114250_17_648	TGME49_314250	BRP1	1568.47	737.864	145.871	492.813	1275.78	390.337	339.556
TGME49_114250_21_648	TGME49_314250	BRP1	849.481	2712.15	8886.22	8524.53	6533.68	8907.23	3945.32
TGME49_114250_26_648	TGME49_314250	BRP1	1096.38	506.954	275.229	976.22	1035.71	636.714	129.355
TGME49_114250_30_648	TGME49_314250	BRP1	1281.91	737.864	1330.27	371.49	194.443	367.149	93669
TGME49_114260_25_1581	TGME49_314260	314260	1809.54	1105.22	278.898	269.918	734.121	548.791	113.185
TGME49_114260_27_1581	TGME49_314260	314260	1458.06	985.568	142.202	6754.54	5395.79	2702.41	2344.55
TGME49_114260_4_1581	TGME49_314260	314260	4319.29	4953.03	2422.93	6210.94	4842.22	4380.67	8488.9
TGME49_114260_9_1581	TGME49_314260	314260	7843.33	11920.2	13070.6	11216.2	11011.8	13676.3	27633.4
TGME49_114500_16_8760	TGME49_314500	SUB2	3800.73	3908.69	5410.08	4521.84	2832.32	3634.77	354788
TGME49_114500_18_6935	TGME49_314500	SUB2	6172.21	9314.09	13351.3	11316.8	9795.56	8355.54	2878.14
TGME49_114500_25_7300	TGME49_314500	SUB2	4785.07	5539.75	4887.15	4815.27	3291.64	4615.45	2069.68
TGME49_114500_25_8395	TGME49_314500	SUB2	4478.43	3762.79	7810.07	4431.55	4093.22	3220.28	1261.21
TGME49_114500_35_9490	TGME49_314500	SUB2	6406.8	7324.06	13092.6	6921.01	8984.05	8607.71	95091.9
TGME49_115160_16_7800	TGME49_315160	RASP2	3486.64	5130.41	3361.46	4969.51	8164.62	5867.62	4672.94
TGME49_115160_4_5525	TGME49_315160	RASP2	9233.23	9708.74	10857.8	7742.05	8752.91	10516.9	340300
TGME49_115160_4_6500	TGME49_315160	RASP2	1707.22	3008.13	1447.7	3873.85	3312.47	3735.26	12773.8
TGME49_115160_4_8775	TGME49_315160	RASP2	2215.42	3208.61	6406.41	6547.64	4509.88	3259.9	141045
TGME49_115160_8_8775	TGME49_315160	RASP2	1296	2058.25	1458.71	1496.31	1203.36	1163.28	34343.7
TGME49_115210_13_6509	TGME49_315210	315210	1618.66	1129.36	1315.59	1587.53	1222.21	1691.78	582.096
TGME49_115210_14_6226	TGME49_315210	315210	1576.24	367.358	157.798	670.564	2662.68	818.356	404.233
TGME49_115210_2_5094	TGME49_315210	315210	1091.36	539.491	1977.98	803.172	461.306	668.598	177.863
TGME49_115210_27_5943	TGME49_315210	315210	1013.81	144.844	1296.33	20.6906	0.992055	100.483	3848.3
TGME49_115210_8_6226	TGME49_315210	315210	2764.25	856.468	6131.18	1133.28	1378.96	1819.32	614.435
TGME49_115220_1_2682	TGME49_315220	ROP14	3748.76	261.349	3.66972	10.3453	7.93644	199.033	0
TGME49_115220_11_3278	TGME49_315220	ROP14	1261.35	964.576	557.797	874.648	256.942	134.299	113.185
TGME49_115220_2_2980	TGME49_315220	ROP14	3884.59	1932.3	259.632	805.993	376.981	462.801	210.201
TGME49_115220_21_4172	TGME49_315220	ROP14	1639.71	440.829	1.83486	363.026	110.118	344.927	80.8467
TGME49_115220_24_2682	TGME49_315220	ROP14	10994.8	7940.17	10385.3	5662.64	7611.05	9539.11	2457.74
TGME49_115470_22_3230	TGME49_315470	315470	5436.22	5916.56	6204.57	5920.33	9099.13	7414.48	58533
TGME49_115470_36_3230	TGME49_315470	315470	2590.21	1411.7	532.109	1368.4	1126.98	1763.28	662.943
TGME49_115470_44_3230	TGME49_315470	315470	3566.14	4313.83	1011.92	2806.4	2722.2	3481.15	1309.72
TGME49_115470_65_3230	TGME49_315470	315470	5755.16	1724.48	988.989	1301.63	445.433	1298.55	614.435
TGME49_115470_73_3230	TGME49_315470	315470	2719.25	1534.51	293.577	689.373	547.615	932.365	49930.9
TGME49_115490_13_3035	TGME49_315490	ROP10	143.442	229.861	93.5778	174.93	958.326	2357.48	161.693
TGME49_115490_15_2428	TGME49_315490	ROP10	5537.9	2047.76	947.704	1066.51	1635.9	2888.88	598.265
TGME49_115490_20_3035	TGME49_315490	ROP10	7373.82	7787.98	16259.6	10098.9	13174.5	10560.4	623473
TGME49_115490_4_3035	TGME49_315490	ROP10	4323.17	1378.12	2735.77	1114.47	3681.52	1341.06	2134.35
TGME49_115490_45_2428	TGME49_315490	ROP10	322.016	285.489	336.697	26.3335	3.96822	194.202	48.508
TGME49_115910_18_888	TGME49_315910	315910	4205.96	5824.19	15422	5760.45	7779.7	7952.64	3799.79
TGME49_115910_24_444	TGME49_315910	315910	1073.55	2611.39	602.751	2530.84	3011.88	3530.43	679.112
TGME49_115910_26_888	TGME49_315910	315910	854.985	1081.08	4664.21	1372.16	1125.98	2632.84	856.975
TGME49_115910_45_444	TGME49_315910	315910	4525.38	9412.75	24367.8	14783.4	18723.1	18962.3	123113
TGME49_115910_50_444	TGME49_315910	315910	102.482	119.654	0	73.3576	152.777	2.89854	48.508
TGME49_116250_10_2324	TGME49_316250	GRA45	2129.29	2519.02	729.356	1667.47	966.262	2960.38	630.604
TGME49_116250_15_2324	TGME49_316250	GRA45	1049.91	260.299	86.2383	0.940482	1.98411	1.93236	0
TGME49_116250_22_2324	TGME49_316250	GRA45	3160.26	2004.72	254.128	291.549	96.2294	40.5796	501.249
TGME49_116250_30_2324	TGME49_316250	GRA45	1626.27	1711.89	966.97	4160.69	3407.71	3342.02	711.451
TGME49_116250_40_2324	TGME49_316250	GRA45	5046.37	6188.4	1326.6	1103.19	1606.14	1148.79	549.757
TGME49_116280_12_1796	TGME49_316280	316280	1409.65	983.469	1480.73	1116.35	1158.72	959.418	533.588
TGME49_116280_22_1796	TGME49_316280	316280	1031.29	1421.15	1032.11	587.801	2355.14	2508.21	355.725
TGME49_116280_29_1796	TGME49_316280	316280	3560.79	8000	7618.33	9048.38	6093.2	8573.89	5513.74
TGME49_116280_6_1796	TGME49_316280	316280	38.5318	304.382	383.485	468.36	465.274	477.294	64.6773
TGME49_118520_19_1944	TGME49_318525	318525	1576.4	3769.09	5165.13	5421.88	4688.45	2656.03	40520.4
TGME49_118520_43_2430	TGME49_318525	318525	459.63	526.896	930.273	981.863	1141.86	1351.69	646.773
TGME49_118520_47_1458	TGME49_318525	318525	1791.57	3002.89	938.53	3443.1	3089.26	4239.6	2263.71
TGME49_118520_53_2430	TGME49_318525	318525	1696.53	2787.72	5439.44	4194.55	3240.05	4075.35	86748.5
TGME49_118520_65_1458	TGME49_318525	318525	3279.58	3885.6	14415.6	6041.66	5882.89	5976.8	2684.11
TGME49_118530_11_6342	TGME49_318525	318525	665.726	1559.7	3679.81	2423.62	7258.87	3082.12	1600.76
TGME49_118530_21_6342	TGME49_318525	318525	1874.14	1847.28	2088.99	1594.12	2546.61	948.79	646.773
TGME49_118530_30_6342	TGME49_318525	318525	4080.49	3466.81	2973.39	2368.13	3190.45	2282.12	248878
TGME49_118530_37_6342	TGME49_318525	318525	164.003	111.257	0	2.82145	191.467	3.86473	97.016
TGME49_118530_44_6342	TGME49_318525	318525	4228.79	1772.76	2666.97	2951.23	1502.96	1789.37	905.483
TGME49_119340_15_2800	TGME49_319340	CST5_GRA52	4094.57	479.664	11.9266	210.668	336.307	130.435	48.508
TGME49_119340_21_1680	TGME49_319340	CST5_GRA52	3003.38	991.866	15.5963	155.18	555.551	113.043	79666.3
TGME49_119340_30_1400	TGME49_319340	CST5_GRA52	10511.3	512.202	1087.15	1182.19	432.536	1185.5	323.387
TGME49_119340_6_2800	TGME49_319340	CST5_GRA52	4116.1	1803.2	85.3209	993.149	614.082	677.293	145.524
TGME49_120630_1_1088	TGME49_320630	320630	958.924	830.228	430.274	250.168	437.496	925.602	549.757
TGME49_120630_18_1088	TGME49_320630	320630	758.818	86.0667	293.577	102.513	35.714	47.3429	226.371
TGME49_120630_32_1088	TGME49_320630	320630	3231.01	4632.91	8374.29	7379.02	7787.64	8233.8	198770
TGME49_120630_68_2176	TGME49_320630	320630	1857.78	1235.37	461.467	800.35	741.065	1356.52	388.064
TGME49_120630_89_2176	TGME49_320630	320630	4419.02	4336.92	1722.93	4740.03	9317.38	7174.86	457867
TGME49_121650_13_5642	TGME49_321650	RON13	19292.8	21375	30811.9	17671.7	21056.4	21251.2	903640
TGME49_121650_20_1736	TGME49_321650	RON13	1420.5	880.609	1189.91	713.826	799.597	1031.88	274.879
TGME49_121650_32_4774	TGME49_321650	RON13	6368.43	1316.19	41.2843	432.622	236.109	519.806	743.789
TGME49_121650_35_5642	TGME49_321650	RON13	4155.93	7049.07	7433.93	9180.05	9431.47	11068.6	49963.2
TGME49_121650_9_5642	TGME49_321650	RON13	14074.3	10155.9	6977.05	8906.36	8858.06	7846.36	9733.94

## Sheet: 3C.Guide L2FCs
GUIDE	GENE	IDENTITY	L2FC_IN_VITRO	L2FC_IN_VIVO
TGME49_000010_0_2028	TGME49_200010	GRA20	0.493737	1.37772
TGME49_000010_73_1352	TGME49_200010	GRA20	-0.773918	-0.0111438
TGME49_000010_87_1352	TGME49_200010	GRA20	0.832496	1.2299
TGME49_000010_9_2028	TGME49_200010	GRA20	0.82175	-0.84142
TGME49_000360_0_1047	TGME49_200360	200360	1.06117	1.67816
TGME49_000360_21_698	TGME49_200360	200360	0.783356	0.0140969
TGME49_000360_26_698	TGME49_200360	200360	-0.534834	0.992001
TGME49_000360_31_698	TGME49_200360	200360	1.57198	1.77975
TGME49_001130_12_1256	TGME49_201130	ROP33	-0.837951	0.900471
TGME49_001130_21_628	TGME49_201130	ROP33	0.365384	0.220321
TGME49_001130_52_628	TGME49_201130	ROP33	-0.139137	2.08367
TGME49_001130_59_0	TGME49_201130	ROP33	1.30355	1.47634
TGME49_001130_60_628	TGME49_201130	ROP33	1.03417	1.69707
TGME49_001180_137_3484	TGME49_201180	MSF	-1.18298	-1.44076
TGME49_001180_56_4355	TGME49_201180	MSF	-0.484193	-0.265736
TGME49_001180_71_3484	TGME49_201180	MSF	0.40569	1.12174
TGME49_001180_89_3484	TGME49_201180	MSF	-0.345574	0.433648
TGME49_001180_9_4355	TGME49_201180	MSF	-0.371723	0.135424
TGME49_001520_30_700	TGME49_201520	PPM3G	0.98326	0.255161
TGME49_001520_33_1400	TGME49_201520	PPM3G	-0.0118852	-1.54437
TGME49_001520_36_2100	TGME49_201520	PPM3G	0.0354254	0.556736
TGME49_001520_41_2100	TGME49_201520	PPM3G	0.774042	1.20099
TGME49_001520_72_700	TGME49_201520	PPM3G	0.874904	1.22672
TGME49_001630_14_698	TGME49_201630	PPM3H	0.292287	-0.424539
TGME49_001630_21_349	TGME49_201630	PPM3H	-0.0756273	1.62779
TGME49_001630_4_698	TGME49_201630	PPM3H	1.32676	1.17303
TGME49_001630_6_698	TGME49_201630	PPM3H	0.801615	0.454049
TGME49_001630_9_698	TGME49_201630	PPM3H	0.639266	-0.429226
TGME49_002200_23_4275	TGME49_202200	202200	-1.43073	-0.522269
TGME49_002200_27_3420	TGME49_202200	202200	0.621325	-1.2329
TGME49_002200_29_2565	TGME49_202200	202200	0.190087	-1.45488
TGME49_002200_54_2565	TGME49_202200	202200	-0.971464	-1.56484
TGME49_002200_55_4275	TGME49_202200	202200	-1.37018	-1.83694
TGME49_002420_44_435	TGME49_202420	202420	0.962652	0.569806
TGME49_002420_46_435	TGME49_202420	202420	0.272586	-0.130819
TGME49_002420_48_435	TGME49_202420	202420	-0.676448	-1.23359
TGME49_002610_12_1644	TGME49_202610	PPM3D	-0.362834	-0.670089
TGME49_002610_15_1644	TGME49_202610	PPM3D	1.50475	0.940746
TGME49_002610_21_548	TGME49_202610	PPM3D	0.164516	1.00174
TGME49_002610_22_1096	TGME49_202610	PPM3D	0.250778	-0.406717
TGME49_002610_5_1644	TGME49_202610	PPM3D	-0.644556	0.0906641
TGME49_002620_12_1569	TGME49_202620	GRA64	0.236439	1.28147
TGME49_002620_19_1569	TGME49_202620	GRA64	1.31378	1.28597
TGME49_002620_28_1569	TGME49_202620	GRA64	0.429316	-0.36984
TGME49_002620_39_1569	TGME49_202620	GRA64	0.108486	1.6971
TGME49_002620_52_1569	TGME49_202620	GRA64	0.322692	1.26784
TGME49_002780_105_4145	TGME49_202780	ROP25	0.459218	0.910225
TGME49_002780_28_4145	TGME49_202780	ROP25	0.520771	0.539097
TGME49_002780_37_4145	TGME49_202780	ROP25	-1.19532	-0.313212
TGME49_002780_7_4974	TGME49_202780	ROP25	0.84662	0.713685
TGME49_002780_95_3316	TGME49_202780	ROP25	0.634941	0.43215
TGME49_003290_13_1347	TGME49_203290	GRA34	1.33431	1.36003
TGME49_003290_24_1347	TGME49_203290	GRA34	0.287949	-0.151089
TGME49_003290_42_1347	TGME49_203290	GRA34	0.43648	1.5659
TGME49_003290_5_1347	TGME49_203290	GRA34	0.685766	1.13155
TGME49_003310_1_1000	TGME49_203310	GRA7	0.718551	1.07335
TGME49_003310_27_500	TGME49_203310	GRA7	0.675654	2.57959
TGME49_003310_29_500	TGME49_203310	GRA7	1.44352	2.43755
TGME49_003310_5_1000	TGME49_203310	GRA7	1.05923	2.15172
TGME49_003600_16_3095	TGME49_203600	CST2_GRA47	0.739459	0.743995
TGME49_003600_21_3095	TGME49_203600	CST2_GRA47	1.12837	-0.123037
TGME49_003600_3_3095	TGME49_203600	CST2_GRA47	1.61065	0.468812
TGME49_003600_41_3095	TGME49_203600	CST2_GRA47	-0.757429	-1.39038
TGME49_003600_53_2476	TGME49_203600	CST2_GRA47	0.904387	0.316527
TGME49_003790_21_903	TGME49_203790	203790	1.29148	0.741458
TGME49_003790_38_1806	TGME49_203790	203790	-0.474661	0.517625
TGME49_003790_69_903	TGME49_203790	203790	0.808664	2.11081
TGME49_003790_86_1806	TGME49_203790	203790	-0.681929	-0.636599
TGME49_003790_92_1806	TGME49_203790	203790	-0.180647	1.01065
TGME49_003930_19_1422	TGME49_203930	203930	0.221465	-0.503942
TGME49_003930_2_948	TGME49_203930	203930	0.182185	-0.856255
TGME49_003930_42_948	TGME49_203930	203930	0.825106	0.30049
TGME49_003930_9_1422	TGME49_203930	203930	-2.97114	-2.88596
TGME49_003990_2_2550	TGME49_203990	ROP12	0.834895	1.04432
TGME49_003990_37_2040	TGME49_203990	ROP12	0.0147469	-0.129963
TGME49_003990_55_2040	TGME49_203990	ROP12	0.257824	-1.08553
TGME49_003990_6_2550	TGME49_203990	ROP12	-0.100431	-0.22494
TGME49_003990_63_2040	TGME49_203990	ROP12	-0.952897	0.33744
TGME49_004320_10_1720	TGME49_204320	204320	-1.68724	1.13066
TGME49_004320_27_1720	TGME49_204320	204320	0.473097	0.758462
TGME49_004320_35_1290	TGME49_204320	204320	0.659414	1.50939
TGME49_004320_38_1290	TGME49_204320	204320	-0.617671	0.16236
TGME49_004320_7_1720	TGME49_204320	204320	0.372241	0.050696
TGME49_004340_23_3556	TGME49_204340	GRA54	0.393626	1.34659
TGME49_004340_30_3556	TGME49_204340	GRA54	0.130952	0.910146
TGME49_004340_77_4445	TGME49_204340	GRA54	0.674357	-0.600333
TGME49_004340_92_4445	TGME49_204340	GRA54	0.678058	1.18931
TGME49_004340_95_4445	TGME49_204340	GRA54	0.120102	1.31499
TGME49_005250_10_2660	TGME49_205250	ROP18	0.0474452	-1.19607
TGME49_005250_2_2660	TGME49_205250	ROP18	0.330592	0.468256
TGME49_005250_28_2660	TGME49_205250	ROP18	0.181078	-0.128153
TGME49_005250_35_2660	TGME49_205250	ROP18	-0.521121	-4.09787
TGME49_005250_42_2128	TGME49_205250	ROP18	0.248871	-1.65409
TGME49_005360_18_6288	TGME49_205360	205360	-1.89473	0.376305
TGME49_005360_28_4192	TGME49_205360	205360	-0.305998	-0.535075
TGME49_005360_31_5764	TGME49_205360	205360	-2.07715	-1.77096
TGME49_005360_46_6288	TGME49_205360	205360	-0.701334	0.431901
TGME49_005360_9_6288	TGME49_205360	205360	1.0521	2.01135
TGME49_007610_15_958	TGME49_207610	ROP36	0.56771	1.53556
TGME49_007610_22_958	TGME49_207610	ROP36	-0.507257	-2.87221
TGME49_007610_37_958	TGME49_207610	ROP36	-0.803199	-0.0981525
TGME49_007610_46_479	TGME49_207610	ROP36	-0.233268	-0.395873
TGME49_007610_47_958	TGME49_207610	ROP36	-1.25359	-0.394524
TGME49_007700_0_1416	TGME49_207700	ROP22	-0.102308	-1.20138
TGME49_007700_24_1416	TGME49_207700	ROP22	-0.284256	0.0129465
TGME49_007700_35_1416	TGME49_207700	ROP22	-1.17082	0.654889
TGME49_007700_5_1888	TGME49_207700	ROP22	0.369679	-0.563395
TGME49_007700_52_1416	TGME49_207700	ROP22	1.15512	0.802108
TGME49_008070_0_11223	TGME49_208070	208070	0.584885	-1.52055
TGME49_008070_17_11223	TGME49_208070	208070	-0.518343	-1.35146
TGME49_008070_29_10836	TGME49_208070	208070	1.35103	-2.90941
TGME49_008070_44_10449	TGME49_208070	208070	-0.946079	-4.41305
TGME49_008370_15_3081	TGME49_208370	GRA46	-0.540133	-2.81077
TGME49_008370_51_1027	TGME49_208370	GRA46	-0.183795	-0.201546
TGME49_008370_58_1027	TGME49_208370	GRA46	-0.053825	-0.838418
TGME49_008370_75_2054	TGME49_208370	GRA46	-0.14399	-0.935237
TGME49_008450_20_3260	TGME49_208450	PI-2	0.689233	2.36616
TGME49_008450_26_2608	TGME49_208450	PI-2	-0.608046	-0.747595
TGME49_008450_28_3260	TGME49_208450	PI-2	0.59097	1.57015
TGME49_008450_34_2608	TGME49_208450	PI-2	0.286931	-4.41945
TGME49_008730_0_2936	TGME49_208730	MCP4	-0.449748	-1.91595
TGME49_008730_17_3670	TGME49_208730	MCP4	1.30621	1.06933
TGME49_008730_27_2936	TGME49_208730	MCP4	0.536011	0.65669
TGME49_008730_72_3670	TGME49_208730	MCP4	1.62299	1.26187
TGME49_008730_85_2936	TGME49_208730	MCP4	1.34158	1.13897
TGME49_008740_17_2552	TGME49_208740	MCP3	0.224881	0.979043
TGME49_008740_21_2552	TGME49_208740	MCP3	0.671674	-0.835617
TGME49_008740_35_2552	TGME49_208740	MCP3	0.633595	1.60063
TGME49_008740_6_3190	TGME49_208740	MCP3	1.10292	-0.199219
TGME49_008830_29_1767	TGME49_208830	GRA16	-0.85044	1.39378
TGME49_008830_59_1178	TGME49_208830	GRA16	0.0776543	0.0513116
TGME49_008830_59_1767	TGME49_208830	GRA16	0.597645	0.0276619
TGME49_008830_69_1767	TGME49_208830	GRA16	0.344033	0.437816
TGME49_009170_1_1143	TGME49_209170	209170	0.305358	0.83903
TGME49_009170_11_1524	TGME49_209170	209170	-0.24408	-0.0613248
TGME49_009170_20_1524	TGME49_209170	209170	1.0574	0.577096
TGME49_009170_24_1143	TGME49_209170	209170	0.624622	0.537773
TGME49_009170_43_1143	TGME49_209170	209170	0.207961	1.57425
TGME49_009980_56_1940	TGME49_209985;TGME49_210095;TGME49_321700;TGME49_321710	ROP42/ROP43	-0.0955238	-0.185284
TGME49_009980_75_1940	TGME49_209985;TGME49_210095;TGME49_321700;TGME49_321710	ROP42/ROP43	0.448375	-0.232006
TGME49_009980_8_2425	TGME49_209985;TGME49_210095;TGME49_321700;TGME49_321710	ROP42/ROP43	0.616089	0.471113
TGME49_010090_10_1828	TGME49_209985;TGME49_210095;TGME49_321700;TGME49_321710	ROP42/ROP43	0.632642	0.70489
TGME49_010090_25_1371	TGME49_209985;TGME49_210095;TGME49_321700;TGME49_321710	ROP42/ROP43	0.80076	1.59611
TGME49_010090_57_1371	TGME49_209985;TGME49_210095;TGME49_321700;TGME49_321710	ROP42/ROP43	0.455509	1.96059
TGME49_010110_25_2040	TGME49_209985;TGME49_210095;TGME49_321700;TGME49_321710	ROP42/ROP43	-0.220139	1.25284
TGME49_010110_45_2040	TGME49_209985;TGME49_210095;TGME49_321700;TGME49_321710	ROP42/ROP43	-0.936506	-2.83581
TGME49_010110_47_2550	TGME49_209985;TGME49_210095;TGME49_321700;TGME49_321710	ROP42/ROP43	1.62615	0.722746
TGME49_010110_9_2550	TGME49_209985;TGME49_210095;TGME49_321700;TGME49_321710	ROP42/ROP43	0.824888	1.43386
TGME49_010370_10_2750	TGME49_210370	ROP54	0.779355	1.11208
TGME49_010370_31_2200	TGME49_210370	ROP54	-1.57208	0.21602
TGME49_010370_44_2200	TGME49_210370	ROP54	-1.04163	-1.07082
TGME49_010370_5_2750	TGME49_210370	ROP54	0.541097	-0.130639
TGME49_010370_52_2200	TGME49_210370	ROP54	0.291631	0.848853
TGME49_010820_10_3605	TGME49_210820	210820	-2.29259	-6.06915
TGME49_010820_25_3605	TGME49_210820	210820	-2.12044	-1.30619
TGME49_010820_33_3605	TGME49_210820	210820	-0.236835	-1.50231
TGME49_010820_46_3605	TGME49_210820	210820	-0.985393	-3.15501
TGME49_010820_61_2884	TGME49_210820	210820	-0.88207	-0.396515
TGME49_011260_35_1806	TGME49_211260	ROP26	-1.17905	0.652836
TGME49_011260_39_1806	TGME49_211260	ROP26	0.0108368	0.723879
TGME49_011260_4_2408	TGME49_211260	ROP26	-1.50362	0.461903
TGME49_011260_54_1806	TGME49_211260	ROP26	-0.49493	0.00678965
TGME49_011260_58_1806	TGME49_211260	ROP26	-0.382358	-1.30809
TGME49_011290_13_2468	TGME49_211290	ROP15	-0.255525	0.156303
TGME49_011290_16_2468	TGME49_211290	ROP15	0.783166	1.33006
TGME49_011290_34_2468	TGME49_211290	ROP15	-1.32287	0.0201402
TGME49_011290_41_2468	TGME49_211290	ROP15	-1.27257	-1.30626
TGME49_011290_45_2468	TGME49_211290	ROP15	0.167954	0.177415
TGME49_011460_10_1689	TGME49_211460	MYR4	-0.546011	-0.968937
TGME49_011460_14_1689	TGME49_211460	MYR4	1.47128	1.76726
TGME49_011460_58_1126	TGME49_211460	MYR4	-1.60652	-2.28795
TGME49_011460_6_563	TGME49_211460	MYR4	-0.0975394	-1.53648
TGME49_011460_64_1126	TGME49_211460	MYR4	0.684399	0.770686
TGME49_012300_11_3668	TGME49_212300	GRA32	-0.273727	-0.988439
TGME49_012300_12_2882	TGME49_212300	GRA32	-0.116929	1.12963
TGME49_012300_13_2882	TGME49_212300	GRA32	-1.25056	-1.90266
TGME49_012300_8_2358	TGME49_212300	GRA32	-0.999483	0.652088
TGME49_012410_23_930	TGME49_212410	GRA11A	0.535938	1.07657
TGME49_012410_30_1395	TGME49_212410	GRA11A	0.184413	1.25449
TGME49_012410_40_930	TGME49_212410	GRA11A	0.831861	1.38775
TGME49_012410_49_465	TGME49_212410	GRA11A	0.145999	0.407463
TGME49_012410_9_1395	TGME49_212410	GRA11A	0.560168	0.77089
TGME49_013070_103_3624	TGME49_213069	213069	-0.803784	-0.924546
TGME49_013070_104_3624	TGME49_213069	213069	0.151391	0.638864
TGME49_013070_18_5436	TGME49_213069	213069	-1.53928	-1.76489
TGME49_013070_74_3624	TGME49_213069	213069	0.362783	-0.000596943
TGME49_013070_83_3624	TGME49_213069	213069	-2.31063	-4.04589
TGME49_013070_84_3624	TGME49_213069	213069	-0.928172	-2.30033
TGME49_013070_88_3624	TGME49_213069	213069	-3.5958	-5.6662
TGME49_013070_93_3624	TGME49_213069	213069	0.800157	-2.77431
TGME49_014080_12_794	TGME49_214080	Toxofilin	0.197954	0.928501
TGME49_014080_18_794	TGME49_214080	Toxofilin	1.05876	0.825689
TGME49_014080_30_794	TGME49_214080	Toxofilin	1.0984	0.358581
TGME49_014080_37_794	TGME49_214080	Toxofilin	3.36161	-0.031997
TGME49_014410_2_1346	TGME49_214410	214410	-0.950679	0.691916
TGME49_014410_31_1346	TGME49_214410	214410	0.097551	-0.391332
TGME49_014410_51_1346	TGME49_214410	214410	-0.826739	0.647697
TGME49_014410_60_1346	TGME49_214410	214410	2.23077	1.87481
TGME49_014410_63_673	TGME49_214410	214410	0.920416	2.05364
TGME49_015160_8_1086	TGME49_215160	215160	-0.273485	-2.25974
TGME49_015220_11_628	TGME49_215220	GRA22	-2.30373	-1.88865
TGME49_015220_19_628	TGME49_215220	GRA22	-0.526309	-1.83589
TGME49_015220_35_1256	TGME49_215220	GRA22	-0.307409	-0.713933
TGME49_015220_37_628	TGME49_215220	GRA22	-0.0327595	-1.41518
TGME49_015220_40_1256	TGME49_215220	GRA22	-2.42223	-4.81324
TGME49_015220_41_1256	TGME49_215220	GRA22	-1.44631	-1.15053
TGME49_015220_7_628	TGME49_215220	GRA22	-1.42318	0.646852
TGME49_015360_17_950	TGME49_215360	GRA62	-0.458399	-0.904074
TGME49_015360_2_950	TGME49_215360	GRA62	0.679991	1.09803
TGME49_015360_22_950	TGME49_215360	GRA62	0.647249	-0.979604
TGME49_015360_29_950	TGME49_215360	GRA62	-0.0612306	0.485892
TGME49_015770_37_1172	TGME49_215775	ROP8	0.828008	2.09796
TGME49_015770_45_586	TGME49_215775	ROP8	1.06341	0.169989
TGME49_015770_49_1172	TGME49_215775	ROP8	0.955734	-0.870368
TGME49_015770_52_586	TGME49_215775	ROP8	0.561638	1.47429
TGME49_015770_57_1172	TGME49_215775	ROP8	0.66593	1.01499
TGME49_015780_18_2148	TGME49_215775	ROP8	0.983437	-0.116324
TGME49_015780_26_2148	TGME49_215775	ROP8	0.95507	0.413079
TGME49_015780_36_1432	TGME49_215775	ROP8	1.091	0.253903
TGME49_015910_23_2016	TGME49_215910	215910	-0.252062	0.362864
TGME49_015910_23_4032	TGME49_215910	215910	0.751875	1.18339
TGME49_015910_50_5544	TGME49_215910	215910	-0.205093	1.04363
TGME49_015910_54_1512	TGME49_215910	215910	0.951422	1.89518
TGME49_015910_75_5544	TGME49_215910	215910	0.310293	-0.248904
TGME49_017400_20_2349	TGME49_217400	217400	-0.354079	-0.265945
TGME49_017400_28_2349	TGME49_217400	217400	-0.829834	0.802181
TGME49_017400_34_2349	TGME49_217400	217400	0.436832	1.96456
TGME49_017400_37_783	TGME49_217400	217400	0.59023	0.688391
TGME49_017400_79_783	TGME49_217400	217400	-0.00691797	0.166475
TGME49_017430_15_2800	TGME49_217430	PI-1	0.216255	0.92768
TGME49_017430_19_1680	TGME49_217430	PI-1	1.52897	0.510001
TGME49_017430_2_2800	TGME49_217430	PI-1	0.700813	0.0600857
TGME49_017430_32_1680	TGME49_217430	PI-1	-0.687363	-0.29168
TGME49_017430_8_2800	TGME49_217430	PI-1	0.283479	2.34124
TGME49_017530_10_1522	TGME49_217530	GRA63	0.130429	0.939053
TGME49_017530_13_1522	TGME49_217530	GRA63	0.851418	0.598782
TGME49_017530_23_1522	TGME49_217530	GRA63	0.644212	2.00922
TGME49_017530_59_761	TGME49_217530	GRA63	-0.0101779	-0.598555
TGME49_017530_64_1522	TGME49_217530	GRA63	-0.362399	1.96464
TGME49_017680_14_13108	TGME49_217680	GRA57	0.37908	2.58717
TGME49_017680_19_13108	TGME49_217680	GRA57	0.581632	1.08323
TGME49_017680_2_13108	TGME49_217680	GRA57	0.726109	0.488826
TGME49_017680_4_13108	TGME49_217680	GRA57	0.509886	0.878265
TGME49_017680_40_12656	TGME49_217680	GRA57	0.24287	-1.40819
TGME49_018270_24_842	TGME49_218270	ROP48	0.31901	-0.304386
TGME49_018270_27_842	TGME49_218270	ROP48	-0.0570234	-0.776966
TGME49_018270_3_1263	TGME49_218270	ROP48	0.776573	0.877024
TGME49_018270_33_842	TGME49_218270	ROP48	-0.254456	-0.324792
TGME49_018270_9_1263	TGME49_218270	ROP48	0.644666	1.97779
TGME49_019810_21_4132	TGME49_219810	GRA40	-0.145861	0.235041
TGME49_019810_47_6198	TGME49_219810	GRA40	1.87756	1.80966
TGME49_019810_58_6198	TGME49_219810	GRA40	-0.0819158	1.16814
TGME49_019810_76_5165	TGME49_219810	GRA40	-0.648858	-0.538026
TGME49_019810_84_4132	TGME49_219810	GRA40	0.277975	0.311374
TGME49_020240_25_2650	TGME49_220240	GRA31	-0.630811	-0.0878279
TGME49_020240_35_2650	TGME49_220240	GRA31	-1.01275	1.75167
TGME49_020240_45_2650	TGME49_220240	GRA31	-0.268252	1.73986
TGME49_020240_60_2120	TGME49_220240	GRA31	-0.116769	0.657418
TGME49_020240_78_2120	TGME49_220240	GRA31	0.329199	1.56147
TGME49_020950_0_696	TGME49_220950	MAF1B	0.679092	2.29041
TGME49_020950_15_696	TGME49_220950	MAF1B	0.371153	2.3345
TGME49_020950_32_696	TGME49_220950	MAF1B	1.06223	1.40409
TGME49_020950_44_696	TGME49_220950	MAF1B	-1.54844	0.509295
TGME49_020950_59_696	TGME49_220950	MAF1B	0.811788	2.9039
TGME49_021210_0_1419	TGME49_221210	CYP18	-1.12085	-0.947851
TGME49_021210_2_1419	TGME49_221210	CYP18	-1.00675	-1.30731
TGME49_021210_6_1419	TGME49_221210	CYP18	-1.19175	-0.92858
TGME49_022100_14_3165	TGME49_222100	SOS1	-0.0462128	0.497771
TGME49_022100_38_3165	TGME49_222100	SOS1	-0.718995	-0.496615
TGME49_022100_45_1899	TGME49_222100	SOS1	0.494197	-0.462388
TGME49_022100_63_1899	TGME49_222100	SOS1	-0.762761	-1.54743
TGME49_022100_66_2532	TGME49_222100	SOS1	-0.208561	0.462164
TGME49_022170_15_1392	TGME49_222170	GRA17	0.273601	1.82567
TGME49_022170_22_1392	TGME49_222170	GRA17	-0.367806	-3.31415
TGME49_022170_36_1392	TGME49_222170	GRA17	-2.61169	-4.28797
TGME49_022170_55_1392	TGME49_222170	GRA17	-2.28056	-4.12337
TGME49_022170_62_1392	TGME49_222170	GRA17	-1.36913	-3.42191
TGME49_023920_12_5304	TGME49_223920	RON3	-2.23343	-1.85585
TGME49_023920_14_4488	TGME49_223920	RON3	-1.59683	-1.17561
TGME49_023920_23_5304	TGME49_223920	RON3	-1.60395	-0.337222
TGME49_023920_30_3264	TGME49_223920	RON3	-2.29894	0.260191
TGME49_023920_40_3264	TGME49_223920	RON3	-1.63547	-0.940052
TGME49_025150_36_886	TGME49_225150	225150	0.627594	0.31442
TGME49_025150_51_886	TGME49_225150	225150	-0.28238	-1.28156
TGME49_025150_54_1772	TGME49_225150	225150	-1.11802	-1.12986
TGME49_025150_75_886	TGME49_225150	225150	0.361275	0.459709
TGME49_025150_80_886	TGME49_225150	225150	-0.587902	-0.167434
TGME49_025160_14_1434	TGME49_225160	225160	-0.127654	-0.483913
TGME49_025160_30_1434	TGME49_225160	225160	1.02582	1.75928
TGME49_025160_34_1434	TGME49_225160	225160	-0.199207	1.37732
TGME49_025160_44_1434	TGME49_225160	225160	0.606801	1.60002
TGME49_025160_6_1434	TGME49_225160	225160	-0.716292	1.62593
TGME49_025200_33_10881	TGME49_225200	225200	-1.10338	-0.389274
TGME49_025200_40_10881	TGME49_225200	225200	-0.832227	-0.494716
TGME49_025200_46_11718	TGME49_225200	225200	0.864712	0.212392
TGME49_025200_51_1674	TGME49_225200	225200	-1.34942	0.500766
TGME49_025200_82_837	TGME49_225200	225200	0.495363	0.114611
TGME49_025320_28_1246	TGME49_225320	225320	-0.444405	-0.0204099
TGME49_025320_30_1246	TGME49_225320	225320	-0.324545	0.976367
TGME49_025320_4_1869	TGME49_225320	225320	-1.55756	-0.675864
TGME49_025320_58_623	TGME49_225320	225320	0.426611	-0.270823
TGME49_025320_6_1246	TGME49_225320	225320	0.569705	0.905015
TGME49_025330_16_768	TGME49_225330	225330	0.763696	1.64396
TGME49_025330_19_768	TGME49_225330	225330	0.00317807	1.56746
TGME49_025330_58_768	TGME49_225330	225330	-0.43516	0.183229
TGME49_025330_66_768	TGME49_225330	225330	0.109124	1.36221
TGME49_025330_71_768	TGME49_225330	225330	0.315289	0.0639826
TGME49_025860_28_5208	TGME49_225860	225860	-0.745793	0.071633
TGME49_025860_7_5208	TGME49_225860	225860	-1.03095	-0.80336
TGME49_025860_78_4340	TGME49_225860	225860	-1.13879	1.68923
TGME49_025860_87_4340	TGME49_225860	225860	-0.406334	-3.27214
TGME49_025860_94_4340	TGME49_225860	225860	1.87901	-1.93251
TGME49_026380_19_1138	TGME49_226380	GRA35	0.0586892	-0.112377
TGME49_026380_49_569	TGME49_226380	GRA35	-1.05025	-1.58892
TGME49_026380_55_569	TGME49_226380	GRA35	0.152153	-0.899467
TGME49_026380_62_569	TGME49_226380	GRA35	1.02103	0.183021
TGME49_026380_9_1138	TGME49_226380	GRA35	1.205	1.16854
TGME49_026690_10_562	TGME49_226690	226690	0.785874	-0.535729
TGME49_026690_14_843	TGME49_226690	226690	0.521228	-2.56753
TGME49_026690_24_843	TGME49_226690	226690	-0.763153	0.855282
TGME49_026690_25_1124	TGME49_226690	226690	0.335886	0.00116006
TGME49_026690_4_562	TGME49_226690	226690	1.64441	0.733729
TGME49_027010_11_872	TGME49_227010	ROP30	0.428475	0.529332
TGME49_027010_2_872	TGME49_227010	ROP30	-0.762197	0.185316
TGME49_027010_25_436	TGME49_227010	ROP30	-0.180855	-0.122725
TGME49_027010_32_436	TGME49_227010	ROP30	0.429145	1.16789
TGME49_027010_6_872	TGME49_227010	ROP30	0.449077	1.62959
TGME49_027280_19_2260	TGME49_227280	GRA3	1.68843	1.41337
TGME49_027280_4_2260	TGME49_227280	GRA3	1.5161	2.39345
TGME49_027280_45_1808	TGME49_227280	GRA3	1.30751	2.73149
TGME49_027280_50_1808	TGME49_227280	GRA3	1.11567	2.45148
TGME49_027280_8_2260	TGME49_227280	GRA3	1.83852	2.43637
TGME49_027620_0_1612	TGME49_227620	GRA2	2.07372	0.366605
TGME49_027620_4_1209	TGME49_227620	GRA2	0.448176	0.298453
TGME49_027620_8_1209	TGME49_227620	GRA2	0.96055	0.313341
TGME49_027810_19_968	TGME49_227810	ROP11	-0.142545	-0.287212
TGME49_027810_24_968	TGME49_227810	ROP11	-0.951111	-1.10535
TGME49_027810_32_968	TGME49_227810	ROP11	-0.612555	-0.259207
TGME49_027810_44_968	TGME49_227810	ROP11	-0.0701963	-0.873873
TGME49_027810_6_1452	TGME49_227810	ROP11	-2.02802	-2.18389
TGME49_028170_10_7128	TGME49_228170	GRA44	-2.11197	-1.66393
TGME49_028170_12_6600	TGME49_228170	GRA44	-3.66764	-4.70135
TGME49_028170_13_7128	TGME49_228170	GRA44	-0.808309	-1.57551
TGME49_028170_24_6072	TGME49_228170	GRA44	-4.06768	-5.96939
TGME49_028170_7_6864	TGME49_228170	GRA44	-5.12833	-5.6662
TGME49_028760_2_1737	TGME49_228760	228760	-2.45509	-4.30379
TGME49_028760_32_1737	TGME49_228760	228760	0.994957	0.9901
TGME49_028760_59_1737	TGME49_228760	228760	1.04999	0.822746
TGME49_029010_15_2799	TGME49_229010	RON4	0.0125205	1.80255
TGME49_029010_20_2799	TGME49_229010	RON4	-6.48083	-0.86298
TGME49_029010_26_3732	TGME49_229010	RON4	-2.40114	-1.34906
TGME49_029010_27_2799	TGME49_229010	RON4	-4.60584	-2.86556
TGME49_029010_5_2799	TGME49_229010	RON4	-0.279943	0.429528
TGME49_029500_1_1086	TGME49_229500	229500	-1.79414	-0.97119
TGME49_029500_28_1086	TGME49_229500	229500	-0.148369	1.21763
TGME49_029500_35_1086	TGME49_229500	229500	-0.745677	-0.694628
TGME49_029500_4_1086	TGME49_229500	229500	-0.158315	-0.49124
TGME49_029500_45_1086	TGME49_229500	229500	-0.25154	-0.903432
TGME49_030180_105_5185	TGME49_230180	GRA24	1.05121	1.10005
TGME49_030180_4_6222	TGME49_230180	GRA24	-0.0137602	1.23542
TGME49_030180_51_5185	TGME49_230180	GRA24	-0.0243955	2.22878
TGME49_030180_89_5185	TGME49_230180	GRA24	2.00207	1.50592
TGME49_030180_96_4148	TGME49_230180	GRA24	0.369007	1.48809
TGME49_030350_14_4155	TGME49_230350	RON11	-1.15208	-1.49038
TGME49_030350_20_3324	TGME49_230350	RON11	1.68702	0.982631
TGME49_030350_24_3324	TGME49_230350	RON11	-0.051921	-2.24925
TGME49_031960_25_6846	TGME49_231960	GRA28	0.13237	1.55395
TGME49_031960_40_6846	TGME49_231960	GRA28	-0.725082	0.219144
TGME49_031960_46_6846	TGME49_231960	GRA28	1.69977	1.93789
TGME49_031960_51_6846	TGME49_231960	GRA28	0.989546	1.88216
TGME49_031960_63_6846	TGME49_231960	GRA28	0.932255	1.06794
TGME49_032000_11_1442	TGME49_232000	GRA30	0.938832	1.23325
TGME49_032000_11_2163	TGME49_232000	GRA30	0.72265	0.229314
TGME49_032000_15_2163	TGME49_232000	GRA30	1.27286	0.776145
TGME49_032000_69_1442	TGME49_232000	GRA30	-1.30622	-1.12554
TGME49_032000_75_721	TGME49_232000	GRA30	1.88091	1.2366
TGME49_032020_47_2816	TGME49_232020	RON12	0.888896	1.6573
TGME49_032020_7_3520	TGME49_232020	RON12	-0.283237	0.82733
TGME49_032020_73_2112	TGME49_232020	RON12	-0.746909	-0.994033
TGME49_032020_95_2816	TGME49_232020	RON12	-1.50609	-1.22397
TGME49_034370_17_1233	TGME49_234370	SRS42	-1.4403	-2.73936
TGME49_034370_19_1233	TGME49_234370	SRS42	-0.994334	-0.154938
TGME49_034370_23_1233	TGME49_234370	SRS42	-0.0279399	0.273043
TGME49_034370_30_1233	TGME49_234370	SRS42	0.984122	-0.328763
TGME49_034370_34_1233	TGME49_234370	SRS42	0.187885	0.943446
TGME49_034540_2_3640	TGME49_234540	234540	0.679129	1.23171
TGME49_034540_20_3640	TGME49_234540	234540	0.577077	-0.478729
TGME49_034540_31_2912	TGME49_234540	234540	-0.937217	0.844368
TGME49_034540_5_3640	TGME49_234540	234540	-0.969742	-1.45771
TGME49_034540_55_2184	TGME49_234540	234540	-1.66476	-2.43549
TGME49_034950_10_1588	TGME49_234950	234950	0.319859	0.541247
TGME49_034950_2_1588	TGME49_234950	234950	0.0780859	1.61918
TGME49_034950_21_1191	TGME49_234950	234950	-1.42649	-1.22095
TGME49_034950_24_1191	TGME49_234950	234950	0.317898	1.17199
TGME49_034950_7_1588	TGME49_234950	234950	0.266341	0.373903
TGME49_035130_39_1586	TGME49_235130	RASP1	-0.0493395	-1.15914
TGME49_035130_49_1586	TGME49_235130	RASP1	0.43949	1.29066
TGME49_035130_53_0	TGME49_235130	RASP1	-0.476222	-0.597183
TGME49_035130_56_0	TGME49_235130	RASP1	0.207176	0.613499
TGME49_035130_66_0	TGME49_235130	RASP1	0.581849	-0.558565
TGME49_036860_16_536	TGME49_236860	236860	-0.880565	-2.26083
TGME49_036860_18_2144	TGME49_236860	236860	1.26964	0.319711
TGME49_036860_20_1608	TGME49_236860	236860	-4.7134	1.64881
TGME49_036860_32_536	TGME49_236860	236860	0.970936	0.853575
TGME49_036860_34_1876	TGME49_236860	236860	-0.448463	0.0183903
TGME49_036870_1_822	TGME49_236870	GRA42	0.893423	0.456426
TGME49_036870_15_822	TGME49_236870	GRA42	1.32149	-0.325459
TGME49_036870_21_822	TGME49_236870	GRA42	-0.285732	0.910433
TGME49_036870_23_822	TGME49_236870	GRA42	0.769848	0.931917
TGME49_036890_1_1712	TGME49_236890	GRA37	0.93833	0.402783
TGME49_036890_44_1284	TGME49_236890	GRA37	-0.543961	0.0999466
TGME49_036890_48_1284	TGME49_236890	GRA37	-0.0613751	-1.66709
TGME49_037180_26_902	TGME49_237180	237180	-1.23264	-1.29567
TGME49_037180_30_902	TGME49_237180	237180	0.956822	-3.55325
TGME49_037180_34_902	TGME49_237180	237180	-0.872401	0.696561
TGME49_037180_36_902	TGME49_237180	237180	0.622975	1.35657
TGME49_037180_41_902	TGME49_237180	237180	0.191023	0.822773
TGME49_037230_36_3252	TGME49_237230	MYR3	1.67611	0.961691
TGME49_037230_67_2439	TGME49_237230	MYR3	-1.24829	-4.31116
TGME49_037230_75_2439	TGME49_237230	MYR3	0.498559	-0.361337
TGME49_037230_80_2439	TGME49_237230	MYR3	0.397295	-0.44617
TGME49_037500_0_698	TGME49_237500	PPM3A	1.50867	1.73784
TGME49_037500_10_698	TGME49_237500	PPM3A	-0.887576	-1.20121
TGME49_037500_18_698	TGME49_237500	PPM3A	-0.0344025	1.02555
TGME49_037500_22_1745	TGME49_237500	PPM3A	0.318417	1.05115
TGME49_037500_9_1396	TGME49_237500	PPM3A	1.20009	1.69328
TGME49_037800_18_402	TGME49_237800	GRA11B	-0.71349	-0.0513304
TGME49_037800_2_804	TGME49_237800	GRA11B	-0.61084	0.613397
TGME49_037800_26_402	TGME49_237800	GRA11B	0.654175	1.66952
TGME49_037800_34_804	TGME49_237800	GRA11B	0.115195	1.39323
TGME49_037800_7_804	TGME49_237800	GRA11B	0.942091	1.17162
TGME49_037880_28_1437	TGME49_237880	GRA13	-1.12042	-0.740703
TGME49_037880_32_1437	TGME49_237880	GRA13	-0.00376955	-1.04625
TGME49_037880_38_1437	TGME49_237880	GRA13	0.486811	0.798217
TGME49_037880_47_1437	TGME49_237880	GRA13	0.672636	0.454366
TGME49_039010_13_3185	TGME49_239010	HCE1_TEEGR	0.661198	0.451152
TGME49_039010_49_2548	TGME49_239010	HCE1_TEEGR	0.635645	1.76113
TGME49_039010_62_2548	TGME49_239010	HCE1_TEEGR	0.914239	1.48522
TGME49_039010_70_2548	TGME49_239010	HCE1_TEEGR	0.714684	0.646968
TGME49_039010_77_2548	TGME49_239010	HCE1_TEEGR	0.962205	1.14797
TGME49_039600_18_2292	TGME49_239600	ROP23	-0.799491	-0.0395035
TGME49_039600_4_1719	TGME49_239600	ROP23	0.287443	1.04398
TGME49_039600_48_1719	TGME49_239600	ROP23	0.400801	-0.0394546
TGME49_039600_64_1719	TGME49_239600	ROP23	0.665397	1.76682
TGME49_039600_68_1719	TGME49_239600	ROP23	0.581984	-0.130924
TGME49_039740_10_2308	TGME49_239740	GRA14	0.0395209	1.02957
TGME49_039740_15_2308	TGME49_239740	GRA14	-0.0332454	0.245199
TGME49_039740_18_2308	TGME49_239740	GRA14	0.0647808	-0.282028
TGME49_039740_39_1731	TGME49_239740	GRA14	-0.398073	0.193828
TGME49_039740_48_1731	TGME49_239740	GRA14	-0.253706	0.390612
TGME49_040060_25_664	TGME49_240060	IST	0.00184161	0.00742672
TGME49_040060_57_1328	TGME49_240060	IST	0.7243	1.20248
TGME49_040060_59_664	TGME49_240060	IST	1.09173	-0.128827
TGME49_040060_85_1328	TGME49_240060	IST	2.23826	0.889127
TGME49_040060_88_664	TGME49_240060	IST	0.478153	0.738766
TGME49_040090_62_1978	TGME49_240090	ROP34_WNG2	1.03148	0.882463
TGME49_040090_64_1978	TGME49_240090	ROP34_WNG2	-1.52838	-3.53196
TGME49_040090_69_1978	TGME49_240090	ROP34_WNG2	-1.21878	-2.30849
TGME49_040090_73_1978	TGME49_240090	ROP34_WNG2	1.09106	-0.21386
TGME49_040090_78_1978	TGME49_240090	ROP34_WNG2	0.496651	1.2491
TGME49_041000_1_912	TGME49_241000	ROP51	0.22784	-0.961107
TGME49_041000_23_608	TGME49_241000	ROP51	-0.437599	1.19833
TGME49_041000_28_608	TGME49_241000	ROP51	-2.59296	-0.903602
TGME49_041000_7_912	TGME49_241000	ROP51	-3.38624	-0.971258
TGME49_041610_21_910	TGME49_241610	GRA21	1.27906	1.96577
TGME49_041610_31_910	TGME49_241610	GRA21	1.4003	1.4023
TGME49_041610_38_1365	TGME49_241610	GRA21	1.20658	1.85311
TGME49_041610_40_910	TGME49_241610	GRA21	-0.956593	-0.237951
TGME49_041610_6_910	TGME49_241610	GRA21	0.44857	0.649908
TGME49_042110_17_521	TGME49_242110	ROP38	-0.930222	0.259491
TGME49_042110_20_521	TGME49_242110	ROP38	-0.164726	-0.473689
TGME49_042110_28_1042	TGME49_242110	ROP38	0.61401	0.90937
TGME49_042110_33_521	TGME49_242110	ROP38	-0.0992436	0.987375
TGME49_042110_46_521	TGME49_242110	ROP38	0.556994	1.62985
TGME49_042120_0_834	TGME49_242118	242118	0.327053	0.786624
TGME49_042120_1_1251	TGME49_242118	242118	0.00402062	0.02507
TGME49_042120_12_834	TGME49_242118	242118	-0.683847	0.211837
TGME49_042120_2_834	TGME49_242118	242118	-1.00402	1.30344
TGME49_042120_27_834	TGME49_242118	242118	-0.938873	0.136223
TGME49_042230_25_904	TGME49_242230	ROP29	1.1898	1.10819
TGME49_042230_27_904	TGME49_242230	ROP29	-1.269	-0.398774
TGME49_042230_30_904	TGME49_242230	ROP29	0.920323	0.51905
TGME49_042230_47_452	TGME49_242230	ROP29	0.974669	1.01076
TGME49_042230_52_452	TGME49_242230	ROP29	-0.310062	0.606665
TGME49_042240_15_1386	TGME49_242240	ROP19A	0.243248	1.7031
TGME49_042240_17_924	TGME49_242240	ROP19A	0.617883	1.71105
TGME49_042240_2_1386	TGME49_242240	ROP19A	-0.589132	0.0895808
TGME49_042240_38_924	TGME49_242240	ROP19A	0.702156	0.683206
TGME49_042240_6_1386	TGME49_242240	ROP19A	1.18385	0.976327
TGME49_042820_1_2528	TGME49_242820	242820	-0.554757	-1.33108
TGME49_042820_13_2528	TGME49_242820	242820	-0.157134	2.40384
TGME49_042820_3_2528	TGME49_242820	242820	-4.89614	-2.07195
TGME49_042820_31_1896	TGME49_242820	242820	-2.67478	0.970505
TGME49_043690_27_2280	TGME49_243690	243690	-1.45393	-1.99657
TGME49_043690_31_2280	TGME49_243690	243690	-0.146521	-3.09458
TGME49_043690_4_2280	TGME49_243690	243690	-0.191182	0.22914
TGME49_043690_50_1710	TGME49_243690	243690	0.0969638	2.44736
TGME49_043730_28_1586	TGME49_243730	ROP9	1.38967	0.731756
TGME49_043730_34_2379	TGME49_243730	ROP9	0.222127	-1.59166
TGME49_043730_37_1586	TGME49_243730	ROP9	0.473113	1.3529
TGME49_043730_50_1586	TGME49_243730	ROP9	-2.11595	-4.72369
TGME49_043730_7_1586	TGME49_243730	ROP9	-0.448617	-0.611399
TGME49_044250_39_3345	TGME49_244250	244250	1.66798	0.746473
TGME49_044250_41_2676	TGME49_244250	244250	-1.77318	-1.02172
TGME49_044250_51_3345	TGME49_244250	244250	-1.21611	-1.31442
TGME49_044250_53_3345	TGME49_244250	244250	-0.760963	-0.0787152
TGME49_044250_54_3345	TGME49_244250	244250	-0.387275	-1.17601
TGME49_044530_1_2480	TGME49_244530	GRA47	0.927138	1.58645
TGME49_044530_11_2480	TGME49_244530	GRA47	1.62551	0.713584
TGME49_044530_32_2480	TGME49_244530	GRA47	0.922048	-0.717354
TGME49_044530_38_1984	TGME49_244530	GRA47	1.39071	0.293947
TGME49_044530_53_1984	TGME49_244530	GRA47	0.672364	-4.82858
TGME49_046130_0_1449	TGME49_246130	246130	0.567169	1.51477
TGME49_046130_24_966	TGME49_246130	246130	-0.453171	-1.7497
TGME49_046130_45_966	TGME49_246130	246130	6.20673	-1.01306
TGME49_046130_9_1449	TGME49_246130	246130	-1.23297	-1.48074
TGME49_046180_22_2068	TGME49_246178;TGME49_246182	246178/246182	-0.280246	0.392238
TGME49_046180_27_2068	TGME49_246178;TGME49_246182	246178/246182	-1.33065	0.503004
TGME49_046180_40_2068	TGME49_246178;TGME49_246182	246178/246182	-1.37182	-0.00539707
TGME49_046180_47_2068	TGME49_246178;TGME49_246182	246178/246182	0.106543	-0.181592
TGME49_046180_49_2068	TGME49_246178;TGME49_246182	246178/246182	-1.07004	0.833482
TGME49_046550_13_997	TGME49_246550	ASP3	-0.418116	2.02049
TGME49_046550_27_997	TGME49_246550	ASP3	-4.95901	-6.37135
TGME49_046550_68_1994	TGME49_246550	ASP3	-0.716199	-0.843938
TGME49_046710_14_2155	TGME49_246710	246710	1.1541	0.275748
TGME49_046710_15_1724	TGME49_246710	246710	0.972634	0.668328
TGME49_046710_19_1724	TGME49_246710	246710	1.4007	-0.529327
TGME49_046710_8_2155	TGME49_246710	246710	-1.86516	-0.162412
TGME49_047220_35_3480	TGME49_247220	247220	0.12734	0.599556
TGME49_047220_42_3480	TGME49_247220	247220	1.29917	1.29208
TGME49_047220_47_3480	TGME49_247220	247220	0.351337	1.65835
TGME49_047220_55_3480	TGME49_247220	247220	-0.187137	0.316265
TGME49_047220_68_3480	TGME49_247220	247220	-0.435851	-2.30609
TGME49_047520_22_2305	TGME49_247520	WIP	-0.0614256	-1.11456
TGME49_047520_3_2305	TGME49_247520	WIP	1.22546	1.54413
TGME49_047520_49_1844	TGME49_247520	WIP	-0.0693097	-0.515191
TGME49_047520_77_1844	TGME49_247520	WIP	-0.0604716	-2.91378
TGME49_047530_21_1266	TGME49_247530	247530	0.794315	1.05619
TGME49_047530_28_1266	TGME49_247530	247530	0.894993	0.233808
TGME49_047530_33_1266	TGME49_247530	247530	0.367286	0.608073
TGME49_047530_42_1266	TGME49_247530	247530	1.25469	0.739487
TGME49_047530_49_1266	TGME49_247530	247530	0.31548	1.89723
TGME49_048510_125_19995	TGME49_248510	248510	-2.35281	0.763593
TGME49_048510_132_34658	TGME49_248510	248510	1.05647	0.947407
TGME49_048510_154_25327	TGME49_248510	248510	-1.98515	-4.25754
TGME49_048510_21_21328	TGME49_248510	248510	0.903298	-0.0871739
TGME49_048510_29_37324	TGME49_248510	248510	1.12647	1.4117
TGME49_048990_10_1683	TGME49_248990	248990	-0.0979252	0.329554
TGME49_048990_20_1683	TGME49_248990	248990	0.507464	2.30353
TGME49_048990_23_1683	TGME49_248990	248990	0.381077	1.27909
TGME49_048990_45_1122	TGME49_248990	248990	1.17002	0.193671
TGME49_049990_38_5445	TGME49_249990	GRA70	1.61554	1.25339
TGME49_049990_48_5445	TGME49_249990	GRA70	-0.266343	0.696844
TGME49_049990_58_5445	TGME49_249990	GRA70	1.25306	1.53087
TGME49_049990_64_5445	TGME49_249990	GRA70	1.99128	3.08884
TGME49_049990_80_5445	TGME49_249990	GRA70	0.138247	1.86083
TGME49_051540_34_580	TGME49_251540	GRA9	1.3856	1.63843
TGME49_051540_40_580	TGME49_251540	GRA9	-0.113056	0.394557
TGME49_051540_45_580	TGME49_251540	GRA9	0.191222	1.24791
TGME49_051540_52_580	TGME49_251540	GRA9	0.592091	0.17284
TGME49_051540_59_580	TGME49_251540	GRA9	0.539906	0.232902
TGME49_052360_12_477	TGME49_252360	ROP24	0.959705	1.11269
TGME49_052360_15_954	TGME49_252360	ROP24	1.14863	1.78859
TGME49_052360_21_954	TGME49_252360	ROP24	-0.387266	0.954226
TGME49_052360_40_954	TGME49_252360	ROP24	0.681957	0.448983
TGME49_052360_51_954	TGME49_252360	ROP24	-1.60882	-1.49214
TGME49_052500_1_1852	TGME49_252500	252500	-0.23835	-0.520246
TGME49_052500_15_1852	TGME49_252500	252500	0.0890083	0.409745
TGME49_052500_39_1389	TGME49_252500	252500	1.49464	0.54973
TGME49_052500_5_1852	TGME49_252500	252500	-0.979198	0.607464
TGME49_052500_51_1389	TGME49_252500	252500	-2.11543	-0.628022
TGME49_053130_10_546	TGME49_253130	253130	-2.53292	-0.408168
TGME49_053130_16_546	TGME49_253130	253130	-1.03796	0.80723
TGME49_053130_18_546	TGME49_253130	253130	-1.42918	0.148032
TGME49_053130_4_546	TGME49_253130	253130	-2.04657	-0.408346
TGME49_053130_6_546	TGME49_253130	253130	-1.39554	0.453008
TGME49_053330_16_2370	TGME49_253330	BPK1	0.697882	-0.93731
TGME49_053330_17_2370	TGME49_253330	BPK1	0.272657	0.00790532
TGME49_053330_2_1896	TGME49_253330	BPK1	0.0701871	-0.443471
TGME49_053330_3_1896	TGME49_253330	BPK1	0.205365	0.760432
TGME49_053370_29_10318	TGME49_253370	RON4L1	-0.825507	-0.655271
TGME49_053370_31_3685	TGME49_253370	RON4L1	-0.109706	0.535587
TGME49_053370_31_5896	TGME49_253370	RON4L1	-1.13934	-0.440817
TGME49_053370_37_1474	TGME49_253370	RON4L1	-0.20145	-2.82945
TGME49_053370_57_3685	TGME49_253370	RON4L1	-1.55646	-0.691042
TGME49_054000_23_2455	TGME49_254000	GRA48	1.01918	0.926614
TGME49_054000_49_2455	TGME49_254000	GRA48	-1.21137	-2.36776
TGME49_054000_58_2455	TGME49_254000	GRA48	-3.96296	-6.05248
TGME49_054000_63_2455	TGME49_254000	GRA48	-2.24225	-3.11742
TGME49_054000_7_2455	TGME49_254000	GRA48	0.700849	0.930404
TGME49_054070_10_996	TGME49_254070	254070	0.825776	4.05337
TGME49_054070_29_664	TGME49_254070	254070	0.00855351	0.416284
TGME49_054070_3_996	TGME49_254070	254070	-0.151721	0.103786
TGME49_054070_6_996	TGME49_254070	254070	0.334584	-0.534542
TGME49_054080_18_461	TGME49_254080	254080	0.498292	-0.881118
TGME49_054080_20_461	TGME49_254080	254080	0.541462	-0.965514
TGME49_054080_29_922	TGME49_254080	254080	0.0476449	0.549825
TGME49_054080_36_461	TGME49_254080	254080	0.607551	-0.230283
TGME49_054080_5_922	TGME49_254080	254080	-0.306073	-1.6263
TGME49_054470_4_899	TGME49_254470	MYR1	0.1565	-0.812008
TGME49_054470_56_1798	TGME49_254470	MYR1	0.426349	0.0974127
TGME49_054470_89_0	TGME49_254470	MYR1	0.453297	0.345077
TGME49_054470_91_1798	TGME49_254470	MYR1	0.127608	1.01597
TGME49_054720_25_842	TGME49_254720	GRA8	0.371129	0.0471521
TGME49_054720_38_842	TGME49_254720	GRA8	-0.120789	1.34736
TGME49_054720_53_842	TGME49_254720	GRA8	0.280038	1.26172
TGME49_054720_72_842	TGME49_254720	GRA8	0.999855	0.387074
TGME49_054720_9_842	TGME49_254720	GRA8	0.32037	1.03048
TGME49_054880_1_1360	TGME49_254880	254880	-1.39709	-3.30386
TGME49_054880_21_3060	TGME49_254880	254880	-0.888642	-0.258652
TGME49_054880_25_4080	TGME49_254880	254880	-1.55476	1.66886
TGME49_054880_29_1020	TGME49_254880	254880	0.294762	-0.379321
TGME49_054880_33_1020	TGME49_254880	254880	-0.21754	-0.0336167
TGME49_058230_2_1960	TGME49_258230	ROP20	-0.799085	-0.510379
TGME49_058230_35_980	TGME49_258230	ROP20	-0.478548	1.44941
TGME49_058230_38_1470	TGME49_258230	ROP20	-0.989596	-0.39989
TGME49_058230_47_1470	TGME49_258230	ROP20	0.807129	1.39255
TGME49_058230_8_1470	TGME49_258230	ROP20	0.0876041	-0.0744437
TGME49_058360_18_3340	TGME49_258360	258360	-0.119935	0.839055
TGME49_058360_3_3340	TGME49_258360	258360	0.0962045	1.01879
TGME49_058360_3_4008	TGME49_258360	258360	-0.167574	1.68231
TGME49_058360_55_3340	TGME49_258360	258360	-0.278773	0.40887
TGME49_058370_1_2200	TGME49_258370	ROP28	0.0387195	0.785181
TGME49_058370_12_1760	TGME49_258370	ROP28	0.128572	0.635947
TGME49_058370_13_2200	TGME49_258370	ROP28	0.80966	0.702397
TGME49_058370_25_2200	TGME49_258370	ROP28	-0.53709	1.16255
TGME49_058370_44_1760	TGME49_258370	ROP28	-1.04789	-1.70852
TGME49_058460_10_1455	TGME49_258462	258462	0.127134	2.19389
TGME49_058460_22_1455	TGME49_258462	258462	1.15426	-0.0678096
TGME49_058460_29_1455	TGME49_258462	258462	1.75325	-0.600986
TGME49_058460_36_1455	TGME49_258462	258462	-0.381481	1.93437
TGME49_058460_4_1455	TGME49_258462	258462	0.44252	0.983182
TGME49_058580_21_2284	TGME49_258580	ROP17	-0.0731758	0.231422
TGME49_058580_39_1713	TGME49_258580	ROP17	-1.01283	-1.23008
TGME49_058580_52_1713	TGME49_258580	ROP17	-0.128246	1.56962
TGME49_058580_66_2284	TGME49_258580	ROP17	-0.785328	-1.15877
TGME49_058660_3_2895	TGME49_258660	ROP6	1.50912	1.42824
TGME49_058660_31_2316	TGME49_258660	ROP6	-1.30378	-0.947276
TGME49_058660_39_2316	TGME49_258660	ROP6	0.477077	1.13556
TGME49_058660_48_2316	TGME49_258660	ROP6	-2.47771	-2.20664
TGME49_058660_64_2316	TGME49_258660	ROP6	0.701255	1.79289
TGME49_058800_13_704	TGME49_258800	ROP31	0.828599	0.584361
TGME49_058800_15_704	TGME49_258800	ROP31	-0.425514	0.307316
TGME49_058800_24_704	TGME49_258800	ROP31	0.00766871	-0.0612705
TGME49_058800_32_352	TGME49_258800	ROP31	0.493424	1.12793
TGME49_058800_8_704	TGME49_258800	ROP31	0.993833	1.56303
TGME49_058870_1_5466	TGME49_258870	CST7	-1.24577	-1.45095
TGME49_058870_10_5466	TGME49_258870	CST7	0.0698897	-0.252248
TGME49_058870_17_5466	TGME49_258870	CST7	-0.0152835	0.027851
TGME49_058870_22_5466	TGME49_258870	CST7	-1.83128	-2.87242
TGME49_058870_38_4555	TGME49_258870	CST7	-0.348348	-0.476805
TGME49_059830_33_818	TGME49_259830	DGK2	-1.33071	0.285581
TGME49_059830_52_1636	TGME49_259830	DGK2	-1.0167	-1.80122
TGME49_059830_54_818	TGME49_259830	DGK2	0.723836	0.349493
TGME49_059830_83_0	TGME49_259830	DGK2	-1.61554	-0.363817
TGME49_059830_96_0	TGME49_259830	DGK2	-1.4499	-0.842563
TGME49_060520_1_1748	TGME49_260520	CST6_GRA53	-0.623198	-0.265649
TGME49_060520_20_1748	TGME49_260520	CST6_GRA53	0.561679	-2.49153
TGME49_060520_33_1748	TGME49_260520	CST6_GRA53	0.0201617	0.664087
TGME49_060520_38_1311	TGME49_260520	CST6_GRA53	-0.174858	0.363279
TGME49_060520_44_1311	TGME49_260520	CST6_GRA53	0.34321	-0.850446
TGME49_061440_13_3091	TGME49_261440	ARO	-5.49831	-0.298977
TGME49_061440_4_4215	TGME49_261440	ARO	-0.0297343	-5.08408
TGME49_061440_7_2529	TGME49_261440	ARO	-2.10137	-2.22539
TGME49_061440_9_3653	TGME49_261440	ARO	-4.08973	-0.250446
TGME49_061740_14_1308	TGME49_261740	ROP47	-0.640301	-1.74806
TGME49_061740_8_1308	TGME49_261740	ROP47	-0.458694	-0.650604
TGME49_061750_14_4200	TGME49_261750	RON10	0.824899	1.21581
TGME49_061750_18_4200	TGME49_261750	RON10	-0.636174	0.279156
TGME49_061750_26_3360	TGME49_261750	RON10	0.291674	1.48889
TGME49_061750_31_5040	TGME49_261750	RON10	-1.34744	0.452115
TGME49_062050_11_1575	TGME49_262050	ROP39	1.57996	1.15097
TGME49_062050_14_1050	TGME49_262050	ROP39	0.315709	0.629862
TGME49_062050_24_1050	TGME49_262050	ROP39	0.777284	0.973503
TGME49_062050_29_1050	TGME49_262050	ROP39	0.0455836	-0.745127
TGME49_062050_46_525	TGME49_262050	ROP39	1.44392	1.35272
TGME49_062400_10_7406	TGME49_262400	262400	-0.291106	0.0870415
TGME49_062400_10_8694	TGME49_262400	262400	-0.275286	-1.44053
TGME49_062400_22_8372	TGME49_262400	262400	0.691342	0.376701
TGME49_062400_28_7406	TGME49_262400	262400	1.0259	1.73568
TGME49_062400_8_8050	TGME49_262400	262400	0.966204	0.26989
TGME49_062730_15_2865	TGME49_262730	ROP16	1.05492	1.35101
TGME49_062730_27_2865	TGME49_262730	ROP16	0.0226853	-0.170948
TGME49_062730_35_2292	TGME49_262730	ROP16	0.321071	1.56514
TGME49_062730_52_2292	TGME49_262730	ROP16	0.452668	0.843889
TGME49_062730_75_2865	TGME49_262730	ROP16	-1.36319	1.64443
TGME49_062920_1_676	TGME49_262920	DEGP	0.200695	0.828381
TGME49_062920_15_676	TGME49_262920	DEGP	0.989984	0.95728
TGME49_062920_33_338	TGME49_262920	DEGP	0.505386	-2.43617
TGME49_062920_37_676	TGME49_262920	DEGP	1.03959	-0.664023
TGME49_063220_2_932	TGME49_263220	ROP21	0.584793	-0.0211606
TGME49_063220_42_1864	TGME49_263220	ROP21	0.225711	0.798263
TGME49_063220_50_1864	TGME49_263220	ROP21	0.654826	-0.313248
TGME49_063220_70_932	TGME49_263220	ROP21	-0.334336	1.67777
TGME49_063220_99_0	TGME49_263220	ROP21	0.487617	-0.582309
TGME49_064600_22_1311	TGME49_264600	264600	-1.43214	0.519045
TGME49_064600_28_1311	TGME49_264600	264600	0.419033	0.622671
TGME49_064600_36_1311	TGME49_264600	264600	1.41037	-2.06692
TGME49_064600_5_1311	TGME49_264600	264600	-0.308899	-0.13884
TGME49_064660_13_2432	TGME49_264660	CST1	-0.539101	-1.21796
TGME49_064660_24_1824	TGME49_264660	CST1	0.0166394	1.0109
TGME49_064660_25_3952	TGME49_264660	CST1	0.225779	1.34847
TGME49_064660_30_2128	TGME49_264660	CST1	0.438636	1.28344
TGME49_066050_1_842	TGME49_266050	266050	1.00793	0.984781
TGME49_066050_23_842	TGME49_266050	266050	0.0174896	0.0815827
TGME49_066050_30_842	TGME49_266050	266050	0.966251	-0.297493
TGME49_066050_33_842	TGME49_266050	266050	0.0999586	2.06155
TGME49_066430_16_480	TGME49_266435	266435	-1.746	-2.45195
TGME49_066430_21_480	TGME49_266435	266435	-0.31538	-0.0266343
TGME49_066430_26_480	TGME49_266435	266435	-1.80069	-2.33945
TGME49_066440_10_1138	TGME49_266435	266435	-1.66304	-2.88233
TGME49_066440_15_1138	TGME49_266435	266435	-1.44477	-0.593688
TGME49_066440_23_1138	TGME49_266435	266435	-0.288928	1.38677
TGME49_066440_67_2276	TGME49_266435	266435	-0.512214	0.0887001
TGME49_067740_3_1100	TGME49_267740	267740	0.785126	-0.352061
TGME49_067740_39_550	TGME49_267740	267740	-0.260348	-0.31909
TGME49_067740_49_550	TGME49_267740	267740	0.273662	1.63342
TGME49_068760_12_2152	TGME49_268760	268760	-0.000424442	0.00781717
TGME49_068760_23_2152	TGME49_268760	268760	0.394768	0.681317
TGME49_068760_28_2152	TGME49_268760	268760	0.201256	0.811616
TGME49_068760_41_2152	TGME49_268760	268760	0.481105	0.0886962
TGME49_068760_7_2152	TGME49_268760	268760	-0.156531	0.838707
TGME49_068790_17_942	TGME49_268790	GRA58	0.177578	2.65782
TGME49_068790_20_942	TGME49_268790	GRA58	0.467421	0.326447
TGME49_068790_25_942	TGME49_268790	GRA58	-0.329211	-0.992734
TGME49_068790_29_942	TGME49_268790	GRA58	0.337924	0.412416
TGME49_068790_9_942	TGME49_268790	GRA58	-0.0177333	-2.18882
TGME49_068900_1_4644	TGME49_268900	GRA10	-3.60094	-5.51665
TGME49_068900_18_3096	TGME49_268900	GRA10	1.08894	0.0144015
TGME49_068900_2_3096	TGME49_268900	GRA10	-1.8622	-3.30871
TGME49_068900_27_3870	TGME49_268900	GRA10	-1.04201	1.58892
TGME49_068900_76_3870	TGME49_268900	GRA10	-4.36252	-0.121874
TGME49_068970_13_1269	TGME49_268970	268970	-0.969623	-0.00255056
TGME49_068970_17_1269	TGME49_268970	268970	-1.10721	0.598612
TGME49_068970_20_1269	TGME49_268970	268970	0.466008	1.30505
TGME49_068970_44_846	TGME49_268970	268970	1.13493	1.4359
TGME49_068970_9_1269	TGME49_268970	268970	0.80758	0.504585
TGME49_069460_14_1728	TGME49_269460	EFPP	-0.185941	0.930225
TGME49_069460_21_3456	TGME49_269460	EFPP	-0.784239	-2.74857
TGME49_069460_41_6048	TGME49_269460	EFPP	-0.736311	1.72644
TGME49_069460_5_5184	TGME49_269460	EFPP	0.222596	-0.0805105
TGME49_069460_6_864	TGME49_269460	EFPP	-0.792995	0.838443
TGME49_069690_1_1502	TGME49_269690	GRA29	1.79842	-0.155726
TGME49_069690_14_2253	TGME49_269690	GRA29	-0.127127	1.22523
TGME49_069690_18_1502	TGME49_269690	GRA29	-0.900496	-0.657759
TGME49_069690_40_2253	TGME49_269690	GRA29	0.178328	1.19175
TGME49_069690_9_2253	TGME49_269690	GRA29	-0.159187	0.95884
TGME49_069880_13_771	TGME49_269885	TLN1	0.0072665	0.363774
TGME49_069880_18_771	TGME49_269885	TLN1	-0.348972	-2.94671
TGME49_069880_21_771	TGME49_269885	TLN1	-2.82483	-3.63574
TGME49_069880_3_771	TGME49_269885	TLN1	-0.0280518	-1.48198
TGME49_069880_7_771	TGME49_269885	TLN1	0.418108	0.448366
TGME49_069890_23_810	TGME49_269885	TLN1	-0.226162	-1.69194
TGME49_069890_28_810	TGME49_269885	TLN1	-1.89462	-0.841614
TGME49_069890_55_0	TGME49_269885	TLN1	-1.41919	0.664442
TGME49_069890_73_0	TGME49_269885	TLN1	0.365196	-0.054941
TGME49_069920_0_6762	TGME49_269920	269920	0.0491366	0.33215
TGME49_069920_20_8232	TGME49_269920	269920	-2.30257	-1.31258
TGME49_069920_25_8232	TGME49_269920	269920	-0.335275	0.535481
TGME49_069920_4_8232	TGME49_269920	269920	-0.677718	-0.209529
TGME49_069920_5_5880	TGME49_269920	269920	-1.07399	-0.895732
TGME49_069950_24_4930	TGME49_269950	GRA61	-0.167056	-0.410566
TGME49_069950_44_4930	TGME49_269950	GRA61	1.1582	0.455083
TGME49_069950_76_4930	TGME49_269950	GRA61	0.0072041	0.0606566
TGME49_069950_82_4930	TGME49_269950	GRA61	1.01971	-2.648
TGME49_069950_9_4930	TGME49_269950	GRA61	-0.888882	-1.45044
TGME49_070200_27_2950	TGME49_270200	270200	-0.146812	0.485449
TGME49_070200_52_2360	TGME49_270200	270200	-0.587361	-4.14637
TGME49_070200_53_2950	TGME49_270200	270200	0.294572	-4.80481
TGME49_070200_63_2360	TGME49_270200	270200	-0.278988	-1.13623
TGME49_070200_70_1770	TGME49_270200	270200	0.287073	0.12175
TGME49_070240_1_1659	TGME49_270240	MAG1	0.351458	1.06271
TGME49_070240_10_1659	TGME49_270240	MAG1	0.458496	-1.10527
TGME49_070240_14_1659	TGME49_270240	MAG1	0.166013	0.233236
TGME49_070240_45_1659	TGME49_270240	MAG1	-0.507688	-0.0310974
TGME49_070240_57_1106	TGME49_270240	MAG1	-0.451159	0.859931
TGME49_070250_10_1868	TGME49_270250	GRA1	-0.305417	0.255718
TGME49_070250_14_1868	TGME49_270250	GRA1	-3.78565	-1.03189
TGME49_070250_21_1868	TGME49_270250	GRA1	-1.10652	-0.379127
TGME49_070250_22_1401	TGME49_270250	GRA1	-0.809778	-1.17895
TGME49_070320_105_1065	TGME49_270320	PPM3C	-0.402098	0.3336
TGME49_070320_34_2130	TGME49_270320	PPM3C	-0.672364	0.828021
TGME49_070320_48_1065	TGME49_270320	PPM3C	1.01555	1.97805
TGME49_070320_62_1065	TGME49_270320	PPM3C	-0.761143	0.961632
TGME49_070320_68_3195	TGME49_270320	PPM3C	-1.14696	2.73377
TGME49_070700_19_2584	TGME49_270700	MYR2	0.236119	1.23009
TGME49_070700_2_2584	TGME49_270700	MYR2	-0.246539	0.40721
TGME49_070700_26_2584	TGME49_270700	MYR2	1.46925	1.71253
TGME49_070700_43_2584	TGME49_270700	MYR2	-0.0632029	-0.272395
TGME49_070700_65_1938	TGME49_270700	MYR2	0.322803	0.847239
TGME49_070920_14_1040	TGME49_270920	ROP32	-0.296239	0.6936
TGME49_070920_27_1040	TGME49_270920	ROP32	1.01152	0.775877
TGME49_070920_28_520	TGME49_270920	ROP32	0.391656	1.54932
TGME49_070920_38_520	TGME49_270920	ROP32	0.338994	0.737196
TGME49_070920_9_520	TGME49_270920	ROP32	-0.374329	0.0194652
TGME49_071270_2_5028	TGME49_271270	271270	0.367094	-0.353682
TGME49_071270_6_5028	TGME49_271270	271270	-2.49918	-0.397
TGME49_071270_9_5028	TGME49_271270	271270	-0.669774	-0.737712
TGME49_072420_113_5300	TGME49_272420	LCAT	1.42485	1.13245
TGME49_072420_124_5300	TGME49_272420	LCAT	-0.566048	0.971599
TGME49_072420_32_4240	TGME49_272420	LCAT	0.567765	1.37346
TGME49_072420_67_3180	TGME49_272420	LCAT	1.43937	0.953512
TGME49_072420_95_5300	TGME49_272420	LCAT	-0.0263582	0.754187
TGME49_072460_45_2040	TGME49_272460	GRA72	-1.2394	-2.96286
TGME49_072460_46_2550	TGME49_272460	GRA72	-0.696457	-0.410985
TGME49_073860_21_950	TGME49_273860	273860	0.211806	-0.257081
TGME49_073860_29_950	TGME49_273860	273860	-2.02721	-0.206478
TGME49_073860_3_1425	TGME49_273860	273860	0.137371	0.0310373
TGME49_073860_32_950	TGME49_273860	273860	0.356964	0.976594
TGME49_073860_34_950	TGME49_273860	273860	1.3668	0.242036
TGME49_073980_1_882	TGME49_273980	273980	0.94842	1.21099
TGME49_073980_39_588	TGME49_273980	273980	-1.11501	-0.296703
TGME49_073980_6_882	TGME49_273980	273980	-1.50042	0.835148
TGME49_073980_8_882	TGME49_273980	273980	-0.445157	-0.171483
TGME49_075440_1_2500	TGME49_275440	GRA6	1.00702	-0.180264
TGME49_075440_24_2500	TGME49_275440	GRA6	2.14493	1.46208
TGME49_075440_27_2500	TGME49_275440	GRA6	0.733	1.12483
TGME49_075440_7_2500	TGME49_275440	GRA6	0.597365	1.10833
TGME49_075440_79_1875	TGME49_275440	GRA6	2.83513	0.1782
TGME49_075460_19_1034	TGME49_275460	275460	1.06432	0.118986
TGME49_075460_25_1034	TGME49_275460	275460	-1.5986	-2.13824
TGME49_075460_29_1034	TGME49_275460	275460	0.183847	-0.0392761
TGME49_075460_34_1034	TGME49_275460	275460	-0.699935	-2.50853
TGME49_075460_47_1034	TGME49_275460	275460	0.668315	0.0701583
TGME49_075470_21_1480	TGME49_275470	GRA15	0.36074	1.84103
TGME49_075470_28_740	TGME49_275470	GRA15	0.993188	1.03163
TGME49_075470_35_1480	TGME49_275470	GRA15	-0.63696	-0.115951
TGME49_075470_4_1480	TGME49_275470	GRA15	0.0884047	0.520125
TGME49_075470_40_740	TGME49_275470	GRA15	0.719845	1.88748
TGME49_075860_26_674	TGME49_275860	GRA12B	0.420346	-0.563757
TGME49_075860_41_1348	TGME49_275860	GRA12B	0.3763	0.335927
TGME49_075860_46_674	TGME49_275860	GRA12B	1.38424	1.62615
TGME49_075860_55_1348	TGME49_275860	GRA12B	-1.17202	-0.63593
TGME49_076130_1_5616	TGME49_276130	CPC2	-0.828276	-2.60726
TGME49_076130_10_8736	TGME49_276130	CPC2	-1.04616	-1.83425
TGME49_076130_22_6864	TGME49_276130	CPC2	-2.80664	-3.77452
TGME49_076130_43_6864	TGME49_276130	CPC2	-1.39141	0.0879514
TGME49_076130_6_5616	TGME49_276130	CPC2	-0.635133	0.686571
TGME49_076210_23_433	TGME49_276210	276210	-0.638593	0.32081
TGME49_076210_26_433	TGME49_276210	276210	0.334311	0.260571
TGME49_076210_33_866	TGME49_276210	276210	-0.140487	-6.08421
TGME49_076210_37_866	TGME49_276210	276210	0.400737	0.366436
TGME49_077230_19_489	TGME49_277230	277230	-0.319954	0.194922
TGME49_077230_2_978	TGME49_277230	277230	-0.562412	0.756706
TGME49_077230_21_978	TGME49_277230	277230	0.924271	0.349798
TGME49_077230_5_489	TGME49_277230	277230	-0.549601	1.00469
TGME49_077230_50_489	TGME49_277230	277230	0.527874	2.27296
TGME49_077240_18_3250	TGME49_277240	NTPase I	0.784478	1.67907
TGME49_077240_43_3250	TGME49_277240	NTPase I	3.24644	1.38316
TGME49_077240_7_3250	TGME49_277240	NTPase I	-0.723024	-5.29639
TGME49_077240_72_2600	TGME49_277240	NTPase I	0.126718	1.26908
TGME49_077270_12_930	TGME49_277270	NTPase II	1.33242	1.40002
TGME49_077270_29_930	TGME49_277270	NTPase II	0.950322	1.59476
TGME49_077270_39_930	TGME49_277270	NTPase II	-0.372438	0.0167296
TGME49_077270_51_930	TGME49_277270	NTPase II	0.701449	1.90676
TGME49_077270_7_1395	TGME49_277270	NTPase II	0.582638	1.17142
TGME49_077720_11_1432	TGME49_277720	277720	-0.819678	-0.103199
TGME49_077720_32_1432	TGME49_277720	277720	0.820315	0.470257
TGME49_077720_67_716	TGME49_277720	277720	0.138675	2.11586
TGME49_078510_3_2826	TGME49_278510	PPM3F	0.00061704	0.499247
TGME49_078510_44_2826	TGME49_278510	PPM3F	-1.04691	0.849055
TGME49_078510_57_1884	TGME49_278510	PPM3F	-1.44126	0.116217
TGME49_078510_67_1884	TGME49_278510	PPM3F	-0.894435	0.358203
TGME49_078510_7_2826	TGME49_278510	PPM3F	-2.23738	-0.894374
TGME49_079350_24_972	TGME49_279350	279350	0.147125	0.774574
TGME49_079350_31_972	TGME49_279350	279350	1.21017	1.8675
TGME49_079350_35_972	TGME49_279350	279350	0.619715	-0.312933
TGME49_079350_45_972	TGME49_279350	279350	-0.354773	-1.91772
TGME49_079350_7_972	TGME49_279350	279350	0.139272	0.174403
TGME49_079420_24_507	TGME49_279420	279420	-1.94768	-0.458511
TGME49_079420_25_507	TGME49_279420	279420	-0.677057	0.936423
TGME49_079420_28_1014	TGME49_279420	279420	-1.93366	-1.04898
TGME49_079420_30_507	TGME49_279420	279420	1.6026	1.88785
TGME49_079420_54_1014	TGME49_279420	279420	0.112784	-0.580233
TGME49_080380_14_1140	TGME49_280380	280380	0.566845	1.26452
TGME49_080380_31_570	TGME49_280380	280380	0.290618	2.01308
TGME49_080380_41_1140	TGME49_280380	280380	0.243521	0.819665
TGME49_080380_43_570	TGME49_280380	280380	1.4146	0.681668
TGME49_080380_7_1710	TGME49_280380	280380	0.528662	0.589486
TGME49_080480_1_942	TGME49_280480	280480	-0.78821	-1.82115
TGME49_080480_2_1256	TGME49_280480	280480	-1.20549	-1.16709
TGME49_080480_4_942	TGME49_280480	280480	-1.62433	-1.25631
TGME49_080480_8_942	TGME49_280480	280480	-0.893211	-0.522139
TGME49_080670_1_1872	TGME49_280670	280670	-1.07025	-0.146836
TGME49_080670_1_2496	TGME49_280670	280670	0.0385701	0.677197
TGME49_080670_33_1248	TGME49_280670	280670	-0.302598	0.26419
TGME49_080670_42_1248	TGME49_280670	280670	1.06946	0.675512
TGME49_080670_9_2496	TGME49_280670	280670	-2.33248	-2.31274
TGME49_081670_10_963	TGME49_281675	ROP45	0.43567	0.206213
TGME49_081670_12_963	TGME49_281675	ROP45	-3.7259	-2.81163
TGME49_081670_19_963	TGME49_281675	ROP45	0.230006	-0.411945
TGME49_081670_36_642	TGME49_281675	ROP45	1.33839	1.23284
TGME49_081780_1_753	TGME49_281675	ROP45	-1.06903	0.124111
TGME49_081780_14_753	TGME49_281675	ROP45	1.1183	-0.188119
TGME49_081790_105_1832	TGME49_281675	ROP45	0.383305	1.52792
TGME49_081790_14_1832	TGME49_281675	ROP45	1.57904	1.08728
TGME49_081790_30_1832	TGME49_281675	ROP45	-0.0425768	2.21971
TGME49_081790_42_1832	TGME49_281675	ROP45	0.559736	0.825737
TGME49_081790_76_1832	TGME49_281675	ROP45	-0.310494	0.948776
TGME49_082060_21_1644	TGME49_282055	PP2CHN	-1.05164	-0.921821
TGME49_082060_22_2740	TGME49_282055	PP2CHN	0.8964	1.31539
TGME49_082060_24_2740	TGME49_282055	PP2CHN	1.03368	1.04706
TGME49_082060_25_1644	TGME49_282055	PP2CHN	-1.35387	-2.01045
TGME49_082060_28_2740	TGME49_282055	PP2CHN	1.04178	0.605862
TGME49_082170_15_2175	TGME49_282170	282170	-4.273	-3.81819
TGME49_082170_22_2175	TGME49_282170	282170	-2.63506	-4.07817
TGME49_082170_30_1305	TGME49_282170	282170	-4.50873	-5.90512
TGME49_082170_45_1305	TGME49_282170	282170	-1.27726	-1.38261
TGME49_085290_10_930	TGME49_285290	285290	-0.631601	1.34434
TGME49_085290_17_930	TGME49_285290	285290	-1.9904	-3.25458
TGME49_085290_27_930	TGME49_285290	285290	-0.416879	-0.184974
TGME49_085290_30_930	TGME49_285290	285290	-0.428869	-1.04087
TGME49_085290_48_930	TGME49_285290	285290	-1.02348	1.12529
TGME49_086450_14_872	TGME49_286450	GRA5	0.902982	0.519932
TGME49_086450_20_872	TGME49_286450	GRA5	-0.849122	-1.67245
TGME49_086450_26_872	TGME49_286450	GRA5	1.11431	2.05186
TGME49_086450_27_872	TGME49_286450	GRA5	0.633077	-0.654049
TGME49_086450_34_872	TGME49_286450	GRA5	0.364419	0.601454
TGME49_088000_2_1910	TGME49_288000	288000	0.478992	-0.129704
TGME49_088000_23_1528	TGME49_288000	288000	0.720806	-0.172921
TGME49_088000_29_1528	TGME49_288000	288000	0.409526	1.66179
TGME49_088000_32_1528	TGME49_288000	288000	-1.03943	-0.202242
TGME49_088000_8_1910	TGME49_288000	288000	0.391821	0.869752
TGME49_088650_13_1395	TGME49_288650	GRA12	3.30078	-1.57203
TGME49_088650_13_1860	TGME49_288650	GRA12	1.83634	-2.9992
TGME49_088650_18_1395	TGME49_288650	GRA12	-0.234691	-3.02549
TGME49_088650_31_1860	TGME49_288650	GRA12	0.746089	-2.66182
TGME49_088650_6_1395	TGME49_288650	GRA12	-0.189712	-1.17109
TGME49_088840_22_1344	TGME49_288840	GRA18	0.598754	1.69913
TGME49_088840_33_1344	TGME49_288840	GRA18	-0.204727	0.538684
TGME49_088840_5_1344	TGME49_288840	GRA18	0.534774	0.682933
TGME49_088840_72_672	TGME49_288840	GRA18	0.783362	0.933859
TGME49_088840_9_1344	TGME49_288840	GRA18	-0.426179	0.128171
TGME49_089380_0_896	TGME49_289380	GRA39	-1.66104	-4.75355
TGME49_089380_14_896	TGME49_289380	GRA39	-2.29225	-4.15864
TGME49_089380_15_2688	TGME49_289380	GRA39	0.575319	0.344183
TGME49_089380_29_896	TGME49_289380	GRA39	-0.633259	-0.373035
TGME49_089380_80_1792	TGME49_289380	GRA39	0.85406	1.51816
TGME49_089540_48_1718	TGME49_289540	SFP1	-0.208125	-0.0427128
TGME49_089540_49_2577	TGME49_289540	SFP1	0.278961	0.675552
TGME49_089540_5_2577	TGME49_289540	SFP1	0.490386	-0.0990471
TGME49_089540_93_1718	TGME49_289540	SFP1	0.219352	0.678842
TGME49_090700_16_1905	TGME49_290700	GRA25	0.733032	0.627799
TGME49_090700_2_1905	TGME49_290700	GRA25	-1.47171	-2.4791
TGME49_090700_32_1270	TGME49_290700	GRA25	0.756635	1.65861
TGME49_090700_44_1270	TGME49_290700	GRA25	0.561918	0.183142
TGME49_090700_56_1270	TGME49_290700	GRA25	0.030764	0.852198
TGME49_091630_16_867	TGME49_291630	291630	-1.85208	-4.38893
TGME49_091630_20_867	TGME49_291630	291630	-1.5038	-3.00463
TGME49_091630_43_578	TGME49_291630	291630	0.135398	-0.281752
TGME49_091630_9_867	TGME49_291630	291630	0.311903	0.418752
TGME49_091960_12_1010	TGME49_291960	ROP40	1.06365	1.35699
TGME49_091960_23_1515	TGME49_291960	ROP40	-0.845583	1.11416
TGME49_091960_3_1515	TGME49_291960	ROP40	-1.31556	-0.510421
TGME49_091960_32_1010	TGME49_291960	ROP40	1.3789	1.92122
TGME49_091960_9_1515	TGME49_291960	ROP40	-0.579095	-0.171802
TGME49_094630_22_1276	TGME49_294630	294630	-0.9323	0.173788
TGME49_094630_25_957	TGME49_294630	294630	0.916891	-4.43601
TGME49_094630_4_1276	TGME49_294630	294630	-0.504649	-0.415697
TGME49_094630_4_957	TGME49_294630	294630	1.05799	-0.36574
TGME49_094630_8_638	TGME49_294630	294630	-1.72672	-2.0493
TGME49_094970_62_853	TGME49_294970	294970	1.25754	1.68013
TGME49_094970_78_853	TGME49_294970	294970	0.740152	1.22813
TGME49_094970_86_853	TGME49_294970	294970	2.5688	1.53861
TGME49_094970_94_0	TGME49_294970	294970	2.49133	1.55979
TGME49_097880_23_1392	TGME49_297880	GRA23	-0.12878	0.130143
TGME49_097880_24_1856	TGME49_297880	GRA23	-1.1427	-1.66112
TGME49_097880_32_1856	TGME49_297880	GRA23	-0.317474	-2.64572
TGME49_097880_35_1856	TGME49_297880	GRA23	-0.294161	-0.940744
TGME49_097880_38_1856	TGME49_297880	GRA23	1.02573	-1.63887
TGME49_097900_11_813	TGME49_297900	GRA83	0.811585	0.421228
TGME49_097900_21_1626	TGME49_297900	GRA83	0.277308	0.27318
TGME49_097900_21_813	TGME49_297900	GRA83	-1.71353	0.672799
TGME49_097900_52_813	TGME49_297900	GRA83	-0.0449155	-0.986087
TGME49_097900_83_0	TGME49_297900	GRA83	1.38265	0.758349
TGME49_097960_10_9548	TGME49_297960	RON6	-0.382436	-1.16723
TGME49_097960_21_7843	TGME49_297960	RON6	0.660485	1.266
TGME49_097960_24_7161	TGME49_297960	RON6	-0.137079	-0.224046
TGME49_097960_3_7843	TGME49_297960	RON6	0.18186	0.886099
TGME49_097960_8_7161	TGME49_297960	RON6	-0.7973	-0.360259
TGME49_099780_40_3464	TGME49_299780	299780	-1.23349	-0.545672
TGME49_099780_42_2598	TGME49_299780	299780	-2.45156	-1.87494
TGME49_099780_47_2598	TGME49_299780	299780	-2.06574	-2.10371
TGME49_100100_14_9936	TGME49_300100	RON2	-1.53924	-0.524301
TGME49_100100_22_10764	TGME49_300100	RON2	-0.573419	-5.18549
TGME49_100100_27_11178	TGME49_300100	RON2	-2.50285	0.884957
TGME49_100100_47_11178	TGME49_300100	RON2	-2.21805	-2.64954
TGME49_100220_106_5305	TGME49_300220	300220	1.39924	2.32165
TGME49_100220_111_5305	TGME49_300220	300220	-1.60925	-2.14222
TGME49_100220_112_5305	TGME49_300220	300220	-0.270841	0.331023
TGME49_100220_45_6366	TGME49_300220	300220	-1.12164	-4.56779
TGME49_100220_55_6366	TGME49_300220	300220	0.565133	0.0734172
TGME49_104720_3_726	TGME49_304720	304720	-0.912052	0.00269721
TGME49_104720_31_726	TGME49_304720	304720	0.590145	0.107208
TGME49_104720_44_726	TGME49_304720	304720	-4.43162	-4.63943
TGME49_104720_73_0	TGME49_304720	304720	-0.304033	-2.80834
TGME49_104720_8_1452	TGME49_304720	304720	1.35521	-0.558261
TGME49_104740_14_4482	TGME49_304740	ROP35_WNG1	0.899052	1.02503
TGME49_104740_43_3735	TGME49_304740	ROP35_WNG1	-0.472791	-0.205931
TGME49_104740_76_3735	TGME49_304740	ROP35_WNG1	-0.41935	-1.14542
TGME49_104950_20_3200	TGME49_304955	PPM11C	0.641625	1.75216
TGME49_104950_25_3200	TGME49_304955	PPM11C	1.05447	1.79788
TGME49_104950_37_3200	TGME49_304955	PPM11C	1.16828	1.58891
TGME49_104950_5_3200	TGME49_304955	PPM11C	1.1541	1.26849
TGME49_104960_1_10276	TGME49_304955	PPM11C	-0.197832	-0.476
TGME49_104960_16_10276	TGME49_304955	PPM11C	1.01529	2.10132
TGME49_104960_27_7707	TGME49_304955	PPM11C	-1.05444	0.559196
TGME49_104960_52_6973	TGME49_304955	PPM11C	-2.12273	0.0871788
TGME49_104960_52_8441	TGME49_304955	PPM11C	-0.610431	0.19314
TGME49_105250_2_2274	TGME49_305250	305250	1.1234	-0.145337
TGME49_105250_3_1516	TGME49_305250	305250	0.603592	1.38508
TGME49_105250_64_758	TGME49_305250	305250	-0.0135695	-1.60669
TGME49_105250_70_758	TGME49_305250	305250	-0.3549	-1.75376
TGME49_105250_8_2274	TGME49_305250	305250	-0.366282	-1.1841
TGME49_105270_11_1676	TGME49_305270	305270	-0.366428	-0.197887
TGME49_105270_112_0	TGME49_305270	305270	-0.190955	0.535613
TGME49_105270_16_1676	TGME49_305270	305270	0.515411	0.397249
TGME49_105270_80_0	TGME49_305270	305270	-0.0383445	-0.866484
TGME49_105590_12_744	TGME49_305590	305590	-0.124218	-0.883404
TGME49_105590_14_744	TGME49_305590	305590	1.64116	1.8129
TGME49_105590_35_372	TGME49_305590	305590	-0.851002	-3.30298
TGME49_105590_45_372	TGME49_305590	305590	-0.429906	-1.83295
TGME49_105590_6_744	TGME49_305590	305590	-1.72008	-2.82428
TGME49_106060_30_10479	TGME49_306060	RON8	-0.932094	-1.47609
TGME49_106060_31_12974	TGME49_306060	RON8	-2.07952	-1.79201
TGME49_106060_34_14471	TGME49_306060	RON8	-2.12055	0.919374
TGME49_106060_48_9481	TGME49_306060	RON8	-1.47813	-1.73284
TGME49_106060_55_12475	TGME49_306060	RON8	-0.942747	0.373717
TGME49_106560_118_0	TGME49_306560	306560	-1.81279	-0.751618
TGME49_106560_126_0	TGME49_306560	306560	-1.27072	-0.232903
TGME49_106560_77_0	TGME49_306560	306560	-2.51674	-2.77358
TGME49_106560_81_910	TGME49_306560	306560	-5.01958	0.408718
TGME49_106560_92_0	TGME49_306560	306560	-0.757743	-1.15952
TGME49_106890_21_736	TGME49_306890	306890	0.45984	0.669077
TGME49_106890_64_1472	TGME49_306890	306890	-1.13135	0.0874259
TGME49_106890_73_736	TGME49_306890	306890	0.534186	-2.05117
TGME49_106890_74_1472	TGME49_306890	306890	-0.291073	-0.446667
TGME49_106890_91_736	TGME49_306890	306890	0.0709221	-0.691756
TGME49_108950_0_1554	TGME49_308950	308950	-1.70708	-1.01119
TGME49_108950_28_518	TGME49_308950	308950	1.0625	0.30671
TGME49_108950_3_1036	TGME49_308950	308950	1.43392	1.71872
TGME49_108950_30_1036	TGME49_308950	308950	1.22728	1.14418
TGME49_108950_42_518	TGME49_308950	308950	0.634124	0.955414
TGME49_108970_2_2644	TGME49_308970	GRA12D	-0.172504	0.665223
TGME49_108970_29_1983	TGME49_308970	GRA12D	0.251938	-1.04187
TGME49_108970_41_1983	TGME49_308970	GRA12D	0.957161	-0.593296
TGME49_108970_49_1983	TGME49_308970	GRA12D	0.878965	1.2943
TGME49_108970_59_1983	TGME49_308970	GRA12D	0.170404	-0.556071
TGME49_109560_15_2391	TGME49_309560	309560	0.0583962	-0.913132
TGME49_109560_20_2391	TGME49_309560	309560	1.49227	-0.125343
TGME49_109560_38_1594	TGME49_309560	309560	1.42508	1.85711
TGME49_109560_42_1594	TGME49_309560	309560	0.492474	-0.42442
TGME49_109590_17_1935	TGME49_309590	ROP1	0.505337	-4.53798
TGME49_109590_41_1935	TGME49_309590	ROP1	1.10563	0.468373
TGME49_109590_51_1935	TGME49_309590	ROP1	1.11103	1.32718
TGME49_109590_58_1935	TGME49_309590	ROP1	-1.00257	-1.57692
TGME49_109590_85_1935	TGME49_309590	ROP1	0.822909	0.531019
TGME49_109600_17_1485	TGME49_309600	GRA71	1.03476	0.456083
TGME49_109600_24_1188	TGME49_309600	GRA71	0.785749	0.765037
TGME49_109600_26_891	TGME49_309600	GRA71	1.44237	2.53053
TGME49_109600_6_1485	TGME49_309600	GRA71	-0.64276	1.34689
TGME49_109600_7_1188	TGME49_309600	GRA71	-0.724909	1.1568
TGME49_109760_0_1796	TGME49_309760	GRA55	0.67897	1.60091
TGME49_109760_15_1796	TGME49_309760	GRA55	0.803892	0.689005
TGME49_109760_16_1796	TGME49_309760	GRA55	0.265877	2.46179
TGME49_109760_32_1347	TGME49_309760	GRA55	-0.0109467	1.16381
TGME49_109760_38_1347	TGME49_309760	GRA55	0.263068	0.250572
TGME49_110010_29_1894	TGME49_310010	RON1	-0.325184	-1.02587
TGME49_110010_37_1894	TGME49_310010	RON1	0.275141	0.818224
TGME49_110010_72_947	TGME49_310010	RON1	-0.22025	-0.479679
TGME49_110010_93_0	TGME49_310010	RON1	-1.09406	-1.33803
TGME49_110740_13_1084	TGME49_310740	310740	-1.57326	0.842547
TGME49_110740_28_542	TGME49_310740	310740	-0.378137	2.11469
TGME49_110740_37_542	TGME49_310740	310740	-0.985873	-0.455745
TGME49_110740_40_542	TGME49_310740	310740	0.816382	1.24025
TGME49_110740_41_542	TGME49_310740	310740	-0.510414	1.87387
TGME49_110780_13_1732	TGME49_310780	GRA4	0.564887	0.629868
TGME49_110780_18_1732	TGME49_310780	GRA4	0.479343	-0.541809
TGME49_110780_24_1732	TGME49_310780	GRA4	0.865319	1.07045
TGME49_110780_29_1732	TGME49_310780	GRA4	1.76968	0.231275
TGME49_110780_3_2165	TGME49_310780	GRA4	1.18014	1.12045
TGME49_110790_19_1214	TGME49_310790	CST9	-1.19938	0.186406
TGME49_110790_24_1214	TGME49_310790	CST9	-0.073899	-1.14769
TGME49_110790_27_1214	TGME49_310790	CST9	0.376951	0.177718
TGME49_110790_30_1214	TGME49_310790	CST9	0.488997	1.29161
TGME49_110790_33_1214	TGME49_310790	CST9	-1.04719	0.115104
TGME49_111470_14_5460	TGME49_311470	RON5	-2.14731	0.0133485
TGME49_111470_19_7371	TGME49_311470	RON5	-2.24562	-2.16823
TGME49_111470_21_7371	TGME49_311470	RON5	-2.51236	0.043654
TGME49_111470_30_6006	TGME49_311470	RON5	-0.0524217	-1.07171
TGME49_111470_7_7644	TGME49_311470	RON5	-2.69314	-3.26545
TGME49_112270_12_1101	TGME49_312270	ROP13	-0.755499	0.652313
TGME49_112270_13_1468	TGME49_312270	ROP13	0.379379	1.05241
TGME49_112270_24_1101	TGME49_312270	ROP13	0.707209	1.69144
TGME49_112270_31_1101	TGME49_312270	ROP13	-0.547606	-0.122121
TGME49_112270_8_1468	TGME49_312270	ROP13	0.0405536	-0.709116
TGME49_112420_21_3552	TGME49_312420	GRA38	-1.42096	-0.0645493
TGME49_112420_27_4440	TGME49_312420	GRA38	0.0753254	0.180306
TGME49_112420_30_3552	TGME49_312420	GRA38	0.114903	0.998737
TGME49_112420_50_4440	TGME49_312420	GRA38	-3.16181	0.43203
TGME49_113330_12_6696	TGME49_313330	ROP27	-0.99163	-0.539889
TGME49_113330_19_6696	TGME49_313330	ROP27	0.0364948	0.713375
TGME49_113330_26_5580	TGME49_313330	ROP27	0.829759	1.12037
TGME49_113330_29_6696	TGME49_313330	ROP27	-1.76059	-0.857054
TGME49_113330_51_6696	TGME49_313330	ROP27	0.167452	1.12877
TGME49_113440_28_2396	TGME49_313440	GRA59	-0.880579	-1.77336
TGME49_113440_35_2396	TGME49_313440	GRA59	0.382144	1.11562
TGME49_113440_41_2396	TGME49_313440	GRA59	-0.0813408	-1.1153
TGME49_113440_53_2396	TGME49_313440	GRA59	0.658625	0.689859
TGME49_113440_61_2396	TGME49_313440	GRA59	-1.30366	0.52403
TGME49_114250_14_648	TGME49_314250	BRP1	1.15022	1.29595
TGME49_114250_17_648	TGME49_314250	BRP1	-1.08793	-0.833872
TGME49_114250_21_648	TGME49_314250	BRP1	1.67478	1.3778
TGME49_114250_26_648	TGME49_314250	BRP1	-1.11282	-0.109382
TGME49_114250_30_648	TGME49_314250	BRP1	-0.796869	0.783467
TGME49_114260_25_1581	TGME49_314260	314260	-0.711285	-1.78162
TGME49_114260_27_1581	TGME49_314260	314260	-0.565019	1.02842
TGME49_114260_4_1581	TGME49_314260	314260	0.197519	-0.0275192
TGME49_114260_9_1581	TGME49_314260	314260	0.603874	0.268398
TGME49_114500_16_8760	TGME49_314500	SUB2	0.0404085	1.32276
TGME49_114500_18_6935	TGME49_314500	SUB2	0.593627	-0.195554
TGME49_114500_25_7300	TGME49_314500	SUB2	0.211282	-0.563564
TGME49_114500_25_8395	TGME49_314500	SUB2	-0.25119	-0.0781281
TGME49_114500_35_9490	TGME49_314500	SUB2	0.193039	0.996538
TGME49_115160_16_7800	TGME49_315160	RASP2	0.557236	0.0146613
TGME49_115160_4_5525	TGME49_315160	RASP2	0.0724491	0.986402
TGME49_115160_4_6500	TGME49_315160	RASP2	0.817222	0.369483
TGME49_115160_4_8775	TGME49_315160	RASP2	0.534369	1.59974
TGME49_115160_8_8775	TGME49_315160	RASP2	0.667358	0.301249
TGME49_115210_13_6509	TGME49_315210	315210	-0.519291	0.0904653
TGME49_115210_14_6226	TGME49_315210	315210	-2.10123	0.760049
TGME49_115210_2_5094	TGME49_315210	315210	-1.01645	0.186259
TGME49_115210_27_5943	TGME49_315210	315210	-2.80721	-0.52627
TGME49_115210_8_6226	TGME49_315210	315210	-1.69042	0.907724
TGME49_115220_1_2682	TGME49_315220	ROP14	-3.84236	-4.06185
TGME49_115220_11_3278	TGME49_315220	ROP14	-0.387002	-1.75509
TGME49_115220_2_2980	TGME49_315220	ROP14	-1.00744	-2.35547
TGME49_115220_21_4172	TGME49_315220	ROP14	-1.89515	-2.59812
TGME49_115220_24_2682	TGME49_315220	ROP14	-0.469584	-0.317725
TGME49_115470_22_3230	TGME49_315470	315470	0.122153	0.864494
TGME49_115470_36_3230	TGME49_315470	315470	-0.875633	-0.509445
TGME49_115470_44_3230	TGME49_315470	315470	0.274607	-1.08109
TGME49_115470_65_3230	TGME49_315470	315470	-1.73869	-1.01179
TGME49_115470_73_3230	TGME49_315470	315470	-0.825432	-0.144328
TGME49_115490_13_3035	TGME49_315490	ROP10	0.680294	0.644031
TGME49_115490_15_2428	TGME49_315490	ROP10	-1.43529	-0.731073
TGME49_115490_20_3035	TGME49_315490	ROP10	0.0788369	1.79151
TGME49_115490_4_3035	TGME49_315490	ROP10	-1.64939	0.538459
TGME49_115490_45_2428	TGME49_315490	ROP10	-0.173695	-2.49645
TGME49_115910_18_888	TGME49_315910	315910	0.469624	0.327975
TGME49_115910_24_444	TGME49_315910	315910	1.28243	-0.692522
TGME49_115910_26_888	TGME49_315910	315910	0.338503	0.692168
TGME49_115910_45_444	TGME49_315910	315910	1.05658	1.54708
TGME49_115910_50_444	TGME49_315910	315910	0.223498	-1.75581
TGME49_116250_10_2324	TGME49_316250	GRA45	0.242494	-1.10618
TGME49_116250_15_2324	TGME49_316250	GRA45	-2.01202	-5.95388
TGME49_116250_22_2324	TGME49_316250	GRA45	-0.656638	-3.55369
TGME49_116250_30_2324	TGME49_316250	GRA45	0.0740213	0.229758
TGME49_116250_40_2324	TGME49_316250	GRA45	0.29432	-2.51557
TGME49_116280_12_1796	TGME49_316280	316280	-0.519385	0.0183813
TGME49_116280_22_1796	TGME49_316280	316280	0.462605	-0.436999
TGME49_116280_29_1796	TGME49_316280	316280	1.1678	-0.144537
TGME49_116280_6_1796	TGME49_316280	316280	2.98176	-0.00366762
TGME49_118520_19_1944	TGME49_318525	318525	1.25758	0.843095
TGME49_118520_43_2430	TGME49_318525	318525	0.197047	0.897769
TGME49_118520_47_1458	TGME49_318525	318525	0.745128	-0.269937
TGME49_118520_53_2430	TGME49_318525	318525	0.716496	1.45565
TGME49_118520_65_1458	TGME49_318525	318525	0.244626	0.642833
TGME49_118530_11_6342	TGME49_318525	318525	1.22826	1.02258
TGME49_118530_21_6342	TGME49_318525	318525	-0.0208193	-0.40948
TGME49_118530_30_6342	TGME49_318525	318525	-0.235134	0.934251
TGME49_118530_37_6342	TGME49_318525	318525	-0.559828	-2.39078
TGME49_118530_44_6342	TGME49_318525	318525	-1.25424	0.0261075
TGME49_119340_15_2800	TGME49_319340	CST5_GRA52	-3.09362	-2.4427
TGME49_119340_21_1680	TGME49_319340	CST5_GRA52	-1.59837	-1.26178
TGME49_119340_30_1400	TGME49_319340	CST5_GRA52	-4.35908	0.519164
TGME49_119340_6_2800	TGME49_319340	CST5_GRA52	-1.19072	-2.372
TGME49_120630_1_1088	TGME49_320630	320630	-0.207908	-0.808186
TGME49_120630_18_1088	TGME49_320630	320630	-3.14023	0.257275
TGME49_120630_32_1088	TGME49_320630	320630	0.519934	1.7055
TGME49_120630_68_2176	TGME49_320630	320630	-0.588638	-0.863955
TGME49_120630_89_2176	TGME49_320630	320630	-0.0270544	1.46961
TGME49_121650_13_5642	TGME49_321650	RON13	0.147861	1.12496
TGME49_121650_20_1736	TGME49_321650	RON13	-0.689822	-0.291777
TGME49_121650_32_4774	TGME49_321650	RON13	-2.27457	-2.24848
TGME49_121650_35_5642	TGME49_321650	RON13	0.762261	0.870827
TGME49_121650_9_5642	TGME49_321650	RON13	-0.470751	-0.272343

## Sheet: 3D.Gene L2FCs
GENE	IDENTITY	MEDIAN_L2FC_IN_VITRO	MAD_L2FC_IN_VITRO	P_VALUE_IN_VITRO	MEDIAN_L2FC_IN_VIVO	MAD_L2FC_IN_VIVO	P_VALUE_IN_VIVO	DISCO_SCORE	L2FC_DIFFERENCE
TGME49_200010	GRA20	0.657744	0.251122	0.433373	0.60938	1.02957	0.467139	0.0335494	0.0483636
TGME49_200360	200360	0.922261	0.58461	0.207064	1.33508	0.58396	0.0711501	0.756171	-0.41282
TGME49_201130	ROP33	0.365384	0.991549	0.425101	1.47634	0.853783	0.017349	2.36882	-1.11096
TGME49_201180	MSF	-0.371723	0.166748	0.1918	0.135424	0.59476	0.994465	0.364924	-0.507147
TGME49_201520	PPM3G	0.774042	0.310186	0.068685	0.556736	0.955175	0.539965	0.310916	0.217306
TGME49_201630	PPM3H	0.639266	0.514431	0.0653199	0.454049	1.30259	0.311528	0.313287	0.185217
TGME49_202200	202200	-0.971464	0.680914	0.231837	-1.45488	0.329112	0.004014	1.46535	0.483416
TGME49_202610	PPM3D	0.164516	0.781849	0.64745	0.0906641	1.12789	0.60499	0.030061	0.0738518
TGME49_202620	GRA64	0.322692	0.158081	0.0878191	1.28147	0.0202074	0.0455027	2.2995	-0.958776
TGME49_202780	ROP25	0.520771	0.169268	0.529296	0.539097	0.258844	0.0941268	0.0238714	-0.0183262
TGME49_203290	GRA34	0.561123	0.294902	0.0591308	1.24579	0.321983	0.0855282	1.57205	-0.684668
TGME49_203310	GRA7	0.88889	0.284343	0.0120689	2.29463	0.31718	0.00908066	5.56705	-1.40574
TGME49_203600	CST2_GRA47	0.904387	0.332073	0.143002	0.316527	0.633764	0.993644	0.498169	0.58786
TGME49_203790	203790	-0.180647	0.7432	0.710449	0.741458	0.399099	0.165042	0.858362	-0.922105
TGME49_203930	203930	0.201825	0.476597	0.646604	-0.680099	0.857495	0.241625	0.711024	0.881924
TGME49_203990	ROP12	0.0147469	0.360387	0.972	-0.129963	0.692972	0.974858	0.00338516	0.14471
TGME49_204320	204320	0.372241	0.425763	0.735306	0.758462	0.883782	0.060504	0.522075	-0.386222
TGME49_204340	GRA54	0.393626	0.405527	0.0315798	1.18931	0.233194	0.0855596	2.04356	-0.79568
TGME49_205250	ROP18	0.181078	0.198123	0.724812	-1.19607	1.5833	0.169395	1.25441	1.37715
TGME49_205360	205360	-0.701334	1.76933	0.240724	0.376305	1.35121	0.876905	0.727975	-1.07764
TGME49_207610	ROP36	-0.507257	0.438764	0.217132	-0.394524	0.4394	0.56212	0.102976	-0.112733
TGME49_207700	ROP22	-0.102308	0.699767	0.987236	0.0129465	0.951744	0.882738	0.00688613	-0.115254
TGME49_208070	208070	0.0332709	1.1349	0.835998	-2.21498	1.15491	0.0374008	3.38342	2.24825
TGME49_208370	GRA46	-0.163892	0.0963468	0.119733	-0.886827	0.543885	0.123199	1.32382	0.722935
TGME49_208450	PI-2	0.43895	0.298226	0.476248	0.41128	2.30823	0.85267	0.01083	0.0276708
TGME49_208730	MCP4	1.30621	0.46965	0.0815508	1.06933	0.285457	0.500838	0.328994	0.236878
TGME49_208740	MCP3	0.652634	0.331208	0.0350316	0.389912	1.33422	0.534796	0.453814	0.262722
TGME49_208830	GRA16	0.210843	0.385469	0.902141	0.244564	0.304047	0.23182	0.0229156	-0.0337205
TGME49_209170	209170	0.305358	0.47334	0.146682	0.577096	0.388344	0.0590155	0.560501	-0.271737
TGME49_209985;TGME49_210095;TGME49_321700;TGME49_321710	ROP42/ROP43	0.535799	0.410717	0.0920001	0.713818	1.18781	0.2897	0.280249	-0.178019
TGME49_210370	ROP54	0.291631	0.723101	0.689357	0.21602	0.938238	0.639694	0.0268859	0.0756106
TGME49_210820	210820	-0.985393	1.10981	0.0290746	-1.50231	1.63946	0.0678406	1.39827	0.516921
TGME49_211260	ROP26	-0.49493	0.74985	0.0618335	0.461903	0.388406	0.788834	1.25516	-0.956833
TGME49_211290	ROP15	-0.255525	1.50788	0.406025	0.156303	0.201875	0.865553	0.187034	-0.411829
TGME49_211460	MYR4	-0.0975394	1.1593	0.973056	-0.968937	1.95557	0.57971	0.216675	0.871398
TGME49_212300	GRA32	-0.636605	0.654238	0.0958932	-0.168176	1.57013	0.720895	0.543538	-0.46843
TGME49_212410	GRA11A	0.535938	0.438735	0.0243292	1.07657	0.453207	0.00515067	2.10957	-0.540636
TGME49_213069	213069	-0.865978	1.66506	0.10128	-2.03261	2.31385	0.0244579	3.04031	1.16663
TGME49_214080	Toxofilin	1.07858	0.667497	0.125171	0.592135	0.422482	0.100866	0.923635	0.486443
TGME49_214410	214410	0.097551	1.37035	0.644718	0.691916	1.60602	0.0954303	0.719742	-0.594365
TGME49_215220	GRA22	-1.42318	1.3297	0.0152215	-1.41518	0.701959	0.043877	0.0253863	-0.00799493
TGME49_215360	GRA62	0.293009	0.549468	0.521191	-0.209091	1.08637	0.893758	0.166588	0.5021
TGME49_215775	ROP8	0.955402	0.174505	3.17716e-06	0.333491	0.838646	0.138865	3.95247	0.621911
TGME49_215910	215910	0.310293	0.764112	0.270605	1.04363	1.0093	0.0818595	1.21338	-0.733337
TGME49_217400	217400	-0.00691797	0.657903	0.905686	0.688391	0.773792	0.148592	0.605633	-0.695309
TGME49_217430	PI-1	0.283479	0.618738	0.320146	0.510001	0.667044	0.195386	0.272677	-0.226522
TGME49_217530	GRA63	0.130429	0.730667	0.319424	0.939053	1.52054	0.1117	1.17055	-0.808625
TGME49_217680	GRA57	0.509886	0.193933	0.00419062	0.878265	0.577382	0.320961	1.05771	-0.368379
TGME49_218270	ROP48	0.31901	0.557506	0.221491	-0.304386	0.700647	0.59556	0.548413	0.623396
TGME49_219810	GRA40	-0.0819158	0.533574	0.58525	0.311374	1.25932	0.215296	0.353812	-0.39329
TGME49_220240	GRA31	-0.268252	0.53753	0.210354	1.56147	0.281993	0.0366174	3.86687	-1.82972
TGME49_220950	MAF1B	0.679092	0.456551	0.589166	2.29041	0.90957	0.0108552	3.53542	-1.61131
TGME49_222100	SOS1	-0.208561	0.756769	0.345187	-0.462388	1.37074	0.457716	0.203405	0.253827
TGME49_222170	GRA17	-1.36913	1.48456	0.0815504	-3.42191	1.03998	0.0793497	4.49359	2.05278
TGME49_223920	RON3	-1.63547	0.057284	0.000309217	-0.940052	0.893756	0.0886179	3.17264	-0.695416
TGME49_225150	225150	-0.28238	0.954282	0.561645	-0.167434	0.929803	0.373915	0.0779061	-0.114946
TGME49_225160	225160	-0.127654	0.872714	0.722921	1.60002	0.236127	0.0486521	2.5117	-1.72767
TGME49_225200	225200	-0.832227	0.766792	0.436956	0.114611	0.572514	0.955106	0.359335	-0.946838
TGME49_225320	225320	-0.324545	1.11366	0.521999	-0.0204099	0.971776	0.605623	0.152106	-0.304135
TGME49_225330	225330	0.109124	0.30566	0.48376	1.36221	0.417729	0.0497888	2.02779	-1.25308
TGME49_225860	225860	-0.745793	0.503282	0.631482	-0.80336	1.67408	0.372517	0.0361806	0.0575672
TGME49_226380	GRA35	0.152153	1.28819	0.528671	-0.112377	1.16694	0.623749	0.127452	0.26453
TGME49_226690	226690	0.521228	0.392364	0.263316	0.00116006	1.08611	0.651097	0.398308	0.520068
TGME49_227010	ROP30	0.428475	0.0305447	0.777398	0.529332	0.946721	0.101735	0.111133	-0.100857
TGME49_227280	GRA3	1.5161	0.309262	0.00032208	2.43637	0.0636234	0.000538299	6.22192	-0.920265
TGME49_227810	ROP11	-0.612555	0.696836	0.0988448	-0.873873	0.869784	0.05517	0.591453	0.261318
TGME49_228170	GRA44	-3.66764	2.16562	0.0142857	-4.70135	1.87999	0.0151375	3.78859	1.03371
TGME49_229010	RON4	-2.40114	3.26868	0.0924485	-0.86298	1.91627	0.512858	2.03669	-1.53816
TGME49_229500	229500	-0.25154	0.152962	0.119296	-0.694628	0.309573	0.414671	0.578527	0.443088
TGME49_230180	GRA24	0.369007	0.583258	0.153327	1.48809	0.374602	0.00149233	4.07402	-1.11908
TGME49_231960	GRA28	0.932255	1.13791	0.21823	1.55395	0.569226	0.0138683	1.56609	-0.621697
TGME49_232000	GRA30	0.938832	0.495232	0.262631	0.776145	0.682668	0.345418	0.16957	0.162687
TGME49_232020	RON12	-0.515073	0.9065	0.471714	-0.0833516	1.52063	0.930259	0.154434	-0.431721
TGME49_234370	SRS42	-0.0279399	1.43278	0.582468	-0.154938	0.634525	0.555347	0.0622498	0.126998
TGME49_234540	234540	-0.937217	1.07865	0.375041	-0.478729	1.96162	0.540941	0.317628	-0.458489
TGME49_234950	234950	0.266341	0.0793456	0.805234	0.541247	0.935134	0.362381	0.147051	-0.274906
TGME49_235130	RASP1	0.207176	0.38031	0.495602	-0.558565	0.890417	0.863544	0.282239	0.765742
TGME49_236860	236860	-0.448463	2.1044	0.516196	0.319711	0.791507	0.868213	0.267754	-0.768174
TGME49_236870	GRA42	0.831635	0.408935	0.142453	0.683429	0.352481	0.192081	0.231623	0.148206
TGME49_237180	237180	0.191023	1.13537	0.882415	0.696561	0.978527	0.686623	0.11001	-0.505539
TGME49_237230	MYR3	0.447927	0.947984	0.620308	-0.403753	1.04365	0.428198	0.490353	0.85168
TGME49_237500	PPM3A	0.318417	1.30717	0.38423	1.05115	0.952023	0.184296	0.842565	-0.732733
TGME49_237800	GRA11B	0.115195	1.07642	0.826136	1.17162	0.738184	0.0351907	1.62322	-1.05643
TGME49_237880	GRA13	0.241521	0.50142	0.983906	-0.143169	1.1124	0.785316	0.0430861	0.384689
TGME49_239010	HCE1_TEEGR	0.714684	0.117183	0.000319268	1.14797	0.74278	0.0111724	2.36039	-0.433282
TGME49_239600	ROP23	0.400801	0.268623	0.439715	-0.0394546	0.135613	0.242243	0.428183	0.440255
TGME49_239740	GRA14	-0.0332454	0.145334	0.266728	0.245199	0.215589	0.209638	0.348742	-0.278445
TGME49_240060	IST	0.7243	0.544752	0.0739315	0.738766	0.687495	0.103651	0.0306052	-0.0144665
TGME49_240090	ROP34_WNG2	0.496651	0.881271	0.965864	-0.21386	2.16898	0.444102	0.261185	0.710511
TGME49_241000	ROP51	-1.51528	2.09106	0.169528	-0.932355	0.0501528	0.500639	0.62445	-0.582926
TGME49_241610	GRA21	1.20658	0.287201	0.200173	1.4023	0.835395	0.0522502	0.387621	-0.195718
TGME49_242110	ROP38	-0.0992436	0.972937	0.987662	0.90937	0.96351	0.137466	0.874666	-1.00861
TGME49_242118	242118	-0.683847	0.474683	0.158849	0.211837	0.2769	0.111162	1.57019	-0.895684
TGME49_242230	ROP29	0.920323	0.399529	0.558574	0.606665	0.599113	0.100061	0.392905	0.313658
TGME49_242240	ROP19A	0.617883	0.555434	0.218432	0.976327	1.07752	0.0291311	0.787261	-0.358444
TGME49_242820	242820	-1.61477	1.86633	0.154183	-0.180285	2.25537	0.994894	1.16794	-1.43449
TGME49_243690	243690	-0.168852	0.213603	0.311856	-0.883716	2.46388	0.657173	0.492089	0.714865
TGME49_243730	ROP9	0.222127	0.994445	0.877628	-0.611399	1.99136	0.416607	0.36422	0.833526
TGME49_244250	244250	-0.760963	0.6748	0.448183	-1.02172	0.43396	0.221979	0.261336	0.260754
TGME49_244530	GRA47	0.927138	0.377728	0.00311645	0.293947	1.49936	0.626723	1.71548	0.633191
TGME49_246130	246130	0.0569992	1.33444	0.505351	-1.2469	0.546066	0.428987	0.865744	1.3039
TGME49_246178;TGME49_246182	246178/246182	-1.07004	0.447414	0.0569307	0.392238	0.589534	0.164652	2.96563	-1.46228
TGME49_246710	246710	1.06337	0.317328	0.624862	0.0566681	0.596802	0.82416	0.290135	1.0067
TGME49_247220	247220	0.12734	0.466244	0.482677	0.599556	1.02673	0.677471	0.229238	-0.472215
TGME49_247520	WIP	-0.0609486	0.00655174	0.481086	-0.814877	1.77807	0.47426	0.483842	0.753928
TGME49_247530	247530	0.794315	0.633113	0.0142192	0.739487	0.469538	0.0318679	0.183331	0.0548275
TGME49_248510	248510	0.903298	0.330873	0.766115	0.763593	0.960881	0.824461	0.0278761	0.139705
TGME49_248990	248990	0.44427	0.448775	0.157504	0.804323	0.804623	0.126871	0.611854	-0.360053
TGME49_249990	GRA70	1.25306	1.09448	0.0943894	1.53087	0.489209	0.013443	0.804681	-0.277804
TGME49_251540	GRA9	0.539906	0.516959	0.107801	0.394557	0.328717	0.0679752	0.310324	0.145349
TGME49_252360	ROP24	0.681957	0.691897	0.773419	0.954226	0.749073	0.369322	0.148164	-0.272269
TGME49_252500	252500	-0.23835	1.09838	0.589131	0.409745	0.293138	0.772782	0.221474	-0.648095
TGME49_253130	253130	-1.42918	0.580026	0.00316563	0.148032	0.824623	0.646383	4.24121	-1.57721
TGME49_253330	BPK1	0.239011	0.150091	0.105065	-0.217783	0.700688	0.699684	0.517839	0.456794
TGME49_253370	RON4L1	-0.825507	0.925226	0.049669	-0.655271	0.31795	0.212369	0.336525	-0.170235
TGME49_254000	GRA48	-1.21137	2.83505	0.28706	-2.36776	4.88423	0.216819	1.39452	1.15639
TGME49_254070	254070	0.171569	0.360498	0.323394	0.260035	0.704847	0.400689	0.07851	-0.0884658
TGME49_254080	254080	0.498292	0.161986	0.189994	-0.881118	0.964928	0.162409	2.0838	1.37941
TGME49_254470	MYR1	0.291425	0.220015	0.0434159	0.221245	0.680927	0.697897	0.106572	0.0701798
TGME49_254720	GRA8	0.32037	0.0752553	0.108947	1.03048	0.469807	0.0331164	1.73461	-0.71011
TGME49_254880	254880	-0.888642	0.987592	0.0984439	-0.258652	0.333637	0.595743	0.775993	-0.629991
TGME49_258230	ROP20	-0.478548	0.75768	0.447541	-0.0744437	0.646318	0.440808	0.28486	-0.404104
TGME49_258360	258360	-0.143755	0.117747	0.231887	0.928925	0.452137	0.0335708	2.26203	-1.07268
TGME49_258370	ROP28	0.0387195	0.853695	0.719227	0.702397	0.122735	0.572626	0.25569	-0.663678
TGME49_258462	258462	0.44252	1.05523	0.176146	0.983182	1.5582	0.17835	0.812536	-0.540662
TGME49_258580	ROP17	-0.456787	0.527919	0.123727	-0.463673	1.08341	0.838998	0.00677447	0.00688621
TGME49_258660	ROP6	0.477077	1.5301	0.77869	1.13556	0.974559	0.77184	0.145595	-0.658481
TGME49_258800	ROP31	0.493424	0.72018	0.221717	0.584361	0.805892	0.0716999	0.163567	-0.0909371
TGME49_258870	CST7	-0.348348	0.620079	0.143723	-0.476805	0.748204	0.130335	0.221899	0.128458
TGME49_259830	DGK2	-1.33071	0.422282	0.0929347	-0.363817	0.962798	0.298837	1.50486	-0.966895
TGME49_260520	CST6_GRA53	0.0201617	0.478952	0.907857	-0.265649	0.93245	0.407938	0.123295	0.285811
TGME49_261440	ARO	-3.09555	2.51815	0.0909752	-1.26219	1.46403	0.182424	3.26338	-1.83336
TGME49_261750	RON10	-0.17225	1.08309	0.683945	0.833963	0.694342	0.0606121	1.39101	-1.00621
TGME49_262050	ROP39	0.777284	0.988362	0.050941	0.973503	0.509482	0.146401	0.417434	-0.196219
TGME49_262400	262400	0.691342	0.49601	0.223176	0.26989	0.271092	0.704489	0.338628	0.421452
TGME49_262730	ROP16	0.321071	0.442386	0.820056	1.35101	0.435014	0.0353245	1.58413	-1.02994
TGME49_262920	DEGP	0.747685	0.396008	0.0424632	0.0821788	1.20187	0.706423	1.01351	0.665506
TGME49_263220	ROP21	0.487617	0.247904	0.146335	-0.0211606	0.831959	0.491733	0.581494	0.508778
TGME49_264600	264600	0.0550671	1.27449	0.972912	0.190102	0.564508	0.698419	0.0226603	-0.135035
TGME49_264660	CST1	0.121209	0.312826	0.87656	1.14717	0.25024	0.395227	0.472324	-1.02596
TGME49_266050	266050	0.533105	0.673079	0.146795	0.533182	0.95055	0.270729	0.000107586	-7.68058e-05
TGME49_266435	266435	-1.44477	0.527687	0.00581309	-0.593688	2.58827	0.15922	2.58183	-0.85108
TGME49_268760	268760	0.201256	0.299012	0.196723	0.681317	0.233347	0.0550385	0.943549	-0.480061
TGME49_268790	GRA58	0.177578	0.289568	0.414987	0.326447	1.95582	0.960163	0.0594912	-0.148869
TGME49_268900	GRA10	-1.8622	2.57784	0.112557	-0.121874	2.53642	0.317494	2.51807	-1.74033
TGME49_268970	268970	0.466008	0.991746	0.893174	0.598612	0.891284	0.0451476	0.184908	-0.132605
TGME49_269460	EFPP	-0.736311	0.0840389	0.0895187	0.838443	1.31655	0.871925	1.74421	-1.57475
TGME49_269690	GRA29	-0.127127	0.452867	0.741523	0.95884	0.394953	0.255313	0.78494	-1.08597
TGME49_269885	TLN1	-0.226162	0.876747	0.115934	-0.841614	1.78711	0.0830385	1.24107	0.615452
TGME49_269920	269920	-0.677718	0.587507	0.0980228	-0.209529	1.01736	0.428805	0.644421	-0.468189
TGME49_269950	GRA61	0.0072041	1.32854	0.587765	-0.410566	1.28341	0.227998	0.364657	0.41777
TGME49_270200	270200	-0.146812	0.643278	0.637926	-1.13623	2.4043	0.15749	0.987415	0.989418
TGME49_270240	MAG1	0.166013	0.433635	0.987338	0.233236	0.929138	0.622902	0.0141917	-0.0672228
TGME49_270250	GRA1	-0.958151	0.59386	0.149479	-0.705509	0.592908	0.174541	0.400065	-0.252642
TGME49_270320	PPM3C	-0.672364	0.400697	0.349785	0.961632	0.93112	0.0344798	3.13504	-1.634
TGME49_270700	MYR2	0.236119	0.443774	0.31499	0.847239	0.652387	0.0826557	0.968278	-0.61112
TGME49_270920	ROP32	0.338994	0.941796	0.446196	0.737196	0.0646355	0.0357569	0.715615	-0.398202
TGME49_272420	LCAT	0.567765	1.27071	0.224629	0.971599	0.238472	0.000554207	1.57692	-0.403834
TGME49_273860	273860	0.211806	0.215211	0.98765	0.0310373	0.35214	0.520438	0.0522471	0.180768
TGME49_273980	273980	-0.780083	0.782264	0.398937	0.331833	0.839041	0.366544	0.928415	-1.11192
TGME49_275440	GRA6	1.00702	0.60735	0.028813	1.10833	0.524464	0.0780973	0.268256	-0.101314
TGME49_275460	275460	0.183847	1.30539	0.881508	-0.0392761	0.234639	0.198919	0.168703	0.223123
TGME49_275470	GRA15	0.36074	0.532409	0.33923	1.03163	1.20002	0.0551139	1.15946	-0.670888
TGME49_275860	GRA12B	0.398323	0.747188	0.665893	-0.113915	0.720437	0.741626	0.156955	0.512238
TGME49_276130	CPC2	-1.04616	0.511855	0.0257109	-1.83425	2.84985	0.147804	1.90731	0.788083
TGME49_276210	276210	0.0969122	0.401209	0.966498	0.290691	0.0784781	0.480967	0.0644669	-0.193778
TGME49_277230	277230	-0.319954	0.359469	0.990058	0.756706	0.603281	0.067804	1.26301	-1.07666
TGME49_277240	NTPase I	0.455598	1.11751	0.388582	1.32612	0.303926	0.895358	0.399153	-0.870523
TGME49_277270	NTPase II	0.701449	0.36898	0.0873288	1.40002	0.338919	0.0197167	1.93086	-0.698573
TGME49_278510	PPM3F	-1.04691	0.584668	0.0369466	0.358203	0.35877	0.563145	2.36313	-1.40511
TGME49_279350	279350	0.147125	0.700661	0.253084	0.174403	0.889813	0.860531	0.0180573	-0.0272782
TGME49_279420	279420	-0.677057	1.86304	0.443343	-0.458511	0.875424	0.80094	0.0982712	-0.218546
TGME49_280380	280380	0.528662	0.352924	0.0448902	0.819665	0.341263	0.0148525	0.924239	-0.291003
TGME49_280480	280480	-1.04935	0.30933	0.00924036	-1.2117	0.484859	0.020745	0.603516	0.162349
TGME49_280670	280670	-0.302598	1.13813	0.412868	0.26419	0.609826	0.777432	0.279724	-0.566788
TGME49_281675	ROP45	0.383305	1.02863	0.920413	0.825737	1.04023	0.30534	0.243883	-0.442432
TGME49_282055	PP2CHN	0.8964	0.215544	0.844106	0.605862	1.05194	0.991498	0.0224618	0.290537
TGME49_282170	282170	-3.45403	1.38895	0.0247569	-3.94818	1.54704	0.0264735	1.57311	0.494147
TGME49_285290	285290	-0.631601	0.318346	0.037928	-0.184974	1.9426	0.655575	0.716575	-0.446627
TGME49_286450	GRA5	0.633077	0.400161	0.277058	0.519932	1.74054	0.801198	0.0739618	0.113145
TGME49_288000	288000	0.409526	0.102991	0.572695	-0.129704	0.107545	0.338397	0.384282	0.539229
TGME49_288650	GRA12	0.746089	1.4541	0.178108	-2.66182	0.539179	0.00399717	10.7266	3.40791
TGME49_288840	GRA18	0.534774	0.368557	0.344032	0.682933	0.372024	0.0378407	0.279345	-0.148159
TGME49_289380	GRA39	-0.633259	1.79184	0.36021	-0.373035	2.80389	0.301895	0.250749	-0.260224
TGME49_289540	SFP1	0.249156	0.200918	0.274894	0.31642	0.534888	0.255514	0.0775827	-0.0672632
TGME49_290700	GRA25	0.561918	0.288687	0.785377	0.627799	0.659248	0.82254	0.0125018	-0.0658804
TGME49_291630	291630	-0.684201	1.34598	0.281213	-1.64319	2.53775	0.207391	1.18356	0.958991
TGME49_291960	ROP40	-0.579095	1.09188	0.917267	1.11416	1.19655	0.185224	1.30348	-1.69326
TGME49_294630	294630	-0.504649	1.81184	0.68123	-0.415697	0.87397	0.167001	0.0839696	-0.088952
TGME49_294970	294970	1.87443	0.972033	0.0303207	1.5492	0.104907	0.000574128	1.54786	0.325231
TGME49_297880	GRA23	-0.294161	0.245194	0.647528	-1.63887	1.03504	0.0422798	2.10125	1.34471
TGME49_297900	GRA83	0.277308	0.792119	0.798821	0.421228	0.372979	0.510237	0.056097	-0.14392
TGME49_297960	RON6	-0.137079	0.472859	0.720911	-0.224046	1.39836	0.86483	0.0178446	0.0869671
TGME49_300100	RON2	-1.87865	0.714321	0.0283225	-1.58692	2.62012	0.25267	0.625844	-0.291726
TGME49_300220	300220	-0.270841	1.26139	0.723727	0.0734172	3.28491	0.536103	0.141551	-0.344258
TGME49_304720	304720	-0.304033	1.32571	0.500193	-0.558261	0.986624	0.164405	0.275823	0.254227
TGME49_304955	PPM11C	0.641625	0.780814	0.774858	1.26849	1.05159	0.011982	1.27394	-0.62686
TGME49_305250	305250	-0.0135695	0.522931	0.532266	-1.1841	0.844583	0.320771	0.898586	1.17053
TGME49_305270	305270	-0.11465	0.243208	0.922776	0.0996807	0.543744	0.924697	0.0147683	-0.21433
TGME49_305590	305590	-0.429906	0.624317	0.620467	-1.83295	1.46976	0.195715	1.2847	1.40304
TGME49_306060	RON8	-1.47813	0.809559	0.0043782	-1.47609	0.468392	0.267155	0.00599763	-0.00204562
TGME49_306560	306560	-1.81279	1.04368	0.0379418	-0.751618	0.769047	0.168107	2.32959	-1.06117
TGME49_306890	306890	0.0709221	0.57661	0.825277	-0.446667	0.791846	0.345927	0.281784	0.517589
TGME49_308950	308950	1.0625	0.550664	0.408376	0.955414	0.961768	0.252837	0.105597	0.107086
TGME49_308970	GRA12D	0.251938	0.629278	0.126746	-0.556071	0.720251	0.921	0.753716	0.808009
TGME49_309560	309560	0.958777	0.741146	0.0912522	-0.274882	0.583988	0.881583	1.35023	1.23366
TGME49_309590	ROP1	0.822909	0.427168	0.266219	0.468373	1.27326	0.514248	0.306172	0.354535
TGME49_309600	GRA71	0.785749	0.973512	0.443829	1.1568	0.58082	0.0244023	0.729236	-0.371046
TGME49_309760	GRA55	0.265877	0.410419	0.0553411	1.16381	0.703946	0.0319037	2.47211	-0.897933
TGME49_310010	RON1	-0.272717	0.445021	0.314605	-0.752777	0.636299	0.365316	0.451048	0.48006
TGME49_310740	310740	-0.510414	0.704916	0.254351	1.24025	0.939399	0.0688793	3.07501	-1.75067
TGME49_310780	GRA4	0.865319	0.466746	0.0143168	0.629868	0.6532	0.177303	0.611099	0.235451
TGME49_310790	CST9	-0.073899	0.834549	0.456731	0.177718	0.0928312	0.763244	0.115159	-0.251617
TGME49_311470	RON5	-2.24562	0.395467	0.0157667	-1.07171	1.62569	0.114237	3.22174	-1.17391
TGME49_312270	ROP13	0.0405536	0.872005	0.904273	0.652313	1.14818	0.292968	0.352912	-0.61176
TGME49_312420	GRA38	-0.672818	1.13854	0.251595	0.306168	0.368114	0.188259	1.29671	-0.978986
TGME49_313330	ROP27	0.0364948	1.17609	0.49544	0.713375	0.615872	0.500004	0.410213	-0.67688
TGME49_313440	GRA59	-0.0813408	1.09707	0.545754	0.52403	0.877094	0.852031	0.201315	-0.605371
TGME49_314250	BRP1	-0.796869	0.468424	0.956812	0.783467	0.881163	0.303601	0.848435	-1.58034
TGME49_314260	314260	-0.18375	0.673697	0.729364	0.120439	0.782771	0.843201	0.0642219	-0.30419
TGME49_314500	SUB2	0.193039	0.22629	0.314377	-0.0781281	0.719707	0.462379	0.227116	0.271167
TGME49_315160	RASP2	0.557236	0.163267	0.0132131	0.369483	0.526059	0.0829686	0.555764	0.187753
TGME49_315210	315210	-1.69042	0.999222	0.0154293	0.186259	0.850702	0.331375	4.30009	-1.87668
TGME49_315220	ROP14	-1.00744	0.919865	0.076266	-2.35547	0.890122	0.0217978	3.74651	1.34803
TGME49_315470	315470	-0.825432	1.354	0.173573	-0.509445	0.74478	0.348008	0.385166	-0.315987
TGME49_315490	ROP10	-0.173695	1.26612	0.327906	0.538459	1.85777	0.947982	0.361382	-0.712153
TGME49_315910	315910	0.469624	0.364906	0.0321247	0.327975	1.51299	0.968826	0.213453	0.141649
TGME49_316250	GRA45	0.0740213	0.326616	0.397594	-2.51557	2.08956	0.0713877	4.00593	2.58959
TGME49_316280	316280	0.815203	1.25071	0.260114	-0.0741021	0.120771	0.269362	1.0267	0.889305
TGME49_318525	318525	0.220837	0.75609	0.379285	0.742964	0.735594	0.45469	0.39855	-0.522127
TGME49_319340	CST5_GRA52	-2.34599	1.41062	0.0386988	-1.81689	0.875418	0.137998	1.20235	-0.529104
TGME49_320630	320630	-0.207908	0.564469	0.341307	0.257275	1.66234	0.552667	0.336975	-0.465184
TGME49_321650	RON13	-0.470751	0.917155	0.377999	-0.272343	1.69486	0.797596	0.103316	-0.198408
