# Supplementary material for: GRA12 is a common virulence factor across Toxoplasma gondii strains and mouse subspecies
Source: Nat Commun. 2025 Apr 16;16:3570. doi: 10.1038/s41467-025-58876-2 (PMC12003902; doi:10.1038/s41467-025-58876-2)
Supplement: Supplementary file 7 — Supplementary_Data_5 [file 41467_2025_58876_MOESM7_ESM.xlsx]

## Sheet: 4A.Raw Counts
GUIDE	GENE	IDENTITY	PLASMID	INOCULUM	PECS_1	PECS_2	PECS_3	PECS_4	PECS_5
TGME49_000010_0_2028	TGME49_200010	GRA20	37114	6928	3966	943	8976	6133	8750
TGME49_000010_73_1352	TGME49_200010	GRA20	17914	702	581	54	398	554	132
TGME49_000010_81_1352	TGME49_200010	GRA20	239	0	0	0	0	0	0
TGME49_000010_87_1352	TGME49_200010	GRA20	43425	11306	8978	2530	15862	13641	12483
TGME49_000010_9_2028	TGME49_200010	GRA20	22381	3972	5659	592	4382	7814	4032
TGME49_000360_0_1047	TGME49_200360	200360	20450	5278	4937	1162	8446	10293	8211
TGME49_000360_21_698	TGME49_200360	200360	11029	1337	2974	340	1127	1344	1245
TGME49_000360_26_698	TGME49_200360	200360	18212	1552	1167	284	1594	1750	4215
TGME49_000360_31_698	TGME49_200360	200360	14904	9239	6834	1535	8279	9987	9220
TGME49_000360_8_1047	TGME49_200360	200360	0	0	0	0	0	0	0
TGME49_001130_12_1256	TGME49_201130	ROP33	7857	891	820	248	3538	964	3449
TGME49_001130_21_628	TGME49_201130	ROP33	54905	5760	2335	577	3933	3928	3000
TGME49_001130_52_628	TGME49_201130	ROP33	14850	1971	960	140	2773	1998	1676
TGME49_001130_59_0	TGME49_201130	ROP33	7425	1036	501	109	985	289	565
TGME49_001130_60_628	TGME49_201130	ROP33	22036	2160	704	243	1417	770	1354
TGME49_001180_137_3484	TGME49_201180	MSF	14219	954	100	60	260	246	40
TGME49_001180_56_4355	TGME49_201180	MSF	14564	2869	4492	417	3639	2289	4047
TGME49_001180_71_3484	TGME49_201180	MSF	18724	5768	3298	746	6521	4035	5887
TGME49_001180_89_3484	TGME49_201180	MSF	11401	2745	6628	770	2844	6884	4621
TGME49_001180_9_4355	TGME49_201180	MSF	37840	6529	3127	821	5132	6344	5249
TGME49_001520_30_700	TGME49_201520	PPM3G	20027	3566	2655	804	5217	5324	7264
TGME49_001520_33_1400	TGME49_201520	PPM3G	17381	3350	2842	225	1386	1644	2211
TGME49_001520_36_2100	TGME49_201520	PPM3G	50290	9950	4209	1406	7134	8932	7577
TGME49_001520_41_2100	TGME49_201520	PPM3G	17098	3817	2916	985	3762	3785	3195
TGME49_001520_72_700	TGME49_201520	PPM3G	22335	3744	3735	789	7970	5956	7239
TGME49_001630_14_698	TGME49_201630	PPM3H	11737	1780	3437	536	4728	4075	3520
TGME49_001630_21_349	TGME49_201630	PPM3H	48582	9826	6623	1046	11926	10779	8195
TGME49_001630_4_698	TGME49_201630	PPM3H	16691	6718	4220	1112	12870	8541	8260
TGME49_001630_6_698	TGME49_201630	PPM3H	6070	2353	5293	1150	5587	4099	8668
TGME49_001630_9_698	TGME49_201630	PPM3H	8229	2923	5602	867	6390	4072	4994
TGME49_002200_23_4275	TGME49_202200	202200	57168	3548	4403	619	6159	4610	5983
TGME49_002200_27_3420	TGME49_202200	202200	10848	2315	797	254	1368	1741	1986
TGME49_002200_29_2565	TGME49_202200	202200	20526	2020	596	76	930	1169	1501
TGME49_002200_54_2565	TGME49_202200	202200	18547	494	21	7	40	230	27
TGME49_002200_55_4275	TGME49_202200	202200	15703	629	42	59	141	349	210
TGME49_002420_44_435	TGME49_202420	202420	11247	2420	1876	397	3070	2620	2816
TGME49_002420_46_435	TGME49_202420	202420	7519	1012	900	401	2775	1217	2976
TGME49_002420_48_435	TGME49_202420	202420	3471	669	274	95	214	447	198
TGME49_002610_12_1644	TGME49_202610	PPM3D	9454	1473	2008	126	3626	1618	1951
TGME49_002610_15_1644	TGME49_202610	PPM3D	36745	10252	15374	2288	18101	11716	15726
TGME49_002610_21_548	TGME49_202610	PPM3D	6652	1241	661	164	1201	1601	2318
TGME49_002610_22_1096	TGME49_202610	PPM3D	7530	1020	941	88	831	1883	1065
TGME49_002610_5_1644	TGME49_202610	PPM3D	34093	5616	4761	757	9525	9432	8295
TGME49_002620_12_1569	TGME49_202620	GRA64	73119	10800	11553	2604	16791	17979	20427
TGME49_002620_19_1569	TGME49_202620	GRA64	42407	5445	6727	1189	9235	5905	6967
TGME49_002620_28_1569	TGME49_202620	GRA64	36392	6286	7385	1417	7504	13420	11261
TGME49_002620_39_1569	TGME49_202620	GRA64	20620	3298	3412	592	6704	5460	6709
TGME49_002620_52_1569	TGME49_202620	GRA64	44165	9496	5810	1369	11503	9150	11306
TGME49_002780_105_4145	TGME49_202780	ROP25	20447	2415	2416	235	1592	1488	2019
TGME49_002780_28_4145	TGME49_202780	ROP25	32548	5068	2892	760	6129	5155	3414
TGME49_002780_37_4145	TGME49_202780	ROP25	19745	3641	3875	626	3207	2706	3907
TGME49_002780_7_4974	TGME49_202780	ROP25	14763	4901	7157	764	9032	9008	8654
TGME49_002780_95_3316	TGME49_202780	ROP25	12391	1646	582	124	277	785	940
TGME49_003290_13_1347	TGME49_203290	GRA34	9009	2843	1887	746	3095	3923	8301
TGME49_003290_24_1347	TGME49_203290	GRA34	15346	1966	6116	491	5628	2873	3063
TGME49_003290_37_1347	TGME49_203290	GRA34	17	0	0	0	0	0	0
TGME49_003290_42_1347	TGME49_203290	GRA34	11047	3260	2859	616	5413	3332	5933
TGME49_003290_5_1347	TGME49_203290	GRA34	62684	19221	25927	4689	36371	32645	34766
TGME49_003310_1_1000	TGME49_203310	GRA7	34942	5896	2363	885	4765	3632	3643
TGME49_003310_27_500	TGME49_203310	GRA7	11271	4178	4320	629	3645	4426	5400
TGME49_003310_29_500	TGME49_203310	GRA7	39637	12938	8391	2009	16064	13477	10310
TGME49_003310_5_1000	TGME49_203310	GRA7	25558	5385	5237	867	4850	8376	5782
TGME49_003600_16_3095	TGME49_203600	CST2_GRA47	18204	5138	3973	701	5644	4464	2634
TGME49_003600_21_3095	TGME49_203600	CST2_GRA47	20922	8844	5421	1036	6911	8590	6595
TGME49_003600_3_3095	TGME49_203600	CST2_GRA47	17000	10680	9579	1172	7681	12435	9938
TGME49_003600_41_3095	TGME49_203600	CST2_GRA47	17283	4730	2938	584	3292	4160	4466
TGME49_003600_53_2476	TGME49_203600	CST2_GRA47	8808	2092	906	170	1061	1195	1383
TGME49_003790_21_903	TGME49_203790	203790	27852	12066	15925	2994	22032	20037	17466
TGME49_003790_38_1806	TGME49_203790	203790	33882	4337	4869	1079	7211	4087	4507
TGME49_003790_69_903	TGME49_203790	203790	21023	4569	7252	1048	7157	7525	4868
TGME49_003790_86_1806	TGME49_203790	203790	23183	3031	2833	703	7491	3007	4912
TGME49_003790_92_1806	TGME49_203790	203790	8788	1263	429	256	1232	663	790
TGME49_003930_19_1422	TGME49_203930	203930	2391	343	259	58	792	534	1134
TGME49_003930_2_948	TGME49_203930	203930	16359	2688	1156	287	1533	1347	1965
TGME49_003930_3_1422	TGME49_203930	203930	194	0	0	0	0	0	0
TGME49_003930_42_948	TGME49_203930	203930	5789	462	11	56	1102	97	33
TGME49_003930_9_1422	TGME49_203930	203930	4372	290	525	11	65	116	298
TGME49_003990_2_2550	TGME49_203990	ROP12	42357	12281	15388	3070	26284	17031	18025
TGME49_003990_37_2040	TGME49_203990	ROP12	8477	1711	1248	378	3072	1545	1908
TGME49_003990_55_2040	TGME49_203990	ROP12	5010	485	1	21	62	139	205
TGME49_003990_6_2550	TGME49_203990	ROP12	14721	2470	4596	773	2570	6444	4817
TGME49_003990_63_2040	TGME49_203990	ROP12	109470	47917	72440	14862	109634	97694	120052
TGME49_004320_10_1720	TGME49_204320	204320	33384	1390	234	119	225	582	579
TGME49_004320_27_1720	TGME49_204320	204320	19971	3694	2759	739	8984	4903	4264
TGME49_004320_35_1290	TGME49_204320	204320	23967	5190	3168	733	6203	5006	1953
TGME49_004320_38_1290	TGME49_204320	204320	22949	3716	3989	928	4824	4156	6145
TGME49_004320_7_1720	TGME49_204320	204320	6927	596	296	41	746	514	99
TGME49_004340_23_3556	TGME49_204340	GRA54	39771	4984	5120	367	4159	4104	5006
TGME49_004340_30_3556	TGME49_204340	GRA54	29490	5141	2531	694	6649	4624	3701
TGME49_004340_77_4445	TGME49_204340	GRA54	9839	2233	349	268	2566	1006	2398
TGME49_004340_92_4445	TGME49_204340	GRA54	20908	5246	4685	1216	10178	7807	7738
TGME49_004340_95_4445	TGME49_204340	GRA54	59294	12672	9129	2685	15078	16427	16224
TGME49_005250_10_2660	TGME49_205250	ROP18	31768	3424	478	108	147	551	459
TGME49_005250_2_2660	TGME49_205250	ROP18	43233	9860	6369	1505	7133	6261	9413
TGME49_005250_28_2660	TGME49_205250	ROP18	21844	1954	906	16	18	3	131
TGME49_005250_35_2660	TGME49_205250	ROP18	14923	1910	11	3	154	7	3
TGME49_005250_42_2128	TGME49_205250	ROP18	12352	267	3	3	188	107	68
TGME49_005360_18_6288	TGME49_205360	205360	45828	2634	526	734	4320	2743	3735
TGME49_005360_28_4192	TGME49_205360	205360	9201	976	1698	220	2068	1582	894
TGME49_005360_31_5764	TGME49_205360	205360	9356	426	791	10	166	93	838
TGME49_005360_46_6288	TGME49_205360	205360	13219	1069	399	6	404	537	643
TGME49_005360_9_6288	TGME49_205360	205360	32760	7647	8136	846	7423	6321	8483
TGME49_007610_15_958	TGME49_207610	ROP36	29634	9858	17017	3095	24157	23078	20877
TGME49_007610_22_958	TGME49_207610	ROP36	7556	859	1345	98	233	469	1509
TGME49_007610_37_958	TGME49_207610	ROP36	27388	2354	2430	610	3351	3124	1357
TGME49_007610_46_479	TGME49_207610	ROP36	20759	3522	1007	310	1446	1640	2365
TGME49_007610_47_958	TGME49_207610	ROP36	9151	1058	457	16	859	757	1357
TGME49_007700_0_1416	TGME49_207700	ROP22	6869	848	466	61	1025	153	496
TGME49_007700_24_1416	TGME49_207700	ROP22	13074	724	130	53	928	409	183
TGME49_007700_35_1416	TGME49_207700	ROP22	8597	841	289	95	718	417	1618
TGME49_007700_5_1888	TGME49_207700	ROP22	12273	4312	8308	1530	13969	10550	9378
TGME49_007700_52_1416	TGME49_207700	ROP22	6154	1659	1483	538	3001	2642	1994
TGME49_008070_0_11223	TGME49_208070	208070	3903	688	1075	57	467	798	715
TGME49_008070_17_11223	TGME49_208070	208070	6500	731	2	6	320	118	446
TGME49_008070_29_10836	TGME49_208070	208070	3497	644	173	22	752	154	273
TGME49_008070_33_10449	TGME49_208070	208070	11	0	0	0	0	0	0
TGME49_008070_44_10449	TGME49_208070	208070	9118	530	69	8	160	223	72
TGME49_008370_15_3081	TGME49_208370	GRA46	12208	922	524	257	436	696	1022
TGME49_008370_51_1027	TGME49_208370	GRA46	19610	1484	1379	340	2546	1732	1139
TGME49_008370_58_1027	TGME49_208370	GRA46	24105	3238	2466	1134	7272	6982	9632
TGME49_008370_65_2054	TGME49_208370	GRA46	0	0	0	0	0	0	0
TGME49_008370_75_2054	TGME49_208370	GRA46	4864	729	192	68	621	166	1844
TGME49_008450_20_3260	TGME49_208450	PI-2	5251	363	91	4	598	490	806
TGME49_008450_26_2608	TGME49_208450	PI-2	3666	667	932	34	898	649	1011
TGME49_008450_28_3260	TGME49_208450	PI-2	25295	5292	5264	770	7279	8272	7232
TGME49_008450_34_2608	TGME49_208450	PI-2	1812	394	5	3	214	257	291
TGME49_008450_38_2608	TGME49_208450	PI-2	282	5	0	16	0	0	0
TGME49_008730_0_2936	TGME49_208730	MCP4	1948	106	1	0	1	1	3
TGME49_008730_17_3670	TGME49_208730	MCP4	28497	9737	8056	1394	9944	9261	9745
TGME49_008730_27_2936	TGME49_208730	MCP4	6984	1358	2368	243	2451	2411	2286
TGME49_008730_72_3670	TGME49_208730	MCP4	29724	11169	17336	2268	19996	22300	23633
TGME49_008730_85_2936	TGME49_208730	MCP4	28582	10438	15033	2583	21650	20650	23225
TGME49_008740_15_3190	TGME49_208740	MCP3	350	160	0	0	0	0	0
TGME49_008740_17_2552	TGME49_208740	MCP3	13835	2993	2634	415	2222	2968	2090
TGME49_008740_21_2552	TGME49_208740	MCP3	1339	477	1248	51	385	750	288
TGME49_008740_35_2552	TGME49_208740	MCP3	11057	3442	1738	223	3047	2280	585
TGME49_008740_6_3190	TGME49_208740	MCP3	3954	985	71	26	3577	937	551
TGME49_008830_29_1767	TGME49_208830	GRA16	21742	4831	8743	1140	14015	9220	6640
TGME49_008830_59_1178	TGME49_208830	GRA16	5830	644	110	52	58	417	279
TGME49_008830_59_1767	TGME49_208830	GRA16	37144	6741	8134	1323	16579	10834	16766
TGME49_008830_69_1767	TGME49_208830	GRA16	20844	6307	7912	1684	10010	11475	15914
TGME49_009170_1_1143	TGME49_209170	209170	19359	1825	398	133	1265	1885	1574
TGME49_009170_11_1524	TGME49_209170	209170	31557	2614	1122	130	1582	2843	3313
TGME49_009170_20_1524	TGME49_209170	209170	9582	3310	2294	790	7651	5737	5348
TGME49_009170_24_1143	TGME49_209170	209170	28021	5513	7967	1751	9768	9553	11648
TGME49_009170_43_1143	TGME49_209170	209170	47439	2747	2479	278	3512	5280	3783
TGME49_009980_56_1940	TGME49_209985;TGME49_210095;TGME49_321700;TGME49_321710	ROP42/ROP43	30291	5846	5001	1030	7307	10621	11037
TGME49_009980_75_1940	TGME49_209985;TGME49_210095;TGME49_321700;TGME49_321710	ROP42/ROP43	4908	1328	645	196	2744	2006	997
TGME49_009980_8_2425	TGME49_209985;TGME49_210095;TGME49_321700;TGME49_321710	ROP42/ROP43	4915	823	586	99	1716	329	753
TGME49_010090_10_1828	TGME49_209985;TGME49_210095;TGME49_321700;TGME49_321710	ROP42/ROP43	15388	4799	3998	608	6307	5483	6130
TGME49_010090_25_1371	TGME49_209985;TGME49_210095;TGME49_321700;TGME49_321710	ROP42/ROP43	30889	8292	8612	1480	11322	12116	11626
TGME49_010090_57_1371	TGME49_209985;TGME49_210095;TGME49_321700;TGME49_321710	ROP42/ROP43	14571	6470	6574	1335	9291	8839	6212
TGME49_010110_25_2040	TGME49_209985;TGME49_210095;TGME49_321700;TGME49_321710	ROP42/ROP43	16274	2658	434	206	3018	1071	1689
TGME49_010110_45_2040	TGME49_209985;TGME49_210095;TGME49_321700;TGME49_321710	ROP42/ROP43	5720	438	139	22	40	2	349
TGME49_010110_47_2550	TGME49_209985;TGME49_210095;TGME49_321700;TGME49_321710	ROP42/ROP43	1090	462	917	444	3409	2499	5615
TGME49_010110_9_2550	TGME49_209985;TGME49_210095;TGME49_321700;TGME49_321710	ROP42/ROP43	33085	7772	5358	1723	11329	9797	10867
TGME49_010370_10_2750	TGME49_210370	ROP54	28023	4982	1601	581	6357	3907	3712
TGME49_010370_31_2200	TGME49_210370	ROP54	6631	1382	3291	800	3253	4798	6318
TGME49_010370_44_2200	TGME49_210370	ROP54	5752	1280	1469	123	710	314	1056
TGME49_010370_5_2750	TGME49_210370	ROP54	11103	3418	1373	313	852	986	1337
TGME49_010370_52_2200	TGME49_210370	ROP54	74776	10170	9107	1692	12863	10813	12105
TGME49_010820_10_3605	TGME49_210820	210820	10037	376	724	146	601	387	858
TGME49_010820_25_3605	TGME49_210820	210820	5638	254	80	6	204	39	154
TGME49_010820_33_3605	TGME49_210820	210820	17999	1776	574	114	394	1293	430
TGME49_010820_46_3605	TGME49_210820	210820	12091	1180	299	94	520	49	259
TGME49_010820_61_2884	TGME49_210820	210820	2545	122	0	0	1	0	0
TGME49_011260_35_1806	TGME49_211260	ROP26	21887	2192	683	231	1453	943	3082
TGME49_011260_39_1806	TGME49_211260	ROP26	10810	185	1	0	121	48	1
TGME49_011260_4_2408	TGME49_211260	ROP26	15938	4056	5416	1306	9933	5245	10169
TGME49_011260_54_1806	TGME49_211260	ROP26	9858	2936	3469	648	5155	11585	7932
TGME49_011260_58_1806	TGME49_211260	ROP26	7504	474	574	20	311	99	57
TGME49_011290_13_2468	TGME49_211290	ROP15	10448	740	574	37	648	873	532
TGME49_011290_16_2468	TGME49_211290	ROP15	43018	4736	2690	346	4912	3971	2509
TGME49_011290_34_2468	TGME49_211290	ROP15	3568	531	603	15	17	282	197
TGME49_011290_41_2468	TGME49_211290	ROP15	8818	846	832	189	782	1517	159
TGME49_011290_45_2468	TGME49_211290	ROP15	14161	1892	604	227	1723	1729	3485
TGME49_011460_10_1689	TGME49_211460	MYR4	1098	463	1421	118	857	575	802
TGME49_011460_14_1689	TGME49_211460	MYR4	7384	1333	3455	325	3521	1693	1504
TGME49_011460_58_1126	TGME49_211460	MYR4	4284	103	2	0	61	21	877
TGME49_011460_6_563	TGME49_211460	MYR4	7866	2137	4193	723	9110	4962	7080
TGME49_011460_64_1126	TGME49_211460	MYR4	4841	2229	1413	428	1659	2229	2938
TGME49_012300_11_3668	TGME49_212300	GRA32	13410	759	662	38	585	136	179
TGME49_012300_12_2882	TGME49_212300	GRA32	14820	876	1042	156	1892	498	567
TGME49_012300_13_2882	TGME49_212300	GRA32	8268	478	595	5	1304	429	441
TGME49_012300_4_2882	TGME49_212300	GRA32	0	0	0	0	0	0	0
TGME49_012300_8_2358	TGME49_212300	GRA32	24199	752	327	214	190	326	174
TGME49_012410_23_930	TGME49_212410	GRA11A	26046	7072	7523	2279	12705	14136	18389
TGME49_012410_30_1395	TGME49_212410	GRA11A	11028	1932	1456	344	1344	1809	2751
TGME49_012410_40_930	TGME49_212410	GRA11A	51701	13178	20212	3978	23302	16164	19049
TGME49_012410_49_465	TGME49_212410	GRA11A	4781	1330	821	129	2051	736	639
TGME49_012410_9_1395	TGME49_212410	GRA11A	19883	4588	3172	791	2691	6939	4014
TGME49_013070_103_3624	TGME49_213069	213069	19262	858	2	0	0	115	1
TGME49_013070_104_3624	TGME49_213069	213069	7028	145	0	0	0	0	0
TGME49_013070_18_5436	TGME49_213069	213069	22555	1023	185	1	532	129	1517
TGME49_013070_74_3624	TGME49_213069	213069	8964	1053	872	23	153	429	837
TGME49_013070_83_3624	TGME49_213069	213069	26341	452	3	2	1	77	517
TGME49_013070_84_3624	TGME49_213069	213069	8216	385	1	24	2	239	191
TGME49_013070_88_3624	TGME49_213069	213069	8387	162	1	0	0	2	0
TGME49_013070_93_3624	TGME49_213069	213069	2528	573	155	96	938	186	173
TGME49_014080_12_794	TGME49_214080	Toxofilin	23732	5022	3230	325	4419	5465	4272
TGME49_014080_18_794	TGME49_214080	Toxofilin	9352	1874	725	225	1936	3368	1202
TGME49_014080_30_794	TGME49_214080	Toxofilin	15678	7042	15035	2117	17664	17218	15896
TGME49_014080_37_794	TGME49_214080	Toxofilin	538	108	1	0	0	185	167
TGME49_014080_40_794	TGME49_214080	Toxofilin	0	0	0	0	0	0	0
TGME49_014410_2_1346	TGME49_214410	214410	4962	732	1290	129	882	1108	66
TGME49_014410_31_1346	TGME49_214410	214410	6247	1961	924	347	3137	2371	1947
TGME49_014410_51_1346	TGME49_214410	214410	4726	723	60	3	204	109	242
TGME49_014410_60_1346	TGME49_214410	214410	2348	1358	2421	491	1717	1154	1811
TGME49_014410_63_673	TGME49_214410	214410	18264	13379	20191	4055	28254	20301	27901
TGME49_015160_13_543	TGME49_215160	215160	1854	33	1	0	0	0	0
TGME49_015160_6_1086	TGME49_215160	215160	2149	48	26	65	175	295	53
TGME49_015160_8_1086	TGME49_215160	215160	4545	83	63	0	0	0	0
TGME49_015220_11_628	TGME49_215220	GRA22	10915	4590	5417	489	6767	4510	4519
TGME49_015220_19_628	TGME49_215220	GRA22	9832	1879	684	163	1202	1184	942
TGME49_015220_35_1256	TGME49_215220	GRA22	58790	11744	6662	969	11967	11326	8995
TGME49_015220_37_628	TGME49_215220	GRA22	8847	3416	1379	318	3447	2969	2260
TGME49_015220_40_1256	TGME49_215220	GRA22	9973	1233	173	127	1506	569	1025
TGME49_015220_41_1256	TGME49_215220	GRA22	20582	5202	4817	669	5296	5938	5778
TGME49_015220_7_628	TGME49_215220	GRA22	53566	21327	17129	3591	22931	22027	25931
TGME49_015360_0_1425	TGME49_215360	GRA62	274	175	118	81	1	803	499
TGME49_015360_17_950	TGME49_215360	GRA62	5024	835	2407	333	534	1256	2522
TGME49_015360_2_950	TGME49_215360	GRA62	6090	1173	350	195	1212	2369	1252
TGME49_015360_22_950	TGME49_215360	GRA62	6325	1724	452	110	2481	1446	1035
TGME49_015360_29_950	TGME49_215360	GRA62	3355	578	65	74	202	93	916
TGME49_015770_37_1172	TGME49_215775	ROP8	123136	30762	26179	5708	42102	46356	45289
TGME49_015770_45_586	TGME49_215775	ROP8	13426	1898	1247	119	984	4074	972
TGME49_015770_49_1172	TGME49_215775	ROP8	6792	2360	1017	335	1987	1944	1806
TGME49_015770_52_586	TGME49_215775	ROP8	27062	11619	22023	3989	32437	26381	25699
TGME49_015770_57_1172	TGME49_215775	ROP8	191297	48383	51590	8823	75611	72247	78743
TGME49_015780_17_2148	TGME49_215775	ROP8	0	0	0	0	0	0	0
TGME49_015780_18_2148	TGME49_215775	ROP8	3738	792	1049	297	1956	843	1440
TGME49_015780_26_2148	TGME49_215775	ROP8	7795	3861	1634	790	3597	3050	3113
TGME49_015780_36_1432	TGME49_215775	ROP8	15509	4533	5439	1019	5227	4922	4383
TGME49_015910_23_2016	TGME49_215910	215910	37816	8147	7490	1201	9806	8792	9700
TGME49_015910_23_4032	TGME49_215910	215910	66348	15771	10518	2579	16128	21470	16573
TGME49_015910_50_5544	TGME49_215910	215910	25701	4582	5935	1686	10657	10215	8581
TGME49_015910_54_1512	TGME49_215910	215910	26086	7939	10431	2840	19612	14574	16823
TGME49_015910_75_5544	TGME49_215910	215910	2060	259	0	0	0	51	0
TGME49_017400_20_2349	TGME49_217400	217400	18371	2847	1115	219	2112	1313	1006
TGME49_017400_28_2349	TGME49_217400	217400	21595	2503	760	651	1762	1620	3562
TGME49_017400_34_2349	TGME49_217400	217400	34632	7053	5948	820	6383	5384	9632
TGME49_017400_37_783	TGME49_217400	217400	14004	2937	3108	412	1790	2428	1790
TGME49_017400_79_783	TGME49_217400	217400	32799	3382	1395	187	1203	1279	3083
TGME49_017430_15_2800	TGME49_217430	PI-1	2701	446	1200	9	105	75	2767
TGME49_017430_19_1680	TGME49_217430	PI-1	4857	627	3	0	68	18	149
TGME49_017430_2_2800	TGME49_217430	PI-1	12520	1146	711	163	556	620	672
TGME49_017430_32_1680	TGME49_217430	PI-1	6859	602	285	33	164	540	124
TGME49_017430_8_2800	TGME49_217430	PI-1	5465	616	75	53	485	776	293
TGME49_017530_10_1522	TGME49_217530	GRA63	9494	1587	702	142	1299	830	2442
TGME49_017530_13_1522	TGME49_217530	GRA63	45687	10491	12643	2298	19846	13470	12018
TGME49_017530_23_1522	TGME49_217530	GRA63	41307	19003	18379	3175	31022	23319	32382
TGME49_017530_59_761	TGME49_217530	GRA63	4851	437	733	14	427	227	4
TGME49_017530_64_1522	TGME49_217530	GRA63	10943	2454	1240	359	6275	2343	2917
TGME49_017680_14_13108	TGME49_217680	GRA57	89984	11582	6065	1393	10047	9581	11828
TGME49_017680_19_13108	TGME49_217680	GRA57	1096	5	0	0	0	57	0
TGME49_017680_2_13108	TGME49_217680	GRA57	2959	700	1349	70	368	400	43
TGME49_017680_4_13108	TGME49_217680	GRA57	2281	192	2	38	287	335	161
TGME49_017680_40_12656	TGME49_217680	GRA57	767	88	0	0	0	43	1
TGME49_018270_24_842	TGME49_218270	ROP48	24067	3131	1174	346	1365	3591	5262
TGME49_018270_27_842	TGME49_218270	ROP48	21137	4483	2470	250	2621	3442	4191
TGME49_018270_3_1263	TGME49_218270	ROP48	41372	9178	21536	2831	21099	21703	26853
TGME49_018270_33_842	TGME49_218270	ROP48	18777	1434	1499	471	1122	1316	4427
TGME49_018270_9_1263	TGME49_218270	ROP48	29770	10513	12517	2487	16297	22944	17966
TGME49_019810_21_4132	TGME49_219810	GRA40	17810	1332	1995	208	2472	615	1973
TGME49_019810_47_6198	TGME49_219810	GRA40	18857	5860	6433	1056	8828	11718	10524
TGME49_019810_58_6198	TGME49_219810	GRA40	27605	2533	877	386	3641	2708	4662
TGME49_019810_76_5165	TGME49_219810	GRA40	40985	3603	3051	284	1121	1528	3135
TGME49_019810_84_4132	TGME49_219810	GRA40	11453	938	1573	71	298	548	1699
TGME49_020240_25_2650	TGME49_220240	GRA31	22125	1125	27	41	243	299	724
TGME49_020240_35_2650	TGME49_220240	GRA31	59938	4504	1915	756	9387	4173	5402
TGME49_020240_45_2650	TGME49_220240	GRA31	54608	6262	3965	973	4824	3765	5919
TGME49_020240_60_2120	TGME49_220240	GRA31	99328	7070	4956	1082	9134	4850	7606
TGME49_020240_78_2120	TGME49_220240	GRA31	35302	4071	2364	448	1986	2621	1075
TGME49_020950_0_696	TGME49_220950	MAF1B	44507	8763	8008	1695	9768	11567	9221
TGME49_020950_15_696	TGME49_220950	MAF1B	37829	5587	5929	662	5932	7253	9957
TGME49_020950_32_696	TGME49_220950	MAF1B	39209	12213	18978	3003	26072	20257	24874
TGME49_020950_44_696	TGME49_220950	MAF1B	53722	1014	4	8	60	324	305
TGME49_020950_59_696	TGME49_220950	MAF1B	8343	5873	9772	1505	10244	10771	15170
TGME49_021210_0_1419	TGME49_221210	CYP18	18230	3531	2469	677	2571	2986	4596
TGME49_021210_2_1419	TGME49_221210	CYP18	5823	1007	139	220	1433	1582	960
TGME49_021210_6_1419	TGME49_221210	CYP18	8382	739	674	67	500	1345	265
TGME49_022100_14_3165	TGME49_222100	SOS1	31027	4227	4967	486	4055	3139	3537
TGME49_022100_38_3165	TGME49_222100	SOS1	26070	3182	637	267	1375	430	1224
TGME49_022100_45_1899	TGME49_222100	SOS1	12036	2744	2951	231	1617	1444	2182
TGME49_022100_63_1899	TGME49_222100	SOS1	25311	1787	897	173	1353	1253	792
TGME49_022100_66_2532	TGME49_222100	SOS1	129436	26324	38994	6180	52888	50766	49751
TGME49_022170_15_1392	TGME49_222170	GRA17	41430	8648	9331	1051	9135	11922	6887
TGME49_022170_22_1392	TGME49_222170	GRA17	50838	3726	1210	149	2217	1200	2120
TGME49_022170_36_1392	TGME49_222170	GRA17	32493	1301	218	47	503	434	411
TGME49_022170_55_1392	TGME49_222170	GRA17	30806	2514	7	18	31	3	71
TGME49_022170_62_1392	TGME49_222170	GRA17	27431	1311	30	49	345	239	218
TGME49_023920_12_5304	TGME49_223920	RON3	24755	1225	69	20	909	250	143
TGME49_023920_14_4488	TGME49_223920	RON3	49397	1426	354	38	2052	302	60
TGME49_023920_23_5304	TGME49_223920	RON3	25402	700	1043	95	3	174	656
TGME49_023920_30_3264	TGME49_223920	RON3	23640	803	54	31	349	10	486
TGME49_023920_40_3264	TGME49_223920	RON3	24674	679	180	117	218	198	146
TGME49_025150_36_886	TGME49_225150	225150	55142	9625	1376	432	1809	2699	1946
TGME49_025150_51_886	TGME49_225150	225150	23244	3205	201	61	220	243	728
TGME49_025150_54_1772	TGME49_225150	225150	79236	8486	2978	413	2639	5201	2874
TGME49_025150_75_886	TGME49_225150	225150	30135	3568	475	144	990	614	915
TGME49_025150_80_886	TGME49_225150	225150	33433	3468	313	142	1574	1233	1355
TGME49_025160_14_1434	TGME49_225160	225160	17275	1044	583	78	547	340	183
TGME49_025160_30_1434	TGME49_225160	225160	33464	4859	5344	1348	5815	9143	6166
TGME49_025160_34_1434	TGME49_225160	225160	21205	3789	4663	1157	9119	6014	9125
TGME49_025160_44_1434	TGME49_225160	225160	22801	10326	11770	2359	16871	16776	14538
TGME49_025160_6_1434	TGME49_225160	225160	23614	2774	1420	322	2278	2778	2567
TGME49_025200_33_10881	TGME49_225200	225200	19905	3467	1092	294	2842	1770	2113
TGME49_025200_40_10881	TGME49_225200	225200	26548	2452	2998	541	2295	1491	2436
TGME49_025200_46_11718	TGME49_225200	225200	45745	10727	6018	1865	7984	7322	7819
TGME49_025200_51_1674	TGME49_225200	225200	16156	755	320	92	615	672	1604
TGME49_025200_82_837	TGME49_225200	225200	11479	3302	4571	731	7707	4987	4982
TGME49_025320_28_1246	TGME49_225320	225320	23863	1699	983	115	209	134	419
TGME49_025320_30_1246	TGME49_225320	225320	37678	6386	3145	641	4530	5529	5324
TGME49_025320_4_1869	TGME49_225320	225320	17423	478	101	44	990	201	443
TGME49_025320_58_623	TGME49_225320	225320	19887	6714	6054	912	5440	6321	9717
TGME49_025320_6_1246	TGME49_225320	225320	47196	12087	8370	2013	10347	9193	14033
TGME49_025330_16_768	TGME49_225330	225330	29692	2934	2473	310	3407	3496	1623
TGME49_025330_19_768	TGME49_225330	225330	52617	5929	6305	1585	9452	9905	10545
TGME49_025330_58_768	TGME49_225330	225330	17005	1709	2016	334	1945	2049	1641
TGME49_025330_66_768	TGME49_225330	225330	68745	12386	10589	1863	15150	16257	10642
TGME49_025330_71_768	TGME49_225330	225330	72872	13737	10880	2298	13386	16331	16667
TGME49_025860_28_5208	TGME49_225860	225860	9382	748	392	93	329	739	312
TGME49_025860_7_5208	TGME49_225860	225860	17791	1418	1514	94	739	686	1241
TGME49_025860_78_4340	TGME49_225860	225860	23069	4633	3958	620	5578	3881	5408
TGME49_025860_87_4340	TGME49_225860	225860	2380	14	0	0	0	0	0
TGME49_025860_94_4340	TGME49_225860	225860	1826	651	393	159	3640	4843	3110
TGME49_026380_19_1138	TGME49_226380	GRA35	64879	10363	3985	681	4413	4742	4792
TGME49_026380_49_569	TGME49_226380	GRA35	18769	1930	941	143	2087	905	926
TGME49_026380_55_569	TGME49_226380	GRA35	29334	5868	1432	494	4247	1965	2822
TGME49_026380_62_569	TGME49_226380	GRA35	10916	5107	1484	416	2140	3803	3013
TGME49_026380_9_1138	TGME49_226380	GRA35	13009	2179	726	184	2363	4638	2558
TGME49_026690_10_562	TGME49_226690	226690	12668	3281	3385	304	1543	2567	1807
TGME49_026690_14_843	TGME49_226690	226690	2358	135	0	16	29	3	1
TGME49_026690_24_843	TGME49_226690	226690	3686	279	0	15	202	140	4
TGME49_026690_25_1124	TGME49_226690	226690	26417	2339	161	308	1942	3034	976
TGME49_026690_4_562	TGME49_226690	226690	3345	392	442	96	333	453	439
TGME49_027010_11_872	TGME49_227010	ROP30	34891	3296	2449	436	3615	5516	4782
TGME49_027010_2_872	TGME49_227010	ROP30	25565	2819	3495	672	3527	5515	3502
TGME49_027010_25_436	TGME49_227010	ROP30	73261	10187	7802	1704	11687	11377	7387
TGME49_027010_32_436	TGME49_227010	ROP30	20401	3965	1814	275	4568	1646	2966
TGME49_027010_6_872	TGME49_227010	ROP30	42118	9809	13488	2245	17177	15558	19330
TGME49_027280_19_2260	TGME49_227280	GRA3	43351	14585	8111	1250	13637	9581	12094
TGME49_027280_4_2260	TGME49_227280	GRA3	65910	25807	11791	2869	24833	20679	17577
TGME49_027280_45_1808	TGME49_227280	GRA3	23191	8371	5815	776	5387	5933	2434
TGME49_027280_50_1808	TGME49_227280	GRA3	73538	20717	8845	1485	14760	12655	14483
TGME49_027280_8_2260	TGME49_227280	GRA3	36430	13968	9050	2041	17121	16444	13306
TGME49_027620_0_1612	TGME49_227620	GRA2	45118	22499	15758	2968	17802	19363	19168
TGME49_027620_4_1209	TGME49_227620	GRA2	141886	23273	7586	2006	11379	10277	14152
TGME49_027620_8_1209	TGME49_227620	GRA2	13652	7981	3675	918	8276	6574	6159
TGME49_027810_19_968	TGME49_227810	ROP11	38000	4738	7134	1813	14858	15807	16139
TGME49_027810_24_968	TGME49_227810	ROP11	46376	9925	15378	1850	15474	14051	12078
TGME49_027810_32_968	TGME49_227810	ROP11	9724	2474	2263	365	2928	2403	1831
TGME49_027810_44_968	TGME49_227810	ROP11	12789	2928	2834	431	2925	3226	3095
TGME49_027810_6_1452	TGME49_227810	ROP11	5579	512	89	6	229	0	4
TGME49_028170_10_7128	TGME49_228170	GRA44	20234	92	1	1	165	834	48
TGME49_028170_12_6600	TGME49_228170	GRA44	10051	165	0	0	1	0	1
TGME49_028170_13_7128	TGME49_228170	GRA44	17472	1540	616	44	473	595	570
TGME49_028170_24_6072	TGME49_228170	GRA44	18807	339	1	0	0	0	0
TGME49_028170_7_6864	TGME49_228170	GRA44	24263	123	0	0	0	0	0
TGME49_028760_2_1737	TGME49_228760	228760	6470	367	0	0	2	1	1
TGME49_028760_24_1737	TGME49_228760	228760	0	0	0	0	0	0	0
TGME49_028760_30_1737	TGME49_228760	228760	4416	69	5	0	0	0	0
TGME49_028760_32_1737	TGME49_228760	228760	11050	1603	13	48	172	364	445
TGME49_028760_59_1737	TGME49_228760	228760	6137	1763	1083	103	853	604	527
TGME49_029010_15_2799	TGME49_229010	RON4	67413	11198	7409	1622	15997	11020	13237
TGME49_029010_20_2799	TGME49_229010	RON4	18529	212	0	0	1	0	0
TGME49_029010_26_3732	TGME49_229010	RON4	49792	795	411	242	1230	782	392
TGME49_029010_27_2799	TGME49_229010	RON4	13576	282	2	8	450	1	113
TGME49_029010_5_2799	TGME49_229010	RON4	37019	5866	4362	726	6779	8304	6836
TGME49_029500_1_1086	TGME49_229500	229500	23473	2476	2355	590	2745	5308	5105
TGME49_029500_28_1086	TGME49_229500	229500	11597	1359	59	120	540	921	248
TGME49_029500_35_1086	TGME49_229500	229500	56581	4783	2593	529	2241	4472	2562
TGME49_029500_4_1086	TGME49_229500	229500	20569	2122	544	220	1128	1194	442
TGME49_029500_45_1086	TGME49_229500	229500	20684	1216	292	29	346	491	204
TGME49_030180_105_5185	TGME49_230180	GRA24	18361	5428	9670	2298	21883	13782	20746
TGME49_030180_4_6222	TGME49_230180	GRA24	29126	6758	7859	1602	13693	12807	9183
TGME49_030180_51_5185	TGME49_230180	GRA24	20183	2897	9436	675	3758	5695	5362
TGME49_030180_89_5185	TGME49_230180	GRA24	20928	4387	4809	813	10474	9281	5527
TGME49_030180_96_4148	TGME49_230180	GRA24	25456	2915	1104	217	1969	1516	1608
TGME49_030350_14_4155	TGME49_230350	RON11	14249	755	16	4	1	4	79
TGME49_030350_20_3324	TGME49_230350	RON11	1951	252	1	0	218	1	140
TGME49_030350_23_3324	TGME49_230350	RON11	1999	238	0	0	1	0	1
TGME49_030350_23_4155	TGME49_230350	RON11	2539	131	0	0	1	0	0
TGME49_030350_24_3324	TGME49_230350	RON11	5773	280	0	0	1	0	0
TGME49_031960_25_6846	TGME49_231960	GRA28	8180	3832	8279	1384	7452	9954	10507
TGME49_031960_40_6846	TGME49_231960	GRA28	12849	2526	3213	758	4490	3912	8395
TGME49_031960_46_6846	TGME49_231960	GRA28	12571	4847	18994	2870	23418	18698	18737
TGME49_031960_51_6846	TGME49_231960	GRA28	27097	11680	25418	3280	27854	20950	28083
TGME49_031960_63_6846	TGME49_231960	GRA28	20357	3350	4571	1139	15653	8992	7255
TGME49_032000_11_1442	TGME49_232000	GRA30	11441	2852	3312	373	1605	3436	3015
TGME49_032000_11_2163	TGME49_232000	GRA30	26691	8191	10529	3172	23877	18486	16632
TGME49_032000_15_2163	TGME49_232000	GRA30	29531	11105	15268	3156	23304	17844	22892
TGME49_032000_69_1442	TGME49_232000	GRA30	12008	2665	5476	759	7555	5744	5508
TGME49_032000_75_721	TGME49_232000	GRA30	10505	2352	1885	703	5144	4649	1949
TGME49_032020_15_2816	TGME49_232020	RON12	58	29	0	0	0	0	1
TGME49_032020_47_2816	TGME49_232020	RON12	84280	8570	4423	368	4104	3755	3013
TGME49_032020_7_3520	TGME49_232020	RON12	43494	5732	1885	655	5010	3926	5570
TGME49_032020_73_2112	TGME49_232020	RON12	37470	3039	17	187	384	280	1067
TGME49_032020_95_2816	TGME49_232020	RON12	25909	1409	230	29	781	117	87
TGME49_034370_17_1233	TGME49_234370	SRS42	6492	505	2	10	112	68	421
TGME49_034370_19_1233	TGME49_234370	SRS42	1524	118	0	0	127	24	241
TGME49_034370_23_1233	TGME49_234370	SRS42	5387	1575	1284	495	4608	3699	2905
TGME49_034370_30_1233	TGME49_234370	SRS42	3769	575	49	27	165	541	61
TGME49_034370_34_1233	TGME49_234370	SRS42	4371	509	253	22	314	257	0
TGME49_034540_2_3640	TGME49_234540	234540	16467	3883	2821	377	3325	4383	5576
TGME49_034540_20_3640	TGME49_234540	234540	4563	1581	719	272	2503	890	2022
TGME49_034540_31_2912	TGME49_234540	234540	6418	67	0	12	1	73	0
TGME49_034540_5_3640	TGME49_234540	234540	15922	2183	328	52	1735	382	642
TGME49_034540_55_2184	TGME49_234540	234540	16403	534	1094	176	1502	380	752
TGME49_034950_10_1588	TGME49_234950	234950	25263	2193	3867	333	5429	4839	3155
TGME49_034950_2_1588	TGME49_234950	234950	22791	2498	1515	254	3565	1784	2142
TGME49_034950_21_1191	TGME49_234950	234950	5646	578	440	154	798	204	499
TGME49_034950_24_1191	TGME49_234950	234950	29921	3077	6097	317	5390	6417	2993
TGME49_034950_7_1588	TGME49_234950	234950	22574	3471	4386	525	4561	3720	5626
TGME49_035130_39_1586	TGME49_235130	RASP1	38031	6873	2911	227	3442	2140	2975
TGME49_035130_49_1586	TGME49_235130	RASP1	14117	3050	367	242	1476	2168	1373
TGME49_035130_53_0	TGME49_235130	RASP1	36498	3321	541	156	1602	532	1127
TGME49_035130_56_0	TGME49_235130	RASP1	13214	2752	371	161	85	25	405
TGME49_035130_66_0	TGME49_235130	RASP1	13189	2041	203	73	358	827	1041
TGME49_036860_16_536	TGME49_236860	236860	5586	409	1080	227	2122	1183	3066
TGME49_036860_18_2144	TGME49_236860	236860	7572	929	718	208	1111	842	903
TGME49_036860_20_1608	TGME49_236860	236860	4252	388	452	74	467	732	612
TGME49_036860_32_536	TGME49_236860	236860	20857	5815	4579	885	8188	6451	8093
TGME49_036860_34_1876	TGME49_236860	236860	8077	629	382	83	116	838	1269
TGME49_036870_1_822	TGME49_236870	GRA42	13503	2095	525	128	1315	577	200
TGME49_036870_15_822	TGME49_236870	GRA42	12529	6292	280	206	746	754	2329
TGME49_036870_21_822	TGME49_236870	GRA42	2363	432	344	10	682	499	37
TGME49_036870_23_822	TGME49_236870	GRA42	15779	3237	712	381	2671	1564	2433
TGME49_036890_1_1712	TGME49_236890	GRA37	12761	4255	5600	790	5953	6109	5267
TGME49_036890_44_1284	TGME49_236890	GRA37	14594	3571	1573	300	3181	1913	2580
TGME49_036890_48_1284	TGME49_236890	GRA37	4688	920	1718	311	1940	2834	2054
TGME49_037180_26_902	TGME49_237180	237180	8562	1020	1412	131	1319	1846	718
TGME49_037180_30_902	TGME49_237180	237180	501	102	2	21	215	155	254
TGME49_037180_34_902	TGME49_237180	237180	10112	826	171	66	290	677	135
TGME49_037180_36_902	TGME49_237180	237180	3233	804	557	55	845	244	1183
TGME49_037180_41_902	TGME49_237180	237180	56143	10861	18313	3822	23973	20538	23196
TGME49_037230_36_3252	TGME49_237230	MYR3	33705	10497	13564	2881	12087	16126	20333
TGME49_037230_67_2439	TGME49_237230	MYR3	2803	180	2	13	560	489	550
TGME49_037230_75_2439	TGME49_237230	MYR3	18245	3314	4032	468	2677	3382	5303
TGME49_037230_80_2439	TGME49_237230	MYR3	14408	2358	3042	355	2621	1245	2212
TGME49_037500_0_698	TGME49_237500	PPM3A	35743	20743	24323	3417	31846	32133	29632
TGME49_037500_10_698	TGME49_237500	PPM3A	18111	1624	417	41	856	691	1026
TGME49_037500_18_698	TGME49_237500	PPM3A	31843	4229	4994	478	4626	6679	4499
TGME49_037500_22_1745	TGME49_237500	PPM3A	46958	11423	11606	2161	14777	18703	15736
TGME49_037500_9_1396	TGME49_237500	PPM3A	17791	4002	2733	410	3736	1941	2006
TGME49_037800_18_402	TGME49_237800	GRA11B	11024	2474	3423	794	3805	3231	7438
TGME49_037800_2_804	TGME49_237800	GRA11B	19514	2516	2454	774	5610	3464	4580
TGME49_037800_26_402	TGME49_237800	GRA11B	76484	17015	18237	3363	22856	28706	21159
TGME49_037800_34_804	TGME49_237800	GRA11B	42557	10176	8155	1678	14955	9311	11978
TGME49_037800_7_804	TGME49_237800	GRA11B	43869	11605	11455	2302	17327	14344	15157
TGME49_037880_28_1437	TGME49_237880	GRA13	14123	1496	1492	197	673	434	1380
TGME49_037880_32_1437	TGME49_237880	GRA13	481	39	82	9	49	41	207
TGME49_037880_38_1437	TGME49_237880	GRA13	4890	989	2732	549	5516	3789	4922
TGME49_037880_40_1437	TGME49_237880	GRA13	0	0	0	0	0	0	0
TGME49_037880_47_1437	TGME49_237880	GRA13	11319	2831	2737	343	4124	3056	3626
TGME49_039010_13_3185	TGME49_239010	HCE1_TEEGR	36191	8349	12261	1621	9601	11106	11421
TGME49_039010_49_2548	TGME49_239010	HCE1_TEEGR	66953	12128	14143	2929	18542	23167	19860
TGME49_039010_62_2548	TGME49_239010	HCE1_TEEGR	35522	9406	13109	3004	20640	23249	29362
TGME49_039010_70_2548	TGME49_239010	HCE1_TEEGR	37805	13118	13566	4154	27172	29141	23642
TGME49_039010_77_2548	TGME49_239010	HCE1_TEEGR	26514	8738	7431	1530	18207	9307	13713
TGME49_039600_18_2292	TGME49_239600	ROP23	27250	5004	4347	560	6505	5826	5288
TGME49_039600_4_1719	TGME49_239600	ROP23	63185	16307	12743	1691	15428	14561	13011
TGME49_039600_48_1719	TGME49_239600	ROP23	7297	1189	495	19	230	306	156
TGME49_039600_64_1719	TGME49_239600	ROP23	22151	4474	7067	840	7116	6110	7015
TGME49_039600_68_1719	TGME49_239600	ROP23	8506	2011	1189	350	1937	2566	2416
TGME49_039740_10_2308	TGME49_239740	GRA14	15019	2833	1724	324	3387	3402	2865
TGME49_039740_15_2308	TGME49_239740	GRA14	37357	6151	4029	764	5497	3125	4938
TGME49_039740_18_2308	TGME49_239740	GRA14	12186	2471	535	255	816	939	2525
TGME49_039740_39_1731	TGME49_239740	GRA14	41519	6716	3298	598	5876	4755	5848
TGME49_039740_48_1731	TGME49_239740	GRA14	24889	7178	7097	1552	9743	6835	8381
TGME49_040060_25_664	TGME49_240060	IST	6287	497	350	115	84	185	1489
TGME49_040060_57_1328	TGME49_240060	IST	17894	7995	9033	1632	14701	14403	12505
TGME49_040060_59_664	TGME49_240060	IST	30032	9177	10970	2442	14378	14054	14916
TGME49_040060_85_1328	TGME49_240060	IST	2285	576	703	25	368	464	1077
TGME49_040060_88_664	TGME49_240060	IST	50693	9674	9395	2863	16761	14113	14042
TGME49_040090_62_1978	TGME49_240090	ROP34_WNG2	14180	4620	5071	1230	5829	8162	6215
TGME49_040090_64_1978	TGME49_240090	ROP34_WNG2	3254	290	2	51	162	111	143
TGME49_040090_69_1978	TGME49_240090	ROP34_WNG2	8450	1568	2568	191	1409	2720	1120
TGME49_040090_73_1978	TGME49_240090	ROP34_WNG2	5630	776	985	26	438	264	444
TGME49_040090_78_1978	TGME49_240090	ROP34_WNG2	201760	43424	32972	6472	51246	47589	45006
TGME49_041000_1_912	TGME49_241000	ROP51	5082	513	953	30	447	1857	571
TGME49_041000_12_912	TGME49_241000	ROP51	19	0	0	0	0	0	0
TGME49_041000_23_608	TGME49_241000	ROP51	15506	1605	1182	128	620	755	525
TGME49_041000_28_608	TGME49_241000	ROP51	5124	103	113	70	0	48	171
TGME49_041000_7_912	TGME49_241000	ROP51	949	82	0	0	0	0	0
TGME49_041610_21_910	TGME49_241610	GRA21	18513	6294	8899	1711	14833	16961	8754
TGME49_041610_31_910	TGME49_241610	GRA21	60769	16417	21543	4358	29492	28498	31301
TGME49_041610_38_1365	TGME49_241610	GRA21	10107	2050	3371	215	2363	2249	1606
TGME49_041610_40_910	TGME49_241610	GRA21	29542	2661	3473	905	4464	4908	4010
TGME49_041610_6_910	TGME49_241610	GRA21	18817	3399	1955	525	3196	3609	3023
TGME49_042110_17_521	TGME49_242110	ROP38	11625	278	305	88	581	316	92
TGME49_042110_20_521	TGME49_242110	ROP38	55405	3960	1424	543	5751	3824	4813
TGME49_042110_28_1042	TGME49_242110	ROP38	17545	1634	3437	888	2099	4969	3637
TGME49_042110_33_521	TGME49_242110	ROP38	10299	738	197	120	762	445	466
TGME49_042110_46_521	TGME49_242110	ROP38	25911	3550	4596	628	6053	4495	4546
TGME49_042120_0_834	TGME49_242118	242118	52683	3363	2900	584	3608	4635	5289
TGME49_042120_1_1251	TGME49_242118	242118	52638	10965	7974	1766	15413	11165	13915
TGME49_042120_12_834	TGME49_242118	242118	41460	6084	9554	1301	10378	14304	8297
TGME49_042120_2_834	TGME49_242118	242118	17527	1047	454	152	1214	900	1413
TGME49_042120_27_834	TGME49_242118	242118	18170	1629	2283	322	1607	2965	3098
TGME49_042230_25_904	TGME49_242230	ROP29	31588	6237	4934	1318	7144	10691	5881
TGME49_042230_27_904	TGME49_242230	ROP29	23295	591	11	56	602	203	1037
TGME49_042230_30_904	TGME49_242230	ROP29	43474	10841	12611	2099	16064	12703	15518
TGME49_042230_47_452	TGME49_242230	ROP29	25161	5066	2004	762	4749	3354	5910
TGME49_042230_52_452	TGME49_242230	ROP29	70882	9612	13033	2834	18906	16718	14312
TGME49_042240_15_1386	TGME49_242240	ROP19A	25874	3860	2986	553	3973	3919	2670
TGME49_042240_17_924	TGME49_242240	ROP19A	51894	4907	4898	721	9695	8966	6890
TGME49_042240_2_1386	TGME49_242240	ROP19A	11713	267	402	75	1	0	200
TGME49_042240_38_924	TGME49_242240	ROP19A	14963	4909	3420	655	6075	5714	9607
TGME49_042240_6_1386	TGME49_242240	ROP19A	11546	1074	1018	261	2028	2514	1524
TGME49_042820_1_2528	TGME49_242820	242820	26417	1168	81	11	87	94	22
TGME49_042820_13_2528	TGME49_242820	242820	9658	252	0	5	0	380	56
TGME49_042820_3_2528	TGME49_242820	242820	20270	63	0	0	0	0	0
TGME49_042820_31_1896	TGME49_242820	242820	8238	65	1	0	0	0	14
TGME49_042820_9_2528	TGME49_242820	242820	10357	2	0	0	0	0	0
TGME49_043690_24_2280	TGME49_243690	243690	602	0	0	0	0	0	0
TGME49_043690_27_2280	TGME49_243690	243690	8898	817	814	73	1521	2821	1784
TGME49_043690_31_2280	TGME49_243690	243690	4076	357	18	0	113	0	0
TGME49_043690_4_2280	TGME49_243690	243690	6173	1083	861	203	338	779	919
TGME49_043690_50_1710	TGME49_243690	243690	10917	1858	2134	136	2175	1327	1047
TGME49_043730_28_1586	TGME49_243730	ROP9	36958	14122	16464	3416	27630	18569	29310
TGME49_043730_34_2379	TGME49_243730	ROP9	6286	580	226	16	444	142	410
TGME49_043730_37_1586	TGME49_243730	ROP9	40063	8971	4493	1056	9382	9285	9363
TGME49_043730_50_1586	TGME49_243730	ROP9	12899	722	1	13	83	1	1406
TGME49_043730_7_1586	TGME49_243730	ROP9	7025	920	1289	205	1039	2039	3056
TGME49_044250_39_3345	TGME49_244250	244250	17878	8150	6004	1123	9352	6184	7730
TGME49_044250_41_2676	TGME49_244250	244250	8753	1148	770	167	712	2184	2322
TGME49_044250_51_3345	TGME49_244250	244250	4910	1044	132	95	996	304	646
TGME49_044250_53_3345	TGME49_244250	244250	18435	1996	2667	199	1073	3900	1796
TGME49_044250_54_3345	TGME49_244250	244250	5325	437	72	27	592	36	62
TGME49_044530_1_2480	TGME49_244530	GRA47	40770	12362	12791	1882	16926	15934	18470
TGME49_044530_11_2480	TGME49_244530	GRA47	18908	4858	8056	1005	8153	8230	7966
TGME49_044530_32_2480	TGME49_244530	GRA47	6275	1139	871	54	1110	95	233
TGME49_044530_38_1984	TGME49_244530	GRA47	2920	370	179	11	38	258	233
TGME49_044530_53_1984	TGME49_244530	GRA47	838	111	920	66	1066	374	515
TGME49_046130_0_1449	TGME49_246130	246130	8270	2664	3213	529	3044	3015	7143
TGME49_046130_2_966	TGME49_246130	246130	460	64	1	101	184	162	1
TGME49_046130_24_966	TGME49_246130	246130	1926	1073	3811	324	4371	2921	4727
TGME49_046130_45_966	TGME49_246130	246130	28	0	0	0	0	0	0
TGME49_046130_9_1449	TGME49_246130	246130	4922	1127	930	82	1286	468	1067
TGME49_046180_22_2068	TGME49_246178;TGME49_246182	246178/246182	5456	822	936	144	385	970	798
TGME49_046180_27_2068	TGME49_246178;TGME49_246182	246178/246182	17219	1877	1059	355	2018	4099	2854
TGME49_046180_40_2068	TGME49_246178;TGME49_246182	246178/246182	16543	1115	1576	141	1032	2674	874
TGME49_046180_47_2068	TGME49_246178;TGME49_246182	246178/246182	23785	2296	2659	344	1820	1771	2258
TGME49_046180_49_2068	TGME49_246178;TGME49_246182	246178/246182	7105	276	2	10	12	26	3
TGME49_046550_13_997	TGME49_246550	ASP3	13219	259	34	14	32	0	417
TGME49_046550_27_997	TGME49_246550	ASP3	19358	423	348	23	429	234	232
TGME49_046550_28_2991	TGME49_246550	ASP3	3070	0	0	0	0	0	0
TGME49_046550_48_997	TGME49_246550	ASP3	10107	64	0	0	0	0	0
TGME49_046550_68_1994	TGME49_246550	ASP3	20609	502	18	14	1	157	2
TGME49_046710_11_1724	TGME49_246710	246710	49	0	0	0	0	0	0
TGME49_046710_14_2155	TGME49_246710	246710	7679	1460	184	62	528	355	438
TGME49_046710_15_1724	TGME49_246710	246710	10479	1200	942	103	748	521	946
TGME49_046710_19_1724	TGME49_246710	246710	3084	398	469	5	138	82	276
TGME49_046710_8_2155	TGME49_246710	246710	6188	581	91	72	685	231	782
TGME49_047220_35_3480	TGME49_247220	247220	9087	2498	1581	327	2359	3386	1583
TGME49_047220_42_3480	TGME49_247220	247220	4771	3204	4688	675	6027	5318	6206
TGME49_047220_47_3480	TGME49_247220	247220	2175	399	423	60	875	316	611
TGME49_047220_55_3480	TGME49_247220	247220	1705	286	2	107	207	186	846
TGME49_047220_68_3480	TGME49_247220	247220	3122	509	2936	244	1533	1349	2334
TGME49_047520_22_2305	TGME49_247520	WIP	2476	1149	2467	985	2993	2572	1837
TGME49_047520_3_2305	TGME49_247520	WIP	28108	7018	8293	1467	6792	7449	7955
TGME49_047520_49_1844	TGME49_247520	WIP	27875	3227	3561	484	2614	4606	6888
TGME49_047520_56_1844	TGME49_247520	WIP	0	0	0	0	0	0	0
TGME49_047520_77_1844	TGME49_247520	WIP	11689	578	728	151	725	568	515
TGME49_047530_21_1266	TGME49_247530	247530	23820	2774	1314	365	4795	2882	4552
TGME49_047530_28_1266	TGME49_247530	247530	12554	2951	3525	545	6069	3569	3940
TGME49_047530_33_1266	TGME49_247530	247530	83807	16261	13685	4416	27192	25636	27156
TGME49_047530_42_1266	TGME49_247530	247530	35244	5246	1568	306	5140	4122	5303
TGME49_047530_49_1266	TGME49_247530	247530	11430	3656	5131	1193	8867	6768	8361
TGME49_048510_125_19995	TGME49_248510	248510	42091	934	466	6	322	332	41
TGME49_048510_132_34658	TGME49_248510	248510	29525	1091	6	29	701	255	259
TGME49_048510_154_25327	TGME49_248510	248510	3465	26	0	0	0	0	0
TGME49_048510_21_21328	TGME49_248510	248510	14118	2618	580	207	2019	1058	1407
TGME49_048510_29_37324	TGME49_248510	248510	21392	3087	468	86	1083	466	1508
TGME49_048990_10_1683	TGME49_248990	248990	6529	598	244	99	205	537	162
TGME49_048990_18_1683	TGME49_248990	248990	229	19	1	0	85	0	0
TGME49_048990_20_1683	TGME49_248990	248990	16044	1532	1756	239	1141	1934	3110
TGME49_048990_23_1683	TGME49_248990	248990	8408	968	305	84	942	505	932
TGME49_048990_45_1122	TGME49_248990	248990	6255	2360	2704	1055	7673	5537	4771
TGME49_049990_38_5445	TGME49_249990	GRA70	8888	1407	578	109	956	483	338
TGME49_049990_48_5445	TGME49_249990	GRA70	5006	592	28	50	211	172	187
TGME49_049990_58_5445	TGME49_249990	GRA70	2040	120	1	35	551	171	1
TGME49_049990_64_5445	TGME49_249990	GRA70	8647	1193	764	147	1768	1093	823
TGME49_049990_80_5445	TGME49_249990	GRA70	21760	2449	940	704	3934	2114	1492
TGME49_051540_34_580	TGME49_251540	GRA9	18133	6900	6061	1027	7281	8934	7630
TGME49_051540_40_580	TGME49_251540	GRA9	7916	2023	2143	482	2478	1794	1226
TGME49_051540_45_580	TGME49_251540	GRA9	40503	6847	3935	680	5944	5123	5713
TGME49_051540_52_580	TGME49_251540	GRA9	62425	16790	16566	3857	24486	21814	27327
TGME49_051540_59_580	TGME49_251540	GRA9	14131	4977	3552	972	4788	5585	4822
TGME49_052360_12_477	TGME49_252360	ROP24	30310	3662	5178	1288	9007	8624	10972
TGME49_052360_15_954	TGME49_252360	ROP24	31011	6662	7919	1581	12617	10331	13591
TGME49_052360_21_954	TGME49_252360	ROP24	11235	1410	682	187	452	474	705
TGME49_052360_40_954	TGME49_252360	ROP24	26412	1945	1949	375	1582	830	2943
TGME49_052360_51_954	TGME49_252360	ROP24	25488	5152	7382	1495	8119	6930	7935
TGME49_052500_1_1852	TGME49_252500	252500	15433	1872	1269	154	1771	2015	1796
TGME49_052500_15_1852	TGME49_252500	252500	16591	2451	1039	169	495	629	2040
TGME49_052500_39_1389	TGME49_252500	252500	27458	3207	1866	183	2364	2201	1843
TGME49_052500_5_1852	TGME49_252500	252500	56119	4961	5999	923	6503	5443	6906
TGME49_052500_51_1389	TGME49_252500	252500	24384	889	803	215	836	1568	1098
TGME49_053130_10_546	TGME49_253130	253130	2814	70	28	1	21	1	1
TGME49_053130_16_546	TGME49_253130	253130	2263	69	0	34	572	707	30
TGME49_053130_18_546	TGME49_253130	253130	7350	785	3709	652	5082	2693	4257
TGME49_053130_4_546	TGME49_253130	253130	3455	195	0	0	1	30	1
TGME49_053130_6_546	TGME49_253130	253130	12485	626	905	119	329	538	1326
TGME49_053330_16_2370	TGME49_253330	BPK1	13089	4616	5021	1373	10057	8007	9817
TGME49_053330_17_2370	TGME49_253330	BPK1	7524	409	288	6	290	181	512
TGME49_053330_2_1896	TGME49_253330	BPK1	15580	1910	1436	207	1997	3076	1916
TGME49_053330_3_1896	TGME49_253330	BPK1	81897	11287	11125	1937	21144	17550	17525
TGME49_053330_44_1422	TGME49_253330	BPK1	0	0	0	0	0	0	0
TGME49_053330_47_1422	TGME49_253330	BPK1	547	432	1759	837	2853	3587	969
TGME49_053330_8_2370	TGME49_253330	BPK1	0	0	0	0	0	0	0
TGME49_053370_29_10318	TGME49_253370	RON4L1	16659	1601	642	112	1236	359	1664
TGME49_053370_31_3685	TGME49_253370	RON4L1	29471	2942	2205	269	2357	4058	3120
TGME49_053370_31_5896	TGME49_253370	RON4L1	41900	3214	2025	191	2629	1428	2100
TGME49_053370_37_1474	TGME49_253370	RON4L1	4018	360	41	7	267	290	210
TGME49_053370_57_3685	TGME49_253370	RON4L1	15293	627	650	67	4041	1203	1033
TGME49_054000_23_2455	TGME49_254000	GRA48	16838	2005	1317	116	1014	2857	683
TGME49_054000_49_2455	TGME49_254000	GRA48	31450	929	57	65	174	382	30
TGME49_054000_58_2455	TGME49_254000	GRA48	11222	5	27	0	0	0	0
TGME49_054000_63_2455	TGME49_254000	GRA48	8926	961	229	81	708	788	1528
TGME49_054000_7_2455	TGME49_254000	GRA48	28960	6790	5040	766	6810	6266	4585
TGME49_054070_10_996	TGME49_254070	254070	7926	2161	3781	843	7025	7720	6346
TGME49_054070_21_664	TGME49_254070	254070	2014	129	2	18	1	0	0
TGME49_054070_29_664	TGME49_254070	254070	7927	1236	307	87	764	1051	1080
TGME49_054070_3_996	TGME49_254070	254070	9521	1142	2316	187	2405	2353	1091
TGME49_054070_6_996	TGME49_254070	254070	8087	1028	1680	65	497	151	551
TGME49_054080_18_461	TGME49_254080	254080	6196	1147	151	186	272	517	815
TGME49_054080_20_461	TGME49_254080	254080	3755	2625	4034	853	7283	5195	10365
TGME49_054080_29_922	TGME49_254080	254080	7759	462	276	33	572	281	1010
TGME49_054080_36_461	TGME49_254080	254080	4357	431	102	4	1683	708	1632
TGME49_054080_5_922	TGME49_254080	254080	3158	599	628	49	1128	1377	1285
TGME49_054470_4_899	TGME49_254470	MYR1	16775	1826	4577	286	2014	1893	3520
TGME49_054470_42_1798	TGME49_254470	MYR1	0	0	0	0	0	0	0
TGME49_054470_56_1798	TGME49_254470	MYR1	23422	3857	4910	480	3460	5782	5959
TGME49_054470_89_0	TGME49_254470	MYR1	44121	7803	6649	895	8836	6322	5538
TGME49_054470_91_1798	TGME49_254470	MYR1	45569	7219	5260	455	6543	3674	3012
TGME49_054720_25_842	TGME49_254720	GRA8	4797	1744	1373	397	1266	233	1181
TGME49_054720_38_842	TGME49_254720	GRA8	18483	4390	3761	624	5328	5513	5968
TGME49_054720_53_842	TGME49_254720	GRA8	32895	7859	5448	976	6137	6855	6844
TGME49_054720_72_842	TGME49_254720	GRA8	5764	2474	4558	520	3425	4527	2563
TGME49_054720_9_842	TGME49_254720	GRA8	55290	16185	15759	3391	22224	20848	23158
TGME49_054880_1_1360	TGME49_254880	254880	2527	460	2	102	188	154	212
TGME49_054880_21_3060	TGME49_254880	254880	37089	3403	5318	818	6847	3428	6893
TGME49_054880_25_4080	TGME49_254880	254880	3295	443	327	27	312	172	221
TGME49_054880_29_1020	TGME49_254880	254880	6490	628	157	81	519	54	617
TGME49_054880_33_1020	TGME49_254880	254880	11066	1364	1821	103	739	2562	1984
TGME49_058230_2_1960	TGME49_258230	ROP20	17214	1861	1252	413	2875	652	1740
TGME49_058230_35_980	TGME49_258230	ROP20	48878	6091	6420	1170	11613	8263	10590
TGME49_058230_38_1470	TGME49_258230	ROP20	32311	3360	3696	423	6445	4719	5978
TGME49_058230_47_1470	TGME49_258230	ROP20	50357	15497	21664	5788	38354	37787	32115
TGME49_058230_8_1470	TGME49_258230	ROP20	34825	4215	3470	630	5712	3689	4123
TGME49_058360_18_3340	TGME49_258360	258360	20966	5729	8442	1512	9348	9260	10952
TGME49_058360_3_3340	TGME49_258360	258360	45189	7658	4512	1166	8719	8301	7319
TGME49_058360_3_4008	TGME49_258360	258360	30932	1823	897	90	715	1176	1556
TGME49_058360_55_3340	TGME49_258360	258360	40135	5441	2427	718	3479	5916	3607
TGME49_058360_9_3340	TGME49_258360	258360	33	0	0	0	0	0	0
TGME49_058370_1_2200	TGME49_258370	ROP28	18669	3818	7621	932	6779	7430	12706
TGME49_058370_12_1760	TGME49_258370	ROP28	35635	7439	3725	1108	6484	7301	4891
TGME49_058370_13_2200	TGME49_258370	ROP28	13441	1381	1375	103	225	296	470
TGME49_058370_25_2200	TGME49_258370	ROP28	44891	4133	2943	777	2193	6007	5813
TGME49_058370_44_1760	TGME49_258370	ROP28	10924	1123	1088	137	895	1438	1022
TGME49_058460_10_1455	TGME49_258462	258462	18046	1709	3569	573	3941	2108	1547
TGME49_058460_22_1455	TGME49_258462	258462	4710	1156	4030	870	7917	4633	2906
TGME49_058460_29_1455	TGME49_258462	258462	850	6	0	0	0	0	0
TGME49_058460_36_1455	TGME49_258462	258462	1081	41	40	0	1	98	81
TGME49_058460_4_1455	TGME49_258462	258462	1975	87	124	275	1	445	167
TGME49_058580_21_2284	TGME49_258580	ROP17	38876	2949	2833	527	5018	6153	3751
TGME49_058580_39_1713	TGME49_258580	ROP17	27799	2151	4580	666	3647	5804	3746
TGME49_058580_52_1713	TGME49_258580	ROP17	29342	4567	1869	398	3233	2929	2631
TGME49_058580_59_2284	TGME49_258580	ROP17	0	0	0	0	0	0	0
TGME49_058580_66_2284	TGME49_258580	ROP17	14626	2074	8014	955	5161	7147	8045
TGME49_058660_3_2895	TGME49_258660	ROP6	21410	4863	3159	444	2808	4119	3455
TGME49_058660_31_2316	TGME49_258660	ROP6	15973	1560	809	147	2317	430	629
TGME49_058660_39_2316	TGME49_258660	ROP6	28486	9217	9345	2526	13048	9197	14419
TGME49_058660_48_2316	TGME49_258660	ROP6	15239	2054	1612	248	2230	3076	3131
TGME49_058660_64_2316	TGME49_258660	ROP6	46492	12330	12397	1337	7933	8703	11229
TGME49_058800_13_704	TGME49_258800	ROP31	10349	561	114	29	80	56	42
TGME49_058800_15_704	TGME49_258800	ROP31	20627	2486	1401	283	2427	2982	1244
TGME49_058800_24_704	TGME49_258800	ROP31	25440	3189	3094	314	1181	1608	1640
TGME49_058800_32_352	TGME49_258800	ROP31	86282	6569	10211	1531	8411	9275	7506
TGME49_058800_8_704	TGME49_258800	ROP31	23032	4449	3482	838	5013	5720	4539
TGME49_058870_1_5466	TGME49_258870	CST7	12776	1912	393	50	253	244	947
TGME49_058870_10_5466	TGME49_258870	CST7	38362	4911	841	252	2639	2331	1454
TGME49_058870_17_5466	TGME49_258870	CST7	25789	5008	3791	544	3811	4456	3788
TGME49_058870_22_5466	TGME49_258870	CST7	6252	1414	298	131	1578	259	887
TGME49_058870_38_4555	TGME49_258870	CST7	112752	17947	3059	995	4887	4190	5060
TGME49_059830_33_818	TGME49_259830	DGK2	36168	1591	386	79	904	285	332
TGME49_059830_52_1636	TGME49_259830	DGK2	44152	2619	2700	127	1462	1501	1152
TGME49_059830_54_818	TGME49_259830	DGK2	40404	2673	162	137	391	1482	1620
TGME49_059830_83_0	TGME49_259830	DGK2	31507	734	90	2	48	152	245
TGME49_059830_96_0	TGME49_259830	DGK2	71676	3626	184	190	706	914	1220
TGME49_060520_1_1748	TGME49_260520	CST6_GRA53	7699	783	600	82	107	172	143
TGME49_060520_20_1748	TGME49_260520	CST6_GRA53	2754	477	1	21	308	141	99
TGME49_060520_33_1748	TGME49_260520	CST6_GRA53	16232	1791	1431	382	2106	1911	3530
TGME49_060520_38_1311	TGME49_260520	CST6_GRA53	9148	1601	675	166	734	799	1501
TGME49_060520_44_1311	TGME49_260520	CST6_GRA53	6337	1364	1431	214	1685	3308	1673
TGME49_061440_13_3091	TGME49_261440	ARO	6447	125	0	7	0	1	1
TGME49_061440_4_2529	TGME49_261440	ARO	6248	4	0	0	0	0	0
TGME49_061440_4_4215	TGME49_261440	ARO	10344	86	0	0	0	0	0
TGME49_061440_7_2529	TGME49_261440	ARO	22228	207	1	1	0	0	0
TGME49_061440_9_3653	TGME49_261440	ARO	4305	84	1	0	1	0	1
TGME49_061740_14_1308	TGME49_261740	ROP47	7134	994	1356	148	911	929	945
TGME49_061740_2_1308	TGME49_261740	ROP47	1145	135	0	1	2	0	135
TGME49_061740_22_1308	TGME49_261740	ROP47	0	0	0	0	0	0	0
TGME49_061740_7_1308	TGME49_261740	ROP47	0	0	0	0	0	0	0
TGME49_061740_8_1308	TGME49_261740	ROP47	19913	1518	1193	212	925	1883	1516
TGME49_061750_14_4200	TGME49_261750	RON10	26358	7800	9446	1165	6224	9161	7703
TGME49_061750_18_4200	TGME49_261750	RON10	3980	221	2	35	1159	0	3
TGME49_061750_26_3360	TGME49_261750	RON10	4343	642	152	15	493	260	39
TGME49_061750_30_4200	TGME49_261750	RON10	0	0	0	0	0	0	0
TGME49_061750_31_5040	TGME49_261750	RON10	59174	6895	4728	631	4965	4866	5828
TGME49_062050_11_1575	TGME49_262050	ROP39	24359	5258	4515	881	5547	6279	8135
TGME49_062050_14_1050	TGME49_262050	ROP39	30180	5972	14275	1761	18621	20187	18519
TGME49_062050_24_1050	TGME49_262050	ROP39	55631	9735	13593	2072	15541	13689	16573
TGME49_062050_29_1050	TGME49_262050	ROP39	18103	5727	11845	2794	16684	14113	19270
TGME49_062050_46_525	TGME49_262050	ROP39	25009	11736	25229	4360	40777	27377	36277
TGME49_062400_10_7406	TGME49_262400	262400	8932	1100	2165	129	1455	1099	1777
TGME49_062400_10_8694	TGME49_262400	262400	7642	1222	1580	180	2158	781	1977
TGME49_062400_22_8372	TGME49_262400	262400	10037	854	162	96	351	1036	2246
TGME49_062400_28_7406	TGME49_262400	262400	20902	2764	2530	139	1873	1526	1298
TGME49_062400_8_8050	TGME49_262400	262400	39495	6661	2807	490	6337	3661	3808
TGME49_062730_15_2865	TGME49_262730	ROP16	44744	6687	4744	1133	6210	6373	8309
TGME49_062730_27_2865	TGME49_262730	ROP16	19669	5169	3008	837	6535	4418	3240
TGME49_062730_35_2292	TGME49_262730	ROP16	14650	4746	4826	995	7272	5724	6417
TGME49_062730_52_2292	TGME49_262730	ROP16	11838	1552	2502	427	4422	3953	2576
TGME49_062730_75_2865	TGME49_262730	ROP16	8439	1724	87	139	938	1461	979
TGME49_062920_1_676	TGME49_262920	DEGP	10515	1145	1566	59	1317	1118	319
TGME49_062920_15_676	TGME49_262920	DEGP	13830	4232	9108	2350	11936	9742	14244
TGME49_062920_33_338	TGME49_262920	DEGP	3028	1906	2778	907	5767	7298	5116
TGME49_062920_37_676	TGME49_262920	DEGP	3097	241	1	6	1	61	0
TGME49_062920_5_676	TGME49_262920	DEGP	1083	487	3	105	378	175	752
TGME49_063220_2_932	TGME49_263220	ROP21	33357	6569	6711	1452	10069	7668	6729
TGME49_063220_42_1864	TGME49_263220	ROP21	62765	9817	17306	3726	21341	20605	20768
TGME49_063220_50_1864	TGME49_263220	ROP21	17945	1918	339	171	1488	1217	1339
TGME49_063220_70_932	TGME49_263220	ROP21	48536	9860	10260	2361	10808	10366	13878
TGME49_063220_99_0	TGME49_263220	ROP21	23863	4727	1592	954	4317	4046	3979
TGME49_064600_22_1311	TGME49_264600	264600	3079	1106	1002	210	4571	460	1424
TGME49_064600_28_1311	TGME49_264600	264600	25340	4622	5463	1339	14672	13128	11722
TGME49_064600_35_874	TGME49_264600	264600	146	0	0	0	0	0	0
TGME49_064600_36_1311	TGME49_264600	264600	200	155	0	4	47	50	0
TGME49_064600_5_1311	TGME49_264600	264600	7268	2162	2668	401	4655	5113	4129
TGME49_064660_13_2432	TGME49_264660	CST1	6500	1111	1420	582	2109	2009	2267
TGME49_064660_21_2736	TGME49_264660	CST1	0	0	0	0	0	0	0
TGME49_064660_24_1824	TGME49_264660	CST1	27269	4494	2045	756	7330	5313	6368
TGME49_064660_25_3952	TGME49_264660	CST1	1580	618	637	39	483	941	365
TGME49_064660_30_2128	TGME49_264660	CST1	105823	19610	10727	3309	18593	16336	22703
TGME49_066050_1_842	TGME49_266050	266050	2579	1274	1118	185	3082	2902	2534
TGME49_066050_23_842	TGME49_266050	266050	16403	1992	4644	384	1816	1462	2241
TGME49_066050_30_842	TGME49_266050	266050	20374	4454	2818	643	3533	2498	4189
TGME49_066050_33_842	TGME49_266050	266050	23549	3539	1509	410	2553	2211	1333
TGME49_066050_6_842	TGME49_266050	266050	0	0	0	0	0	0	0
TGME49_066430_0_720	TGME49_266435	266435	185	0	0	0	0	0	0
TGME49_066430_16_480	TGME49_266435	266435	2653	345	14	0	230	26	0
TGME49_066430_21_480	TGME49_266435	266435	14908	2126	236	193	1070	813	1473
TGME49_066430_26_480	TGME49_266435	266435	4201	143	73	1	0	0	0
TGME49_066440_10_1138	TGME49_266435	266435	11025	435	1	6	29	39	2
TGME49_066440_12_2276	TGME49_266435	266435	1159	70	0	1	0	31	20
TGME49_066440_15_1138	TGME49_266435	266435	20560	3122	574	133	1821	2126	1386
TGME49_066440_23_1138	TGME49_266435	266435	7675	923	1282	239	1315	1476	2048
TGME49_066440_67_2276	TGME49_266435	266435	11410	1245	501	91	559	436	797
TGME49_067740_3_1100	TGME49_267740	267740	9315	1788	831	190	511	815	1064
TGME49_067740_39_550	TGME49_267740	267740	14583	1869	3492	264	2343	2530	2811
TGME49_067740_49_550	TGME49_267740	267740	5808	673	5	8	550	3	111
TGME49_068760_12_2152	TGME49_268760	268760	12062	1868	1250	172	2098	1147	1395
TGME49_068760_23_2152	TGME49_268760	268760	155102	46337	38612	5973	54397	42448	49060
TGME49_068760_28_2152	TGME49_268760	268760	63635	6945	5317	654	3724	4167	4829
TGME49_068760_41_2152	TGME49_268760	268760	11946	2608	2811	597	5142	3751	6334
TGME49_068760_7_2152	TGME49_268760	268760	130408	17006	9267	1667	10814	9129	9958
TGME49_068790_17_942	TGME49_268790	GRA58	5801	2290	5808	1126	8819	5420	9926
TGME49_068790_20_942	TGME49_268790	GRA58	9420	2868	1184	392	2837	2057	3202
TGME49_068790_25_942	TGME49_268790	GRA58	7143	1006	143	81	1434	692	700
TGME49_068790_29_942	TGME49_268790	GRA58	8612	5867	10667	1114	8055	7165	8708
TGME49_068790_9_942	TGME49_268790	GRA58	1713	576	63	110	312	371	15
TGME49_068900_1_4644	TGME49_268900	GRA10	64110	673	88	188	267	997	928
TGME49_068900_18_3096	TGME49_268900	GRA10	55298	12500	13244	2076	21352	15539	19591
TGME49_068900_2_3096	TGME49_268900	GRA10	33540	728	164	112	2084	614	935
TGME49_068900_27_3870	TGME49_268900	GRA10	26151	791	1	5	0	0	36
TGME49_068900_76_3870	TGME49_268900	GRA10	16270	102	0	0	0	0	2
TGME49_068970_13_1269	TGME49_268970	268970	6221	925	1530	142	398	348	1091
TGME49_068970_17_1269	TGME49_268970	268970	14106	2870	1599	672	2857	5054	7125
TGME49_068970_20_1269	TGME49_268970	268970	49920	6102	6101	1038	5344	6712	9708
TGME49_068970_44_846	TGME49_268970	268970	37713	11315	20935	4762	44554	32553	34804
TGME49_068970_9_1269	TGME49_268970	268970	44100	8822	7335	1671	14601	11169	12663
TGME49_069460_14_1728	TGME49_269460	EFPP	33526	3679	1410	400	2031	2432	3204
TGME49_069460_21_3456	TGME49_269460	EFPP	19896	585	154	119	667	224	161
TGME49_069460_41_6048	TGME49_269460	EFPP	65503	7066	5893	921	5423	8563	4571
TGME49_069460_5_5184	TGME49_269460	EFPP	23569	6759	14322	1368	10585	9379	12999
TGME49_069460_6_864	TGME49_269460	EFPP	12682	1107	421	35	666	261	116
TGME49_069690_1_1502	TGME49_269690	GRA29	7280	2198	2243	285	4727	3732	2557
TGME49_069690_14_2253	TGME49_269690	GRA29	82598	15546	15685	3207	20175	27005	18083
TGME49_069690_18_1502	TGME49_269690	GRA29	7479	1643	1192	241	3968	3349	4114
TGME49_069690_40_2253	TGME49_269690	GRA29	46487	10582	10471	2421	13080	11028	18983
TGME49_069690_9_2253	TGME49_269690	GRA29	28342	5527	6936	814	7776	8165	7909
TGME49_069880_13_771	TGME49_269885	TLN1	3451	601	747	8	33	728	314
TGME49_069880_18_771	TGME49_269885	TLN1	289	19	0	0	0	0	0
TGME49_069880_21_771	TGME49_269885	TLN1	6982	715	412	46	347	294	273
TGME49_069880_3_771	TGME49_269885	TLN1	1408	197	41	4	294	113	187
TGME49_069880_7_771	TGME49_269885	TLN1	9995	3304	6618	1240	9465	10823	10437
TGME49_069890_23_810	TGME49_269885	TLN1	7098	2044	791	135	684	531	1851
TGME49_069890_28_810	TGME49_269885	TLN1	4339	457	605	112	172	157	573
TGME49_069890_55_0	TGME49_269885	TLN1	22522	1316	358	147	1450	773	1604
TGME49_069890_59_0	TGME49_269885	TLN1	0	0	0	0	0	0	0
TGME49_069890_73_0	TGME49_269885	TLN1	3639	931	1334	112	1027	1022	518
TGME49_069920_0_6762	TGME49_269920	269920	42621	3739	4011	626	3210	2004	1502
TGME49_069920_20_8232	TGME49_269920	269920	20949	753	77	17	45	65	684
TGME49_069920_25_8232	TGME49_269920	269920	25069	1190	67	95	3280	514	715
TGME49_069920_4_8232	TGME49_269920	269920	14114	470	33	13	525	4	370
TGME49_069920_5_5880	TGME49_269920	269920	17893	1238	592	217	1379	364	1279
TGME49_069950_24_4930	TGME49_269950	GRA61	23147	866	147	2	3	131	4
TGME49_069950_44_4930	TGME49_269950	GRA61	17618	991	236	0	163	72	236
TGME49_069950_76_4930	TGME49_269950	GRA61	6483	191	2	0	0	0	4
TGME49_069950_82_4930	TGME49_269950	GRA61	5455	557	2	1	48	0	3
TGME49_069950_9_4930	TGME49_269950	GRA61	4898	343	1	1	2	0	0
TGME49_070200_27_2950	TGME49_270200	270200	12252	1139	396	182	1765	1766	1619
TGME49_070200_52_2360	TGME49_270200	270200	6049	1583	1545	240	3711	2943	2935
TGME49_070200_53_2950	TGME49_270200	270200	555	232	447	157	873	639	1027
TGME49_070200_63_2360	TGME49_270200	270200	7111	540	40	62	297	289	338
TGME49_070200_70_1770	TGME49_270200	270200	8735	464	360	199	991	1232	322
TGME49_070240_1_1659	TGME49_270240	MAG1	23486	7422	6160	1689	13269	11550	12158
TGME49_070240_10_1659	TGME49_270240	MAG1	9988	1964	1520	579	1756	3128	1737
TGME49_070240_14_1659	TGME49_270240	MAG1	19109	2341	1289	306	1052	2152	694
TGME49_070240_45_1659	TGME49_270240	MAG1	45792	6805	4607	769	5855	4280	3466
TGME49_070240_57_1106	TGME49_270240	MAG1	23585	2397	2009	468	3548	1545	1157
TGME49_070250_10_1868	TGME49_270250	GRA1	6225	19	1	1	0	0	0
TGME49_070250_14_1868	TGME49_270250	GRA1	7689	31	1	0	0	0	0
TGME49_070250_21_1868	TGME49_270250	GRA1	1731	0	0	0	0	0	0
TGME49_070250_22_1401	TGME49_270250	GRA1	23297	151	243	0	50	0	8
TGME49_070250_6_1868	TGME49_270250	GRA1	9338	70	2	0	0	0	0
TGME49_070320_105_1065	TGME49_270320	PPM3C	11274	1329	1037	152	2302	1090	941
TGME49_070320_34_2130	TGME49_270320	PPM3C	33806	3432	1913	231	1773	2554	4047
TGME49_070320_48_1065	TGME49_270320	PPM3C	4932	754	218	67	57	681	40
TGME49_070320_62_1065	TGME49_270320	PPM3C	28502	1954	1499	82	671	1561	738
TGME49_070320_68_3195	TGME49_270320	PPM3C	38217	2383	1139	206	1518	1490	2293
TGME49_070700_19_2584	TGME49_270700	MYR2	54773	7946	10823	2483	12695	10011	14988
TGME49_070700_2_2584	TGME49_270700	MYR2	22989	2830	2527	499	4136	4912	2732
TGME49_070700_26_2584	TGME49_270700	MYR2	24314	5272	12225	1088	10691	9044	9110
TGME49_070700_43_2584	TGME49_270700	MYR2	16378	2155	170	249	1736	1213	1232
TGME49_070700_65_1938	TGME49_270700	MYR2	19598	3076	2061	282	3069	3337	1986
TGME49_070920_14_1040	TGME49_270920	ROP32	56219	5099	7954	1053	7654	6193	9893
TGME49_070920_27_1040	TGME49_270920	ROP32	9033	2756	2353	206	3686	1489	1773
TGME49_070920_28_520	TGME49_270920	ROP32	40448	7438	7053	1723	9022	5711	9835
TGME49_070920_38_520	TGME49_270920	ROP32	20307	3088	909	264	1502	3054	758
TGME49_070920_9_520	TGME49_270920	ROP32	40253	2794	3388	936	6639	3870	5237
TGME49_071270_2_5028	TGME49_271270	271270	11727	1562	629	104	1869	1529	535
TGME49_071270_24_5028	TGME49_271270	271270	2723	128	14	36	325	0	273
TGME49_071270_6_5028	TGME49_271270	271270	27123	1051	59	23	223	34	141
TGME49_071270_71_4190	TGME49_271270	271270	0	0	0	0	0	0	0
TGME49_071270_9_5028	TGME49_271270	271270	5167	738	652	190	1639	806	663
TGME49_072420_113_5300	TGME49_272420	LCAT	32243	7311	3340	1108	7528	6346	10150
TGME49_072420_124_5300	TGME49_272420	LCAT	11863	1953	498	288	484	1411	619
TGME49_072420_32_4240	TGME49_272420	LCAT	8599	2261	2004	904	5811	3928	6205
TGME49_072420_67_3180	TGME49_272420	LCAT	2914	886	909	148	3164	760	1031
TGME49_072420_95_5300	TGME49_272420	LCAT	36948	5041	1606	329	1756	1905	2025
TGME49_072460_0_2550	TGME49_272460	GRA72	619	4	0	0	0	0	1
TGME49_072460_12_2550	TGME49_272460	GRA72	47	0	0	0	0	0	0
TGME49_072460_21_2550	TGME49_272460	GRA72	69	0	0	0	0	0	0
TGME49_072460_45_2040	TGME49_272460	GRA72	949	40	0	0	0	0	0
TGME49_072460_46_2550	TGME49_272460	GRA72	20497	2070	1307	275	1389	1599	1795
TGME49_073860_21_950	TGME49_273860	273860	7697	1438	876	280	1278	894	524
TGME49_073860_29_950	TGME49_273860	273860	8377	227	93	5	1	590	121
TGME49_073860_3_1425	TGME49_273860	273860	13651	1181	2805	397	6384	3724	2289
TGME49_073860_32_950	TGME49_273860	273860	6287	929	847	217	908	806	848
TGME49_073860_34_950	TGME49_273860	273860	15749	2734	1002	247	2131	539	1630
TGME49_073980_1_882	TGME49_273980	273980	9840	3616	5277	962	9398	8661	12577
TGME49_073980_18_588	TGME49_273980	273980	315	152	0	0	3	34	1
TGME49_073980_39_588	TGME49_273980	273980	5013	1309	977	521	2245	3916	1871
TGME49_073980_6_882	TGME49_273980	273980	3485	282	375	64	614	281	2
TGME49_073980_8_882	TGME49_273980	273980	2339	419	611	49	430	362	389
TGME49_075440_1_2500	TGME49_275440	GRA6	7429	2002	980	193	922	2140	1422
TGME49_075440_24_2500	TGME49_275440	GRA6	12665	5676	4130	1102	5888	3986	5378
TGME49_075440_27_2500	TGME49_275440	GRA6	6627	1952	2338	223	1526	1598	1474
TGME49_075440_7_2500	TGME49_275440	GRA6	12538	2491	1822	700	4152	4144	3483
TGME49_075440_79_1875	TGME49_275440	GRA6	1509	559	215	29	341	373	254
TGME49_075460_19_1034	TGME49_275460	275460	14081	5407	3704	777	5338	5303	7786
TGME49_075460_25_1034	TGME49_275460	275460	9758	3275	1493	403	2273	4272	2870
TGME49_075460_29_1034	TGME49_275460	275460	13886	2388	2274	727	4967	2721	3856
TGME49_075460_34_1034	TGME49_275460	275460	1011	521	538	15	548	868	579
TGME49_075460_47_1034	TGME49_275460	275460	29698	6162	4602	1036	7107	5957	5486
TGME49_075470_21_1480	TGME49_275470	GRA15	24330	3738	3018	1089	5353	5664	2509
TGME49_075470_28_740	TGME49_275470	GRA15	28960	11627	21910	3735	34508	26708	23810
TGME49_075470_35_1480	TGME49_275470	GRA15	5323	923	658	115	2334	2075	332
TGME49_075470_4_1480	TGME49_275470	GRA15	1061	229	107	67	93	55	224
TGME49_075470_40_740	TGME49_275470	GRA15	43846	8086	12678	2602	28708	19207	25200
TGME49_075860_26_674	TGME49_275860	GRA12B	14199	2206	1903	157	2518	1381	1216
TGME49_075860_39_1348	TGME49_275860	GRA12B	0	0	0	0	0	0	0
TGME49_075860_41_1348	TGME49_275860	GRA12B	21292	5146	2046	635	3640	3173	2586
TGME49_075860_46_674	TGME49_275860	GRA12B	12562	4165	2536	653	3623	4483	2515
TGME49_075860_55_1348	TGME49_275860	GRA12B	35483	3467	2507	467	4847	3511	2733
TGME49_076130_1_5616	TGME49_276130	CPC2	3649	236	483	16	423	1	544
TGME49_076130_10_8736	TGME49_276130	CPC2	8046	478	170	124	233	69	310
TGME49_076130_22_6864	TGME49_276130	CPC2	5942	389	3	4	100	715	243
TGME49_076130_43_6864	TGME49_276130	CPC2	16463	1831	1271	222	1162	2115	1708
TGME49_076130_6_5616	TGME49_276130	CPC2	178266	13424	8255	1333	9737	9355	8227
TGME49_076210_23_433	TGME49_276210	276210	25868	2104	573	11	807	577	191
TGME49_076210_26_433	TGME49_276210	276210	12701	2905	665	246	1718	435	1870
TGME49_076210_3_1299	TGME49_276210	276210	4373	37	0	0	0	0	0
TGME49_076210_33_866	TGME49_276210	276210	2201	131	1	0	0	2	1
TGME49_076210_37_866	TGME49_276210	276210	8250	1807	878	159	2048	989	676
TGME49_077230_19_489	TGME49_277230	277230	1222	74	2	0	0	130	61
TGME49_077230_2_978	TGME49_277230	277230	4739	756	618	37	1168	1145	952
TGME49_077230_21_978	TGME49_277230	277230	4424	614	308	125	905	150	972
TGME49_077230_5_489	TGME49_277230	277230	3046	726	1010	141	431	71	1298
TGME49_077230_50_489	TGME49_277230	277230	1277	72	446	34	829	383	112
TGME49_077240_18_3250	TGME49_277240	NTPase I	6884	4111	11556	2383	19967	15984	14709
TGME49_077240_39_3250	TGME49_277240	NTPase I	730	177	615	41	1393	689	458
TGME49_077240_43_3250	TGME49_277240	NTPase I	1397	123	130	1	231	184	61
TGME49_077240_7_3250	TGME49_277240	NTPase I	931	815	1640	359	3056	1758	2971
TGME49_077240_72_2600	TGME49_277240	NTPase I	4685	1883	4916	1047	6674	8048	7204
TGME49_077270_12_930	TGME49_277270	NTPase II	17761	4210	19419	2281	18910	15361	16492
TGME49_077270_29_930	TGME49_277270	NTPase II	98985	26058	38851	7108	59518	53232	57909
TGME49_077270_39_930	TGME49_277270	NTPase II	3827	2040	6007	1251	6399	9539	7085
TGME49_077270_51_930	TGME49_277270	NTPase II	42802	10987	28169	5024	42410	47365	35148
TGME49_077270_7_1395	TGME49_277270	NTPase II	77160	15287	25504	5251	44116	38217	38955
TGME49_077720_11_1432	TGME49_277720	277720	9875	1295	1591	167	2768	2729	3185
TGME49_077720_32_1432	TGME49_277720	277720	5867	1083	1206	70	978	851	754
TGME49_077720_67_716	TGME49_277720	277720	9752	1112	194	8	353	178	338
TGME49_077720_89_1432	TGME49_277720	277720	994	25	1	0	0	0	0
TGME49_078510_3_2826	TGME49_278510	PPM3F	38914	5843	3462	556	4013	4403	3873
TGME49_078510_44_2826	TGME49_278510	PPM3F	32723	5121	8803	2128	12942	11121	8357
TGME49_078510_57_1884	TGME49_278510	PPM3F	50439	3218	835	543	3459	3396	2504
TGME49_078510_67_1884	TGME49_278510	PPM3F	22596	2443	3454	460	6161	3034	2489
TGME49_078510_7_2826	TGME49_278510	PPM3F	10027	1156	578	140	1882	1065	651
TGME49_079350_24_972	TGME49_279350	279350	10743	2220	4698	876	8919	6463	3864
TGME49_079350_31_972	TGME49_279350	279350	9443	3476	4119	656	5101	5648	4384
TGME49_079350_35_972	TGME49_279350	279350	9337	1803	2239	513	4858	3269	3328
TGME49_079350_45_972	TGME49_279350	279350	9592	1411	1501	154	1455	1634	952
TGME49_079350_7_972	TGME49_279350	279350	4562	1058	48	170	2319	1816	1412
TGME49_079420_24_507	TGME49_279420	279420	17381	1818	1570	187	2502	917	3061
TGME49_079420_25_507	TGME49_279420	279420	12221	1366	716	114	812	1310	1660
TGME49_079420_28_1014	TGME49_279420	279420	2229	550	292	117	407	1080	218
TGME49_079420_30_507	TGME49_279420	279420	14036	4744	6992	1255	10172	12499	6798
TGME49_079420_54_1014	TGME49_279420	279420	21434	4365	5095	581	6248	5785	6664
TGME49_080380_14_1140	TGME49_280380	280380	25971	7668	15648	2776	25535	22569	21354
TGME49_080380_31_570	TGME49_280380	280380	2401	791	965	301	313	310	440
TGME49_080380_41_1140	TGME49_280380	280380	35403	5706	2121	802	2768	2503	5328
TGME49_080380_43_570	TGME49_280380	280380	14297	4961	2483	1224	10035	7117	8226
TGME49_080380_7_1710	TGME49_280380	280380	51151	15465	16830	2714	19971	21062	22420
TGME49_080480_1_942	TGME49_280480	280480	9494	766	703	43	1660	408	2052
TGME49_080480_18_942	TGME49_280480	280480	0	0	0	0	0	0	0
TGME49_080480_2_1256	TGME49_280480	280480	6698	662	131	15	383	1	2
TGME49_080480_4_942	TGME49_280480	280480	3118	522	78	15	414	440	341
TGME49_080480_8_942	TGME49_280480	280480	4407	102	93	9	9	21	160
TGME49_080670_1_1872	TGME49_280670	280670	9148	1263	1396	108	1480	888	1329
TGME49_080670_1_2496	TGME49_280670	280670	4046	401	4	20	553	161	304
TGME49_080670_33_1248	TGME49_280670	280670	17727	1914	1391	357	3654	3074	4290
TGME49_080670_42_1248	TGME49_280670	280670	13098	2101	2402	555	1885	2070	1223
TGME49_080670_9_2496	TGME49_280670	280670	12800	248	285	17	38	161	7
TGME49_081670_10_963	TGME49_281675	ROP45	9922	2756	1110	284	2259	2709	2584
TGME49_081670_12_963	TGME49_281675	ROP45	11323	46	1	0	0	0	0
TGME49_081670_19_963	TGME49_281675	ROP45	5699	1790	548	228	2160	1991	697
TGME49_081670_27_642	TGME49_281675	ROP45	429	125	0	0	0	15	8
TGME49_081670_36_642	TGME49_281675	ROP45	15270	4236	4098	567	3578	4339	4827
TGME49_081780_1_753	TGME49_281675	ROP45	5223	953	903	177	1000	715	516
TGME49_081780_14_753	TGME49_281675	ROP45	17246	4088	6293	950	7684	4722	5772
TGME49_081780_17_753	TGME49_281675	ROP45	16	0	0	0	0	0	0
TGME49_081790_105_1832	TGME49_281675	ROP45	18813	2432	1370	144	2023	2184	2183
TGME49_081790_14_1832	TGME49_281675	ROP45	39041	9199	6301	1273	7805	9997	7747
TGME49_081790_30_1832	TGME49_281675	ROP45	19197	2239	2686	306	4729	2832	5941
TGME49_081790_42_1832	TGME49_281675	ROP45	15196	2544	2072	371	1407	3516	3884
TGME49_081790_76_1832	TGME49_281675	ROP45	14536	1799	1558	347	2838	2456	2408
TGME49_082060_21_1644	TGME49_282055	PP2CHN	5577	603	3	44	372	669	105
TGME49_082060_22_2740	TGME49_282055	PP2CHN	18588	8567	7175	1416	11662	10641	12135
TGME49_082060_24_2740	TGME49_282055	PP2CHN	8737	2172	1202	590	6790	2933	1275
TGME49_082060_25_1644	TGME49_282055	PP2CHN	2353	109	49	9	0	1	166
TGME49_082060_28_2740	TGME49_282055	PP2CHN	3889	924	236	193	1988	354	843
TGME49_082170_15_2175	TGME49_282170	282170	10027	28	0	0	134	192	123
TGME49_082170_22_2175	TGME49_282170	282170	8417	41	0	7	70	0	0
TGME49_082170_30_1305	TGME49_282170	282170	11364	105	24	0	1	50	9
TGME49_082170_42_1305	TGME49_282170	282170	9538	50	0	0	0	0	0
TGME49_082170_45_1305	TGME49_282170	282170	11628	165	1	0	23	1	0
TGME49_085290_10_930	TGME49_285290	285290	23252	2863	3856	801	6785	6971	5423
TGME49_085290_17_930	TGME49_285290	285290	5049	345	428	65	227	134	307
TGME49_085290_27_930	TGME49_285290	285290	25671	2895	2931	599	4654	2551	3348
TGME49_085290_30_930	TGME49_285290	285290	16739	1260	619	144	598	1181	898
TGME49_085290_48_930	TGME49_285290	285290	97075	2431	2337	416	4072	3617	2288
TGME49_086450_14_872	TGME49_286450	GRA5	13816	5864	728	316	1819	4541	2630
TGME49_086450_20_872	TGME49_286450	GRA5	4905	519	154	70	305	184	209
TGME49_086450_26_872	TGME49_286450	GRA5	10514	1294	195	11	762	432	353
TGME49_086450_27_872	TGME49_286450	GRA5	4151	256	2	1	50	0	0
TGME49_086450_34_872	TGME49_286450	GRA5	45021	8195	2764	675	3778	5381	3835
TGME49_088000_2_1910	TGME49_288000	288000	16294	2636	1505	193	2806	2042	2380
TGME49_088000_23_1528	TGME49_288000	288000	10373	753	1	158	466	520	522
TGME49_088000_29_1528	TGME49_288000	288000	5696	821	1332	255	819	1121	1164
TGME49_088000_32_1528	TGME49_288000	288000	1106	131	0	0	0	0	0
TGME49_088000_8_1910	TGME49_288000	288000	15367	3494	5400	599	8071	7545	7016
TGME49_088650_13_1395	TGME49_288650	GRA12	1896	135	1	0	1	22	2
TGME49_088650_13_1860	TGME49_288650	GRA12	13674	7384	99	44	316	232	240
TGME49_088650_18_1395	TGME49_288650	GRA12	30086	5778	239	39	74	428	205
TGME49_088650_31_1860	TGME49_288650	GRA12	13401	2510	347	11	50	39	67
TGME49_088650_6_1395	TGME49_288650	GRA12	39603	6159	1718	83	828	950	539
TGME49_088840_22_1344	TGME49_288840	GRA18	54055	25183	32845	5815	46249	38121	43250
TGME49_088840_33_1344	TGME49_288840	GRA18	23199	5715	8927	2549	17152	10949	14519
TGME49_088840_5_1344	TGME49_288840	GRA18	24908	5037	4638	1058	7502	5929	9520
TGME49_088840_72_672	TGME49_288840	GRA18	36330	7453	10848	1272	13120	14385	11015
TGME49_088840_9_1344	TGME49_288840	GRA18	49113	4017	4039	495	4685	5366	3355
TGME49_089380_0_896	TGME49_289380	GRA39	13757	200	0	0	0	2	1
TGME49_089380_14_896	TGME49_289380	GRA39	12067	163	487	106	351	347	121
TGME49_089380_15_2688	TGME49_289380	GRA39	6235	1746	937	440	2266	1794	1580
TGME49_089380_29_896	TGME49_289380	GRA39	59851	4932	480	126	1507	1129	1392
TGME49_089380_80_1792	TGME49_289380	GRA39	29245	912	6	3	103	116	31
TGME49_089540_43_2577	TGME49_289540	SFP1	0	0	0	0	0	0	0
TGME49_089540_48_1718	TGME49_289540	SFP1	17884	4852	3982	988	6927	7028	7252
TGME49_089540_49_2577	TGME49_289540	SFP1	87554	11392	12154	2100	13919	14059	13166
TGME49_089540_5_2577	TGME49_289540	SFP1	16595	4154	3161	543	5257	2875	3731
TGME49_089540_93_1718	TGME49_289540	SFP1	25159	2269	1126	112	729	1185	2693
TGME49_090700_16_1905	TGME49_290700	GRA25	104684	13698	3875	648	4287	4319	4736
TGME49_090700_2_1905	TGME49_290700	GRA25	23375	4504	569	115	755	603	669
TGME49_090700_32_1270	TGME49_290700	GRA25	46418	7170	1431	226	1727	1036	2070
TGME49_090700_44_1270	TGME49_290700	GRA25	75325	31704	4172	1121	9812	9650	10246
TGME49_090700_56_1270	TGME49_290700	GRA25	28152	6802	1375	311	2456	2763	1817
TGME49_091630_16_867	TGME49_291630	291630	1849	116	1	2	233	338	28
TGME49_091630_20_867	TGME49_291630	291630	10167	920	174	14	310	403	328
TGME49_091630_43_578	TGME49_291630	291630	7248	896	25	82	360	57	369
TGME49_091630_5_867	TGME49_291630	291630	19	0	0	0	0	0	0
TGME49_091630_9_867	TGME49_291630	291630	10816	2417	3537	557	3738	4006	4670
TGME49_091960_12_1010	TGME49_291960	ROP40	17186	7367	10849	2219	17881	15343	12412
TGME49_091960_23_1515	TGME49_291960	ROP40	13479	956	523	256	698	654	532
TGME49_091960_3_1515	TGME49_291960	ROP40	11021	1154	331	201	1229	1074	379
TGME49_091960_32_1010	TGME49_291960	ROP40	16096	3103	1642	1042	3084	5134	7186
TGME49_091960_9_1515	TGME49_291960	ROP40	21559	7759	7285	1160	10913	10849	10193
TGME49_094200_1_3924	TGME49_294200	G6PD	0	0	0	0	0	0	0
TGME49_094200_16_2943	TGME49_294200	G6PD	0	0	0	0	0	0	0
TGME49_094200_22_3597	TGME49_294200	G6PD	0	0	0	0	0	0	0
TGME49_094200_5_3270	TGME49_294200	G6PD	0	0	0	0	0	0	0
TGME49_094200_6_4905	TGME49_294200	G6PD	0	0	0	0	0	0	0
TGME49_094560_1_1269	TGME49_294560	ROP37	0	0	0	0	0	0	0
TGME49_094560_22_846	TGME49_294560	ROP37	0	0	0	0	0	0	0
TGME49_094560_28_846	TGME49_294560	ROP37	0	0	0	0	0	0	0
TGME49_094560_41_1269	TGME49_294560	ROP37	0	0	0	0	0	0	0
TGME49_094560_9_1269	TGME49_294560	ROP37	0	0	0	0	0	0	0
TGME49_094630_22_1276	TGME49_294630	294630	13547	1260	360	53	746	748	306
TGME49_094630_25_957	TGME49_294630	294630	285	12	0	0	0	0	0
TGME49_094630_4_1276	TGME49_294630	294630	6411	614	1745	35	258	542	672
TGME49_094630_4_957	TGME49_294630	294630	3858	615	425	472	2694	2492	1195
TGME49_094630_8_638	TGME49_294630	294630	3755	201	61	1	0	62	564
TGME49_094790_1_1473	TGME49_294790	MIC19	0	0	0	0	0	0	0
TGME49_094790_19_1473	TGME49_294790	MIC19	0	0	0	0	0	0	0
TGME49_094790_20_1473	TGME49_294790	MIC19	0	0	0	0	0	0	0
TGME49_094790_29_1473	TGME49_294790	MIC19	0	0	0	0	0	0	0
TGME49_094790_39_982	TGME49_294790	MIC19	0	0	0	0	0	0	0
TGME49_094970_62_853	TGME49_294970	294970	12560	4772	3808	716	9425	6541	5583
TGME49_094970_78_853	TGME49_294970	294970	46800	14208	12215	2886	20119	16865	20119
TGME49_094970_86_853	TGME49_294970	294970	448	238	1	1	1	16	2
TGME49_094970_90_0	TGME49_294970	294970	40	0	0	0	0	0	0
TGME49_094970_94_0	TGME49_294970	294970	10824	10304	12572	2160	20046	17068	17181
TGME49_094980_21_406	TGME49_294980	294980	0	0	0	0	0	0	0
TGME49_094980_24_406	TGME49_294980	294980	0	0	0	0	0	0	0
TGME49_094980_25_406	TGME49_294980	294980	0	0	0	0	0	0	0
TGME49_094980_26_406	TGME49_294980	294980	0	0	0	0	0	0	0
TGME49_094980_3_812	TGME49_294980	294980	0	0	0	0	0	0	0
TGME49_095110_11_7668	TGME49_295110	ROP7	0	0	0	0	0	0	0
TGME49_095110_16_7384	TGME49_295110	ROP7	0	0	0	0	0	0	0
TGME49_095110_19_4544	TGME49_295110	ROP7	0	0	0	0	0	0	0
TGME49_095110_25_4260	TGME49_295110	ROP7	0	0	0	0	0	0	0
TGME49_095110_27_7384	TGME49_295110	ROP7	0	0	0	0	0	0	0
TGME49_097070_11_2712	TGME49_297070	CARP	1	0	0	0	0	0	0
TGME49_097070_22_2034	TGME49_297070	CARP	0	0	0	0	0	0	0
TGME49_097070_30_2712	TGME49_297070	CARP	0	0	0	0	0	0	0
TGME49_097070_35_2034	TGME49_297070	CARP	0	0	0	0	0	0	0
TGME49_097070_55_2034	TGME49_297070	CARP	16	0	0	0	0	0	0
TGME49_097880_23_1392	TGME49_297880	GRA23	14361	3231	2940	536	2195	3759	3719
TGME49_097880_24_1856	TGME49_297880	GRA23	5969	1277	2173	77	972	429	572
TGME49_097880_32_1856	TGME49_297880	GRA23	16707	1614	1429	370	2394	2693	2328
TGME49_097880_35_1856	TGME49_297880	GRA23	6431	980	152	133	664	1323	1507
TGME49_097880_38_1856	TGME49_297880	GRA23	13084	4363	2892	501	2912	4366	4518
TGME49_097900_11_813	TGME49_297900	GRA83	12230	2617	3619	587	3434	4725	4753
TGME49_097900_21_1626	TGME49_297900	GRA83	12250	2135	819	157	1718	1197	901
TGME49_097900_21_813	TGME49_297900	GRA83	5358	1123	1726	307	2748	2100	1397
TGME49_097900_52_813	TGME49_297900	GRA83	5317	612	280	52	311	177	311
TGME49_097900_83_0	TGME49_297900	GRA83	6273	2296	4167	869	7211	11069	6714
TGME49_097960_10_9548	TGME49_297960	RON6	9296	685	4	33	203	27	128
TGME49_097960_21_7843	TGME49_297960	RON6	57570	13364	22910	2663	27991	22092	21740
TGME49_097960_24_7161	TGME49_297960	RON6	65090	14660	14576	2335	17578	17161	16506
TGME49_097960_3_7843	TGME49_297960	RON6	17380	1922	2263	198	4046	956	2160
TGME49_097960_8_7161	TGME49_297960	RON6	30521	1211	752	76	1377	468	882
TGME49_099060_10_1139	TGME49_299060	NHE2	64	0	0	0	0	0	0
TGME49_099060_14_1139	TGME49_299060	NHE2	0	0	0	0	0	0	0
TGME49_099060_64_0	TGME49_299060	NHE2	9	0	0	0	0	0	0
TGME49_099060_67_1139	TGME49_299060	NHE2	0	0	0	0	0	0	0
TGME49_099060_74_1139	TGME49_299060	NHE2	16	0	0	0	0	0	0
TGME49_099780_29_2598	TGME49_299780	299780	22	0	0	0	0	0	0
TGME49_099780_40_3464	TGME49_299780	299780	64878	3545	1124	79	1383	982	440
TGME49_099780_42_2598	TGME49_299780	299780	29505	1549	330	11	132	421	491
TGME49_099780_47_2598	TGME49_299780	299780	24047	1653	221	34	277	437	410
TGME49_099780_52_2598	TGME49_299780	299780	3141	203	2	0	0	0	0
TGME49_100100_14_9936	TGME49_300100	RON2	31448	772	8	92	620	6	768
TGME49_100100_22_10764	TGME49_300100	RON2	3116	156	0	5	1	0	3
TGME49_100100_27_11178	TGME49_300100	RON2	18667	22	65	3	0	15	26
TGME49_100100_27_11592	TGME49_300100	RON2	0	0	0	0	0	0	0
TGME49_100100_47_11178	TGME49_300100	RON2	13664	391	67	33	92	269	3
TGME49_100220_106_5305	TGME49_300220	300220	18422	237	96	7	52	0	350
TGME49_100220_111_5305	TGME49_300220	300220	24289	1108	9	41	473	324	357
TGME49_100220_112_5305	TGME49_300220	300220	15675	1830	999	54	1605	822	554
TGME49_100220_45_6366	TGME49_300220	300220	12696	535	33	12	3	36	2
TGME49_100220_55_6366	TGME49_300220	300220	17856	5122	4150	892	7822	5903	7696
TGME49_104720_3_726	TGME49_304720	304720	6612	1245	895	124	746	374	448
TGME49_104720_31_726	TGME49_304720	304720	9104	1685	1240	109	1721	1697	642
TGME49_104720_44_726	TGME49_304720	304720	10213	525	103	385	561	95	20
TGME49_104720_73_0	TGME49_304720	304720	6155	750	469	7	933	522	495
TGME49_104720_8_1452	TGME49_304720	304720	2045	971	302	68	1245	364	316
TGME49_104740_14_4482	TGME49_304740	ROP35_WNG1	50652	9310	5051	690	6859	6650	8445
TGME49_104740_43_3735	TGME49_304740	ROP35_WNG1	12452	3402	2796	523	5257	3663	2186
TGME49_104740_76_3735	TGME49_304740	ROP35_WNG1	14184	4027	2021	783	2867	4765	4080
TGME49_104950_18_2400	TGME49_304955	PPM11C	0	0	0	0	0	0	0
TGME49_104950_20_3200	TGME49_304955	PPM11C	8548	2482	978	828	5600	3816	2838
TGME49_104950_25_3200	TGME49_304955	PPM11C	2828	525	2263	612	4842	4200	4058
TGME49_104950_37_3200	TGME49_304955	PPM11C	23331	11857	17229	3815	23352	26361	26654
TGME49_104950_5_3200	TGME49_304955	PPM11C	9290	390	106	40	590	111	834
TGME49_104960_1_10276	TGME49_304955	PPM11C	36235	4118	3469	780	9050	4070	7462
TGME49_104960_16_10276	TGME49_304955	PPM11C	27503	7871	11477	2005	16943	15440	12127
TGME49_104960_27_7707	TGME49_304955	PPM11C	7823	883	481	98	1170	1083	793
TGME49_104960_52_6973	TGME49_304955	PPM11C	25016	1518	2068	491	3728	3181	3949
TGME49_104960_52_8441	TGME49_304955	PPM11C	16747	1388	1810	272	1560	2690	997
TGME49_105250_2_2274	TGME49_305250	305250	10817	2986	3283	961	7149	8125	7280
TGME49_105250_3_1516	TGME49_305250	305250	6178	1641	2505	983	12200	7029	7571
TGME49_105250_64_758	TGME49_305250	305250	2068	656	894	215	1406	1382	342
TGME49_105250_70_758	TGME49_305250	305250	2620	330	62	6	103	390	32
TGME49_105250_8_2274	TGME49_305250	305250	7120	186	275	51	1125	62	4
TGME49_105270_11_1676	TGME49_305270	305270	15236	1533	2286	326	5121	3178	5328
TGME49_105270_11_838	TGME49_305270	305270	0	0	0	0	0	0	0
TGME49_105270_112_0	TGME49_305270	305270	54971	4700	3999	760	4889	3835	4156
TGME49_105270_16_1676	TGME49_305270	305270	20573	2673	873	336	2169	2736	1427
TGME49_105270_80_0	TGME49_305270	305270	33255	5367	3580	604	6644	3194	3530
TGME49_105590_12_744	TGME49_305590	305590	2035	75	6	1	39	32	4
TGME49_105590_14_744	TGME49_305590	305590	9617	432	29	11	161	2	132
TGME49_105590_35_372	TGME49_305590	305590	6607	1002	8	2	200	435	560
TGME49_105590_45_372	TGME49_305590	305590	4393	97	0	0	0	2	0
TGME49_105590_6_744	TGME49_305590	305590	7860	436	11	21	1	158	301
TGME49_106060_30_10479	TGME49_306060	RON8	57817	3858	854	170	926	239	1212
TGME49_106060_31_12974	TGME49_306060	RON8	160683	2951	338	66	725	1561	1038
TGME49_106060_34_14471	TGME49_306060	RON8	22441	54	0	0	132	1	13
TGME49_106060_48_9481	TGME49_306060	RON8	8886	1053	45	122	1055	124	1073
TGME49_106060_55_12475	TGME49_306060	RON8	60850	2090	767	13	559	585	700
TGME49_106560_118_0	TGME49_306560	306560	28607	1669	1200	207	1185	305	900
TGME49_106560_126_0	TGME49_306560	306560	16972	1593	810	114	1018	613	1045
TGME49_106560_77_0	TGME49_306560	306560	13505	7	0	0	0	0	0
TGME49_106560_81_910	TGME49_306560	306560	63298	184	12	2	24	8	24
TGME49_106560_92_0	TGME49_306560	306560	3157	163	152	12	3	1	317
TGME49_106890_21_736	TGME49_306890	306890	8871	2390	2476	604	2998	3804	3419
TGME49_106890_64_1472	TGME49_306890	306890	5766	1535	2417	590	3432	3053	4080
TGME49_106890_73_736	TGME49_306890	306890	3868	1043	402	70	871	699	364
TGME49_106890_74_1472	TGME49_306890	306890	15706	2107	389	21	291	1982	1171
TGME49_106890_91_736	TGME49_306890	306890	1148	746	87	67	333	830	744
TGME49_108950_0_1554	TGME49_308950	308950	16214	3798	3196	855	7947	6487	5175
TGME49_108950_28_518	TGME49_308950	308950	12823	5499	5616	1409	7482	7673	10238
TGME49_108950_3_1036	TGME49_308950	308950	19501	8254	14697	2227	21191	18621	19144
TGME49_108950_30_1036	TGME49_308950	308950	9376	1387	824	429	3167	2543	1899
TGME49_108950_42_518	TGME49_308950	308950	105805	24134	27588	5759	46716	32993	38606
TGME49_108970_2_2644	TGME49_308970	GRA12D	29825	7713	5175	1963	13685	9976	8786
TGME49_108970_29_1983	TGME49_308970	GRA12D	12108	2525	419	322	1799	2777	1370
TGME49_108970_41_1983	TGME49_308970	GRA12D	17975	4331	2914	454	3096	4536	2096
TGME49_108970_49_1983	TGME49_308970	GRA12D	70786	17270	19579	2777	24896	17748	21460
TGME49_108970_59_1983	TGME49_308970	GRA12D	12017	3899	3516	1096	7773	8360	4217
TGME49_109560_15_2391	TGME49_309560	309560	21087	2879	1823	302	1771	1522	1505
TGME49_109560_20_2391	TGME49_309560	309560	6881	1429	2571	526	3624	4356	4772
TGME49_109560_38_1594	TGME49_309560	309560	8660	4647	8870	1250	11783	11074	14831
TGME49_109560_42_1594	TGME49_309560	309560	8115	585	78	129	256	512	313
TGME49_109590_17_1935	TGME49_309590	ROP1	8011	1667	594	40	396	5	202
TGME49_109590_41_1935	TGME49_309590	ROP1	34281	4716	778	312	2673	1684	1979
TGME49_109590_51_1935	TGME49_309590	ROP1	74438	12467	4514	822	6842	7251	7272
TGME49_109590_58_1935	TGME49_309590	ROP1	71869	6594	2365	345	3058	2565	1741
TGME49_109590_85_1935	TGME49_309590	ROP1	55717	16844	9075	1592	16843	12141	12857
TGME49_109600_17_1485	TGME49_309600	GRA71	14594	1631	799	166	1936	1369	612
TGME49_109600_24_1188	TGME49_309600	GRA71	11650	1308	278	3	790	183	473
TGME49_109600_26_891	TGME49_309600	GRA71	3292	402	45	13	694	20	181
TGME49_109600_6_1485	TGME49_309600	GRA71	9869	380	483	40	739	804	150
TGME49_109600_7_1188	TGME49_309600	GRA71	32049	4449	1971	365	3362	3295	4215
TGME49_109760_0_1796	TGME49_309760	GRA55	29605	6208	4860	753	5815	8754	6614
TGME49_109760_15_1796	TGME49_309760	GRA55	24899	6251	3482	624	4467	4659	5847
TGME49_109760_16_1796	TGME49_309760	GRA55	22495	3039	543	131	606	1139	870
TGME49_109760_32_1347	TGME49_309760	GRA55	35164	4732	2042	442	3301	3903	2365
TGME49_109760_38_1347	TGME49_309760	GRA55	141408	24816	15837	3892	22749	23546	23229
TGME49_110010_29_1894	TGME49_310010	RON1	36517	3535	824	271	1448	616	833
TGME49_110010_37_1894	TGME49_310010	RON1	37716	5610	3363	577	4631	4732	3932
TGME49_110010_72_947	TGME49_310010	RON1	14002	2188	277	99	429	948	460
TGME49_110010_93_0	TGME49_310010	RON1	12594	331	91	5	7	1	182
TGME49_110010_99_0	TGME49_310010	RON1	312	65	69	1	372	39	29
TGME49_110740_13_1084	TGME49_310740	310740	12289	919	76	152	574	232	273
TGME49_110740_28_542	TGME49_310740	310740	9420	1293	520	139	1991	865	1166
TGME49_110740_37_542	TGME49_310740	310740	11376	1829	1223	206	2628	2044	1828
TGME49_110740_40_542	TGME49_310740	310740	15153	3471	3056	864	5143	2423	2299
TGME49_110740_41_542	TGME49_310740	310740	19467	1296	1030	105	286	1763	508
TGME49_110780_13_1732	TGME49_310780	GRA4	20791	6463	2039	285	3470	2431	2832
TGME49_110780_18_1732	TGME49_310780	GRA4	32887	7194	4834	637	5103	4381	6232
TGME49_110780_24_1732	TGME49_310780	GRA4	16217	2739	1400	121	2724	1063	610
TGME49_110780_29_1732	TGME49_310780	GRA4	26875	11146	4214	659	7867	7666	4812
TGME49_110780_3_2165	TGME49_310780	GRA4	48895	10948	5366	758	6067	6924	7783
TGME49_110790_19_1214	TGME49_310790	CST9	36341	4807	5616	603	4613	6567	4163
TGME49_110790_24_1214	TGME49_310790	CST9	1665	568	206	170	1724	1430	923
TGME49_110790_27_1214	TGME49_310790	CST9	6525	1096	37	139	901	730	748
TGME49_110790_30_1214	TGME49_310790	CST9	14985	2673	3312	486	4781	2672	2583
TGME49_110790_33_1214	TGME49_310790	CST9	5734	1092	661	59	1008	1160	985
TGME49_111470_14_5460	TGME49_311470	RON5	86763	731	842	16	97	10	490
TGME49_111470_19_7371	TGME49_311470	RON5	43689	603	1016	112	515	607	2147
TGME49_111470_21_7371	TGME49_311470	RON5	51156	956	649	383	1680	3710	3553
TGME49_111470_30_6006	TGME49_311470	RON5	26085	1568	659	57	157	270	919
TGME49_111470_7_7644	TGME49_311470	RON5	12662	42	0	0	0	0	0
TGME49_112270_12_1101	TGME49_312270	ROP13	60437	13447	10836	2273	15663	16650	15987
TGME49_112270_13_1468	TGME49_312270	ROP13	42244	6162	3664	558	3485	3229	4805
TGME49_112270_24_1101	TGME49_312270	ROP13	27006	5498	3106	809	4015	5671	6188
TGME49_112270_31_1101	TGME49_312270	ROP13	15389	4039	5732	766	4305	4439	4795
TGME49_112270_8_1468	TGME49_312270	ROP13	35097	6614	7188	1311	10989	11264	8509
TGME49_112420_21_3552	TGME49_312420	GRA38	17203	1107	2	4	3	2	3
TGME49_112420_27_4440	TGME49_312420	GRA38	24736	5502	3095	549	2469	3214	5200
TGME49_112420_30_3552	TGME49_312420	GRA38	73505	15231	6940	1849	15403	8172	10429
TGME49_112420_50_4440	TGME49_312420	GRA38	5744	105	0	1	0	2	3
TGME49_113330_12_6696	TGME49_313330	ROP27	11834	740	5	10	396	2	119
TGME49_113330_19_6696	TGME49_313330	ROP27	26694	2819	1273	286	1933	3740	2730
TGME49_113330_26_5580	TGME49_313330	ROP27	203841	56231	62896	11576	79767	68381	70121
TGME49_113330_29_6696	TGME49_313330	ROP27	19221	1626	1512	93	941	1130	208
TGME49_113330_51_6696	TGME49_313330	ROP27	36096	3639	2015	678	4138	4062	3602
TGME49_113440_28_2396	TGME49_313440	GRA59	14550	1529	271	58	285	1009	79
TGME49_113440_35_2396	TGME49_313440	GRA59	12247	2017	708	317	698	2495	2379
TGME49_113440_41_2396	TGME49_313440	GRA59	5110	462	277	3	188	372	697
TGME49_113440_53_2396	TGME49_313440	GRA59	13717	2543	2650	263	1390	1673	1746
TGME49_113440_61_2396	TGME49_313440	GRA59	21941	2696	8123	1232	6231	7038	10789
TGME49_114250_14_648	TGME49_314250	BRP1	41142	14858	22412	5192	29636	22907	32997
TGME49_114250_17_648	TGME49_314250	BRP1	9688	1208	1249	65	1266	579	513
TGME49_114250_21_648	TGME49_314250	BRP1	5247	230	70	15	161	93	69
TGME49_114250_26_648	TGME49_314250	BRP1	6772	723	263	26	94	606	255
TGME49_114250_30_648	TGME49_314250	BRP1	7918	972	946	274	1675	1136	959
TGME49_114260_20_1581	TGME49_314260	314260	111	0	0	0	0	0	0
TGME49_114260_25_1581	TGME49_314260	314260	11177	2549	2287	531	6061	4304	4623
TGME49_114260_27_1581	TGME49_314260	314260	9006	547	4	10	180	171	606
TGME49_114260_4_1581	TGME49_314260	314260	26679	6997	7922	718	12882	9585	7719
TGME49_114260_9_1581	TGME49_314260	314260	48446	15523	13686	2776	20389	18352	23054
TGME49_114500_16_8760	TGME49_314500	SUB2	23476	1554	529	440	2680	1809	2334
TGME49_114500_18_6935	TGME49_314500	SUB2	38124	4077	3500	1136	4567	6324	5507
TGME49_114500_25_7300	TGME49_314500	SUB2	29556	2310	2144	590	3091	3294	3296
TGME49_114500_25_8395	TGME49_314500	SUB2	27662	4842	4027	549	3464	5646	4217
TGME49_114500_35_9490	TGME49_314500	SUB2	39573	4032	3689	794	4431	8506	6107
TGME49_115160_16_7800	TGME49_315160	RASP2	21536	5237	7554	821	8863	7069	3764
TGME49_115160_4_5525	TGME49_315160	RASP2	57031	4652	1936	263	1889	1434	987
TGME49_115160_4_6500	TGME49_315160	RASP2	10545	160	1	0	2	14	1
TGME49_115160_4_8775	TGME49_315160	RASP2	13684	2784	834	191	1178	838	844
TGME49_115160_8_8775	TGME49_315160	RASP2	8005	1015	777	70	1723	409	1354
TGME49_115210_13_6509	TGME49_315210	315210	9998	951	621	45	849	301	882
TGME49_115210_14_6226	TGME49_315210	315210	9736	887	937	163	1620	1324	1475
TGME49_115210_2_5094	TGME49_315210	315210	6741	405	92	142	225	191	910
TGME49_115210_27_5943	TGME49_315210	315210	6262	462	19	86	851	321	880
TGME49_115210_8_6226	TGME49_315210	315210	17074	2098	4241	332	3630	2552	2814
TGME49_115220_1_2682	TGME49_315220	ROP14	23155	211	1	0	17	0	40
TGME49_115220_11_3278	TGME49_315220	ROP14	7791	374	422	68	86	433	297
TGME49_115220_2_2980	TGME49_315220	ROP14	23994	1705	2404	154	2037	1190	3091
TGME49_115220_21_4172	TGME49_315220	ROP14	10128	1006	1676	112	1085	1473	729
TGME49_115220_24_2682	TGME49_315220	ROP14	67912	1556	371	136	392	1082	593
TGME49_115470_22_3230	TGME49_315470	315470	33578	4037	2741	485	3028	3164	2384
TGME49_115470_36_3230	TGME49_315470	315470	15999	968	546	130	564	1618	671
TGME49_115470_44_3230	TGME49_315470	315470	22027	2164	230	199	1314	537	1121
TGME49_115470_65_3230	TGME49_315470	315470	35548	2584	2022	354	3527	1580	2168
TGME49_115470_73_3230	TGME49_315470	315470	16796	1292	750	139	1118	1946	1348
TGME49_115490_13_3035	TGME49_315490	ROP10	886	0	0	0	0	0	0
TGME49_115490_15_2428	TGME49_315490	ROP10	34206	5211	6796	1810	13258	10486	11031
TGME49_115490_20_3035	TGME49_315490	ROP10	45546	8807	10155	2069	11711	11568	14454
TGME49_115490_4_3035	TGME49_315490	ROP10	26703	1912	2103	84	787	1285	2136
TGME49_115490_45_2428	TGME49_315490	ROP10	1989	301	3	27	2	307	604
TGME49_115910_18_888	TGME49_315910	315910	25979	3301	718	480	2161	2758	3656
TGME49_115910_24_444	TGME49_315910	315910	6631	1740	3491	155	2977	479	2431
TGME49_115910_26_888	TGME49_315910	315910	5281	973	175	180	1500	1151	2429
TGME49_115910_45_444	TGME49_315910	315910	27952	7498	12764	2198	18037	14833	20365
TGME49_115910_50_444	TGME49_315910	315910	633	273	97	23	314	8	45
TGME49_116250_10_2324	TGME49_316250	GRA45	13152	2147	16	114	199	637	666
TGME49_116250_15_2324	TGME49_316250	GRA45	6485	796	269	5	121	156	85
TGME49_116250_22_2324	TGME49_316250	GRA45	19520	2243	960	111	181	608	1009
TGME49_116250_30_2324	TGME49_316250	GRA45	10045	1425	278	42	544	249	995
TGME49_116250_40_2324	TGME49_316250	GRA45	31170	4468	1729	399	2291	2815	1450
TGME49_116280_12_1796	TGME49_316280	316280	8707	1101	581	432	1402	995	932
TGME49_116280_19_1796	TGME49_316280	316280	0	0	0	0	0	0	0
TGME49_116280_22_1796	TGME49_316280	316280	6370	1317	1498	350	2200	2063	2724
TGME49_116280_29_1796	TGME49_316280	316280	21994	4080	3243	846	4504	4520	4165
TGME49_116280_6_1796	TGME49_316280	316280	238	290	6	38	6	0	495
TGME49_118520_19_1944	TGME49_318525	318525	9737	1335	1533	333	2419	3032	2968
TGME49_118520_43_2430	TGME49_318525	318525	2839	1509	1457	134	839	1126	832
TGME49_118520_47_1458	TGME49_318525	318525	11066	1577	1129	324	1157	2626	1987
TGME49_118520_53_2430	TGME49_318525	318525	10479	1562	4238	487	3071	1531	3336
TGME49_118520_65_1458	TGME49_318525	318525	20257	4895	5074	1146	10858	14115	8416
TGME49_118530_11_6342	TGME49_318525	318525	4112	991	843	335	2954	1166	1546
TGME49_118530_21_6342	TGME49_318525	318525	11576	1247	1212	243	1300	3603	1013
TGME49_118530_30_6342	TGME49_318525	318525	25204	2614	7325	766	4240	3963	1852
TGME49_118530_37_6342	TGME49_318525	318525	1013	150	2	1	22	130	439
TGME49_118530_44_6342	TGME49_318525	318525	26120	2214	993	166	812	874	1733
TGME49_119340_13_1400	TGME49_319340	CST5_GRA52	0	0	0	0	0	0	0
TGME49_119340_15_2800	TGME49_319340	CST5_GRA52	25291	100	102	0	0	0	0
TGME49_119340_21_1680	TGME49_319340	CST5_GRA52	18551	196	0	0	1	17	1
TGME49_119340_30_1400	TGME49_319340	CST5_GRA52	64925	657	1977	200	366	156	304
TGME49_119340_6_2800	TGME49_319340	CST5_GRA52	25424	330	1	9	0	45	202
TGME49_120630_1_1088	TGME49_320630	320630	5923	982	77	30	81	108	23
TGME49_120630_18_1088	TGME49_320630	320630	4687	543	825	120	1915	1713	44
TGME49_120630_32_1088	TGME49_320630	320630	19957	3071	2473	328	1633	1881	2166
TGME49_120630_68_2176	TGME49_320630	320630	11475	2693	1272	592	3232	3252	3386
TGME49_120630_89_2176	TGME49_320630	320630	27295	6507	8106	1437	7953	8994	7400
TGME49_121650_13_5642	TGME49_321650	RON13	119166	21116	18662	2639	17266	16920	17799
TGME49_121650_20_1736	TGME49_321650	RON13	8774	410	0	0	0	0	0
TGME49_121650_32_4774	TGME49_321650	RON13	39336	975	2	29	133	173	60
TGME49_121650_35_5642	TGME49_321650	RON13	25670	346	1	43	2	31	2
TGME49_121650_9_5642	TGME49_321650	RON13	86933	7232	2698	427	4220	2605	2595

## Sheet: 4B.Normalised Counts
GUIDE	GENE	IDENTITY	PLASMID	INOCULUM	PECS_1	PECS_2	PECS_3	PECS_4	PECS_5
TGME49_000010_0_2028	TGME49_200010	GRA20	4946.58	6199.48	5085.35	6192.21	7784.74	5765.15	8038.22
TGME49_000010_73_1352	TGME49_200010	GRA20	2387.59	628.181	744.98	354.591	345.179	520.772	121.262
TGME49_000010_87_1352	TGME49_200010	GRA20	5787.71	10117.1	11511.9	16613.2	13756.9	12822.8	11467.6
TGME49_000010_9_2028	TGME49_200010	GRA20	2982.95	3554.32	7256.18	3887.37	3800.44	7345.33	3704.01
TGME49_000360_0_1047	TGME49_200360	200360	2725.59	4722.99	6330.41	7630.27	7325.08	9675.64	7543.06
TGME49_000360_21_698	TGME49_200360	200360	1469.95	1196.41	3813.37	2232.61	977.429	1263.39	1143.72
TGME49_000360_26_698	TGME49_200360	200360	2427.31	1388.8	1496.37	1864.89	1382.45	1645.04	3872.12
TGME49_000360_31_698	TGME49_200360	200360	1986.41	8267.47	8762.81	10079.6	7180.24	9387.99	8469.99
TGME49_001130_12_1256	TGME49_201130	ROP33	1047.19	797.306	1051.43	1628.49	3068.45	906.181	3168.44
TGME49_001130_21_628	TGME49_201130	ROP33	7317.77	5154.3	2994.02	3788.87	3411.03	3692.4	2755.96
TGME49_001130_52_628	TGME49_201130	ROP33	1979.22	1763.74	1230.95	919.31	2404.98	1878.16	1539.66
TGME49_001130_59_0	TGME49_201130	ROP33	989.609	927.059	642.401	715.749	854.275	271.666	519.039
TGME49_001130_60_628	TGME49_201130	ROP33	2936.97	1932.86	902.695	1595.66	1228.94	723.816	1243.86
TGME49_001180_137_3484	TGME49_201180	MSF	1895.12	853.681	128.224	393.99	225.494	231.245	36.7461
TGME49_001180_56_4355	TGME49_201180	MSF	1941.1	2567.31	5759.81	2738.23	3156.05	2151.71	3717.79
TGME49_001180_71_3484	TGME49_201180	MSF	2495.55	5161.46	4228.82	4898.61	5655.56	3792.99	5408.11
TGME49_001180_89_3484	TGME49_201180	MSF	1519.53	2456.35	8498.67	5056.21	2466.56	6471.11	4245.1
TGME49_001180_9_4355	TGME49_201180	MSF	5043.34	5842.44	4009.56	5391.1	4450.9	5963.5	4822.01
TGME49_001520_30_700	TGME49_201520	PPM3G	2669.21	3191.01	3404.34	5279.47	4524.62	5004.67	6673.1
TGME49_001520_33_1400	TGME49_201520	PPM3G	2316.55	2997.73	3644.12	1477.46	1202.06	1545.39	2031.14
TGME49_001520_36_2100	TGME49_201520	PPM3G	6702.68	8903.7	5396.94	9232.5	6187.2	8396.27	6960.64
TGME49_001520_41_2100	TGME49_201520	PPM3G	2278.83	3415.62	3739	6468	3262.72	3557.98	2935.1
TGME49_001520_72_700	TGME49_201520	PPM3G	2976.82	3350.3	4789.16	5180.97	6912.25	5598.77	6650.13
TGME49_001630_14_698	TGME49_201630	PPM3H	1564.32	1592.82	4407.05	3519.64	4100.52	3830.59	3233.66
TGME49_001630_21_349	TGME49_201630	PPM3H	6475.04	8792.74	8492.26	6868.56	10343.2	10132.5	7528.37
TGME49_001630_4_698	TGME49_201630	PPM3H	2224.59	6011.56	5411.04	7301.95	11161.9	8028.72	7588.08
TGME49_001630_6_698	TGME49_201630	PPM3H	809.014	2105.57	6786.88	7551.48	4845.51	3853.15	7962.89
TGME49_001630_9_698	TGME49_201630	PPM3H	1096.77	2615.63	7183.09	5693.16	5541.94	3827.77	4587.76
TGME49_002200_23_4275	TGME49_202200	202200	7619.39	3174.91	5645.69	4064.66	5341.6	4333.5	5496.3
TGME49_002200_27_3420	TGME49_202200	202200	1445.83	2071.56	1021.94	1667.89	1186.44	1636.58	1824.45
TGME49_002200_29_2565	TGME49_202200	202200	2735.72	1807.59	764.213	499.054	806.574	1098.88	1378.9
TGME49_002200_54_2565	TGME49_202200	202200	2471.96	442.053	26.927	45.9655	34.6914	216.205	24.8036
TGME49_002200_55_4275	TGME49_202200	202200	2092.91	562.857	53.854	387.424	122.287	328.067	192.917
TGME49_002420_44_435	TGME49_202420	202420	1499.01	2165.52	2405.48	2606.9	2662.56	2462.86	2586.93
TGME49_002420_46_435	TGME49_202420	202420	1002.14	905.582	1154.01	2633.17	2406.71	1144.01	2733.91
TGME49_002420_48_435	TGME49_202420	202420	462.617	598.651	351.333	623.818	185.599	420.19	181.893
TGME49_002610_12_1644	TGME49_202610	PPM3D	1260.04	1318.11	2574.73	827.379	3144.77	1520.95	1792.29
TGME49_002610_15_1644	TGME49_202610	PPM3D	4897.4	9173.94	19713.1	15024.2	15698.7	11013.3	14446.7
TGME49_002610_21_548	TGME49_202610	PPM3D	886.583	1110.5	847.559	1076.91	1041.61	1504.97	2129.44
TGME49_002610_22_1096	TGME49_202610	PPM3D	1003.6	912.741	1206.59	577.852	720.713	1770.06	978.366
TGME49_002610_5_1644	TGME49_202610	PPM3D	4543.94	5025.44	6104.73	4970.84	8260.88	8866.28	7620.23
TGME49_002620_12_1569	TGME49_202620	GRA64	9745.35	9664.32	14813.7	17099.2	14562.6	16900.6	18765.3
TGME49_002620_19_1569	TGME49_202620	GRA64	5652.03	4872.43	8625.61	7807.57	8009.37	5550.83	6400.26
TGME49_002620_28_1569	TGME49_202620	GRA64	4850.35	5624.99	9469.32	9304.73	6508.1	12615.1	10345
TGME49_002620_39_1569	TGME49_202620	GRA64	2748.25	2951.2	4374.99	3887.37	5814.27	5132.52	6163.25
TGME49_002620_52_1569	TGME49_202620	GRA64	5886.34	8497.44	7449.8	8989.54	9976.37	8601.19	10386.3
TGME49_002780_105_4145	TGME49_202780	ROP25	2725.19	2161.05	3097.89	1543.13	1380.72	1398.75	1854.76
TGME49_002780_28_4145	TGME49_202780	ROP25	4338.02	4535.07	3708.23	4990.54	5315.58	4845.81	3136.28
TGME49_002780_37_4145	TGME49_202780	ROP25	2631.63	3258.13	4968.67	4110.63	2781.38	2543.7	3589.18
TGME49_002780_7_4974	TGME49_202780	ROP25	1967.62	4385.63	9176.97	5016.81	7833.31	8467.71	7950.03
TGME49_002780_95_3316	TGME49_202780	ROP25	1651.48	1472.91	746.262	814.246	240.238	737.917	863.534
TGME49_003290_13_1347	TGME49_203290	GRA34	1200.73	2544.04	2419.58	4898.61	2684.24	3687.7	7625.74
TGME49_003290_24_1347	TGME49_203290	GRA34	2045.32	1759.26	7842.16	3224.15	4881.07	2700.68	2813.84
TGME49_003290_42_1347	TGME49_203290	GRA34	1472.35	2917.19	3665.92	4044.96	4694.61	3132.15	5450.37
TGME49_003290_5_1347	TGME49_203290	GRA34	8354.56	17199.8	33244.6	30790.3	31544	30687	31937.9
TGME49_003310_1_1000	TGME49_203310	GRA7	4657.09	5276	3029.93	5811.35	4132.61	3414.16	3346.65
TGME49_003310_27_500	TGME49_203310	GRA7	1502.21	3738.66	5539.27	4130.33	3161.25	4160.53	4960.73
TGME49_003310_29_500	TGME49_203310	GRA7	5282.85	11577.5	10759.3	13192.1	13932	12668.7	9471.32
TGME49_003310_5_1000	TGME49_203310	GRA7	3406.39	4818.74	6715.08	5693.16	4206.33	7873.62	5311.65
TGME49_003600_16_3095	TGME49_203600	CST2_GRA47	2426.24	4597.71	5094.33	4603.12	4894.95	4196.26	2419.73
TGME49_003600_21_3095	TGME49_203600	CST2_GRA47	2788.5	7914	6951.01	6802.9	5993.8	8074.78	6058.52
TGME49_003600_3_3095	TGME49_203600	CST2_GRA47	2265.77	9556.94	12282.6	7695.94	6661.61	11689.2	9129.58
TGME49_003600_41_3095	TGME49_203600	CST2_GRA47	2303.49	4232.61	3767.21	3834.84	2855.1	3910.49	4102.71
TGME49_003600_53_2476	TGME49_203600	CST2_GRA47	1173.94	1872.01	1161.71	1116.31	920.188	1123.33	1270.5
TGME49_003790_21_903	TGME49_203790	203790	3712.13	10797.2	20419.6	19660.1	19108	18835.2	16045.2
TGME49_003790_38_1806	TGME49_203790	203790	4515.82	3880.94	6243.21	7085.25	6253.98	3841.87	4140.37
TGME49_003790_69_903	TGME49_203790	203790	2801.96	4088.54	9298.79	6881.69	6207.15	7073.66	4472.01
TGME49_003790_86_1806	TGME49_203790	203790	3089.85	2712.27	3632.58	4616.25	6496.82	2826.64	4512.43
TGME49_003790_92_1806	TGME49_203790	203790	1171.27	1130.19	550.08	1681.02	1068.49	623.234	725.736
TGME49_003930_19_1422	TGME49_203930	203930	318.674	306.932	332.099	380.857	686.889	501.971	1041.75
TGME49_003930_2_948	TGME49_203930	203930	2180.34	2405.34	1482.27	1884.59	1329.55	1266.21	1805.15
TGME49_003930_42_948	TGME49_203930	203930	771.562	413.418	14.1046	367.724	955.747	91.1821	30.3156
TGME49_003930_9_1422	TGME49_203930	203930	582.703	259.505	673.175	72.2315	56.3734	109.042	273.759
TGME49_003990_2_2550	TGME49_203990	ROP12	5645.37	10989.6	19731.1	20159.2	22795.7	16009.5	16558.7
TGME49_003990_37_2040	TGME49_203990	ROP12	1129.82	1531.08	1600.23	2482.14	2664.3	1452.33	1752.79
TGME49_003990_55_2040	TGME49_203990	ROP12	667.736	433.999	1.28224	137.897	53.7716	130.663	188.324
TGME49_003990_6_2550	TGME49_203990	ROP12	1962.02	2210.27	5893.16	5075.91	2228.92	6057.5	4425.15
TGME49_003990_63_2040	TGME49_203990	ROP12	14590.2	42878.2	92885.3	97591.3	95083.8	91834.4	110286
TGME49_004320_10_1720	TGME49_204320	204320	4449.44	1243.83	300.044	781.414	195.139	547.092	531.9
TGME49_004320_27_1720	TGME49_204320	204320	2661.75	3305.55	3537.69	4852.64	7791.68	4608.92	3917.14
TGME49_004320_35_1290	TGME49_204320	204320	3194.34	4644.24	4062.13	4813.25	5379.76	4705.75	1794.13
TGME49_004320_38_1290	TGME49_204320	204320	3058.66	3325.24	5114.84	6093.71	4183.78	3906.73	5645.13
TGME49_004320_7_1720	TGME49_204320	204320	923.235	533.327	379.542	269.227	646.994	483.171	90.9467
TGME49_004340_23_3556	TGME49_204340	GRA54	5300.7	4459.9	6565.06	2409.91	3607.03	3857.85	4598.78
TGME49_004340_30_3556	TGME49_204340	GRA54	3930.45	4600.39	3245.34	4557.15	5766.57	4346.66	3399.94
TGME49_004340_77_4445	TGME49_204340	GRA54	1311.35	1998.19	447.501	1759.82	2225.45	945.661	2202.93
TGME49_004340_92_4445	TGME49_204340	GRA54	2786.63	4694.35	6007.28	7984.87	8827.21	7338.75	7108.54
TGME49_004340_95_4445	TGME49_204340	GRA54	7902.74	11339.5	11705.5	17631.1	13076.9	15441.7	14904.2
TGME49_005250_10_2660	TGME49_205250	ROP18	4234.06	3063.95	612.909	709.182	127.491	517.952	421.662
TGME49_005250_2_2660	TGME49_205250	ROP18	5762.12	8823.16	8166.57	9882.58	6186.34	5885.47	8647.29
TGME49_005250_28_2660	TGME49_205250	ROP18	2911.38	1748.53	1161.71	105.064	15.6111	2.82006	120.344
TGME49_005250_35_2660	TGME49_205250	ROP18	1988.95	1709.15	14.1046	19.6995	133.562	6.58015	2.75596
TGME49_005250_42_2128	TGME49_205250	ROP18	1646.28	238.923	3.84671	19.6995	163.049	100.582	62.4684
TGME49_005360_18_6288	TGME49_205360	205360	6107.99	2357.02	674.457	4819.81	3746.67	2578.48	3431.17
TGME49_005360_28_4192	TGME49_205360	205360	1226.32	873.368	2177.24	1444.63	1793.54	1487.11	821.276
TGME49_005360_31_5764	TGME49_205360	205360	1246.97	381.204	1014.25	65.665	143.969	87.422	769.832
TGME49_005360_46_6288	TGME49_205360	205360	1761.84	956.588	511.613	39.399	350.383	504.791	590.694
TGME49_005360_9_6288	TGME49_205360	205360	4366.27	6842.87	10432.3	5555.26	6437.85	5941.87	7792.94
TGME49_007610_15_958	TGME49_207610	ROP36	3949.64	8821.37	21819.8	20323.3	20951	21693.8	19178.7
TGME49_007610_22_958	TGME49_207610	ROP36	1007.07	768.671	1724.61	643.517	202.077	440.87	1386.25
TGME49_007610_37_958	TGME49_207610	ROP36	3650.29	2106.46	3115.84	4005.57	2906.27	2936.63	1246.61
TGME49_007610_46_479	TGME49_207610	ROP36	2766.77	3151.64	1291.21	2035.62	1254.09	1541.63	2172.62
TGME49_007610_47_958	TGME49_207610	ROP36	1219.65	946.745	585.982	105.064	744.997	711.596	1246.61
TGME49_007700_0_1416	TGME49_207700	ROP22	915.505	758.828	597.523	400.557	888.966	143.823	455.652
TGME49_007700_24_1416	TGME49_207700	ROP22	1742.51	647.867	166.691	348.025	804.839	384.469	168.114
TGME49_007700_35_1416	TGME49_207700	ROP22	1145.81	752.564	370.567	623.818	622.71	391.989	1486.38
TGME49_007700_5_1888	TGME49_207700	ROP22	1635.75	3858.57	10652.8	10046.7	12115.1	9917.22	8615.13
TGME49_007700_52_1416	TGME49_207700	ROP22	820.209	1484.55	1901.56	3532.78	2602.72	2483.54	1831.8
TGME49_008070_0_11223	TGME49_208070	208070	520.194	615.653	1378.41	374.291	405.022	750.137	656.837
TGME49_008070_17_11223	TGME49_208070	208070	866.324	654.131	2.56447	39.399	277.531	110.923	409.719
TGME49_008070_29_10836	TGME49_208070	208070	466.082	576.28	221.827	144.463	652.197	144.763	250.792
TGME49_008070_44_10449	TGME49_208070	208070	1215.25	474.267	88.4744	52.532	138.765	209.625	66.1431
TGME49_008370_15_3081	TGME49_208370	GRA46	1627.09	825.046	671.892	1687.59	378.136	654.255	938.864
TGME49_008370_51_1027	TGME49_208370	GRA46	2613.63	1327.95	1768.21	2232.61	2208.1	1628.12	1046.35
TGME49_008370_58_1027	TGME49_208370	GRA46	3212.73	2897.51	3162	7446.41	6306.89	6563.23	8848.47
TGME49_008370_75_2054	TGME49_208370	GRA46	648.277	652.341	246.19	446.522	538.583	156.044	1694
TGME49_008450_20_3260	TGME49_208450	PI-2	699.857	324.828	116.684	26.266	518.636	460.61	740.435
TGME49_008450_26_2608	TGME49_208450	PI-2	488.607	596.861	1195.05	223.261	778.821	610.074	928.759
TGME49_008450_28_3260	TGME49_208450	PI-2	3371.33	4735.52	6749.7	5056.21	6312.96	7775.86	6643.7
TGME49_008450_34_2608	TGME49_208450	PI-2	241.505	352.569	6.41119	19.6995	185.599	241.585	267.328
TGME49_008730_0_2936	TGME49_208730	MCP4	259.631	94.8535	1.28224	0	0.867284	0.940021	2.75596
TGME49_008730_17_3670	TGME49_208730	MCP4	3798.1	8713.1	10329.7	9153.7	8624.27	8705.54	8952.28
TGME49_008730_27_2936	TGME49_208730	MCP4	930.832	1215.2	3036.34	1595.66	2125.71	2266.39	2100.04
TGME49_008730_72_3670	TGME49_208730	MCP4	3961.63	9994.51	22228.9	14892.8	17342.2	20962.5	21710.5
TGME49_008730_85_2936	TGME49_208730	MCP4	3809.43	9340.38	19275.9	16961.3	18776.7	19411.4	21335.7
TGME49_008740_17_2552	TGME49_208740	MCP3	1843.94	2678.27	3377.41	2725.1	1927.1	2789.98	1919.99
TGME49_008740_21_2552	TGME49_208740	MCP3	178.463	426.841	1600.23	334.892	333.904	705.016	264.572
TGME49_008740_35_2552	TGME49_208740	MCP3	1473.68	3080.05	2228.53	1464.33	2642.61	2143.25	537.412
TGME49_008740_6_3190	TGME49_208740	MCP3	526.992	881.422	91.0389	170.729	3102.27	880.8	506.178
TGME49_008830_29_1767	TGME49_208830	GRA16	2897.79	4322.99	11210.6	7485.81	12155	8667	6099.86
TGME49_008830_59_1178	TGME49_208830	GRA16	777.026	576.28	141.046	341.458	50.3025	391.989	256.304
TGME49_008830_59_1767	TGME49_208830	GRA16	4950.58	6032.14	10429.7	8687.48	14378.7	10184.2	15402.1
TGME49_008830_69_1767	TGME49_208830	GRA16	2778.1	5643.78	10145.1	11058	8681.51	10786.7	14619.5
TGME49_009170_1_1143	TGME49_209170	209170	2580.18	1633.09	510.33	873.345	1097.11	1771.94	1445.96
TGME49_009170_11_1524	TGME49_209170	209170	4205.94	2339.12	1438.67	853.645	1372.04	2672.48	3043.5
TGME49_009170_20_1524	TGME49_209170	209170	1277.1	2961.93	2941.45	5187.54	6635.59	5392.9	4912.96
TGME49_009170_24_1143	TGME49_209170	209170	3734.66	4933.28	10215.6	11497.9	8471.63	8980.02	10700.5
TGME49_009170_43_1143	TGME49_209170	209170	6322.7	2458.14	3178.67	1825.49	3045.9	4963.31	3475.27
TGME49_009980_56_1940	TGME49_209985;TGME49_210095;TGME49_321700;TGME49_321710	ROP42/ROP43	4037.2	5231.26	6412.47	6763.5	6337.24	9983.97	10139.2
TGME49_009980_75_1940	TGME49_209985;TGME49_210095;TGME49_321700;TGME49_321710	ROP42/ROP43	654.141	1188.35	827.043	1287.03	2379.83	1885.68	915.898
TGME49_009980_8_2425	TGME49_209985;TGME49_210095;TGME49_321700;TGME49_321710	ROP42/ROP43	655.074	736.457	751.391	650.084	1488.26	309.267	691.746
TGME49_010090_10_1828	TGME49_209985;TGME49_210095;TGME49_321700;TGME49_321710	ROP42/ROP43	2050.92	4294.36	5126.38	3992.43	5469.96	5154.14	5631.35
TGME49_010090_25_1371	TGME49_209985;TGME49_210095;TGME49_321700;TGME49_321710	ROP42/ROP43	4116.91	7420.05	11042.6	9718.42	9819.39	11389.3	10680.3
TGME49_010090_57_1371	TGME49_209985;TGME49_210095;TGME49_321700;TGME49_321710	ROP42/ROP43	1942.03	5789.64	8429.43	8766.28	8057.93	8308.85	5706.68
TGME49_010110_25_2040	TGME49_209985;TGME49_210095;TGME49_321700;TGME49_321710	ROP42/ROP43	2169.01	2378.5	556.491	1352.7	2617.46	1006.76	1551.61
TGME49_010110_45_2040	TGME49_209985;TGME49_210095;TGME49_321700;TGME49_321710	ROP42/ROP43	762.365	391.942	178.231	144.463	34.6914	1.88004	320.61
TGME49_010110_47_2550	TGME49_209985;TGME49_210095;TGME49_321700;TGME49_321710	ROP42/ROP43	145.276	413.418	1175.81	2915.53	2956.57	2349.11	5158.24
TGME49_010110_9_2550	TGME49_209985;TGME49_210095;TGME49_321700;TGME49_321710	ROP42/ROP43	4409.59	6954.73	6870.23	11314.1	9825.46	9209.39	9983.01
TGME49_010370_10_2750	TGME49_210370	ROP54	3734.92	4458.11	2052.86	3815.14	5513.32	3672.66	3410.04
TGME49_010370_31_2200	TGME49_210370	ROP54	883.784	1236.67	4219.84	5253.2	2821.27	4510.22	5804.05
TGME49_010370_44_2200	TGME49_210370	ROP54	766.63	1145.4	1883.61	807.68	615.771	295.167	970.098
TGME49_010370_5_2750	TGME49_210370	ROP54	1479.82	3058.58	1760.51	2055.31	738.926	926.861	1228.24
TGME49_010370_52_2200	TGME49_210370	ROP54	9966.19	9100.57	11677.3	11110.5	11155.9	10164.5	11120.3
TGME49_010820_10_3605	TGME49_210820	210820	1337.74	336.461	928.34	958.709	521.238	363.788	788.205
TGME49_010820_25_3605	TGME49_210820	210820	751.436	227.29	102.579	39.399	176.926	36.6608	141.473
TGME49_010820_33_3605	TGME49_210820	210820	2398.92	1589.24	736.004	748.581	341.71	1215.45	395.021
TGME49_010820_46_3605	TGME49_210820	210820	1611.5	1055.92	383.389	617.251	450.988	46.061	237.931
TGME49_011260_35_1806	TGME49_211260	ROP26	2917.11	1961.5	875.768	1516.86	1260.16	886.44	2831.29
TGME49_011260_39_1806	TGME49_211260	ROP26	1440.76	165.546	1.28224	0	104.941	45.121	0.918653
TGME49_011260_4_2408	TGME49_211260	ROP26	2124.23	3629.49	6944.6	8575.85	8614.73	4930.41	9341.79
TGME49_011260_54_1806	TGME49_211260	ROP26	1313.88	2627.26	4448.08	4255.09	4470.85	10890.1	7286.76
TGME49_011260_58_1806	TGME49_211260	ROP26	1000.14	424.156	736.004	131.33	269.725	93.0621	52.3632
TGME49_011290_13_2468	TGME49_211290	ROP15	1392.52	662.185	736.004	242.961	562	820.639	488.724
TGME49_011290_16_2468	TGME49_211290	ROP15	5733.47	4237.98	3449.22	2272.01	4260.1	3732.82	2304.9
TGME49_011290_34_2468	TGME49_211290	ROP15	475.545	475.162	773.189	98.4975	14.7438	265.086	180.975
TGME49_011290_41_2468	TGME49_211290	ROP15	1175.27	757.038	1066.82	1241.07	678.216	1426.01	146.066
TGME49_011290_45_2468	TGME49_211290	ROP15	1887.39	1693.05	774.471	1490.6	1494.33	1625.3	3201.51
TGME49_011460_10_1689	TGME49_211460	MYR4	146.342	414.313	1822.06	774.847	743.262	540.512	736.76
TGME49_011460_14_1689	TGME49_211460	MYR4	984.144	1192.83	4430.13	2134.11	3053.71	1591.46	1381.65
TGME49_011460_58_1126	TGME49_211460	MYR4	570.974	92.169	2.56447	0	52.9043	19.7404	805.659
TGME49_011460_6_563	TGME49_211460	MYR4	1048.39	1912.28	5376.42	4747.58	7900.96	4664.39	6504.07
TGME49_011460_64_1126	TGME49_211460	MYR4	645.212	1994.61	1811.8	2810.46	1438.82	2095.31	2699
TGME49_012300_11_3668	TGME49_212300	GRA32	1787.29	679.187	848.841	249.527	507.361	127.843	164.439
TGME49_012300_12_2882	TGME49_212300	GRA32	1975.22	783.884	1336.09	1024.37	1640.9	468.131	520.877
TGME49_012300_13_2882	TGME49_212300	GRA32	1101.96	427.736	762.931	32.8325	1130.94	403.269	405.126
TGME49_012300_8_2358	TGME49_212300	GRA32	3225.26	672.923	419.292	1405.23	164.784	306.447	159.846
TGME49_012410_23_930	TGME49_212410	GRA11A	3471.43	6328.34	9646.27	14965.1	11018.8	13288.1	16893.1
TGME49_012410_30_1395	TGME49_212410	GRA11A	1469.82	1728.84	1866.94	2258.88	1165.63	1700.5	2527.22
TGME49_012410_40_930	TGME49_212410	GRA11A	6890.74	11792.3	25916.6	26121.5	20209.4	15194.5	17499.4
TGME49_012410_49_465	TGME49_212410	GRA11A	637.215	1190.14	1052.72	847.079	1778.8	691.856	587.02
TGME49_012410_9_1395	TGME49_212410	GRA11A	2650.02	4105.55	4067.26	5194.1	2333.86	6522.81	3687.48
TGME49_013070_103_3624	TGME49_213069	213069	2567.25	767.776	2.56447	0	0	108.102	0.918653
TGME49_013070_18_5436	TGME49_213069	213069	3006.15	915.426	237.214	6.5665	461.395	121.263	1393.6
TGME49_013070_74_3624	TGME49_213069	213069	1194.73	942.271	1118.11	151.03	132.694	403.269	768.913
TGME49_013070_83_3624	TGME49_213069	213069	3510.75	404.47	3.84671	13.133	0.867284	72.3816	474.944
TGME49_013070_84_3624	TGME49_213069	213069	1095.03	344.515	1.28224	157.596	1.73457	224.665	175.463
TGME49_013070_93_3624	TGME49_213069	213069	336.933	512.746	198.747	630.384	813.512	174.844	158.927
TGME49_014080_12_794	TGME49_214080	Toxofilin	3163.02	4493.91	4141.63	2134.11	3832.53	5137.22	3924.49
TGME49_014080_18_794	TGME49_214080	Toxofilin	1246.44	1676.94	929.622	1477.46	1679.06	3165.99	1104.22
TGME49_014080_30_794	TGME49_214080	Toxofilin	2089.57	6301.49	19278.4	13901.3	15319.7	16185.3	14602.9
TGME49_014080_37_794	TGME49_214080	Toxofilin	71.705	96.6432	1.28224	0	0	173.904	153.415
TGME49_014410_2_1346	TGME49_214410	214410	661.339	655.026	1654.09	847.079	764.944	1041.54	60.6311
TGME49_014410_31_1346	TGME49_214410	214410	832.604	1754.79	1184.79	2278.58	2720.67	2228.79	1788.62
TGME49_014410_51_1346	TGME49_214410	214410	629.884	646.972	76.9342	19.6995	176.926	102.462	222.314
TGME49_014410_60_1346	TGME49_214410	214410	312.943	1215.2	3104.3	3224.15	1489.13	1084.78	1663.68
TGME49_014410_63_673	TGME49_214410	214410	2434.24	11972.1	25889.7	26627.2	24504.2	19083.4	25631.4
TGME49_015160_6_1086	TGME49_215160	215160	286.42	42.9525	33.3382	426.823	151.775	277.306	48.6886
TGME49_015220_11_628	TGME49_215220	GRA22	1454.76	4107.33	6945.88	3211.02	5868.91	4239.5	4151.4
TGME49_015220_19_628	TGME49_215220	GRA22	1310.42	1681.41	877.05	1070.34	1042.48	1112.99	865.372
TGME49_015220_35_1256	TGME49_215220	GRA22	7835.57	10509.1	8542.27	6362.94	10378.8	10646.7	8263.29
TGME49_015220_37_628	TGME49_215220	GRA22	1179.13	3056.79	1768.21	2088.15	2989.53	2790.92	2076.16
TGME49_015220_40_1256	TGME49_215220	GRA22	1329.21	1103.34	221.827	833.946	1306.13	534.872	941.62
TGME49_015220_41_1256	TGME49_215220	GRA22	2743.18	4654.98	6176.54	4392.99	4593.13	5581.85	5307.98
TGME49_015220_7_628	TGME49_215220	GRA22	7139.31	19084.3	21963.4	23580.3	19887.7	20705.8	23821.6
TGME49_015360_0_1425	TGME49_215360	GRA62	36.5189	156.598	151.304	531.887	0.867284	754.837	458.408
TGME49_015360_17_950	TGME49_215360	GRA62	669.602	747.195	3086.35	2186.64	463.13	1180.67	2316.84
TGME49_015360_2_950	TGME49_215360	GRA62	811.679	1049.65	448.783	1280.47	1051.15	2226.91	1150.15
TGME49_015360_22_950	TGME49_215360	GRA62	843	1542.71	579.571	722.315	2151.73	1359.27	950.806
TGME49_015360_29_950	TGME49_215360	GRA62	447.157	517.22	83.3454	485.921	175.191	87.422	841.487
TGME49_015770_37_1172	TGME49_215775	ROP8	16411.6	27527.2	33567.7	37481.6	36514.4	43575.6	41604.9
TGME49_015770_45_586	TGME49_215775	ROP8	1789.43	1698.41	1598.95	781.414	853.407	3829.65	892.931
TGME49_015770_49_1172	TGME49_215775	ROP8	905.242	2111.83	1304.04	2199.78	1723.29	1827.4	1659.09
TGME49_015770_52_586	TGME49_215775	ROP8	3606.84	10397.2	28238.7	26193.8	28132.1	24798.7	23608.5
TGME49_015770_57_1172	TGME49_215775	ROP8	25496.2	43295.2	66150.6	57936.2	65576.2	67913.7	72337.5
TGME49_015780_18_2148	TGME49_215775	ROP8	498.203	708.717	1345.07	1950.25	1696.41	792.438	1322.86
TGME49_015780_26_2148	TGME49_215775	ROP8	1038.92	3454.99	2095.18	5187.54	3119.62	2867.06	2859.77
TGME49_015780_36_1432	TGME49_215775	ROP8	2067.05	4056.33	6974.09	6691.26	4533.29	4626.78	4026.46
TGME49_015910_23_2016	TGME49_215910	215910	5040.14	7290.3	9603.96	7886.37	8504.58	8264.67	8910.94
TGME49_015910_23_4032	TGME49_215910	215910	8842.9	14112.6	13486.6	16935	13987.6	20182.3	15224.8
TGME49_015910_50_5544	TGME49_215910	215910	3425.45	4100.18	7610.08	11071.1	9242.64	9602.32	7882.97
TGME49_015910_54_1512	TGME49_215910	215910	3476.76	7104.17	13375	18648.9	17009.2	13699.9	15454.5
TGME49_017400_20_2349	TGME49_217400	217400	2448.5	2547.62	1429.69	1438.06	1831.7	1234.25	924.165
TGME49_017400_28_2349	TGME49_217400	217400	2878.2	2239.8	974.5	4274.79	1528.15	1522.83	3272.24
TGME49_017400_34_2349	TGME49_217400	217400	4615.78	6311.34	7626.75	5384.53	5535.87	5061.07	8848.47
TGME49_017400_37_783	TGME49_217400	217400	1866.46	2628.16	3985.19	2705.4	1552.44	2282.37	1644.39
TGME49_017400_79_783	TGME49_217400	217400	4371.47	3026.36	1788.72	1227.94	1043.34	1202.29	2832.21
TGME49_017430_15_2800	TGME49_217430	PI-1	359.991	399.101	1538.68	59.0985	91.0648	70.5016	2541.91
TGME49_017430_19_1680	TGME49_217430	PI-1	647.344	561.067	3.84671	0	58.9753	16.9204	136.879
TGME49_017430_2_2800	TGME49_217430	PI-1	1668.67	1025.49	911.671	1070.34	482.21	582.813	617.335
TGME49_017430_32_1680	TGME49_217430	PI-1	914.172	538.696	365.438	216.695	142.235	507.611	113.913
TGME49_017430_8_2800	TGME49_217430	PI-1	728.379	551.224	96.1678	348.025	420.633	729.457	269.165
TGME49_017530_10_1522	TGME49_217530	GRA63	1265.37	1420.12	900.131	932.443	1126.6	780.218	2243.35
TGME49_017530_13_1522	TGME49_217530	GRA63	6089.19	9387.81	16211.3	15089.8	17212.1	12662.1	11040.4
TGME49_017530_23_1522	TGME49_217530	GRA63	5505.42	17004.7	23566.2	20848.6	26904.9	21920.4	29747.8
TGME49_017530_59_761	TGME49_217530	GRA63	646.544	391.047	939.88	91.931	370.33	213.385	3.67461
TGME49_017530_64_1522	TGME49_217530	GRA63	1458.49	2195.95	1589.97	2357.37	5442.21	2202.47	2679.71
TGME49_017680_14_13108	TGME49_217680	GRA57	11993.1	10364.1	7776.77	9147.14	8713.6	9006.34	10865.8
TGME49_017680_2_13108	TGME49_217680	GRA57	394.377	626.391	1729.74	459.655	319.16	376.009	39.5021
TGME49_017680_4_13108	TGME49_217680	GRA57	304.013	171.81	2.56447	249.527	248.91	314.907	147.903
TGME49_018270_24_842	TGME49_218270	ROP48	3207.67	2801.76	1505.35	2272.01	1183.84	3375.62	4833.95
TGME49_018270_27_842	TGME49_218270	ROP48	2817.15	4011.59	3167.13	1641.63	2273.15	3235.55	3850.08
TGME49_018270_3_1263	TGME49_218270	ROP48	5514.09	8212.88	27614.3	18589.8	18298.8	20401.3	24668.6
TGME49_018270_33_842	TGME49_218270	ROP48	2502.61	1283.21	1922.07	3092.82	973.092	1237.07	4066.88
TGME49_018270_9_1263	TGME49_218270	ROP48	3967.77	9407.5	16049.8	16330.9	14134.1	21567.8	16504.5
TGME49_019810_21_4132	TGME49_219810	GRA40	2373.73	1191.93	2558.06	1365.83	2143.93	578.113	1812.5
TGME49_019810_47_6198	TGME49_219810	GRA40	2513.27	5243.79	8248.63	6934.23	7656.38	11015.2	9667.91
TGME49_019810_58_6198	TGME49_219810	GRA40	3679.21	2266.64	1124.52	2534.67	3157.78	2545.58	4282.76
TGME49_019810_76_5165	TGME49_219810	GRA40	5462.51	3224.12	3912.11	1864.89	972.225	1436.35	2879.98
TGME49_019810_84_4132	TGME49_219810	GRA40	1526.46	839.364	2016.96	466.222	258.451	515.132	1560.79
TGME49_020240_25_2650	TGME49_220240	GRA31	2948.83	1006.7	34.6204	269.227	210.75	281.066	665.105
TGME49_020240_35_2650	TGME49_220240	GRA31	7988.58	4030.38	2455.48	4964.27	8141.19	3922.71	4962.57
TGME49_020240_45_2650	TGME49_220240	GRA31	7278.19	5603.51	5084.07	6389.21	4183.78	3539.18	5437.51
TGME49_020240_60_2120	TGME49_220240	GRA31	13238.5	6326.55	6354.77	7104.95	7921.77	4559.1	6987.28
TGME49_020240_78_2120	TGME49_220240	GRA31	4705.07	3642.91	3031.21	2941.79	1722.43	2463.8	987.552
TGME49_020950_0_696	TGME49_220950	MAF1B	5931.92	7841.52	10268.2	11130.2	8471.63	10873.2	8470.9
TGME49_020950_15_696	TGME49_220950	MAF1B	5041.87	4999.49	7602.39	4347.02	5144.73	6817.97	9147.03
TGME49_020950_32_696	TGME49_220950	MAF1B	5225.8	10928.7	24334.3	19719.2	22611.8	19042	22850.6
TGME49_020950_44_696	TGME49_220950	MAF1B	7160.1	907.372	5.12895	52.532	52.037	304.567	280.189
TGME49_020950_59_696	TGME49_220950	MAF1B	1111.96	5255.42	12530	9882.58	8884.46	10125	13936
TGME49_021210_0_1419	TGME49_221210	CYP18	2429.71	3159.69	3165.84	4445.52	2229.79	2806.9	4222.13
TGME49_021210_2_1419	TGME49_221210	CYP18	776.093	901.108	178.231	1444.63	1242.82	1487.11	881.907
TGME49_021210_6_1419	TGME49_221210	CYP18	1117.16	661.29	864.228	439.956	433.642	1264.33	243.443
TGME49_022100_14_3165	TGME49_222100	SOS1	4135.3	3782.51	6368.87	3191.32	3516.84	2950.73	3249.28
TGME49_022100_38_3165	TGME49_222100	SOS1	3474.63	2847.39	816.785	1753.26	1192.52	404.209	1124.43
TGME49_022100_45_1899	TGME49_222100	SOS1	1604.17	2455.45	3783.88	1516.86	1402.4	1357.39	2004.5
TGME49_022100_63_1899	TGME49_222100	SOS1	3373.47	1599.09	1150.17	1136	1173.43	1177.85	727.574
TGME49_022100_66_2532	TGME49_222100	SOS1	17251.3	23555.9	49999.6	40581	45868.9	47721.1	45703.9
TGME49_022170_15_1392	TGME49_222170	GRA17	5521.82	7738.61	11964.6	6901.39	7922.64	11206.9	6326.77
TGME49_022170_22_1392	TGME49_222170	GRA17	6775.72	3334.19	1551.51	978.409	1922.77	1128.03	1947.55
TGME49_022170_36_1392	TGME49_222170	GRA17	4330.69	1164.19	279.528	308.626	436.244	407.969	377.567
TGME49_022170_55_1392	TGME49_222170	GRA17	4105.84	2249.64	8.97566	118.197	26.8858	2.82006	65.2244
TGME49_022170_62_1392	TGME49_222170	GRA17	3656.02	1173.14	38.4671	321.759	299.213	224.665	200.266
TGME49_023920_12_5304	TGME49_223920	RON3	3299.36	1096.18	88.4744	131.33	788.361	235.005	131.367
TGME49_023920_14_4488	TGME49_223920	RON3	6583.66	1276.05	453.912	249.527	1779.67	283.886	55.1192
TGME49_023920_23_5304	TGME49_223920	RON3	3385.6	626.391	1337.37	623.818	2.60185	163.564	602.637
TGME49_023920_30_3264	TGME49_223920	RON3	3150.75	718.56	69.2408	203.562	302.682	9.40021	446.466
TGME49_023920_40_3264	TGME49_223920	RON3	3288.57	607.599	230.803	768.281	189.068	186.124	134.123
TGME49_025150_36_886	TGME49_225150	225150	7349.36	8612.88	1764.36	2836.73	1568.92	2537.12	1787.7
TGME49_025150_51_886	TGME49_225150	225150	3097.98	2867.98	257.73	400.557	190.802	228.425	668.78
TGME49_025150_54_1772	TGME49_225150	225150	10560.6	7593.65	3818.5	2711.96	2288.76	4889.05	2640.21
TGME49_025150_75_886	TGME49_225150	225150	4016.41	3192.8	609.063	945.576	858.611	577.173	840.568
TGME49_025150_80_886	TGME49_225150	225150	4455.97	3103.32	401.34	932.443	1365.1	1159.05	1244.78
TGME49_025160_14_1434	TGME49_225160	225160	2302.42	934.217	747.544	512.187	474.404	319.607	168.114
TGME49_025160_30_1434	TGME49_225160	225160	4460.1	4348.05	6852.28	8851.64	5043.26	8594.61	5664.42
TGME49_025160_34_1434	TGME49_225160	225160	2826.22	3390.56	5979.07	7597.44	7908.76	5653.29	8382.71
TGME49_025160_44_1434	TGME49_225160	225160	3038.93	9240.16	15091.9	15490.4	14631.9	15769.8	13355.4
TGME49_025160_6_1434	TGME49_225160	225160	3147.29	2482.3	1820.78	2114.41	1975.67	2611.38	2358.18
TGME49_025200_33_10881	TGME49_225200	225200	2652.95	3102.42	1400.2	1930.55	2464.82	1663.84	1941.11
TGME49_025200_40_10881	TGME49_225200	225200	3538.33	2194.16	3844.15	3552.48	1990.42	1401.57	2237.84
TGME49_025200_46_11718	TGME49_225200	225200	6096.92	9598.99	7716.5	12246.5	6924.39	6882.84	7182.95
TGME49_025200_51_1674	TGME49_225200	225200	2153.28	675.607	410.316	604.118	533.38	631.694	1473.52
TGME49_025200_82_837	TGME49_225200	225200	1529.93	2954.78	5861.11	4800.11	6684.16	4687.89	4576.73
TGME49_025320_28_1246	TGME49_225320	225320	3180.48	1520.34	1260.44	755.148	181.262	125.963	384.916
TGME49_025320_30_1246	TGME49_225320	225320	5021.75	5714.47	4032.64	4209.13	3928.8	5197.38	4890.91
TGME49_025320_4_1869	TGME49_225320	225320	2322.15	427.736	129.506	288.926	858.611	188.944	406.963
TGME49_025320_58_623	TGME49_225320	225320	2650.55	6007.98	7762.66	5988.65	4718.02	5941.87	8926.56
TGME49_025320_6_1246	TGME49_225320	225320	6290.31	10816	10732.3	13218.4	8973.79	8641.62	12891.5
TGME49_025330_16_768	TGME49_225330	225330	3957.37	2625.47	3170.97	2035.62	2954.84	3286.31	1490.97
TGME49_025330_19_768	TGME49_225330	225330	7012.83	5305.53	8084.51	10407.9	8197.57	9310.91	9687.2
TGME49_025330_58_768	TGME49_225330	225330	2266.44	1529.29	2584.99	2193.21	1686.87	1926.1	1507.51
TGME49_025330_66_768	TGME49_225330	225330	9162.38	11083.5	13577.6	12233.4	13139.3	15281.9	9776.31
TGME49_025330_71_768	TGME49_225330	225330	9712.43	12292.5	13950.7	15089.8	11609.5	15351.5	15311.2
TGME49_025860_28_5208	TGME49_225860	225860	1250.44	669.343	502.637	610.685	285.336	694.676	286.62
TGME49_025860_7_5208	TGME49_225860	225860	2371.2	1268.89	1941.31	617.251	640.923	644.855	1140.05
TGME49_025860_78_4340	TGME49_225860	225860	3074.65	4145.81	5075.1	4071.23	4837.71	3648.22	4968.08
TGME49_025860_94_4340	TGME49_225860	225860	243.37	582.544	503.919	1044.07	3156.91	4552.52	2857.01
TGME49_026380_19_1138	TGME49_226380	GRA35	8647.12	9273.27	5109.72	4471.79	3827.32	4457.58	4402.19
TGME49_026380_49_569	TGME49_226380	GRA35	2501.54	1727.05	1206.59	939.01	1810.02	850.719	850.673
TGME49_026380_55_569	TGME49_226380	GRA35	3909.65	5250.95	1836.16	3243.85	3683.35	1847.14	2592.44
TGME49_026380_62_569	TGME49_226380	GRA35	1454.89	4569.97	1902.84	2731.66	1855.99	3574.9	2767.9
TGME49_026380_9_1138	TGME49_226380	GRA35	1733.85	1949.87	930.904	1208.24	2049.39	4359.82	2349.92
TGME49_026690_10_562	TGME49_226690	226690	1688.4	2935.98	4340.37	1996.22	1338.22	2413.03	1660.01
TGME49_026690_14_843	TGME49_226690	226690	314.276	120.804	0	105.064	25.1512	2.82006	0.918653
TGME49_026690_24_843	TGME49_226690	226690	491.272	249.662	0	98.4975	175.191	131.603	3.67461
TGME49_026690_25_1124	TGME49_226690	226690	3520.88	2093.04	206.44	2022.48	1684.27	2852.02	896.606
TGME49_026690_4_562	TGME49_226690	226690	445.824	350.779	566.749	630.384	288.805	425.83	403.289
TGME49_027010_11_872	TGME49_227010	ROP30	4650.3	2949.41	3140.2	2862.99	3135.23	5185.16	4393
TGME49_027010_2_872	TGME49_227010	ROP30	3407.32	2522.57	4481.42	4412.69	3058.91	5184.22	3217.12
TGME49_027010_25_436	TGME49_227010	ROP30	9764.27	9115.78	10004	11189.3	10135.9	10694.6	6786.09
TGME49_027010_32_436	TGME49_227010	ROP30	2719.06	3548.06	2325.98	1805.79	3961.75	1547.28	2724.73
TGME49_027010_6_872	TGME49_227010	ROP30	5613.51	8777.53	17294.8	14741.8	14897.3	14624.9	17757.6
TGME49_027280_19_2260	TGME49_227280	GRA3	5777.85	13051.3	10400.2	8208.13	11827.1	9006.34	11110.2
TGME49_027280_4_2260	TGME49_227280	GRA3	8784.53	23093.2	15118.9	18839.3	21537.3	19438.7	16147.2
TGME49_027280_45_1808	TGME49_227280	GRA3	3090.91	7490.74	7456.21	5095.6	4672.06	5577.15	2236
TGME49_027280_50_1808	TGME49_227280	GRA3	9801.19	18538.5	11341.4	9751.25	12801.1	11896	13304.9
TGME49_027280_8_2260	TGME49_227280	GRA3	4855.41	12499.2	11604.2	13402.2	14848.8	15457.7	12223.6
TGME49_027620_0_1612	TGME49_227620	GRA2	6013.36	20133.1	20205.5	19489.4	15439.4	18201.6	17608.7
TGME49_027620_4_1209	TGME49_227620	GRA2	18910.7	20825.7	9727.05	13172.4	9868.82	9660.6	13000.8
TGME49_027620_8_1209	TGME49_227620	GRA2	1819.55	7141.75	4712.22	6028.05	7177.64	6179.7	5657.99
TGME49_027810_19_968	TGME49_227810	ROP11	5064.66	4239.77	9147.48	11905.1	12886.1	14858.9	14826.1
TGME49_027810_24_968	TGME49_227810	ROP11	6181.02	8881.33	19718.2	12148	13420.3	13208.2	11095.5
TGME49_027810_32_968	TGME49_227810	ROP11	1296.02	2213.84	2901.7	2396.77	2539.41	2258.87	1682.05
TGME49_027810_44_968	TGME49_227810	ROP11	1704.53	2620.1	3633.86	2830.16	2536.81	3032.51	2843.23
TGME49_027810_6_1452	TGME49_227810	ROP11	743.573	458.16	114.119	39.399	198.608	0	3.67461
TGME49_028170_10_7128	TGME49_228170	GRA44	2696.8	82.3257	1.28224	6.5665	143.102	783.978	44.0954
TGME49_028170_13_7128	TGME49_228170	GRA44	2328.68	1378.06	789.858	288.926	410.225	559.313	523.632
TGME49_028760_2_1737	TGME49_228760	228760	862.326	328.408	0	0	1.73457	0.940021	0.918653
TGME49_028760_32_1737	TGME49_228760	228760	1472.75	1434.44	16.6691	315.192	149.173	342.168	408.801
TGME49_028760_59_1737	TGME49_228760	228760	817.943	1577.61	1388.66	676.35	739.793	567.773	484.13
TGME49_029010_15_2799	TGME49_229010	RON4	8984.85	10020.5	9500.1	10650.9	13873.9	10359	12160.2
TGME49_029010_26_3732	TGME49_229010	RON4	6636.31	711.401	527	1589.09	1066.76	735.097	360.112
TGME49_029010_27_2799	TGME49_229010	RON4	1809.42	252.346	2.56447	52.532	390.278	0.940021	103.808
TGME49_029010_5_2799	TGME49_229010	RON4	4933.92	5249.16	5593.12	4767.28	5879.32	7805.94	6279.92
TGME49_029500_1_1086	TGME49_229500	229500	3128.5	2215.63	3019.67	3874.24	2380.69	4989.63	4689.73
TGME49_029500_28_1086	TGME49_229500	229500	1545.66	1216.09	75.652	787.98	468.333	865.76	227.826
TGME49_029500_35_1086	TGME49_229500	229500	7541.15	4280.04	3324.84	3473.68	1943.58	4203.78	2353.59
TGME49_029500_4_1086	TGME49_229500	229500	2741.45	1898.86	697.537	1444.63	978.296	1122.39	406.045
TGME49_029500_45_1086	TGME49_229500	229500	2756.78	1088.13	374.413	190.429	300.08	461.55	187.405
TGME49_030180_105_5185	TGME49_230180	GRA24	2447.17	4857.21	12399.2	15089.8	18978.8	12955.4	19058.4
TGME49_030180_4_6222	TGME49_230180	GRA24	3881.93	6047.36	10077.1	10519.5	11875.7	12038.9	8435.99
TGME49_030180_51_5185	TGME49_230180	GRA24	2690	2592.36	12099.2	4432.39	3259.25	5353.42	4925.82
TGME49_030180_89_5185	TGME49_230180	GRA24	2789.3	3925.68	6166.28	5338.57	9083.93	8724.34	5077.4
TGME49_030180_96_4148	TGME49_230180	GRA24	3392.79	2608.47	1415.59	1424.93	1707.68	1425.07	1477.19
TGME49_030350_14_4155	TGME49_230350	RON11	1899.12	675.607	20.5158	26.266	0.867284	3.76009	72.5736
TGME49_030350_20_3324	TGME49_230350	RON11	260.031	225.501	1.28224	0	189.068	0.940021	128.611
TGME49_031960_25_6846	TGME49_231960	GRA28	1090.24	3429.04	10615.6	9088.04	6463	9356.97	9652.29
TGME49_031960_40_6846	TGME49_231960	GRA28	1712.52	2260.38	4119.83	4977.41	3894.1	3677.36	7712.1
TGME49_031960_46_6846	TGME49_231960	GRA28	1675.47	4337.31	24354.8	18845.9	20310.1	17576.5	17212.8
TGME49_031960_51_6846	TGME49_231960	GRA28	3611.51	10451.8	32591.9	21538.1	24157.3	19693.4	25798.5
TGME49_031960_63_6846	TGME49_231960	GRA28	2713.19	2997.73	5861.11	7479.24	13575.6	8452.67	6664.83
TGME49_032000_11_1442	TGME49_232000	GRA30	1524.86	2552.1	4246.77	2449.3	1391.99	3229.91	2769.74
TGME49_032000_11_2163	TGME49_232000	GRA30	3557.39	7329.67	13500.7	20828.9	20708.1	17377.2	15279
TGME49_032000_15_2163	TGME49_232000	GRA30	3935.91	9937.24	19577.2	20723.9	20211.2	16773.7	21029.8
TGME49_032000_69_1442	TGME49_232000	GRA30	1600.43	2384.76	7021.53	4983.97	6552.33	5399.48	5059.94
TGME49_032000_75_721	TGME49_232000	GRA30	1400.11	2104.67	2417.02	4616.25	4461.31	4370.16	1790.46
TGME49_032020_47_2816	TGME49_232020	RON12	11232.9	7668.81	5671.34	2416.47	3559.33	3529.78	2767.9
TGME49_032020_7_3520	TGME49_232020	RON12	5796.91	5129.25	2417.02	4301.06	4345.09	3690.52	5116.9
TGME49_032020_73_2112	TGME49_232020	RON12	4994.03	2719.43	21.798	1227.94	333.037	263.206	980.203
TGME49_032020_95_2816	TGME49_232020	RON12	3453.17	1260.84	294.915	190.429	677.349	109.982	79.9229
TGME49_034370_17_1233	TGME49_234370	SRS42	865.258	451.896	2.56447	65.665	97.1358	63.9214	386.753
TGME49_034370_19_1233	TGME49_234370	SRS42	203.12	105.592	0	0	110.145	22.5605	221.395
TGME49_034370_23_1233	TGME49_234370	SRS42	717.983	1409.38	1646.39	3250.42	3996.44	3477.14	2668.69
TGME49_034370_30_1233	TGME49_234370	SRS42	502.335	514.535	62.8296	177.296	143.102	508.552	56.0379
TGME49_034370_34_1233	TGME49_234370	SRS42	582.57	455.476	324.406	144.463	272.327	241.585	0
TGME49_034540_2_3640	TGME49_234540	234540	2194.73	3474.68	3617.19	2475.57	2883.72	4120.11	5122.41
TGME49_034540_20_3640	TGME49_234540	234540	608.16	1414.75	921.929	1786.09	2170.81	836.619	1857.52
TGME49_034540_31_2912	TGME49_234540	234540	855.395	59.9546	0	78.798	0.867284	68.6216	0
TGME49_034540_5_3640	TGME49_234540	234540	2122.09	1953.44	420.574	341.458	1504.74	359.088	589.776
TGME49_034540_55_2184	TGME49_234540	234540	2186.2	477.847	1402.77	1155.7	1302.66	357.208	690.827
TGME49_034950_10_1588	TGME49_234950	234950	3367.07	1962.39	4958.41	2186.64	4708.48	4548.76	2898.35
TGME49_034950_2_1588	TGME49_234950	234950	3037.6	2235.32	1942.59	1667.89	3091.87	1677	1967.76
TGME49_034950_21_1191	TGME49_234950	234950	752.503	517.22	564.184	1011.24	692.092	191.764	458.408
TGME49_034950_24_1191	TGME49_234950	234950	3987.89	2753.44	7817.8	2081.58	4674.66	6032.12	2749.53
TGME49_034950_7_1588	TGME49_234950	234950	3008.68	3106	5623.89	3447.41	3955.68	3496.88	5168.34
TGME49_035130_39_1586	TGME49_235130	RASP1	5068.8	6150.26	3732.59	1490.6	2985.19	2011.65	2732.99
TGME49_035130_49_1586	TGME49_235130	RASP1	1881.52	2729.27	470.581	1589.09	1280.11	2037.97	1261.31
TGME49_035130_53_0	TGME49_235130	RASP1	4864.48	2971.78	693.69	1024.37	1389.39	500.091	1035.32
TGME49_035130_56_0	TGME49_235130	RASP1	1761.17	2462.61	475.71	1057.21	73.7191	23.5005	372.055
TGME49_035130_66_0	TGME49_235130	RASP1	1757.84	1826.38	260.294	479.355	310.488	777.398	956.318
TGME49_036860_16_536	TGME49_236860	236860	744.506	365.991	1384.82	1490.6	1840.38	1112.05	2816.59
TGME49_036860_18_2144	TGME49_236860	236860	1009.2	831.31	920.646	1365.83	963.552	791.498	829.544
TGME49_036860_20_1608	TGME49_236860	236860	566.709	347.2	579.571	485.921	405.022	688.096	562.216
TGME49_036860_32_536	TGME49_236860	236860	2779.83	5203.52	5871.36	5811.35	7101.32	6064.08	7434.66
TGME49_036860_34_1876	TGME49_236860	236860	1076.51	562.857	489.815	545.02	100.605	787.738	1165.77
TGME49_036870_1_822	TGME49_236870	GRA42	1799.69	1874.7	673.175	840.512	1140.48	542.392	183.731
TGME49_036870_15_822	TGME49_236870	GRA42	1669.87	5630.36	359.026	1352.7	646.994	708.776	2139.54
TGME49_036870_21_822	TGME49_236870	GRA42	314.942	386.573	441.09	65.665	591.488	469.071	33.9902
TGME49_036870_23_822	TGME49_236870	GRA42	2103.04	2896.61	912.953	2501.84	2316.51	1470.19	2235.08
TGME49_036890_1_1712	TGME49_236890	GRA37	1700.79	3807.56	7180.53	5187.54	5162.94	5742.59	4838.55
TGME49_036890_44_1284	TGME49_236890	GRA37	1945.1	3195.49	2016.96	1969.95	2758.83	1798.26	2370.13
TGME49_036890_48_1284	TGME49_236890	GRA37	624.82	823.257	2202.88	2042.18	1682.53	2664.02	1886.91
TGME49_037180_26_902	TGME49_237180	237180	1141.15	912.741	1810.52	860.212	1143.95	1735.28	659.593
TGME49_037180_30_902	TGME49_237180	237180	66.7736	91.2741	2.56447	137.897	186.466	145.703	233.338
TGME49_037180_34_902	TGME49_237180	237180	1347.73	739.141	219.263	433.389	251.512	636.394	124.018
TGME49_037180_36_902	TGME49_237180	237180	430.896	719.455	714.206	361.158	732.855	229.365	1086.77
TGME49_037180_41_902	TGME49_237180	237180	7482.78	9718.9	23481.6	25097.2	20791.4	19306.2	21309.1
TGME49_037230_36_3252	TGME49_237230	MYR3	4492.22	9393.18	17392.3	18918.1	10482.9	15158.8	18679
TGME49_037230_67_2439	TGME49_237230	MYR3	373.586	161.072	2.56447	85.3645	485.679	459.67	505.259
TGME49_037230_75_2439	TGME49_237230	MYR3	2431.71	2965.51	5169.98	3073.12	2321.72	3179.15	4871.62
TGME49_037230_80_2439	TGME49_237230	MYR3	1920.31	2110.04	3900.57	2331.11	2273.15	1170.33	2032.06
TGME49_037500_0_698	TGME49_237500	PPM3A	4763.85	18561.8	31187.9	22437.7	27619.5	30205.7	27221.5
TGME49_037500_10_698	TGME49_237500	PPM3A	2413.85	1453.23	534.693	269.227	742.395	649.555	942.538
TGME49_037500_18_698	TGME49_237500	PPM3A	4244.06	3784.3	6403.49	3138.79	4012.05	6278.4	4133.02
TGME49_037500_22_1745	TGME49_237500	PPM3A	6258.59	10221.8	14881.6	14190.2	12815.9	17581.2	14455.9
TGME49_037500_9_1396	TGME49_237500	PPM3A	2371.2	3581.17	3504.35	2692.27	3240.17	1824.58	1842.82
TGME49_037800_18_402	TGME49_237800	GRA11B	1469.29	2213.84	4389.1	5213.8	3300.01	3037.21	6832.94
TGME49_037800_2_804	TGME49_237800	GRA11B	2600.84	2251.43	3146.61	5082.47	4865.46	3256.23	4207.43
TGME49_037800_26_402	TGME49_237800	GRA11B	10193.8	15225.8	23384.2	22083.1	19822.6	26984.3	19437.8
TGME49_037800_34_804	TGME49_237800	GRA11B	5672.02	9105.93	10456.6	11018.6	12970.2	8752.54	11003.6
TGME49_037800_7_804	TGME49_237800	GRA11B	5846.89	10384.7	14688	15116.1	15027.4	13483.7	13924
TGME49_037880_28_1437	TGME49_237880	GRA13	1882.32	1338.69	1913.1	1293.6	583.682	407.969	1267.74
TGME49_037880_32_1437	TGME49_237880	GRA13	64.108	34.8989	105.143	59.0985	42.4969	38.5409	190.161
TGME49_037880_38_1437	TGME49_237880	GRA13	651.742	885.001	3503.07	3605.01	4783.94	3561.74	4521.61
TGME49_037880_47_1437	TGME49_237880	GRA13	1508.6	2533.3	3509.48	2252.31	3576.68	2872.71	3331.04
TGME49_039010_13_3185	TGME49_239010	HCE1_TEEGR	4823.56	7471.05	15721.5	10644.3	8326.79	10439.9	10491.9
TGME49_039010_49_2548	TGME49_239010	HCE1_TEEGR	8923.54	10852.7	18134.7	19233.3	16081.2	21777.5	18244.5
TGME49_039010_62_2548	TGME49_239010	HCE1_TEEGR	4734.4	8416.9	16808.8	19725.8	17900.7	21854.6	26973.5
TGME49_039010_70_2548	TGME49_239010	HCE1_TEEGR	5038.68	11738.6	17394.8	27277.2	23565.8	27393.2	21718.8
TGME49_039010_77_2548	TGME49_239010	HCE1_TEEGR	3533.8	7819.15	9528.31	10046.7	15790.6	8748.78	12597.5
TGME49_039600_18_2292	TGME49_239600	ROP23	3631.9	4477.8	5573.89	3677.24	5641.68	5476.56	4857.84
TGME49_039600_4_1719	TGME49_239600	ROP23	8421.34	14592.2	16339.6	11104	13380.5	13687.6	11952.6
TGME49_039600_48_1719	TGME49_239600	ROP23	972.549	1063.97	634.707	124.764	199.475	287.647	143.31
TGME49_039600_64_1719	TGME49_239600	ROP23	2952.3	4003.53	9061.57	5515.86	6171.59	5743.53	6444.35
TGME49_039600_68_1719	TGME49_239600	ROP23	1133.69	1799.53	1524.58	2298.28	1679.93	2412.09	2219.47
TGME49_039740_10_2308	TGME49_239740	GRA14	2001.74	2535.09	2210.58	2127.55	2937.49	3197.95	2631.94
TGME49_039740_15_2308	TGME49_239740	GRA14	4978.97	5504.19	5166.13	5016.81	4767.46	2937.57	4536.31
TGME49_039740_18_2308	TGME49_239740	GRA14	1624.16	2211.16	685.997	1674.46	707.704	882.68	2319.6
TGME49_039740_39_1731	TGME49_239740	GRA14	5533.68	6009.77	4228.82	3926.77	5096.16	4469.8	5372.29
TGME49_039740_48_1731	TGME49_239740	GRA14	3317.22	6423.19	9100.04	10191.2	8449.95	6425.05	7699.23
TGME49_040060_25_664	TGME49_240060	IST	837.935	444.738	448.783	755.148	72.8518	173.904	1367.88
TGME49_040060_57_1328	TGME49_240060	IST	2384.92	7154.28	11582.4	10716.5	12749.9	13539.1	11487.8
TGME49_040060_59_664	TGME49_240060	IST	4002.68	8211.99	14066.1	16035.4	12469.8	13211.1	13702.6
TGME49_040060_85_1328	TGME49_240060	IST	304.546	515.43	901.413	164.163	319.16	436.17	989.39
TGME49_040060_88_664	TGME49_240060	IST	6756.4	8656.72	12046.6	18799.9	14536.5	13266.5	12899.7
TGME49_040090_62_1978	TGME49_240090	ROP34_WNG2	1889.92	4134.18	6502.23	8076.8	5055.4	7672.45	5709.43
TGME49_040090_64_1978	TGME49_240090	ROP34_WNG2	433.695	259.505	2.56447	334.892	140.5	104.342	131.367
TGME49_040090_69_1978	TGME49_240090	ROP34_WNG2	1126.22	1403.12	3292.79	1254.2	1222	2556.86	1028.89
TGME49_040090_73_1978	TGME49_240090	ROP34_WNG2	750.37	694.399	1263	170.729	379.87	248.166	407.882
TGME49_040090_78_1978	TGME49_240090	ROP34_WNG2	26890.7	38857.7	42277.9	42498.4	44444.8	44734.7	41344.9
TGME49_041000_1_912	TGME49_241000	ROP51	677.332	459.055	1221.97	196.995	387.676	1745.62	524.551
TGME49_041000_23_608	TGME49_241000	ROP51	2066.65	1436.22	1515.6	840.512	537.716	709.716	482.293
TGME49_041000_28_608	TGME49_241000	ROP51	682.93	92.169	144.893	459.655	0	45.121	157.09
TGME49_041610_21_910	TGME49_241610	GRA21	2467.42	5632.15	11410.6	11235.3	12864.4	15943.7	8041.89
TGME49_041610_31_910	TGME49_241610	GRA21	8099.33	14690.7	27623.2	28616.8	25577.9	26788.7	28754.8
TGME49_041610_38_1365	TGME49_241610	GRA21	1347.07	1834.43	4322.42	1411.8	2049.39	2114.11	1475.36
TGME49_041610_40_910	TGME49_241610	GRA21	3937.38	2381.18	4453.21	5942.68	3871.55	4613.62	3683.8
TGME49_041610_6_910	TGME49_241610	GRA21	2507.94	3041.58	2506.77	3447.41	2771.84	3392.54	2777.09
TGME49_042110_17_521	TGME49_242110	ROP38	1549.39	248.767	391.082	577.852	503.892	297.047	84.5161
TGME49_042110_20_521	TGME49_242110	ROP38	7384.41	3543.58	1825.91	3565.61	4987.75	3594.64	4421.48
TGME49_042110_28_1042	TGME49_242110	ROP38	2338.41	1462.18	4407.05	5831.05	1820.43	4670.97	3341.14
TGME49_042110_33_521	TGME49_242110	ROP38	1372.66	660.395	252.601	787.98	660.87	418.309	428.093
TGME49_042110_46_521	TGME49_242110	ROP38	3453.44	3176.7	5893.16	4123.76	5249.67	4225.4	4176.2
TGME49_042120_0_834	TGME49_242118	242118	7021.62	3009.36	3718.49	3834.84	3129.16	4357	4858.76
TGME49_042120_1_1251	TGME49_242118	242118	7015.63	9811.97	10224.6	11596.4	13367.4	10495.3	12783.1
TGME49_042120_12_834	TGME49_242118	242118	5525.82	5444.23	12250.5	8543.02	9000.67	13446.1	7622.07
TGME49_042120_2_834	TGME49_242118	242118	2336.01	936.902	582.136	998.108	1052.88	846.019	1298.06
TGME49_042120_27_834	TGME49_242118	242118	2421.71	1457.7	2927.35	2114.41	1393.73	2787.16	2845.99
TGME49_042230_25_904	TGME49_242230	ROP29	4210.07	5581.14	6326.56	8654.65	6195.88	10049.8	5402.6
TGME49_042230_27_904	TGME49_242230	ROP29	3104.77	528.853	14.1046	367.724	522.105	190.824	952.644
TGME49_042230_30_904	TGME49_242230	ROP29	5794.24	9701.01	16170.3	13783.1	13932	11941.1	14255.7
TGME49_042230_47_452	TGME49_242230	ROP29	3353.47	4533.28	2569.6	5003.67	4118.73	3152.83	5429.24
TGME49_042230_52_452	TGME49_242230	ROP29	9447.2	8601.24	16711.4	18609.5	16396.9	15715.3	13147.8
TGME49_042240_15_1386	TGME49_242240	ROP19A	3448.5	3454.1	3828.76	3631.28	3445.72	3683.94	2452.8
TGME49_042240_17_924	TGME49_242240	ROP19A	6916.47	4391	6280.4	4734.45	8408.32	8428.23	6329.52
TGME49_042240_2_1386	TGME49_242240	ROP19A	1561.12	238.923	515.459	492.488	0.867284	0	183.731
TGME49_042240_38_924	TGME49_242240	ROP19A	1994.28	4392.79	4385.25	4301.06	5268.75	5371.28	8825.5
TGME49_042240_6_1386	TGME49_242240	ROP19A	1538.86	961.063	1305.32	1713.86	1758.85	2363.21	1400.03
TGME49_042820_1_2528	TGME49_242820	242820	3520.88	1045.18	103.861	72.2315	75.4537	88.362	20.2104
TGME49_042820_13_2528	TGME49_242820	242820	1287.22	225.501	0	32.8325	0	357.208	51.4446
TGME49_043690_27_2280	TGME49_243690	243690	1185.93	731.088	1043.74	479.355	1319.14	2651.8	1638.88
TGME49_043690_4_2280	TGME49_243690	243690	822.741	969.116	1104.01	1333	293.142	732.277	844.243
TGME49_043690_50_1710	TGME49_243690	243690	1455.02	1662.62	2736.29	893.044	1886.34	1247.41	961.83
TGME49_043730_28_1586	TGME49_243730	ROP9	4925.79	12637	21110.8	22431.2	23963.1	17455.3	26925.7
TGME49_043730_34_2379	TGME49_243730	ROP9	837.802	519.01	289.786	105.064	385.074	133.483	376.648
TGME49_043730_37_1586	TGME49_243730	ROP9	5339.62	8027.65	5761.09	6934.23	8136.86	8728.1	8601.35
TGME49_043730_50_1586	TGME49_243730	ROP9	1719.19	646.078	1.28224	85.3645	71.9846	0.940021	1291.63
TGME49_043730_7_1586	TGME49_243730	ROP9	936.297	823.257	1652.8	1346.13	901.108	1916.7	2807.41
TGME49_044250_39_3345	TGME49_244250	244250	2382.79	7292.98	7698.55	7374.18	8110.84	5813.09	7101.19
TGME49_044250_41_2676	TGME49_244250	244250	1166.61	1027.28	987.323	1096.61	617.506	2053.01	2133.11
TGME49_044250_51_3345	TGME49_244250	244250	654.408	934.217	169.255	623.818	863.815	285.766	593.45
TGME49_044250_53_3345	TGME49_244250	244250	2457.03	1786.11	3419.73	1306.73	930.595	3666.08	1649.9
TGME49_044250_54_3345	TGME49_244250	244250	709.719	391.047	92.3211	177.296	513.432	33.8408	56.9565
TGME49_044530_1_2480	TGME49_244530	GRA47	5433.85	11062.1	16401.1	12358.2	14679.6	14978.3	16967.5
TGME49_044530_11_2480	TGME49_244530	GRA47	2520.07	4347.15	10329.7	6599.33	7070.96	7736.38	7317.99
TGME49_044530_32_2480	TGME49_244530	GRA47	836.336	1019.23	1116.83	354.591	962.685	89.302	214.046
TGME49_044530_38_1984	TGME49_244530	GRA47	389.18	331.092	229.52	72.2315	32.9568	242.525	214.046
TGME49_044530_53_1984	TGME49_244530	GRA47	111.689	99.3277	1179.66	433.389	924.525	351.568	473.107
TGME49_046130_0_1449	TGME49_246130	246130	1102.23	2383.86	4119.83	3473.68	2640.01	2834.16	6561.94
TGME49_046130_2_966	TGME49_246130	246130	61.3091	57.27	1.28224	663.217	159.58	152.283	0.918653
TGME49_046130_24_966	TGME49_246130	246130	256.699	960.168	4886.61	2127.55	3790.9	2745.8	4342.47
TGME49_046130_9_1449	TGME49_246130	246130	656.007	1008.49	1192.48	538.453	1115.33	439.93	980.203
TGME49_046180_22_2068	TGME49_246178;TGME49_246182	246178/246182	727.179	735.562	1200.17	945.576	333.904	911.821	733.085
TGME49_046180_27_2068	TGME49_246178;TGME49_246182	246178/246182	2294.96	1679.62	1357.89	2331.11	1750.18	3853.15	2621.84
TGME49_046180_40_2068	TGME49_246178;TGME49_246182	246178/246182	2204.86	997.751	2020.81	925.877	895.037	2513.62	802.903
TGME49_046180_47_2068	TGME49_246178;TGME49_246182	246178/246182	3170.08	2054.56	3409.47	2258.88	1578.46	1664.78	2074.32
TGME49_046180_49_2068	TGME49_246178;TGME49_246182	246178/246182	946.959	246.977	2.56447	65.665	10.4074	24.4406	2.75596
TGME49_046550_13_997	TGME49_246550	ASP3	1761.84	231.765	43.5961	91.931	27.7531	0	383.079
TGME49_046550_27_997	TGME49_246550	ASP3	2580.05	378.519	446.219	151.03	372.065	219.965	213.128
TGME49_046550_68_1994	TGME49_246550	ASP3	2746.78	449.212	23.0803	91.931	0.867284	147.583	1.83731
TGME49_046710_14_2155	TGME49_246710	246710	1023.46	1306.47	235.932	407.123	457.926	333.708	402.37
TGME49_046710_15_1724	TGME49_246710	246710	1396.65	1073.81	1207.87	676.35	648.728	489.751	869.046
TGME49_046710_19_1724	TGME49_246710	246710	411.038	356.148	601.369	32.8325	119.685	77.0817	253.548
TGME49_046710_8_2155	TGME49_246710	246710	824.741	519.904	116.684	472.788	594.089	217.145	718.387
TGME49_047220_35_3480	TGME49_247220	247220	1211.12	2235.32	2027.22	2147.25	2045.92	3182.91	1454.23
TGME49_047220_42_3480	TGME49_247220	247220	635.882	2867.08	6011.13	4432.39	5227.12	4999.03	5701.16
TGME49_047220_47_3480	TGME49_247220	247220	289.885	357.043	542.386	393.99	758.873	297.047	561.297
TGME49_047220_55_3480	TGME49_247220	247220	227.244	255.925	2.56447	702.616	179.528	174.844	777.181
TGME49_047220_68_3480	TGME49_247220	247220	416.102	455.476	3764.65	1602.23	1329.55	1268.09	2144.14
TGME49_047520_22_2305	TGME49_247520	WIP	330.003	1028.18	3163.28	6468	2595.78	2417.73	1687.57
TGME49_047520_3_2305	TGME49_247520	WIP	3746.25	6280.02	10633.6	9633.06	5890.59	7002.22	7307.89
TGME49_047520_49_1844	TGME49_247520	WIP	3715.2	2887.66	4566.05	3178.19	2267.08	4329.74	6327.69
TGME49_047520_77_1844	TGME49_247520	WIP	1557.92	517.22	933.469	991.542	628.781	533.932	473.107
TGME49_047530_21_1266	TGME49_247530	247530	3174.75	2482.3	1684.86	2396.77	4158.63	2709.14	4181.71
TGME49_047530_28_1266	TGME49_247530	247530	1673.21	2640.69	4519.89	3578.74	5263.55	3354.94	3619.49
TGME49_047530_33_1266	TGME49_247530	247530	11169.9	14551.1	17547.4	28997.7	23583.2	24098.4	24947
TGME49_047530_42_1266	TGME49_247530	247530	4697.34	4694.35	2010.55	2009.35	4457.84	3874.77	4871.62
TGME49_047530_49_1266	TGME49_247530	247530	1523.4	3271.55	6579.16	7833.84	7690.21	6362.06	7680.86
TGME49_048510_125_19995	TGME49_248510	248510	5609.92	835.784	597.523	39.399	279.265	312.087	37.6648
TGME49_048510_132_34658	TGME49_248510	248510	3935.11	976.275	7.69342	190.429	607.966	239.705	237.931
TGME49_048510_21_21328	TGME49_248510	248510	1881.66	2342.7	743.698	1359.27	1751.05	994.543	1292.55
TGME49_048510_29_37324	TGME49_248510	248510	2851.14	2762.38	600.087	564.719	939.268	438.05	1385.33
TGME49_048990_10_1683	TGME49_248990	248990	870.189	535.117	312.866	650.084	177.793	504.791	148.822
TGME49_048990_20_1683	TGME49_248990	248990	2138.35	1370.9	2251.61	1569.39	989.571	1818	2857.01
TGME49_048990_23_1683	TGME49_248990	248990	1120.62	866.209	391.082	551.586	816.981	474.711	856.185
TGME49_048990_45_1122	TGME49_248990	248990	833.671	2111.83	3467.17	6927.66	6654.67	5204.9	4382.9
TGME49_049990_38_5445	TGME49_249990	GRA70	1184.6	1259.05	741.133	715.749	829.123	454.03	310.505
TGME49_049990_48_5445	TGME49_249990	GRA70	667.203	529.748	35.9026	328.325	182.997	161.684	171.788
TGME49_049990_58_5445	TGME49_249990	GRA70	271.893	107.381	1.28224	229.828	477.873	160.744	0.918653
TGME49_049990_64_5445	TGME49_249990	GRA70	1152.48	1067.55	979.629	965.276	1533.36	1027.44	756.052
TGME49_049990_80_5445	TGME49_249990	GRA70	2900.19	2191.47	1205.3	4622.82	3411.89	1987.2	1370.63
TGME49_051540_34_580	TGME49_251540	GRA9	2416.78	6174.42	7771.64	6743.8	6314.69	8398.15	7009.33
TGME49_051540_40_580	TGME49_251540	GRA9	1055.05	1810.27	2747.83	3165.05	2149.13	1686.4	1126.27
TGME49_051540_45_580	TGME49_251540	GRA9	5398.27	6127	5045.6	4465.22	5155.13	4815.73	5248.27
TGME49_051540_52_580	TGME49_251540	GRA9	8320.04	15024.4	21241.5	25327	21236.3	20505.6	25104
TGME49_051540_59_580	TGME49_251540	GRA9	1883.39	4453.64	4554.51	6382.64	4152.55	5250.02	4429.75
TGME49_052360_12_477	TGME49_252360	ROP24	4039.74	3276.92	6639.43	8457.65	7811.63	8106.74	10079.5
TGME49_052360_15_954	TGME49_252360	ROP24	4133.17	5961.45	10154	10381.6	10942.5	9711.36	12485.4
TGME49_052360_21_954	TGME49_252360	ROP24	1497.41	1261.73	874.486	1227.94	392.012	445.57	647.651
TGME49_052360_40_954	TGME49_252360	ROP24	3520.21	1740.47	2499.08	2462.44	1372.04	780.218	2703.6
TGME49_052360_51_954	TGME49_252360	ROP24	3397.06	4610.24	9465.48	9816.92	7041.48	6514.35	7289.52
TGME49_052500_1_1852	TGME49_252500	252500	2056.92	1675.15	1627.16	1011.24	1535.96	1894.14	1649.9
TGME49_052500_15_1852	TGME49_252500	252500	2211.26	2193.26	1332.24	1109.74	429.305	591.273	1874.05
TGME49_052500_39_1389	TGME49_252500	252500	3659.62	2869.77	2392.65	1201.67	2050.26	2068.99	1693.08
TGME49_052500_5_1852	TGME49_252500	252500	7479.58	4439.32	7692.14	6060.88	5639.95	5116.54	6344.22
TGME49_052500_51_1389	TGME49_252500	252500	3249.92	795.516	1029.64	1411.8	725.049	1473.95	1008.68
TGME49_053130_10_546	TGME49_253130	253130	375.052	62.6391	35.9026	6.5665	18.213	0.940021	0.918653
TGME49_053130_16_546	TGME49_253130	253130	301.614	61.7442	0	223.261	496.086	664.595	27.5596
TGME49_053130_18_546	TGME49_253130	253130	979.613	702.453	4755.82	4281.36	4407.54	2531.48	3910.71
TGME49_053130_4_546	TGME49_253130	253130	460.485	174.495	0	0	0.867284	28.2006	0.918653
TGME49_053130_6_546	TGME49_253130	253130	1664.01	560.172	1160.42	781.414	285.336	505.731	1218.13
TGME49_053330_16_2370	TGME49_253330	BPK1	1744.51	4130.6	6438.11	9015.81	8722.27	7526.75	9018.42
TGME49_053330_17_2370	TGME49_253330	BPK1	1002.8	365.991	369.284	39.399	251.512	170.144	470.351
TGME49_053330_2_1896	TGME49_253330	BPK1	2076.51	1709.15	1841.29	1359.27	1731.97	2891.51	1760.14
TGME49_053330_3_1896	TGME49_253330	BPK1	10915.3	10100.1	14264.9	12719.3	18337.8	16497.4	16099.4
TGME49_053330_47_1422	TGME49_253330	BPK1	72.9045	386.573	2255.46	5496.16	2474.36	3371.86	890.175
TGME49_053370_29_10318	TGME49_253370	RON4L1	2220.32	1432.65	823.196	735.448	1071.96	337.468	1528.64
TGME49_053370_31_3685	TGME49_253370	RON4L1	3927.91	2632.63	2827.33	1766.39	2044.19	3814.61	2866.2
TGME49_053370_31_5896	TGME49_253370	RON4L1	5584.46	2876.03	2596.53	1254.2	2280.09	1342.35	1929.17
TGME49_053370_37_1474	TGME49_253370	RON4L1	535.522	322.144	52.5717	45.9655	231.565	272.606	192.917
TGME49_053370_57_3685	TGME49_253370	RON4L1	2038.26	561.067	833.454	439.956	3504.69	1130.85	948.969
TGME49_054000_23_2455	TGME49_254000	GRA48	2244.18	1794.16	1688.71	761.714	879.426	2685.64	627.44
TGME49_054000_49_2455	TGME49_254000	GRA48	4191.68	831.31	73.0875	426.823	150.907	359.088	27.5596
TGME49_054000_63_2455	TGME49_254000	GRA48	1189.66	859.945	293.632	531.887	614.037	740.737	1403.7
TGME49_054000_7_2455	TGME49_254000	GRA48	3859.81	6075.99	6462.48	5029.94	5906.2	5890.17	4212.03
TGME49_054070_10_996	TGME49_254070	254070	1056.38	1933.76	4848.14	5535.56	6092.67	7256.96	5829.77
TGME49_054070_21_664	TGME49_254070	254070	268.427	115.435	2.56447	118.197	0.867284	0	0
TGME49_054070_29_664	TGME49_254070	254070	1056.52	1106.03	393.647	571.286	662.605	987.962	992.146
TGME49_054070_3_996	TGME49_254070	254070	1268.97	1021.91	2969.66	1227.94	2085.82	2211.87	1002.25
TGME49_054070_6_996	TGME49_254070	254070	1077.84	919.9	2154.16	426.823	431.04	141.943	506.178
TGME49_054080_18_461	TGME49_254080	254080	825.807	1026.39	193.618	1221.37	235.901	485.991	748.703
TGME49_054080_20_461	TGME49_254080	254080	500.469	2348.97	5172.55	5601.23	6316.43	4883.41	9521.84
TGME49_054080_29_922	TGME49_254080	254080	1034.12	413.418	353.898	216.695	496.086	264.146	927.84
TGME49_054080_36_461	TGME49_254080	254080	580.704	385.678	130.788	26.266	1459.64	665.535	1499.24
TGME49_054080_5_922	TGME49_254080	254080	420.9	536.012	805.245	321.759	978.296	1294.41	1180.47
TGME49_054470_4_899	TGME49_254470	MYR1	2235.78	1633.99	5868.8	1878.02	1746.71	1779.46	3233.66
TGME49_054470_56_1798	TGME49_254470	MYR1	3121.7	3451.41	6295.79	3151.92	3000.8	5435.2	5474.26
TGME49_054470_89_0	TGME49_254470	MYR1	5880.48	6982.47	8525.6	5877.02	7663.32	5942.81	5087.5
TGME49_054470_91_1798	TGME49_254470	MYR1	6073.47	6459.88	6744.57	2987.76	5674.64	3453.64	2766.98
TGME49_054720_25_842	TGME49_254720	GRA8	639.347	1560.61	1760.51	2606.9	1097.98	219.025	1084.93
TGME49_054720_38_842	TGME49_254720	GRA8	2463.43	3928.37	4822.49	4097.5	4620.89	5182.34	5482.52
TGME49_054720_53_842	TGME49_254720	GRA8	4384.27	7032.58	6985.63	6408.91	5322.52	6443.85	6287.26
TGME49_054720_72_842	TGME49_254720	GRA8	768.23	2213.84	5844.44	3414.58	2970.45	4255.48	2354.51
TGME49_054720_9_842	TGME49_254720	GRA8	7369.09	14483.1	20206.8	22267	19274.5	19597.6	21274.2
TGME49_054880_1_1360	TGME49_254880	254880	336.8	411.628	2.56447	669.783	163.049	144.763	194.755
TGME49_054880_21_3060	TGME49_254880	254880	4943.25	3045.15	6818.94	5371.4	5938.29	3222.39	6332.28
TGME49_054880_25_4080	TGME49_254880	254880	439.16	396.416	419.292	177.296	270.593	161.684	203.022
TGME49_054880_29_1020	TGME49_254880	254880	864.991	561.962	201.311	531.887	450.12	50.7611	566.809
TGME49_054880_33_1020	TGME49_254880	254880	1474.88	1220.57	2334.95	676.35	640.923	2408.33	1822.61
TGME49_058230_2_1960	TGME49_258230	ROP20	2294.29	1665.31	1605.36	2711.96	2493.44	612.894	1598.46
TGME49_058230_35_980	TGME49_258230	ROP20	6514.49	5450.5	8231.96	7682.81	10071.8	7767.4	9728.54
TGME49_058230_38_1470	TGME49_258230	ROP20	4306.43	3006.68	4739.15	2777.63	5589.64	4435.96	5491.71
TGME49_058230_47_1470	TGME49_258230	ROP20	6711.61	13867.4	27778.4	38006.9	33263.8	35520.6	29502.6
TGME49_058230_8_1470	TGME49_258230	ROP20	4641.5	3771.77	4449.36	4136.9	4953.92	3467.74	3787.61
TGME49_058360_18_3340	TGME49_258360	258360	2794.36	5126.56	10824.6	9928.55	8107.37	8704.6	10061.1
TGME49_058360_3_3340	TGME49_258360	258360	6022.82	6852.72	5785.45	7656.54	7561.85	7803.12	6723.62
TGME49_058360_3_4008	TGME49_258360	258360	4122.64	1631.3	1150.17	590.985	620.108	1105.47	1429.42
TGME49_058360_55_3340	TGME49_258360	258360	5349.22	4868.85	3111.99	4714.75	3017.28	5561.17	3313.58
TGME49_058370_1_2200	TGME49_258370	ROP28	2488.22	3416.52	9771.93	6119.98	5879.32	6984.36	11672.4
TGME49_058370_12_1760	TGME49_258370	ROP28	4749.46	6656.75	4776.33	7275.68	5623.47	6863.1	4493.13
TGME49_058370_13_2200	TGME49_258370	ROP28	1791.43	1235.78	1763.08	676.35	195.139	278.246	431.767
TGME49_058370_25_2200	TGME49_258370	ROP28	5983.1	3698.39	3773.62	5102.17	1901.95	5646.71	5340.13
TGME49_058370_44_1760	TGME49_258370	ROP28	1455.96	1004.91	1395.07	899.611	776.219	1351.75	938.864
TGME49_058460_10_1455	TGME49_258462	258462	2405.18	1529.29	4576.31	3762.61	3417.97	1981.56	1421.16
TGME49_058460_22_1455	TGME49_258462	258462	627.752	1034.44	5167.42	5712.86	6866.29	4355.12	2669.61
TGME49_058460_36_1455	TGME49_258462	258462	144.076	36.6886	51.2895	0	0.867284	92.1221	74.4109
TGME49_058460_4_1455	TGME49_258462	258462	263.229	77.8514	158.997	1805.79	0.867284	418.309	153.415
TGME49_058580_21_2284	TGME49_258580	ROP17	5181.42	2638.9	3632.58	3460.55	4352.03	5783.95	3445.87
TGME49_058580_39_1713	TGME49_258580	ROP17	3705.07	1924.81	5872.65	4373.29	3162.98	5455.88	3441.28
TGME49_058580_52_1713	TGME49_258580	ROP17	3910.72	4086.75	2396.5	2613.47	2803.93	2753.32	2416.98
TGME49_058580_66_2284	TGME49_258580	ROP17	1949.36	1855.91	10275.9	6271.01	4476.05	6718.33	7390.57
TGME49_058660_3_2895	TGME49_258660	ROP6	2853.54	4351.63	4050.59	2915.53	2435.33	3871.95	3173.95
TGME49_058660_31_2316	TGME49_258660	ROP6	2128.89	1395.96	1037.33	965.276	2009.5	404.209	577.833
TGME49_058660_39_2316	TGME49_258660	ROP6	3796.63	8247.78	11982.5	16587	11316.3	8645.38	13246.1
TGME49_058660_48_2316	TGME49_258660	ROP6	2031.06	1838.01	2066.97	1628.49	1934.04	2891.51	2876.3
TGME49_058660_64_2316	TGME49_258660	ROP6	6196.48	11033.4	15895.9	8779.41	6880.16	8181.01	10315.6
TGME49_058800_13_704	TGME49_258800	ROP31	1379.32	502.008	146.175	190.429	69.3827	52.6412	38.5834
TGME49_058800_15_704	TGME49_258800	ROP31	2749.18	2224.58	1796.41	1858.32	2104.9	2803.14	1142.8
TGME49_058800_24_704	TGME49_258800	ROP31	3390.66	2853.66	3967.24	2061.88	1024.26	1511.55	1506.59
TGME49_058800_32_352	TGME49_258800	ROP31	11499.7	5878.23	13092.9	10053.3	7294.72	8718.7	6895.41
TGME49_058800_8_704	TGME49_258800	ROP31	3069.72	3981.16	4464.75	5502.73	4347.69	5376.92	4169.77
TGME49_058870_1_5466	TGME49_258870	CST7	1702.79	1710.94	503.919	328.325	219.423	229.365	869.965
TGME49_058870_10_5466	TGME49_258870	CST7	5112.91	4394.58	1078.36	1654.76	2288.76	2191.19	1335.72
TGME49_058870_17_5466	TGME49_258870	CST7	3437.17	4481.38	4860.96	3572.18	3305.22	4188.73	3479.86
TGME49_058870_22_5466	TGME49_258870	CST7	833.271	1265.31	382.107	860.212	1368.57	243.466	814.846
TGME49_058870_38_4555	TGME49_258870	CST7	15027.7	16059.8	3922.36	6533.67	4238.42	3938.69	4648.39
TGME49_059830_33_818	TGME49_259830	DGK2	4820.49	1423.7	494.944	518.754	784.025	267.906	304.993
TGME49_059830_52_1636	TGME49_259830	DGK2	5884.61	2343.6	3462.04	833.946	1267.97	1410.97	1058.29
TGME49_059830_54_818	TGME49_259830	DGK2	5385.07	2391.92	207.722	899.611	339.108	1393.11	1488.22
TGME49_059830_83_0	TGME49_259830	DGK2	4199.27	656.816	115.401	13.133	41.6296	142.883	225.07
TGME49_059830_96_0	TGME49_259830	DGK2	9553.02	3244.71	235.932	1247.64	612.302	859.179	1120.76
TGME49_060520_1_1748	TGME49_260520	CST6_GRA53	1026.13	700.663	769.342	538.453	92.7994	161.684	131.367
TGME49_060520_20_1748	TGME49_260520	CST6_GRA53	367.055	426.841	1.28224	137.897	267.123	132.543	90.9467
TGME49_060520_33_1748	TGME49_260520	CST6_GRA53	2163.41	1602.67	1834.88	2508.4	1826.5	1796.38	3242.85
TGME49_060520_38_1311	TGME49_260520	CST6_GRA53	1219.25	1432.65	865.51	1090.04	636.586	751.077	1378.9
TGME49_060520_44_1311	TGME49_260520	CST6_GRA53	844.6	1220.57	1834.88	1405.23	1461.37	3109.59	1536.91
TGME49_061440_13_3091	TGME49_261440	ARO	859.26	111.856	0	45.9655	0	0.940021	0.918653
TGME49_061440_9_3653	TGME49_261440	ARO	573.773	75.1669	1.28224	0	0.867284	0	0.918653
TGME49_061740_14_1308	TGME49_261740	ROP47	950.824	889.475	1738.71	971.842	790.096	873.28	868.128
TGME49_061740_2_1308	TGME49_261740	ROP47	152.606	120.804	0	6.5665	1.73457	0	124.018
TGME49_061740_8_1308	TGME49_261740	ROP47	2654.02	1358.37	1529.71	1392.1	802.237	1770.06	1392.68
TGME49_061750_14_4200	TGME49_261750	RON10	3513.01	6979.78	12112	7649.97	5397.97	8611.54	7076.39
TGME49_061750_18_4200	TGME49_261750	RON10	530.457	197.761	2.56447	229.828	1005.18	0	2.75596
TGME49_061750_26_3360	TGME49_261750	RON10	578.838	574.49	194.9	98.4975	427.571	244.406	35.8275
TGME49_061750_31_5040	TGME49_261750	RON10	7886.75	6169.95	6062.42	4143.46	4306.06	4574.14	5353.91
TGME49_062050_11_1575	TGME49_262050	ROP39	3246.58	4705.09	5789.3	5785.09	4810.82	5902.39	7473.25
TGME49_062050_14_1050	TGME49_262050	ROP39	4022.41	5344.01	18303.9	11563.6	16149.7	18976.2	17012.5
TGME49_062050_24_1050	TGME49_262050	ROP39	7414.54	8711.31	17429.5	13605.8	13478.5	12868	15224.8
TGME49_062050_29_1050	TGME49_262050	ROP39	2412.78	5124.77	15188.1	18346.8	14469.8	13266.5	17702.5
TGME49_062050_46_525	TGME49_262050	ROP39	3333.22	10501.9	32349.6	28629.9	35365.2	25735	33326
TGME49_062400_10_7406	TGME49_262400	262400	1190.46	984.329	2776.04	847.079	1261.9	1033.08	1632.45
TGME49_062400_10_8694	TGME49_262400	262400	1018.53	1093.5	2025.94	1181.97	1871.6	734.157	1816.18
TGME49_062400_22_8372	TGME49_262400	262400	1337.74	764.197	207.722	630.384	304.417	973.862	2063.3
TGME49_062400_28_7406	TGME49_262400	262400	2785.83	2473.35	3244.06	912.744	1624.42	1434.47	1192.41
TGME49_062400_8_8050	TGME49_262400	262400	5263.92	5960.56	3599.24	3217.59	5495.98	3441.42	3498.23
TGME49_062730_15_2865	TGME49_262730	ROP16	5963.51	5983.82	6082.93	7439.85	5385.83	5990.76	7633.09
TGME49_062730_27_2865	TGME49_262730	ROP16	2621.5	4625.45	3856.97	5496.16	5667.7	4153.01	2976.44
TGME49_062730_35_2292	TGME49_262730	ROP16	1952.56	4246.93	6188.08	6533.67	6306.89	5380.68	5895
TGME49_062730_52_2292	TGME49_262730	ROP16	1577.78	1388.8	3208.16	2803.9	3835.13	3715.9	2366.45
TGME49_062730_75_2865	TGME49_262730	ROP16	1124.76	1542.71	111.555	912.744	813.512	1373.37	899.362
TGME49_062920_1_676	TGME49_262920	DEGP	1401.45	1024.6	2007.98	387.424	1142.21	1050.94	293.05
TGME49_062920_15_676	TGME49_262920	DEGP	1843.27	3786.98	11678.6	15431.3	10351.9	9157.69	13085.3
TGME49_062920_33_338	TGME49_262920	DEGP	403.574	1705.57	3562.06	5955.82	5001.63	6860.28	4699.83
TGME49_062920_37_676	TGME49_262920	DEGP	412.77	215.657	1.28224	39.399	0.867284	57.3413	0
TGME49_062920_5_676	TGME49_262920	DEGP	144.343	435.789	3.84671	689.483	327.833	164.504	690.827
TGME49_063220_2_932	TGME49_263220	ROP21	4445.84	5878.23	8605.09	9534.56	8732.68	7208.08	6181.62
TGME49_063220_42_1864	TGME49_263220	ROP21	8365.36	8784.69	22190.4	24466.8	18508.7	19369.1	19078.6
TGME49_063220_50_1864	TGME49_263220	ROP21	2391.72	1716.31	434.678	1122.87	1290.52	1144.01	1230.08
TGME49_063220_70_932	TGME49_263220	ROP21	6468.91	8823.16	13155.8	15503.5	9373.6	9744.26	12749.1
TGME49_063220_99_0	TGME49_263220	ROP21	3180.48	4229.93	2041.32	6264.44	3744.06	3803.33	3655.32
TGME49_064600_22_1311	TGME49_264600	264600	410.371	989.698	1284.8	1378.97	3964.35	432.41	1308.16
TGME49_064600_28_1311	TGME49_264600	264600	3377.33	4135.97	7004.86	8792.54	12724.8	12340.6	10768.5
TGME49_064600_36_1311	TGME49_264600	264600	26.6561	138.701	0	26.266	40.7623	47.0011	0
TGME49_064600_5_1311	TGME49_264600	264600	968.684	1934.65	3421.01	2633.17	4037.21	4806.33	3793.12
TGME49_064660_13_2432	TGME49_264660	CST1	866.324	994.172	1820.78	3821.7	1829.1	1888.5	2082.59
TGME49_064660_24_1824	TGME49_264660	CST1	3634.43	4021.43	2622.18	4964.27	6357.19	4994.33	5849.99
TGME49_064660_25_3952	TGME49_264660	CST1	210.583	553.014	816.785	256.094	418.898	884.56	335.309
TGME49_064660_30_2128	TGME49_264660	CST1	14104.2	17547.9	13754.6	21728.6	16125.4	15356.2	20856.2
TGME49_066050_1_842	TGME49_266050	266050	343.731	1140.03	1433.54	1214.8	2672.97	2727.94	2327.87
TGME49_066050_23_842	TGME49_266050	266050	2186.2	1782.53	5954.71	2521.54	1574.99	1374.31	2058.7
TGME49_066050_30_842	TGME49_266050	266050	2715.46	3985.64	3613.34	4222.26	3064.11	2348.17	3848.24
TGME49_066050_33_842	TGME49_266050	266050	3138.63	3166.85	1934.9	2692.27	2214.18	2078.39	1224.57
TGME49_066430_16_480	TGME49_266435	266435	353.594	308.721	17.9513	0	199.475	24.4406	0
TGME49_066430_21_480	TGME49_266435	266435	1986.95	1902.44	302.608	1267.33	927.994	764.237	1353.18
TGME49_066440_10_1138	TGME49_266435	266435	1469.42	389.257	1.28224	39.399	25.1512	36.6608	1.83731
TGME49_066440_12_2276	TGME49_266435	266435	154.472	62.6391	0	6.5665	0	29.1407	18.3731
TGME49_066440_15_1138	TGME49_266435	266435	2740.25	2793.7	736.004	873.345	1579.32	1998.49	1273.25
TGME49_066440_23_1138	TGME49_266435	266435	1022.93	825.941	1643.83	1569.39	1140.48	1387.47	1881.4
TGME49_066440_67_2276	TGME49_266435	266435	1520.73	1114.08	642.401	597.552	484.812	409.849	732.167
TGME49_067740_3_1100	TGME49_267740	267740	1241.51	1599.98	1065.54	1247.64	443.182	766.117	977.447
TGME49_067740_39_550	TGME49_267740	267740	1943.63	1672.46	4477.57	1733.56	2032.05	2378.25	2582.33
TGME49_067740_49_550	TGME49_267740	267740	774.094	602.23	6.41119	52.532	477.006	2.82006	101.971
TGME49_068760_12_2152	TGME49_268760	268760	1607.63	1671.57	1602.8	1129.44	1819.56	1078.2	1281.52
TGME49_068760_23_2152	TGME49_268760	268760	20672.1	41464.4	49509.7	39221.7	47177.6	39902	45069.1
TGME49_068760_28_2152	TGME49_268760	268760	8481.31	6214.69	6817.66	4294.49	3229.76	3917.07	4436.18
TGME49_068760_41_2152	TGME49_268760	268760	1592.17	2333.75	3604.37	3920.2	4459.57	3526.02	5818.75
TGME49_068760_7_2152	TGME49_268760	268760	17380.9	15217.7	11882.5	10946.4	9378.81	8581.45	9147.95
TGME49_068790_17_942	TGME49_268790	GRA58	773.161	2049.19	7447.23	7393.88	7648.58	5094.92	9118.55
TGME49_068790_20_942	TGME49_268790	GRA58	1255.5	2566.41	1518.17	2574.07	2460.48	1933.62	2941.53
TGME49_068790_25_942	TGME49_268790	GRA58	952.024	900.213	183.36	531.887	1243.68	650.495	643.057
TGME49_068790_29_942	TGME49_268790	GRA58	1147.81	5250.05	13677.6	7315.08	6985.97	6735.25	7999.63
TGME49_068790_9_942	TGME49_268790	GRA58	228.31	515.43	80.781	722.315	270.593	348.748	13.7798
TGME49_068900_1_4644	TGME49_268900	GRA10	8544.62	602.23	112.837	1234.5	231.565	937.201	852.51
TGME49_068900_18_3096	TGME49_268900	GRA10	7370.15	11185.6	16982	13632.1	18518.2	14607	17997.3
TGME49_068900_2_3096	TGME49_268900	GRA10	4470.23	651.447	210.287	735.448	1807.42	577.173	858.941
TGME49_068900_27_3870	TGME49_268900	GRA10	3485.42	707.822	1.28224	32.8325	0	0	33.0715
TGME49_068970_13_1269	TGME49_268970	268970	829.139	827.731	1961.82	932.443	345.179	327.127	1002.25
TGME49_068970_17_1269	TGME49_268970	268970	1880.06	2568.2	2050.3	4412.69	2477.83	4750.87	6545.41
TGME49_068970_20_1269	TGME49_268970	268970	6653.37	5460.34	7822.93	6816.03	4634.76	6309.42	8918.29
TGME49_068970_44_846	TGME49_268970	268970	5026.41	10125.2	26843.6	31269.7	38641	30600.5	31972.8
TGME49_068970_9_1269	TGME49_268970	268970	5877.68	7894.32	9405.21	10972.6	12663.2	10499.1	11632.9
TGME49_069460_14_1728	TGME49_269460	EFPP	4468.37	3292.13	1807.95	2626.6	1761.45	2286.13	2943.37
TGME49_069460_21_3456	TGME49_269460	EFPP	2651.75	523.484	197.465	781.414	578.478	210.565	147.903
TGME49_069460_41_6048	TGME49_269460	EFPP	8730.28	6322.97	7556.22	6047.75	4703.28	8049.4	4199.17
TGME49_069460_5_5184	TGME49_269460	EFPP	3141.29	6048.25	18364.2	8982.97	9180.2	8816.46	11941.6
TGME49_069460_6_864	TGME49_269460	EFPP	1690.27	990.593	539.822	229.828	577.611	245.346	106.564
TGME49_069690_1_1502	TGME49_269690	GRA29	970.283	1966.87	2876.06	1871.45	4099.65	3508.16	2349
TGME49_069690_14_2253	TGME49_269690	GRA29	11008.7	13911.2	20111.9	21058.8	17497.5	25385.3	16612
TGME49_069690_18_1502	TGME49_269690	GRA29	996.806	1470.23	1528.43	1582.53	3441.38	3148.13	3779.34
TGME49_069690_40_2253	TGME49_269690	GRA29	6195.82	9469.24	13426.3	15897.5	11344.1	10366.6	17438.8
TGME49_069690_9_2253	TGME49_269690	GRA29	3777.44	4945.8	8893.6	5345.13	6744	7675.27	7265.63
TGME49_069880_13_771	TGME49_269885	TLN1	459.952	537.801	957.831	52.532	28.6204	684.335	288.457
TGME49_069880_21_771	TGME49_269885	TLN1	930.566	639.814	528.282	302.059	300.947	276.366	250.792
TGME49_069880_3_771	TGME49_269885	TLN1	187.659	176.284	52.5717	26.266	254.981	106.222	171.788
TGME49_069880_7_771	TGME49_269885	TLN1	1332.14	2956.57	8485.85	8142.46	8208.84	10173.9	9587.99
TGME49_069890_23_810	TGME49_269885	TLN1	946.026	1829.06	1014.25	886.478	593.222	499.151	1700.43
TGME49_069890_28_810	TGME49_269885	TLN1	578.305	408.944	775.754	735.448	149.173	147.583	526.388
TGME49_069890_55_0	TGME49_269885	TLN1	3001.75	1177.61	459.041	965.276	1257.56	726.636	1473.52
TGME49_069890_73_0	TGME49_269885	TLN1	485.008	833.1	1710.5	735.448	890.7	960.702	475.863
TGME49_069920_0_6762	TGME49_269920	269920	5680.55	3345.82	5143.05	4110.63	2783.98	1883.8	1379.82
TGME49_069920_20_8232	TGME49_269920	269920	2792.1	673.818	98.7323	111.631	39.0278	61.1014	628.359
TGME49_069920_25_8232	TGME49_269920	269920	3341.21	1064.86	85.9099	623.818	2844.69	483.171	656.837
TGME49_069920_4_8232	TGME49_269920	269920	1881.12	420.577	42.3138	85.3645	455.324	3.76009	339.902
TGME49_069920_5_5880	TGME49_269920	269920	2384.79	1107.82	759.085	1424.93	1195.98	342.168	1174.96
TGME49_069950_24_4930	TGME49_269950	GRA61	3085.05	774.935	188.489	13.133	2.60185	123.143	3.67461
TGME49_069950_44_4930	TGME49_269950	GRA61	2348.14	886.791	302.608	0	141.367	67.6815	216.802
TGME49_069950_82_4930	TGME49_269950	GRA61	727.046	498.428	2.56447	6.5665	41.6296	0	2.75596
TGME49_069950_9_4930	TGME49_269950	GRA61	652.809	306.932	1.28224	6.5665	1.73457	0	0
TGME49_070200_27_2950	TGME49_270200	270200	1632.95	1019.23	507.766	1195.1	1530.76	1660.08	1487.3
TGME49_070200_52_2360	TGME49_270200	270200	806.215	1416.54	1981.06	1575.96	3218.49	2766.48	2696.25
TGME49_070200_53_2950	TGME49_270200	270200	73.9708	207.604	573.16	1030.94	757.139	600.674	943.457
TGME49_070200_63_2360	TGME49_270200	270200	947.759	483.216	51.2895	407.123	257.583	271.666	310.505
TGME49_070200_70_1770	TGME49_270200	270200	1164.21	415.208	461.605	1306.73	859.478	1158.11	295.806
TGME49_070240_1_1659	TGME49_270240	MAG1	3130.23	6641.53	7898.58	11090.8	11508	10857.2	11169
TGME49_070240_10_1659	TGME49_270240	MAG1	1331.21	1757.47	1949	3802	1522.95	2940.39	1595.7
TGME49_070240_14_1659	TGME49_270240	MAG1	2546.86	2094.83	1652.8	2009.35	912.383	2022.93	637.546
TGME49_070240_45_1659	TGME49_270240	MAG1	6103.19	6089.41	5907.27	5049.64	5077.95	4023.29	3184.05
TGME49_070240_57_1106	TGME49_270240	MAG1	3143.42	2144.94	2576.01	3073.12	3077.12	1452.33	1062.88
TGME49_070250_22_1401	TGME49_270250	GRA1	3105.04	135.121	311.584	0	43.3642	0	7.34923
TGME49_070320_105_1065	TGME49_270320	PPM3C	1502.61	1189.25	1329.68	998.108	1996.49	1024.62	864.453
TGME49_070320_34_2130	TGME49_270320	PPM3C	4505.69	3071.11	2452.92	1516.86	1537.69	2400.81	3717.79
TGME49_070320_48_1065	TGME49_270320	PPM3C	657.34	674.713	279.528	439.956	49.4352	640.154	36.7461
TGME49_070320_62_1065	TGME49_270320	PPM3C	3798.77	1748.53	1922.07	538.453	581.947	1467.37	677.966
TGME49_070320_68_3195	TGME49_270320	PPM3C	5093.59	2132.41	1460.47	1352.7	1316.54	1400.63	2106.47
TGME49_070700_19_2584	TGME49_270700	MYR2	7300.18	7110.43	13877.7	16304.6	11010.2	9410.55	13768.8
TGME49_070700_2_2584	TGME49_270700	MYR2	3063.99	2532.41	3240.21	3276.68	3587.09	4617.38	2509.76
TGME49_070700_26_2584	TGME49_270700	MYR2	3240.59	4717.62	15675.4	7144.35	9272.13	8501.55	8368.93
TGME49_070700_43_2584	TGME49_270700	MYR2	2182.87	1928.39	217.98	1635.06	1505.6	1140.25	1131.78
TGME49_070700_65_1938	TGME49_270700	MYR2	2612.03	2752.54	2642.69	1851.75	2661.69	3136.85	1824.45
TGME49_070920_14_1040	TGME49_270920	ROP32	7492.91	4562.81	10198.9	6914.53	6638.19	5821.55	9088.24
TGME49_070920_27_1040	TGME49_270920	ROP32	1203.92	2466.19	3017.1	1352.7	3196.81	1399.69	1628.77
TGME49_070920_28_520	TGME49_270920	ROP32	5390.94	6655.85	9043.62	11314.1	7824.63	5368.46	9034.96
TGME49_070920_38_520	TGME49_270920	ROP32	2706.53	2763.28	1165.55	1733.56	1302.66	2870.83	696.339
TGME49_070920_9_520	TGME49_270920	ROP32	5364.95	2500.19	4344.22	6146.24	5757.9	3637.88	4810.99
TGME49_071270_2_5028	TGME49_271270	271270	1562.98	1397.75	806.527	682.916	1620.95	1437.29	491.48
TGME49_071270_24_5028	TGME49_271270	271270	362.923	114.54	17.9513	236.394	281.867	0	250.792
TGME49_071270_6_5028	TGME49_271270	271270	3614.97	940.481	75.652	151.03	193.404	31.9607	129.53
TGME49_071270_9_5028	TGME49_271270	271270	688.661	660.395	836.019	1247.64	1421.48	757.657	609.067
TGME49_072420_113_5300	TGME49_272420	LCAT	4297.37	6542.21	4282.67	7275.68	6528.91	5965.38	9324.33
TGME49_072420_124_5300	TGME49_272420	LCAT	1581.11	1747.63	638.554	1891.15	419.765	1326.37	568.647
TGME49_072420_32_4240	TGME49_272420	LCAT	1146.08	2023.24	2569.6	5936.12	5039.79	3692.4	5700.24
TGME49_072420_67_3180	TGME49_272420	LCAT	388.38	792.832	1165.55	971.842	2744.09	714.416	947.132
TGME49_072420_95_5300	TGME49_272420	LCAT	4924.45	4510.91	2059.27	2160.38	1522.95	1790.74	1860.27
TGME49_072460_46_2550	TGME49_272460	GRA72	2731.85	1852.33	1675.88	1805.79	1204.66	1503.09	1648.98
TGME49_073860_21_950	TGME49_273860	273860	1025.86	1286.79	1123.24	1838.62	1108.39	840.379	481.374
TGME49_073860_29_950	TGME49_273860	273860	1116.49	203.13	119.248	32.8325	0.867284	554.613	111.157
TGME49_073860_3_1425	TGME49_273860	273860	1819.41	1056.81	3596.68	2606.9	5536.74	3500.64	2102.8
TGME49_073860_32_950	TGME49_273860	273860	837.935	831.31	1086.06	1424.93	787.494	757.657	779.018
TGME49_073860_34_950	TGME49_273860	273860	2099.04	2446.5	1284.8	1621.93	1848.18	506.671	1497.41
TGME49_073980_1_882	TGME49_273980	273980	1311.48	3235.76	6766.37	6316.97	8150.73	8141.52	11553.9
TGME49_073980_18_588	TGME49_273980	273980	41.9834	136.016	0	0	2.60185	31.9607	0.918653
TGME49_073980_39_588	TGME49_273980	273980	668.136	1171.35	1252.75	3421.15	1947.05	3681.12	1718.8
TGME49_073980_6_882	TGME49_273980	273980	464.483	252.346	480.839	420.256	532.512	264.146	1.83731
TGME49_073980_8_882	TGME49_273980	273980	311.743	374.94	783.447	321.759	372.932	340.288	357.356
TGME49_075440_1_2500	TGME49_275440	GRA6	990.142	1791.48	1256.59	1267.33	799.636	2011.65	1306.33
TGME49_075440_24_2500	TGME49_275440	GRA6	1688	5079.14	5295.64	7236.28	5106.57	3746.92	4940.52
TGME49_075440_27_2500	TGME49_275440	GRA6	883.251	1746.74	2997.87	1464.33	1323.48	1502.15	1354.1
TGME49_075440_7_2500	TGME49_275440	GRA6	1671.07	2229.06	2336.24	4596.55	3600.96	3895.45	3199.67
TGME49_075440_79_1875	TGME49_275440	GRA6	201.121	500.218	275.681	190.429	295.744	350.628	233.338
TGME49_075460_19_1034	TGME49_275460	275460	1876.72	4838.42	4749.41	5102.17	4629.56	4984.93	7152.64
TGME49_075460_25_1034	TGME49_275460	275460	1300.55	2930.61	1914.38	2646.3	1971.34	4015.77	2636.54
TGME49_075460_29_1034	TGME49_275460	275460	1850.74	2136.89	2915.81	4773.85	4307.8	2557.8	3542.33
TGME49_075460_34_1034	TGME49_275460	275460	134.747	466.214	689.844	98.4975	475.272	815.938	531.9
TGME49_075460_47_1034	TGME49_275460	275460	3958.17	5514.03	5900.86	6802.9	6163.79	5599.71	5039.73
TGME49_075470_21_1480	TGME49_275470	GRA15	3242.72	3344.93	3869.79	7150.92	4642.57	5324.28	2304.9
TGME49_075470_28_740	TGME49_275470	GRA15	3859.81	10404.4	28093.8	24525.9	29928.2	25106.1	21873.1
TGME49_075470_35_1480	TGME49_275470	GRA15	709.453	825.941	843.712	755.148	2024.24	1950.54	304.993
TGME49_075470_4_1480	TGME49_275470	GRA15	141.411	204.919	137.199	439.956	80.6574	51.7012	205.778
TGME49_075470_40_740	TGME49_275470	GRA15	5843.82	7235.71	16256.2	17086	24898	18055	23150.1
TGME49_075860_26_674	TGME49_275860	GRA12B	1892.45	1974.03	2440.1	1030.94	2183.82	1298.17	1117.08
TGME49_075860_41_1348	TGME49_275860	GRA12B	2837.81	4604.87	2623.46	4169.73	3156.91	2982.69	2375.64
TGME49_075860_46_674	TGME49_275860	GRA12B	1674.27	3727.03	3251.75	4287.93	3142.17	4214.12	2310.41
TGME49_075860_55_1348	TGME49_275860	GRA12B	4729.2	3102.42	3214.57	3066.56	4203.72	3300.41	2510.68
TGME49_076130_1_5616	TGME49_276130	CPC2	486.341	211.183	619.321	105.064	366.861	0.940021	499.747
TGME49_076130_10_8736	TGME49_276130	CPC2	1072.38	427.736	217.98	814.246	202.077	64.8615	284.783
TGME49_076130_22_6864	TGME49_276130	CPC2	791.954	348.094	3.84671	26.266	86.7284	672.115	223.233
TGME49_076130_43_6864	TGME49_276130	CPC2	2194.2	1638.46	1629.72	1457.76	1007.78	1988.15	1569.06
TGME49_076130_6_5616	TGME49_276130	CPC2	23759.4	12012.4	10584.9	8753.15	8444.74	8793.9	7557.76
TGME49_076210_23_433	TGME49_276210	276210	3447.7	1882.75	734.722	72.2315	699.898	542.392	175.463
TGME49_076210_26_433	TGME49_276210	276210	1692.8	2599.52	852.688	1615.36	1489.99	408.909	1717.88
TGME49_076210_33_866	TGME49_276210	276210	293.351	117.225	1.28224	0	0	1.88004	0.918653
TGME49_076210_37_866	TGME49_276210	276210	1099.57	1616.98	1125.8	1044.07	1776.2	929.681	621.01
TGME49_077230_19_489	TGME49_277230	277230	162.869	66.2185	2.56447	0	0	122.203	56.0379
TGME49_077230_2_978	TGME49_277230	277230	631.617	676.502	792.423	242.961	1012.99	1076.32	874.558
TGME49_077230_21_978	TGME49_277230	277230	589.634	549.434	394.929	820.813	784.892	141.003	892.931
TGME49_077230_5_489	TGME49_277230	277230	405.973	649.657	1295.06	925.877	373.799	66.7415	1192.41
TGME49_077230_50_489	TGME49_277230	277230	170.199	64.4288	571.878	223.261	718.978	360.028	102.889
TGME49_077240_18_3250	TGME49_277240	NTPase I	917.504	3678.7	14817.5	15648	17317.1	15025.3	13512.5
TGME49_077240_39_3250	TGME49_277240	NTPase I	97.2949	158.387	788.576	269.227	1208.13	647.675	420.743
TGME49_077240_43_3250	TGME49_277240	NTPase I	186.193	110.066	166.691	6.5665	200.343	172.964	56.0379
TGME49_077240_7_3250	TGME49_277240	NTPase I	124.084	729.298	2102.87	2357.37	2650.42	1652.56	2729.32
TGME49_077240_72_2600	TGME49_277240	NTPase I	624.42	1684.99	6303.48	6875.13	5788.25	7565.29	6617.98
TGME49_077270_12_930	TGME49_277270	NTPase II	2367.2	3767.29	24899.8	14978.2	16400.3	14439.7	15150.4
TGME49_077270_29_930	TGME49_277270	NTPase II	13192.8	23317.8	49816.2	46674.7	51619	50039.2	53198.3
TGME49_077270_39_930	TGME49_277270	NTPase II	510.065	1825.48	7702.4	8214.69	5549.75	8966.86	6508.66
TGME49_077270_51_930	TGME49_277270	NTPase II	5704.68	9831.65	36119.3	32990.1	36781.5	44524.1	32288.8
TGME49_077270_7_1395	TGME49_277270	NTPase II	10283.9	13679.5	32702.2	34480.7	38261.1	35924.8	35786.1
TGME49_077720_11_1432	TGME49_277720	277720	1316.15	1158.82	2040.04	1096.61	2400.64	2565.32	2925.91
TGME49_077720_32_1432	TGME49_277720	277720	781.958	969.116	1546.38	459.655	848.204	799.958	692.665
TGME49_077720_67_716	TGME49_277720	277720	1299.75	995.067	248.754	52.532	306.151	167.324	310.505
TGME49_078510_3_2826	TGME49_278510	PPM3F	5186.48	5228.57	4439.11	3650.97	3480.41	4138.91	3557.94
TGME49_078510_44_2826	TGME49_278510	PPM3F	4361.34	4582.5	11287.5	13973.5	11224.4	10454	7677.19
TGME49_078510_57_1884	TGME49_278510	PPM3F	6722.54	2879.61	1070.67	3565.61	2999.93	3192.31	2300.31
TGME49_078510_67_1884	TGME49_278510	PPM3F	3011.61	2186.1	4428.85	3020.59	5343.34	2852.02	2286.53
TGME49_078510_7_2826	TGME49_278510	PPM3F	1336.41	1034.44	741.133	919.31	1632.23	1001.12	598.043
TGME49_079350_24_972	TGME49_279350	279350	1431.83	1986.55	6023.95	5752.25	7735.3	6075.36	3549.68
TGME49_079350_31_972	TGME49_279350	279350	1258.57	3110.48	5281.54	4307.62	4424.01	5309.24	4027.38
TGME49_079350_35_972	TGME49_279350	279350	1244.44	1613.4	2870.93	3368.62	4213.26	3072.93	3057.28
TGME49_079350_45_972	TGME49_279350	279350	1278.43	1262.63	1924.64	1011.24	1261.9	1535.99	874.558
TGME49_079350_7_972	TGME49_279350	279350	608.026	946.745	61.5474	1116.31	2011.23	1707.08	1297.14
TGME49_079420_24_507	TGME49_279420	279420	2316.55	1626.83	2013.11	1227.94	2169.94	862	2812
TGME49_079420_25_507	TGME49_279420	279420	1628.82	1222.36	918.082	748.581	704.234	1231.43	1524.96
TGME49_079420_28_1014	TGME49_279420	279420	297.083	492.164	374.413	768.281	352.984	1015.22	200.266
TGME49_079420_30_507	TGME49_279420	279420	1870.73	4245.14	8965.4	8240.96	8822.01	11749.3	6245.01
TGME49_079420_54_1014	TGME49_279420	279420	2856.74	3905.99	6533	3815.14	5418.79	5438.02	6121.91
TGME49_080380_14_1140	TGME49_280380	280380	3461.43	6861.67	20064.5	18228.6	22146.1	21215.3	19616.9
TGME49_080380_31_570	TGME49_280380	280380	320.007	707.822	1237.36	1976.52	271.46	291.407	404.208
TGME49_080380_41_1140	TGME49_280380	280380	4718.54	5105.98	2719.63	5266.33	2400.64	2352.87	4894.59
TGME49_080380_43_570	TGME49_280380	280380	1905.51	4439.32	3183.8	8037.4	8703.19	6690.13	7556.84
TGME49_080380_7_1710	TGME49_280380	280380	6817.44	13838.8	21580.1	17821.5	17320.5	19798.7	20596.2
TGME49_080480_1_942	TGME49_280480	280480	1265.37	685.451	901.413	282.36	1439.69	383.529	1885.08
TGME49_080480_2_1256	TGME49_280480	280480	892.714	592.387	167.973	98.4975	332.17	0.940021	1.83731
TGME49_080480_4_942	TGME49_280480	280480	415.569	467.109	100.015	98.4975	359.055	413.609	313.261
TGME49_080480_8_942	TGME49_280480	280480	587.368	91.2741	119.248	59.0985	7.80555	19.7404	146.985
TGME49_080670_1_1872	TGME49_280670	280670	1219.25	1130.19	1790	709.182	1283.58	834.739	1220.89
TGME49_080670_1_2496	TGME49_280670	280670	539.254	358.833	5.12895	131.33	479.608	151.343	279.271
TGME49_080670_33_1248	TGME49_280670	280670	2362.67	1712.73	1783.59	2344.24	3169.05	2889.63	3941.02
TGME49_080670_42_1248	TGME49_280670	280670	1745.71	1880.07	3079.93	3644.41	1634.83	1945.84	1123.51
TGME49_080670_9_2496	TGME49_280670	280670	1705.99	221.921	365.438	111.631	32.9568	151.343	6.43057
TGME49_081670_10_963	TGME49_281675	ROP45	1322.41	2466.19	1423.28	1864.89	1959.19	2546.52	2373.8
TGME49_081670_19_963	TGME49_281675	ROP45	759.566	1601.77	702.666	1497.16	1873.33	1871.58	640.301
TGME49_081670_36_642	TGME49_281675	ROP45	2035.2	3790.56	5254.61	3723.21	3103.14	4078.75	4434.34
TGME49_081780_1_753	TGME49_281675	ROP45	696.125	852.787	1157.86	1162.27	867.284	672.115	474.025
TGME49_081780_14_753	TGME49_281675	ROP45	2298.56	3658.12	8069.12	6238.18	6664.21	4438.78	5302.47
TGME49_081790_105_1832	TGME49_281675	ROP45	2507.41	2176.26	1756.67	945.576	1754.52	2053.01	2005.42
TGME49_081790_14_1832	TGME49_281675	ROP45	5203.41	8231.67	8079.38	8359.16	6769.15	9397.39	7116.81
TGME49_081790_30_1832	TGME49_281675	ROP45	2558.59	2003.56	3444.09	2009.35	4101.38	2662.14	5457.72
TGME49_081790_42_1832	TGME49_281675	ROP45	2025.33	2276.48	2656.8	2436.17	1220.27	3305.11	3568.05
TGME49_081790_76_1832	TGME49_281675	ROP45	1937.37	1609.82	1997.73	2278.58	2461.35	2308.69	2212.12
TGME49_082060_21_1644	TGME49_282055	PP2CHN	743.306	539.591	3.84671	288.926	322.63	628.874	96.4586
TGME49_082060_22_2740	TGME49_282055	PP2CHN	2477.42	7666.13	9200.05	9298.17	10114.3	10002.8	11147.9
TGME49_082060_24_2740	TGME49_282055	PP2CHN	1164.47	1943.6	1541.25	3874.24	5888.86	2757.08	1171.28
TGME49_082060_25_1644	TGME49_282055	PP2CHN	313.609	97.538	62.8296	59.0985	0	0.940021	152.496
TGME49_082060_28_2740	TGME49_282055	PP2CHN	518.328	826.836	302.608	1267.33	1724.16	332.768	774.425
TGME49_082170_15_2175	TGME49_282170	282170	1336.41	25.0556	0	0	116.216	180.484	112.994
TGME49_082170_30_1305	TGME49_282170	282170	1514.6	93.9586	30.7737	0	0.867284	47.0011	8.26788
TGME49_082170_45_1305	TGME49_282170	282170	1549.79	147.649	1.28224	0	19.9475	0.940021	0
TGME49_085290_10_930	TGME49_285290	285290	3099.04	2561.94	4944.31	5259.77	5884.52	6552.89	4981.86
TGME49_085290_17_930	TGME49_285290	285290	672.934	308.721	548.798	426.823	196.873	125.963	282.027
TGME49_085290_27_930	TGME49_285290	285290	3421.45	2590.57	3758.24	3933.33	4036.34	2397.99	3075.65
TGME49_085290_30_930	TGME49_285290	285290	2230.98	1127.5	793.705	945.576	518.636	1110.17	824.951
TGME49_085290_48_930	TGME49_285290	285290	12938.2	2175.37	2996.59	2731.66	3531.58	3400.06	2101.88
TGME49_086450_14_872	TGME49_286450	GRA5	1841.41	5247.37	933.469	2075.01	1577.59	4268.64	2416.06
TGME49_086450_20_872	TGME49_286450	GRA5	653.742	464.424	197.465	459.655	264.522	172.964	191.999
TGME49_086450_26_872	TGME49_286450	GRA5	1401.31	1157.93	250.036	72.2315	660.87	406.089	324.285
TGME49_086450_27_872	TGME49_286450	GRA5	553.248	229.08	2.56447	6.5665	43.3642	0	0
TGME49_086450_34_872	TGME49_286450	GRA5	6000.43	7333.25	3544.1	4432.39	3276.6	5058.25	3523.04
TGME49_088000_2_1910	TGME49_288000	288000	2171.68	2358.81	1929.77	1267.33	2433.6	1919.52	2186.4
TGME49_088000_23_1528	TGME49_288000	288000	1382.52	673.818	1.28224	1037.51	404.154	488.811	479.537
TGME49_088000_29_1528	TGME49_288000	288000	759.167	734.667	1707.94	1674.46	710.305	1053.76	1069.31
TGME49_088000_8_1910	TGME49_288000	288000	2048.12	3126.59	6924.08	3933.33	6999.85	7092.46	6445.27
TGME49_088650_13_1395	TGME49_288650	GRA12	252.7	120.804	1.28224	0	0.867284	20.6805	1.83731
TGME49_088650_13_1860	TGME49_288650	GRA12	1822.48	6607.53	126.941	288.926	274.062	218.085	220.477
TGME49_088650_18_1395	TGME49_288650	GRA12	4009.88	5170.41	306.455	256.094	64.179	402.329	188.324
TGME49_088650_31_1860	TGME49_288650	GRA12	1786.09	2246.06	444.936	72.2315	43.3642	36.6608	61.5498
TGME49_088650_6_1395	TGME49_288650	GRA12	5278.31	5511.35	2202.88	545.02	718.111	893.02	495.154
TGME49_088840_22_1344	TGME49_288840	GRA18	7204.49	22534.9	42115.1	38184.2	40111	35834.6	39731.8
TGME49_088840_33_1344	TGME49_288840	GRA18	3091.98	5114.03	11446.5	16738	14875.7	10292.3	13337.9
TGME49_088840_5_1344	TGME49_288840	GRA18	3319.75	4507.33	5947.02	6947.36	6506.36	5573.39	8745.58
TGME49_088840_72_672	TGME49_288840	GRA18	4842.09	6669.27	13909.7	8352.59	11378.8	13522.2	10119
TGME49_088840_9_1344	TGME49_288840	GRA18	6545.81	3594.59	5178.96	3250.42	4063.22	5044.15	3082.08
TGME49_089380_14_896	TGME49_289380	GRA39	1608.3	145.86	624.45	696.049	304.417	326.187	111.157
TGME49_089380_15_2688	TGME49_289380	GRA39	831.005	1562.4	1201.46	2889.26	1965.27	1686.4	1451.47
TGME49_089380_29_896	TGME49_289380	GRA39	7976.98	4413.37	615.474	827.379	1307	1061.28	1278.77
TGME49_089380_80_1792	TGME49_289380	GRA39	3897.79	816.098	7.69342	19.6995	89.3302	109.042	28.4783
TGME49_089540_48_1718	TGME49_289540	SFP1	2383.59	4341.78	5105.87	6487.7	6007.67	6606.47	6662.08
TGME49_089540_49_2577	TGME49_289540	SFP1	11669.3	10194.1	15584.3	13789.7	12071.7	13215.8	12095
TGME49_089540_5_2577	TGME49_289540	SFP1	2211.79	3717.18	4053.15	3565.61	4559.31	2702.56	3427.5
TGME49_089540_93_1718	TGME49_289540	SFP1	3353.21	2030.4	1443.8	735.448	632.25	1113.93	2473.93
TGME49_090700_16_1905	TGME49_290700	GRA25	13952.4	12257.6	4968.67	4255.09	3718.05	4059.95	4350.74
TGME49_090700_2_1905	TGME49_290700	GRA25	3115.44	4030.38	729.593	755.148	654.799	566.833	614.579
TGME49_090700_32_1270	TGME49_290700	GRA25	6186.62	6416.03	1834.88	1484.03	1497.8	973.862	1901.61
TGME49_090700_44_1270	TGME49_290700	GRA25	10039.4	28370.1	5349.49	7361.05	8509.79	9071.21	9412.52
TGME49_090700_56_1270	TGME49_290700	GRA25	3752.12	6086.73	1763.08	2042.18	2130.05	2597.28	1669.19
TGME49_091630_16_867	TGME49_291630	291630	246.436	103.802	1.28224	13.133	202.077	317.727	25.7223
TGME49_091630_20_867	TGME49_291630	291630	1355.06	823.257	223.109	91.931	268.858	378.829	301.318
TGME49_091630_43_578	TGME49_291630	291630	966.018	801.78	32.0559	538.453	312.222	53.5812	338.983
TGME49_091630_9_867	TGME49_291630	291630	1441.56	2162.84	4535.27	3657.54	3241.91	3765.73	4290.11
TGME49_091960_12_1010	TGME49_291960	ROP40	2290.56	6592.32	13911	14571.1	15507.9	14422.7	11402.3
TGME49_091960_23_1515	TGME49_291960	ROP40	1796.49	855.471	670.61	1681.02	605.364	614.774	488.724
TGME49_091960_3_1515	TGME49_291960	ROP40	1468.89	1032.65	424.421	1319.87	1065.89	1009.58	348.17
TGME49_091960_32_1010	TGME49_291960	ROP40	2145.29	2776.7	2105.43	6842.29	2674.7	4826.07	6601.44
TGME49_091960_9_1515	TGME49_291960	ROP40	2873.4	6943.1	9341.1	7617.14	9464.67	10198.3	9363.83
TGME49_094630_22_1276	TGME49_294630	294630	1805.55	1127.5	461.605	348.025	646.994	703.136	281.108
TGME49_094630_4_1276	TGME49_294630	294630	854.462	549.434	2237.5	229.828	223.759	509.492	617.335
TGME49_094630_4_957	TGME49_294630	294630	514.197	550.329	544.951	3099.39	2336.46	2342.53	1097.79
TGME49_094630_8_638	TGME49_294630	294630	500.469	179.864	78.2165	6.5665	0	58.2813	518.121
TGME49_094970_62_853	TGME49_294970	294970	1674.01	4270.2	4882.76	4701.61	8174.15	6148.68	5128.84
TGME49_094970_78_853	TGME49_294970	294970	6237.53	12713.9	15662.5	18950.9	17448.9	15853.5	18482.4
TGME49_094970_86_853	TGME49_294970	294970	59.7097	212.973	1.28224	6.5665	0.867284	15.0403	1.83731
TGME49_094970_94_0	TGME49_294970	294970	1442.63	9220.47	16120.3	14183.6	17385.6	16044.3	15783.4
TGME49_097880_23_1392	TGME49_297880	GRA23	1914.04	2891.24	3769.78	3519.64	1903.69	3533.54	3416.47
TGME49_097880_24_1856	TGME49_297880	GRA23	795.552	1142.72	2786.3	505.621	843	403.269	525.47
TGME49_097880_32_1856	TGME49_297880	GRA23	2226.72	1444.28	1832.32	2429.61	2076.28	2531.48	2138.63
TGME49_097880_35_1856	TGME49_297880	GRA23	857.128	876.947	194.9	873.345	575.876	1243.65	1384.41
TGME49_097880_38_1856	TGME49_297880	GRA23	1743.84	3904.21	3708.23	3289.82	2525.53	4104.13	4150.48
TGME49_097900_11_813	TGME49_297900	GRA83	1630.02	2341.81	4640.42	3854.54	2978.25	4441.6	4366.36
TGME49_097900_21_1626	TGME49_297900	GRA83	1632.69	1910.49	1050.15	1030.94	1489.99	1125.21	827.707
TGME49_097900_21_813	TGME49_297900	GRA83	714.118	1004.91	2213.14	2015.92	2383.3	1974.04	1283.36
TGME49_097900_52_813	TGME49_297900	GRA83	708.653	547.645	359.026	341.458	269.725	166.384	285.701
TGME49_097900_83_0	TGME49_297900	GRA83	836.07	2054.56	5343.08	5706.29	6253.98	10405.1	6167.84
TGME49_097960_10_9548	TGME49_297960	RON6	1238.98	612.968	5.12895	216.695	176.059	25.3806	117.588
TGME49_097960_21_7843	TGME49_297960	RON6	7672.97	11958.7	29376.1	17486.6	24276.1	20767	19971.5
TGME49_097960_24_7161	TGME49_297960	RON6	8675.24	13118.4	18689.9	15332.8	15245.1	16131.7	15163.3
TGME49_097960_3_7843	TGME49_297960	RON6	2316.42	1719.89	2901.7	1300.17	3509.03	898.66	1984.29
TGME49_097960_8_7161	TGME49_297960	RON6	4067.86	1083.66	964.242	499.054	1194.25	439.93	810.252
TGME49_099780_40_3464	TGME49_299780	299780	8646.98	3172.22	1441.23	518.754	1199.45	923.101	404.208
TGME49_099780_42_2598	TGME49_299780	299780	3932.45	1386.11	423.138	72.2315	114.481	395.749	451.059
TGME49_099780_47_2598	TGME49_299780	299780	3205	1479.18	283.374	223.261	240.238	410.789	376.648
TGME49_100100_14_9936	TGME49_300100	RON2	4191.41	690.82	10.2579	604.118	537.716	5.64013	705.526
TGME49_100100_22_10764	TGME49_300100	RON2	415.303	139.596	0	32.8325	0.867284	0	2.75596
TGME49_100100_27_11178	TGME49_300100	RON2	2487.95	19.6866	83.3454	19.6995	0	14.1003	23.885
TGME49_100100_47_11178	TGME49_300100	RON2	1821.15	349.884	85.9099	216.695	79.7901	252.866	2.75596
TGME49_100220_106_5305	TGME49_300220	300220	2455.3	212.078	123.095	45.9655	45.0988	0	321.529
TGME49_100220_111_5305	TGME49_300220	300220	3237.25	991.487	11.5401	269.227	410.225	304.567	327.959
TGME49_100220_112_5305	TGME49_300220	300220	2089.17	1637.56	1280.96	354.591	1391.99	772.697	508.934
TGME49_100220_45_6366	TGME49_300220	300220	1692.13	478.742	42.3138	78.798	2.60185	33.8408	1.83731
TGME49_100220_55_6366	TGME49_300220	300220	2379.86	4583.39	5321.29	5857.32	6783.89	5548.95	7069.96
TGME49_104720_3_726	TGME49_304720	304720	881.252	1114.08	1147.6	814.246	646.994	351.568	411.557
TGME49_104720_31_726	TGME49_304720	304720	1213.39	1507.81	1589.97	715.749	1492.6	1595.22	589.776
TGME49_104720_44_726	TGME49_304720	304720	1361.2	469.793	132.07	2528.1	486.546	89.302	18.3731
TGME49_104720_73_0	TGME49_304720	304720	820.342	671.133	601.369	45.9655	809.176	490.691	454.733
TGME49_104720_8_1452	TGME49_304720	304720	272.559	868.894	387.236	446.522	1079.77	342.168	290.294
TGME49_104740_14_4482	TGME49_304740	ROP35_WNG1	6750.93	8331	6476.58	4530.89	5948.7	6251.14	7758.03
TGME49_104740_43_3735	TGME49_304740	ROP35_WNG1	1659.61	3044.26	3585.14	3434.28	4559.31	3443.3	2008.18
TGME49_104740_76_3735	TGME49_304740	ROP35_WNG1	1890.45	3603.54	2591.4	5141.57	2486.5	4479.2	3748.11
TGME49_104950_20_3200	TGME49_304955	PPM11C	1139.28	2221	1254.03	5437.06	4856.79	3587.12	2607.14
TGME49_104950_25_3200	TGME49_304955	PPM11C	376.918	469.793	2901.7	4018.7	4199.39	3948.09	3727.9
TGME49_104950_37_3200	TGME49_304955	PPM11C	3109.57	10610.2	22091.7	25051.2	20252.8	24779.9	24485.8
TGME49_104950_5_3200	TGME49_304955	PPM11C	1238.18	348.989	135.917	262.66	511.697	104.342	766.157
TGME49_104960_1_10276	TGME49_304955	PPM11C	4829.42	3684.97	4448.08	5121.87	7848.92	3825.89	6854.99
TGME49_104960_16_10276	TGME49_304955	PPM11C	3665.62	7043.32	14716.2	13165.8	14694.4	14513.9	11140.5
TGME49_104960_27_7707	TGME49_304955	PPM11C	1042.65	790.147	616.756	643.517	1014.72	1018.04	728.492
TGME49_104960_52_6973	TGME49_304955	PPM11C	3334.15	1358.37	2651.67	3224.15	3233.23	2990.21	3627.76
TGME49_104960_52_8441	TGME49_304955	PPM11C	2232.05	1242.04	2320.85	1786.09	1352.96	2528.66	915.898
TGME49_105250_2_2274	TGME49_305250	305250	1441.7	2672	4209.59	6310.41	6200.21	7637.67	6687.8
TGME49_105250_3_1516	TGME49_305250	305250	823.408	1468.44	3212	6454.87	10580.9	6607.41	6955.13
TGME49_105250_64_758	TGME49_305250	305250	275.624	587.018	1146.32	1411.8	1219.4	1299.11	314.179
TGME49_105250_70_758	TGME49_305250	305250	349.195	295.299	79.4987	39.399	89.3302	366.608	29.3969
TGME49_105250_8_2274	TGME49_305250	305250	948.958	166.441	352.615	334.892	975.694	58.2813	3.67461
TGME49_105270_11_1676	TGME49_305270	305270	2030.66	1371.8	2931.19	2140.68	4441.36	2987.39	4894.59
TGME49_105270_112_0	TGME49_305270	305270	7326.57	4205.77	5127.67	4990.54	4240.15	3604.98	3817.92
TGME49_105270_16_1676	TGME49_305270	305270	2741.98	2391.92	1119.39	2206.34	1881.14	2571.9	1310.92
TGME49_105270_80_0	TGME49_305270	305270	4432.25	4802.63	4590.41	3966.17	5762.23	3002.43	3242.85
TGME49_105590_12_744	TGME49_305590	305590	271.226	67.1133	7.69342	6.5665	33.8241	30.0807	3.67461
TGME49_105590_14_744	TGME49_305590	305590	1281.76	386.573	37.1849	72.2315	139.633	1.88004	121.262
TGME49_105590_35_372	TGME49_305590	305590	880.585	896.634	10.2579	13.133	173.457	408.909	514.446
TGME49_105590_6_744	TGME49_305590	305590	1047.59	390.152	14.1046	137.897	0.867284	148.523	276.515
TGME49_106060_30_10479	TGME49_306060	RON8	7705.89	3452.31	1095.03	1116.31	803.105	224.665	1113.41
TGME49_106060_31_12974	TGME49_306060	RON8	21415.9	2640.69	433.396	433.389	628.781	1467.37	953.562
TGME49_106060_34_14471	TGME49_306060	RON8	2990.95	48.3216	0	0	114.481	0.940021	11.9425
TGME49_106060_48_9481	TGME49_306060	RON8	1184.33	942.271	57.7007	801.113	914.984	116.563	985.715
TGME49_106060_55_12475	TGME49_306060	RON8	8110.13	1870.22	983.476	85.3645	484.812	549.912	643.057
TGME49_106560_118_0	TGME49_306560	306560	3812.76	1493.49	1538.68	1359.27	1027.73	286.706	826.788
TGME49_106560_126_0	TGME49_306560	306560	2262.04	1425.49	1038.61	748.581	882.895	576.233	959.993
TGME49_106560_81_910	TGME49_306560	306560	8436.4	164.651	15.3868	13.133	20.8148	7.52017	22.0477
TGME49_106560_92_0	TGME49_306560	306560	420.767	145.86	194.9	78.798	2.60185	0.940021	291.213
TGME49_106890_21_736	TGME49_306890	306890	1182.33	2138.68	3174.82	3966.17	2600.12	3575.84	3140.88
TGME49_106890_64_1472	TGME49_306890	306890	768.496	1373.59	3099.17	3874.24	2976.52	2869.88	3748.11
TGME49_106890_73_736	TGME49_306890	306890	515.53	933.322	515.459	459.655	755.404	657.075	334.39
TGME49_106890_74_1472	TGME49_306890	306890	2093.31	1885.44	498.79	137.897	252.38	1863.12	1075.74
TGME49_106890_91_736	TGME49_306890	306890	153.006	667.554	111.555	439.956	288.805	780.218	683.478
TGME49_108950_0_1554	TGME49_308950	308950	2161.01	3398.62	4098.03	5614.36	6892.3	6097.92	4754.03
TGME49_108950_28_518	TGME49_308950	308950	1709.06	4920.75	7201.04	9252.2	6489.02	7212.78	9405.17
TGME49_108950_3_1036	TGME49_308950	308950	2599.11	7386.04	18845	14623.6	18378.6	17504.1	17586.7
TGME49_108950_30_1036	TGME49_308950	308950	1249.64	1241.15	1056.56	2817.03	2746.69	2390.47	1744.52
TGME49_108950_42_518	TGME49_308950	308950	14101.8	21596.2	35374.4	37816.5	40516	31014.1	35465.5
TGME49_108970_2_2644	TGME49_308970	GRA12D	3975.1	6901.93	6635.58	12890	11868.8	9377.65	8071.29
TGME49_108970_29_1983	TGME49_308970	GRA12D	1613.76	2259.48	537.257	2114.41	1560.24	2610.44	1258.56
TGME49_108970_41_1983	TGME49_308970	GRA12D	2395.72	3875.57	3736.44	2981.19	2685.11	4263.94	1925.5
TGME49_108970_49_1983	TGME49_308970	GRA12D	9434.4	15454	25104.9	18235.2	21591.9	16683.5	19714.3
TGME49_108970_59_1983	TGME49_308970	GRA12D	1601.63	3489	4508.35	7196.89	6741.4	7858.58	3873.96
TGME49_109560_15_2391	TGME49_309560	309560	2810.49	2576.26	2337.52	1983.08	1535.96	1430.71	1382.57
TGME49_109560_20_2391	TGME49_309560	309560	917.104	1278.73	3296.63	3453.98	3143.04	4094.73	4383.81
TGME49_109560_38_1594	TGME49_309560	309560	1154.21	4158.34	11373.4	8208.13	10219.2	10409.8	13624.5
TGME49_109560_42_1594	TGME49_309560	309560	1081.57	523.484	100.015	847.079	222.025	481.291	287.539
TGME49_109590_17_1935	TGME49_309590	ROP1	1067.71	1491.71	761.649	262.66	343.444	4.70011	185.568
TGME49_109590_41_1935	TGME49_309590	ROP1	4568.99	4220.09	997.581	2048.75	2318.25	1583	1818.02
TGME49_109590_51_1935	TGME49_309590	ROP1	9921.15	11156	5788.02	5397.66	5933.96	6816.09	6680.45
TGME49_109590_58_1935	TGME49_309590	ROP1	9578.75	5900.6	3032.49	2265.44	2652.15	2411.15	1599.38
TGME49_109590_85_1935	TGME49_309590	ROP1	7426	15072.8	11636.3	10453.9	14607.7	11412.8	11811.1
TGME49_109600_17_1485	TGME49_309600	GRA71	1945.1	1459.49	1024.51	1090.04	1679.06	1286.89	562.216
TGME49_109600_24_1188	TGME49_309600	GRA71	1552.72	1170.46	356.462	19.6995	685.154	172.024	434.523
TGME49_109600_26_891	TGME49_309600	GRA71	438.76	359.727	57.7007	85.3645	601.895	18.8004	166.276
TGME49_109600_6_1485	TGME49_309600	GRA71	1315.35	340.041	619.321	262.66	640.923	755.777	137.798
TGME49_109600_7_1188	TGME49_309600	GRA71	4271.51	3981.16	2527.29	2396.77	2915.81	3097.37	3872.12
TGME49_109760_0_1796	TGME49_309760	GRA55	3945.77	5555.19	6231.67	4944.58	5043.26	8228.95	6075.97
TGME49_109760_15_1796	TGME49_309760	GRA55	3318.56	5593.67	4464.75	4097.5	3874.16	4379.56	5371.37
TGME49_109760_16_1796	TGME49_309760	GRA55	2998.15	2719.43	696.255	860.212	525.574	1070.68	799.229
TGME49_109760_32_1347	TGME49_309760	GRA55	4686.68	4234.4	2618.33	2902.39	2862.9	3668.9	2172.62
TGME49_109760_38_1347	TGME49_309760	GRA55	18847	22206.5	20306.8	25556.8	19729.8	22133.7	21339.4
TGME49_110010_29_1894	TGME49_310010	RON1	4867.01	3163.27	1056.56	1779.52	1255.83	579.053	765.238
TGME49_110010_37_1894	TGME49_310010	RON1	5026.81	5020.08	4312.16	3788.87	4016.39	4448.18	3612.15
TGME49_110010_72_947	TGME49_310010	RON1	1866.2	1957.92	355.18	650.084	372.065	891.14	422.581
TGME49_110010_93_0	TGME49_310010	RON1	1678.54	296.193	116.684	32.8325	6.07099	0.940021	167.195
TGME49_110010_99_0	TGME49_310010	RON1	41.5836	58.1649	88.4744	6.5665	322.63	36.6608	26.641
TGME49_110740_13_1084	TGME49_310740	310740	1637.89	822.362	97.45	998.108	497.821	218.085	250.792
TGME49_110740_28_542	TGME49_310740	310740	1255.5	1157.03	666.763	912.744	1726.76	813.118	1071.15
TGME49_110740_37_542	TGME49_310740	310740	1516.2	1636.67	1568.18	1352.7	2279.22	1921.4	1679.3
TGME49_110740_40_542	TGME49_310740	310740	2019.6	3106	3918.52	5673.46	4460.44	2277.67	2111.98
TGME49_110740_41_542	TGME49_310740	310740	2594.57	1159.72	1320.7	689.483	248.043	1657.26	466.676
TGME49_110780_13_1732	TGME49_310780	GRA4	2771.04	5783.38	2614.48	1871.45	3009.47	2285.19	2601.63
TGME49_110780_18_1732	TGME49_310780	GRA4	4383.2	6437.51	6198.34	4182.86	4425.75	4118.23	5725.05
TGME49_110780_24_1732	TGME49_310780	GRA4	2161.41	2450.98	1795.13	794.547	2362.48	999.243	560.379
TGME49_110780_29_1732	TGME49_310780	GRA4	3581.92	9973.93	5403.35	4327.32	6822.92	7206.2	4420.56
TGME49_110780_3_2165	TGME49_310780	GRA4	6516.76	9796.75	6880.49	4977.41	5261.81	6508.71	7149.88
TGME49_110790_19_1214	TGME49_310790	CST9	4843.55	4301.52	7201.04	3959.6	4000.78	6173.12	3824.35
TGME49_110790_24_1214	TGME49_310790	CST9	221.912	508.272	264.141	1116.31	1495.2	1344.23	847.917
TGME49_110790_27_1214	TGME49_310790	CST9	869.656	980.749	47.4428	912.744	781.423	686.216	687.153
TGME49_110790_30_1214	TGME49_310790	CST9	1997.21	2391.92	4246.77	3191.32	4146.48	2511.74	2372.88
TGME49_110790_33_1214	TGME49_310790	CST9	764.231	977.17	847.559	387.424	874.222	1090.42	904.874
TGME49_111470_14_5460	TGME49_311470	RON5	11563.8	654.131	1079.64	105.064	84.1265	9.40021	450.14
TGME49_111470_19_7371	TGME49_311470	RON5	5822.9	539.591	1302.75	735.448	446.651	570.593	1972.35
TGME49_111470_21_7371	TGME49_311470	RON5	6818.11	855.471	832.172	2514.97	1457.04	3487.48	3263.98
TGME49_111470_30_6006	TGME49_311470	RON5	3476.63	1403.12	844.994	374.291	136.164	253.806	844.243
TGME49_112270_12_1101	TGME49_312270	ROP13	8055.08	12033	13894.3	14925.7	13584.3	15651.4	14686.5
TGME49_112270_13_1468	TGME49_312270	ROP13	5630.31	5514.03	4698.12	3664.11	3022.48	3035.33	4414.13
TGME49_112270_24_1101	TGME49_312270	ROP13	3599.38	4919.85	3982.63	5312.3	3482.14	5330.86	5684.63
TGME49_112270_31_1101	TGME49_312270	ROP13	2051.06	3614.28	7349.78	5029.94	3733.66	4172.75	4404.94
TGME49_112270_8_1468	TGME49_312270	ROP13	4677.75	5918.5	9216.72	8608.68	9530.58	10588.4	7816.82
TGME49_112420_21_3552	TGME49_312420	GRA38	2292.83	990.593	2.56447	26.266	2.60185	1.88004	2.75596
TGME49_112420_27_4440	TGME49_312420	GRA38	3296.83	4923.43	3968.52	3605.01	2141.32	3021.23	4777
TGME49_112420_30_3552	TGME49_312420	GRA38	9796.79	13629.4	8898.73	12141.5	13358.8	7681.85	9580.64
TGME49_112420_50_4440	TGME49_312420	GRA38	765.564	93.9586	0	6.5665	0	1.88004	2.75596
TGME49_113330_12_6696	TGME49_313330	ROP27	1577.24	662.185	6.41119	65.665	343.444	1.88004	109.32
TGME49_113330_19_6696	TGME49_313330	ROP27	3557.79	2522.57	1632.29	1878.02	1676.46	3515.68	2507.92
TGME49_113330_26_5580	TGME49_313330	ROP27	27168.1	50318	80647.6	76013.8	69180.6	64279.6	64416.9
TGME49_113330_29_6696	TGME49_313330	ROP27	2561.79	1455.02	1938.74	610.685	816.114	1062.22	191.08
TGME49_113330_51_6696	TGME49_313330	ROP27	4810.9	3256.34	2583.71	4452.09	3588.82	3818.37	3308.99
TGME49_113440_28_2396	TGME49_313440	GRA59	1939.23	1368.22	347.486	380.857	247.176	948.481	72.5736
TGME49_113440_35_2396	TGME49_313440	GRA59	1632.29	1804.9	907.824	2081.58	605.364	2345.35	2185.48
TGME49_113440_41_2396	TGME49_313440	GRA59	681.064	413.418	355.18	19.6995	163.049	349.688	640.301
TGME49_113440_53_2396	TGME49_313440	GRA59	1828.21	2275.59	3397.93	1726.99	1205.52	1572.66	1603.97
TGME49_113440_61_2396	TGME49_313440	GRA59	2924.31	2412.5	10415.6	8089.93	5404.05	6615.87	9911.35
TGME49_114250_14_648	TGME49_314250	BRP1	5483.43	13295.6	28737.5	34093.3	25702.8	21533.1	30312.8
TGME49_114250_17_648	TGME49_314250	BRP1	1291.22	1080.97	1601.51	426.823	1097.98	544.272	471.269
TGME49_114250_21_648	TGME49_314250	BRP1	699.324	205.814	89.7566	98.4975	139.633	87.422	63.3871
TGME49_114250_26_648	TGME49_314250	BRP1	902.577	646.972	337.228	170.729	81.5247	569.653	234.257
TGME49_114250_30_648	TGME49_314250	BRP1	1055.32	869.789	1213	1799.22	1452.7	1067.86	880.989
TGME49_114260_25_1581	TGME49_314260	314260	1489.68	2280.96	2932.48	3486.81	5256.61	4045.85	4246.94
TGME49_114260_27_1581	TGME49_314260	314260	1200.33	489.48	5.12895	65.665	156.111	160.744	556.704
TGME49_114260_4_1581	TGME49_314260	314260	3555.79	6261.22	10157.9	4714.75	11172.3	9010.1	7091.09
TGME49_114260_9_1581	TGME49_314260	314260	6456.91	13890.7	17548.7	18228.6	17683	17251.3	21178.6
TGME49_114500_16_8760	TGME49_314500	SUB2	3128.9	1390.59	678.304	2889.26	2324.32	1700.5	2144.14
TGME49_114500_18_6935	TGME49_314500	SUB2	5081.19	3648.28	4487.83	7459.55	3960.89	5944.69	5059.02
TGME49_114500_25_7300	TGME49_314500	SUB2	3939.24	2067.09	2749.12	3874.24	2680.77	3096.43	3027.88
TGME49_114500_25_8395	TGME49_314500	SUB2	3686.81	4332.84	5163.57	3605.01	3004.27	5307.36	3873.96
TGME49_114500_35_9490	TGME49_314500	SUB2	5274.32	3608.01	4730.17	5213.8	3842.93	7995.82	5610.22
TGME49_115160_16_7800	TGME49_315160	RASP2	2870.33	4686.3	9686.02	5391.1	7686.74	6645.01	3457.81
TGME49_115160_4_5525	TGME49_315160	RASP2	7601.13	4162.82	2482.41	1726.99	1638.3	1347.99	906.711
TGME49_115160_4_6500	TGME49_315160	RASP2	1405.44	143.175	1.28224	0	1.73457	13.1603	0.918653
TGME49_115160_4_8775	TGME49_315160	RASP2	1823.81	2491.25	1069.39	1254.2	1021.66	787.738	775.344
TGME49_115160_8_8775	TGME49_315160	RASP2	1066.91	908.267	996.298	459.655	1494.33	384.469	1243.86
TGME49_115210_13_6509	TGME49_315210	315210	1332.54	850.997	796.269	295.493	736.324	282.946	810.252
TGME49_115210_14_6226	TGME49_315210	315210	1297.62	793.727	1201.46	1070.34	1405	1244.59	1355.01
TGME49_115210_2_5094	TGME49_315210	315210	898.445	362.412	117.966	932.443	195.139	179.544	835.975
TGME49_115210_27_5943	TGME49_315210	315210	834.603	413.418	24.3625	564.719	738.058	301.747	808.415
TGME49_115210_8_6226	TGME49_315210	315210	2275.63	1877.38	5437.97	2180.08	3148.24	2398.93	2585.09
TGME49_115220_1_2682	TGME49_315220	ROP14	3086.11	188.812	1.28224	0	14.7438	0	36.7461
TGME49_115220_11_3278	TGME49_315220	ROP14	1038.39	334.672	541.104	446.522	74.5864	407.029	272.84
TGME49_115220_2_2980	TGME49_315220	ROP14	3197.94	1525.71	3082.5	1011.24	1766.66	1118.63	2839.56
TGME49_115220_21_4172	TGME49_315220	ROP14	1349.87	900.213	2149.03	735.448	941.003	1384.65	669.698
TGME49_115220_24_2682	TGME49_315220	ROP14	9051.36	1392.38	475.71	893.044	339.975	1017.1	544.762
TGME49_115470_22_3230	TGME49_315470	315470	4475.3	3612.49	3514.61	3184.75	2626.14	2974.23	2190.07
TGME49_115470_36_3230	TGME49_315470	315470	2132.36	866.209	700.102	853.645	489.148	1520.95	616.416
TGME49_115470_44_3230	TGME49_315470	315470	2935.77	1936.44	294.915	1306.73	1139.61	504.791	1029.81
TGME49_115470_65_3230	TGME49_315470	315470	4737.86	2312.28	2592.68	2324.54	3058.91	1485.23	1991.64
TGME49_115470_73_3230	TGME49_315470	315470	2238.58	1156.14	961.678	912.744	969.623	1829.28	1238.34
TGME49_115490_15_2428	TGME49_315490	ROP10	4559	4663.03	8714.09	11885.4	11498.4	9857.06	10133.7
TGME49_115490_20_3035	TGME49_315490	ROP10	6070.4	7880.89	13021.1	13586.1	10156.8	10874.2	13278.2
TGME49_115490_4_3035	TGME49_315490	ROP10	3558.99	1710.94	2696.55	551.586	682.552	1207.93	1962.24
TGME49_115490_45_2428	TGME49_315490	ROP10	265.095	269.348	3.84671	177.296	1.73457	288.587	554.867
TGME49_115910_18_888	TGME49_315910	315910	3462.5	2953.88	920.646	3151.92	1874.2	2592.58	3358.6
TGME49_115910_24_444	TGME49_315910	315910	883.784	1557.03	4476.29	1017.81	2581.9	450.27	2233.25
TGME49_115910_26_888	TGME49_315910	315910	703.855	870.683	224.392	1181.97	1300.93	1081.96	2231.41
TGME49_115910_45_444	TGME49_315910	315910	3725.46	6709.54	16366.5	14433.2	15643.2	13943.3	18708.4
TGME49_115910_50_444	TGME49_315910	315910	84.3667	244.292	124.377	151.03	272.327	7.52017	41.3394
TGME49_116250_10_2324	TGME49_316250	GRA45	1752.91	1921.23	20.5158	748.581	172.589	598.794	611.823
TGME49_116250_15_2324	TGME49_316250	GRA45	864.325	712.296	344.922	32.8325	104.941	146.643	78.0855
TGME49_116250_22_2324	TGME49_316250	GRA45	2601.64	2007.14	1230.95	728.882	156.978	571.533	926.921
TGME49_116250_30_2324	TGME49_316250	GRA45	1338.8	1275.15	356.462	275.793	471.802	234.065	914.06
TGME49_116250_40_2324	TGME49_316250	GRA45	4154.36	3998.16	2216.99	2620.03	1986.95	2646.16	1332.05
TGME49_116280_12_1796	TGME49_316280	316280	1160.47	985.223	744.98	2836.73	1215.93	935.321	856.185
TGME49_116280_22_1796	TGME49_316280	316280	848.998	1178.51	1920.79	2298.28	1908.02	1939.26	2502.41
TGME49_116280_29_1796	TGME49_316280	316280	2931.37	3650.96	4158.3	5555.26	3906.25	4248.9	3826.19
TGME49_116280_6_1796	TGME49_316280	316280	31.7208	259.505	7.69342	249.527	5.2037	0	454.733
TGME49_118520_19_1944	TGME49_318525	318525	1297.75	1194.62	1965.67	2186.64	2097.96	2850.14	2726.56
TGME49_118520_43_2430	TGME49_318525	318525	378.384	1350.32	1868.22	879.911	727.651	1058.46	764.32
TGME49_118520_47_1458	TGME49_318525	318525	1474.88	1411.17	1447.65	2127.55	1003.45	2468.5	1825.36
TGME49_118520_53_2430	TGME49_318525	318525	1396.65	1397.75	5434.12	3197.89	2663.43	1439.17	3064.63
TGME49_118520_65_1458	TGME49_318525	318525	2699.87	4380.26	6506.07	7525.21	9416.97	13268.4	7731.39
TGME49_118530_11_6342	TGME49_318525	318525	548.05	886.791	1080.93	2199.78	2561.96	1096.06	1420.24
TGME49_118530_21_6342	TGME49_318525	318525	1542.86	1115.87	1554.07	1595.66	1127.47	3386.9	930.596
TGME49_118530_30_6342	TGME49_318525	318525	3359.21	2339.12	9392.39	5029.94	3677.28	3725.3	1701.35
TGME49_118530_37_6342	TGME49_318525	318525	135.013	134.227	2.56447	6.5665	19.0802	122.203	403.289
TGME49_118530_44_6342	TGME49_318525	318525	3481.29	1981.19	1273.26	1090.04	704.234	821.579	1592.03
TGME49_119340_21_1680	TGME49_319340	CST5_GRA52	2472.49	175.389	0	0	0.867284	15.9804	0.918653
TGME49_119340_30_1400	TGME49_319340	CST5_GRA52	8653.25	587.913	2534.98	1313.3	317.426	146.643	279.271
TGME49_119340_6_2800	TGME49_319340	CST5_GRA52	3388.53	295.299	1.28224	59.0985	0	42.301	185.568
TGME49_120630_1_1088	TGME49_320630	320630	789.421	878.737	98.7323	196.995	70.25	101.522	21.129
TGME49_120630_18_1088	TGME49_320630	320630	624.686	485.9	1057.85	787.98	1660.85	1610.26	40.4208
TGME49_120630_32_1088	TGME49_320630	320630	2659.88	2748.07	3170.97	2153.81	1416.27	1768.18	1989.8
TGME49_120630_68_2176	TGME49_320630	320630	1529.4	2409.82	1631.01	3887.37	2803.06	3056.95	3110.56
TGME49_120630_89_2176	TGME49_320630	320630	3637.9	5822.75	10393.8	9436.06	6897.51	8454.55	6798.04
TGME49_121650_13_5642	TGME49_321650	RON13	15882.5	18895.5	23929.1	17329	14974.5	15905.2	16351.1
TGME49_121650_32_4774	TGME49_321650	RON13	5242.73	872.473	2.56447	190.429	115.349	162.624	55.1192
TGME49_121650_35_5642	TGME49_321650	RON13	3421.31	309.616	1.28224	282.36	1.73457	29.1407	1.83731
TGME49_121650_9_5642	TGME49_321650	RON13	11586.5	6471.51	3459.48	2803.9	3659.94	2448.76	2383.91

## Sheet: 4C.Guide L2FCs
GUIDE	GENE	IDENTITY	L2FC_IN_VITRO	L2FC_IN_VIVO
TGME49_000010_0_2028	TGME49_200010	GRA20	0.325716	0.0621897
TGME49_000010_73_1352	TGME49_200010	GRA20	-1.9263	-0.817283
TGME49_000010_87_1352	TGME49_200010	GRA20	0.805732	0.37358
TGME49_000010_9_2028	TGME49_200010	GRA20	0.252832	0.472443
TGME49_000360_0_1047	TGME49_200360	200360	0.793132	0.691577
TGME49_000360_21_698	TGME49_200360	200360	-0.297062	0.458872
TGME49_000360_26_698	TGME49_200360	200360	-0.80552	0.449969
TGME49_000360_31_698	TGME49_200360	200360	2.05728	0.076948
TGME49_001130_12_1256	TGME49_201130	ROP33	-0.393312	1.1098
TGME49_001130_21_628	TGME49_201130	ROP33	-0.505628	-0.641542
TGME49_001130_52_628	TGME49_201130	ROP33	-0.166294	-0.223365
TGME49_001130_59_0	TGME49_201130	ROP33	-0.0941979	-0.725599
TGME49_001130_60_628	TGME49_201130	ROP33	-0.60359	-0.816261
TGME49_001180_137_3484	TGME49_201180	MSF	-1.15052	-2.4387
TGME49_001180_56_4355	TGME49_201180	MSF	0.403382	0.367206
TGME49_001180_71_3484	TGME49_201180	MSF	1.04842	-0.121628
TGME49_001180_89_3484	TGME49_201180	MSF	0.692887	1.00501
TGME49_001180_9_4355	TGME49_201180	MSF	0.212191	-0.259788
TGME49_001520_30_700	TGME49_201520	PPM3G	0.257601	0.607424
TGME49_001520_33_1400	TGME49_201520	PPM3G	0.371891	-0.714977
TGME49_001520_36_2100	TGME49_201520	PPM3G	0.409666	-0.326981
TGME49_001520_41_2100	TGME49_201520	PPM3G	0.583853	0.165156
TGME49_001520_72_700	TGME49_201520	PPM3G	0.170515	0.783839
TGME49_001630_14_698	TGME49_201630	PPM3H	0.0260545	1.25277
TGME49_001630_21_349	TGME49_201630	PPM3H	0.441423	-0.0383079
TGME49_001630_4_698	TGME49_201630	PPM3H	1.4342	0.354982
TGME49_001630_6_698	TGME49_201630	PPM3H	1.37997	1.50489
TGME49_001630_9_698	TGME49_201630	PPM3H	1.2539	1.00455
TGME49_002200_23_4275	TGME49_202200	202200	-1.26296	0.635596
TGME49_002200_27_3420	TGME49_202200	202200	0.518824	-0.531896
TGME49_002200_29_2565	TGME49_202200	202200	-0.597856	-1.07431
TGME49_002200_54_2565	TGME49_202200	202200	-2.48336	-3.23234
TGME49_002200_55_4275	TGME49_202200	202200	-1.89467	-1.69011
TGME49_002420_44_435	TGME49_202420	202420	0.530708	0.231894
TGME49_002420_46_435	TGME49_202420	202420	-0.146162	1.0462
TGME49_002420_48_435	TGME49_202420	202420	0.371896	-0.925658
TGME49_002610_12_1644	TGME49_202610	PPM3D	0.0650017	0.43969
TGME49_002610_15_1644	TGME49_202610	PPM3D	0.905527	0.701801
TGME49_002610_21_548	TGME49_202610	PPM3D	0.324884	0.170249
TGME49_002610_22_1096	TGME49_202610	PPM3D	-0.136912	0.091611
TGME49_002610_5_1644	TGME49_202610	PPM3D	0.145308	0.480324
TGME49_002620_12_1569	TGME49_202620	GRA64	-0.0120459	0.758914
TGME49_002620_19_1569	TGME49_202620	GRA64	-0.214129	0.560564
TGME49_002620_28_1569	TGME49_202620	GRA64	0.213762	0.746428
TGME49_002620_39_1569	TGME49_202620	GRA64	0.102788	0.760906
TGME49_002620_52_1569	TGME49_202620	GRA64	0.529657	0.0859936
TGME49_002780_105_4145	TGME49_202780	ROP25	-0.334625	-0.292145
TGME49_002780_28_4145	TGME49_202780	ROP25	0.0640886	-0.0719353
TGME49_002780_37_4145	TGME49_202780	ROP25	0.308088	0.099677
TGME49_002780_7_4974	TGME49_202780	ROP25	1.15633	0.780684
TGME49_002780_95_3316	TGME49_202780	ROP25	-0.165087	-1.24394
TGME49_003290_13_1347	TGME49_203290	GRA34	1.08322	0.613927
TGME49_003290_24_1347	TGME49_203290	GRA34	-0.217358	1.15967
TGME49_003290_42_1347	TGME49_203290	GRA34	0.986458	0.498382
TGME49_003290_5_1347	TGME49_203290	GRA34	1.04176	0.87878
TGME49_003310_1_1000	TGME49_203310	GRA7	0.180015	-0.459553
TGME49_003310_27_500	TGME49_203310	GRA7	1.31544	0.206233
TGME49_003310_29_500	TGME49_203310	GRA7	1.13194	0.0379892
TGME49_003310_5_1000	TGME49_203310	GRA7	0.500412	0.274422
TGME49_003600_16_3095	TGME49_203600	CST2_GRA47	0.922192	-0.163566
TGME49_003600_21_3095	TGME49_203600	CST2_GRA47	1.50492	-0.232561
TGME49_003600_3_3095	TGME49_203600	CST2_GRA47	2.07655	-0.0493173
TGME49_003600_41_3095	TGME49_203600	CST2_GRA47	0.877728	-0.207523
TGME49_003600_53_2476	TGME49_203600	CST2_GRA47	0.673237	-0.750962
TGME49_003790_21_903	TGME49_203790	203790	1.54034	0.79634
TGME49_003790_38_1806	TGME49_203790	203790	-0.218581	0.464284
TGME49_003790_69_903	TGME49_203790	203790	0.545151	0.691836
TGME49_003790_86_1806	TGME49_203790	203790	-0.188032	0.648586
TGME49_003790_92_1806	TGME49_203790	203790	-0.0515111	-0.408964
TGME49_003930_19_1422	TGME49_203930	203930	-0.0541646	0.811981
TGME49_003930_2_948	TGME49_203930	203930	0.14169	-0.649117
TGME49_003930_42_948	TGME49_203930	203930	-0.90018	-1.95671
TGME49_003930_9_1422	TGME49_203930	203930	-1.167	-0.769249
TGME49_003990_2_2550	TGME49_203990	ROP12	0.960997	0.781301
TGME49_003990_37_2040	TGME49_203990	ROP12	0.438455	0.335781
TGME49_003990_55_2040	TGME49_203990	ROP12	-0.621585	-3.20122
TGME49_003990_6_2550	TGME49_203990	ROP12	0.171876	1.01648
TGME49_003990_63_2040	TGME49_203990	ROP12	1.55524	1.18248
TGME49_004320_10_1720	TGME49_204320	204320	-1.83883	-1.56098
TGME49_004320_27_1720	TGME49_204320	204320	0.312518	0.522657
TGME49_004320_35_1290	TGME49_204320	204320	0.539926	-0.256544
TGME49_004320_38_1290	TGME49_204320	204320	0.12056	0.564498
TGME49_004320_7_1720	TGME49_204320	204320	-0.791677	-0.778529
TGME49_004340_23_3556	TGME49_204340	GRA54	-0.249172	-0.160284
TGME49_004340_30_3556	TGME49_204340	GRA54	0.227064	-0.141831
TGME49_004340_77_4445	TGME49_204340	GRA54	0.607641	-0.62503
TGME49_004340_92_4445	TGME49_204340	GRA54	0.752404	0.655279
TGME49_004340_95_4445	TGME49_204340	GRA54	0.520927	0.345625
TGME49_005250_10_2660	TGME49_205250	ROP18	-0.466651	-2.88909
TGME49_005250_2_2660	TGME49_205250	ROP18	0.614696	-0.214674
TGME49_005250_28_2660	TGME49_205250	ROP18	-0.735566	-4.91824
TGME49_005250_35_2660	TGME49_205250	ROP18	-0.218724	-6.86702
TGME49_005250_42_2128	TGME49_205250	ROP18	-2.78459	-2.65837
TGME49_005360_18_6288	TGME49_205360	205360	-1.37373	0.113357
TGME49_005360_28_4192	TGME49_205360	205360	-0.489669	0.752232
TGME49_005360_31_5764	TGME49_205360	205360	-1.7098	-0.72818
TGME49_005360_46_6288	TGME49_205360	205360	-0.88111	-1.71424
TGME49_005360_9_6288	TGME49_205360	205360	0.6482	0.040698
TGME49_007610_15_958	TGME49_207610	ROP36	1.15928	1.23544
TGME49_007610_22_958	TGME49_207610	ROP36	-0.389724	-0.193857
TGME49_007610_37_958	TGME49_207610	ROP36	-0.793189	0.335771
TGME49_007610_46_479	TGME49_207610	ROP36	0.187899	-0.963157
TGME49_007610_47_958	TGME49_207610	ROP36	-0.365421	-0.844904
TGME49_007700_0_1416	TGME49_207700	ROP22	-0.270795	-0.834701
TGME49_007700_24_1416	TGME49_207700	ROP22	-1.4274	-1.04822
TGME49_007700_35_1416	TGME49_207700	ROP22	-0.606487	-0.305022
TGME49_007700_5_1888	TGME49_207700	ROP22	1.23811	1.40341
TGME49_007700_52_1416	TGME49_207700	ROP22	0.855959	0.692709
TGME49_008070_0_11223	TGME49_208070	208070	0.243066	0.0438381
TGME49_008070_17_11223	TGME49_208070	208070	-0.405327	-3.304
TGME49_008070_29_10836	TGME49_208070	208070	0.306184	-1.27764
TGME49_008070_44_10449	TGME49_208070	208070	-1.35748	-2.27796
TGME49_008370_15_3081	TGME49_208370	GRA46	-0.979747	-0.107516
TGME49_008370_51_1027	TGME49_208370	GRA46	-0.976857	0.369279
TGME49_008370_58_1027	TGME49_208370	GRA46	-0.148988	1.08002
TGME49_008370_75_2054	TGME49_208370	GRA46	0.00901659	-0.583232
TGME49_008450_20_3260	TGME49_208450	PI-2	-1.10738	-0.547576
TGME49_008450_26_2608	TGME49_208450	PI-2	0.288721	0.127266
TGME49_008450_28_3260	TGME49_208450	PI-2	0.490202	0.444915
TGME49_008450_34_2608	TGME49_208450	PI-2	0.545854	-2.36264
TGME49_008730_0_2936	TGME49_208730	MCP4	-1.45269	-6.18599
TGME49_008730_17_3670	TGME49_208730	MCP4	1.19791	0.0679488
TGME49_008730_27_2936	TGME49_208730	MCP4	0.384599	0.841858
TGME49_008730_72_3670	TGME49_208730	MCP4	1.33504	0.9423
TGME49_008730_85_2936	TGME49_208730	MCP4	1.29391	1.03208
TGME49_008740_17_2552	TGME49_208740	MCP3	0.538511	-0.107298
TGME49_008740_21_2552	TGME49_208740	MCP3	1.25807	0.247233
TGME49_008740_35_2552	TGME49_208740	MCP3	1.06353	-0.960516
TGME49_008740_6_3190	TGME49_208740	MCP3	0.742052	-0.925837
TGME49_008830_29_1767	TGME49_208830	GRA16	0.577078	1.03172
TGME49_008830_59_1178	TGME49_208830	GRA16	-0.431194	-1.60572
TGME49_008830_59_1767	TGME49_208830	GRA16	0.285074	0.935478
TGME49_008830_69_1767	TGME49_208830	GRA16	1.02256	0.949072
TGME49_009170_1_1143	TGME49_209170	209170	-0.659867	-0.642565
TGME49_009170_11_1524	TGME49_209170	209170	-0.84646	-0.470631
TGME49_009170_20_1524	TGME49_209170	209170	1.21367	0.711352
TGME49_009170_24_1143	TGME49_209170	209170	0.40157	1.00645
TGME49_009170_43_1143	TGME49_209170	209170	-1.36298	0.352834
TGME49_009980_56_1940	TGME49_209985;TGME49_210095;TGME49_321700;TGME49_321710	ROP42/ROP43	0.373802	0.565639
TGME49_009980_75_1940	TGME49_209985;TGME49_210095;TGME49_321700;TGME49_321710	ROP42/ROP43	0.861289	0.176894
TGME49_009980_8_2425	TGME49_209985;TGME49_210095;TGME49_321700;TGME49_321710	ROP42/ROP43	0.168942	-0.0956332
TGME49_010090_10_1828	TGME49_209985;TGME49_210095;TGME49_321700;TGME49_321710	ROP42/ROP43	1.06617	0.230748
TGME49_010090_25_1371	TGME49_209985;TGME49_210095;TGME49_321700;TGME49_321710	ROP42/ROP43	0.849868	0.502141
TGME49_010090_57_1371	TGME49_209985;TGME49_210095;TGME49_321700;TGME49_321710	ROP42/ROP43	1.57591	0.423548
TGME49_010110_25_2040	TGME49_209985;TGME49_210095;TGME49_321700;TGME49_321710	ROP42/ROP43	0.133013	-0.925664
TGME49_010110_45_2040	TGME49_209985;TGME49_210095;TGME49_321700;TGME49_321710	ROP42/ROP43	-0.959843	-2.81367
TGME49_010110_47_2550	TGME49_209985;TGME49_210095;TGME49_321700;TGME49_321710	ROP42/ROP43	1.50881	2.66239
TGME49_010110_9_2550	TGME49_209985;TGME49_210095;TGME49_321700;TGME49_321710	ROP42/ROP43	0.65735	0.421908
TGME49_010370_10_2750	TGME49_210370	ROP54	0.255355	-0.340651
TGME49_010370_31_2200	TGME49_210370	ROP54	0.4847	1.82893
TGME49_010370_44_2200	TGME49_210370	ROP54	0.579249	-0.575527
TGME49_010370_5_2750	TGME49_210370	ROP54	1.04744	-1.29169
TGME49_010370_52_2200	TGME49_210370	ROP54	-0.131087	0.278006
TGME49_010820_10_3605	TGME49_210820	210820	-1.99128	0.98943
TGME49_010820_25_3605	TGME49_210820	210820	-1.72511	-1.47075
TGME49_010820_33_3605	TGME49_210820	210820	-0.594044	-1.36187
TGME49_010820_46_3605	TGME49_210820	210820	-0.609906	-2.02644
TGME49_011260_35_1806	TGME49_211260	ROP26	-0.572585	-0.557781
TGME49_011260_39_1806	TGME49_211260	ROP26	-3.12153	-4.25973
TGME49_011260_4_2408	TGME49_211260	ROP26	0.772828	1.04591
TGME49_011260_54_1806	TGME49_211260	ROP26	0.999726	1.14907
TGME49_011260_58_1806	TGME49_211260	ROP26	-1.23753	-1.35114
TGME49_011290_13_2468	TGME49_211290	ROP15	-1.07239	-0.331879
TGME49_011290_16_2468	TGME49_211290	ROP15	-0.43603	-0.450158
TGME49_011290_34_2468	TGME49_211290	ROP15	-0.00116275	-1.76254
TGME49_011290_41_2468	TGME49_211290	ROP15	-0.634553	-0.0821588
TGME49_011290_45_2468	TGME49_211290	ROP15	-0.15677	-0.126395
TGME49_011460_10_1689	TGME49_211460	MYR4	1.50138	1.01944
TGME49_011460_14_1689	TGME49_211460	MYR4	0.277443	0.943273
TGME49_011460_58_1126	TGME49_211460	MYR4	-2.63107	-1.26594
TGME49_011460_6_563	TGME49_211460	MYR4	0.867126	1.58048
TGME49_011460_64_1126	TGME49_211460	MYR4	1.62826	0.0784372
TGME49_012300_11_3668	TGME49_212300	GRA32	-1.3959	-1.19988
TGME49_012300_12_2882	TGME49_212300	GRA32	-1.3333	0.177538
TGME49_012300_13_2882	TGME49_212300	GRA32	-1.36529	-0.325857
TGME49_012300_8_2358	TGME49_212300	GRA32	-2.2609	-0.971725
TGME49_012410_23_930	TGME49_212410	GRA11A	0.866297	1.02734
TGME49_012410_30_1395	TGME49_212410	GRA11A	0.234165	0.0903754
TGME49_012410_40_930	TGME49_212410	GRA11A	0.775108	0.799161
TGME49_012410_49_465	TGME49_212410	GRA11A	0.901283	-0.378012
TGME49_012410_9_1395	TGME49_212410	GRA11A	0.631571	0.00478127
TGME49_013070_103_3624	TGME49_213069	213069	-1.74147	-6.92037
TGME49_013070_18_5436	TGME49_213069	213069	-1.7154	-2.47398
TGME49_013070_74_3624	TGME49_213069	213069	-0.342468	-1.34804
TGME49_013070_83_3624	TGME49_213069	213069	-3.11767	-4.55539
TGME49_013070_84_3624	TGME49_213069	213069	-1.66834	-3.68443
TGME49_013070_93_3624	TGME49_213069	213069	0.60578	-0.729092
TGME49_014080_12_794	TGME49_214080	Toxofilin	0.506669	-0.284846
TGME49_014080_18_794	TGME49_214080	Toxofilin	0.428015	-0.143593
TGME49_014080_30_794	TGME49_214080	Toxofilin	1.59248	1.32194
TGME49_014080_37_794	TGME49_214080	Toxofilin	0.430594	-1.57389
TGME49_014410_2_1346	TGME49_214410	214410	-0.0138371	-0.166633
TGME49_014410_31_1346	TGME49_214410	214410	1.0756	0.163068
TGME49_014410_51_1346	TGME49_214410	214410	0.038617	-2.83595
TGME49_014410_60_1346	TGME49_214410	214410	1.95722	0.668696
TGME49_014410_63_673	TGME49_214410	214410	2.29814	1.01403
TGME49_015160_6_1086	TGME49_215160	215160	-2.73732	1.52798
TGME49_015220_11_628	TGME49_215220	GRA22	1.49742	0.195751
TGME49_015220_19_628	TGME49_215220	GRA22	0.359649	-0.766746
TGME49_015220_35_1256	TGME49_215220	GRA22	0.423522	-0.273775
TGME49_015220_37_628	TGME49_215220	GRA22	1.37429	-0.412199
TGME49_015220_40_1256	TGME49_215220	GRA22	-0.268686	-0.749619
TGME49_015220_41_1256	TGME49_215220	GRA22	0.762924	0.151302
TGME49_015220_7_628	TGME49_215220	GRA22	1.41853	0.200985
TGME49_015360_0_1425	TGME49_215360	GRA62	2.10035	-0.392646
TGME49_015360_17_950	TGME49_215360	GRA62	0.158181	1.03962
TGME49_015360_2_950	TGME49_215360	GRA62	0.37093	0.0560081
TGME49_015360_22_950	TGME49_215360	GRA62	0.871863	-0.581606
TGME49_015360_29_950	TGME49_215360	GRA62	0.209998	-1.22961
TGME49_015770_37_1172	TGME49_215775	ROP8	0.746138	0.479541
TGME49_015770_45_586	TGME49_215775	ROP8	-0.0753086	-0.390904
TGME49_015770_49_1172	TGME49_215775	ROP8	1.22212	-0.297357
TGME49_015770_52_586	TGME49_215775	ROP8	1.52739	1.32954
TGME49_015770_57_1172	TGME49_215775	ROP8	0.763927	0.604159
TGME49_015780_18_2148	TGME49_215775	ROP8	0.508475	0.94109
TGME49_015780_26_2148	TGME49_215775	ROP8	1.73359	-0.16489
TGME49_015780_36_1432	TGME49_215775	ROP8	0.972601	0.368698
TGME49_015910_23_2016	TGME49_215910	215910	0.532513	0.240776
TGME49_015910_23_4032	TGME49_215910	215910	0.67439	0.162056
TGME49_015910_50_5544	TGME49_215910	215910	0.259394	1.13373
TGME49_015910_54_1512	TGME49_215910	215910	1.03092	1.12669
TGME49_017400_20_2349	TGME49_217400	217400	0.0572533	-0.928576
TGME49_017400_28_2349	TGME49_217400	217400	-0.361798	-0.165883
TGME49_017400_34_2349	TGME49_217400	217400	0.451372	0.00476878
TGME49_017400_37_783	TGME49_217400	217400	0.493745	-0.199429
TGME49_017400_79_783	TGME49_217400	217400	-0.530534	-1.00477
TGME49_017430_15_2800	TGME49_217430	PI-1	0.148791	-0.554081
TGME49_017430_19_1680	TGME49_217430	PI-1	-0.206359	-4.38125
TGME49_017430_2_2800	TGME49_217430	PI-1	-0.702387	-0.548792
TGME49_017430_32_1680	TGME49_217430	PI-1	-0.762994	-1.22443
TGME49_017430_8_2800	TGME49_217430	PI-1	-0.40205	-0.840501
TGME49_017530_10_1522	TGME49_217530	GRA63	0.166455	-0.360635
TGME49_017530_13_1522	TGME49_217530	GRA63	0.624538	0.602601
TGME49_017530_23_1522	TGME49_217530	GRA63	1.62701	0.519984
TGME49_017530_59_761	TGME49_217530	GRA63	-0.725408	-1.70192
TGME49_017530_64_1522	TGME49_217530	GRA63	0.590368	0.247472
TGME49_017680_14_13108	TGME49_217680	GRA57	-0.210615	-0.195835
TGME49_017680_2_13108	TGME49_217680	GRA57	0.667486	-0.935447
TGME49_017680_4_13108	TGME49_217680	GRA57	-0.823319	-0.866973
TGME49_018270_24_842	TGME49_218270	ROP48	-0.195192	-0.277153
TGME49_018270_27_842	TGME49_218270	ROP48	0.509935	-0.563794
TGME49_018270_3_1263	TGME49_218270	ROP48	0.574766	1.39664
TGME49_018270_33_842	TGME49_218270	ROP48	-0.963681	0.612863
TGME49_018270_9_1263	TGME49_218270	ROP48	1.24548	0.832334
TGME49_019810_21_4132	TGME49_219810	GRA40	-0.993852	0.341196
TGME49_019810_47_6198	TGME49_219810	GRA40	1.06104	0.711226
TGME49_019810_58_6198	TGME49_219810	GRA40	-0.698842	0.142756
TGME49_019810_76_5165	TGME49_219810	GRA40	-0.760656	-0.713934
TGME49_019810_84_4132	TGME49_219810	GRA40	-0.862825	-0.218464
TGME49_020240_25_2650	TGME49_220240	GRA31	-1.55051	-2.29185
TGME49_020240_35_2650	TGME49_220240	GRA31	-0.987023	0.172238
TGME49_020240_45_2650	TGME49_220240	GRA31	-0.377248	-0.215774
TGME49_020240_60_2120	TGME49_220240	GRA31	-1.06525	0.0337751
TGME49_020240_78_2120	TGME49_220240	GRA31	-0.369126	-0.820323
TGME49_020950_0_696	TGME49_220950	MAF1B	0.402634	0.317742
TGME49_020950_15_696	TGME49_220950	MAF1B	-0.0121778	0.352662
TGME49_020950_32_696	TGME49_220950	MAF1B	1.0644	0.984091
TGME49_020950_44_696	TGME49_220950	MAF1B	-2.98021	-3.79432
TGME49_020950_59_696	TGME49_220950	MAF1B	2.2407	1.05501
TGME49_021210_0_1419	TGME49_221210	CYP18	0.379003	0.0479746
TGME49_021210_2_1419	TGME49_221210	CYP18	0.21547	-0.100302
TGME49_021210_6_1419	TGME49_221210	CYP18	-0.756479	-0.263451
TGME49_022100_14_3165	TGME49_222100	SOS1	-0.128649	-0.0352109
TGME49_022100_38_3165	TGME49_222100	SOS1	-0.287216	-1.58275
TGME49_022100_45_1899	TGME49_222100	SOS1	0.614165	-0.405402
TGME49_022100_63_1899	TGME49_222100	SOS1	-1.07698	-0.598475
TGME49_022100_66_2532	TGME49_222100	SOS1	0.449381	0.961349
TGME49_022170_15_1392	TGME49_222170	GRA17	0.486932	0.148195
TGME49_022170_22_1392	TGME49_222170	GRA17	-1.02304	-1.20117
TGME49_022170_36_1392	TGME49_222170	GRA17	-1.89527	-1.70542
TGME49_022170_55_1392	TGME49_222170	GRA17	-0.867986	-6.6709
TGME49_022170_62_1392	TGME49_222170	GRA17	-1.6399	-2.7406
TGME49_023920_12_5304	TGME49_223920	RON3	-1.5897	-2.49008
TGME49_023920_14_4488	TGME49_223920	RON3	-2.36721	-2.01339
TGME49_023920_23_5304	TGME49_223920	RON3	-2.43427	-1.76321
TGME49_023920_30_3264	TGME49_223920	RON3	-2.13252	-2.67704
TGME49_023920_40_3264	TGME49_223920	RON3	-2.43627	-1.32572
TGME49_025150_36_886	TGME49_225150	225150	0.228876	-2.07561
TGME49_025150_51_886	TGME49_225150	225150	-0.111293	-3.19532
TGME49_025150_54_1772	TGME49_225150	225150	-0.47583	-1.27337
TGME49_025150_75_886	TGME49_225150	225150	-0.331083	-2.08672
TGME49_025150_80_886	TGME49_225150	225150	-0.521928	-1.72185
TGME49_025160_14_1434	TGME49_225160	225160	-1.30132	-1.23762
TGME49_025160_30_1434	TGME49_225160	225160	-0.0367095	0.652081
TGME49_025160_34_1434	TGME49_225160	225160	0.262654	1.04955
TGME49_025160_44_1434	TGME49_225160	225160	1.60435	0.683781
TGME49_025160_6_1434	TGME49_225160	225160	-0.342434	-0.201748
TGME49_025200_33_10881	TGME49_225200	225200	0.225798	-0.74789
TGME49_025200_40_10881	TGME49_225200	225200	-0.689403	0.149075
TGME49_025200_46_11718	TGME49_225200	225200	0.654802	-0.26658
TGME49_025200_51_1674	TGME49_225200	225200	-1.67228	-0.0387551
TGME49_025200_82_837	TGME49_225200	225200	0.949584	0.8326
TGME49_025320_28_1246	TGME49_225320	225320	-1.06485	-1.98468
TGME49_025320_30_1246	TGME49_225320	225320	0.186431	-0.369177
TGME49_025320_4_1869	TGME49_225320	225320	-2.44067	-0.507002
TGME49_025320_58_623	TGME49_225320	225320	1.18059	0.114316
TGME49_025320_6_1246	TGME49_225320	225320	0.781961	-0.0123477
TGME49_025330_16_768	TGME49_225330	225330	-0.591964	-0.0833383
TGME49_025330_19_768	TGME49_225330	225330	-0.402499	0.777496
TGME49_025330_58_768	TGME49_225330	225330	-0.567566	0.34622
TGME49_025330_66_768	TGME49_225330	225330	0.274625	0.192609
TGME49_025330_71_768	TGME49_225330	225330	0.339871	0.206661
TGME49_025860_28_5208	TGME49_225860	225860	-0.901616	-0.589129
TGME49_025860_7_5208	TGME49_225860	225860	-0.902049	-0.508502
TGME49_025860_78_4340	TGME49_225860	225860	0.431232	0.112966
TGME49_025860_94_4340	TGME49_225860	225860	1.25921	1.6662
TGME49_026380_19_1138	TGME49_226380	GRA35	0.100859	-1.0641
TGME49_026380_49_569	TGME49_226380	GRA35	-0.53451	-0.674393
TGME49_026380_55_569	TGME49_226380	GRA35	0.425536	-1.04957
TGME49_026380_62_569	TGME49_226380	GRA35	1.65127	-0.876821
TGME49_026380_9_1138	TGME49_226380	GRA35	0.169397	-0.0510386
TGME49_026690_10_562	TGME49_226690	226690	0.798188	-0.446356
TGME49_026690_14_843	TGME49_226690	226690	-1.37936	-3.73127
TGME49_026690_24_843	TGME49_226690	226690	-0.97655	-2.21572
TGME49_026690_25_1124	TGME49_226690	226690	-0.750334	-0.896285
TGME49_026690_4_562	TGME49_226690	226690	-0.345912	0.347664
TGME49_027010_11_872	TGME49_227010	ROP30	-0.656898	0.304885
TGME49_027010_2_872	TGME49_227010	ROP30	-0.433746	0.660814
TGME49_027010_25_436	TGME49_227010	ROP30	-0.099147	0.0775065
TGME49_027010_32_436	TGME49_227010	ROP30	0.383922	-0.60054
TGME49_027010_6_872	TGME49_227010	ROP30	0.64491	0.848546
TGME49_027280_19_2260	TGME49_227280	GRA3	1.17559	-0.381246
TGME49_027280_4_2260	TGME49_227280	GRA3	1.39443	-0.354042
TGME49_027280_45_1808	TGME49_227280	GRA3	1.27708	-0.682668
TGME49_027280_50_1808	TGME49_227280	GRA3	0.919494	-0.657733
TGME49_027280_8_2260	TGME49_227280	GRA3	1.36417	0.103259
TGME49_027620_0_1612	TGME49_227620	GRA2	1.74333	-0.152687
TGME49_027620_4_1209	TGME49_227620	GRA2	0.139166	-0.9249
TGME49_027620_8_1209	TGME49_227620	GRA2	1.9727	-0.276391
TGME49_027810_19_968	TGME49_227810	ROP11	-0.25648	1.5636
TGME49_027810_24_968	TGME49_227810	ROP11	0.52293	0.61837
TGME49_027810_32_968	TGME49_227810	ROP11	0.772465	0.0671083
TGME49_027810_44_968	TGME49_227810	ROP11	0.620253	0.173065
TGME49_027810_6_1452	TGME49_227810	ROP11	-0.698622	-3.42824
TGME49_028170_10_7128	TGME49_228170	GRA44	-5.03376	-1.30089
TGME49_028170_13_7128	TGME49_228170	GRA44	-0.756873	-1.50038
TGME49_028760_2_1737	TGME49_228760	228760	-1.39274	-8.16503
TGME49_028760_32_1737	TGME49_228760	228760	-0.0380309	-3.1515
TGME49_028760_59_1737	TGME49_228760	228760	0.947668	-1.13542
TGME49_029010_15_2799	TGME49_229010	RON4	0.157383	0.161535
TGME49_029010_26_3732	TGME49_229010	RON4	-3.22165	0.075232
TGME49_029010_27_2799	TGME49_229010	RON4	-2.84205	-3.52112
TGME49_029010_5_2799	TGME49_229010	RON4	0.0893522	0.189471
TGME49_029500_1_1086	TGME49_229500	229500	-0.49775	0.721905
TGME49_029500_28_1086	TGME49_229500	229500	-0.345965	-1.78317
TGME49_029500_35_1086	TGME49_229500	229500	-0.817161	-0.538621
TGME49_029500_4_1086	TGME49_229500	229500	-0.529806	-1.156
TGME49_029500_45_1086	TGME49_229500	229500	-1.34113	-1.9374
TGME49_030180_105_5185	TGME49_230180	GRA24	0.989017	1.66824
TGME49_030180_4_6222	TGME49_230180	GRA24	0.63953	0.796522
TGME49_030180_51_5185	TGME49_230180	GRA24	-0.0533399	1.05979
TGME49_030180_89_5185	TGME49_230180	GRA24	0.493041	0.765718
TGME49_030180_96_4148	TGME49_230180	GRA24	-0.379269	-0.811558
TGME49_030350_14_4155	TGME49_230350	RON11	-1.49107	-6.00794
TGME49_030350_20_3324	TGME49_230350	RON11	-0.205549	-4.10722
TGME49_031960_25_6846	TGME49_231960	GRA28	1.65317	1.37844
TGME49_031960_40_6846	TGME49_231960	GRA28	0.40044	1.05245
TGME49_031960_46_6846	TGME49_231960	GRA28	1.37223	2.16868
TGME49_031960_51_6846	TGME49_231960	GRA28	1.53308	1.22203
TGME49_031960_63_6846	TGME49_231960	GRA28	0.143877	1.42273
TGME49_032000_11_1442	TGME49_232000	GRA30	0.743002	0.0517444
TGME49_032000_11_2163	TGME49_232000	GRA30	1.04293	1.23829
TGME49_032000_15_2163	TGME49_232000	GRA30	1.33615	0.979935
TGME49_032000_69_1442	TGME49_232000	GRA30	0.575381	1.26876
TGME49_032000_75_721	TGME49_232000	GRA30	0.588053	0.647489
TGME49_032020_47_2816	TGME49_232020	RON12	-0.550654	-1.15969
TGME49_032020_7_3520	TGME49_232020	RON12	-0.176537	-0.411467
TGME49_032020_73_2112	TGME49_232020	RON12	-0.876898	-3.19616
TGME49_032020_95_2816	TGME49_232020	RON12	-1.45354	-2.64363
TGME49_034370_17_1233	TGME49_234370	SRS42	-0.937139	-3.10162
TGME49_034370_19_1233	TGME49_234370	SRS42	-0.943835	-0.365861
TGME49_034370_23_1233	TGME49_234370	SRS42	0.973039	1.03148
TGME49_034370_30_1233	TGME49_234370	SRS42	0.0346212	-1.92655
TGME49_034370_34_1233	TGME49_234370	SRS42	-0.355057	-0.95078
TGME49_034540_2_3640	TGME49_234540	234540	0.662835	0.0211337
TGME49_034540_20_3640	TGME49_234540	234540	1.21802	-0.00578918
TGME49_034540_31_2912	TGME49_234540	234540	-3.83465	-1.84071
TGME49_034540_5_3640	TGME49_234540	234540	-0.119468	-1.85595
TGME49_034540_55_2184	TGME49_234540	234540	-2.19381	0.877329
TGME49_034950_10_1588	TGME49_234950	234950	-0.778879	0.906299
TGME49_034950_2_1588	TGME49_234950	234950	-0.44245	-0.151099
TGME49_034950_21_1191	TGME49_234950	234950	-0.540919	-0.0185471
TGME49_034950_24_1191	TGME49_234950	234950	-0.534393	0.598998
TGME49_034950_7_1588	TGME49_234950	234950	0.0459303	0.452296
TGME49_035130_39_1586	TGME49_235130	RASP1	0.279005	-1.3181
TGME49_035130_49_1586	TGME49_235130	RASP1	0.536617	-1.18871
TGME49_035130_53_0	TGME49_235130	RASP1	-0.710959	-1.76495
TGME49_035130_56_0	TGME49_235130	RASP1	0.483654	-3.61839
TGME49_035130_66_0	TGME49_235130	RASP1	0.055182	-1.89253
TGME49_036860_16_536	TGME49_236860	236860	-1.02447	2.16467
TGME49_036860_18_2144	TGME49_236860	236860	-0.279755	0.200538
TGME49_036860_20_1608	TGME49_236860	236860	-0.706844	0.625723
TGME49_036860_32_536	TGME49_236860	236860	0.904489	0.303555
TGME49_036860_34_1876	TGME49_236860	236860	-0.935519	-0.239134
TGME49_036870_1_822	TGME49_236870	GRA42	0.0589113	-1.69844
TGME49_036870_15_822	TGME49_236870	GRA42	1.75349	-2.70712
TGME49_036870_21_822	TGME49_236870	GRA42	0.295653	-0.996417
TGME49_036870_23_822	TGME49_236870	GRA42	0.461893	-0.710388
TGME49_036890_1_1712	TGME49_236890	GRA37	1.16266	0.547854
TGME49_036890_44_1284	TGME49_236890	GRA37	0.716194	-0.566844
TGME49_036890_48_1284	TGME49_236890	GRA37	0.397902	1.33054
TGME49_037180_26_902	TGME49_237180	237180	-0.32221	0.337323
TGME49_037180_30_902	TGME49_237180	237180	0.450928	-0.299725
TGME49_037180_34_902	TGME49_237180	237180	-0.866614	-1.37397
TGME49_037180_36_902	TGME49_237180	237180	0.739563	-0.406481
TGME49_037180_41_902	TGME49_237180	237180	0.37722	1.17225
TGME49_037230_36_3252	TGME49_237230	MYR3	1.06418	0.747877
TGME49_037230_67_2439	TGME49_237230	MYR3	-1.21373	-0.426877
TGME49_037230_75_2439	TGME49_237230	MYR3	0.286313	0.263338
TGME49_037230_80_2439	TGME49_237230	MYR3	0.135935	0.0465774
TGME49_037500_0_698	TGME49_237500	PPM3A	1.96213	0.570101
TGME49_037500_10_698	TGME49_237500	PPM3A	-0.732074	-1.32604
TGME49_037500_18_698	TGME49_237500	PPM3A	-0.165419	0.286175
TGME49_037500_22_1745	TGME49_237500	PPM3A	0.70774	0.524761
TGME49_037500_9_1396	TGME49_237500	PPM3A	0.594815	-0.503726
TGME49_037800_18_402	TGME49_237800	GRA11B	0.591439	0.976243
TGME49_037800_2_804	TGME49_237800	GRA11B	-0.208137	0.84077
TGME49_037800_26_402	TGME49_237800	GRA11B	0.578818	0.542806
TGME49_037800_34_804	TGME49_237800	GRA11B	0.682943	0.240184
TGME49_037800_7_804	TGME49_237800	GRA11B	0.828714	0.474968
TGME49_037880_28_1437	TGME49_237880	GRA13	-0.491695	-0.504948
TGME49_037880_32_1437	TGME49_237880	GRA13	-0.877322	1.04488
TGME49_037880_38_1437	TGME49_237880	GRA13	0.441377	2.1615
TGME49_037880_47_1437	TGME49_237880	GRA13	0.747806	0.274913
TGME49_039010_13_3185	TGME49_239010	HCE1_TEEGR	0.631213	0.542624
TGME49_039010_49_2548	TGME49_239010	HCE1_TEEGR	0.282362	0.777555
TGME49_039010_62_2548	TGME49_239010	HCE1_TEEGR	0.83011	1.2744
TGME49_039010_70_2548	TGME49_239010	HCE1_TEEGR	1.22014	0.979907
TGME49_039010_77_2548	TGME49_239010	HCE1_TEEGR	1.14579	0.502193
TGME49_039600_18_2292	TGME49_239600	ROP23	0.302067	0.154613
TGME49_039600_4_1719	TGME49_239600	ROP23	0.793078	-0.147246
TGME49_039600_48_1719	TGME49_239600	ROP23	0.129614	-2.2064
TGME49_039600_64_1719	TGME49_239600	ROP23	0.439434	0.694519
TGME49_039600_68_1719	TGME49_239600	ROP23	0.666601	0.147951
TGME49_039740_10_2308	TGME49_239740	GRA14	0.340783	0.0302558
TGME49_039740_15_2308	TGME49_239740	GRA14	0.144683	-0.323486
TGME49_039740_18_2308	TGME49_239740	GRA14	0.445111	-0.997799
TGME49_039740_39_1731	TGME49_239740	GRA14	0.119072	-0.38956
TGME49_039740_48_1731	TGME49_239740	GRA14	0.953315	0.365208
TGME49_040060_25_664	TGME49_240060	IST	-0.913885	-0.31336
TGME49_040060_57_1328	TGME49_240060	IST	1.58486	0.743022
TGME49_040060_59_664	TGME49_240060	IST	1.03676	0.753822
TGME49_040060_85_1328	TGME49_240060	IST	0.759116	-0.167172
TGME49_040060_88_664	TGME49_240060	IST	0.357567	0.706941
TGME49_040090_62_1978	TGME49_240090	ROP34_WNG2	1.12928	0.653514
TGME49_040090_64_1978	TGME49_240090	ROP34_WNG2	-0.74092	-1.89496
TGME49_040090_69_1978	TGME49_240090	ROP34_WNG2	0.317143	0.257524
TGME49_040090_73_1978	TGME49_240090	ROP34_WNG2	-0.111837	-0.856673
TGME49_040090_78_1978	TGME49_240090	ROP34_WNG2	0.531093	0.147485
TGME49_041000_1_912	TGME49_241000	ROP51	-0.561197	0.413513
TGME49_041000_23_608	TGME49_241000	ROP51	-0.525012	-0.940793
TGME49_041000_28_608	TGME49_241000	ROP51	-2.88939	0.677397
TGME49_041610_21_910	TGME49_241610	GRA21	1.19068	1.04432
TGME49_041610_31_910	TGME49_241610	GRA21	0.859024	0.901716
TGME49_041610_38_1365	TGME49_241610	GRA21	0.44551	0.181804
TGME49_041610_40_910	TGME49_241610	GRA21	-0.725558	0.901517
TGME49_041610_6_910	TGME49_241610	GRA21	0.278315	-0.0411932
TGME49_042110_17_521	TGME49_242110	ROP38	-2.63883	0.317062
TGME49_042110_20_521	TGME49_242110	ROP38	-1.05927	-0.0229034
TGME49_042110_28_1042	TGME49_242110	ROP38	-0.677411	1.35427
TGME49_042110_33_521	TGME49_242110	ROP38	-1.05557	-0.482954
TGME49_042110_46_521	TGME49_242110	ROP38	-0.120505	0.559774
TGME49_042120_0_834	TGME49_242118	242118	-1.22235	0.387259
TGME49_042120_1_1251	TGME49_242118	242118	0.48397	0.245071
TGME49_042120_12_834	TGME49_242118	242118	-0.021459	0.86704
TGME49_042120_2_834	TGME49_242118	242118	-1.31808	-0.0207386
TGME49_042120_27_834	TGME49_242118	242118	-0.732331	0.67561
TGME49_042230_25_904	TGME49_242230	ROP29	0.406717	0.353229
TGME49_042230_27_904	TGME49_242230	ROP29	-2.55355	-1.27859
TGME49_042230_30_904	TGME49_242230	ROP29	0.743514	0.524218
TGME49_042230_47_452	TGME49_242230	ROP29	0.434899	-0.215729
TGME49_042230_52_452	TGME49_242230	ROP29	-0.135342	0.896838
TGME49_042240_15_1386	TGME49_242240	ROP19A	0.00233875	-0.0367409
TGME49_042240_17_924	TGME49_242240	ROP19A	-0.655485	0.606089
TGME49_042240_2_1386	TGME49_242240	ROP19A	-2.70796	-1.58298
TGME49_042240_38_924	TGME49_242240	ROP19A	1.13927	0.305214
TGME49_042240_6_1386	TGME49_242240	ROP19A	-0.679158	0.797795
TGME49_042820_1_2528	TGME49_242820	242820	-1.75219	-4.04694
TGME49_042820_13_2528	TGME49_242820	242820	-2.51306	-1.41611
TGME49_043690_27_2280	TGME49_243690	243690	-0.697904	0.755925
TGME49_043690_4_2280	TGME49_243690	243690	0.236231	-0.336084
TGME49_043690_50_1710	TGME49_243690	243690	0.192415	-0.239978
TGME49_043730_28_1586	TGME49_243730	ROP9	1.35923	0.809735
TGME49_043730_34_2379	TGME49_243730	ROP9	-0.690848	-1.19951
TGME49_043730_37_1586	TGME49_243730	ROP9	0.588239	-0.0900213
TGME49_043730_50_1586	TGME49_243730	ROP9	-1.41195	-4.69765
TGME49_043730_7_1586	TGME49_243730	ROP9	-0.185623	0.96686
TGME49_044250_39_3345	TGME49_244250	244250	1.61386	-0.0236509
TGME49_044250_41_2676	TGME49_244250	244250	-0.183486	0.271141
TGME49_044250_51_3345	TGME49_244250	244250	0.513568	-1.10476
TGME49_044250_53_3345	TGME49_244250	244250	-0.460095	0.0937183
TGME49_044250_54_3345	TGME49_244250	244250	-0.859907	-1.82818
TGME49_044530_1_2480	TGME49_244530	GRA47	1.02557	0.438124
TGME49_044530_11_2480	TGME49_244530	GRA47	0.786607	0.827141
TGME49_044530_32_2480	TGME49_244530	GRA47	0.285321	-1.44756
TGME49_044530_38_1984	TGME49_244530	GRA47	-0.233202	-1.42643
TGME49_044530_53_1984	TGME49_244530	GRA47	-0.169221	2.59786
TGME49_046130_0_1449	TGME49_246130	246130	1.11288	0.638025
TGME49_046130_2_966	TGME49_246130	246130	-0.098321	-1.00404
TGME49_046130_24_966	TGME49_246130	246130	1.90321	1.8339
TGME49_046130_9_1449	TGME49_246130	246130	0.620412	-0.351231
TGME49_046180_22_2068	TGME49_246178;TGME49_246182	246178/246182	0.0165358	0.0468595
TGME49_046180_27_2068	TGME49_246178;TGME49_246182	246178/246182	-0.450332	0.413163
TGME49_046180_40_2068	TGME49_246178;TGME49_246182	246178/246182	-1.14394	0.354629
TGME49_046180_47_2068	TGME49_246178;TGME49_246182	246178/246182	-0.625688	0.0394959
TGME49_046180_49_2068	TGME49_246178;TGME49_246182	246178/246182	-1.93893	-4.57843
TGME49_046550_13_997	TGME49_246550	ASP3	-2.92635	-1.52035
TGME49_046550_27_997	TGME49_246550	ASP3	-2.76896	-0.544941
TGME49_046550_68_1994	TGME49_246550	ASP3	-2.61227	-5.02553
TGME49_046710_14_2155	TGME49_246710	246710	0.352219	-1.86639
TGME49_046710_15_1724	TGME49_246710	246710	-0.379226	-0.53242
TGME49_046710_19_1724	TGME49_246710	246710	-0.206793	-1.39099
TGME49_046710_8_2155	TGME49_246710	246710	-0.665694	-0.578668
TGME49_047220_35_3480	TGME49_247220	247220	0.884138	-0.0874137
TGME49_047220_42_3480	TGME49_247220	247220	2.17275	0.871346
TGME49_047220_47_3480	TGME49_247220	247220	0.300614	0.444062
TGME49_047220_55_3480	TGME49_247220	247220	0.171484	-0.92851
TGME49_047220_68_3480	TGME49_247220	247220	0.130436	2.02387
TGME49_047520_22_2305	TGME49_247520	WIP	1.63954	1.51181
TGME49_047520_3_2305	TGME49_247520	WIP	0.74532	0.332078
TGME49_047520_49_1844	TGME49_247520	WIP	-0.363537	0.433286
TGME49_047520_77_1844	TGME49_247520	WIP	-1.59077	0.397953
TGME49_047530_21_1266	TGME49_247530	247530	-0.354965	0.202675
TGME49_047530_28_1266	TGME49_247530	247530	0.658298	0.601857
TGME49_047530_33_1266	TGME49_247530	247530	0.381514	0.693426
TGME49_047530_42_1266	TGME49_247530	247530	-0.00091886	-0.549092
TGME49_047530_49_1266	TGME49_247530	247530	1.10268	1.13831
TGME49_048510_125_19995	TGME49_248510	248510	-2.74678	-2.47311
TGME49_048510_132_34658	TGME49_248510	248510	-2.01104	-2.81832
TGME49_048510_21_21328	TGME49_248510	248510	0.31617	-0.990943
TGME49_048510_29_37324	TGME49_248510	248510	-0.0456249	-1.94034
TGME49_048990_10_1683	TGME49_248990	248990	-0.701476	-0.802725
TGME49_048990_20_1683	TGME49_248990	248990	-0.641377	0.381455
TGME49_048990_23_1683	TGME49_248990	248990	-0.371515	-0.553449
TGME49_048990_45_1122	TGME49_248990	248990	1.34095	1.28795
TGME49_049990_38_5445	TGME49_249990	GRA70	0.0879326	-1.13462
TGME49_049990_48_5445	TGME49_249990	GRA70	-0.33282	-1.88872
TGME49_049990_58_5445	TGME49_249990	GRA70	-1.34029	-1.88465
TGME49_049990_64_5445	TGME49_249990	GRA70	-0.110437	-0.0599763
TGME49_049990_80_5445	TGME49_249990	GRA70	-0.404245	0.00696324
TGME49_051540_34_580	TGME49_251540	GRA9	1.35322	0.223663
TGME49_051540_40_580	TGME49_251540	GRA9	0.778894	0.17375
TGME49_051540_45_580	TGME49_251540	GRA9	0.182684	-0.311308
TGME49_051540_52_580	TGME49_251540	GRA9	0.852647	0.588297
TGME49_051540_59_580	TGME49_251540	GRA9	1.24165	0.136014
TGME49_052360_12_477	TGME49_252360	ROP24	-0.301921	1.31354
TGME49_052360_15_954	TGME49_252360	ROP24	0.528416	0.843069
TGME49_052360_21_954	TGME49_252360	ROP24	-0.247064	-0.943659
TGME49_052360_40_954	TGME49_252360	ROP24	-1.01618	0.0314493
TGME49_052360_51_954	TGME49_252360	ROP24	0.440555	0.779812
TGME49_052500_1_1852	TGME49_252500	252500	-0.296197	-0.147979
TGME49_052500_15_1852	TGME49_252500	252500	-0.0117894	-1.23464
TGME49_052500_39_1389	TGME49_252500	252500	-0.350761	-0.647326
TGME49_052500_5_1852	TGME49_252500	252500	-0.752617	0.461502
TGME49_052500_51_1389	TGME49_252500	252500	-2.03044	0.459632
TGME49_053130_10_546	TGME49_253130	253130	-2.58195	-3.59771
TGME49_053130_16_546	TGME49_253130	253130	-2.28833	1.78123
TGME49_053130_18_546	TGME49_253130	253130	-0.479811	2.46856
TGME49_053130_4_546	TGME49_253130	253130	-1.39997	-5.95043
TGME49_053130_6_546	TGME49_253130	253130	-1.57072	0.30619
TGME49_053330_16_2370	TGME49_253330	BPK1	1.24353	0.967389
TGME49_053330_17_2370	TGME49_253330	BPK1	-1.45416	-0.897393
TGME49_053330_2_1896	TGME49_253330	BPK1	-0.280882	0.119413
TGME49_053330_3_1896	TGME49_253330	BPK1	-0.111979	0.614341
TGME49_053330_47_1422	TGME49_253330	BPK1	2.40666	2.67611
TGME49_053370_29_10318	TGME49_253370	RON4L1	-0.632087	-0.834416
TGME49_053370_31_3685	TGME49_253370	RON4L1	-0.577258	-0.0360165
TGME49_053370_31_5896	TGME49_253370	RON4L1	-0.957339	-0.671041
TGME49_053370_37_1474	TGME49_253370	RON4L1	-0.73324	-1.37627
TGME49_053370_57_3685	TGME49_253370	RON4L1	-1.86109	0.9265
TGME49_054000_23_2455	TGME49_254000	GRA48	-0.322878	-0.657173
TGME49_054000_49_2455	TGME49_254000	GRA48	-2.33407	-2.61139
TGME49_054000_63_2455	TGME49_254000	GRA48	-0.468236	-0.447529
TGME49_054000_7_2455	TGME49_254000	GRA48	0.654591	-0.159583
TGME49_054070_10_996	TGME49_254070	254070	0.872275	1.5998
TGME49_054070_21_664	TGME49_254070	254070	-1.21745	-4.17151
TGME49_054070_29_664	TGME49_254070	254070	0.0660729	-0.700461
TGME49_054070_3_996	TGME49_254070	254070	-0.312381	0.78386
TGME49_054070_6_996	TGME49_254070	254070	-0.228595	-0.906383
TGME49_054080_18_461	TGME49_254080	254080	0.313697	-1.16207
TGME49_054080_20_461	TGME49_254080	254080	2.23067	1.37895
TGME49_054080_29_922	TGME49_254080	254080	-1.32274	-0.0746418
TGME49_054080_36_461	TGME49_254080	254080	-0.590406	-0.154053
TGME49_054080_5_922	TGME49_254080	254080	0.348786	0.625973
TGME49_054470_4_899	TGME49_254470	MYR1	-0.452385	0.64991
TGME49_054470_56_1798	TGME49_254470	MYR1	0.144856	0.371005
TGME49_054470_89_0	TGME49_254470	MYR1	0.247804	-0.103146
TGME49_054470_91_1798	TGME49_254470	MYR1	0.0889873	-0.672758
TGME49_054720_25_842	TGME49_254720	GRA8	1.28744	-0.590118
TGME49_054720_38_842	TGME49_254720	GRA8	0.673263	0.294298
TGME49_054720_53_842	TGME49_254720	GRA8	0.681718	-0.166668
TGME49_054720_72_842	TGME49_254720	GRA8	1.52694	0.696286
TGME49_054720_9_842	TGME49_254720	GRA8	0.974808	0.500878
TGME49_054880_1_1360	TGME49_254880	254880	0.289449	-2.10951
TGME49_054880_21_3060	TGME49_254880	254880	-0.698943	0.816634
TGME49_054880_25_4080	TGME49_254880	254880	-0.147731	-0.778006
TGME49_054880_29_1020	TGME49_254880	254880	-0.622213	-1.06737
TGME49_054880_33_1020	TGME49_254880	254880	-0.273049	0.142748
TGME49_058230_2_1960	TGME49_258230	ROP20	-0.462263	-0.0536337
TGME49_058230_35_980	TGME49_258230	ROP20	-0.257265	0.664566
TGME49_058230_38_1470	TGME49_258230	ROP20	-0.518323	0.573379
TGME49_058230_47_1470	TGME49_258230	ROP20	1.04697	1.23304
TGME49_058230_8_1470	TGME49_258230	ROP20	-0.29935	0.129959
TGME49_058360_18_3340	TGME49_258360	258360	0.875473	0.88592
TGME49_058360_3_3340	TGME49_258360	258360	0.186237	0.0435542
TGME49_058360_3_4008	TGME49_258360	258360	-1.33754	-0.82328
TGME49_058360_55_3340	TGME49_258360	258360	-0.135748	-0.349171
TGME49_058370_1_2200	TGME49_258370	ROP28	0.457413	1.18887
TGME49_058370_12_1760	TGME49_258370	ROP28	0.487055	-0.223411
TGME49_058370_13_2200	TGME49_258370	ROP28	-0.535686	-1.33757
TGME49_058370_25_2200	TGME49_258370	ROP28	-0.693996	0.134868
TGME49_058370_44_1760	TGME49_258370	ROP28	-0.534902	0.0541471
TGME49_058460_10_1455	TGME49_258462	258462	-0.653286	0.861691
TGME49_058460_22_1455	TGME49_258462	258462	0.720583	2.19166
TGME49_058460_36_1455	TGME49_258462	258462	-1.97343	-0.642739
TGME49_058460_4_1455	TGME49_258462	258462	-1.75752	0.496463
TGME49_058580_21_2284	TGME49_258580	ROP17	-0.973413	0.618187
TGME49_058580_39_1713	TGME49_258580	ROP17	-0.944784	1.17024
TGME49_058580_52_1713	TGME49_258580	ROP17	0.0635206	-0.657211
TGME49_058580_66_2284	TGME49_258580	ROP17	-0.0708784	1.86906
TGME49_058660_3_2895	TGME49_258660	ROP6	0.608803	-0.428486
TGME49_058660_31_2316	TGME49_258660	ROP6	-0.608848	-0.69913
TGME49_058660_39_2316	TGME49_258660	ROP6	1.11929	0.550913
TGME49_058660_48_2316	TGME49_258660	ROP6	-0.144091	0.273597
TGME49_058660_64_2316	TGME49_258660	ROP6	0.832359	-0.202574
TGME49_058800_13_704	TGME49_258800	ROP31	-1.45818	-2.59773
TGME49_058800_15_704	TGME49_258800	ROP31	-0.305467	-0.255036
TGME49_058800_24_704	TGME49_258800	ROP31	-0.248754	-0.662012
TGME49_058800_32_352	TGME49_258800	ROP31	-0.968145	0.608001
TGME49_058800_8_704	TGME49_258800	ROP31	0.375082	0.251955
TGME49_058870_1_5466	TGME49_258870	CST7	0.00688731	-2.19659
TGME49_058870_10_5466	TGME49_258870	CST7	-0.21842	-1.41985
TGME49_058870_17_5466	TGME49_258870	CST7	0.38272	-0.222276
TGME49_058870_22_5466	TGME49_258870	CST7	0.602633	-1.03672
TGME49_058870_38_4555	TGME49_258870	CST7	0.0958307	-1.81386
TGME49_059830_33_818	TGME49_259830	DGK2	-1.75954	-1.69483
TGME49_059830_52_1636	TGME49_259830	DGK2	-1.32822	-0.738606
TGME49_059830_54_818	TGME49_259830	DGK2	-1.1708	-1.84381
TGME49_059830_83_0	TGME49_259830	DGK2	-2.67658	-3.17572
TGME49_059830_96_0	TGME49_259830	DGK2	-1.55787	-2.2034
TGME49_060520_1_1748	TGME49_260520	CST6_GRA53	-0.550418	-1.53844
TGME49_060520_20_1748	TGME49_260520	CST6_GRA53	0.217702	-2.92061
TGME49_060520_33_1748	TGME49_260520	CST6_GRA53	-0.432834	0.442305
TGME49_060520_38_1311	TGME49_260520	CST6_GRA53	0.232686	-0.655686
TGME49_060520_44_1311	TGME49_260520	CST6_GRA53	0.531213	0.546563
TGME49_061440_13_3091	TGME49_261440	ARO	-2.94146	-5.03521
TGME49_061440_9_3653	TGME49_261440	ARO	-2.93231	-6.22175
TGME49_061740_14_1308	TGME49_261740	ROP47	-0.0962244	0.172455
TGME49_061740_2_1308	TGME49_261740	ROP47	-0.337147	-3.42849
TGME49_061740_8_1308	TGME49_261740	ROP47	-0.966298	-0.0270241
TGME49_061750_14_4200	TGME49_261750	RON10	0.990474	0.175922
TGME49_061750_18_4200	TGME49_261750	RON10	-1.42348	-2.46789
TGME49_061750_26_3360	TGME49_261750	RON10	-0.0108777	-1.95319
TGME49_061750_31_5040	TGME49_261750	RON10	-0.354172	-0.35102
TGME49_062050_11_1575	TGME49_262050	ROP39	0.5353	0.324787
TGME49_062050_14_1050	TGME49_262050	ROP39	0.409862	1.59681
TGME49_062050_24_1050	TGME49_262050	ROP39	0.232533	0.728361
TGME49_062050_29_1050	TGME49_262050	ROP39	1.08679	1.61309
TGME49_062050_46_525	TGME49_262050	ROP39	1.65566	1.55615
TGME49_062400_10_7406	TGME49_262400	262400	-0.274311	0.487425
TGME49_062400_10_8694	TGME49_262400	262400	0.102463	0.386871
TGME49_062400_22_8372	TGME49_262400	262400	-0.807779	-0.340438
TGME49_062400_28_7406	TGME49_262400	262400	-0.171642	-0.698383
TGME49_062400_8_8050	TGME49_262400	262400	0.17931	-0.659112
TGME49_062730_15_2865	TGME49_262730	ROP16	0.00490589	0.107775
TGME49_062730_27_2865	TGME49_262730	ROP16	0.819203	-0.102313
TGME49_062730_35_2292	TGME49_262730	ROP16	1.12105	0.509898
TGME49_062730_52_2292	TGME49_262730	ROP16	-0.184056	1.17514
TGME49_062730_75_2865	TGME49_262730	ROP16	0.455857	-1.28326
TGME49_062920_1_676	TGME49_262920	DEGP	-0.45186	-0.408962
TGME49_062920_15_676	TGME49_262920	DEGP	1.03878	1.63301
TGME49_062920_33_338	TGME49_262920	DEGP	2.07935	1.5778
TGME49_062920_37_676	TGME49_262920	DEGP	-0.936597	-4.92889
TGME49_062920_5_676	TGME49_262920	DEGP	1.59413	-1.46269
TGME49_063220_2_932	TGME49_263220	ROP21	0.402925	0.437094
TGME49_063220_42_1864	TGME49_263220	ROP21	0.0705629	1.22987
TGME49_063220_50_1864	TGME49_263220	ROP21	-0.478738	-0.81411
TGME49_063220_70_932	TGME49_263220	ROP21	0.447773	0.430228
TGME49_063220_99_0	TGME49_263220	ROP21	0.41139	-0.204922
TGME49_064600_22_1311	TGME49_264600	264600	1.27006	0.412986
TGME49_064600_28_1311	TGME49_264600	264600	0.292342	1.28543
TGME49_064600_36_1311	TGME49_264600	264600	2.37944	-1.90953
TGME49_064600_5_1311	TGME49_264600	264600	0.997977	0.922505
TGME49_064660_13_2432	TGME49_264660	CST1	0.198588	1.13754
TGME49_064660_24_1824	TGME49_264660	CST1	0.145979	0.240184
TGME49_064660_25_3952	TGME49_264660	CST1	1.39292	-0.19858
TGME49_064660_30_2128	TGME49_264660	CST1	0.315177	-0.0216713
TGME49_066050_1_842	TGME49_266050	266050	1.72972	0.78804
TGME49_066050_23_842	TGME49_266050	266050	-0.294501	0.378898
TGME49_066050_30_842	TGME49_266050	266050	0.553613	-0.250298
TGME49_066050_33_842	TGME49_266050	266050	0.012917	-0.687934
TGME49_066430_16_480	TGME49_266435	266435	-0.195787	-2.79773
TGME49_066430_21_480	TGME49_266435	266435	-0.0627041	-1.21626
TGME49_066440_10_1138	TGME49_266435	266435	-1.91645	-5.32757
TGME49_066440_12_2276	TGME49_266435	266435	-1.30221	-2.04246
TGME49_066440_15_1138	TGME49_266435	266435	0.0278713	-1.20835
TGME49_066440_23_1138	TGME49_266435	266435	-0.308595	0.864123
TGME49_066440_67_2276	TGME49_266435	266435	-0.448912	-0.988337
TGME49_067740_3_1100	TGME49_267740	267740	0.36596	-0.914159
TGME49_067740_39_550	TGME49_267740	267740	-0.21678	0.577618
TGME49_067740_49_550	TGME49_267740	267740	-0.362194	-4.14191
TGME49_068760_12_2152	TGME49_268760	268760	0.0562663	-0.303948
TGME49_068760_23_2152	TGME49_268760	268760	1.00419	0.085341
TGME49_068760_28_2152	TGME49_268760	268760	-0.448605	-0.499226
TGME49_068760_41_2152	TGME49_268760	268760	0.551657	0.844614
TGME49_068760_7_2152	TGME49_268760	268760	-0.191748	-0.618236
TGME49_068790_17_942	TGME49_268790	GRA58	1.40622	1.81616
TGME49_068790_20_942	TGME49_268790	GRA58	1.03149	-0.205114
TGME49_068790_25_942	TGME49_268790	GRA58	-0.0807307	-0.708501
TGME49_068790_29_942	TGME49_268790	GRA58	2.19344	0.647818
TGME49_068790_9_942	TGME49_268790	GRA58	1.17478	-1.78105
TGME49_068900_1_4644	TGME49_268900	GRA10	-3.82663	-0.323997
TGME49_068900_18_3096	TGME49_268900	GRA10	0.60187	0.537243
TGME49_068900_2_3096	TGME49_268900	GRA10	-2.77863	0.0480342
TGME49_068900_27_3870	TGME49_268900	GRA10	-2.29988	-5.98616
TGME49_068970_13_1269	TGME49_268970	268970	-0.00245214	-0.18166
TGME49_068970_17_1269	TGME49_268970	268970	0.449983	0.528289
TGME49_068970_20_1269	TGME49_268970	268970	-0.285095	0.303692
TGME49_068970_44_846	TGME49_268970	268970	1.01034	1.64403
TGME49_068970_9_1269	TGME49_268970	268970	0.425568	0.476026
TGME49_069460_14_1728	TGME49_269460	EFPP	-0.440726	-0.556083
TGME49_069460_21_3456	TGME49_269460	EFPP	-2.34073	-0.764373
TGME49_069460_41_6048	TGME49_269460	EFPP	-0.465426	-0.0952592
TGME49_069460_5_5184	TGME49_269460	EFPP	0.94516	0.860015
TGME49_069460_6_864	TGME49_269460	EFPP	-0.770886	-1.79836
TGME49_069690_1_1502	TGME49_269690	GRA29	1.01942	0.525403
TGME49_069690_14_2253	TGME49_269690	GRA29	0.337606	0.516915
TGME49_069690_18_1502	TGME49_269690	GRA29	0.560656	0.769938
TGME49_069690_40_2253	TGME49_269690	GRA29	0.611954	0.504687
TGME49_069690_9_2253	TGME49_269690	GRA29	0.388796	0.518976
TGME49_069880_13_771	TGME49_269885	TLN1	0.225592	-1.46123
TGME49_069880_21_771	TGME49_269885	TLN1	-0.540456	-1.00191
TGME49_069880_3_771	TGME49_269885	TLN1	-0.0902107	-0.945556
TGME49_069880_7_771	TGME49_269885	TLN1	1.15018	1.58722
TGME49_069890_23_810	TGME49_269885	TLN1	0.951152	-1.09977
TGME49_069890_28_810	TGME49_269885	TLN1	-0.499927	-0.15813
TGME49_069890_55_0	TGME49_269885	TLN1	-1.34993	-0.384886
TGME49_069890_73_0	TGME49_269885	TLN1	0.78048	0.0704199
TGME49_069920_0_6762	TGME49_269920	269920	-0.763671	-0.290909
TGME49_069920_20_8232	TGME49_269920	269920	-2.05092	-2.60761
TGME49_069920_25_8232	TGME49_269920	269920	-1.6497	-0.96454
TGME49_069920_4_8232	TGME49_269920	269920	-2.16115	-2.5224
TGME49_069920_5_5880	TGME49_269920	269920	-1.10614	-0.336358
TGME49_069950_24_4930	TGME49_269950	GRA61	-1.99315	-5.30298
TGME49_069950_44_4930	TGME49_269950	GRA61	-1.40485	-2.48607
TGME49_069950_82_4930	TGME49_269950	GRA61	-0.544661	-6.23227
TGME49_069950_9_4930	TGME49_269950	GRA61	-1.08874	-6.97232
TGME49_070200_27_2950	TGME49_270200	270200	-0.680009	0.212036
TGME49_070200_52_2360	TGME49_270200	270200	0.813134	0.743209
TGME49_070200_53_2950	TGME49_270200	270200	1.48881	1.87215
TGME49_070200_63_2360	TGME49_270200	270200	-0.971852	-1.17193
TGME49_070200_70_1770	TGME49_270200	270200	-1.48744	0.76944
TGME49_070240_1_1659	TGME49_270240	MAG1	1.08525	0.648377
TGME49_070240_10_1659	TGME49_270240	MAG1	0.400768	0.331809
TGME49_070240_14_1659	TGME49_270240	MAG1	-0.281886	-0.673554
TGME49_070240_45_1659	TGME49_270240	MAG1	-0.00325941	-0.421872
TGME49_070240_57_1106	TGME49_270240	MAG1	-0.551399	-0.0543819
TGME49_070250_22_1401	TGME49_270250	GRA1	-4.52228	-1.54495
TGME49_070320_105_1065	TGME49_270320	PPM3C	-0.337417	-0.00389672
TGME49_070320_34_2130	TGME49_270320	PPM3C	-0.552989	-0.483892
TGME49_070320_48_1065	TGME49_270320	PPM3C	0.0376327	-1.98666
TGME49_070320_62_1065	TGME49_270320	PPM3C	-1.11939	-0.953931
TGME49_070320_68_3195	TGME49_270320	PPM3C	-1.25619	-0.504502
TGME49_070700_19_2584	TGME49_270700	MYR2	-0.0379951	0.830118
TGME49_070700_2_2584	TGME49_270700	MYR2	-0.274901	0.416642
TGME49_070700_26_2584	TGME49_270700	MYR2	0.541804	0.996521
TGME49_070700_43_2584	TGME49_270700	MYR2	-0.17883	-1.05342
TGME49_070700_65_1938	TGME49_270700	MYR2	0.0755901	-0.21676
TGME49_070920_14_1040	TGME49_270920	ROP32	-0.715602	0.729311
TGME49_070920_27_1040	TGME49_270920	ROP32	1.03454	-0.323378
TGME49_070920_28_520	TGME49_270920	ROP32	0.304087	0.314376
TGME49_070920_38_520	TGME49_270920	ROP32	0.0299366	-0.987273
TGME49_070920_9_520	TGME49_270920	ROP32	-1.10152	0.956715
TGME49_071270_2_5028	TGME49_271270	271270	-0.161199	-0.616108
TGME49_071270_24_5028	TGME49_271270	271270	-1.66381	0.200364
TGME49_071270_6_5028	TGME49_271270	271270	-1.94251	-3.25909
TGME49_071270_9_5028	TGME49_271270	271270	-0.0604651	0.489096
TGME49_072420_113_5300	TGME49_272420	LCAT	0.606324	-0.0165671
TGME49_072420_124_5300	TGME49_272420	LCAT	0.144464	-1.08282
TGME49_072420_32_4240	TGME49_272420	LCAT	0.819961	1.11533
TGME49_072420_67_3180	TGME49_272420	LCAT	1.02955	0.549435
TGME49_072420_95_5300	TGME49_272420	LCAT	-0.126545	-1.27415
TGME49_072460_46_2550	TGME49_272460	GRA72	-0.560541	-0.254202
TGME49_073860_21_950	TGME49_273860	273860	0.326937	-0.385953
TGME49_073860_29_950	TGME49_273860	273860	-2.4585	-2.13801
TGME49_073860_3_1425	TGME49_273860	273860	-0.783757	1.63588
TGME49_073860_32_950	TGME49_273860	273860	-0.0114522	0.171476
TGME49_073860_34_950	TGME49_273860	273860	0.220994	-0.981332
TGME49_073980_1_882	TGME49_273980	273980	1.30291	1.30593
TGME49_073980_18_588	TGME49_273980	273980	1.69589	-5.00252
TGME49_073980_39_588	TGME49_273980	273980	0.80996	0.916309
TGME49_073980_6_882	TGME49_273980	273980	-0.880222	-0.858462
TGME49_073980_8_882	TGME49_273980	273980	0.266299	0.12511
TGME49_075440_1_2500	TGME49_275440	GRA6	0.855443	-0.492626
TGME49_075440_24_2500	TGME49_275440	GRA6	1.58927	0.0199725
TGME49_075440_27_2500	TGME49_275440	GRA6	0.983766	-0.0920871
TGME49_075440_7_2500	TGME49_275440	GRA6	0.415659	0.626133
TGME49_075440_79_1875	TGME49_275440	GRA6	1.3145	-0.924765
TGME49_075460_19_1034	TGME49_275460	275460	1.36632	0.11862
TGME49_075460_25_1034	TGME49_275460	275460	1.17208	-0.206334
TGME49_075460_29_1034	TGME49_275460	275460	0.207413	0.721608
TGME49_075460_34_1034	TGME49_275460	275460	1.79074	-0.130432
TGME49_075460_47_1034	TGME49_275460	275460	0.478274	0.0908106
TGME49_075470_21_1480	TGME49_275470	GRA15	0.0447713	0.382545
TGME49_075470_28_740	TGME49_275470	GRA15	1.43059	1.30747
TGME49_075470_35_1480	TGME49_275470	GRA15	0.219332	0.199441
TGME49_075470_4_1480	TGME49_275470	GRA15	0.535164	-0.560482
TGME49_075470_40_740	TGME49_275470	GRA15	0.308222	1.43744
TGME49_075860_26_674	TGME49_275860	GRA12B	0.0608845	-0.382347
TGME49_075860_41_1348	TGME49_275860	GRA12B	0.698381	-0.616187
TGME49_075860_46_674	TGME49_275860	GRA12B	1.15449	-0.150697
TGME49_075860_55_1348	TGME49_275860	GRA12B	-0.608199	0.0513314
TGME49_076130_1_5616	TGME49_276130	CPC2	-1.20347	-1.04544
TGME49_076130_10_8736	TGME49_276130	CPC2	-1.32602	-0.886746
TGME49_076130_22_6864	TGME49_276130	CPC2	-1.18594	-2.3849
TGME49_076130_43_6864	TGME49_276130	CPC2	-0.421354	-0.132161
TGME49_076130_6_5616	TGME49_276130	CPC2	-0.983976	-0.453201
TGME49_076210_23_433	TGME49_276210	276210	-0.872793	-2.54166
TGME49_076210_26_433	TGME49_276210	276210	0.618837	-1.2727
TGME49_076210_33_866	TGME49_276210	276210	-1.32335	-6.49079
TGME49_076210_37_866	TGME49_276210	276210	0.556371	-0.639412
TGME49_077230_19_489	TGME49_277230	277230	-1.29841	-1.34912
TGME49_077230_2_978	TGME49_277230	277230	0.0990446	0.0747317
TGME49_077230_21_978	TGME49_277230	277230	-0.101872	-0.128864
TGME49_077230_5_489	TGME49_277230	277230	0.678295	-0.339578
TGME49_077230_50_489	TGME49_277230	277230	-1.40145	2.31614
TGME49_077240_18_3250	TGME49_277240	NTPase I	2.00341	2.04816
TGME49_077240_39_3250	TGME49_277240	NTPase I	0.703022	1.89074
TGME49_077240_43_3250	TGME49_277240	NTPase I	-0.758433	-0.585195
TGME49_077240_7_3250	TGME49_277240	NTPase I	2.55519	1.63322
TGME49_077240_72_2600	TGME49_277240	NTPase I	1.43215	1.97055
TGME49_077270_12_930	TGME49_277270	NTPase II	0.670348	2.15682
TGME49_077270_29_930	TGME49_277270	NTPase II	0.821686	1.10688
TGME49_077270_39_930	TGME49_277270	NTPase II	1.83952	1.9963
TGME49_077270_51_930	TGME49_277270	NTPase II	0.785288	1.88438
TGME49_077270_7_1395	TGME49_277270	NTPase II	0.411621	1.37107
TGME49_077720_11_1432	TGME49_277720	277720	-0.18366	0.853957
TGME49_077720_32_1432	TGME49_277720	277720	0.309579	-0.271097
TGME49_077720_67_716	TGME49_277720	277720	-0.385372	-2.4393
TGME49_078510_3_2826	TGME49_278510	PPM3F	0.011661	-0.446797
TGME49_078510_44_2826	TGME49_278510	PPM3F	0.0713615	1.22715
TGME49_078510_57_1884	TGME49_278510	PPM3F	-1.22313	-0.247069
TGME49_078510_67_1884	TGME49_278510	PPM3F	-0.462173	0.644567
TGME49_078510_7_2826	TGME49_278510	PPM3F	-0.369508	-0.166207
TGME49_079350_24_972	TGME49_279350	279350	0.472404	1.50912
TGME49_079350_31_972	TGME49_279350	279350	1.30535	0.577174
TGME49_079350_35_972	TGME49_279350	279350	0.374609	1.02599
TGME49_079350_45_972	TGME49_279350	279350	-0.0179446	0.00799542
TGME49_079350_7_972	TGME49_279350	279350	0.638842	-0.262745
TGME49_079420_24_507	TGME49_279420	279420	-0.509918	0.0380745
TGME49_079420_25_507	TGME49_279420	279420	-0.414164	-0.317234
TGME49_079420_28_1014	TGME49_279420	279420	0.728276	-0.0968369
TGME49_079420_30_507	TGME49_279420	279420	1.18221	1.02329
TGME49_079420_54_1014	TGME49_279420	279420	0.451322	0.461213
TGME49_080380_14_1140	TGME49_280380	280380	0.98719	1.55839
TGME49_080380_31_570	TGME49_280380	280380	1.14528	-0.236796
TGME49_080380_41_1140	TGME49_280380	280380	0.113849	-0.626341
TGME49_080380_43_570	TGME49_280380	280380	1.22016	0.541428
TGME49_080380_7_1710	TGME49_280380	280380	1.02141	0.484002
TGME49_080480_1_942	TGME49_280480	280480	-0.884431	0.161606
TGME49_080480_2_1256	TGME49_280480	280480	-0.591658	-4.57475
TGME49_080480_4_942	TGME49_280480	280480	0.16867	-1.12012
TGME49_080480_8_942	TGME49_280480	280480	-2.68599	-1.06214
TGME49_080670_1_1872	TGME49_280670	280670	-0.109433	-0.0302242
TGME49_080670_1_2496	TGME49_280670	280670	-0.587653	-1.75344
TGME49_080670_33_1248	TGME49_280670	280670	-0.464117	0.671183
TGME49_080670_42_1248	TGME49_280670	280670	0.106971	0.154443
TGME49_080670_9_2496	TGME49_280670	280670	-2.94249	-1.73686
TGME49_081670_10_963	TGME49_281675	ROP45	0.899114	-0.307425
TGME49_081670_19_963	TGME49_281675	ROP45	1.07642	-0.431702
TGME49_081670_36_642	TGME49_281675	ROP45	0.897244	0.0977301
TGME49_081780_1_753	TGME49_281675	ROP45	0.292839	-0.0556966
TGME49_081780_14_753	TGME49_281675	ROP45	0.670374	0.718256
TGME49_081790_105_1832	TGME49_281675	ROP45	-0.204346	-0.404888
TGME49_081790_14_1832	TGME49_281675	ROP45	0.661728	-0.061172
TGME49_081790_30_1832	TGME49_281675	ROP45	-0.352785	0.735007
TGME49_081790_42_1832	TGME49_281675	ROP45	0.168648	0.121461
TGME49_081790_76_1832	TGME49_281675	ROP45	-0.267194	0.480786
TGME49_082060_21_1644	TGME49_282055	PP2CHN	-0.46209	-2.20765
TGME49_082060_22_2740	TGME49_282055	PP2CHN	1.62966	0.373087
TGME49_082060_24_2740	TGME49_282055	PP2CHN	0.739055	0.406714
TGME49_082060_25_1644	TGME49_282055	PP2CHN	-1.68493	-1.85244
TGME49_082060_28_2740	TGME49_282055	PP2CHN	0.673735	-0.236274
TGME49_082170_15_2175	TGME49_282170	282170	-5.73708	2.41177
TGME49_082170_30_1305	TGME49_282170	282170	-4.01077	-3.21887
TGME49_082170_45_1305	TGME49_282170	282170	-3.39182	-5.67684
TGME49_085290_10_930	TGME49_285290	285290	-0.274586	1.10007
TGME49_085290_17_930	TGME49_285290	285290	-1.12416	-0.155103
TGME49_085290_27_930	TGME49_285290	285290	-0.401335	0.383044
TGME49_085290_30_930	TGME49_285290	285290	-0.984549	-0.470755
TGME49_085290_48_930	TGME49_285290	285290	-2.57231	0.416872
TGME49_086450_14_872	TGME49_286450	GRA5	1.51079	-1.396
TGME49_086450_20_872	TGME49_286450	GRA5	-0.493278	-0.952023
TGME49_086450_26_872	TGME49_286450	GRA5	-0.275233	-2.07422
TGME49_086450_27_872	TGME49_286450	GRA5	-1.27207	-4.66897
TGME49_086450_34_872	TGME49_286450	GRA5	0.289387	-0.90622
TGME49_088000_2_1910	TGME49_288000	288000	0.119251	-0.309535
TGME49_088000_23_1528	TGME49_288000	288000	-1.03687	-2.02122
TGME49_088000_29_1528	TGME49_288000	288000	-0.0473259	0.683777
TGME49_088000_8_1910	TGME49_288000	288000	0.610285	0.973257
TGME49_088650_13_1395	TGME49_288650	GRA12	-1.06476	-5.56627
TGME49_088650_13_1860	TGME49_288650	GRA12	1.85821	-4.92706
TGME49_088650_18_1395	TGME49_288650	GRA12	0.366719	-4.64138
TGME49_088650_31_1860	TGME49_288650	GRA12	0.330588	-4.82312
TGME49_088650_6_1395	TGME49_288650	GRA12	0.0623274	-2.74065
TGME49_088840_22_1344	TGME49_288840	GRA18	1.64519	0.796433
TGME49_088840_33_1344	TGME49_288840	GRA18	0.725932	1.36108
TGME49_088840_5_1344	TGME49_288840	GRA18	0.441197	0.563245
TGME49_088840_72_672	TGME49_288840	GRA18	0.461901	0.755423
TGME49_088840_9_1344	TGME49_288840	GRA18	-0.864745	0.165059
TGME49_089380_14_896	TGME49_289380	GRA39	-3.46288	1.23664
TGME49_089380_15_2688	TGME49_289380	GRA39	0.910833	0.168572
TGME49_089380_29_896	TGME49_289380	GRA39	-0.853962	-2.17124
TGME49_089380_80_1792	TGME49_289380	GRA39	-2.25584	-4.60753
TGME49_089540_48_1718	TGME49_289540	SFP1	0.865151	0.501016
TGME49_089540_49_2577	TGME49_289540	SFP1	-0.194983	0.382667
TGME49_089540_5_2577	TGME49_289540	SFP1	0.748994	-0.0435113
TGME49_089540_93_1718	TGME49_289540	SFP1	-0.723777	-0.844247
TGME49_090700_16_1905	TGME49_290700	GRA25	-0.186835	-1.52774
TGME49_090700_2_1905	TGME49_290700	GRA25	0.371481	-2.60936
TGME49_090700_32_1270	TGME49_290700	GRA25	0.0525298	-2.09827
TGME49_090700_44_1270	TGME49_290700	GRA25	1.49871	-1.86544
TGME49_090700_56_1270	TGME49_290700	GRA25	0.697963	-1.59462
TGME49_091630_16_867	TGME49_291630	291630	-1.24738	-1.75186
TGME49_091630_20_867	TGME49_291630	291630	-0.718947	-1.84613
TGME49_091630_43_578	TGME49_291630	291630	-0.268843	-2.34499
TGME49_091630_9_867	TGME49_291630	291630	0.585291	0.839644
TGME49_091960_12_1010	TGME49_291960	ROP40	1.52508	1.07514
TGME49_091960_23_1515	TGME49_291960	ROP40	-1.07039	-0.231995
TGME49_091960_3_1515	TGME49_291960	ROP40	-0.508371	-0.496823
TGME49_091960_32_1010	TGME49_291960	ROP40	0.372202	0.578949
TGME49_091960_9_1515	TGME49_291960	ROP40	1.27282	0.398971
TGME49_094630_22_1276	TGME49_294630	294630	-0.679309	-1.29415
TGME49_094630_4_1276	TGME49_294630	294630	-0.63707	-0.0936612
TGME49_094630_4_957	TGME49_294630	294630	0.0979743	1.53027
TGME49_094630_8_638	TGME49_294630	294630	-1.47638	-1.5191
TGME49_094970_62_853	TGME49_294970	294970	1.351	0.411864
TGME49_094970_78_853	TGME49_294970	294970	1.02736	0.438322
TGME49_094970_86_853	TGME49_294970	294970	1.83463	-6.20318
TGME49_094970_94_0	TGME49_294970	294970	2.67614	0.783379
TGME49_097880_23_1392	TGME49_297880	GRA23	0.595066	0.118776
TGME49_097880_24_1856	TGME49_297880	GRA23	0.522438	-0.590551
TGME49_097880_32_1856	TGME49_297880	GRA23	-0.624571	0.598662
TGME49_097880_35_1856	TGME49_297880	GRA23	0.0329797	-0.32394
TGME49_097880_38_1856	TGME49_297880	GRA23	1.16276	-0.157893
TGME49_097900_11_813	TGME49_297900	GRA83	0.522731	0.774935
TGME49_097900_21_1626	TGME49_297900	GRA83	0.226695	-0.816495
TGME49_097900_21_813	TGME49_297900	GRA83	0.492832	0.943247
TGME49_097900_52_813	TGME49_297900	GRA83	-0.37184	-0.993978
TGME49_097900_83_0	TGME49_297900	GRA83	1.29714	1.67697
TGME49_097960_10_9548	TGME49_297960	RON6	-1.01527	-3.4354
TGME49_097960_21_7843	TGME49_297960	RON6	0.640204	0.880472
TGME49_097960_24_7161	TGME49_297960	RON6	0.596618	0.291948
TGME49_097960_3_7843	TGME49_297960	RON6	-0.429579	0.129912
TGME49_097960_8_7161	TGME49_297960	RON6	-1.90836	-0.573381
TGME49_099780_40_3464	TGME49_299780	299780	-1.4467	-1.98139
TGME49_099780_42_2598	TGME49_299780	299780	-1.50438	-2.6
TGME49_099780_47_2598	TGME49_299780	299780	-1.11553	-2.31122
TGME49_100100_14_9936	TGME49_300100	RON2	-2.60105	-2.7069
TGME49_100100_22_10764	TGME49_300100	RON2	-1.57291	-5.02705
TGME49_100100_27_11178	TGME49_300100	RON2	-6.9816	0.470062
TGME49_100100_47_11178	TGME49_300100	RON2	-2.3799	-2.46129
TGME49_100220_106_5305	TGME49_300220	300220	-3.53323	-1.15597
TGME49_100220_111_5305	TGME49_300220	300220	-1.7071	-2.57555
TGME49_100220_112_5305	TGME49_300220	300220	-0.351381	-1.11313
TGME49_100220_45_6366	TGME49_300220	300220	-1.82152	-5.09491
TGME49_100220_55_6366	TGME49_300220	300220	0.945539	0.407193
TGME49_104720_3_726	TGME49_304720	304720	0.338228	-0.85885
TGME49_104720_31_726	TGME49_304720	304720	0.313417	-0.457189
TGME49_104720_44_726	TGME49_304720	304720	-1.53478	-1.28477
TGME49_104720_73_0	TGME49_304720	304720	-0.289627	-0.953966
TGME49_104720_8_1452	TGME49_304720	304720	1.67261	-0.947817
TGME49_104740_14_4482	TGME49_304740	ROP35_WNG1	0.303403	-0.449008
TGME49_104740_43_3735	TGME49_304740	ROP35_WNG1	0.875247	0.114014
TGME49_104740_76_3735	TGME49_304740	ROP35_WNG1	0.930682	-0.0255213
TGME49_104950_20_3200	TGME49_304955	PPM11C	0.963085	0.503727
TGME49_104950_25_3200	TGME49_304955	PPM11C	0.317776	2.98857
TGME49_104950_37_3200	TGME49_304955	PPM11C	1.77066	1.13208
TGME49_104950_5_3200	TGME49_304955	PPM11C	-1.82696	-0.365146
TGME49_104960_1_10276	TGME49_304955	PPM11C	-0.390199	0.557407
TGME49_104960_16_10276	TGME49_304955	PPM11C	0.942199	0.946218
TGME49_104960_27_7707	TGME49_304955	PPM11C	-0.400068	-0.00885553
TGME49_104960_52_6973	TGME49_304955	PPM11C	-1.29544	1.20374
TGME49_104960_52_8441	TGME49_304955	PPM11C	-0.845654	0.427126
TGME49_105250_2_2274	TGME49_305250	305250	0.890155	1.18976
TGME49_105250_3_1516	TGME49_305250	305250	0.834604	2.1056
TGME49_105250_64_758	TGME49_305250	305250	1.0907	0.706104
TGME49_105250_70_758	TGME49_305250	305250	-0.24186	-1.90809
TGME49_105250_8_2274	TGME49_305250	305250	-2.51133	-0.474399
TGME49_105270_11_1676	TGME49_305270	305270	-0.565885	1.27806
TGME49_105270_112_0	TGME49_305270	305270	-0.800769	0.0365097
TGME49_105270_16_1676	TGME49_305270	305270	-0.197051	-0.46429
TGME49_105270_80_0	TGME49_305270	305270	0.115786	-0.264547
TGME49_105590_12_744	TGME49_305590	305590	-2.01483	-2.56311
TGME49_105590_14_744	TGME49_305590	305590	-1.72931	-3.32471
TGME49_105590_35_372	TGME49_305590	305590	0.0260563	-3.36943
TGME49_105590_6_744	TGME49_305590	305590	-1.42496	-3.39872
TGME49_106060_30_10479	TGME49_306060	RON8	-1.1584	-2.19272
TGME49_106060_31_12974	TGME49_306060	RON8	-3.0197	-1.92036
TGME49_106060_34_14471	TGME49_306060	RON8	-5.95179	-2.15201
TGME49_106060_48_9481	TGME49_306060	RON8	-0.32986	-1.4512
TGME49_106060_55_12475	TGME49_306060	RON8	-2.11651	-2.12691
TGME49_106560_118_0	TGME49_306560	306560	-1.35214	-0.773247
TGME49_106560_126_0	TGME49_306560	306560	-0.666169	-0.79085
TGME49_106560_81_910	TGME49_306560	306560	-5.67914	-3.48095
TGME49_106560_92_0	TGME49_306560	306560	-1.52844	-2.51185
TGME49_106890_21_736	TGME49_306890	306890	0.855083	0.60777
TGME49_106890_64_1472	TGME49_306890	306890	0.837837	1.25937
TGME49_106890_73_736	TGME49_306890	306890	0.85632	-0.834126
TGME49_106890_74_1472	TGME49_306890	306890	-0.150884	-1.88392
TGME49_106890_91_736	TGME49_306890	306890	2.12529	-0.826488
TGME49_108950_0_1554	TGME49_308950	308950	0.653241	0.668353
TGME49_108950_28_518	TGME49_308950	308950	1.52568	0.669125
TGME49_108950_3_1036	TGME49_308950	308950	1.50679	1.22966
TGME49_108950_30_1036	TGME49_308950	308950	-0.00983568	0.706599
TGME49_108950_42_518	TGME49_308950	308950	0.6149	0.733136
TGME49_108970_2_2644	TGME49_308970	GRA12D	0.796011	0.458906
TGME49_108970_29_1983	TGME49_308970	GRA12D	0.485564	-0.667637
TGME49_108970_41_1983	TGME49_308970	GRA12D	0.693949	-0.366418
TGME49_108970_49_1983	TGME49_308970	GRA12D	0.711973	0.376593
TGME49_108970_59_1983	TGME49_308970	GRA12D	1.12327	0.737407
TGME49_109560_15_2391	TGME49_309560	309560	-0.125545	-0.602086
TGME49_109560_20_2391	TGME49_309560	309560	0.479557	1.51076
TGME49_109560_38_1594	TGME49_309560	309560	1.8491	1.35317
TGME49_109560_42_1594	TGME49_309560	309560	-1.04691	-0.783327
TGME49_109590_17_1935	TGME49_309590	ROP1	0.482441	-3.38225
TGME49_109590_41_1935	TGME49_309590	ROP1	-0.114604	-1.32341
TGME49_109590_51_1935	TGME49_309590	ROP1	0.169244	-0.871093
TGME49_109590_58_1935	TGME49_309590	ROP1	-0.698975	-1.33392
TGME49_109590_85_1935	TGME49_309590	ROP1	1.02129	-0.339904
TGME49_109600_17_1485	TGME49_309600	GRA71	-0.414378	-0.457455
TGME49_109600_24_1188	TGME49_309600	GRA71	-0.407726	-2.51531
TGME49_109600_26_891	TGME49_309600	GRA71	-0.286528	-1.86884
TGME49_109600_6_1485	TGME49_309600	GRA71	-1.95166	0.251202
TGME49_109600_7_1188	TGME49_309600	GRA71	-0.101557	-0.44784
TGME49_109760_0_1796	TGME49_309760	GRA55	0.493529	0.110892
TGME49_109760_15_1796	TGME49_309760	GRA55	0.75324	-0.34314
TGME49_109760_16_1796	TGME49_309760	GRA55	-0.140767	-1.82178
TGME49_109760_32_1347	TGME49_309760	GRA55	-0.146408	-0.594528
TGME49_109760_38_1347	TGME49_309760	GRA55	0.236648	-0.0318156
TGME49_110010_29_1894	TGME49_310010	RON1	-0.621617	-1.64837
TGME49_110010_37_1894	TGME49_310010	RON1	-0.0019349	-0.319279
TGME49_110010_72_947	TGME49_310010	RON1	0.0692208	-1.95933
TGME49_110010_93_0	TGME49_310010	RON1	-2.50259	-3.85008
TGME49_110010_99_0	TGME49_310010	RON1	0.484135	-0.372518
TGME49_110740_13_1084	TGME49_310740	310740	-0.99399	-1.42998
TGME49_110740_28_542	TGME49_310740	310740	-0.117836	-0.235972
TGME49_110740_37_542	TGME49_310740	310740	0.110303	0.0819344
TGME49_110740_40_542	TGME49_310740	310740	0.620989	0.144516
TGME49_110740_41_542	TGME49_310740	310740	-1.16172	-0.717205
TGME49_110780_13_1732	TGME49_310780	GRA4	1.06149	-1.24153
TGME49_110780_18_1732	TGME49_310780	GRA4	0.554518	-0.406181
TGME49_110780_24_1732	TGME49_310780	GRA4	0.181383	-1.11016
TGME49_110780_29_1732	TGME49_310780	GRA4	1.47743	-0.855925
TGME49_110780_3_2165	TGME49_310780	GRA4	0.588149	-0.685553
TGME49_110790_19_1214	TGME49_310790	CST9	-0.17122	0.174166
TGME49_110790_24_1214	TGME49_310790	CST9	1.19561	0.777773
TGME49_110790_27_1214	TGME49_310790	CST9	0.173439	-1.16591
TGME49_110790_30_1214	TGME49_310790	CST9	0.260182	0.419378
TGME49_110790_33_1214	TGME49_310790	CST9	0.3546	-0.330657
TGME49_111470_14_5460	TGME49_311470	RON5	-4.1439	-2.30686
TGME49_111470_19_7371	TGME49_311470	RON5	-3.4318	0.679247
TGME49_111470_21_7371	TGME49_311470	RON5	-2.99458	1.24868
TGME49_111470_30_6006	TGME49_311470	RON5	-1.30905	-1.8406
TGME49_112270_12_1101	TGME49_312270	ROP13	0.579021	0.272008
TGME49_112270_13_1468	TGME49_312270	ROP13	-0.0301068	-0.574055
TGME49_112270_24_1101	TGME49_312270	ROP13	0.450868	-0.0737217
TGME49_112270_31_1101	TGME49_312270	ROP13	0.81734	0.408085
TGME49_112270_8_1468	TGME49_312270	ROP13	0.339416	0.62149
TGME49_112420_21_3552	TGME49_312420	GRA38	-1.21076	-7.98682
TGME49_112420_27_4440	TGME49_312420	GRA38	0.578585	-0.541995
TGME49_112420_30_3552	TGME49_312420	GRA38	0.476337	-0.429295
TGME49_112420_50_4440	TGME49_312420	GRA38	-3.02643	-4.85781
TGME49_113330_12_6696	TGME49_313330	ROP27	-1.2521	-4.40614
TGME49_113330_19_6696	TGME49_313330	ROP27	-0.496091	-0.234527
TGME49_113330_26_5580	TGME49_313330	ROP27	0.889162	0.488938
TGME49_113330_29_6696	TGME49_313330	ROP27	-0.816115	-1.01108
TGME49_113330_51_6696	TGME49_313330	ROP27	-0.563056	0.102106
TGME49_113440_28_2396	TGME49_313440	GRA59	-0.50319	-2.21125
TGME49_113440_35_2396	TGME49_313440	GRA59	0.145024	-0.341561
TGME49_113440_41_2396	TGME49_313440	GRA59	-0.720189	-1.11262
TGME49_113440_53_2396	TGME49_313440	GRA59	0.315807	-0.354755
TGME49_113440_61_2396	TGME49_313440	GRA59	-0.277568	1.70264
TGME49_114250_14_648	TGME49_314250	BRP1	1.2778	1.06122
TGME49_114250_17_648	TGME49_314250	BRP1	-0.256409	-0.587724
TGME49_114250_21_648	TGME49_314250	BRP1	-1.76462	-1.1509
TGME49_114250_26_648	TGME49_314250	BRP1	-0.480345	-1.49992
TGME49_114250_30_648	TGME49_314250	BRP1	-0.278939	0.516585
TGME49_114260_25_1581	TGME49_314260	314260	0.614639	0.780565
TGME49_114260_27_1581	TGME49_314260	314260	-1.2941	-2.5088
TGME49_114260_4_1581	TGME49_314260	314260	0.816273	0.365779
TGME49_114260_9_1581	TGME49_314260	314260	1.1052	0.399734
TGME49_114500_16_8760	TGME49_314500	SUB2	-1.16996	0.335079
TGME49_114500_18_6935	TGME49_314500	SUB2	-0.477951	0.525062
TGME49_114500_25_7300	TGME49_314500	SUB2	-0.930317	0.565288
TGME49_114500_25_8395	TGME49_314500	SUB2	0.232939	-0.0818733
TGME49_114500_35_9490	TGME49_314500	SUB2	-0.54778	0.559544
TGME49_115160_16_7800	TGME49_315160	RASP2	0.707231	0.405748
TGME49_115160_4_5525	TGME49_315160	RASP2	-0.868654	-1.43721
TGME49_115160_4_6500	TGME49_315160	RASP2	-3.29517	-5.9744
TGME49_115160_4_8775	TGME49_315160	RASP2	0.44991	-1.36824
TGME49_115160_8_8775	TGME49_315160	RASP2	-0.232253	-0.183482
TGME49_115210_13_6509	TGME49_315210	315210	-0.646953	-0.69803
TGME49_115210_14_6226	TGME49_315210	315210	-0.709154	0.654765
TGME49_115210_2_5094	TGME49_315210	315210	-1.3098	-0.191294
TGME49_115210_27_5943	TGME49_315210	315210	-1.01349	-0.457114
TGME49_115210_8_6226	TGME49_315210	315210	-0.277545	0.662197
TGME49_115220_1_2682	TGME49_315220	ROP14	-4.03077	-4.41407
TGME49_115220_11_3278	TGME49_315220	ROP14	-1.63353	-0.213785
TGME49_115220_2_2980	TGME49_315220	ROP14	-1.06766	0.216248
TGME49_115220_21_4172	TGME49_315220	ROP14	-0.584478	0.244413
TGME49_115220_24_2682	TGME49_315220	ROP14	-2.70058	-1.20623
TGME49_115470_22_3230	TGME49_315470	315470	-0.308992	-0.336796
TGME49_115470_36_3230	TGME49_315470	315470	-1.29966	-0.166259
TGME49_115470_44_3230	TGME49_315470	315470	-0.600332	-1.37961
TGME49_115470_65_3230	TGME49_315470	315470	-1.03492	-0.055503
TGME49_115470_73_3230	TGME49_315470	315470	-0.953271	-0.0198957
TGME49_115490_15_2428	TGME49_315490	ROP10	0.0325519	1.15075
TGME49_115490_20_3035	TGME49_315490	ROP10	0.376567	0.618647
TGME49_115490_4_3035	TGME49_315490	ROP10	-1.05668	-0.521427
TGME49_115490_45_2428	TGME49_315490	ROP10	0.0229612	-2.57391
TGME49_115910_18_888	TGME49_315910	315910	-0.229202	-0.449517
TGME49_115910_24_444	TGME49_315910	315910	0.81703	0.0740462
TGME49_115910_26_888	TGME49_315910	315910	0.30687	0.147066
TGME49_115910_45_444	TGME49_315910	315910	0.848795	1.2295
TGME49_115910_50_444	TGME49_315910	315910	1.53386	-1.81913
TGME49_116250_10_2324	TGME49_316250	GRA45	0.132281	-2.94366
TGME49_116250_15_2324	TGME49_316250	GRA45	-0.279097	-2.74358
TGME49_116250_22_2324	TGME49_316250	GRA45	-0.374282	-1.75402
TGME49_116250_30_2324	TGME49_316250	GRA45	-0.0702746	-1.68165
TGME49_116250_40_2324	TGME49_316250	GRA45	-0.055288	-0.93008
TGME49_116280_12_1796	TGME49_316280	316280	-0.236192	0.229696
TGME49_116280_22_1796	TGME49_316280	316280	0.473131	0.833668
TGME49_116280_29_1796	TGME49_316280	316280	0.3167	0.235448
TGME49_116280_6_1796	TGME49_316280	316280	3.03226	-2.49084
TGME49_118520_19_1944	TGME49_318525	318525	-0.119469	0.969621
TGME49_118520_43_2430	TGME49_318525	318525	1.83538	-0.442775
TGME49_118520_47_1458	TGME49_318525	318525	-0.0637102	0.263045
TGME49_118520_53_2430	TGME49_318525	318525	0.00113441	1.05158
TGME49_118520_65_1458	TGME49_318525	318525	0.698129	0.974869
TGME49_118530_11_6342	TGME49_318525	318525	0.694286	0.822402
TGME49_118530_21_6342	TGME49_318525	318525	-0.467434	0.469727
TGME49_118530_30_6342	TGME49_318525	318525	-0.522153	0.794974
TGME49_118530_37_6342	TGME49_318525	318525	-0.00843067	-2.28521
TGME49_118530_44_6342	TGME49_318525	318525	-0.813259	-0.915489
TGME49_119340_21_1680	TGME49_319340	CST5_GRA52	-3.81733	-6.23095
TGME49_119340_30_1400	TGME49_319340	CST5_GRA52	-3.87957	-0.139717
TGME49_119340_6_2800	TGME49_319340	CST5_GRA52	-3.52041	-3.4105
TGME49_120630_1_1088	TGME49_320630	320630	0.154636	-3.48955
TGME49_120630_18_1088	TGME49_320630	320630	-0.362472	0.34683
TGME49_120630_32_1088	TGME49_320630	320630	0.0470546	-0.440655
TGME49_120630_68_2176	TGME49_320630	320630	0.655961	0.211243
TGME49_120630_89_2176	TGME49_320630	320630	0.678597	0.507651
TGME49_121650_13_5642	TGME49_321650	RON13	0.250605	-0.115375
TGME49_121650_32_4774	TGME49_321650	RON13	-2.58714	-3.98667
TGME49_121650_35_5642	TGME49_321650	RON13	-3.466	-5.2669
TGME49_121650_9_5642	TGME49_321650	RON13	-0.840268	-1.15507

## Sheet: 4D.Gene L2FCs
GENE	IDENTITY	MEDIAN_L2FC_IN_VITRO	MAD_L2FC_IN_VITRO	P_VALUE_IN_VITRO	MEDIAN_L2FC_IN_VIVO	MAD_L2FC_IN_VIVO	P_VALUE_IN_VIVO	DISCO_SCORE	L2FC_DIFFERENCE
TGME49_200010	GRA20	0.289274	0.409865	0.838312	0.217885	0.304121	0.943107	0.00728409	0.0713893
TGME49_200360	200360	0.248035	1.18508	0.540659	0.45442	0.179104	0.0457554	0.331586	-0.206385
TGME49_201130	ROP33	-0.393312	0.311758	0.0223193	-0.641542	0.259038	0.507756	0.482972	0.24823
TGME49_201180	MSF	0.403382	0.429219	0.555477	-0.121628	0.724746	0.644443	0.234233	0.525011
TGME49_201520	PPM3G	0.371891	0.169446	0.00700283	0.165156	0.729643	0.732514	0.473405	0.206735
TGME49_201630	PPM3H	1.2539	0.267314	0.0331409	1.00455	0.741808	0.0465848	0.701039	0.249357
TGME49_202200	202200	-1.26296	0.986084	0.0932147	-1.07431	0.912983	0.139486	0.355786	-0.188647
TGME49_202610	PPM3D	0.145308	0.266239	0.215594	0.43969	0.388605	0.0270586	0.657667	-0.294382
TGME49_202620	GRA64	0.102788	0.170253	0.372748	0.746428	0.0214647	0.0109137	1.5387	-0.64364
TGME49_202780	ROP25	0.0640886	0.361754	0.474776	-0.0719353	0.326483	0.68019	0.0667716	0.136024
TGME49_203290	GRA34	1.01411	0.0717266	0.104762	0.746353	0.281989	0.0128033	0.769116	0.267754
TGME49_203310	GRA7	0.816174	0.604178	0.0604942	0.122111	0.175267	0.934591	0.865958	0.694063
TGME49_203600	CST2_GRA47	0.922192	0.369101	0.00920626	-0.207523	0.065171	0.0822356	3.52568	1.12972
TGME49_203790	203790	-0.0515111	0.247697	0.384505	0.648586	0.219059	0.115313	0.947386	-0.700098
TGME49_203930	203930	-0.477172	0.772338	0.217774	-0.709183	0.969321	0.340666	0.262094	0.23201
TGME49_203990	ROP12	0.438455	0.77472	0.244078	0.781301	0.594785	0.978962	0.213149	-0.342846
TGME49_204320	204320	0.12056	0.621752	0.492613	-0.256544	1.15524	0.495395	0.230992	0.377104
TGME49_204340	GRA54	0.520927	0.343187	0.104133	-0.141831	0.71639	0.950172	0.665814	0.662758
TGME49_205250	ROP18	-0.466651	0.398693	0.271789	-2.88909	3.00842	0.0353525	4.88691	2.42244
TGME49_205360	205360	-0.88111	0.730363	0.136387	0.040698	1.05492	0.507802	1.06887	-0.921808
TGME49_207610	ROP36	-0.365421	0.634209	0.91101	-0.193857	0.965243	0.841979	0.01976	-0.171564
TGME49_207700	ROP22	-0.270795	1.67052	0.935176	-0.305022	1.10187	0.970427	0.00144245	0.034227
TGME49_208070	208070	-0.0811306	0.527443	0.489656	-1.7778	1.50214	0.0971963	2.24378	1.69667
TGME49_208370	GRA46	-0.562923	0.615841	0.141506	0.130881	0.706096	0.630085	0.728374	-0.693804
TGME49_208450	PI-2	0.389461	0.190612	0.898299	-0.210155	0.735733	0.420503	0.253524	0.599616
TGME49_208730	MCP4	1.19791	0.203313	0.357004	0.841858	0.282022	0.659952	0.223534	0.356051
TGME49_208740	MCP3	0.90279	0.382527	0.0112635	-0.516567	0.632491	0.243261	3.63676	1.41936
TGME49_208830	GRA16	0.431076	0.5467	0.319405	0.942275	0.0713415	0.646375	0.35026	-0.511199
TGME49_209170	209170	-0.659867	1.04243	0.618437	0.352834	0.969046	0.585863	0.446509	-1.0127
TGME49_209985;TGME49_210095;TGME49_321700;TGME49_321710	ROP42/ROP43	0.753609	0.714965	0.0268179	0.326328	0.307732	0.796121	0.713814	0.427281
TGME49_210370	ROP54	0.4847	0.340028	0.0821736	-0.340651	0.917221	0.971234	0.90619	0.825352
TGME49_210820	210820	-1.16751	0.838462	0.0439134	-1.41631	0.492645	0.243562	0.490332	0.248799
TGME49_211260	ROP26	-0.572585	1.99471	0.446114	-0.557781	2.37763	0.466425	0.0100932	-0.0148044
TGME49_211290	ROP15	-0.43603	0.414031	0.0708336	-0.331879	0.304651	0.150679	0.205355	-0.104151
TGME49_211460	MYR4	0.867126	0.940338	0.694581	0.943273	0.944728	0.396203	0.0426699	-0.0761473
TGME49_212300	GRA32	-1.38059	0.0464015	0.00579238	-0.648791	0.647916	0.161015	2.21756	-0.731801
TGME49_212410	GRA11A	0.775108	0.187066	0.00491484	0.0903754	0.694432	0.303313	1.93547	0.684733
TGME49_213069	213069	-1.69187	1.03708	0.0531255	-3.0792	2.37761	0.0166768	4.23495	1.38733
TGME49_214080	Toxofilin	0.468632	0.0583064	0.080714	-0.21422	1.06028	0.792687	0.81529	0.682852
TGME49_214410	214410	1.0756	1.53742	0.0876741	0.163068	0.749645	0.751524	1.07786	0.912527
TGME49_215220	GRA22	0.762924	0.906409	0.0198141	-0.273775	0.69612	0.195436	2.50054	1.0367
TGME49_215360	GRA62	0.37093	0.315422	0.109763	-0.392646	0.665175	0.588179	0.908681	0.763576
TGME49_215775	ROP8	0.868264	0.529025	0.00271545	0.42412	0.819863	0.141382	1.51709	0.444144
TGME49_215910	215910	0.603452	0.307637	0.0301655	0.683732	0.661945	0.0893661	0.206266	-0.0802804
TGME49_217400	217400	0.0572533	0.621286	0.920622	-0.199429	0.302744	0.0948709	0.271772	0.256682
TGME49_217430	PI-1	-0.40205	0.445279	0.0830053	-0.840501	0.432487	0.106896	0.89967	0.43845
TGME49_217530	GRA63	0.590368	0.628493	0.296479	0.247472	0.526515	0.761258	0.221674	0.342896
TGME49_218270	ROP48	0.509935	1.04542	0.567447	0.612863	1.16203	0.330328	0.0748422	-0.102928
TGME49_219810	GRA40	-0.760656	0.151475	0.302371	0.142756	0.535544	0.839703	0.537832	-0.903412
TGME49_220240	GRA31	-0.987023	0.835428	0.0179416	-0.215774	0.575267	0.23775	1.82787	-0.771249
TGME49_220950	MAF1B	0.402634	0.981138	0.877183	0.352662	0.936157	0.82278	0.00707726	0.0499715
TGME49_222100	SOS1	-0.128649	0.856987	0.789004	-0.405402	0.548846	0.465808	0.120308	0.276753
TGME49_222170	GRA17	-1.02304	0.914557	0.0758066	-1.70542	1.53475	0.103179	1.43758	0.682384
TGME49_223920	RON3	-2.36721	0.102386	0.000166571	-2.01339	0.706737	0.00109787	2.38395	-0.353815
TGME49_225150	225150	-0.331083	0.282946	0.153577	-2.07561	0.524484	0.00287156	5.85385	1.74452
TGME49_225160	225160	-0.0367095	0.453267	0.940744	0.652081	0.589292	0.669587	0.138255	-0.688791
TGME49_225200	225200	0.225798	1.07309	0.835385	-0.0387551	0.337773	0.95866	0.0255158	0.264553
TGME49_225320	225320	0.186431	1.47394	0.702895	-0.369177	0.529035	0.215861	0.455008	0.555608
TGME49_225330	225330	-0.402499	0.280901	0.40896	0.206661	0.206909	0.110357	0.819638	-0.609161
TGME49_225860	225860	-0.235192	0.988361	0.960905	-0.197768	0.520463	0.76586	0.00498377	-0.0374242
TGME49_226380	GRA35	0.169397	0.379752	0.369528	-0.876821	0.277654	0.0164462	2.31872	1.04622
TGME49_226690	226690	-0.750334	0.599596	0.226758	-0.896285	1.84428	0.125371	0.225676	0.145952
TGME49_227010	ROP30	-0.099147	0.716198	0.901279	0.304885	0.527701	0.365548	0.194823	-0.404032
TGME49_227280	GRA3	1.27708	0.150464	0.000138019	-0.381246	0.40992	0.0496759	8.56343	1.65832
TGME49_227810	ROP11	0.52293	0.369961	0.53718	0.173065	0.66021	0.824271	0.123786	0.349865
TGME49_229010	RON4	-1.37635	2.22348	0.209911	0.118383	0.0846857	0.460384	1.51692	-1.49473
TGME49_229500	229500	-0.529806	0.272562	0.0159626	-1.156	0.929847	0.12418	1.69251	0.626194
TGME49_230180	GRA24	0.493041	0.735334	0.241013	0.796522	0.39032	0.165107	0.424932	-0.303481
TGME49_231960	GRA28	1.37223	0.41651	0.030584	1.37844	0.231893	0.00163142	0.0266784	-0.00620149
TGME49_232000	GRA30	0.743002	0.248515	0.00424958	0.979935	0.428216	0.0207154	0.960848	-0.236933
TGME49_232020	RON12	-0.713776	0.519178	0.0664841	-1.90166	1.50963	0.0638549	2.81776	1.18788
TGME49_234370	SRS42	-0.355057	0.862995	0.528596	-0.95078	1.44668	0.203361	0.577024	0.595724
TGME49_234540	234540	-0.119468	1.98297	0.416982	-0.00578918	1.30931	0.364862	0.0929617	-0.113679
TGME49_234950	234950	-0.534393	0.136315	0.0296126	0.452296	0.673105	0.142192	2.34403	-0.986689
TGME49_235130	RASP1	0.279005	0.33184	0.600162	-1.76495	0.662496	0.0109161	4.4633	2.04395
TGME49_236860	236860	-0.706844	0.470918	0.311197	0.303555	0.477646	0.212447	1.19198	-1.0104
TGME49_236870	GRA42	0.378773	0.29873	0.188992	-1.34743	0.732442	0.0412916	3.6383	1.7262
TGME49_237180	237180	0.37722	0.53721	0.80878	-0.299725	0.944488	0.800321	0.127878	0.676945
TGME49_237230	MYR3	0.211124	0.688111	0.894587	0.154958	0.511656	0.56382	0.0166947	0.0561663
TGME49_237500	PPM3A	0.594815	1.12712	0.357202	0.286175	0.420948	0.81753	0.164993	0.308639
TGME49_237800	GRA11B	0.591439	0.135665	0.052503	0.542806	0.441761	0.00951494	0.160556	0.0486327
TGME49_237880	GRA13	-0.0251592	0.918843	0.913903	0.659896	1.14889	0.281889	0.403513	-0.685055
TGME49_239010	HCE1_TEEGR	0.83011	0.468028	0.0087675	0.777555	0.348308	0.00473304	0.230294	0.0525547
TGME49_239600	ROP23	0.439434	0.336798	0.0177665	0.147951	0.43766	0.617899	0.571156	0.291483
TGME49_239740	GRA14	0.340783	0.290737	0.0567705	-0.323486	0.524458	0.312929	1.16276	0.664269
TGME49_240060	IST	0.759116	0.595336	0.249973	0.706941	0.0695063	0.224387	0.0652765	0.0521749
TGME49_240090	ROP34_WNG2	0.317143	0.636007	0.512782	0.147485	0.750238	0.50412	0.0996797	0.169658
TGME49_241610	GRA21	0.44551	0.613076	0.276722	0.901517	0.211722	0.0529741	0.836268	-0.456007
TGME49_242110	ROP38	-1.05557	0.560659	0.0569386	0.317062	0.504032	0.324086	2.38005	-1.37263
TGME49_242118	242118	-0.732331	0.868427	0.181658	0.387259	0.42751	0.0513142	2.27334	-1.11959
TGME49_242230	ROP29	0.406717	0.499336	0.731621	0.353229	0.805955	0.889634	0.00997556	0.0534876
TGME49_242240	ROP19A	-0.655485	0.97529	0.406506	0.305214	0.506982	0.968425	0.388956	-0.960699
TGME49_243730	ROP9	-0.185623	1.14733	0.894661	-0.0900213	1.56693	0.462817	0.0366091	-0.095602
TGME49_244250	244250	-0.183486	1.00286	0.788209	-0.0236509	0.437059	0.271122	0.10712	-0.159835
TGME49_244530	GRA47	0.285321	0.743206	0.248205	0.438124	2.76438	0.807542	0.10666	-0.152803
TGME49_246130	246130	0.866644	0.89786	0.126362	0.143397	1.21726	0.682348	0.769809	0.723247
TGME49_246178;TGME49_246182	246178/246182	-0.625688	0.768354	0.0681644	0.0468595	0.456299	0.481756	0.997802	-0.672548
TGME49_246710	246710	-0.293009	0.340183	0.371255	-0.984831	0.636461	0.0436452	1.23863	0.691821
TGME49_247220	247220	0.300614	0.252306	0.129923	0.444062	0.787965	0.398477	0.18446	-0.143447
TGME49_247520	WIP	0.190891	1.48488	0.887364	0.41562	0.0750261	0.0982086	0.238155	-0.224728
TGME49_247530	247530	0.381514	0.566995	0.231047	0.601857	0.591827	0.215201	0.287207	-0.220343
TGME49_248510	248510	-1.02833	1.72516	0.229114	-2.20673	0.650847	0.0140985	2.93511	1.17839
TGME49_248990	248990	-0.506446	0.2446	0.859214	-0.0859969	0.877833	0.880038	0.0510413	-0.420449
TGME49_249990	GRA70	-0.33282	0.329706	0.162744	-1.13462	1.11803	0.076326	1.5281	0.801803
TGME49_251540	GRA9	0.852647	0.576741	0.0129234	0.17375	0.0740012	0.32107	1.61715	0.678897
TGME49_252360	ROP24	-0.247064	1.01946	0.69385	0.779812	0.791307	0.363044	0.614868	-1.02688
TGME49_252500	252500	-0.350761	0.50256	0.125081	-0.147979	0.900845	0.535324	0.238105	-0.202782
TGME49_253130	253130	-1.57072	1.06392	0.0106723	0.30619	3.20592	0.571868	4.15631	-1.87691
TGME49_253330	BPK1	-0.111979	1.98991	0.617359	0.614341	0.733781	0.300809	0.531065	-0.72632
TGME49_253370	RON4L1	-0.73324	0.231259	0.0157467	-0.671041	0.941487	0.369479	0.139028	-0.0621989
TGME49_254000	GRA48	-0.395557	0.832352	0.395295	-0.552351	0.368863	0.18027	0.179867	0.156794
TGME49_254070	254070	-0.228595	0.436875	0.651337	-0.700461	2.20065	0.530332	0.217835	0.471866
TGME49_254080	254080	0.313697	1.34042	0.75872	-0.0746418	1.03873	0.786507	0.0870719	0.388339
TGME49_254470	MYR1	0.116922	0.117731	0.965703	0.13393	0.55824	0.846182	0.00149148	-0.0170081
TGME49_254720	GRA8	0.974808	0.44707	0.00360569	0.294298	0.595988	0.563309	1.83211	0.68051
TGME49_254880	254880	-0.273049	0.51767	0.17807	-0.778006	1.36511	0.300594	0.642017	0.504957
TGME49_258230	ROP20	-0.29935	0.241536	0.752588	0.573379	0.657413	0.0863041	1.03629	-0.872728
TGME49_258360	258360	0.0252445	0.749618	0.838209	-0.152808	0.642584	0.877382	0.0237628	0.178053
TGME49_258370	ROP28	-0.534902	0.235872	0.56439	0.0541471	0.411508	0.932162	0.164303	-0.589049
TGME49_258462	258462	-1.20541	0.978623	0.234564	0.679077	1.11523	0.301695	2.16748	-1.88448
TGME49_258580	ROP17	-0.507831	0.669049	0.180887	0.894213	0.927269	0.255022	1.87315	-1.40204
TGME49_258660	ROP6	0.608803	0.756841	0.322413	-0.202574	0.705971	0.68042	0.534544	0.811377
TGME49_258800	ROP31	-0.305467	0.982487	0.174882	-0.255036	0.751665	0.396846	0.0584308	-0.0504308
TGME49_258870	CST7	0.0958307	0.425342	0.293936	-1.41985	0.584158	0.0169591	3.48963	1.51568
TGME49_259830	DGK2	-1.55787	0.340477	0.00300847	-1.84381	0.533129	0.00805238	1.3198	0.285935
TGME49_260520	CST6_GRA53	0.217702	0.464811	0.998815	-0.655686	1.62788	0.272286	0.493891	0.873387
TGME49_261750	RON10	-0.182525	0.996786	0.715411	-1.1521	1.56924	0.166171	0.896753	0.969579
TGME49_262050	ROP39	0.5353	0.448883	0.0395711	1.55615	0.0844242	0.0122325	3.38422	-1.02085
TGME49_262400	262400	-0.171642	0.406389	0.328372	-0.340438	0.53069	0.551892	0.125209	0.168796
TGME49_262730	ROP16	0.455857	0.66858	0.142818	0.107775	0.596187	0.850341	0.318711	0.348081
TGME49_262920	DEGP	1.03878	1.54275	0.318387	-0.408962	2.94557	0.584242	1.05751	1.44774
TGME49_263220	ROP21	0.402925	0.066492	0.387131	0.430228	0.941674	0.564315	0.018037	-0.0273031
TGME49_264600	264600	1.13402	0.724782	0.0651965	0.667746	0.646744	0.820457	0.592968	0.466272
TGME49_264660	CST1	0.256883	0.125426	0.180721	0.109256	0.325256	0.401402	0.168207	0.147627
TGME49_266050	266050	0.283265	0.628707	0.343251	0.0642996	0.769721	0.872539	0.114651	0.218966
TGME49_266435	266435	-0.308595	0.364558	0.0716655	-1.21626	1.22492	0.045698	2.25536	0.907665
TGME49_268760	268760	0.0562663	0.734467	0.498244	-0.303948	0.465964	0.728752	0.158486	0.360214
TGME49_268790	GRA58	1.17478	0.343119	0.0353254	-0.205114	1.26456	0.943273	2.03849	1.3799
TGME49_268900	GRA10	-2.53925	1.13178	0.116235	-0.137982	0.638437	0.41817	3.15362	-2.40127
TGME49_268970	268970	0.425568	0.634583	0.22118	0.476026	0.255503	0.138381	0.0764025	-0.0504581
TGME49_269460	EFPP	-0.465426	0.452875	0.305884	-0.556083	0.683217	0.339059	0.0892212	0.0906565
TGME49_269690	GRA29	0.560656	0.2548	0.00834251	0.518976	0.00952855	0.000366286	0.229863	0.0416806
TGME49_269885	TLN1	0.0676904	0.97921	0.804662	-0.665221	0.698039	0.253131	0.506473	0.732912
TGME49_269920	269920	-1.6497	0.758278	0.00455375	-0.96454	0.998725	0.0586138	2.44851	-0.685162
TGME49_269950	GRA61	-1.2468	0.63766	0.0253362	-5.76762	1.23748	0.0128116	15.7716	4.52083
TGME49_270200	270200	-0.680009	1.1971	0.781212	0.743209	0.787516	0.382293	0.746954	-1.42322
TGME49_270240	MAG1	-0.00325941	0.599011	0.673403	-0.0543819	0.572566	0.894757	0.011248	0.0511225
TGME49_270320	PPM3C	-0.552989	0.839749	0.0556788	-0.504502	0.666324	0.0790246	0.114261	-0.0484867
TGME49_270700	MYR2	-0.0379951	0.208802	0.868404	0.416642	0.859729	0.631777	0.11853	-0.454637
TGME49_270920	ROP32	0.0299366	1.10534	0.823791	0.314376	0.945534	0.717883	0.064889	-0.28444
TGME49_271270	271270	-0.912505	1.18856	0.147124	-0.207872	0.819288	0.419626	0.852221	-0.704633
TGME49_272420	LCAT	0.606324	0.62747	0.0815201	-0.0165671	1.58083	0.773588	0.747609	0.622891
TGME49_273860	273860	-0.0114522	0.501695	0.354481	-0.385953	0.88271	0.615745	0.247547	0.374501
TGME49_273980	273980	0.80996	0.806031	0.227889	0.12511	1.45824	0.569982	0.607061	0.68485
TGME49_275440	GRA6	0.983766	0.490341	0.00676007	-0.0920871	0.59384	0.542606	2.62031	1.07585
TGME49_275460	275460	1.17208	0.91723	0.0260332	0.0908106	0.328015	0.506529	2.03264	1.08127
TGME49_275470	GRA15	0.308222	0.336464	0.105872	0.382545	1.37129	0.20964	0.122911	-0.0743231
TGME49_275860	GRA12B	0.379633	0.810691	0.457634	-0.266522	0.321486	0.153314	0.745598	0.646155
TGME49_276130	CPC2	-1.18594	0.207687	0.00308624	-0.886746	0.642774	0.0640636	1.10819	-0.299191
TGME49_276210	276210	-0.158211	1.10575	0.641962	-1.90718	1.41014	0.128435	1.89554	1.74897
TGME49_277230	277230	-0.101872	1.15667	0.375989	-0.128864	0.312406	0.858298	0.0132581	0.0269919
TGME49_277240	NTPase I	1.43215	1.08101	0.108	1.89074	0.233397	0.0494051	1.04227	-0.458585
TGME49_277270	NTPase II	0.785288	0.17041	0.0206871	1.88438	0.40393	0.0010195	5.13924	-1.09909
TGME49_278510	PPM3F	-0.369508	0.565121	0.163987	-0.166207	0.416002	0.557565	0.211208	-0.2033
TGME49_279350	279350	0.472404	0.246762	0.0625336	0.577174	0.843864	0.152498	0.211701	-0.10477
TGME49_279420	279420	0.451322	1.08362	0.429983	0.0380745	0.52678	0.402928	0.314614	0.413247
TGME49_280380	280380	1.02141	0.183649	0.0109944	0.484002	1.06866	0.410682	1.26041	0.537412
TGME49_280480	280480	-0.738044	0.780663	0.197326	-1.09113	0.950141	0.204099	0.492543	0.353083
TGME49_280670	280670	-0.464117	0.525854	0.219716	-0.0302242	1.03991	0.346541	0.485258	-0.433892
TGME49_281675	ROP45	0.477283	0.62402	0.0478362	0.0210168	0.559197	0.530429	0.728026	0.456267
TGME49_282055	PP2CHN	0.673735	1.41725	0.769935	-0.236274	0.953293	0.274886	0.613704	0.910008
TGME49_285290	285290	-0.984549	0.864672	0.0588606	0.383044	0.797856	0.397777	2.22991	-1.36759
TGME49_286450	GRA5	-0.275233	0.837105	0.922328	-1.396	0.726154	0.046017	1.53792	1.12077
TGME49_288000	288000	0.0359623	0.487487	0.814066	0.187121	0.950934	0.819303	0.0265882	-0.151159
TGME49_288650	GRA12	0.330588	0.397723	0.541919	-4.82312	0.269443	0.000674871	17.7125	5.15371
TGME49_288840	GRA18	0.461901	0.391452	0.296545	0.755423	0.284924	0.0197755	0.655078	-0.293522
TGME49_289380	GRA39	-1.5549	1.93399	0.229564	-1.00133	2.52626	0.377456	0.588017	-0.553569
TGME49_289540	SFP1	0.277005	0.785877	0.679904	0.169578	0.403658	0.99754	0.0181146	0.107428
TGME49_290700	GRA25	0.371481	0.484041	0.17269	-1.86544	0.401518	0.000585201	8.93745	2.23692
TGME49_291630	291630	-0.493895	0.725389	0.36581	-1.799	0.439689	0.173249	1.56361	1.3051
TGME49_291960	ROP40	0.372202	1.33526	0.558359	0.398971	0.935469	0.402119	0.0173654	-0.0267681
TGME49_294630	294630	-0.658189	0.5762	0.127193	-0.693908	1.05668	0.656137	0.038524	0.0357186
TGME49_294970	294970	1.59282	0.598428	0.0171824	0.425093	0.275405	0.547289	2.36662	1.16772
TGME49_297880	GRA23	0.522438	0.725671	0.323222	-0.157893	0.41019	0.744456	0.420894	0.680331
TGME49_297900	GRA83	0.492832	0.394575	0.182524	0.774935	1.33735	0.576699	0.27582	-0.282103
TGME49_297960	RON6	-0.429579	1.52144	0.433082	0.129912	1.0427	0.515513	0.364335	-0.55949
TGME49_300100	RON2	-2.49048	0.762165	0.0692809	-2.5841	1.90199	0.119807	0.194815	0.0936203
TGME49_300220	300220	-1.7071	2.01	0.16134	-1.15597	2.10466	0.108671	0.967871	-0.551134
TGME49_304720	304720	0.313417	0.894074	0.856803	-0.947817	0.131903	0.00244669	3.37827	1.26123
TGME49_304955	PPM11C	-0.390199	1.34211	0.833598	0.557407	0.839541	0.033477	1.47286	-0.947606
TGME49_305250	305250	0.834604	0.379688	0.986111	0.706104	1.75021	0.665987	0.0234653	0.128501
TGME49_305270	305270	-0.381468	0.447536	0.171026	-0.114019	0.371243	0.73293	0.241207	-0.26745
TGME49_305590	305590	-1.57714	0.437267	0.0659246	-3.34707	0.0548648	0.000556225	7.85088	1.76993
TGME49_306060	RON8	-2.11651	1.4205	0.0605873	-2.12691	0.0975816	0.00013886	0.0527383	0.0103917
TGME49_306560	306560	-1.44029	0.639202	0.136115	-1.65135	1.28883	0.0665547	0.431177	0.21106
TGME49_306890	306890	0.855083	0.025569	0.0665645	-0.826488	1.56775	0.582802	2.37309	1.68157
TGME49_308950	308950	0.653241	0.983077	0.0430051	0.706599	0.055559	0.00174606	0.220072	-0.0533582
TGME49_308970	GRA12D	0.711973	0.124595	0.00182758	0.376593	0.534942	0.706389	0.968939	0.33538
TGME49_309560	309560	0.177006	1.13157	0.66665	0.37554	1.56625	0.590372	0.0804016	-0.198534
TGME49_309590	ROP1	0.169244	0.464345	0.582727	-1.32341	0.670607	0.0483724	2.31352	1.49266
TGME49_309600	GRA71	-0.407726	0.179689	0.131809	-0.457455	1.05066	0.119727	0.0896046	0.0497288
TGME49_309760	GRA55	0.236648	0.559555	0.246405	-0.34314	0.461569	0.194136	0.765461	0.579787
TGME49_310010	RON1	-0.0019349	0.720647	0.384548	-1.64837	1.89157	0.0650423	2.63734	1.64643
TGME49_310740	310740	-0.117836	1.09538	0.412034	-0.235972	0.564112	0.214441	0.124487	0.118136
TGME49_310780	GRA4	0.588149	0.603072	0.0263978	-0.855925	0.376932	0.00448543	5.67034	1.44407
TGME49_310790	CST9	0.260182	0.139985	0.184589	0.174166	0.748452	0.944379	0.0652553	0.0860153
TGME49_311470	RON5	-3.21319	0.851988	0.0159782	-0.580675	2.2136	0.577038	5.35787	-2.63251
TGME49_312270	ROP13	0.450868	0.19	0.0369844	0.272008	0.51258	0.566027	0.300331	0.178859
TGME49_312420	GRA38	-0.367213	1.32644	0.417985	-2.6999	3.28285	0.155402	2.76979	2.33269
TGME49_313330	ROP27	-0.563056	0.375186	0.281098	-0.234527	1.07261	0.315939	0.345461	-0.328529
TGME49_313440	GRA59	-0.277568	0.626534	0.344146	-0.354755	1.12361	0.509085	0.0583895	0.0771871
TGME49_314250	BRP1	-0.278939	0.298605	0.56769	-0.587724	1.35242	0.533394	0.16021	0.308786
TGME49_314260	314260	0.715456	0.363652	0.608268	0.382756	0.307481	0.772774	0.109077	0.3327
TGME49_314500	SUB2	-0.54778	0.56715	0.0727416	0.525062	0.0596388	0.0364835	2.76377	-1.07284
TGME49_315160	RASP2	-0.232253	1.01137	0.417146	-1.36824	1.75651	0.201886	1.22073	1.13598
TGME49_315210	315210	-0.709154	0.451208	0.0105576	-0.191294	0.751287	0.984369	1.02706	-0.51786
TGME49_315220	ROP14	-1.63353	1.55532	0.031517	-0.213785	0.679324	0.286748	2.90189	-1.41974
TGME49_315470	315470	-0.953271	0.51356	0.00839798	-0.166259	0.216998	0.196691	2.1895	-0.787012
TGME49_315490	ROP10	0.0277565	0.262128	0.650381	0.0486101	1.23958	0.71469	0.00693828	-0.0208535
TGME49_315910	315910	0.81703	0.756364	0.0903351	0.0740462	0.776235	0.757966	0.8652	0.742984
TGME49_316250	GRA45	-0.0702746	0.300309	0.221527	-1.75402	1.22157	0.00560677	4.89273	1.68375
TGME49_316280	316280	0.394916	0.525821	0.305897	0.232572	0.447725	0.715768	0.107091	0.162344
TGME49_318525	318525	-0.0360704	0.680103	0.625011	0.632351	0.527675	0.631054	0.270073	-0.668421
TGME49_320630	320630	0.154636	0.743265	0.298339	0.211243	0.439455	0.485749	0.0474861	-0.0566067
TGME49_321650	RON13	-1.7137	1.94645	0.142087	-2.57087	2.86979	0.116069	1.52809	0.857165
