# Supplementary material for: GRA12 is a common virulence factor across Toxoplasma gondii strains and mouse subspecies
Source: Nat Commun. 2025 Apr 16;16:3570. doi: 10.1038/s41467-025-58876-2 (PMC12003902; doi:10.1038/s41467-025-58876-2)
Supplement: Supplementary file 8 — Supplementary_Data_6 [file 41467_2025_58876_MOESM8_ESM.xlsx]

## Sheet: 5A.Raw Counts
GUIDE	GENE	IDENTITY	PLASMID	INOCULUM	PECS_1	PECS_2	PECS_3	PECS_4	PECS_5
TGME49_000010_0_2028	TGME49_200010	GRA20	9892	5567	3073	3063	2005	293	4241
TGME49_000010_73_1352	TGME49_200010	GRA20	4006	349	0	0	0	0	0
TGME49_000010_81_1352	TGME49_200010	GRA20	127	305	0	0	0	1	34
TGME49_000010_87_1352	TGME49_200010	GRA20	11555	12107	4280	5340	3901	726	6697
TGME49_000010_9_2028	TGME49_200010	GRA20	6311	1926	273	461	375	68	465
TGME49_000360_0_1047	TGME49_200360	200360	5229	2054	218	235	371	14	758
TGME49_000360_21_698	TGME49_200360	200360	2652	1437	257	410	470	71	898
TGME49_000360_26_698	TGME49_200360	200360	8106	10154	11913	11014	13122	1388	14349
TGME49_000360_31_698	TGME49_200360	200360	3698	115	86	191	22	8	158
TGME49_000360_8_1047	TGME49_200360	200360	0	0	0	0	0	0	0
TGME49_001130_12_1256	TGME49_201130	ROP33	1961	0	0	0	0	0	0
TGME49_001130_21_628	TGME49_201130	ROP33	17363	2603	1946	2966	1584	529	3057
TGME49_001130_52_628	TGME49_201130	ROP33	4199	1150	6	85	184	2	69
TGME49_001130_59_0	TGME49_201130	ROP33	3252	9335	13925	10674	11986	1414	19020
TGME49_001130_60_628	TGME49_201130	ROP33	6248	5210	2020	2518	1918	345	3395
TGME49_001180_137_3484	TGME49_201180	MSF	3462	1	0	0	0	0	120
TGME49_001180_56_4355	TGME49_201180	MSF	3975	9433	5891	9536	6759	955	12913
TGME49_001180_71_3484	TGME49_201180	MSF	5267	16906	29044	25811	22876	3151	28948
TGME49_001180_89_3484	TGME49_201180	MSF	3551	4537	2224	2297	1627	275	2386
TGME49_001180_9_4355	TGME49_201180	MSF	10231	4007	6228	5931	6893	1108	8265
TGME49_001520_30_700	TGME49_201520	PPM3G	5223	5307	5153	5773	4511	739	9175
TGME49_001520_33_1400	TGME49_201520	PPM3G	4976	2859	2777	4246	3280	554	3253
TGME49_001520_36_2100	TGME49_201520	PPM3G	1865	2827	5375	7347	6153	880	9863
TGME49_001520_41_2100	TGME49_201520	PPM3G	4595	268	0	69	0	0	11
TGME49_001520_72_700	TGME49_201520	PPM3G	5747	609	59	43	78	2	22
TGME49_001630_14_698	TGME49_201630	PPM3H	5558	5264	1693	2225	1366	244	2200
TGME49_001630_21_349	TGME49_201630	PPM3H	16499	44328	122355	114055	120052	16839	158207
TGME49_001630_4_698	TGME49_201630	PPM3H	5283	3991	5381	8608	6655	1095	10956
TGME49_001630_6_698	TGME49_201630	PPM3H	1826	0	0	0	0	0	0
TGME49_001630_9_698	TGME49_201630	PPM3H	2892	4787	3949	5137	3184	448	4743
TGME49_002200_23_4275	TGME49_202200	202200	16050	8845	6749	8841	7591	1247	10473
TGME49_002200_27_3420	TGME49_202200	202200	3319	0	0	0	0	0	0
TGME49_002200_29_2565	TGME49_202200	202200	6551	37901	69390	75457	65752	9466	105528
TGME49_002200_54_2565	TGME49_202200	202200	3716	249	0	0	50	0	82
TGME49_002200_55_4275	TGME49_202200	202200	4434	991	81	2	345	64	32
TGME49_002420_44_435	TGME49_202420	202420	3409	0	0	0	0	0	0
TGME49_002420_46_435	TGME49_202420	202420	2093	2911	817	69	595	418	8809
TGME49_002420_48_435	TGME49_202420	202420	881	0	0	0	0	0	0
TGME49_002610_12_1644	TGME49_202610	PPM3D	4517	22376	50300	66284	48964	7752	71367
TGME49_002610_15_1644	TGME49_202610	PPM3D	11657	4523	1380	2135	1956	290	2834
TGME49_002610_21_548	TGME49_202610	PPM3D	1214	0	0	0	0	0	0
TGME49_002610_22_1096	TGME49_202610	PPM3D	799	50	0	0	0	0	2
TGME49_002610_5_1644	TGME49_202610	PPM3D	7002	10125	25525	24138	20229	2944	32090
TGME49_002620_12_1569	TGME49_202620	GRA64	22350	27526	14832	18719	15194	2414	22058
TGME49_002620_19_1569	TGME49_202620	GRA64	12837	31619	25317	25096	22814	3000	40034
TGME49_002620_28_1569	TGME49_202620	GRA64	5611	3012	5073	4542	4545	680	8803
TGME49_002620_39_1569	TGME49_202620	GRA64	5622	12243	20399	19462	16881	2482	22348
TGME49_002620_52_1569	TGME49_202620	GRA64	11289	6846	2881	4595	2962	432	3721
TGME49_002780_105_4145	TGME49_202780	ROP25	3740	635	99	64	31	0	72
TGME49_002780_28_4145	TGME49_202780	ROP25	8446	1565	292	408	588	53	584
TGME49_002780_37_4145	TGME49_202780	ROP25	7288	618	286	125	177	69	96
TGME49_002780_7_4974	TGME49_202780	ROP25	4004	5413	1711	2147	1843	336	2807
TGME49_002780_95_3316	TGME49_202780	ROP25	3236	22	2	0	0	0	0
TGME49_003290_13_1347	TGME49_203290	GRA34	2295	2664	173	44	34	11	697
TGME49_003290_24_1347	TGME49_203290	GRA34	4548	1736	2060	1669	1141	327	2746
TGME49_003290_37_1347	TGME49_203290	GRA34	5	0	0	0	0	0	0
TGME49_003290_42_1347	TGME49_203290	GRA34	4060	317	94	110	314	20	91
TGME49_003290_5_1347	TGME49_203290	GRA34	19112	21933	51754	56311	51019	7441	70263
TGME49_003310_1_1000	TGME49_203310	GRA7	9123	3922	442	477	249	83	389
TGME49_003310_27_500	TGME49_203310	GRA7	4229	14902	21324	19086	17607	2741	27839
TGME49_003310_29_500	TGME49_203310	GRA7	11717	37352	41249	46090	39358	5863	53271
TGME49_003310_5_1000	TGME49_203310	GRA7	7768	10481	2856	3348	2567	456	3524
TGME49_003600_16_3095	TGME49_203600	CST2_GRA47	4857	479	31	0	105	0	0
TGME49_003600_21_3095	TGME49_203600	CST2_GRA47	8160	713	57	130	51	0	33
TGME49_003600_3_3095	TGME49_203600	CST2_GRA47	5517	3763	234	300	31	44	294
TGME49_003600_41_3095	TGME49_203600	CST2_GRA47	4270	12121	2012	1930	2164	252	3122
TGME49_003600_53_2476	TGME49_203600	CST2_GRA47	2637	0	0	0	0	0	0
TGME49_003790_21_903	TGME49_203790	203790	11311	3979	488	418	596	48	618
TGME49_003790_38_1806	TGME49_203790	203790	11157	14728	11138	12970	12043	1345	19594
TGME49_003790_69_903	TGME49_203790	203790	5655	1270	251	301	106	52	407
TGME49_003790_86_1806	TGME49_203790	203790	6967	7443	2654	2565	2867	454	4734
TGME49_003790_92_1806	TGME49_203790	203790	2588	135	0	0	0	0	0
TGME49_003930_19_1422	TGME49_203930	203930	869	0	0	0	0	0	0
TGME49_003930_2_948	TGME49_203930	203930	5731	1441	838	1736	2265	213	1728
TGME49_003930_3_1422	TGME49_203930	203930	58	0	0	0	0	0	0
TGME49_003930_42_948	TGME49_203930	203930	1835	2070	1078	1903	1534	241	3046
TGME49_003930_9_1422	TGME49_203930	203930	1673	561	832	117	213	78	416
TGME49_003990_2_2550	TGME49_203990	ROP12	15497	44748	104104	97424	99231	12711	125610
TGME49_003990_37_2040	TGME49_203990	ROP12	3519	256	4	6	27	0	7
TGME49_003990_55_2040	TGME49_203990	ROP12	1432	0	0	0	0	0	0
TGME49_003990_6_2550	TGME49_203990	ROP12	3677	88	409	266	848	53	1098
TGME49_003990_63_2040	TGME49_203990	ROP12	34141	26586	13486	16026	14628	2090	24721
TGME49_004320_10_1720	TGME49_204320	204320	10098	4	0	0	0	0	52
TGME49_004320_27_1720	TGME49_204320	204320	6774	1600	454	438	254	39	1126
TGME49_004320_35_1290	TGME49_204320	204320	6601	3387	4670	3786	5717	601	10548
TGME49_004320_38_1290	TGME49_204320	204320	6760	613	390	497	231	10	276
TGME49_004320_7_1720	TGME49_204320	204320	2932	2518	219	54	164	13	169
TGME49_004340_23_3556	TGME49_204340	GRA54	11653	7295	4942	6110	5172	716	6424
TGME49_004340_30_3556	TGME49_204340	GRA54	8282	3663	2266	806	971	94	1465
TGME49_004340_77_4445	TGME49_204340	GRA54	2726	1749	316	327	395	56	688
TGME49_004340_92_4445	TGME49_204340	GRA54	4778	1023	195	224	289	47	179
TGME49_004340_95_4445	TGME49_204340	GRA54	1172	14860	1478	1517	1101	151	2023
TGME49_005250_10_2660	TGME49_205250	ROP18	9325	1903	251	346	193	7	993
TGME49_005250_2_2660	TGME49_205250	ROP18	15653	55780	290970	295424	278515	33854	354483
TGME49_005250_28_2660	TGME49_205250	ROP18	7079	6848	1985	1900	1820	161	1804
TGME49_005250_35_2660	TGME49_205250	ROP18	5018	35829	33760	36790	35962	4937	56312
TGME49_005250_42_2128	TGME49_205250	ROP18	4509	8982	5966	5969	5968	696	7904
TGME49_005360_18_6288	TGME49_205360	205360	19319	686	73	16	45	22	63
TGME49_005360_28_4192	TGME49_205360	205360	2813	77	0	0	3	0	0
TGME49_005360_31_5764	TGME49_205360	205360	3775	61	0	0	31	0	0
TGME49_005360_46_6288	TGME49_205360	205360	4028	18	11	0	0	0	0
TGME49_005360_9_6288	TGME49_205360	205360	8645	2000	2725	603	845	237	1295
TGME49_007610_15_958	TGME49_207610	ROP36	10082	4267	2034	885	1005	140	999
TGME49_007610_22_958	TGME49_207610	ROP36	1899	571	18	50	58	8	12
TGME49_007610_37_958	TGME49_207610	ROP36	8292	21598	39772	38009	43487	4999	52261
TGME49_007610_46_479	TGME49_207610	ROP36	5769	672	934	624	569	66	733
TGME49_007610_47_958	TGME49_207610	ROP36	425	0	0	0	0	0	0
TGME49_007700_0_1416	TGME49_207700	ROP22	2706	23	5	8	1	0	10
TGME49_007700_24_1416	TGME49_207700	ROP22	3241	254	0	0	0	0	7
TGME49_007700_35_1416	TGME49_207700	ROP22	2562	4138	4290	4705	4721	539	6356
TGME49_007700_5_1888	TGME49_207700	ROP22	1893	8766	16477	17145	12225	1666	19135
TGME49_007700_52_1416	TGME49_207700	ROP22	1604	404	1190	1847	966	149	1889
TGME49_008070_0_11223	TGME49_208070	208070	1016	0	0	0	0	0	0
TGME49_008070_17_11223	TGME49_208070	208070	2193	499	300	433	71	32	756
TGME49_008070_29_10836	TGME49_208070	208070	886	0	0	0	0	0	0
TGME49_008070_33_10449	TGME49_208070	208070	1	0	0	0	0	0	0
TGME49_008070_44_10449	TGME49_208070	208070	2994	241	0	14	0	0	27
TGME49_008370_15_3081	TGME49_208370	GRA46	3299	2992	1180	2067	1045	391	4814
TGME49_008370_51_1027	TGME49_208370	GRA46	416	0	0	0	0	0	0
TGME49_008370_58_1027	TGME49_208370	GRA46	8140	35013	60341	62437	57122	6476	83797
TGME49_008370_65_2054	TGME49_208370	GRA46	0	0	0	0	0	0	0
TGME49_008370_75_2054	TGME49_208370	GRA46	1462	158	2	11	11	34	95
TGME49_008450_20_3260	TGME49_208450	PI-2	1235	0	0	0	0	0	1
TGME49_008450_26_2608	TGME49_208450	PI-2	725	0	0	0	0	0	0
TGME49_008450_28_3260	TGME49_208450	PI-2	8262	447	333	378	690	62	655
TGME49_008450_34_2608	TGME49_208450	PI-2	231	0	0	0	0	0	0
TGME49_008450_38_2608	TGME49_208450	PI-2	196	0	0	0	0	0	0
TGME49_008730_0_2936	TGME49_208730	MCP4	510	0	0	0	0	0	0
TGME49_008730_17_3670	TGME49_208730	MCP4	8075	21521	21020	23518	20518	3317	33211
TGME49_008730_27_2936	TGME49_208730	MCP4	2160	69064	229758	225971	214177	28527	290011
TGME49_008730_72_3670	TGME49_208730	MCP4	9390	3616	3745	3545	3547	689	8223
TGME49_008730_85_2936	TGME49_208730	MCP4	7086	1412	64	260	200	38	352
TGME49_008740_15_3190	TGME49_208740	MCP3	139	0	0	0	0	0	0
TGME49_008740_17_2552	TGME49_208740	MCP3	3764	2230	393	448	654	146	738
TGME49_008740_21_2552	TGME49_208740	MCP3	98	0	0	0	0	0	0
TGME49_008740_35_2552	TGME49_208740	MCP3	3430	1160	0	28	1	2	20
TGME49_008740_6_3190	TGME49_208740	MCP3	1192	1096	164	266	148	36	312
TGME49_008830_29_1767	TGME49_208830	GRA16	7007	8059	5509	6969	5476	907	7539
TGME49_008830_59_1178	TGME49_208830	GRA16	2098	104	0	0	0	3	1
TGME49_008830_59_1767	TGME49_208830	GRA16	11053	4760	869	1747	1164	128	1037
TGME49_008830_69_1767	TGME49_208830	GRA16	5423	14545	17135	15909	13976	1837	20912
TGME49_009170_1_1143	TGME49_209170	209170	4438	29	0	0	0	0	0
TGME49_009170_11_1524	TGME49_209170	209170	8094	32082	61419	67666	60268	9524	85135
TGME49_009170_20_1524	TGME49_209170	209170	2449	1746	31	149	160	2	13
TGME49_009170_24_1143	TGME49_209170	209170	10706	7423	1296	1464	1323	184	1854
TGME49_009170_43_1143	TGME49_209170	209170	13605	7493	1459	2009	1863	211	2158
TGME49_009980_56_1940	TGME49_209985;TGME49_210095;TGME49_321700;TGME49_321710	ROP42/ROP43	8478	541	63	0	23	22	0
TGME49_009980_75_1940	TGME49_209985;TGME49_210095;TGME49_321700;TGME49_321710	ROP42/ROP43	2012	887	153	450	291	100	861
TGME49_009980_8_2425	TGME49_209985;TGME49_210095;TGME49_321700;TGME49_321710	ROP42/ROP43	1373	27	0	0	0	0	0
TGME49_010090_10_1828	TGME49_209985;TGME49_210095;TGME49_321700;TGME49_321710	ROP42/ROP43	4374	957	46	347	216	31	429
TGME49_010090_25_1371	TGME49_209985;TGME49_210095;TGME49_321700;TGME49_321710	ROP42/ROP43	9000	4086	1775	2183	1957	292	1784
TGME49_010090_57_1371	TGME49_209985;TGME49_210095;TGME49_321700;TGME49_321710	ROP42/ROP43	5816	16143	13762	12922	10789	1604	19825
TGME49_010110_25_2040	TGME49_209985;TGME49_210095;TGME49_321700;TGME49_321710	ROP42/ROP43	4361	5897	2968	4213	3771	531	7501
TGME49_010110_45_2040	TGME49_209985;TGME49_210095;TGME49_321700;TGME49_321710	ROP42/ROP43	1895	0	0	0	0	0	0
TGME49_010110_47_2550	TGME49_209985;TGME49_210095;TGME49_321700;TGME49_321710	ROP42/ROP43	535	628	1	88	195	1	205
TGME49_010110_9_2550	TGME49_209985;TGME49_210095;TGME49_321700;TGME49_321710	ROP42/ROP43	14040	2426	839	754	400	125	1332
TGME49_010370_10_2750	TGME49_210370	ROP54	6339	7092	1595	3043	1331	206	2542
TGME49_010370_31_2200	TGME49_210370	ROP54	1957	16	20	0	0	0	0
TGME49_010370_44_2200	TGME49_210370	ROP54	1668	12	1	10	0	0	0
TGME49_010370_5_2750	TGME49_210370	ROP54	3617	136	15	169	93	0	15
TGME49_010370_52_2200	TGME49_210370	ROP54	23347	37367	42121	44850	35274	6185	66132
TGME49_010820_10_3605	TGME49_210820	210820	3057	0	0	0	0	0	0
TGME49_010820_25_3605	TGME49_210820	210820	1807	1035	92	272	205	1	88
TGME49_010820_33_3605	TGME49_210820	210820	7601	0	0	0	0	0	0
TGME49_010820_46_3605	TGME49_210820	210820	3028	23	0	0	0	0	10
TGME49_010820_61_2884	TGME49_210820	210820	719	134	28	10	0	0	1
TGME49_011260_35_1806	TGME49_211260	ROP26	5531	1442	1742	1484	1401	335	2179
TGME49_011260_39_1806	TGME49_211260	ROP26	3364	84	119	64	246	39	140
TGME49_011260_4_2408	TGME49_211260	ROP26	5927	12726	31629	30456	30741	4299	38985
TGME49_011260_54_1806	TGME49_211260	ROP26	2948	388	44	251	49	37	138
TGME49_011260_58_1806	TGME49_211260	ROP26	2292	806	2	185	127	14	102
TGME49_011290_13_2468	TGME49_211290	ROP15	2977	296	105	115	212	9	385
TGME49_011290_16_2468	TGME49_211290	ROP15	9952	439	31	0	0	8	48
TGME49_011290_34_2468	TGME49_211290	ROP15	776	115	52	24	51	0	0
TGME49_011290_41_2468	TGME49_211290	ROP15	2833	0	0	0	0	0	0
TGME49_011290_45_2468	TGME49_211290	ROP15	4773	2275	9473	10652	8866	1028	14378
TGME49_011460_10_1689	TGME49_211460	MYR4	384	0	0	0	0	0	1
TGME49_011460_14_1689	TGME49_211460	MYR4	1923	2063	1007	1373	1416	162	1243
TGME49_011460_58_1126	TGME49_211460	MYR4	852	0	0	0	0	0	0
TGME49_011460_6_563	TGME49_211460	MYR4	2579	1231	1	92	25	1	84
TGME49_011460_64_1126	TGME49_211460	MYR4	1396	3964	2976	2875	2508	383	2738
TGME49_012300_11_3668	TGME49_212300	GRA32	3607	1561	506	815	819	109	1110
TGME49_012300_12_2882	TGME49_212300	GRA32	4666	379	10	0	134	0	55
TGME49_012300_13_2882	TGME49_212300	GRA32	3389	3313	600	1378	380	73	1151
TGME49_012300_4_2882	TGME49_212300	GRA32	0	0	0	0	0	0	0
TGME49_012300_8_2358	TGME49_212300	GRA32	6675	128	84	132	14	12	113
TGME49_012410_23_930	TGME49_212410	GRA11A	7710	14191	21096	19987	23627	2922	27690
TGME49_012410_30_1395	TGME49_212410	GRA11A	4101	2657	271	1013	491	35	1049
TGME49_012410_40_930	TGME49_212410	GRA11A	16788	69185	78565	96300	74174	11829	118143
TGME49_012410_49_465	TGME49_212410	GRA11A	1442	0	0	0	0	0	0
TGME49_012410_9_1395	TGME49_212410	GRA11A	5480	0	0	0	0	0	0
TGME49_013070_103_3624	TGME49_213069	213069	5462	0	0	0	0	0	0
TGME49_013070_104_3624	TGME49_213069	213069	2287	0	0	0	0	0	0
TGME49_013070_18_5436	TGME49_213069	213069	7652	0	0	0	0	0	0
TGME49_013070_74_3624	TGME49_213069	213069	2983	1103	538	1731	702	191	2089
TGME49_013070_83_3624	TGME49_213069	213069	6208	0	0	0	0	0	0
TGME49_013070_84_3624	TGME49_213069	213069	1788	29	3	19	12	3	20
TGME49_013070_88_3624	TGME49_213069	213069	2273	197	296	275	0	6	201
TGME49_013070_93_3624	TGME49_213069	213069	497	154	0	0	0	0	43
TGME49_014080_12_794	TGME49_214080	Toxofilin	7203	33600	96848	88529	92538	10904	119566
TGME49_014080_18_794	TGME49_214080	Toxofilin	2708	159	111	192	15	72	115
TGME49_014080_30_794	TGME49_214080	Toxofilin	3943	276	44	17	0	0	135
TGME49_014080_37_794	TGME49_214080	Toxofilin	239	0	0	0	0	0	0
TGME49_014080_40_794	TGME49_214080	Toxofilin	0	0	0	0	0	0	0
TGME49_014410_2_1346	TGME49_214410	214410	1460	0	0	0	0	0	0
TGME49_014410_31_1346	TGME49_214410	214410	2154	6384	12166	8756	10160	1049	13732
TGME49_014410_51_1346	TGME49_214410	214410	1387	4877	5396	7562	5538	726	12112
TGME49_014410_60_1346	TGME49_214410	214410	665	16	0	0	0	0	0
TGME49_014410_63_673	TGME49_214410	214410	5887	6196	1203	1247	971	165	1617
TGME49_015160_13_543	TGME49_215160	215160	506	0	0	0	0	0	0
TGME49_015160_6_1086	TGME49_215160	215160	901	0	0	0	0	0	0
TGME49_015160_8_1086	TGME49_215160	215160	1256	0	0	0	0	0	0
TGME49_015220_11_628	TGME49_215220	GRA22	2896	50	0	0	0	0	0
TGME49_015220_19_628	TGME49_215220	GRA22	2515	2443	663	738	773	154	1356
TGME49_015220_35_1256	TGME49_215220	GRA22	15221	9917	6558	6904	4426	925	7224
TGME49_015220_37_628	TGME49_215220	GRA22	2504	953	268	459	422	70	594
TGME49_015220_40_1256	TGME49_215220	GRA22	3332	3619	132	402	429	126	475
TGME49_015220_41_1256	TGME49_215220	GRA22	6807	69	0	23	0	0	14
TGME49_015220_7_628	TGME49_215220	GRA22	16935	38175	27640	33673	25387	3790	38119
TGME49_015360_0_1425	TGME49_215360	GRA62	146	0	0	0	0	0	0
TGME49_015360_17_950	TGME49_215360	GRA62	1434	35	81	48	1	10	0
TGME49_015360_2_950	TGME49_215360	GRA62	1724	0	0	0	0	0	0
TGME49_015360_22_950	TGME49_215360	GRA62	1899	7662	8126	6993	6724	835	11094
TGME49_015360_29_950	TGME49_215360	GRA62	788	15	0	0	0	0	0
TGME49_015770_37_1172	TGME49_215775	ROP8	33896	63509	101934	107249	87991	13406	150262
TGME49_015770_45_586	TGME49_215775	ROP8	3240	5567	2616	3180	3124	810	5665
TGME49_015770_49_1172	TGME49_215775	ROP8	1937	39	0	0	0	0	0
TGME49_015770_52_586	TGME49_215775	ROP8	8795	37701	52487	51211	46506	6842	70511
TGME49_015770_57_1172	TGME49_215775	ROP8	49035	31915	18097	19777	14123	2058	26180
TGME49_015780_17_2148	TGME49_215775	ROP8	0	0	0	0	0	0	0
TGME49_015780_18_2148	TGME49_215775	ROP8	1308	1187	130	52	34	8	187
TGME49_015780_26_2148	TGME49_215775	ROP8	2013	3208	4877	5253	4786	602	5215
TGME49_015780_36_1432	TGME49_215775	ROP8	5571	2770	79	75	381	31	379
TGME49_015910_23_2016	TGME49_215910	215910	8618	787	121	286	244	72	204
TGME49_015910_23_4032	TGME49_215910	215910	18637	101507	129462	150838	125765	17659	181219
TGME49_015910_50_5544	TGME49_215910	215910	8596	4535	4199	3670	3034	626	5441
TGME49_015910_54_1512	TGME49_215910	215910	9877	17812	11072	14179	11470	1642	15811
TGME49_015910_75_5544	TGME49_215910	215910	318	0	0	0	0	0	0
TGME49_017400_20_2349	TGME49_217400	217400	4985	0	0	0	0	0	0
TGME49_017400_28_2349	TGME49_217400	217400	5789	393	3	103	0	26	128
TGME49_017400_34_2349	TGME49_217400	217400	10476	2715	748	1473	655	188	1653
TGME49_017400_37_783	TGME49_217400	217400	3996	3396	1392	1983	1299	218	1699
TGME49_017400_79_783	TGME49_217400	217400	9223	2442	569	865	466	124	727
TGME49_017430_15_2800	TGME49_217430	PI-1	759	2460	253	160	160	44	210
TGME49_017430_19_1680	TGME49_217430	PI-1	1070	49	0	0	0	0	0
TGME49_017430_2_2800	TGME49_217430	PI-1	4006	2788	258	332	566	75	448
TGME49_017430_32_1680	TGME49_217430	PI-1	2094	332	177	67	51	6	125
TGME49_017430_8_2800	TGME49_217430	PI-1	1484	291	35	63	16	3	68
TGME49_017530_10_1522	TGME49_217530	GRA63	2550	1943	2343	2845	2463	445	3693
TGME49_017530_13_1522	TGME49_217530	GRA63	21352	26554	21397	23345	20760	3031	32384
TGME49_017530_23_1522	TGME49_217530	GRA63	15008	9947	6265	7764	6664	836	10630
TGME49_017530_59_761	TGME49_217530	GRA63	1125	0	0	0	0	0	0
TGME49_017530_64_1522	TGME49_217530	GRA63	2804	1326	236	123	102	10	85
TGME49_017680_14_13108	TGME49_217680	GRA57	29586	25156	15127	15370	12735	2252	22033
TGME49_017680_19_13108	TGME49_217680	GRA57	260	0	0	0	0	0	0
TGME49_017680_2_13108	TGME49_217680	GRA57	659	0	98	0	15	1	0
TGME49_017680_4_13108	TGME49_217680	GRA57	796	0	0	0	0	0	0
TGME49_017680_40_12656	TGME49_217680	GRA57	330	0	0	0	0	0	0
TGME49_018270_24_842	TGME49_218270	ROP48	6543	1074	197	235	486	20	323
TGME49_018270_27_842	TGME49_218270	ROP48	5994	1327	1154	2138	2448	296	2666
TGME49_018270_3_1263	TGME49_218270	ROP48	9152	3878	1468	1678	1894	253	3632
TGME49_018270_33_842	TGME49_218270	ROP48	5547	1661	1128	1069	704	137	1726
TGME49_018270_9_1263	TGME49_218270	ROP48	7536	1364	19	67	58	14	74
TGME49_019810_21_4132	TGME49_219810	GRA40	4413	622	170	306	104	32	342
TGME49_019810_47_6198	TGME49_219810	GRA40	5187	2116	81	132	299	49	377
TGME49_019810_58_6198	TGME49_219810	GRA40	8158	5227	2368	3285	2783	410	4208
TGME49_019810_76_5165	TGME49_219810	GRA40	10528	3582	1061	1205	1249	158	2094
TGME49_019810_84_4132	TGME49_219810	GRA40	3840	413	32	194	83	0	386
TGME49_020240_25_2650	TGME49_220240	GRA31	776	0	0	0	0	0	0
TGME49_020240_35_2650	TGME49_220240	GRA31	25658	7423	2864	4328	3407	355	4676
TGME49_020240_45_2650	TGME49_220240	GRA31	19349	216	35	122	17	109	134
TGME49_020240_60_2120	TGME49_220240	GRA31	26708	21359	65241	65950	54101	9324	70407
TGME49_020240_78_2120	TGME49_220240	GRA31	18351	24238	33194	38540	30532	4534	47447
TGME49_020950_0_696	TGME49_220950	MAF1B	11510	2837	512	542	588	98	1170
TGME49_020950_15_696	TGME49_220950	MAF1B	8834	3097	533	440	395	49	1137
TGME49_020950_32_696	TGME49_220950	MAF1B	11483	3869	1492	1113	986	189	1274
TGME49_020950_44_696	TGME49_220950	MAF1B	22100	1	0	0	0	0	0
TGME49_020950_59_696	TGME49_220950	MAF1B	3189	1378	7	77	96	26	201
TGME49_021210_0_1419	TGME49_221210	CYP18	6988	2242	227	494	117	47	305
TGME49_021210_2_1419	TGME49_221210	CYP18	1485	0	0	0	0	0	0
TGME49_021210_6_1419	TGME49_221210	CYP18	2438	660	38	111	36	24	535
TGME49_022100_14_3165	TGME49_222100	SOS1	8671	1334	233	253	244	48	506
TGME49_022100_38_3165	TGME49_222100	SOS1	11030	589	0	1	0	1	0
TGME49_022100_45_1899	TGME49_222100	SOS1	4846	35260	17440	17910	18633	2092	23191
TGME49_022100_63_1899	TGME49_222100	SOS1	7216	1047	73	202	39	7	279
TGME49_022100_66_2532	TGME49_222100	SOS1	43050	125461	285288	287457	267520	37232	353251
TGME49_022170_15_1392	TGME49_222170	GRA17	10080	10738	1644	2122	1877	77	3303
TGME49_022170_22_1392	TGME49_222170	GRA17	14528	2513	30	5	33	0	45
TGME49_022170_36_1392	TGME49_222170	GRA17	8957	0	0	0	0	0	0
TGME49_022170_55_1392	TGME49_222170	GRA17	7541	0	0	0	0	0	0
TGME49_022170_62_1392	TGME49_222170	GRA17	7078	0	0	0	0	0	0
TGME49_023920_12_5304	TGME49_223920	RON3	6571	0	0	0	0	0	0
TGME49_023920_14_4488	TGME49_223920	RON3	12435	122	0	0	0	0	14
TGME49_023920_23_5304	TGME49_223920	RON3	6942	13	37	9	0	0	167
TGME49_023920_30_3264	TGME49_223920	RON3	7500	0	0	0	0	0	0
TGME49_023920_40_3264	TGME49_223920	RON3	8278	186	163	7	204	0	35
TGME49_025150_36_886	TGME49_225150	225150	16055	4490	1630	1938	2838	309	2907
TGME49_025150_51_886	TGME49_225150	225150	5722	1539	1968	2231	1446	417	2851
TGME49_025150_54_1772	TGME49_225150	225150	21521	3913	1172	997	1266	182	1978
TGME49_025150_75_886	TGME49_225150	225150	7838	378	50	23	41	5	52
TGME49_025150_80_886	TGME49_225150	225150	9407	1448	2879	1702	3158	336	3396
TGME49_025160_14_1434	TGME49_225160	225160	4868	172	71	13	94	0	4
TGME49_025160_30_1434	TGME49_225160	225160	11396	23355	17292	23551	18330	3062	26525
TGME49_025160_34_1434	TGME49_225160	225160	6295	1866	211	553	259	55	1129
TGME49_025160_44_1434	TGME49_225160	225160	5399	4274	1720	1407	1224	236	1916
TGME49_025160_6_1434	TGME49_225160	225160	5556	4920	4127	3728	3535	395	6548
TGME49_025200_33_10881	TGME49_225200	225200	5483	166	16	71	12	1	38
TGME49_025200_40_10881	TGME49_225200	225200	7228	828	246	391	169	119	414
TGME49_025200_46_11718	TGME49_225200	225200	9859	8640	17503	19740	20016	2940	25431
TGME49_025200_51_1674	TGME49_225200	225200	3826	512	0	0	51	3	0
TGME49_025200_82_837	TGME49_225200	225200	3878	671	286	335	238	67	468
TGME49_025320_28_1246	TGME49_225320	225320	6844	808	267	447	415	56	374
TGME49_025320_30_1246	TGME49_225320	225320	10426	4914	4493	4076	3771	509	6607
TGME49_025320_4_1869	TGME49_225320	225320	4655	4456	1086	684	602	127	956
TGME49_025320_58_623	TGME49_225320	225320	4337	691	336	840	176	6	637
TGME49_025320_6_1246	TGME49_225320	225320	12998	649	0	2	1	0	110
TGME49_025330_16_768	TGME49_225330	225330	8606	1984	117	6	215	43	333
TGME49_025330_19_768	TGME49_225330	225330	15996	5381	1370	1488	1490	159	2060
TGME49_025330_58_768	TGME49_225330	225330	4584	1078	184	177	35	8	235
TGME49_025330_66_768	TGME49_225330	225330	15980	9701	8193	7301	7283	969	9709
TGME49_025330_71_768	TGME49_225330	225330	20174	1425	150	593	46	57	394
TGME49_025860_28_5208	TGME49_225860	225860	2419	1801	131	282	542	30	1168
TGME49_025860_7_5208	TGME49_225860	225860	5683	420	71	62	42	5	408
TGME49_025860_78_4340	TGME49_225860	225860	8459	2167	3479	3781	3346	438	5301
TGME49_025860_87_4340	TGME49_225860	225860	603	0	0	0	0	0	0
TGME49_025860_94_4340	TGME49_225860	225860	694	456	16	90	145	11	95
TGME49_026380_19_1138	TGME49_226380	GRA35	19527	34410	18023	18951	14738	2693	23425
TGME49_026380_49_569	TGME49_226380	GRA35	5708	4397	789	1123	616	86	630
TGME49_026380_55_569	TGME49_226380	GRA35	6672	8025	8182	4091	6490	764	6919
TGME49_026380_62_569	TGME49_226380	GRA35	4494	3828	539	687	349	65	545
TGME49_026380_9_1138	TGME49_226380	GRA35	3329	1677	2054	1861	1476	319	2000
TGME49_026690_10_562	TGME49_226690	226690	4152	3514	474	558	249	100	562
TGME49_026690_14_843	TGME49_226690	226690	554	16	0	0	0	0	0
TGME49_026690_24_843	TGME49_226690	226690	924	37	1	0	0	0	0
TGME49_026690_25_1124	TGME49_226690	226690	8684	96	6	0	0	0	0
TGME49_026690_4_562	TGME49_226690	226690	777	0	0	0	0	0	0
TGME49_027010_11_872	TGME49_227010	ROP30	9831	6304	5156	4720	5948	810	9332
TGME49_027010_2_872	TGME49_227010	ROP30	6784	11319	4244	4575	3606	563	6286
TGME49_027010_25_436	TGME49_227010	ROP30	19072	14410	9789	10630	9348	1390	13452
TGME49_027010_32_436	TGME49_227010	ROP30	5369	969	157	101	359	68	757
TGME49_027010_6_872	TGME49_227010	ROP30	12095	30089	31335	34140	25423	3759	45807
TGME49_027280_19_2260	TGME49_227280	GRA3	11371	53543	33671	37588	28367	4082	42549
TGME49_027280_4_2260	TGME49_227280	GRA3	21273	74648	69741	72270	64170	8110	85639
TGME49_027280_45_1808	TGME49_227280	GRA3	5430	23781	13807	13497	12536	1451	16950
TGME49_027280_50_1808	TGME49_227280	GRA3	21335	64187	44988	55374	43146	6480	71138
TGME49_027280_8_2260	TGME49_227280	GRA3	9552	21124	6221	7656	5572	712	7112
TGME49_027620_0_1612	TGME49_227620	GRA2	1942	5748	1597	1891	1862	417	2284
TGME49_027620_4_1209	TGME49_227620	GRA2	41142	44905	5995	7287	4420	1001	9461
TGME49_027620_8_1209	TGME49_227620	GRA2	5525	19421	4918	5298	3839	574	5996
TGME49_027810_19_968	TGME49_227810	ROP11	9982	6073	3718	3660	3210	754	6126
TGME49_027810_24_968	TGME49_227810	ROP11	12403	27177	9488	9064	9654	1388	15611
TGME49_027810_32_968	TGME49_227810	ROP11	2995	1955	513	684	519	80	1450
TGME49_027810_44_968	TGME49_227810	ROP11	3881	12548	15542	14129	14211	2230	21684
TGME49_027810_6_1452	TGME49_227810	ROP11	1712	3814	3257	4851	3858	650	5944
TGME49_028170_10_7128	TGME49_228170	GRA44	4824	58	4	0	0	0	0
TGME49_028170_12_6600	TGME49_228170	GRA44	3036	11	0	0	5	0	0
TGME49_028170_13_7128	TGME49_228170	GRA44	4193	0	0	0	0	0	0
TGME49_028170_24_6072	TGME49_228170	GRA44	5597	0	0	0	0	0	0
TGME49_028170_7_6864	TGME49_228170	GRA44	8909	0	0	0	0	0	0
TGME49_028760_2_1737	TGME49_228760	228760	2050	0	0	0	0	0	0
TGME49_028760_24_1737	TGME49_228760	228760	0	0	0	0	0	0	0
TGME49_028760_30_1737	TGME49_228760	228760	1082	0	0	0	0	0	0
TGME49_028760_32_1737	TGME49_228760	228760	3521	224	0	0	1	0	1
TGME49_028760_59_1737	TGME49_228760	228760	1910	0	0	0	0	0	0
TGME49_029010_15_2799	TGME49_229010	RON4	13928	1047	676	1190	1355	182	1837
TGME49_029010_20_2799	TGME49_229010	RON4	5899	0	0	0	0	0	0
TGME49_029010_26_3732	TGME49_229010	RON4	1272	0	0	0	0	0	0
TGME49_029010_27_2799	TGME49_229010	RON4	3557	0	0	0	0	0	0
TGME49_029010_5_2799	TGME49_229010	RON4	10746	501	45	0	32	2	21
TGME49_029500_1_1086	TGME49_229500	229500	7783	0	0	0	0	0	0
TGME49_029500_28_1086	TGME49_229500	229500	3016	3335	399	588	420	58	1033
TGME49_029500_35_1086	TGME49_229500	229500	26088	62	1	52	2	1	125
TGME49_029500_4_1086	TGME49_229500	229500	6322	16693	40099	46939	37931	6054	58032
TGME49_029500_45_1086	TGME49_229500	229500	5446	11842	12598	13620	10615	1884	13266
TGME49_030180_105_5185	TGME49_230180	GRA24	4434	7786	4037	4093	3588	659	6424
TGME49_030180_4_6222	TGME49_230180	GRA24	9317	10118	28533	31746	22927	3489	41711
TGME49_030180_51_5185	TGME49_230180	GRA24	5292	2097	3242	2981	3252	432	3876
TGME49_030180_89_5185	TGME49_230180	GRA24	5812	3367	764	385	282	21	1676
TGME49_030180_96_4148	TGME49_230180	GRA24	5667	0	0	0	0	0	0
TGME49_030350_14_4155	TGME49_230350	RON11	4718	0	0	0	0	0	0
TGME49_030350_20_3324	TGME49_230350	RON11	611	0	0	0	0	0	0
TGME49_030350_23_3324	TGME49_230350	RON11	588	0	0	0	0	0	0
TGME49_030350_23_4155	TGME49_230350	RON11	743	0	0	0	0	0	0
TGME49_030350_24_3324	TGME49_230350	RON11	1616	38	0	0	0	1	0
TGME49_031960_25_6846	TGME49_231960	GRA28	2612	99	14	0	0	0	74
TGME49_031960_40_6846	TGME49_231960	GRA28	3872	515	39	30	21	0	56
TGME49_031960_46_6846	TGME49_231960	GRA28	3834	289	0	0	0	0	0
TGME49_031960_51_6846	TGME49_231960	GRA28	7240	11515	790	943	862	140	1133
TGME49_031960_63_6846	TGME49_231960	GRA28	6546	4397	1353	1388	1615	272	2214
TGME49_032000_11_1442	TGME49_232000	GRA30	3712	4217	1898	1491	1201	234	1832
TGME49_032000_11_2163	TGME49_232000	GRA30	2829	448	34	142	13	0	37
TGME49_032000_15_2163	TGME49_232000	GRA30	8874	7046	2164	3160	3116	483	3544
TGME49_032000_69_1442	TGME49_232000	GRA30	3038	0	0	0	0	0	0
TGME49_032000_75_721	TGME49_232000	GRA30	2445	640	196	8	78	26	322
TGME49_032020_15_2816	TGME49_232020	RON12	27	0	0	0	0	0	0
TGME49_032020_47_2816	TGME49_232020	RON12	23279	4774	1368	1841	1047	174	2714
TGME49_032020_7_3520	TGME49_232020	RON12	13222	6800	5245	5881	3151	606	7468
TGME49_032020_73_2112	TGME49_232020	RON12	11428	4216	2443	3067	1723	316	3120
TGME49_032020_95_2816	TGME49_232020	RON12	6926	1177	38	52	186	5	383
TGME49_034370_17_1233	TGME49_234370	SRS42	2083	1099	51	25	50	33	74
TGME49_034370_19_1233	TGME49_234370	SRS42	372	0	0	0	0	0	0
TGME49_034370_23_1233	TGME49_234370	SRS42	2352	222	0	0	0	0	141
TGME49_034370_30_1233	TGME49_234370	SRS42	1095	17	0	0	0	0	0
TGME49_034370_34_1233	TGME49_234370	SRS42	1259	0	0	0	0	0	0
TGME49_034540_2_3640	TGME49_234540	234540	4568	832	145	206	42	29	147
TGME49_034540_20_3640	TGME49_234540	234540	1452	742	265	140	245	18	159
TGME49_034540_31_2912	TGME49_234540	234540	1449	9	2	0	0	0	2
TGME49_034540_5_3640	TGME49_234540	234540	5631	1622	2105	2462	1889	272	2833
TGME49_034540_55_2184	TGME49_234540	234540	5064	736	20	290	157	6	66
TGME49_034950_10_1588	TGME49_234950	234950	7405	2212	3314	3372	2807	414	3899
TGME49_034950_2_1588	TGME49_234950	234950	5800	4254	6068	5524	6868	513	9473
TGME49_034950_21_1191	TGME49_234950	234950	1702	44	7	49	2	4	95
TGME49_034950_24_1191	TGME49_234950	234950	7452	649	822	614	417	148	489
TGME49_034950_7_1588	TGME49_234950	234950	5011	1093	87	113	181	10	302
TGME49_035130_39_1586	TGME49_235130	RASP1	10458	274	0	1	0	0	1
TGME49_035130_49_1586	TGME49_235130	RASP1	4106	0	0	0	0	0	0
TGME49_035130_53_0	TGME49_235130	RASP1	8725	239	0	0	0	0	0
TGME49_035130_56_0	TGME49_235130	RASP1	4054	92	0	0	0	0	0
TGME49_035130_66_0	TGME49_235130	RASP1	4730	53	0	0	0	0	0
TGME49_036860_16_536	TGME49_236860	236860	1536	0	0	0	0	0	0
TGME49_036860_18_2144	TGME49_236860	236860	2001	3278	1147	1352	1574	189	2648
TGME49_036860_20_1608	TGME49_236860	236860	1266	583	60	11	39	1	88
TGME49_036860_32_536	TGME49_236860	236860	7715	151	1	1	0	0	34
TGME49_036860_34_1876	TGME49_236860	236860	2297	43	0	75	0	0	0
TGME49_036870_1_822	TGME49_236870	GRA42	2946	2182	162	142	171	13	90
TGME49_036870_15_822	TGME49_236870	GRA42	1746	20828	9696	9553	8076	1366	12915
TGME49_036870_21_822	TGME49_236870	GRA42	733	0	0	0	0	0	0
TGME49_036870_23_822	TGME49_236870	GRA42	3987	906	351	40	206	36	273
TGME49_036890_1_1712	TGME49_236890	GRA37	4364	6841	1211	1766	1390	796	2321
TGME49_036890_44_1284	TGME49_236890	GRA37	5094	24636	10246	12720	12108	1747	19590
TGME49_036890_48_1284	TGME49_236890	GRA37	2048	1780	73	34	26	3	351
TGME49_037180_26_902	TGME49_237180	237180	2933	2941	1972	2003	2243	138	2531
TGME49_037180_30_902	TGME49_237180	237180	83	0	0	0	0	0	0
TGME49_037180_34_902	TGME49_237180	237180	2833	867	156	271	484	66	289
TGME49_037180_36_902	TGME49_237180	237180	1058	0	0	0	0	0	0
TGME49_037180_41_902	TGME49_237180	237180	20799	20464	8455	9828	9251	1383	11279
TGME49_037230_36_3252	TGME49_237230	MYR3	9918	10985	1498	1945	1612	159	1892
TGME49_037230_67_2439	TGME49_237230	MYR3	750	4299	516	844	924	154	1016
TGME49_037230_75_2439	TGME49_237230	MYR3	7048	1797	162	134	86	11	94
TGME49_037230_80_2439	TGME49_237230	MYR3	4028	131	0	0	0	0	29
TGME49_037500_0_698	TGME49_237500	PPM3A	10588	3358	389	849	427	107	547
TGME49_037500_10_698	TGME49_237500	PPM3A	5542	0	0	0	0	0	0
TGME49_037500_18_698	TGME49_237500	PPM3A	8176	9343	12650	15899	17067	2782	18735
TGME49_037500_22_1745	TGME49_237500	PPM3A	17028	54835	112036	121035	101809	16174	147877
TGME49_037500_9_1396	TGME49_237500	PPM3A	4147	447	61	34	80	7	3927
TGME49_037800_18_402	TGME49_237800	GRA11B	2664	3851	3875	2044	2687	392	3045
TGME49_037800_2_804	TGME49_237800	GRA11B	5473	290	28	42	30	5	22
TGME49_037800_26_402	TGME49_237800	GRA11B	21416	25770	34781	37832	32877	5055	53772
TGME49_037800_34_804	TGME49_237800	GRA11B	6693	5790	9330	10256	8863	1395	12594
TGME49_037800_7_804	TGME49_237800	GRA11B	11842	4927	4445	5218	5457	680	5520
TGME49_037880_28_1437	TGME49_237880	GRA13	3860	3243	2304	2710	3096	548	4533
TGME49_037880_32_1437	TGME49_237880	GRA13	289	0	0	0	0	0	0
TGME49_037880_38_1437	TGME49_237880	GRA13	991	41	0	1	1	0	0
TGME49_037880_40_1437	TGME49_237880	GRA13	4	0	0	0	0	0	0
TGME49_037880_47_1437	TGME49_237880	GRA13	3251	1938	170	331	195	42	529
TGME49_039010_13_3185	TGME49_239010	HCE1_TEEGR	9065	12426	3558	2965	3466	447	6365
TGME49_039010_49_2548	TGME49_239010	HCE1_TEEGR	24776	17896	8360	12358	9350	1253	14743
TGME49_039010_62_2548	TGME49_239010	HCE1_TEEGR	10266	3459	604	823	362	60	890
TGME49_039010_70_2548	TGME49_239010	HCE1_TEEGR	11126	6952	2489	3389	2610	589	5043
TGME49_039010_77_2548	TGME49_239010	HCE1_TEEGR	9009	8418	5259	6615	5334	751	10144
TGME49_039600_18_2292	TGME49_239600	ROP23	6336	6366	2506	2460	2954	311	4353
TGME49_039600_4_1719	TGME49_239600	ROP23	9444	400	0	1	0	0	1
TGME49_039600_48_1719	TGME49_239600	ROP23	2304	0	0	0	0	0	0
TGME49_039600_64_1719	TGME49_239600	ROP23	5523	8775	14841	16355	13826	2088	22155
TGME49_039600_68_1719	TGME49_239600	ROP23	2296	297	176	260	74	52	1
TGME49_039740_10_2308	TGME49_239740	GRA14	5301	3158	662	517	1120	106	716
TGME49_039740_15_2308	TGME49_239740	GRA14	9156	1628	319	416	314	71	783
TGME49_039740_18_2308	TGME49_239740	GRA14	3951	2661	4991	4241	2761	549	4739
TGME49_039740_39_1731	TGME49_239740	GRA14	11273	4393	821	991	1108	145	1759
TGME49_039740_48_1731	TGME49_239740	GRA14	6824	44673	69528	73937	65320	9655	108989
TGME49_040060_25_664	TGME49_240060	IST	1613	365	72	4	42	80	60
TGME49_040060_57_1328	TGME49_240060	IST	4054	1597	1742	2035	1587	413	2712
TGME49_040060_59_664	TGME49_240060	IST	10427	59114	37422	38270	39773	5186	56293
TGME49_040060_85_1328	TGME49_240060	IST	752	64	17	13	50	8	51
TGME49_040060_88_664	TGME49_240060	IST	12778	1926	174	80	223	10	129
TGME49_040090_62_1978	TGME49_240090	ROP34_WNG2	3671	4493	1310	2043	1500	250	2597
TGME49_040090_64_1978	TGME49_240090	ROP34_WNG2	884	0	0	0	0	0	0
TGME49_040090_69_1978	TGME49_240090	ROP34_WNG2	2043	1868	3062	4834	3929	569	4235
TGME49_040090_73_1978	TGME49_240090	ROP34_WNG2	2407	553	518	244	476	70	628
TGME49_040090_78_1978	TGME49_240090	ROP34_WNG2	68271	55658	35965	45327	35266	5065	56121
TGME49_041000_1_912	TGME49_241000	ROP51	1442	40	0	156	0	0	0
TGME49_041000_12_912	TGME49_241000	ROP51	9	0	0	0	0	0	0
TGME49_041000_23_608	TGME49_241000	ROP51	4651	94	1	76	62	12	33
TGME49_041000_28_608	TGME49_241000	ROP51	1565	616	1	155	2	1	4
TGME49_041000_7_912	TGME49_241000	ROP51	189	6	0	0	0	0	0
TGME49_041610_21_910	TGME49_241610	GRA21	5398	3156	5641	5207	5019	883	7247
TGME49_041610_31_910	TGME49_241610	GRA21	15863	27492	58560	68235	62926	11684	113844
TGME49_041610_38_1365	TGME49_241610	GRA21	4156	1883	553	492	363	44	456
TGME49_041610_40_910	TGME49_241610	GRA21	8078	4939	1889	2167	1530	244	2943
TGME49_041610_6_910	TGME49_241610	GRA21	6008	26459	18883	24224	20577	2987	31497
TGME49_042110_17_521	TGME49_242110	ROP38	2953	3175	2543	3277	3270	464	4475
TGME49_042110_20_521	TGME49_242110	ROP38	16719	128	24	37	0	0	41
TGME49_042110_28_1042	TGME49_242110	ROP38	4437	443	6	2	0	0	2
TGME49_042110_33_521	TGME49_242110	ROP38	3625	1803	1154	1240	1043	172	3437
TGME49_042110_46_521	TGME49_242110	ROP38	7673	781	0	14	3	0	93
TGME49_042120_0_834	TGME49_242118	242118	14629	7324	3468	3851	2406	374	5783
TGME49_042120_1_1251	TGME49_242118	242118	17335	9447	2997	3401	4290	463	4057
TGME49_042120_12_834	TGME49_242118	242118	12278	11587	9963	13059	9963	1433	17135
TGME49_042120_2_834	TGME49_242118	242118	5737	2574	5686	6893	7547	611	11347
TGME49_042120_27_834	TGME49_242118	242118	4447	76	0	0	0	2	0
TGME49_042230_25_904	TGME49_242230	ROP29	8937	2055	524	995	1048	165	1642
TGME49_042230_27_904	TGME49_242230	ROP29	6488	859	1	93	48	2	65
TGME49_042230_30_904	TGME49_242230	ROP29	12343	714	254	242	589	59	1056
TGME49_042230_47_452	TGME49_242230	ROP29	10567	3651	8872	10466	9821	1354	14193
TGME49_042230_52_452	TGME49_242230	ROP29	19974	1348	819	914	1149	140	1378
TGME49_042240_15_1386	TGME49_242240	ROP19A	11712	9617	6033	5519	4545	858	8484
TGME49_042240_17_924	TGME49_242240	ROP19A	13932	23864	45370	49102	44191	6494	70305
TGME49_042240_2_1386	TGME49_242240	ROP19A	3315	317	0	0	15	6	1
TGME49_042240_38_924	TGME49_242240	ROP19A	5058	103	0	0	0	0	0
TGME49_042240_6_1386	TGME49_242240	ROP19A	3402	0	0	2	0	0	0
TGME49_042820_1_2528	TGME49_242820	242820	7989	0	0	0	0	0	0
TGME49_042820_13_2528	TGME49_242820	242820	2430	0	0	0	0	0	0
TGME49_042820_3_2528	TGME49_242820	242820	5080	0	0	0	0	1	0
TGME49_042820_31_1896	TGME49_242820	242820	2340	0	0	0	0	0	0
TGME49_042820_9_2528	TGME49_242820	242820	2977	0	0	0	0	0	0
TGME49_043690_24_2280	TGME49_243690	243690	207	0	0	0	0	0	0
TGME49_043690_27_2280	TGME49_243690	243690	582	0	0	0	0	0	0
TGME49_043690_31_2280	TGME49_243690	243690	1019	361	0	0	0	9	0
TGME49_043690_4_2280	TGME49_243690	243690	1688	0	0	0	0	0	0
TGME49_043690_50_1710	TGME49_243690	243690	3826	1249	842	554	687	117	1520
TGME49_043730_28_1586	TGME49_243730	ROP9	9055	667	153	1605	29	32	114
TGME49_043730_34_2379	TGME49_243730	ROP9	1708	0	0	0	0	0	0
TGME49_043730_37_1586	TGME49_243730	ROP9	11017	4807	2871	4188	3781	485	5126
TGME49_043730_50_1586	TGME49_243730	ROP9	3909	253	35	1	81	0	27
TGME49_043730_7_1586	TGME49_243730	ROP9	2818	591	116	4	113	17	34
TGME49_044250_39_3345	TGME49_244250	244250	4218	3536	3048	2074	2815	510	2622
TGME49_044250_41_2676	TGME49_244250	244250	2503	351	1	98	23	0	1
TGME49_044250_51_3345	TGME49_244250	244250	1311	0	0	0	0	0	0
TGME49_044250_53_3345	TGME49_244250	244250	6407	95	2	0	0	0	53
TGME49_044250_54_3345	TGME49_244250	244250	1408	476	343	54	97	80	435
TGME49_044530_1_2480	TGME49_244530	GRA47	12565	4345	3718	4353	4277	454	6452
TGME49_044530_11_2480	TGME49_244530	GRA47	4913	13078	11261	11980	9795	1399	16397
TGME49_044530_32_2480	TGME49_244530	GRA47	1618	1	1	0	0	0	0
TGME49_044530_38_1984	TGME49_244530	GRA47	685	91	0	0	0	0	2
TGME49_044530_53_1984	TGME49_244530	GRA47	220	0	0	0	0	0	0
TGME49_046130_0_1449	TGME49_246130	246130	2225	5069	6186	7702	4871	686	9798
TGME49_046130_2_966	TGME49_246130	246130	83	0	0	0	0	0	0
TGME49_046130_24_966	TGME49_246130	246130	486	0	0	0	0	0	0
TGME49_046130_45_966	TGME49_246130	246130	76	0	0	0	0	0	0
TGME49_046130_9_1449	TGME49_246130	246130	1434	866	1626	1654	833	172	1482
TGME49_046180_22_2068	TGME49_246178;TGME49_246182	246178/246182	1188	493	122	295	484	92	308
TGME49_046180_27_2068	TGME49_246178;TGME49_246182	246178/246182	4424	3364	2455	2523	2270	361	3894
TGME49_046180_40_2068	TGME49_246178;TGME49_246182	246178/246182	5415	2449	1083	658	768	98	1880
TGME49_046180_47_2068	TGME49_246178;TGME49_246182	246178/246182	7743	6504	3134	1631	1749	505	3471
TGME49_046180_49_2068	TGME49_246178;TGME49_246182	246178/246182	2044	644	7	1	1	0	0
TGME49_046550_13_997	TGME49_246550	ASP3	4138	0	0	0	0	0	0
TGME49_046550_27_997	TGME49_246550	ASP3	4875	0	0	0	0	0	0
TGME49_046550_28_2991	TGME49_246550	ASP3	1020	0	0	0	0	0	0
TGME49_046550_48_997	TGME49_246550	ASP3	3192	63	16	0	0	0	71
TGME49_046550_68_1994	TGME49_246550	ASP3	5482	595	0	0	0	0	2
TGME49_046710_11_1724	TGME49_246710	246710	1	0	0	0	0	0	0
TGME49_046710_14_2155	TGME49_246710	246710	1806	51	1	0	28	4	0
TGME49_046710_15_1724	TGME49_246710	246710	5234	3110	753	1307	1104	174	1095
TGME49_046710_19_1724	TGME49_246710	246710	920	798	118	208	185	21	284
TGME49_046710_8_2155	TGME49_246710	246710	1442	307	9	8	30	4	65
TGME49_047220_35_3480	TGME49_247220	247220	2618	272	0	0	1	0	1
TGME49_047220_42_3480	TGME49_247220	247220	1297	2701	345	820	544	155	1069
TGME49_047220_47_3480	TGME49_247220	247220	672	1625	0	35	74	0	101
TGME49_047220_55_3480	TGME49_247220	247220	394	0	0	0	0	0	0
TGME49_047220_68_3480	TGME49_247220	247220	991	0	0	0	0	0	0
TGME49_047520_22_2305	TGME49_247520	WIP	1073	0	0	0	0	0	94
TGME49_047520_3_2305	TGME49_247520	WIP	7475	1417	150	134	208	1	246
TGME49_047520_49_1844	TGME49_247520	WIP	9180	27	1	0	0	0	0
TGME49_047520_56_1844	TGME49_247520	WIP	0	0	0	0	0	0	0
TGME49_047520_77_1844	TGME49_247520	WIP	3470	7154	7864	8004	6653	1068	12724
TGME49_047530_21_1266	TGME49_247530	247530	6685	20677	36488	39452	39158	5418	56414
TGME49_047530_28_1266	TGME49_247530	247530	3803	5149	1620	2044	1652	294	1444
TGME49_047530_33_1266	TGME49_247530	247530	27415	32609	66669	62842	62631	8582	81253
TGME49_047530_42_1266	TGME49_247530	247530	9887	6935	10427	11725	8633	1300	11635
TGME49_047530_49_1266	TGME49_247530	247530	4540	14323	25012	28529	25045	3315	34884
TGME49_048510_125_19995	TGME49_248510	248510	12792	1	0	0	5	0	0
TGME49_048510_132_34658	TGME49_248510	248510	8713	0	0	0	0	0	0
TGME49_048510_154_25327	TGME49_248510	248510	1274	0	0	0	0	0	0
TGME49_048510_21_21328	TGME49_248510	248510	4263	0	0	3	7	0	0
TGME49_048510_29_37324	TGME49_248510	248510	4448	0	0	0	0	0	0
TGME49_048990_10_1683	TGME49_248990	248990	1578	16	0	0	0	0	0
TGME49_048990_18_1683	TGME49_248990	248990	26	0	0	0	0	0	0
TGME49_048990_20_1683	TGME49_248990	248990	5231	910	240	497	175	23	434
TGME49_048990_23_1683	TGME49_248990	248990	1756	0	0	0	0	0	0
TGME49_048990_45_1122	TGME49_248990	248990	1771	382	0	179	0	0	116
TGME49_049990_38_5445	TGME49_249990	GRA70	2236	12213	10054	9546	7581	1442	12952
TGME49_049990_48_5445	TGME49_249990	GRA70	102	0	0	0	0	0	0
TGME49_049990_58_5445	TGME49_249990	GRA70	482	16	0	0	0	0	0
TGME49_049990_64_5445	TGME49_249990	GRA70	2204	780	5	0	52	11	0
TGME49_049990_80_5445	TGME49_249990	GRA70	7084	738	0	2	50	7	1
TGME49_051540_34_580	TGME49_251540	GRA9	5764	18836	44332	52855	43997	6429	63752
TGME49_051540_40_580	TGME49_251540	GRA9	2371	3178	1410	762	1568	304	2329
TGME49_051540_45_580	TGME49_251540	GRA9	13697	6781	8364	9231	7715	1010	10734
TGME49_051540_52_580	TGME49_251540	GRA9	13861	5450	2632	1854	1334	299	2193
TGME49_051540_59_580	TGME49_251540	GRA9	4137	431	1	0	37	2	13
TGME49_052360_12_477	TGME49_252360	ROP24	9283	9513	4159	4059	4464	647	6424
TGME49_052360_15_954	TGME49_252360	ROP24	8132	59789	78241	86181	86233	12337	117715
TGME49_052360_21_954	TGME49_252360	ROP24	4385	200	106	35	24	23	110
TGME49_052360_40_954	TGME49_252360	ROP24	6527	668	80	32	60	13	48
TGME49_052360_51_954	TGME49_252360	ROP24	8215	5025	7942	6225	6272	803	8453
TGME49_052500_1_1852	TGME49_252500	252500	4695	184	0	0	0	0	0
TGME49_052500_15_1852	TGME49_252500	252500	4022	20	0	122	0	1	14
TGME49_052500_39_1389	TGME49_252500	252500	7659	875	836	623	867	138	1468
TGME49_052500_5_1852	TGME49_252500	252500	13191	1835	1601	1265	1262	288	2631
TGME49_052500_51_1389	TGME49_252500	252500	6724	1155	0	53	11	1	109
TGME49_053130_10_546	TGME49_253130	253130	845	87	0	0	0	0	0
TGME49_053130_16_546	TGME49_253130	253130	810	0	0	0	0	0	0
TGME49_053130_18_546	TGME49_253130	253130	2496	329	12	0	6	0	93
TGME49_053130_4_546	TGME49_253130	253130	945	0	0	0	0	0	0
TGME49_053130_6_546	TGME49_253130	253130	4479	1	0	0	1	0	0
TGME49_053330_16_2370	TGME49_253330	BPK1	3752	122	0	0	0	0	0
TGME49_053330_17_2370	TGME49_253330	BPK1	2181	3662	6359	6551	6011	961	9509
TGME49_053330_2_1896	TGME49_253330	BPK1	4104	7251	2580	2557	1706	184	1871
TGME49_053330_3_1896	TGME49_253330	BPK1	22560	4397	3867	4381	3140	498	4659
TGME49_053330_44_1422	TGME49_253330	BPK1	6	0	0	0	0	0	0
TGME49_053330_47_1422	TGME49_253330	BPK1	133	0	0	0	0	0	0
TGME49_053330_8_2370	TGME49_253330	BPK1	0	0	0	0	0	0	0
TGME49_053370_29_10318	TGME49_253370	RON4L1	3870	279	11	6	1	2	0
TGME49_053370_31_3685	TGME49_253370	RON4L1	7170	1176	198	412	219	48	138
TGME49_053370_31_5896	TGME49_253370	RON4L1	11730	11315	8072	8061	7177	1057	13743
TGME49_053370_37_1474	TGME49_253370	RON4L1	1057	15	24	0	0	0	0
TGME49_053370_57_3685	TGME49_253370	RON4L1	4200	3468	2182	3065	1671	306	3595
TGME49_054000_23_2455	TGME49_254000	GRA48	3655	0	0	0	0	0	0
TGME49_054000_49_2455	TGME49_254000	GRA48	7795	0	0	0	0	0	0
TGME49_054000_58_2455	TGME49_254000	GRA48	4324	0	0	0	0	0	0
TGME49_054000_63_2455	TGME49_254000	GRA48	2389	0	0	0	0	0	0
TGME49_054000_7_2455	TGME49_254000	GRA48	7784	412	191	190	494	80	564
TGME49_054070_10_996	TGME49_254070	254070	2666	1875	122	715	482	16	831
TGME49_054070_21_664	TGME49_254070	254070	497	0	0	0	0	0	0
TGME49_054070_29_664	TGME49_254070	254070	2446	73	0	378	20	20	128
TGME49_054070_3_996	TGME49_254070	254070	2893	818	910	613	1121	88	2256
TGME49_054070_6_996	TGME49_254070	254070	2422	262	58	123	50	11	130
TGME49_054080_18_461	TGME49_254080	254080	1643	34	0	0	0	0	0
TGME49_054080_20_461	TGME49_254080	254080	986	86	1	0	0	0	1
TGME49_054080_29_922	TGME49_254080	254080	2168	128	118	76	45	12	67
TGME49_054080_36_461	TGME49_254080	254080	1003	2133	641	1112	896	228	1246
TGME49_054080_5_922	TGME49_254080	254080	1011	0	0	0	0	0	0
TGME49_054470_4_899	TGME49_254470	MYR1	6785	11625	3089	3369	2794	441	4560
TGME49_054470_42_1798	TGME49_254470	MYR1	0	0	0	0	0	0	0
TGME49_054470_56_1798	TGME49_254470	MYR1	6773	2310	167	233	193	3	280
TGME49_054470_89_0	TGME49_254470	MYR1	11873	33980	52061	62200	50577	7553	64483
TGME49_054470_91_1798	TGME49_254470	MYR1	13853	9719	3494	6470	4772	613	6741
TGME49_054720_25_842	TGME49_254720	GRA8	1644	1501	1603	1260	1046	104	1360
TGME49_054720_38_842	TGME49_254720	GRA8	4374	3784	3439	3997	3594	479	4238
TGME49_054720_53_842	TGME49_254720	GRA8	9028	10618	17225	17403	12630	2230	21478
TGME49_054720_72_842	TGME49_254720	GRA8	1705	70	0	0	0	0	0
TGME49_054720_9_842	TGME49_254720	GRA8	15423	21535	32039	31523	25477	3939	37920
TGME49_054880_1_1360	TGME49_254880	254880	738	239	0	4	2	3	15
TGME49_054880_21_3060	TGME49_254880	254880	10870	2991	357	494	718	132	794
TGME49_054880_25_4080	TGME49_254880	254880	1139	5250	2545	3290	2966	361	5845
TGME49_054880_29_1020	TGME49_254880	254880	1968	1304	89	303	211	29	105
TGME49_054880_33_1020	TGME49_254880	254880	3296	0	0	1	0	0	0
TGME49_058230_2_1960	TGME49_258230	ROP20	4726	3501	966	2351	879	227	2024
TGME49_058230_35_980	TGME49_258230	ROP20	18293	5428	5115	5286	5371	532	6512
TGME49_058230_38_1470	TGME49_258230	ROP20	9911	353	11	9	0	1	157
TGME49_058230_47_1470	TGME49_258230	ROP20	8318	5762	530	1240	1107	116	1568
TGME49_058230_8_1470	TGME49_258230	ROP20	10059	10000	599	862	899	117	1546
TGME49_058360_18_3340	TGME49_258360	258360	6077	5947	942	2295	1104	185	2917
TGME49_058360_3_3340	TGME49_258360	258360	11245	2281	621	248	191	58	1084
TGME49_058360_3_4008	TGME49_258360	258360	10607	3421	726	1332	562	49	1174
TGME49_058360_55_3340	TGME49_258360	258360	12161	764	462	1080	717	101	1115
TGME49_058360_9_3340	TGME49_258360	258360	19	0	0	0	0	0	0
TGME49_058370_1_2200	TGME49_258370	ROP28	5299	645	992	819	605	111	1209
TGME49_058370_12_1760	TGME49_258370	ROP28	1780	0	0	0	0	0	0
TGME49_058370_13_2200	TGME49_258370	ROP28	4196	4030	942	442	786	261	1633
TGME49_058370_25_2200	TGME49_258370	ROP28	10245	1627	206	277	140	44	272
TGME49_058370_44_1760	TGME49_258370	ROP28	3603	0	0	0	0	0	0
TGME49_058460_10_1455	TGME49_258462	258462	4406	9029	19030	19833	17152	2327	38387
TGME49_058460_22_1455	TGME49_258462	258462	1132	0	0	0	0	0	0
TGME49_058460_29_1455	TGME49_258462	258462	209	15	0	0	0	0	0
TGME49_058460_36_1455	TGME49_258462	258462	335	0	0	0	0	0	0
TGME49_058460_4_1455	TGME49_258462	258462	407	0	0	0	0	0	0
TGME49_058580_21_2284	TGME49_258580	ROP17	10503	2551	461	261	316	49	288
TGME49_058580_39_1713	TGME49_258580	ROP17	8565	6816	2078	2211	2133	237	2520
TGME49_058580_52_1713	TGME49_258580	ROP17	7268	10267	3015	4127	2738	450	3533
TGME49_058580_59_2284	TGME49_258580	ROP17	0	0	0	0	0	0	0
TGME49_058580_66_2284	TGME49_258580	ROP17	4000	3620	3839	3932	3516	521	4526
TGME49_058660_3_2895	TGME49_258660	ROP6	5568	175	124	354	69	27	11
TGME49_058660_31_2316	TGME49_258660	ROP6	4486	1334	85	98	69	66	342
TGME49_058660_39_2316	TGME49_258660	ROP6	8268	1596	2396	2233	1535	404	1856
TGME49_058660_48_2316	TGME49_258660	ROP6	4851	926	147	83	73	3	111
TGME49_058660_64_2316	TGME49_258660	ROP6	1225	331	15	11	38	1	47
TGME49_058800_13_704	TGME49_258800	ROP31	2752	5740	13250	17841	15437	2473	23711
TGME49_058800_15_704	TGME49_258800	ROP31	5611	4599	911	1585	865	132	1597
TGME49_058800_24_704	TGME49_258800	ROP31	7553	666	0	0	0	0	0
TGME49_058800_32_352	TGME49_258800	ROP31	28550	5410	1116	953	1166	195	3035
TGME49_058800_8_704	TGME49_258800	ROP31	5850	882	944	1277	1235	199	1505
TGME49_058870_1_5466	TGME49_258870	CST7	4578	227	133	72	2	0	24
TGME49_058870_10_5466	TGME49_258870	CST7	10111	1046	356	773	1039	53	4685
TGME49_058870_17_5466	TGME49_258870	CST7	8178	390	7	158	24	7	73
TGME49_058870_22_5466	TGME49_258870	CST7	2400	104	0	0	0	0	3
TGME49_058870_38_4555	TGME49_258870	CST7	34403	1829	164	266	778	26	523
TGME49_059830_33_818	TGME49_259830	DGK2	9105	6	0	0	0	0	0
TGME49_059830_52_1636	TGME49_259830	DGK2	15792	21	0	19	0	0	0
TGME49_059830_54_818	TGME49_259830	DGK2	11892	8	0	0	0	0	0
TGME49_059830_83_0	TGME49_259830	DGK2	8749	61	0	0	0	0	1
TGME49_059830_96_0	TGME49_259830	DGK2	21439	1116	1011	1364	1064	143	2776
TGME49_060520_1_1748	TGME49_260520	CST6_GRA53	1994	0	0	0	0	0	0
TGME49_060520_20_1748	TGME49_260520	CST6_GRA53	713	0	0	0	0	0	0
TGME49_060520_33_1748	TGME49_260520	CST6_GRA53	4155	512	61	113	16	10	51
TGME49_060520_38_1311	TGME49_260520	CST6_GRA53	2017	792	239	229	323	24	595
TGME49_060520_44_1311	TGME49_260520	CST6_GRA53	1838	6	0	26	0	0	0
TGME49_061440_13_3091	TGME49_261440	ARO	1826	67	144	144	1	7	17
TGME49_061440_4_2529	TGME49_261440	ARO	1754	0	0	0	0	0	0
TGME49_061440_4_4215	TGME49_261440	ARO	4550	126	0	0	0	0	1
TGME49_061440_7_2529	TGME49_261440	ARO	7408	3314	253	43	53	13	211
TGME49_061440_9_3653	TGME49_261440	ARO	1077	0	0	0	0	0	0
TGME49_061740_14_1308	TGME49_261740	ROP47	2165	1474	13	40	108	31	176
TGME49_061740_2_1308	TGME49_261740	ROP47	333	0	0	0	0	0	0
TGME49_061740_22_1308	TGME49_261740	ROP47	0	0	0	0	0	0	0
TGME49_061740_7_1308	TGME49_261740	ROP47	0	0	0	0	0	0	0
TGME49_061740_8_1308	TGME49_261740	ROP47	7995	3	0	0	0	0	0
TGME49_061750_14_4200	TGME49_261750	RON10	2116	240	1	162	160	1	209
TGME49_061750_18_4200	TGME49_261750	RON10	1064	402	156	4	15	19	90
TGME49_061750_26_3360	TGME49_261750	RON10	1315	1109	31	13	17	0	2
TGME49_061750_30_4200	TGME49_261750	RON10	11	0	0	0	0	0	0
TGME49_061750_31_5040	TGME49_261750	RON10	17867	2537	5085	5414	4389	587	5076
TGME49_062050_11_1575	TGME49_262050	ROP39	6795	1336	699	906	1191	89	1060
TGME49_062050_14_1050	TGME49_262050	ROP39	10179	8151	5855	4945	4558	819	8736
TGME49_062050_24_1050	TGME49_262050	ROP39	17132	7890	5156	3607	3740	400	5363
TGME49_062050_29_1050	TGME49_262050	ROP39	6104	938	0	1	2	1	13
TGME49_062050_46_525	TGME49_262050	ROP39	5276	12695	5638	4943	4604	686	5172
TGME49_062400_10_7406	TGME49_262400	262400	2128	4	0	0	0	0	0
TGME49_062400_10_8694	TGME49_262400	262400	2160	184	10	0	0	0	67
TGME49_062400_22_8372	TGME49_262400	262400	2798	313	58	5	3	0	0
TGME49_062400_28_7406	TGME49_262400	262400	6437	4412	2932	2483	4641	331	3624
TGME49_062400_8_8050	TGME49_262400	262400	9259	453	89	50	82	23	128
TGME49_062730_15_2865	TGME49_262730	ROP16	14300	3839	1065	1321	998	134	2156
TGME49_062730_27_2865	TGME49_262730	ROP16	5644	0	0	0	0	7	0
TGME49_062730_35_2292	TGME49_262730	ROP16	5481	19315	20583	19612	21396	3027	37670
TGME49_062730_52_2292	TGME49_262730	ROP16	3748	26161	29828	31881	24087	3400	37579
TGME49_062730_75_2865	TGME49_262730	ROP16	3520	3908	1261	1073	1013	72	1248
TGME49_062920_1_676	TGME49_262920	DEGP	2643	503	14	66	29	86	42
TGME49_062920_15_676	TGME49_262920	DEGP	3248	2608	3723	3178	4213	553	8512
TGME49_062920_33_338	TGME49_262920	DEGP	852	0	0	0	0	0	0
TGME49_062920_37_676	TGME49_262920	DEGP	831	0	0	0	0	0	0
TGME49_062920_5_676	TGME49_262920	DEGP	357	0	0	0	0	0	0
TGME49_063220_2_932	TGME49_263220	ROP21	9857	18048	40930	39002	38311	5573	55234
TGME49_063220_42_1864	TGME49_263220	ROP21	18202	4891	2062	3010	2554	442	4446
TGME49_063220_50_1864	TGME49_263220	ROP21	5161	135	1	75	0	2	0
TGME49_063220_70_932	TGME49_263220	ROP21	20046	13005	11191	9913	8844	1451	12827
TGME49_063220_99_0	TGME49_263220	ROP21	5645	3264	3149	3429	2806	392	4750
TGME49_064600_22_1311	TGME49_264600	264600	678	527	0	0	1	0	0
TGME49_064600_28_1311	TGME49_264600	264600	9711	5703	4946	6418	5863	621	7176
TGME49_064600_35_874	TGME49_264600	264600	23	0	0	0	0	0	0
TGME49_064600_36_1311	TGME49_264600	264600	60	0	0	0	0	0	0
TGME49_064600_5_1311	TGME49_264600	264600	1760	753	0	39	2	0	7
TGME49_064660_13_2432	TGME49_264660	CST1	1868	0	0	0	0	0	0
TGME49_064660_21_2736	TGME49_264660	CST1	0	0	0	0	0	0	0
TGME49_064660_24_1824	TGME49_264660	CST1	8279	179	0	16	117	6	50
TGME49_064660_25_3952	TGME49_264660	CST1	536	0	0	0	0	0	0
TGME49_064660_30_2128	TGME49_264660	CST1	27195	15578	21763	19350	21817	2976	31156
TGME49_066050_1_842	TGME49_266050	266050	742	0	0	0	0	0	0
TGME49_066050_23_842	TGME49_266050	266050	6331	611	147	117	67	21	232
TGME49_066050_30_842	TGME49_266050	266050	5627	2747	5942	4329	4648	592	7637
TGME49_066050_33_842	TGME49_266050	266050	6191	2925	3015	3733	3411	427	5147
TGME49_066050_6_842	TGME49_266050	266050	0	0	0	0	0	0	0
TGME49_066430_0_720	TGME49_266435	266435	6	0	0	0	0	0	0
TGME49_066430_16_480	TGME49_266435	266435	934	787	14	37	1	0	119
TGME49_066430_21_480	TGME49_266435	266435	5550	3499	1071	1003	699	119	1552
TGME49_066430_26_480	TGME49_266435	266435	1398	8071	601	489	729	133	950
TGME49_066440_10_1138	TGME49_266435	266435	3173	251	0	164	8	0	0
TGME49_066440_12_2276	TGME49_266435	266435	368	0	0	0	0	0	0
TGME49_066440_15_1138	TGME49_266435	266435	9851	1289	195	401	106	44	722
TGME49_066440_23_1138	TGME49_266435	266435	2255	239	0	0	0	0	180
TGME49_066440_67_2276	TGME49_266435	266435	3064	0	0	0	0	0	0
TGME49_067740_3_1100	TGME49_267740	267740	3096	128	0	0	0	1	0
TGME49_067740_39_550	TGME49_267740	267740	3968	0	0	0	0	0	0
TGME49_067740_49_550	TGME49_267740	267740	1436	80	0	0	0	19	0
TGME49_068760_12_2152	TGME49_268760	268760	428	0	0	0	0	0	0
TGME49_068760_23_2152	TGME49_268760	268760	4225	7205	9908	13374	10780	1607	16602
TGME49_068760_28_2152	TGME49_268760	268760	16297	10509	1294	2065	1115	277	2023
TGME49_068760_41_2152	TGME49_268760	268760	3809	16	0	0	0	0	0
TGME49_068760_7_2152	TGME49_268760	268760	35849	4197	4698	5182	4522	1013	7186
TGME49_068790_17_942	TGME49_268790	GRA58	101	0	0	0	0	0	0
TGME49_068790_20_942	TGME49_268790	GRA58	3226	757	65	110	172	54	230
TGME49_068790_25_942	TGME49_268790	GRA58	2024	342	0	0	0	0	0
TGME49_068790_29_942	TGME49_268790	GRA58	2558	4527	5341	5141	5240	991	6814
TGME49_068790_9_942	TGME49_268790	GRA58	395	539	0	57	1	1	0
TGME49_068900_1_4644	TGME49_268900	GRA10	13102	0	0	0	0	0	0
TGME49_068900_18_3096	TGME49_268900	GRA10	14018	57	8	0	0	0	0
TGME49_068900_2_3096	TGME49_268900	GRA10	12390	0	0	0	0	0	0
TGME49_068900_27_3870	TGME49_268900	GRA10	7382	0	0	0	0	0	0
TGME49_068900_76_3870	TGME49_268900	GRA10	3916	0	0	0	0	0	0
TGME49_068970_13_1269	TGME49_268970	268970	1709	0	0	0	0	0	0
TGME49_068970_17_1269	TGME49_268970	268970	5374	1475	374	209	219	75	504
TGME49_068970_20_1269	TGME49_268970	268970	14619	44182	98034	91825	89176	13126	123577
TGME49_068970_44_846	TGME49_268970	268970	932	0	0	0	0	0	0
TGME49_068970_9_1269	TGME49_268970	268970	11315	2578	4068	3754	2894	559	4035
TGME49_069460_14_1728	TGME49_269460	EFPP	8294	2053	2956	3931	3716	497	3679
TGME49_069460_21_3456	TGME49_269460	EFPP	5246	34	0	0	0	0	0
TGME49_069460_41_6048	TGME49_269460	EFPP	16915	12408	18870	20844	13471	2282	22066
TGME49_069460_5_5184	TGME49_269460	EFPP	6770	76	1	2	0	0	1
TGME49_069460_6_864	TGME49_269460	EFPP	3575	628	0	0	1	0	77
TGME49_069690_1_1502	TGME49_269690	GRA29	2680	1573	2473	1833	1949	391	3249
TGME49_069690_14_2253	TGME49_269690	GRA29	24246	14345	19390	19092	18941	2396	23080
TGME49_069690_18_1502	TGME49_269690	GRA29	2628	1995	2175	2955	1708	336	2417
TGME49_069690_40_2253	TGME49_269690	GRA29	13323	21284	35389	34050	35381	4894	48699
TGME49_069690_9_2253	TGME49_269690	GRA29	7592	1233	794	1179	698	103	1701
TGME49_069880_13_771	TGME49_269885	TLN1	1015	439	0	0	0	0	0
TGME49_069880_18_771	TGME49_269885	TLN1	220	686	45	60	64	2	239
TGME49_069880_21_771	TGME49_269885	TLN1	1997	226	0	0	0	0	0
TGME49_069880_3_771	TGME49_269885	TLN1	562	0	6	4	1	1	6
TGME49_069880_7_771	TGME49_269885	TLN1	3042	7153	21097	19628	20205	2935	27907
TGME49_069890_23_810	TGME49_269885	TLN1	2152	0	0	0	0	0	0
TGME49_069890_28_810	TGME49_269885	TLN1	1405	9014	17632	18564	17518	2396	21161
TGME49_069890_55_0	TGME49_269885	TLN1	6466	88	20	57	60	30	206
TGME49_069890_59_0	TGME49_269885	TLN1	8	0	0	0	0	0	0
TGME49_069890_73_0	TGME49_269885	TLN1	864	0	0	0	0	0	0
TGME49_069920_0_6762	TGME49_269920	269920	13541	27953	47110	61416	48281	7970	70965
TGME49_069920_20_8232	TGME49_269920	269920	6348	2988	1795	2100	3621	252	3432
TGME49_069920_25_8232	TGME49_269920	269920	7968	3513	2930	3700	2749	445	5852
TGME49_069920_4_8232	TGME49_269920	269920	4045	109	0	0	0	0	0
TGME49_069920_5_5880	TGME49_269920	269920	6482	608	0	1	0	1	1
TGME49_069950_24_4930	TGME49_269950	GRA61	6311	869	23	21	4	1	9
TGME49_069950_44_4930	TGME49_269950	GRA61	5661	1406	12	215	98	1	167
TGME49_069950_76_4930	TGME49_269950	GRA61	2321	741	579	1512	463	114	1457
TGME49_069950_82_4930	TGME49_269950	GRA61	1835	1	0	0	0	0	0
TGME49_069950_9_4930	TGME49_269950	GRA61	1214	6	0	0	0	0	0
TGME49_070200_27_2950	TGME49_270200	270200	2887	533	1	0	0	0	2
TGME49_070200_52_2360	TGME49_270200	270200	1695	15	0	91	0	0	0
TGME49_070200_53_2950	TGME49_270200	270200	193	0	0	0	0	0	0
TGME49_070200_63_2360	TGME49_270200	270200	2183	0	0	0	0	0	0
TGME49_070200_70_1770	TGME49_270200	270200	2382	208	223	6	351	17	61
TGME49_070240_1_1659	TGME49_270240	MAG1	5316	12629	17342	19511	21078	2597	25276
TGME49_070240_10_1659	TGME49_270240	MAG1	2794	576	100	291	222	28	506
TGME49_070240_14_1659	TGME49_270240	MAG1	6022	2098	497	806	423	49	712
TGME49_070240_45_1659	TGME49_270240	MAG1	18794	5006	879	527	753	88	1372
TGME49_070240_57_1106	TGME49_270240	MAG1	8270	57113	156053	155416	140547	17768	190968
TGME49_070250_10_1868	TGME49_270250	GRA1	1775	0	0	0	0	0	0
TGME49_070250_14_1868	TGME49_270250	GRA1	2763	0	0	0	0	0	0
TGME49_070250_21_1868	TGME49_270250	GRA1	463	0	0	0	0	0	0
TGME49_070250_22_1401	TGME49_270250	GRA1	10594	929	128	79	79	0	209
TGME49_070250_6_1868	TGME49_270250	GRA1	3565	0	0	0	0	0	0
TGME49_070320_105_1065	TGME49_270320	PPM3C	4161	13	0	0	0	1	0
TGME49_070320_34_2130	TGME49_270320	PPM3C	9661	5836	8390	10264	6659	1182	10079
TGME49_070320_48_1065	TGME49_270320	PPM3C	1754	134	0	0	0	0	0
TGME49_070320_62_1065	TGME49_270320	PPM3C	7339	0	0	0	0	0	0
TGME49_070320_68_3195	TGME49_270320	PPM3C	12842	742	151	226	74	25	162
TGME49_070700_19_2584	TGME49_270700	MYR2	15357	811	155	631	554	20	566
TGME49_070700_2_2584	TGME49_270700	MYR2	5346	11629	1546	2181	1807	302	4268
TGME49_070700_26_2584	TGME49_270700	MYR2	6125	4096	324	406	489	52	732
TGME49_070700_43_2584	TGME49_270700	MYR2	4415	4922	625	786	830	61	1056
TGME49_070700_65_1938	TGME49_270700	MYR2	8520	264	0	1	0	0	23
TGME49_070920_14_1040	TGME49_270920	ROP32	17641	5642	3691	2516	1720	368	3268
TGME49_070920_27_1040	TGME49_270920	ROP32	2395	0	0	0	0	0	0
TGME49_070920_28_520	TGME49_270920	ROP32	7951	6878	2688	3391	2190	411	4743
TGME49_070920_38_520	TGME49_270920	ROP32	5476	385	0	9	77	0	64
TGME49_070920_9_520	TGME49_270920	ROP32	12328	5053	3104	3040	2358	329	2933
TGME49_071270_2_5028	TGME49_271270	271270	3078	0	0	0	0	6	0
TGME49_071270_24_5028	TGME49_271270	271270	485	0	0	0	0	0	0
TGME49_071270_6_5028	TGME49_271270	271270	8585	3554	1440	2881	2117	181	2441
TGME49_071270_71_4190	TGME49_271270	271270	0	0	0	0	0	0	0
TGME49_071270_9_5028	TGME49_271270	271270	1051	319	53	257	91	1	220
TGME49_072420_113_5300	TGME49_272420	LCAT	10887	8316	2730	2765	2431	244	4294
TGME49_072420_124_5300	TGME49_272420	LCAT	2827	451	0	0	52	0	6
TGME49_072420_32_4240	TGME49_272420	LCAT	2323	565	79	299	180	13	259
TGME49_072420_67_3180	TGME49_272420	LCAT	977	235	0	36	0	18	3
TGME49_072420_95_5300	TGME49_272420	LCAT	16859	15844	28726	27144	25180	3540	34140
TGME49_072460_0_2550	TGME49_272460	GRA72	167	0	0	0	0	0	0
TGME49_072460_12_2550	TGME49_272460	GRA72	15	0	0	0	0	0	0
TGME49_072460_21_2550	TGME49_272460	GRA72	65	0	0	0	0	0	0
TGME49_072460_45_2040	TGME49_272460	GRA72	233	0	0	0	0	0	0
TGME49_072460_46_2550	TGME49_272460	GRA72	5783	401	21	31	56	0	150
TGME49_073860_21_950	TGME49_273860	273860	1821	0	0	0	0	0	0
TGME49_073860_29_950	TGME49_273860	273860	513	17	0	0	0	0	25
TGME49_073860_3_1425	TGME49_273860	273860	4100	65	0	0	0	0	0
TGME49_073860_32_950	TGME49_273860	273860	164	0	0	0	0	0	0
TGME49_073860_34_950	TGME49_273860	273860	4735	475	94	116	102	17	107
TGME49_073980_1_882	TGME49_273980	273980	3174	131	0	63	30	0	71
TGME49_073980_18_588	TGME49_273980	273980	75	0	0	0	0	0	0
TGME49_073980_39_588	TGME49_273980	273980	1565	0	0	0	0	0	0
TGME49_073980_6_882	TGME49_273980	273980	1152	932	242	381	113	31	375
TGME49_073980_8_882	TGME49_273980	273980	712	0	0	0	0	0	0
TGME49_075440_1_2500	TGME49_275440	GRA6	325	0	0	0	0	0	0
TGME49_075440_24_2500	TGME49_275440	GRA6	3731	1923	233	246	187	47	375
TGME49_075440_27_2500	TGME49_275440	GRA6	2588	1819	1673	1671	1046	328	2011
TGME49_075440_7_2500	TGME49_275440	GRA6	3078	2703	387	235	250	57	1023
TGME49_075440_79_1875	TGME49_275440	GRA6	549	0	0	0	0	0	0
TGME49_075460_19_1034	TGME49_275460	275460	5198	26084	73863	73136	73228	10344	102057
TGME49_075460_25_1034	TGME49_275460	275460	2707	164	69	39	61	4	43
TGME49_075460_29_1034	TGME49_275460	275460	4647	8644	6950	7320	6893	855	9221
TGME49_075460_34_1034	TGME49_275460	275460	173	18	53	9	81	1	149
TGME49_075460_47_1034	TGME49_275460	275460	8365	9560	18795	19699	21075	2853	31170
TGME49_075470_21_1480	TGME49_275470	GRA15	7102	3777	437	490	482	92	1142
TGME49_075470_28_740	TGME49_275470	GRA15	10787	19832	34062	33840	31825	5136	42062
TGME49_075470_35_1480	TGME49_275470	GRA15	1635	4	0	0	0	0	0
TGME49_075470_4_1480	TGME49_275470	GRA15	338	2	0	0	32	0	23
TGME49_075470_40_740	TGME49_275470	GRA15	4068	4098	3126	3720	2887	519	6289
TGME49_075860_26_674	TGME49_275860	GRA12B	4190	319	1165	1344	497	150	866
TGME49_075860_39_1348	TGME49_275860	GRA12B	0	0	0	0	0	0	0
TGME49_075860_41_1348	TGME49_275860	GRA12B	6904	3889	2962	4894	2896	698	5970
TGME49_075860_46_674	TGME49_275860	GRA12B	2680	1117	51	2	105	18	232
TGME49_075860_55_1348	TGME49_275860	GRA12B	13089	26578	24881	22352	20560	3310	32010
TGME49_076130_1_5616	TGME49_276130	CPC2	1131	0	0	0	0	0	0
TGME49_076130_10_8736	TGME49_276130	CPC2	2216	5419	7179	5843	6679	717	7100
TGME49_076130_22_6864	TGME49_276130	CPC2	1988	0	0	0	0	0	0
TGME49_076130_43_6864	TGME49_276130	CPC2	3934	4	0	0	0	0	0
TGME49_076130_6_5616	TGME49_276130	CPC2	56760	13181	19528	20392	13111	2211	21968
TGME49_076210_23_433	TGME49_276210	276210	7829	17	0	0	0	0	0
TGME49_076210_26_433	TGME49_276210	276210	3838	92	0	0	0	2	0
TGME49_076210_3_1299	TGME49_276210	276210	1381	0	0	0	0	0	0
TGME49_076210_33_866	TGME49_276210	276210	697	193	0	1	0	0	0
TGME49_076210_37_866	TGME49_276210	276210	1831	0	0	0	0	0	0
TGME49_077230_19_489	TGME49_277230	277230	354	0	0	0	0	0	0
TGME49_077230_2_978	TGME49_277230	277230	1572	943	1432	578	935	191	1210
TGME49_077230_21_978	TGME49_277230	277230	1042	100	0	0	0	0	0
TGME49_077230_5_489	TGME49_277230	277230	1447	261	0	0	0	1	27
TGME49_077230_50_489	TGME49_277230	277230	221	0	0	0	0	0	0
TGME49_077240_18_3250	TGME49_277240	NTPaseI	1023	0	15	0	0	2	0
TGME49_077240_39_3250	TGME49_277240	NTPaseI	170	0	0	0	0	0	0
TGME49_077240_43_3250	TGME49_277240	NTPaseI	406	0	0	0	0	0	0
TGME49_077240_7_3250	TGME49_277240	NTPaseI	210	0	0	0	0	0	0
TGME49_077240_72_2600	TGME49_277240	NTPaseI	1344	0	0	2	0	0	0
TGME49_077270_12_930	TGME49_277270	NTPaseII	4298	1091	8	100	194	20	364
TGME49_077270_29_930	TGME49_277270	NTPaseII	34708	66196	132100	135849	127469	18805	180082
TGME49_077270_39_930	TGME49_277270	NTPaseII	858	278	0	1	0	0	0
TGME49_077270_51_930	TGME49_277270	NTPaseII	12959	1139	87	176	143	73	478
TGME49_077270_7_1395	TGME49_277270	NTPaseII	20210	2059	9308	9847	9046	1141	10842
TGME49_077720_11_1432	TGME49_277720	277720	3409	208	15	2	25	4	17
TGME49_077720_32_1432	TGME49_277720	277720	1583	0	0	0	0	0	0
TGME49_077720_67_716	TGME49_277720	277720	3204	317	1	150	50	0	8
TGME49_077720_89_1432	TGME49_277720	277720	203	0	0	0	0	0	0
TGME49_078510_3_2826	TGME49_278510	PPM3F	9911	1252	62	99	45	5	291
TGME49_078510_44_2826	TGME49_278510	PPM3F	2332	0	0	0	0	0	0
TGME49_078510_57_1884	TGME49_278510	PPM3F	13863	1302	132	0	114	0	141
TGME49_078510_67_1884	TGME49_278510	PPM3F	5913	1582	49	77	137	18	173
TGME49_078510_7_2826	TGME49_278510	PPM3F	3158	350	3	155	17	0	191
TGME49_079350_24_972	TGME49_279350	279350	2671	1746	447	96	228	35	391
TGME49_079350_31_972	TGME49_279350	279350	2226	1102	201	353	354	21	524
TGME49_079350_35_972	TGME49_279350	279350	2657	8778	3453	3037	3567	314	4750
TGME49_079350_45_972	TGME49_279350	279350	3485	7978	13101	13729	14564	2069	19430
TGME49_079350_7_972	TGME49_279350	279350	332	0	0	0	0	0	0
TGME49_079420_24_507	TGME49_279420	279420	5577	341	0	0	1	0	12
TGME49_079420_25_507	TGME49_279420	279420	3533	0	0	0	0	0	0
TGME49_079420_28_1014	TGME49_279420	279420	905	4	20	0	0	0	0
TGME49_079420_30_507	TGME49_279420	279420	4140	5375	13523	12861	15634	2277	19602
TGME49_079420_54_1014	TGME49_279420	279420	6062	1952	2	45	2	2	202
TGME49_080380_14_1140	TGME49_280380	280380	5939	734	0	2	0	2	0
TGME49_080380_31_570	TGME49_280380	280380	593	1147	1098	869	1300	149	1437
TGME49_080380_41_1140	TGME49_280380	280380	10753	5297	2596	3718	2459	315	4545
TGME49_080380_43_570	TGME49_280380	280380	3957	4335	15770	19581	15156	2454	20762
TGME49_080380_7_1710	TGME49_280380	280380	18406	4263	4146	4697	3539	552	4946
TGME49_080480_1_942	TGME49_280480	280480	2647	6167	2154	2077	2225	345	4411
TGME49_080480_18_942	TGME49_280480	280480	0	0	0	0	0	0	0
TGME49_080480_2_1256	TGME49_280480	280480	1664	1569	625	761	806	96	986
TGME49_080480_4_942	TGME49_280480	280480	845	228	7	27	11	0	9
TGME49_080480_8_942	TGME49_280480	280480	1129	247	0	0	8	0	2
TGME49_080670_1_1872	TGME49_280670	280670	4261	2790	45	90	28	0	255
TGME49_080670_1_2496	TGME49_280670	280670	1184	0	0	0	0	0	0
TGME49_080670_33_1248	TGME49_280670	280670	6220	3359	2710	2058	2407	259	2911
TGME49_080670_42_1248	TGME49_280670	280670	3899	641	252	321	139	9	476
TGME49_080670_9_2496	TGME49_280670	280670	3405	20	0	2	10	0	0
TGME49_081670_10_963	TGME49_281675	ROP45	2637	3726	859	752	632	90	1492
TGME49_081670_12_963	TGME49_281675	ROP45	4067	0	0	0	0	0	0
TGME49_081670_19_963	TGME49_281675	ROP45	1954	0	0	0	0	0	0
TGME49_081670_27_642	TGME49_281675	ROP45	139	0	0	0	0	0	0
TGME49_081670_36_642	TGME49_281675	ROP45	4036	135	0	0	0	0	24
TGME49_081780_1_753	TGME49_281675	ROP45	1317	0	0	0	0	0	0
TGME49_081780_14_753	TGME49_281675	ROP45	4847	988	1516	1068	887	108	2052
TGME49_081780_17_753	TGME49_281675	ROP45	0	0	0	0	0	0	0
TGME49_081790_105_1832	TGME49_281675	ROP45	5377	273	62	139	84	11	114
TGME49_081790_14_1832	TGME49_281675	ROP45	11499	11869	3990	3196	3575	387	3713
TGME49_081790_30_1832	TGME49_281675	ROP45	7335	929	108	178	26	2	139
TGME49_081790_42_1832	TGME49_281675	ROP45	5304	4487	1427	1352	1075	157	1937
TGME49_081790_76_1832	TGME49_281675	ROP45	4004	632	57	420	52	3	460
TGME49_082060_21_1644	TGME49_282055	PP2CHN	1623	770	0	0	20	0	169
TGME49_082060_22_2740	TGME49_282055	PP2CHN	7028	3239	1207	1201	1076	133	1381
TGME49_082060_24_2740	TGME49_282055	PP2CHN	2806	3718	472	645	488	159	828
TGME49_082060_25_1644	TGME49_282055	PP2CHN	724	0	0	0	0	0	0
TGME49_082060_28_2740	TGME49_282055	PP2CHN	755	0	0	0	0	0	0
TGME49_082170_15_2175	TGME49_282170	282170	2126	0	0	0	0	0	0
TGME49_082170_22_2175	TGME49_282170	282170	2259	0	0	0	0	0	0
TGME49_082170_30_1305	TGME49_282170	282170	3124	891	2988	3311	3099	460	4539
TGME49_082170_42_1305	TGME49_282170	282170	2502	0	0	0	0	0	0
TGME49_082170_45_1305	TGME49_282170	282170	4121	0	0	0	0	0	0
TGME49_085290_10_930	TGME49_285290	285290	7835	1831	964	504	657	82	1074
TGME49_085290_17_930	TGME49_285290	285290	1364	120	7	0	6	0	99
TGME49_085290_27_930	TGME49_285290	285290	7773	440	802	914	591	74	746
TGME49_085290_30_930	TGME49_285290	285290	3157	622	578	1770	846	10	763
TGME49_085290_48_930	TGME49_285290	285290	31988	31699	10089	12961	10080	1366	19155
TGME49_086450_14_872	TGME49_286450	GRA5	4789	7236	4718	6037	4552	578	6277
TGME49_086450_20_872	TGME49_286450	GRA5	1459	0	0	0	0	0	1
TGME49_086450_26_872	TGME49_286450	GRA5	3030	1650	1619	1703	1031	277	1807
TGME49_086450_27_872	TGME49_286450	GRA5	1425	9588	15926	13587	15391	2197	22513
TGME49_086450_34_872	TGME49_286450	GRA5	13373	2779	1678	2650	1467	302	2694
TGME49_088000_2_1910	TGME49_288000	288000	4396	3733	3932	4046	3442	905	6127
TGME49_088000_23_1528	TGME49_288000	288000	3092	1274	55	57	254	17	240
TGME49_088000_29_1528	TGME49_288000	288000	1210	294	61	0	71	0	1
TGME49_088000_32_1528	TGME49_288000	288000	344	0	0	0	0	0	0
TGME49_088000_8_1910	TGME49_288000	288000	4706	1360	955	1323	1004	204	1298
TGME49_088650_13_1395	TGME49_288650	GRA12	810	534	0	0	1	0	13
TGME49_088650_13_1860	TGME49_288650	GRA12	4072	2642	5	2	1	4	24
TGME49_088650_18_1395	TGME49_288650	GRA12	9897	11074	1786	1457	1133	154	1747
TGME49_088650_31_1860	TGME49_288650	GRA12	3682	831	23	1	48	3	23
TGME49_088650_6_1395	TGME49_288650	GRA12	13632	2071	191	140	17	13	116
TGME49_088840_22_1344	TGME49_288840	GRA18	16053	18969	16546	15152	15939	2534	20586
TGME49_088840_33_1344	TGME49_288840	GRA18	2172	4007	441	473	446	102	1006
TGME49_088840_5_1344	TGME49_288840	GRA18	8633	244	7	0	0	1	0
TGME49_088840_72_672	TGME49_288840	GRA18	10470	651	74	142	89	19	127
TGME49_088840_9_1344	TGME49_288840	GRA18	18906	1677	305	211	73	0	58
TGME49_089380_0_896	TGME49_289380	GRA39	5886	0	0	0	0	0	0
TGME49_089380_14_896	TGME49_289380	GRA39	4783	0	0	0	0	0	0
TGME49_089380_15_2688	TGME49_289380	GRA39	1599	0	0	0	0	0	0
TGME49_089380_29_896	TGME49_289380	GRA39	14266	1	0	0	0	0	0
TGME49_089380_80_1792	TGME49_289380	GRA39	7675	0	0	0	0	0	0
TGME49_089540_43_2577	TGME49_289540	SFP1	0	0	0	0	0	0	0
TGME49_089540_48_1718	TGME49_289540	SFP1	7192	267	0	104	24	50	53
TGME49_089540_49_2577	TGME49_289540	SFP1	27080	16225	5059	6102	5038	751	9126
TGME49_089540_5_2577	TGME49_289540	SFP1	4024	1167	340	354	477	55	965
TGME49_089540_93_1718	TGME49_289540	SFP1	6098	657	194	75	56	2	32
TGME49_090700_16_1905	TGME49_290700	GRA25	23922	23852	23201	23639	19530	2695	26974
TGME49_090700_2_1905	TGME49_290700	GRA25	8290	0	0	0	0	0	0
TGME49_090700_32_1270	TGME49_290700	GRA25	12732	1794	554	706	617	38	383
TGME49_090700_44_1270	TGME49_290700	GRA25	19676	24518	17336	17283	14929	2051	17525
TGME49_090700_56_1270	TGME49_290700	GRA25	9244	8989	1807	2128	1272	300	2471
TGME49_091630_16_867	TGME49_291630	291630	279	0	0	0	0	0	0
TGME49_091630_20_867	TGME49_291630	291630	2279	660	121	741	305	32	693
TGME49_091630_43_578	TGME49_291630	291630	2490	858	518	328	870	73	444
TGME49_091630_5_867	TGME49_291630	291630	4	0	0	0	0	0	0
TGME49_091630_9_867	TGME49_291630	291630	3072	635	27	124	23	14	109
TGME49_091960_12_1010	TGME49_291960	ROP40	5360	36985	6310	7921	6743	981	11895
TGME49_091960_23_1515	TGME49_291960	ROP40	5101	248	1	0	2	0	55
TGME49_091960_3_1515	TGME49_291960	ROP40	2704	958	113	160	214	20	162
TGME49_091960_32_1010	TGME49_291960	ROP40	4018	227	18	25	6	16	2
TGME49_091960_9_1515	TGME49_291960	ROP40	7500	26792	13834	13843	12398	2177	22111
TGME49_094200_1_3924	TGME49_294200	G6PD	0	0	0	0	0	0	0
TGME49_094200_16_2943	TGME49_294200	G6PD	0	0	0	0	0	0	0
TGME49_094200_22_3597	TGME49_294200	G6PD	0	0	0	0	0	0	0
TGME49_094200_5_3270	TGME49_294200	G6PD	0	0	0	0	0	0	0
TGME49_094200_6_4905	TGME49_294200	G6PD	0	0	0	0	0	0	0
TGME49_094560_1_1269	TGME49_294560	ROP37	0	0	0	0	0	0	0
TGME49_094560_22_846	TGME49_294560	ROP37	0	0	0	0	0	0	0
TGME49_094560_28_846	TGME49_294560	ROP37	0	0	0	0	0	0	0
TGME49_094560_41_1269	TGME49_294560	ROP37	1	0	0	0	0	0	0
TGME49_094560_9_1269	TGME49_294560	ROP37	0	0	0	0	0	0	0
TGME49_094630_22_1276	TGME49_294630	294630	4034	7507	16031	15298	14049	2098	25766
TGME49_094630_25_957	TGME49_294630	294630	101	0	0	0	0	0	0
TGME49_094630_4_1276	TGME49_294630	294630	1165	0	0	0	0	0	0
TGME49_094630_4_957	TGME49_294630	294630	1915	0	0	0	0	0	0
TGME49_094630_8_638	TGME49_294630	294630	1070	737	871	579	515	123	805
TGME49_094790_1_1473	TGME49_294790	MIC19	0	0	0	0	0	0	0
TGME49_094790_19_1473	TGME49_294790	MIC19	0	0	0	0	0	0	0
TGME49_094790_20_1473	TGME49_294790	MIC19	0	0	0	0	0	0	0
TGME49_094790_29_1473	TGME49_294790	MIC19	0	0	0	0	0	0	0
TGME49_094790_39_982	TGME49_294790	MIC19	0	0	0	0	0	0	0
TGME49_094970_62_853	TGME49_294970	294970	3632	970	316	375	307	49	562
TGME49_094970_78_853	TGME49_294970	294970	15057	33202	33329	39567	36961	5125	53529
TGME49_094970_86_853	TGME49_294970	294970	145	0	0	0	0	0	0
TGME49_094970_90_0	TGME49_294970	294970	9	0	0	0	0	0	0
TGME49_094970_94_0	TGME49_294970	294970	2982	5161	319	449	598	12	225
TGME49_094980_21_406	TGME49_294980	294980	0	0	0	0	0	0	0
TGME49_094980_24_406	TGME49_294980	294980	0	0	0	0	0	0	0
TGME49_094980_25_406	TGME49_294980	294980	0	0	0	0	0	0	0
TGME49_094980_26_406	TGME49_294980	294980	0	0	0	0	0	0	0
TGME49_094980_3_812	TGME49_294980	294980	0	0	0	0	0	0	0
TGME49_095110_11_7668	TGME49_295110	ROP7	0	0	0	0	0	0	0
TGME49_095110_16_7384	TGME49_295110	ROP7	0	0	0	0	0	0	0
TGME49_095110_19_4544	TGME49_295110	ROP7	0	0	0	0	0	0	0
TGME49_095110_25_4260	TGME49_295110	ROP7	0	0	0	0	0	0	0
TGME49_095110_27_7384	TGME49_295110	ROP7	0	0	0	0	0	0	0
TGME49_097070_11_2712	TGME49_297070	CARP	5	0	0	0	0	0	0
TGME49_097070_22_2034	TGME49_297070	CARP	1	0	0	0	0	0	0
TGME49_097070_30_2712	TGME49_297070	CARP	0	0	0	0	0	0	0
TGME49_097070_35_2034	TGME49_297070	CARP	8	0	0	0	0	0	0
TGME49_097070_55_2034	TGME49_297070	CARP	5	0	0	0	0	0	0
TGME49_097880_23_1392	TGME49_297880	GRA23	5558	872	34	81	0	0	8
TGME49_097880_24_1856	TGME49_297880	GRA23	1862	0	0	0	0	0	0
TGME49_097880_32_1856	TGME49_297880	GRA23	4605	108	12	0	0	0	22
TGME49_097880_35_1856	TGME49_297880	GRA23	2728	300	7	1	0	0	87
TGME49_097880_38_1856	TGME49_297880	GRA23	4142	1471	74	19	168	2	262
TGME49_097900_11_813	TGME49_297900	GRA83	3654	144	0	0	12	0	0
TGME49_097900_21_1626	TGME49_297900	GRA83	4149	4329	1267	1834	2098	253	2964
TGME49_097900_21_813	TGME49_297900	GRA83	1082	187	16	0	38	0	50
TGME49_097900_52_813	TGME49_297900	GRA83	920	0	0	0	10	0	0
TGME49_097900_83_0	TGME49_297900	GRA83	2208	1187	126	128	108	22	88
TGME49_097960_10_9548	TGME49_297960	RON6	2734	193	0	0	0	1	31
TGME49_097960_21_7843	TGME49_297960	RON6	17860	9111	6234	8402	6092	1031	11136
TGME49_097960_24_7161	TGME49_297960	RON6	22004	5730	1057	1327	1247	94	1440
TGME49_097960_3_7843	TGME49_297960	RON6	326	0	0	0	0	0	0
TGME49_097960_8_7161	TGME49_297960	RON6	12383	826	6	6	2	5	6
TGME49_099060_10_1139	TGME49_299060	NHE2	0	0	0	0	0	0	0
TGME49_099060_14_1139	TGME49_299060	NHE2	0	0	0	0	0	0	0
TGME49_099060_64_0	TGME49_299060	NHE2	0	0	0	0	0	0	0
TGME49_099060_67_1139	TGME49_299060	NHE2	0	0	0	0	0	0	0
TGME49_099060_74_1139	TGME49_299060	NHE2	9	0	0	0	0	0	0
TGME49_099780_29_2598	TGME49_299780	299780	3	0	0	0	0	0	0
TGME49_099780_40_3464	TGME49_299780	299780	20601	198	23	66	144	3	7
TGME49_099780_42_2598	TGME49_299780	299780	9422	838	190	129	69	6	615
TGME49_099780_47_2598	TGME49_299780	299780	6788	0	0	0	0	0	0
TGME49_099780_52_2598	TGME49_299780	299780	1072	291	65	314	52	1	114
TGME49_100100_14_9936	TGME49_300100	RON2	8665	0	0	0	0	0	0
TGME49_100100_22_10764	TGME49_300100	RON2	1201	0	0	0	0	0	0
TGME49_100100_27_11178	TGME49_300100	RON2	6143	0	0	0	0	0	0
TGME49_100100_27_11592	TGME49_300100	RON2	0	0	0	0	0	0	0
TGME49_100100_47_11178	TGME49_300100	RON2	2940	15	0	0	0	0	0
TGME49_100220_106_5305	TGME49_300220	300220	5020	3908	565	1174	506	171	1186
TGME49_100220_111_5305	TGME49_300220	300220	9512	51	0	0	0	0	0
TGME49_100220_112_5305	TGME49_300220	300220	4687	0	0	0	0	0	0
TGME49_100220_45_6366	TGME49_300220	300220	4401	0	0	0	0	0	0
TGME49_100220_55_6366	TGME49_300220	300220	3488	1442	39	242	115	15	255
TGME49_104720_3_726	TGME49_304720	304720	2105	0	0	0	0	0	0
TGME49_104720_31_726	TGME49_304720	304720	4072	7	0	0	0	0	0
TGME49_104720_44_726	TGME49_304720	304720	3748	110	208	84	0	2	20
TGME49_104720_73_0	TGME49_304720	304720	2158	0	0	0	0	0	0
TGME49_104720_8_1452	TGME49_304720	304720	788	418	3	2	2	0	2
TGME49_104740_14_4482	TGME49_304740	ROP35_WNG1	14087	380	52	158	83	9	88
TGME49_104740_43_3735	TGME49_304740	ROP35_WNG1	4120	2053	1262	1229	1444	181	2595
TGME49_104740_76_3735	TGME49_304740	ROP35_WNG1	3665	4214	6887	9263	7661	1465	12382
TGME49_104950_18_2400	TGME49_304955	PPM11C	0	0	0	0	0	0	0
TGME49_104950_20_3200	TGME49_304955	PPM11C	2229	1889	1288	1679	1176	232	2094
TGME49_104950_25_3200	TGME49_304955	PPM11C	1189	421	41	83	73	0	196
TGME49_104950_37_3200	TGME49_304955	PPM11C	7046	9603	4302	5386	3302	565	6831
TGME49_104950_5_3200	TGME49_304955	PPM11C	2250	42	0	2	0	0	0
TGME49_104960_1_10276	TGME49_304955	PPM11C	12248	13807	6661	6415	5803	942	9883
TGME49_104960_16_10276	TGME49_304955	PPM11C	6825	1237	29	98	126	7	3
TGME49_104960_27_7707	TGME49_304955	PPM11C	2213	1649	1042	1332	1191	165	2202
TGME49_104960_52_6973	TGME49_304955	PPM11C	6031	142	6	33	49	6	2
TGME49_104960_52_8441	TGME49_304955	PPM11C	5161	2850	4198	3870	3556	570	5279
TGME49_105250_2_2274	TGME49_305250	305250	3093	478	249	323	560	43	684
TGME49_105250_3_1516	TGME49_305250	305250	1590	0	0	123	0	0	0
TGME49_105250_64_758	TGME49_305250	305250	382	0	0	0	0	0	0
TGME49_105250_70_758	TGME49_305250	305250	791	0	0	0	0	0	0
TGME49_105250_8_2274	TGME49_305250	305250	1784	3195	4374	4814	3073	512	4657
TGME49_105270_11_1676	TGME49_305270	305270	3880	0	0	0	0	0	0
TGME49_105270_11_838	TGME49_305270	305270	0	0	0	0	0	0	0
TGME49_105270_112_0	TGME49_305270	305270	11564	48	12	0	0	0	1
TGME49_105270_16_1676	TGME49_305270	305270	6450	206	0	1	23	0	41
TGME49_105270_80_0	TGME49_305270	305270	10331	74	1	0	0	1	3
TGME49_105590_12_744	TGME49_305590	305590	557	94	0	76	71	0	11
TGME49_105590_14_744	TGME49_305590	305590	2787	186	186	161	206	5	217
TGME49_105590_35_372	TGME49_305590	305590	1913	408	7	11	51	0	62
TGME49_105590_45_372	TGME49_305590	305590	1008	0	0	0	0	0	0
TGME49_105590_6_744	TGME49_305590	305590	2436	2805	7152	6504	6718	936	6837
TGME49_106060_30_10479	TGME49_306060	RON8	17561	39	0	1	0	0	2
TGME49_106060_31_12974	TGME49_306060	RON8	44861	37	2	0	0	0	1
TGME49_106060_34_14471	TGME49_306060	RON8	7250	0	0	0	0	0	0
TGME49_106060_48_9481	TGME49_306060	RON8	2968	0	0	0	0	0	0
TGME49_106060_55_12475	TGME49_306060	RON8	14874	0	0	0	0	0	0
TGME49_106560_118_0	TGME49_306560	306560	8076	10	0	0	0	0	0
TGME49_106560_126_0	TGME49_306560	306560	4817	7	0	0	0	0	0
TGME49_106560_77_0	TGME49_306560	306560	3679	0	0	0	0	0	0
TGME49_106560_81_910	TGME49_306560	306560	19016	1	0	0	0	0	0
TGME49_106560_92_0	TGME49_306560	306560	748	0	0	0	0	0	0
TGME49_106890_21_736	TGME49_306890	306890	2031	16	0	0	0	0	0
TGME49_106890_64_1472	TGME49_306890	306890	1808	439	0	1	101	0	201
TGME49_106890_73_736	TGME49_306890	306890	1631	97	17	87	19	2	84
TGME49_106890_74_1472	TGME49_306890	306890	7250	751	55	0	1	2	285
TGME49_106890_91_736	TGME49_306890	306890	313	0	0	0	0	0	0
TGME49_108950_0_1554	TGME49_308950	308950	4718	17270	15071	15077	12643	2018	22006
TGME49_108950_28_518	TGME49_308950	308950	2893	2148	161	353	117	18	296
TGME49_108950_3_1036	TGME49_308950	308950	6112	28365	69976	69496	58516	8647	97257
TGME49_108950_30_1036	TGME49_308950	308950	3378	967	1023	1464	1100	119	2146
TGME49_108950_42_518	TGME49_308950	308950	31300	154615	201931	215803	187396	27999	286652
TGME49_108970_2_2644	TGME49_308970	GRA12D	8630	2501	1581	2121	1753	320	2609
TGME49_108970_29_1983	TGME49_308970	GRA12D	3266	2832	2622	2582	2446	254	5284
TGME49_108970_41_1983	TGME49_308970	GRA12D	5940	7016	13116	11796	11188	1685	17262
TGME49_108970_49_1983	TGME49_308970	GRA12D	20869	11380	6916	10060	8033	1053	11977
TGME49_108970_59_1983	TGME49_308970	GRA12D	3762	1051	51	1	44	10	182
TGME49_109560_15_2391	TGME49_309560	309560	9308	349	238	24	34	0	3
TGME49_109560_20_2391	TGME49_309560	309560	2069	800	211	186	183	55	300
TGME49_109560_38_1594	TGME49_309560	309560	2005	599	9	125	35	0	4
TGME49_109560_42_1594	TGME49_309560	309560	2158	2054	231	106	110	43	156
TGME49_109590_17_1935	TGME49_309590	ROP1	1697	320	1	2	6	0	45
TGME49_109590_41_1935	TGME49_309590	ROP1	8989	8917	4405	5699	3435	581	5834
TGME49_109590_51_1935	TGME49_309590	ROP1	33235	97564	87730	92083	79019	10307	109734
TGME49_109590_58_1935	TGME49_309590	ROP1	25010	19719	12546	15458	14953	2355	20590
TGME49_109590_85_1935	TGME49_309590	ROP1	14046	20957	22137	28380	19439	3030	25430
TGME49_109600_17_1485	TGME49_309600	GRA71	3662	420	0	1	1	1	0
TGME49_109600_24_1188	TGME49_309600	GRA71	3256	1037	58	67	131	23	154
TGME49_109600_26_891	TGME49_309600	GRA71	838	50	17	8	13	1	15
TGME49_109600_6_1485	TGME49_309600	GRA71	2366	706	216	49	2	6	54
TGME49_109600_7_1188	TGME49_309600	GRA71	10665	445	151	102	192	2	9
TGME49_109760_0_1796	TGME49_309760	GRA55	7069	2406	387	874	1141	250	1420
TGME49_109760_15_1796	TGME49_309760	GRA55	7925	56536	48755	62903	49924	7192	79933
TGME49_109760_16_1796	TGME49_309760	GRA55	6483	14723	15940	18806	20394	2590	21360
TGME49_109760_32_1347	TGME49_309760	GRA55	10058	37232	26097	29276	20550	3112	41883
TGME49_109760_38_1347	TGME49_309760	GRA55	59918	117367	188127	178110	159031	20938	215441
TGME49_110010_29_1894	TGME49_310010	RON1	9783	3453	1213	1406	1045	173	2046
TGME49_110010_37_1894	TGME49_310010	RON1	9440	306	1	1	7	0	54
TGME49_110010_72_947	TGME49_310010	RON1	5657	8	0	0	0	0	0
TGME49_110010_93_0	TGME49_310010	RON1	5838	3398	2626	2228	1665	357	2962
TGME49_110010_99_0	TGME49_310010	RON1	97	0	0	0	0	0	0
TGME49_110740_13_1084	TGME49_310740	310740	3521	2759	2698	3260	6	15	4246
TGME49_110740_28_542	TGME49_310740	310740	2657	4771	299	96	276	96	532
TGME49_110740_37_542	TGME49_310740	310740	3210	1474	815	1217	1085	63	1121
TGME49_110740_40_542	TGME49_310740	310740	4994	457	36	52	25	24	262
TGME49_110740_41_542	TGME49_310740	310740	7399	261	11	1	27	1	15
TGME49_110780_13_1732	TGME49_310780	GRA4	7704	5144	1932	2164	2267	535	3403
TGME49_110780_18_1732	TGME49_310780	GRA4	11017	51794	32136	37018	28551	4013	43401
TGME49_110780_24_1732	TGME49_310780	GRA4	6377	21510	15040	18214	12513	1944	17146
TGME49_110780_29_1732	TGME49_310780	GRA4	7002	7970	2369	2431	2133	261	2911
TGME49_110780_3_2165	TGME49_310780	GRA4	15325	19479	6762	8286	6755	1121	12088
TGME49_110790_19_1214	TGME49_310790	CST9	10737	10173	2662	3642	2066	274	4249
TGME49_110790_24_1214	TGME49_310790	CST9	495	218	0	0	0	1	0
TGME49_110790_27_1214	TGME49_310790	CST9	557	0	0	0	0	0	0
TGME49_110790_30_1214	TGME49_310790	CST9	4819	234	0	0	59	5	9
TGME49_110790_33_1214	TGME49_310790	CST9	1301	27	0	0	0	0	22
TGME49_111470_14_5460	TGME49_311470	RON5	21501	0	0	0	0	0	0
TGME49_111470_19_7371	TGME49_311470	RON5	13023	1267	265	153	230	98	286
TGME49_111470_21_7371	TGME49_311470	RON5	11382	0	0	0	0	0	0
TGME49_111470_30_6006	TGME49_311470	RON5	5392	0	0	0	0	0	0
TGME49_111470_7_7644	TGME49_311470	RON5	2439	0	0	0	0	0	0
TGME49_112270_12_1101	TGME49_312270	ROP13	15990	12154	8656	10847	9118	1118	12628
TGME49_112270_13_1468	TGME49_312270	ROP13	13078	1905	1326	809	1213	177	984
TGME49_112270_24_1101	TGME49_312270	ROP13	7982	506	106	157	191	19	331
TGME49_112270_31_1101	TGME49_312270	ROP13	3752	10713	6887	7725	7407	1215	8567
TGME49_112270_8_1468	TGME49_312270	ROP13	10632	6028	1248	2743	2302	465	4124
TGME49_112420_21_3552	TGME49_312420	GRA38	4791	5768	553	1071	551	9	756
TGME49_112420_27_4440	TGME49_312420	GRA38	7178	1669	208	339	125	22	285
TGME49_112420_30_3552	TGME49_312420	GRA38	24889	19504	2617	1965	2035	397	3800
TGME49_112420_50_4440	TGME49_312420	GRA38	1879	3242	2162	1615	1636	187	1741
TGME49_113330_12_6696	TGME49_313330	ROP27	2956	0	0	0	0	0	0
TGME49_113330_19_6696	TGME49_313330	ROP27	6844	2182	403	293	598	129	469
TGME49_113330_26_5580	TGME49_313330	ROP27	45629	11194	13746	16185	13832	1770	18932
TGME49_113330_29_6696	TGME49_313330	ROP27	6359	31	0	0	0	0	0
TGME49_113330_51_6696	TGME49_313330	ROP27	11253	3032	154	158	237	2	269
TGME49_113440_28_2396	TGME49_313440	GRA59	6039	134	0	1	0	0	27
TGME49_113440_35_2396	TGME49_313440	GRA59	4826	2860	469	244	359	66	467
TGME49_113440_41_2396	TGME49_313440	GRA59	1801	3432	194	66	53	21	78
TGME49_113440_53_2396	TGME49_313440	GRA59	6425	2340	4287	4806	4381	1038	6820
TGME49_113440_61_2396	TGME49_313440	GRA59	7111	2787	651	528	477	70	786
TGME49_114250_14_648	TGME49_314250	BRP1	3184	1142	11	73	69	27	79
TGME49_114250_17_648	TGME49_314250	BRP1	2895	271	44	181	73	5	37
TGME49_114250_21_648	TGME49_314250	BRP1	1098	0	0	0	0	0	0
TGME49_114250_26_648	TGME49_314250	BRP1	1365	592	3	56	7	0	66
TGME49_114250_30_648	TGME49_314250	BRP1	2266	0	0	0	0	0	0
TGME49_114260_20_1581	TGME49_314260	314260	26	0	0	0	0	0	0
TGME49_114260_25_1581	TGME49_314260	314260	3238	558	138	142	0	0	0
TGME49_114260_27_1581	TGME49_314260	314260	2745	33	0	0	0	0	0
TGME49_114260_4_1581	TGME49_314260	314260	8909	5532	172	794	379	89	714
TGME49_114260_9_1581	TGME49_314260	314260	20020	8072	2116	2378	2661	374	4597
TGME49_114500_16_8760	TGME49_314500	SUB2	6782	931	320	101	294	35	535
TGME49_114500_18_6935	TGME49_314500	SUB2	2500	0	0	0	0	0	0
TGME49_114500_25_7300	TGME49_314500	SUB2	7841	1985	204	373	115	45	420
TGME49_114500_25_8395	TGME49_314500	SUB2	9194	225	14	192	80	2	252
TGME49_114500_35_9490	TGME49_314500	SUB2	10994	5756	2568	3740	3490	490	3647
TGME49_115160_16_7800	TGME49_315160	RASP2	7251	0	0	0	0	0	0
TGME49_115160_4_5525	TGME49_315160	RASP2	1691	0	0	0	0	0	0
TGME49_115160_4_6500	TGME49_315160	RASP2	2395	0	0	0	0	0	0
TGME49_115160_4_8775	TGME49_315160	RASP2	4534	0	0	0	0	0	0
TGME49_115160_8_8775	TGME49_315160	RASP2	2287	0	0	0	0	0	0
TGME49_115210_13_6509	TGME49_315210	315210	4074	1778	1118	1174	980	133	1631
TGME49_115210_14_6226	TGME49_315210	315210	3311	435	0	21	1	0	25
TGME49_115210_2_5094	TGME49_315210	315210	2148	0	0	0	0	0	0
TGME49_115210_27_5943	TGME49_315210	315210	1582	892	1048	1213	884	140	1531
TGME49_115210_8_6226	TGME49_315210	315210	4542	395	16	1	4	6	153
TGME49_115220_1_2682	TGME49_315220	ROP14	6233	43	0	0	0	0	0
TGME49_115220_11_3278	TGME49_315220	ROP14	2221	0	0	0	0	0	0
TGME49_115220_2_2980	TGME49_315220	ROP14	7306	476	36	54	52	6	224
TGME49_115220_21_4172	TGME49_315220	ROP14	4003	425	62	92	31	9	155
TGME49_115220_24_2682	TGME49_315220	ROP14	20817	999	87	56	105	1	90
TGME49_115470_22_3230	TGME49_315470	315470	10459	14565	6077	6961	5419	1051	9645
TGME49_115470_36_3230	TGME49_315470	315470	4962	20300	26223	32583	28831	4493	42706
TGME49_115470_44_3230	TGME49_315470	315470	5463	4197	634	716	573	43	350
TGME49_115470_65_3230	TGME49_315470	315470	14945	6977	2231	2509	1487	167	2313
TGME49_115470_73_3230	TGME49_315470	315470	4602	3675	127	78	280	13	198
TGME49_115490_13_3035	TGME49_315490	ROP10	220	45	0	6	0	0	0
TGME49_115490_15_2428	TGME49_315490	ROP10	9836	6723	1787	3235	2656	603	4191
TGME49_115490_20_3035	TGME49_315490	ROP10	12258	21085	62082	69648	68266	8920	86158
TGME49_115490_4_3035	TGME49_315490	ROP10	10469	878	403	901	678	177	638
TGME49_115490_45_2428	TGME49_315490	ROP10	559	0	0	0	0	0	0
TGME49_115910_18_888	TGME49_315910	315910	8318	9530	8462	8623	6543	1391	13747
TGME49_115910_24_444	TGME49_315910	315910	2459	133	0	0	0	0	0
TGME49_115910_26_888	TGME49_315910	315910	1504	1625	188	130	356	28	287
TGME49_115910_45_444	TGME49_315910	315910	10694	11809	13596	11826	12010	1682	21440
TGME49_115910_50_444	TGME49_315910	315910	210	0	0	0	0	0	0
TGME49_116250_10_2324	TGME49_316250	GRA45	3119	0	0	0	0	0	0
TGME49_116250_15_2324	TGME49_316250	GRA45	1762	619	1	9	0	5	11
TGME49_116250_22_2324	TGME49_316250	GRA45	5126	152	56	49	18	14	60
TGME49_116250_30_2324	TGME49_316250	GRA45	2624	286	0	1	0	0	2
TGME49_116250_40_2324	TGME49_316250	GRA45	7920	939	82	136	1	0	1
TGME49_116280_12_1796	TGME49_316280	316280	2431	1583	374	430	566	79	698
TGME49_116280_19_1796	TGME49_316280	316280	0	0	0	0	0	0	0
TGME49_116280_22_1796	TGME49_316280	316280	1635	1751	1543	1516	1515	184	2127
TGME49_116280_29_1796	TGME49_316280	316280	8908	1644	3817	3859	2961	443	8325
TGME49_116280_6_1796	TGME49_316280	316280	79	0	0	0	0	0	0
TGME49_118520_19_1944	TGME49_318525	318525	3025	12594	11524	18231	12591	2117	22511
TGME49_118520_43_2430	TGME49_318525	318525	716	41	0	1	2	0	0
TGME49_118520_47_1458	TGME49_318525	318525	3075	138	0	0	0	0	0
TGME49_118520_53_2430	TGME49_318525	318525	3528	2375	1891	2071	1716	341	3363
TGME49_118520_65_1458	TGME49_318525	318525	4831	5432	6801	6888	4962	559	7502
TGME49_118530_11_6342	TGME49_318525	318525	854	60	0	0	3	3	0
TGME49_118530_21_6342	TGME49_318525	318525	2995	158	0	0	81	0	1
TGME49_118530_30_6342	TGME49_318525	318525	8065	5106	1104	1566	858	172	2120
TGME49_118530_37_6342	TGME49_318525	318525	193	0	0	0	0	0	0
TGME49_118530_44_6342	TGME49_318525	318525	9421	3951	2527	2655	1813	706	3288
TGME49_119340_13_1400	TGME49_319340	CST5_GRA52	0	0	0	0	0	0	0
TGME49_119340_15_2800	TGME49_319340	CST5_GRA52	6883	0	0	0	0	0	0
TGME49_119340_21_1680	TGME49_319340	CST5_GRA52	4916	0	0	0	0	0	0
TGME49_119340_30_1400	TGME49_319340	CST5_GRA52	705	0	0	0	0	0	0
TGME49_119340_6_2800	TGME49_319340	CST5_GRA52	6602	106	0	0	0	0	0
TGME49_120630_1_1088	TGME49_320630	320630	1606	0	22	0	0	0	7
TGME49_120630_18_1088	TGME49_320630	320630	1546	379	62	73	72	26	332
TGME49_120630_32_1088	TGME49_320630	320630	4822	5901	2020	1716	1192	241	1604
TGME49_120630_68_2176	TGME49_320630	320630	3676	61	10	0	0	0	0
TGME49_120630_89_2176	TGME49_320630	320630	8379	11847	6746	6490	6375	870	8655
TGME49_121650_13_5642	TGME49_321650	RON13	29441	1326	275	295	102	58	349
TGME49_121650_20_1736	TGME49_321650	RON13	2926	322	81	43	30	1	6
TGME49_121650_32_4774	TGME49_321650	RON13	10937	26	1	0	1	0	0
TGME49_121650_35_5642	TGME49_321650	RON13	6464	0	0	0	0	0	0
TGME49_121650_9_5642	TGME49_321650	RON13	22416	62	62	61	57	4	74

## Sheet: 5B.Normalised Counts
GUIDE	GENE	IDENTITY	PLASMID	INOCULUM	PECS_1	PECS_2	PECS_3	PECS_4	PECS_5
TGME49_000010_0_2028	TGME49_200010	GRA20	2166.64	2796.56	3935.94	3275.06	2564.65	2393.92	3366.67
TGME49_000010_87_1352	TGME49_200010	GRA20	2530.88	6081.9	5481.88	5709.71	4989.88	5931.7	5316.33
TGME49_000010_9_2028	TGME49_200010	GRA20	1382.29	967.518	349.662	492.917	479.673	555.586	369.135
TGME49_000360_0_1047	TGME49_200360	200360	1145.3	1031.82	279.217	251.27	474.557	114.385	601.729
TGME49_000360_21_698	TGME49_200360	200360	580.866	721.871	329.169	438.386	601.191	580.097	712.867
TGME49_000360_26_698	TGME49_200360	200360	1775.45	5100.82	15258.3	11776.5	16784.7	11340.5	11390.8
TGME49_000360_31_698	TGME49_200360	200360	809.97	57.7697	110.15	204.224	28.1408	65.3631	125.426
TGME49_001130_21_628	TGME49_201130	ROP33	3803.01	1307.61	2492.46	3171.35	2026.14	4322.13	2426.76
TGME49_001130_52_628	TGME49_201130	ROP33	919.704	577.697	7.68487	90.8849	235.36	16.3408	54.7748
TGME49_001130_59_0	TGME49_201130	ROP33	712.283	4689.4	17835.3	11413	15331.6	11552.9	15098.8
TGME49_001130_60_628	TGME49_201130	ROP33	1368.5	2617.22	2587.24	2692.33	2453.37	2818.78	2695.08
TGME49_001180_56_4355	TGME49_201180	MSF	870.642	4738.63	7545.26	10196.2	8645.63	7802.72	10250.8
TGME49_001180_71_3484	TGME49_201180	MSF	1153.63	8492.65	37199.9	27598	29261.4	25744.9	22980
TGME49_001180_89_3484	TGME49_201180	MSF	777.773	2279.14	2848.53	2456.03	2081.14	2246.86	1894.1
TGME49_001180_9_4355	TGME49_201180	MSF	2240.89	2012.9	7976.9	6341.63	8817.04	9052.79	6561.07
TGME49_001520_30_700	TGME49_201520	PPM3G	1143.99	2665.95	6600.03	6172.69	5770.15	6037.91	7283.47
TGME49_001520_33_1400	TGME49_201520	PPM3G	1089.89	1436.21	3556.82	4539.97	4195.54	4526.39	2582.36
TGME49_001520_36_2100	TGME49_201520	PPM3G	408.49	1420.13	6884.37	7855.66	7870.48	7189.94	7829.63
TGME49_001520_72_700	TGME49_201520	PPM3G	1258.76	305.928	75.5679	45.9771	99.7721	16.3408	17.4644
TGME49_001630_14_698	TGME49_201630	PPM3H	1217.36	2644.35	2168.41	2379.05	1747.29	1993.57	1746.44
TGME49_001630_21_349	TGME49_201630	PPM3H	3613.76	22268	156714	121952	153562	137581	125591
TGME49_001630_4_698	TGME49_201630	PPM3H	1157.13	2004.86	6892.05	9203.97	8512.6	8946.57	8697.29
TGME49_001630_9_698	TGME49_201630	PPM3H	633.433	2404.73	5057.93	5492.66	4072.75	3660.33	3765.17
TGME49_002200_23_4275	TGME49_202200	202200	3515.42	4443.25	8644.2	9453.1	9709.87	10188.5	8313.87
TGME49_002200_29_2565	TGME49_202200	202200	1434.86	19039.4	88875.6	80681.2	84105.3	77340.9	83772.2
TGME49_002200_55_4275	TGME49_202200	202200	971.176	497.824	103.746	2.13847	441.299	522.905	25.4028
TGME49_002420_46_435	TGME49_202420	202420	458.428	1462.33	1046.42	73.7772	761.082	3415.22	6992.92
TGME49_002610_12_1644	TGME49_202610	PPM3D	989.355	11240.5	64424.9	70873.1	62631.3	63336.8	56653.9
TGME49_002610_15_1644	TGME49_202610	PPM3D	2553.22	2272.11	1767.52	2282.81	2501.98	2369.41	2249.74
TGME49_002610_5_1644	TGME49_202610	PPM3D	1533.64	5086.25	32692.7	25809.2	25875.5	24053.6	25474.3
TGME49_002620_12_1569	TGME49_202620	GRA64	4895.31	13827.6	18997	20015	19435.1	19723.3	17510.5
TGME49_002620_19_1569	TGME49_202620	GRA64	2811.68	15883.7	32426.3	26833.5	29182	24511.2	31780.5
TGME49_002620_28_1569	TGME49_202620	GRA64	1228.97	1513.06	6497.56	4856.46	5813.64	5555.86	6988.16
TGME49_002620_39_1569	TGME49_202620	GRA64	1231.38	6150.22	26127.3	20809.4	21593	20278.9	17740.7
TGME49_002620_52_1569	TGME49_202620	GRA64	2472.62	3439.06	3690.02	4913.13	3788.78	3529.61	2953.87
TGME49_002780_105_4145	TGME49_202780	ROP25	819.17	318.989	126.8	68.431	39.653	0	57.1564
TGME49_002780_28_4145	TGME49_202780	ROP25	1849.92	786.171	373.997	436.248	752.128	433.03	463.602
TGME49_002780_37_4145	TGME49_202780	ROP25	1596.29	310.45	366.312	133.654	226.406	563.757	76.2085
TGME49_002780_7_4974	TGME49_202780	ROP25	876.993	2719.2	2191.47	2295.65	2357.43	2745.25	2228.3
TGME49_003290_13_1347	TGME49_203290	GRA34	502.672	1338.25	221.581	47.0463	43.4904	89.8742	553.305
TGME49_003290_24_1347	TGME49_203290	GRA34	996.145	872.072	2638.47	1784.55	1459.49	2671.72	2179.88
TGME49_003290_42_1347	TGME49_203290	GRA34	889.259	159.244	120.396	117.616	401.646	163.408	72.2393
TGME49_003290_5_1347	TGME49_203290	GRA34	4186.09	11017.9	66287.2	60209.6	65259.9	60795.8	55777.5
TGME49_003310_1_1000	TGME49_203310	GRA7	1998.2	1970.2	566.119	510.025	318.503	678.142	308.803
TGME49_003310_27_500	TGME49_203310	GRA7	926.275	7485.95	27312	20407.4	22521.6	22395	22099.7
TGME49_003310_29_500	TGME49_203310	GRA7	2566.37	18763.6	52832.2	49281	50344	47903	42288.6
TGME49_003310_5_1000	TGME49_203310	GRA7	1701.42	5265.08	3658	3579.8	3283.52	3725.7	2797.49
TGME49_003600_21_3095	TGME49_203600	CST2_GRA47	1787.28	358.172	73.0063	139	65.2356	0	26.1967
TGME49_003600_3_3095	TGME49_203600	CST2_GRA47	1208.38	1890.33	299.71	320.77	39.653	359.497	233.388
TGME49_003600_41_3095	TGME49_203600	CST2_GRA47	935.255	6088.93	2576.99	2063.62	2768.03	2058.94	2478.36
TGME49_003790_21_903	TGME49_203790	203790	2477.44	1998.83	625.036	446.94	762.361	392.178	490.592
TGME49_003790_38_1806	TGME49_203790	203790	2443.71	7398.55	14265.7	13868	15404.5	10989.2	15554.5
TGME49_003790_69_903	TGME49_203790	203790	1238.61	637.979	321.484	321.839	135.588	424.86	323.092
TGME49_003790_86_1806	TGME49_203790	203790	1525.98	3738.96	3399.28	2742.59	3667.26	3709.35	3758.03
TGME49_003930_2_948	TGME49_203930	203930	1255.26	723.88	1073.32	1856.19	2897.23	1740.29	1371.75
TGME49_003930_42_948	TGME49_203930	203930	401.919	1039.86	1380.72	2034.75	1962.18	1969.06	2418.03
TGME49_003930_9_1422	TGME49_203930	203930	366.436	281.816	1065.64	125.1	272.454	637.29	330.237
TGME49_003990_2_2550	TGME49_203990	ROP12	3394.3	22479	133338	104169	126929	103854	99714
TGME49_003990_37_2040	TGME49_203990	ROP12	770.764	128.6	5.12325	6.41541	34.5365	0	5.55687
TGME49_003990_6_2550	TGME49_203990	ROP12	805.371	44.2064	523.852	284.416	1084.7	433.03	871.634
TGME49_003990_63_2040	TGME49_203990	ROP12	7477.88	13355.4	17273	17135.5	18711.1	17076.1	19624.5
TGME49_004320_27_1720	TGME49_204320	204320	1483.7	803.753	581.489	468.325	324.899	318.645	893.862
TGME49_004320_35_1290	TGME49_204320	204320	1445.81	1701.44	5981.39	4048.12	7312.78	4910.4	8373.41
TGME49_004320_38_1290	TGME49_204320	204320	1480.64	307.938	499.517	531.409	295.479	81.7038	219.099
TGME49_004320_7_1720	TGME49_204320	204320	642.194	1264.91	280.498	57.7386	209.777	106.215	134.159
TGME49_004340_23_3556	TGME49_204340	GRA54	2552.35	3664.61	6329.77	6533.02	6615.65	5850	5099.62
TGME49_004340_30_3556	TGME49_204340	GRA54	1814	1840.09	2902.32	861.803	1242.03	768.016	1162.97
TGME49_004340_77_4445	TGME49_204340	GRA54	597.074	878.602	404.737	349.64	505.256	457.542	546.161
TGME49_004340_92_4445	TGME49_204340	GRA54	1046.52	513.9	249.758	239.508	369.668	384.008	142.097
TGME49_004340_95_4445	TGME49_204340	GRA54	256.702	7464.86	1893.04	1622.03	1408.32	1233.73	1605.93
TGME49_005250_10_2660	TGME49_205250	ROP18	2042.45	955.964	321.484	369.955	246.872	57.1927	788.281
TGME49_005250_2_2660	TGME49_205250	ROP18	3428.47	28020.8	372678	315877	356257	276600	281402
TGME49_005250_28_2660	TGME49_205250	ROP18	1550.51	3440.06	2542.41	2031.54	2328.01	1315.43	1432.08
TGME49_005250_35_2660	TGME49_205250	ROP18	1099.09	17998.5	43240.2	39337.1	46000	40337.2	44702.6
TGME49_005250_42_2128	TGME49_205250	ROP18	987.603	4512.07	7641.33	6382.26	7633.84	5686.59	6274.5
TGME49_005360_18_6288	TGME49_205360	205360	4231.43	344.609	93.4993	17.1077	57.5608	179.748	50.0118
TGME49_005360_9_6288	TGME49_205360	205360	1893.51	1004.69	3490.21	644.748	1080.86	1936.38	1028.02
TGME49_007610_15_958	TGME49_207610	ROP36	2208.25	2143.51	2605.17	946.272	1285.52	1143.85	793.044
TGME49_007610_22_958	TGME49_207610	ROP36	415.937	286.839	23.0546	53.4617	74.1895	65.3631	9.52606
TGME49_007610_37_958	TGME49_207610	ROP36	1816.19	10849.7	50940.5	40640.5	55625.5	40843.8	41486.8
TGME49_007610_46_479	TGME49_207610	ROP36	1263.58	337.576	1196.28	667.202	727.824	539.245	581.883
TGME49_007700_0_1416	TGME49_207700	ROP22	592.693	11.5539	6.40406	8.55387	1.27913	0	7.93838
TGME49_007700_35_1416	TGME49_207700	ROP22	561.153	2078.71	5494.68	5030.75	6038.77	4403.84	5045.64
TGME49_007700_5_1888	TGME49_207700	ROP22	414.622	4403.56	21103.9	18332	15637.4	13611.9	15190.1
TGME49_007700_52_1416	TGME49_207700	ROP22	351.323	202.948	1524.17	1974.88	1235.64	1217.39	1499.56
TGME49_008070_17_11223	TGME49_208070	208070	480.331	250.67	384.244	462.978	90.8182	261.452	600.142
TGME49_008370_15_3081	TGME49_208370	GRA46	722.578	1503.02	1511.36	2210.11	1336.69	3194.62	3821.54
TGME49_008370_58_1027	TGME49_208370	GRA46	1782.9	17588.6	77285.5	66759.8	73066.4	52911.4	66521.3
TGME49_008370_75_2054	TGME49_208370	GRA46	320.221	79.3706	2.56162	11.7616	14.0704	277.793	75.4146
TGME49_008450_28_3260	TGME49_208450	PI-2	1809.62	224.548	426.51	404.171	882.599	506.564	519.964
TGME49_008730_17_3670	TGME49_208730	MCP4	1768.66	10811	26922.7	25146.2	26245.2	27101.2	26364.2
TGME49_008730_27_2936	TGME49_208730	MCP4	473.103	34694	294277	241616	273960	233077	230222
TGME49_008730_72_3670	TGME49_208730	MCP4	2056.69	1816.48	4796.64	3790.44	4537.07	5629.4	6527.73
TGME49_008730_85_2936	TGME49_208730	MCP4	1552.04	709.312	81.972	278.001	255.826	310.475	279.431
TGME49_008740_17_2552	TGME49_208740	MCP3	824.426	1120.23	503.359	479.017	836.55	1192.88	585.853
TGME49_008740_35_2552	TGME49_208740	MCP3	751.271	582.721	0	29.9386	1.27913	16.3408	15.8768
TGME49_008740_6_3190	TGME49_208740	MCP3	261.083	550.571	210.053	284.416	189.311	294.134	247.678
TGME49_008830_29_1767	TGME49_208830	GRA16	1534.74	4048.4	7055.99	7451.49	7004.51	7410.54	5984.75
TGME49_008830_59_1767	TGME49_208830	GRA16	2420.93	2391.16	1113.03	1867.95	1488.91	1045.81	823.21
TGME49_008830_69_1767	TGME49_208830	GRA16	1187.8	7306.62	21946.7	17010.4	17877.1	15009	16600.7
TGME49_009170_11_1524	TGME49_209170	209170	1772.82	16116.3	78666.2	72350.8	77090.5	77814.7	67583.4
TGME49_009170_20_1524	TGME49_209170	209170	536.403	877.095	39.7052	159.316	204.661	16.3408	10.3199
TGME49_009170_24_1143	TGME49_209170	209170	2344.93	3728.91	1659.93	1565.36	1692.29	1503.35	1471.78
TGME49_009170_43_1143	TGME49_209170	209170	2979.89	3764.08	1868.7	2148.09	2383.02	1723.95	1713.1
TGME49_009980_56_1940	TGME49_209985;TGME49_210095;TGME49_321700;TGME49_321710	ROP42/ROP43	1856.93	271.769	80.6912	0	29.42	179.748	0
TGME49_009980_75_1940	TGME49_209985;TGME49_210095;TGME49_321700;TGME49_321710	ROP42/ROP43	440.687	445.581	195.964	481.155	372.227	817.038	683.495
TGME49_010090_10_1828	TGME49_209985;TGME49_210095;TGME49_321700;TGME49_321710	ROP42/ROP43	958.034	480.745	58.9174	371.024	276.292	253.282	340.557
TGME49_010090_25_1371	TGME49_209985;TGME49_210095;TGME49_321700;TGME49_321710	ROP42/ROP43	1971.26	2052.58	2273.44	2334.14	2503.26	2385.75	1416.21
TGME49_010090_57_1371	TGME49_209985;TGME49_210095;TGME49_321700;TGME49_321710	ROP42/ROP43	1273.87	8109.36	17626.5	13816.6	13800.5	13105.3	15737.8
TGME49_010110_25_2040	TGME49_209985;TGME49_210095;TGME49_321700;TGME49_321710	ROP42/ROP43	955.187	2962.33	3801.45	4504.68	4823.6	4338.47	5954.58
TGME49_010110_47_2550	TGME49_209985;TGME49_210095;TGME49_321700;TGME49_321710	ROP42/ROP43	117.181	315.473	1.28081	94.0926	249.43	8.17038	162.737
TGME49_010110_9_2550	TGME49_209985;TGME49_210095;TGME49_321700;TGME49_321710	ROP42/ROP43	3075.17	1218.69	1074.6	806.203	511.652	1021.3	1057.39
TGME49_010370_10_2750	TGME49_210370	ROP54	1388.43	3562.63	2042.9	3253.68	1702.52	1683.1	2017.94
TGME49_010370_5_2750	TGME49_210370	ROP54	792.229	68.319	19.2122	180.701	118.959	0	11.9076
TGME49_010370_52_2200	TGME49_210370	ROP54	5113.68	18771.1	53949.1	47955.2	45120	50533.8	52498.1
TGME49_010820_25_3605	TGME49_210820	210820	395.786	519.928	117.835	290.832	262.221	8.17038	69.8578
TGME49_010820_61_2884	TGME49_210820	210820	157.482	67.3143	35.8627	10.6923	0	0	0.793838
TGME49_011260_35_1806	TGME49_211260	ROP26	1211.45	724.382	2231.17	1586.74	1792.06	2737.08	1729.77
TGME49_011260_39_1806	TGME49_211260	ROP26	736.815	42.197	152.417	68.431	314.666	318.645	111.137
TGME49_011260_4_2408	TGME49_211260	ROP26	1298.19	6392.85	40510.8	32564.6	39321.7	35124.5	30947.8
TGME49_011260_54_1806	TGME49_211260	ROP26	645.698	194.91	56.3557	268.378	62.6773	302.304	109.55
TGME49_011260_58_1806	TGME49_211260	ROP26	502.015	404.891	2.56162	197.808	162.449	114.385	80.9715
TGME49_011290_13_2468	TGME49_211290	ROP15	652.05	148.694	134.485	122.962	271.175	73.5335	305.628
TGME49_011290_16_2468	TGME49_211290	ROP15	2179.78	220.53	39.7052	0	0	65.3631	38.1042
TGME49_011290_34_2468	TGME49_211290	ROP15	169.967	57.7697	66.6022	25.6616	65.2356	0	0
TGME49_011290_45_2468	TGME49_211290	ROP15	1045.43	1142.84	12133.1	11389.5	11340.8	8399.16	11413.8
TGME49_011460_14_1689	TGME49_211460	MYR4	421.193	1036.34	1289.78	1468.06	1811.25	1323.6	986.741
TGME49_011460_6_563	TGME49_211460	MYR4	564.877	618.387	1.28081	98.3695	31.9782	8.17038	66.6824
TGME49_011460_64_1126	TGME49_211460	MYR4	305.765	1991.3	3811.7	3074.05	3208.06	3129.26	2173.53
TGME49_012300_11_3668	TGME49_212300	GRA32	790.039	784.161	648.091	871.426	1047.61	890.572	881.16
TGME49_012300_12_2882	TGME49_212300	GRA32	1021.99	190.389	12.8081	0	171.403	0	43.6611
TGME49_012300_13_2882	TGME49_212300	GRA32	742.29	1664.27	768.487	1473.4	486.069	596.438	913.708
TGME49_012300_8_2358	TGME49_212300	GRA32	1462.02	64.3002	107.588	141.139	17.9078	98.0446	89.7037
TGME49_012410_23_930	TGME49_212410	GRA11A	1688.72	7128.79	27020	21370.8	30222	23873.9	21981.4
TGME49_012410_30_1395	TGME49_212410	GRA11A	898.239	1334.73	347.1	1083.13	628.052	285.963	832.736
TGME49_012410_40_930	TGME49_212410	GRA11A	3677.06	34754.8	100627	102967	94878.1	96647.5	93786.4
TGME49_013070_74_3624	TGME49_213069	213069	653.364	554.087	689.077	1850.84	897.948	1560.54	1658.33
TGME49_013070_84_3624	TGME49_213069	213069	391.624	14.568	3.84244	20.3154	15.3495	24.5112	15.8768
TGME49_013070_88_3624	TGME49_213069	213069	497.854	98.9621	379.12	294.039	0	49.0223	159.561
TGME49_014080_12_794	TGME49_214080	Toxofilin	1577.67	16878.8	124044	94658.2	118368	89089.9	94916.1
TGME49_014080_18_794	TGME49_214080	Toxofilin	593.131	79.8729	142.17	205.293	19.1869	588.268	91.2914
TGME49_014080_30_794	TGME49_214080	Toxofilin	863.633	138.647	56.3557	18.177	0	0	107.168
TGME49_014410_31_1346	TGME49_214410	214410	471.789	3206.97	15582.4	9362.21	12995.9	8570.73	10901
TGME49_014410_51_1346	TGME49_214410	214410	303.794	2449.94	6911.26	8085.55	7083.82	5931.7	9614.97
TGME49_014410_63_673	TGME49_214410	214410	1289.43	3112.53	1540.82	1333.34	1242.03	1348.11	1283.64
TGME49_015220_19_628	TGME49_215220	GRA22	550.859	1227.23	849.178	789.095	988.767	1258.24	1076.44
TGME49_015220_35_1256	TGME49_215220	GRA22	3333.85	4981.76	8399.57	7381.99	5661.42	7557.61	5734.69
TGME49_015220_37_628	TGME49_215220	GRA22	548.449	478.735	343.258	490.778	539.792	571.927	471.54
TGME49_015220_40_1256	TGME49_215220	GRA22	729.806	1817.99	169.067	429.832	548.746	1029.47	377.073
TGME49_015220_7_628	TGME49_215220	GRA22	3709.26	19177	35401.6	36004.3	32473.2	30965.8	30260.3
TGME49_015360_17_950	TGME49_215360	GRA62	314.088	17.5821	103.746	51.3232	1.27913	81.7038	0
TGME49_015360_22_950	TGME49_215360	GRA62	415.937	3848.97	10407.9	7477.15	8600.86	6822.27	8806.84
TGME49_015770_37_1172	TGME49_215775	ROP8	7424.22	31903.5	130558	114674	112552	109532	119284
TGME49_015770_45_586	TGME49_215775	ROP8	709.655	2796.56	3350.6	3400.16	3996	6618.01	4497.09
TGME49_015770_52_586	TGME49_215775	ROP8	1926.36	18938.9	67226	54756.6	59487.2	55901.8	55974.3
TGME49_015770_57_1172	TGME49_215775	ROP8	10740.1	16032.4	23178.9	21146.2	18065.1	16814.7	20782.7
TGME49_015780_18_2148	TGME49_215775	ROP8	286.49	596.284	166.506	55.6002	43.4904	65.3631	148.448
TGME49_015780_26_2148	TGME49_215775	ROP8	440.906	1611.52	6246.52	5616.69	6121.91	4918.57	4139.87
TGME49_015780_36_1432	TGME49_215775	ROP8	1220.21	1391.5	101.184	80.1926	487.348	253.282	300.865
TGME49_015910_23_2016	TGME49_215910	215910	1887.59	395.346	154.978	305.801	312.107	588.268	161.943
TGME49_015910_23_4032	TGME49_215910	215910	4082.05	50991.6	165817	161281	160870	144281	143859
TGME49_015910_50_5544	TGME49_215910	215910	1882.78	2278.14	5378.13	3924.09	3880.88	5114.66	4319.27
TGME49_015910_54_1512	TGME49_215910	215910	2163.35	8947.78	14181.2	15160.7	14671.6	13415.8	12551.4
TGME49_017400_28_2349	TGME49_217400	217400	1267.96	197.422	3.84244	110.131	0	212.43	101.611
TGME49_017400_34_2349	TGME49_217400	217400	2294.55	1363.87	958.047	1574.98	837.829	1536.03	1312.21
TGME49_017400_37_783	TGME49_217400	217400	875.241	1705.97	1782.89	2120.29	1661.59	1781.14	1348.73
TGME49_017400_79_783	TGME49_217400	217400	2020.11	1226.73	728.782	924.888	596.074	1013.13	577.12
TGME49_017430_15_2800	TGME49_217430	PI-1	166.243	1235.77	324.045	171.077	204.661	359.497	166.706
TGME49_017430_2_2800	TGME49_217430	PI-1	877.431	1400.54	330.45	354.986	723.987	612.779	355.64
TGME49_017430_32_1680	TGME49_217430	PI-1	458.647	166.779	226.704	71.6387	65.2356	49.0223	99.2298
TGME49_017430_8_2800	TGME49_217430	PI-1	325.039	146.183	44.8284	67.3618	20.4661	24.5112	53.981
TGME49_017530_10_1522	TGME49_217530	GRA63	558.525	976.057	3000.94	3041.97	3150.49	3635.82	2931.64
TGME49_017530_13_1522	TGME49_217530	GRA63	4676.71	13339.3	27405.5	24961.3	26554.7	24764.4	25707.7
TGME49_017530_23_1522	TGME49_217530	GRA63	3287.19	4996.83	8024.29	8301.53	8524.11	6830.44	8438.5
TGME49_017530_64_1522	TGME49_217530	GRA63	614.158	666.11	302.272	131.516	130.471	81.7038	67.4762
TGME49_017680_14_13108	TGME49_217680	GRA57	6480.2	12637	19374.8	16434.1	16289.7	18399.7	17490.6
TGME49_017680_2_13108	TGME49_217680	GRA57	144.34	0	125.52	0	19.1869	8.17038	0
TGME49_018270_24_842	TGME49_218270	ROP48	1433.11	539.519	252.32	251.27	621.657	163.408	256.41
TGME49_018270_27_842	TGME49_218270	ROP48	1312.86	666.613	1478.06	2286.02	3131.31	2418.43	2116.37
TGME49_018270_3_1263	TGME49_218270	ROP48	2004.56	1948.1	1880.23	1794.17	2422.67	2067.11	2883.22
TGME49_018270_33_842	TGME49_218270	ROP48	1214.96	834.396	1444.76	1143.01	900.507	1119.34	1370.16
TGME49_018270_9_1263	TGME49_218270	ROP48	1650.6	685.199	24.3354	71.6387	74.1895	114.385	58.744
TGME49_019810_21_4132	TGME49_219810	GRA40	966.576	312.459	217.738	327.186	133.029	261.452	271.493
TGME49_019810_47_6198	TGME49_219810	GRA40	1136.11	1062.96	103.746	141.139	382.46	400.349	299.277
TGME49_019810_58_6198	TGME49_219810	GRA40	1786.84	2625.76	3032.96	3512.43	3559.82	3349.86	3340.47
TGME49_019810_76_5165	TGME49_219810	GRA40	2305.94	1799.4	1358.94	1288.43	1597.63	1290.92	1662.3
TGME49_019810_84_4132	TGME49_219810	GRA40	841.073	207.469	40.986	207.431	106.168	0	306.422
TGME49_020240_35_2650	TGME49_220240	GRA31	5619.85	3728.91	3668.25	4627.65	4357.99	2900.49	3711.99
TGME49_020240_45_2650	TGME49_220240	GRA31	4238	108.507	44.8284	130.447	21.7452	890.572	106.374
TGME49_020240_60_2120	TGME49_220240	GRA31	5849.83	10729.6	83561.5	70516	69202.2	76180.7	55891.8
TGME49_020240_78_2120	TGME49_220240	GRA31	4019.41	12175.9	42515.3	41208.3	39054.4	37044.5	37665.2
TGME49_020950_0_696	TGME49_220950	MAF1B	2521.03	1425.15	655.776	579.525	752.128	800.698	928.791
TGME49_020950_15_696	TGME49_220950	MAF1B	1934.9	1555.76	682.673	470.463	505.256	400.349	902.594
TGME49_020950_32_696	TGME49_220950	MAF1B	2515.11	1943.58	1910.97	1190.06	1261.22	1544.2	1011.35
TGME49_020950_59_696	TGME49_220950	MAF1B	698.484	692.232	8.96569	82.331	122.796	212.43	159.561
TGME49_021210_0_1419	TGME49_221210	CYP18	1530.58	1126.26	290.744	528.202	149.658	384.008	242.121
TGME49_021210_6_1419	TGME49_221210	CYP18	533.993	331.548	48.6709	118.685	46.0486	196.089	424.703
TGME49_022100_14_3165	TGME49_222100	SOS1	1899.2	670.129	298.429	270.516	312.107	392.178	401.682
TGME49_022100_45_1899	TGME49_222100	SOS1	1061.42	17712.7	22337.4	19150	23834	17092.4	18409.9
TGME49_022100_63_1899	TGME49_222100	SOS1	1580.52	525.956	93.4993	215.985	49.886	57.1927	221.481
TGME49_022100_66_2532	TGME49_222100	SOS1	9429.21	63024.8	365400	307359	342193	304200	280424
TGME49_022170_15_1392	TGME49_222170	GRA17	2207.82	5394.19	2105.66	2268.91	2400.92	629.12	2622.05
TGME49_022170_22_1392	TGME49_222170	GRA17	3182.06	1262.39	38.4244	5.34617	42.2113	0	35.7227
TGME49_023920_23_5304	TGME49_223920	RON3	1520.5	6.53049	47.39	9.62311	0	0	132.571
TGME49_023920_40_3264	TGME49_223920	RON3	1813.12	93.4363	208.772	7.48464	260.942	0	27.7843
TGME49_025150_36_886	TGME49_225150	225150	3516.52	2255.53	2087.72	2072.18	3630.17	2524.65	2307.69
TGME49_025150_51_886	TGME49_225150	225150	1253.29	773.11	2520.64	2385.46	1849.62	3407.05	2263.23
TGME49_025150_54_1772	TGME49_225150	225150	4713.73	1965.68	1501.11	1066.03	1619.38	1487.01	1570.21
TGME49_025150_75_886	TGME49_225150	225150	1716.75	189.887	64.0406	24.5924	52.4443	40.8519	41.2796
TGME49_025150_80_886	TGME49_225150	225150	2060.41	727.396	3687.46	1819.84	4039.49	2745.25	2695.87
TGME49_025160_14_1434	TGME49_225160	225160	1066.23	86.4034	90.9377	13.9	120.238	0	3.17535
TGME49_025160_30_1434	TGME49_225160	225160	2496.06	11732.3	22147.8	25181.5	23446.4	25017.7	21056.6
TGME49_025160_34_1434	TGME49_225160	225160	1378.79	937.377	270.251	591.287	331.294	449.371	896.243
TGME49_025160_44_1434	TGME49_225160	225160	1182.54	2147.02	2203	1504.41	1565.65	1928.21	1520.99
TGME49_025160_6_1434	TGME49_225160	225160	1216.93	2471.54	5285.91	3986.11	4521.72	3227.3	5198.05
TGME49_025200_33_10881	TGME49_225200	225200	1200.94	83.3894	20.493	75.9156	15.3495	8.17038	30.1659
TGME49_025200_40_10881	TGME49_225200	225200	1583.14	415.942	315.08	418.071	216.173	972.276	328.649
TGME49_025200_46_11718	TGME49_225200	225200	2159.41	4340.27	22418.1	21106.7	25603	24020.9	20188.1
TGME49_025200_82_837	TGME49_225200	225200	849.396	337.074	366.312	358.193	304.433	547.416	371.516
TGME49_025320_28_1246	TGME49_225320	225320	1499.04	405.895	341.977	477.948	530.838	457.542	296.895
TGME49_025320_30_1246	TGME49_225320	225320	2283.6	2468.53	5754.69	4358.2	4823.6	4158.73	5244.89
TGME49_025320_4_1869	TGME49_225320	225320	1019.58	2238.45	1390.96	731.356	770.036	1037.64	758.909
TGME49_025320_58_623	TGME49_225320	225320	949.93	347.121	430.353	898.157	225.127	49.0223	505.675
TGME49_025320_6_1246	TGME49_225320	225320	2846.94	326.022	0	2.13847	1.27913	0	87.3222
TGME49_025330_16_768	TGME49_225330	225330	1884.97	996.654	149.855	6.41541	275.013	351.327	264.348
TGME49_025330_19_768	TGME49_225330	225330	3503.59	2703.12	1754.71	1591.02	1905.9	1299.09	1635.31
TGME49_025330_58_768	TGME49_225330	225330	1004.03	541.529	235.669	189.254	44.7695	65.3631	186.552
TGME49_025330_66_768	TGME49_225330	225330	3500.09	4873.25	10493.7	7806.48	9315.9	7917.1	7707.38
TGME49_025330_71_768	TGME49_225330	225330	4418.7	715.842	192.122	634.056	58.8399	465.712	312.772
TGME49_025860_28_5208	TGME49_225860	225860	529.832	904.724	167.786	301.524	693.288	245.112	927.203
TGME49_025860_7_5208	TGME49_225860	225860	1244.74	210.985	90.9377	66.2925	53.7234	40.8519	323.886
TGME49_025860_78_4340	TGME49_225860	225860	1852.77	1088.58	4455.95	4042.77	4279.97	3578.63	4208.14
TGME49_025860_94_4340	TGME49_225860	225860	152.006	229.07	20.493	96.2311	185.474	89.8742	75.4146
TGME49_026380_19_1138	TGME49_226380	GRA35	4276.99	17285.7	23084.1	20263.1	18851.8	22002.8	18595.7
TGME49_026380_49_569	TGME49_226380	GRA35	1250.22	2208.81	1010.56	1200.75	787.943	702.653	500.118
TGME49_026380_55_569	TGME49_226380	GRA35	1461.36	4031.32	10479.6	4374.24	8301.55	6242.17	5492.57
TGME49_026380_62_569	TGME49_226380	GRA35	984.318	1922.98	690.358	734.564	446.416	531.075	432.642
TGME49_026380_9_1138	TGME49_226380	GRA35	729.149	842.434	2630.79	1989.84	1887.99	2606.35	1587.68
TGME49_026690_10_562	TGME49_226690	226690	909.41	1765.24	607.105	596.633	318.503	817.038	446.137
TGME49_027010_11_872	TGME49_227010	ROP30	2153.28	3166.79	6603.87	5046.79	7608.26	6618.01	7408.1
TGME49_027010_2_872	TGME49_227010	ROP30	1485.89	5686.05	5435.77	4891.75	4612.54	4599.93	4990.07
TGME49_027010_25_436	TGME49_227010	ROP30	4177.33	7238.8	12537.9	11366	11957.3	11356.8	10678.7
TGME49_027010_32_436	TGME49_227010	ROP30	1175.97	486.773	201.088	107.993	459.207	555.586	600.936
TGME49_027010_6_872	TGME49_227010	ROP30	2649.16	15115.1	40134.2	36503.7	32519.3	30712.5	36363.3
TGME49_027280_19_2260	TGME49_227280	GRA3	2490.58	26897.1	43126.2	40190.4	36285	33351.5	33777
TGME49_027280_4_2260	TGME49_227280	GRA3	4659.41	37499.1	89325.1	77273.6	82081.7	66261.8	67983.5
TGME49_027280_45_1808	TGME49_227280	GRA3	1189.33	11946.3	17684.2	14431.5	16035.2	11855.2	13455.6
TGME49_027280_50_1808	TGME49_227280	GRA3	4672.99	32244.1	57621.2	59207.8	55189.3	52944.1	56472.1
TGME49_027280_8_2260	TGME49_227280	GRA3	2092.17	10611.5	7967.93	8186.06	7127.31	5817.31	5645.78
TGME49_027620_0_1612	TGME49_227620	GRA2	425.355	2887.48	2045.46	2021.92	2381.74	3407.05	1813.13
TGME49_027620_4_1209	TGME49_227620	GRA2	9011.3	22557.8	7678.47	7791.51	5653.75	8178.56	7510.5
TGME49_027620_8_1209	TGME49_227620	GRA2	1210.14	9756.05	6299.03	5664.8	4910.58	4689.8	4759.85
TGME49_027810_19_968	TGME49_227810	ROP11	2186.35	3050.74	4762.06	3913.4	4106	6160.47	4863.05
TGME49_027810_24_968	TGME49_227810	ROP11	2716.62	13652.2	12152.3	9691.54	12348.7	11340.5	12392.6
TGME49_027810_32_968	TGME49_227810	ROP11	655.993	982.086	657.057	731.356	663.868	653.631	1151.07
TGME49_027810_44_968	TGME49_227810	ROP11	850.053	6303.43	19906.4	15107.2	18177.7	18220	17213.6
TGME49_027810_6_1452	TGME49_227810	ROP11	374.978	1915.95	4171.61	5186.86	4934.88	5310.75	4718.57
TGME49_029010_15_2799	TGME49_229010	RON4	3050.64	525.956	865.829	1272.39	1733.22	1487.01	1458.28
TGME49_029010_5_2799	TGME49_229010	RON4	2353.69	251.675	57.6365	0	40.9321	16.3408	16.6706
TGME49_029500_28_1086	TGME49_229500	229500	660.592	1675.32	511.044	628.71	537.234	473.882	820.035
TGME49_029500_35_1086	TGME49_229500	229500	5714.04	31.1454	1.28081	55.6002	2.55826	8.17038	99.2298
TGME49_029500_4_1086	TGME49_229500	229500	1384.7	8385.65	51359.3	50188.8	48518.6	49463.5	46068
TGME49_029500_45_1086	TGME49_229500	229500	1192.83	5948.78	16135.7	14563	13578	15393	10531.1
TGME49_030180_105_5185	TGME49_230180	GRA24	971.176	3911.26	5170.64	4376.38	4589.51	5384.28	5099.62
TGME49_030180_4_6222	TGME49_230180	GRA24	2040.7	5082.73	36545.4	33943.9	29326.6	28506.5	33111.8
TGME49_030180_51_5185	TGME49_230180	GRA24	1159.1	1053.42	4152.39	3187.39	4159.73	3529.61	3076.92
TGME49_030180_89_5185	TGME49_230180	GRA24	1273	1691.4	978.54	411.655	360.714	171.578	1330.47
TGME49_031960_40_6846	TGME49_231960	GRA28	848.081	258.708	49.9517	32.077	26.8617	0	44.4549
TGME49_031960_51_6846	TGME49_231960	GRA28	1585.77	5784.51	1011.84	1008.29	1102.61	1143.85	899.419
TGME49_031960_63_6846	TGME49_231960	GRA28	1433.77	2208.81	1732.94	1484.1	2065.79	2222.34	1757.56
TGME49_032000_11_1442	TGME49_232000	GRA30	813.037	2118.39	2430.98	1594.23	1536.23	1911.87	1454.31
TGME49_032000_11_2163	TGME49_232000	GRA30	619.634	225.051	43.5476	151.831	16.6287	0	29.372
TGME49_032000_15_2163	TGME49_232000	GRA30	1943.67	3539.53	2771.68	3378.78	3985.77	3946.3	2813.36
TGME49_032000_75_721	TGME49_232000	GRA30	535.527	321.501	251.039	8.55387	99.7721	212.43	255.616
TGME49_032020_47_2816	TGME49_232020	RON12	5098.78	2398.2	1752.15	1968.46	1339.25	1421.65	2154.48
TGME49_032020_7_3520	TGME49_232020	RON12	2896.01	3415.95	6717.86	6288.17	4030.54	4951.25	5928.38
TGME49_032020_73_2112	TGME49_232020	RON12	2503.07	2117.89	3129.02	3279.34	2203.94	2581.84	2476.78
TGME49_032020_95_2816	TGME49_232020	RON12	1517	591.261	48.6709	55.6002	237.918	40.8519	304.04
TGME49_034370_17_1233	TGME49_234370	SRS42	456.238	552.078	65.3214	26.7309	63.9564	269.623	58.744
TGME49_034540_2_3640	TGME49_234540	234540	1000.53	417.952	185.718	220.262	53.7234	236.941	116.694
TGME49_034540_20_3640	TGME49_234540	234540	318.031	372.74	339.415	149.693	313.387	147.067	126.22
TGME49_034540_5_3640	TGME49_234540	234540	1233.35	814.805	2696.11	2632.45	2416.27	2222.34	2248.94
TGME49_034540_55_2184	TGME49_234540	234540	1109.16	369.726	25.6162	310.078	200.823	49.0223	52.3933
TGME49_034950_10_1588	TGME49_234950	234950	1621.91	1111.19	4244.61	3605.46	3590.51	3382.54	3095.18
TGME49_034950_2_1588	TGME49_234950	234950	1270.37	2136.98	7771.97	5906.45	8785.06	4191.41	7520.03
TGME49_034950_21_1191	TGME49_234950	234950	372.788	22.1032	8.96569	52.3925	2.55826	32.6815	75.4146
TGME49_034950_24_1191	TGME49_234950	234950	1632.21	326.022	1052.83	656.51	533.397	1209.22	388.187
TGME49_034950_7_1588	TGME49_234950	234950	1097.56	549.064	111.431	120.823	231.522	81.7038	239.739
TGME49_036860_18_2144	TGME49_236860	236860	438.278	1646.69	1469.09	1445.6	2013.35	1544.2	2102.08
TGME49_036860_20_1608	TGME49_236860	236860	277.291	292.867	76.8487	11.7616	49.886	8.17038	69.8578
TGME49_036860_32_536	TGME49_236860	236860	1689.81	75.8542	1.28081	1.06923	0	0	26.9905
TGME49_036870_1_822	TGME49_236870	GRA42	645.26	1096.12	207.492	151.831	218.731	106.215	71.4454
TGME49_036870_15_822	TGME49_236870	GRA42	382.425	10462.9	12418.8	10214.4	10330.2	11160.7	10252.4
TGME49_036870_23_822	TGME49_236870	GRA42	873.27	455.125	449.565	42.7694	263.501	294.134	216.718
TGME49_036890_1_1712	TGME49_236890	GRA37	955.844	3436.55	1551.06	1888.27	1777.99	6503.63	1842.5
TGME49_036890_44_1284	TGME49_236890	GRA37	1115.74	12375.8	13123.2	13600.7	15487.7	14273.7	15551.3
TGME49_036890_48_1284	TGME49_236890	GRA37	448.572	894.175	93.4993	36.354	33.2574	24.5112	278.637
TGME49_037180_26_902	TGME49_237180	237180	642.413	1477.4	2525.76	2141.68	2869.09	1127.51	2009.2
TGME49_037180_34_902	TGME49_237180	237180	620.51	435.534	199.807	289.762	619.098	539.245	229.419
TGME49_037180_41_902	TGME49_237180	237180	4555.59	10280	10829.3	10508.4	11833.2	11299.6	8953.7
TGME49_037230_36_3252	TGME49_237230	MYR3	2172.33	5518.27	1918.66	2079.66	2061.96	1299.09	1501.94
TGME49_037230_67_2439	TGME49_237230	MYR3	164.272	2159.58	660.899	902.434	1181.92	1258.24	806.54
TGME49_037230_75_2439	TGME49_237230	MYR3	1543.72	902.715	207.492	143.277	110.005	89.8742	74.6208
TGME49_037500_0_698	TGME49_237500	PPM3A	2319.08	1686.88	498.236	907.78	546.188	874.231	434.229
TGME49_037500_18_698	TGME49_237500	PPM3A	1790.78	4693.41	16202.3	16999.8	21830.9	22730	14872.6
TGME49_037500_22_1745	TGME49_237500	PPM3A	3729.63	27546.1	143497	129415	130227	132148	117390
TGME49_037500_9_1396	TGME49_237500	PPM3A	908.315	224.548	78.1295	36.354	102.33	57.1927	3117.4
TGME49_037800_18_402	TGME49_237800	GRA11B	583.494	1934.53	4963.15	2185.51	3437.02	3202.79	2417.24
TGME49_037800_2_804	TGME49_237800	GRA11B	1198.75	145.68	35.8627	44.9078	38.3739	40.8519	17.4644
TGME49_037800_26_402	TGME49_237800	GRA11B	4690.73	12945.4	44547.9	40451.3	42053.9	41301.3	42686.3
TGME49_037800_34_804	TGME49_237800	GRA11B	1465.96	2908.58	11950	10966.1	11336.9	11397.7	9997.6
TGME49_037800_7_804	TGME49_237800	GRA11B	2593.75	2475.06	5693.21	5579.26	6980.21	5555.86	4381.99
TGME49_037880_28_1437	TGME49_237880	GRA13	845.453	1629.11	2950.99	2897.62	3960.18	4477.37	3598.47
TGME49_037880_47_1437	TGME49_237880	GRA13	712.064	973.546	217.738	353.917	249.43	343.156	419.94
TGME49_039010_13_3185	TGME49_239010	HCE1_TEEGR	1985.5	6242.15	4557.13	3170.28	4433.46	3652.16	5052.78
TGME49_039010_49_2548	TGME49_239010	HCE1_TEEGR	5426.67	8989.98	10707.6	13213.6	11959.9	10237.5	11703.6
TGME49_039010_62_2548	TGME49_239010	HCE1_TEEGR	2248.55	1737.61	773.611	879.98	463.045	490.223	706.516
TGME49_039010_70_2548	TGME49_239010	HCE1_TEEGR	2436.92	3492.31	3187.94	3623.63	3338.53	4812.36	4003.33
TGME49_039010_77_2548	TGME49_239010	HCE1_TEEGR	1973.24	4228.75	6735.79	7072.98	6822.87	6135.96	8052.69
TGME49_039600_18_2292	TGME49_239600	ROP23	1387.77	3197.93	3209.72	2630.32	3778.55	2540.99	3455.58
TGME49_039600_64_1719	TGME49_239600	ROP23	1209.7	4408.08	19008.5	17487.3	17685.2	17059.8	17587.5
TGME49_039600_68_1719	TGME49_239600	ROP23	502.891	149.197	225.423	278.001	94.6555	424.86	0.793838
TGME49_039740_10_2308	TGME49_239740	GRA14	1161.07	1586.41	847.898	552.794	1432.62	866.061	568.388
TGME49_039740_15_2308	TGME49_239740	GRA14	2005.43	817.819	408.579	444.801	401.646	580.097	621.575
TGME49_039740_18_2308	TGME49_239740	GRA14	865.385	1336.74	6392.53	4534.62	3531.67	4485.54	3762
TGME49_039740_39_1731	TGME49_239740	GRA14	2469.12	2206.8	1051.55	1059.61	1417.27	1184.71	1396.36
TGME49_039740_48_1731	TGME49_239740	GRA14	1494.66	22441.3	89052.3	79056	83552.7	78885.1	86519.6
TGME49_040060_25_664	TGME49_240060	IST	353.294	183.356	92.2185	4.27694	53.7234	653.631	47.6303
TGME49_040060_57_1328	TGME49_240060	IST	887.945	802.246	2231.17	2175.89	2029.98	3374.37	2152.89
TGME49_040060_59_664	TGME49_240060	IST	2283.82	29695.7	47930.6	40919.6	50874.8	42371.6	44687.5
TGME49_040060_85_1328	TGME49_240060	IST	164.71	32.1501	21.7738	13.9	63.9564	65.3631	40.4857
TGME49_040060_88_664	TGME49_240060	IST	2798.76	967.518	222.861	85.5387	285.246	81.7038	102.405
TGME49_040090_62_1978	TGME49_240090	ROP34_WNG2	804.057	2257.04	1677.86	2184.45	1918.69	2042.6	2061.6
TGME49_040090_69_1978	TGME49_240090	ROP34_WNG2	447.477	938.382	3921.85	5168.68	5025.7	4648.95	3361.9
TGME49_040090_73_1978	TGME49_240090	ROP34_WNG2	527.204	277.797	663.461	260.893	608.865	571.927	498.53
TGME49_040090_78_1978	TGME49_240090	ROP34_WNG2	14953.3	27959.6	46064.4	48465.2	45109.8	41383	44551
TGME49_041000_23_608	TGME49_241000	ROP51	1018.71	47.2205	1.28081	81.2618	79.306	98.0446	26.1967
TGME49_041000_28_608	TGME49_241000	ROP51	342.781	309.445	1.28081	165.731	2.55826	8.17038	3.17535
TGME49_041610_21_910	TGME49_241610	GRA21	1182.32	1585.4	7225.06	5567.5	6419.95	7214.45	5752.95
TGME49_041610_31_910	TGME49_241610	GRA21	3474.46	13810.5	75004.4	72959.2	80490.5	95462.8	90373.7
TGME49_041610_38_1365	TGME49_241610	GRA21	910.286	945.917	708.289	526.063	464.324	359.497	361.99
TGME49_041610_40_910	TGME49_241610	GRA21	1769.32	2481.08	2419.45	2317.03	1957.07	1993.57	2336.27
TGME49_041610_6_910	TGME49_241610	GRA21	1315.93	13291.6	24185.6	25901.1	26320.6	24404.9	25003.5
TGME49_042110_17_521	TGME49_242110	ROP38	646.794	1594.95	3257.11	3503.88	4182.75	3791.06	3552.43
TGME49_042110_20_521	TGME49_242110	ROP38	3661.95	64.3002	30.7395	39.5617	0	0	32.5474
TGME49_042110_28_1042	TGME49_242110	ROP38	971.833	222.539	7.68487	2.13847	0	0	1.58768
TGME49_042110_33_521	TGME49_242110	ROP38	793.981	905.729	1478.06	1325.85	1334.13	1405.31	2728.42
TGME49_042110_46_521	TGME49_242110	ROP38	1680.61	392.332	0	14.9693	3.83739	0	73.827
TGME49_042120_0_834	TGME49_242118	242118	3204.18	3679.18	4441.86	4117.62	3077.58	3055.72	4590.77
TGME49_042120_1_1251	TGME49_242118	242118	3796.87	4745.66	3838.59	3636.47	5487.46	3782.89	3220.6
TGME49_042120_12_834	TGME49_242118	242118	2689.24	5820.68	12760.7	13963.1	12744	11708.2	13602.4
TGME49_042120_2_834	TGME49_242118	242118	1256.57	1293.04	7282.7	7370.23	9653.59	4992.11	9007.68
TGME49_042230_25_904	TGME49_242230	ROP29	1957.46	1032.32	671.146	1063.89	1340.53	1348.11	1303.48
TGME49_042230_27_904	TGME49_242230	ROP29	1421.06	431.515	1.28081	99.4388	61.3982	16.3408	51.5995
TGME49_042230_30_904	TGME49_242230	ROP29	2703.48	358.675	325.326	258.755	753.407	482.053	838.293
TGME49_042230_47_452	TGME49_242230	ROP29	2314.48	1834.06	11363.4	11190.6	12562.3	11062.7	11266.9
TGME49_042230_52_452	TGME49_242230	ROP29	4374.89	677.162	1048.99	977.28	1469.72	1143.85	1093.91
TGME49_042240_15_1386	TGME49_242240	ROP19A	2565.27	4831.06	7727.14	5901.1	5813.64	7010.19	6734.92
TGME49_042240_17_924	TGME49_242240	ROP19A	3051.52	11988	58110.4	52501.5	56526	53058.5	55810.8
TGME49_042240_2_1386	TGME49_242240	ROP19A	726.082	159.244	0	0	19.1869	49.0223	0.793838
TGME49_043690_50_1710	TGME49_243690	243690	838.006	627.43	1078.44	592.356	878.762	955.935	1206.63
TGME49_043730_28_1586	TGME49_243730	ROP9	1983.31	335.064	195.964	1716.12	37.0947	261.452	90.4976
TGME49_043730_37_1586	TGME49_243730	ROP9	2413.05	2414.78	3677.21	4477.95	4836.39	3962.64	4069.21
TGME49_043730_50_1586	TGME49_243730	ROP9	856.186	127.093	44.8284	1.06923	103.609	0	21.4336
TGME49_043730_7_1586	TGME49_243730	ROP9	617.225	296.886	148.574	4.27694	144.542	138.897	26.9905
TGME49_044250_39_3345	TGME49_244250	244250	923.866	1776.29	3903.92	2217.59	3600.75	4166.9	2081.44
TGME49_044250_41_2676	TGME49_244250	244250	548.23	176.323	1.28081	104.785	29.42	0	0.793838
TGME49_044250_54_3345	TGME49_244250	244250	308.393	239.116	439.319	57.7386	124.076	653.631	345.32
TGME49_044530_1_2480	TGME49_244530	GRA47	2752.1	2182.69	4762.06	4654.38	5470.83	3709.35	5121.84
TGME49_044530_11_2480	TGME49_244530	GRA47	1076.09	6569.68	14423.2	12809.4	12529.1	11430.4	13016.6
TGME49_046130_0_1449	TGME49_246130	246130	487.34	2546.39	7923.1	8235.24	6230.64	5604.88	7778.03
TGME49_046130_9_1449	TGME49_246130	246130	314.088	435.031	2082.6	1768.51	1065.51	1405.31	1176.47
TGME49_046180_22_2068	TGME49_246178;TGME49_246182	246178/246182	260.207	247.656	156.259	315.424	619.098	751.675	244.502
TGME49_046180_27_2068	TGME49_246178;TGME49_246182	246178/246182	968.986	1689.89	3144.39	2697.68	2903.62	2949.51	3091.21
TGME49_046180_40_2068	TGME49_246178;TGME49_246182	246178/246182	1186.04	1230.24	1387.12	703.556	982.371	800.698	1492.42
TGME49_046180_47_2068	TGME49_246178;TGME49_246182	246178/246182	1695.94	3267.26	4014.07	1743.92	2237.2	4126.04	2755.41
TGME49_046180_49_2068	TGME49_246178;TGME49_246182	246178/246182	447.696	323.511	8.96569	1.06923	1.27913	0	0
TGME49_046710_14_2155	TGME49_246710	246710	395.567	25.6196	1.28081	0	35.8156	32.6815	0
TGME49_046710_15_1724	TGME49_246710	246710	1146.4	1562.29	964.452	1397.49	1412.16	1421.65	869.253
TGME49_046710_19_1724	TGME49_246710	246710	201.507	400.872	151.136	222.401	236.639	171.578	225.45
TGME49_046710_8_2155	TGME49_246710	246710	315.84	154.22	11.5273	8.55387	38.3739	32.6815	51.5995
TGME49_047220_42_3480	TGME49_247220	247220	284.081	1356.84	441.88	876.772	695.846	1266.41	848.613
TGME49_047220_47_3480	TGME49_247220	247220	147.188	816.312	0	37.4232	94.6555	0	80.1777
TGME49_047520_3_2305	TGME49_247520	WIP	1637.24	711.824	192.122	143.277	266.059	8.17038	195.284
TGME49_047520_77_1844	TGME49_247520	WIP	760.032	3593.78	10072.3	8558.15	8510.04	8725.97	10100.8
TGME49_047530_21_1266	TGME49_247530	247530	1464.21	10387	46734.3	42183.4	50088.1	44267.1	44783.6
TGME49_047530_28_1266	TGME49_247530	247530	832.968	2586.58	2074.92	2185.51	2113.12	2402.09	1146.3
TGME49_047530_33_1266	TGME49_247530	247530	6004.69	16381	85390.5	67192.8	80113.1	70118.2	64501.7
TGME49_047530_42_1266	TGME49_247530	247530	2165.54	3483.77	13355	12536.8	11042.7	10621.5	9236.31
TGME49_047530_49_1266	TGME49_247530	247530	994.393	7195.1	32035.7	30504.2	32035.8	27084.8	27692.3
TGME49_048990_20_1683	TGME49_248990	248990	1145.74	457.134	307.395	531.409	223.848	187.919	344.526
TGME49_049990_38_5445	TGME49_249990	GRA70	489.75	6135.15	12877.3	10206.9	9697.08	11781.7	10281.8
TGME49_049990_64_5445	TGME49_249990	GRA70	482.741	391.83	6.40406	0	66.5147	89.8742	0
TGME49_049990_80_5445	TGME49_249990	GRA70	1551.6	370.731	0	2.13847	63.9564	57.1927	0.793838
TGME49_051540_34_580	TGME49_251540	GRA9	1262.48	9462.18	56781	56514.4	56277.8	52527.4	50608.8
TGME49_051540_40_580	TGME49_251540	GRA9	519.318	1596.45	1805.95	814.756	2005.67	2483.8	1848.85
TGME49_051540_45_580	TGME49_251540	GRA9	3000.04	3406.41	10712.7	9870.1	9868.48	8252.09	8521.06
TGME49_051540_52_580	TGME49_251540	GRA9	3035.97	2737.78	3371.1	1982.36	1706.36	2442.95	1740.89
TGME49_051540_59_580	TGME49_251540	GRA9	906.124	216.511	1.28081	0	47.3278	16.3408	10.3199
TGME49_052360_12_477	TGME49_252360	ROP24	2033.25	4778.81	5326.9	4340.02	5710.03	5286.24	5099.62
TGME49_052360_15_954	TGME49_252360	ROP24	1781.15	30034.7	100212	92147.7	110303	100798	93446.7
TGME49_052360_21_954	TGME49_252360	ROP24	960.444	100.469	135.766	37.4232	30.6991	187.919	87.3222
TGME49_052360_40_954	TGME49_252360	ROP24	1429.6	335.567	102.465	34.2155	76.7477	106.215	38.1042
TGME49_052360_51_954	TGME49_252360	ROP24	1799.33	2524.29	10172.2	6655.98	8022.7	6560.82	6710.31
TGME49_052500_15_1852	TGME49_252500	252500	880.936	10.0469	0	130.447	0	8.17038	11.1137
TGME49_052500_39_1389	TGME49_252500	252500	1677.55	439.552	1070.76	666.133	1109	1127.51	1165.35
TGME49_052500_5_1852	TGME49_252500	252500	2889.22	921.804	2050.58	1352.58	1614.26	2353.07	2088.59
TGME49_052500_51_1389	TGME49_252500	252500	1472.75	580.209	0	56.6694	14.0704	8.17038	86.5284
TGME49_053130_18_546	TGME49_253130	253130	546.697	165.272	15.3697	0	7.67477	0	73.827
TGME49_053330_17_2370	TGME49_253330	BPK1	477.703	1839.59	8144.68	7004.55	7688.84	7851.74	7548.61
TGME49_053330_2_1896	TGME49_253330	BPK1	898.896	3642.51	3304.5	2734.03	2182.19	1503.35	1485.27
TGME49_053330_3_1896	TGME49_253330	BPK1	4941.3	2208.81	4952.9	4684.31	4016.46	4068.85	3698.49
TGME49_053370_29_10318	TGME49_253370	RON4L1	847.643	140.154	14.0889	6.41541	1.27913	16.3408	0
TGME49_053370_31_3685	TGME49_253370	RON4L1	1570.44	590.758	253.601	440.524	280.129	392.178	109.55
TGME49_053370_31_5896	TGME49_253370	RON4L1	2569.21	5684.04	10338.7	8619.1	9180.31	8636.1	10909.7
TGME49_053370_57_3685	TGME49_253370	RON4L1	919.923	1742.13	2794.73	3277.2	2137.42	2500.14	2853.85
TGME49_054000_7_2455	TGME49_254000	GRA48	1704.92	206.966	244.635	203.154	631.89	653.631	447.725
TGME49_054070_10_996	TGME49_254070	254070	583.932	941.898	156.259	764.502	616.54	130.726	659.68
TGME49_054070_29_664	TGME49_254070	254070	535.746	36.6712	0	404.171	25.5826	163.408	101.611
TGME49_054070_3_996	TGME49_254070	254070	633.652	410.919	1165.54	655.441	1433.9	718.994	1790.9
TGME49_054070_6_996	TGME49_254070	254070	530.489	131.615	74.2871	131.516	63.9564	89.8742	103.199
TGME49_054080_29_922	TGME49_254080	254080	474.856	64.3002	151.136	81.2618	57.5608	98.0446	53.1872
TGME49_054080_36_461	TGME49_254080	254080	219.686	1071.5	821.001	1188.99	1146.1	1862.85	989.122
TGME49_054470_4_899	TGME49_254470	MYR1	1486.11	5839.77	3956.43	3602.25	3573.89	3603.14	3619.9
TGME49_054470_56_1798	TGME49_254470	MYR1	1483.49	1160.42	213.896	249.132	246.872	24.5112	222.275
TGME49_054470_89_0	TGME49_254470	MYR1	2600.53	17069.7	66680.4	66506.4	64694.5	61710.9	51189.1
TGME49_054470_91_1798	TGME49_254470	MYR1	3034.21	4882.3	4475.16	6917.95	6104	5008.45	5351.26
TGME49_054720_25_842	TGME49_254720	GRA8	360.084	754.021	2053.14	1347.24	1337.97	849.72	1079.62
TGME49_054720_38_842	TGME49_254720	GRA8	958.034	1900.88	4404.71	4273.73	4597.19	3913.61	3364.29
TGME49_054720_53_842	TGME49_254720	GRA8	1977.4	5333.91	22062	18607.9	16155.4	18220	17050.1
TGME49_054720_9_842	TGME49_254720	GRA8	3378.09	10818	41035.9	33705.5	32588.4	32183.1	30102.3
TGME49_054880_1_1360	TGME49_254880	254880	161.644	120.061	0	4.27694	2.55826	24.5112	11.9076
TGME49_054880_21_3060	TGME49_254880	254880	2380.85	1502.52	457.25	528.202	918.415	1078.49	630.308
TGME49_054880_25_4080	TGME49_254880	254880	249.474	2637.31	3259.67	3517.78	3793.9	2949.51	4639.98
TGME49_054880_29_1020	TGME49_254880	254880	431.05	655.059	113.992	323.978	269.896	236.941	83.353
TGME49_058230_2_1960	TGME49_258230	ROP20	1035.13	1758.71	1237.26	2513.77	1124.35	1854.68	1606.73
TGME49_058230_35_980	TGME49_258230	ROP20	4006.7	2726.73	6551.35	5651.97	6870.2	4346.64	5169.47
TGME49_058230_38_1470	TGME49_258230	ROP20	2170.8	177.328	14.0889	9.62311	0	8.17038	124.633
TGME49_058230_47_1470	TGME49_258230	ROP20	1821.89	2894.52	678.83	1325.85	1416	947.765	1244.74
TGME49_058230_8_1470	TGME49_258230	ROP20	2203.22	5023.46	767.206	921.68	1149.94	955.935	1227.27
TGME49_058360_18_3340	TGME49_258360	258360	1331.04	2987.45	1206.53	2453.89	1412.16	1511.52	2315.63
TGME49_058360_3_3340	TGME49_258360	258360	2462.98	1145.85	795.384	265.17	244.314	473.882	860.521
TGME49_058360_3_4008	TGME49_258360	258360	2323.24	1718.52	929.87	1424.22	718.87	400.349	931.966
TGME49_058360_55_3340	TGME49_258360	258360	2663.62	383.792	591.735	1154.77	917.135	825.209	885.13
TGME49_058370_1_2200	TGME49_258370	ROP28	1160.64	324.013	1270.57	875.703	773.873	906.913	959.75
TGME49_058370_13_2200	TGME49_258370	ROP28	919.047	2024.45	1206.53	472.602	1005.4	2132.47	1296.34
TGME49_058370_25_2200	TGME49_258370	ROP28	2243.96	817.316	263.847	296.178	179.078	359.497	215.924
TGME49_058460_10_1455	TGME49_258462	258462	965.043	4535.68	24373.9	21206.1	21939.6	19012.5	30473.1
TGME49_058580_21_2284	TGME49_258580	ROP17	2300.46	1281.48	590.454	279.07	404.205	400.349	228.625
TGME49_058580_39_1713	TGME49_258580	ROP17	1875.99	3423.99	2661.53	2364.08	2728.38	1936.38	2000.47
TGME49_058580_52_1713	TGME49_258580	ROP17	1591.91	5157.58	3861.65	4412.73	3502.25	3676.67	2804.63
TGME49_058580_66_2284	TGME49_258580	ROP17	876.117	1818.49	4917.04	4204.23	4497.42	4256.77	3592.91
TGME49_058660_3_2895	TGME49_258660	ROP6	1219.56	87.9105	158.821	378.509	88.2599	220.6	8.73222
TGME49_058660_31_2316	TGME49_258660	ROP6	982.565	670.129	108.869	104.785	88.2599	539.245	271.493
TGME49_058660_39_2316	TGME49_258660	ROP6	1810.93	801.744	3068.83	2387.6	1963.46	3300.84	1473.36
TGME49_058660_48_2316	TGME49_258660	ROP6	1062.51	465.172	188.279	88.7464	93.3764	24.5112	88.116
TGME49_058660_64_2316	TGME49_258660	ROP6	268.311	166.276	19.2122	11.7616	48.6069	8.17038	37.3104
TGME49_058800_13_704	TGME49_258800	ROP31	602.769	2883.46	16970.8	19076.2	19745.9	20205.4	18822.7
TGME49_058800_15_704	TGME49_258800	ROP31	1228.97	2310.29	1166.82	1694.74	1106.45	1078.49	1267.76
TGME49_058800_32_352	TGME49_258800	ROP31	6253.29	2717.69	1429.39	1018.98	1491.46	1593.23	2409.3
TGME49_058800_8_704	TGME49_258800	ROP31	1281.32	443.069	1209.09	1365.41	1579.72	1625.91	1194.73
TGME49_058870_1_5466	TGME49_258870	CST7	1002.72	114.032	170.348	76.9849	2.55826	0	19.0521
TGME49_058870_10_5466	TGME49_258870	CST7	2214.61	525.453	455.969	826.518	1329.01	433.03	3719.13
TGME49_058870_17_5466	TGME49_258870	CST7	1791.22	195.915	8.96569	168.939	30.6991	57.1927	57.9502
TGME49_058870_38_4555	TGME49_258870	CST7	7535.27	918.79	210.053	284.416	995.162	212.43	415.177
TGME49_059830_96_0	TGME49_259830	DGK2	4695.77	560.618	1294.9	1458.44	1360.99	1168.37	2203.69
TGME49_060520_33_1748	TGME49_260520	CST6_GRA53	910.067	257.201	78.1295	120.823	20.4661	81.7038	40.4857
TGME49_060520_38_1311	TGME49_260520	CST6_GRA53	441.782	397.858	306.114	244.855	413.159	196.089	472.334
TGME49_061440_13_3091	TGME49_261440	ARO	399.948	33.6572	184.437	153.97	1.27913	57.1927	13.4952
TGME49_061440_7_2529	TGME49_261440	ARO	1622.57	1664.77	324.045	45.9771	67.7938	106.215	167.5
TGME49_061740_14_1308	TGME49_261740	ROP47	474.198	740.457	16.6506	42.7694	138.146	253.282	139.716
TGME49_061750_14_4200	TGME49_261750	RON10	463.466	120.563	1.28081	173.216	204.661	8.17038	165.912
TGME49_061750_18_4200	TGME49_261750	RON10	233.047	201.943	199.807	4.27694	19.1869	155.237	71.4454
TGME49_061750_26_3360	TGME49_261750	RON10	288.024	557.101	39.7052	13.9	21.7452	0	1.58768
TGME49_061750_31_5040	TGME49_261750	RON10	3913.4	1274.45	6512.93	5788.83	5614.1	4796.02	4029.52
TGME49_062050_11_1575	TGME49_262050	ROP39	1488.3	671.134	895.288	968.726	1523.44	727.164	841.468
TGME49_062050_14_1050	TGME49_262050	ROP39	2229.5	4094.62	7499.16	5287.36	5830.27	6691.55	6934.97
TGME49_062050_24_1050	TGME49_262050	ROP39	3752.41	3963.51	6603.87	3856.73	4783.94	3268.15	4257.35
TGME49_062050_29_1050	TGME49_262050	ROP39	1336.95	471.2	0	1.06923	2.55826	8.17038	10.3199
TGME49_062050_46_525	TGME49_262050	ROP39	1155.6	6377.28	7221.22	5285.22	5889.11	5604.88	4105.73
TGME49_062400_22_8372	TGME49_262400	262400	612.844	157.234	74.2871	5.34617	3.83739	0	0
TGME49_062400_28_7406	TGME49_262400	262400	1409.89	2216.35	3755.34	2654.91	5936.44	2704.4	2876.87
TGME49_062400_8_8050	TGME49_262400	262400	2027.99	227.563	113.992	53.4617	104.889	187.919	101.611
TGME49_062730_15_2865	TGME49_262730	ROP16	3132.12	1928.5	1364.06	1412.46	1276.57	1094.83	1711.52
TGME49_062730_35_2292	TGME49_262730	ROP16	1200.5	9702.8	26363	20969.8	27368.2	24731.8	29903.9
TGME49_062730_52_2292	TGME49_262730	ROP16	820.922	13141.9	38204.1	34088.3	30810.4	27779.3	29831.6
TGME49_062730_75_2865	TGME49_262730	ROP16	770.983	1963.17	1615.1	1147.29	1295.76	588.268	990.71
TGME49_062920_1_676	TGME49_262920	DEGP	578.894	252.68	17.9314	70.5695	37.0947	702.653	33.3412
TGME49_062920_15_676	TGME49_262920	DEGP	711.407	1310.12	4768.46	3398.03	5388.97	4518.22	6757.15
TGME49_063220_2_932	TGME49_263220	ROP21	2158.97	9066.33	52423.6	41702.3	49004.7	45533.6	43846.9
TGME49_063220_42_1864	TGME49_263220	ROP21	3986.77	2456.97	2641.03	3218.39	3266.9	3611.31	3529.4
TGME49_063220_50_1864	TGME49_263220	ROP21	1130.41	67.8167	1.28081	80.1926	0	16.3408	0
TGME49_063220_70_932	TGME49_263220	ROP21	4390.66	6533	14333.6	10599.3	11312.6	11855.2	10182.6
TGME49_063220_99_0	TGME49_263220	ROP21	1236.42	1639.66	4033.28	3666.4	3589.24	3202.79	3770.73
TGME49_064600_28_1311	TGME49_264600	264600	2126.99	2864.88	6334.9	6862.35	7499.53	5073.81	5696.58
TGME49_064600_5_1311	TGME49_264600	264600	385.492	378.266	0	41.7001	2.55826	0	5.55687
TGME49_064660_24_1824	TGME49_264660	CST1	1813.34	89.9199	0	17.1077	149.658	49.0223	39.6919
TGME49_064660_30_2128	TGME49_264660	CST1	5956.5	7825.54	27874.3	20689.7	27906.8	24315.1	24732.8
TGME49_066050_23_842	TGME49_266050	266050	1386.67	306.933	188.279	125.1	85.7016	171.578	184.17
TGME49_066050_30_842	TGME49_266050	266050	1232.48	1379.94	7610.59	4628.71	5945.39	4836.87	6062.54
TGME49_066050_33_842	TGME49_266050	266050	1356.01	1469.36	3861.65	3991.45	4363.11	3488.75	4085.89
TGME49_066430_16_480	TGME49_266435	266435	204.573	395.346	17.9314	39.5617	1.27913	0	94.4667
TGME49_066430_21_480	TGME49_266435	266435	1215.61	1757.71	1371.75	1072.44	894.111	972.276	1232.04
TGME49_066430_26_480	TGME49_266435	266435	306.203	4054.43	769.768	522.856	932.485	1086.66	754.146
TGME49_066440_15_1138	TGME49_266435	266435	2157.66	647.523	249.758	428.763	135.588	359.497	573.151
TGME49_068760_23_2152	TGME49_268760	268760	925.399	3619.4	12690.3	14299.9	13789	13129.8	13179.3
TGME49_068760_28_2152	TGME49_268760	268760	3569.52	5279.15	1657.37	2207.97	1426.23	2263.2	1605.93
TGME49_068760_7_2152	TGME49_268760	268760	7851.98	2108.34	6017.26	5540.77	5784.22	8276.6	5704.52
TGME49_068790_20_942	TGME49_268790	GRA58	706.589	380.276	83.2528	117.616	220.01	441.201	182.583
TGME49_068790_29_942	TGME49_268790	GRA58	560.277	2274.12	6840.82	5496.93	6702.64	8096.85	5409.21
TGME49_068790_9_942	TGME49_268790	GRA58	86.5166	270.764	0	60.9463	1.27913	8.17038	0
TGME49_068970_17_1269	TGME49_268970	268970	1177.06	740.96	479.024	223.47	280.129	612.779	400.094
TGME49_068970_20_1269	TGME49_268970	268970	3201.99	22194.6	125563	98182.4	114068	107244	98100.1
TGME49_068970_9_1269	TGME49_268970	268970	2478.32	1295.05	5210.34	4013.91	3701.8	4567.25	3203.14
TGME49_069460_14_1728	TGME49_269460	EFPP	1816.63	1031.32	3786.08	4203.16	4753.24	4060.68	2920.53
TGME49_069460_41_6048	TGME49_269460	EFPP	3704.88	6233.1	24168.9	22287.1	17231.1	18644.8	17516.8
TGME49_069460_5_5184	TGME49_269460	EFPP	1482.83	38.1783	1.28081	2.13847	0	0	0.793838
TGME49_069690_1_1502	TGME49_269690	GRA29	586.999	790.19	3167.45	1959.91	2493.02	3194.62	2579.18
TGME49_069690_14_2253	TGME49_269690	GRA29	5310.58	7206.15	24834.9	20413.8	24228	19576.2	18321.8
TGME49_069690_18_1502	TGME49_269690	GRA29	575.609	1002.18	2785.77	3159.59	2184.75	2745.25	1918.71
TGME49_069690_40_2253	TGME49_269690	GRA29	2918.13	10691.9	45326.7	36407.4	45256.9	39985.9	38659.1
TGME49_069690_9_2253	TGME49_269690	GRA29	1662.87	619.392	1016.96	1260.63	892.832	841.55	1350.32
TGME49_069880_18_771	TGME49_269885	TLN1	48.1864	344.609	57.6365	64.1541	81.8642	16.3408	189.727
TGME49_069880_3_771	TGME49_269885	TLN1	123.094	0	7.68487	4.27694	1.27913	8.17038	4.76303
TGME49_069880_7_771	TGME49_269885	TLN1	666.287	3593.28	27021.3	20986.9	25844.8	23980.1	22153.6
TGME49_069890_28_810	TGME49_269885	TLN1	307.736	4528.14	22583.3	19849.3	22407.8	19576.2	16798.4
TGME49_069890_55_0	TGME49_269885	TLN1	1416.24	44.2064	25.6162	60.9463	76.7477	245.112	163.531
TGME49_069920_0_6762	TGME49_269920	269920	2965.88	14042.1	60339.1	65668.1	61757.6	65118	56334.7
TGME49_069920_20_8232	TGME49_269920	269920	1390.4	1501.01	2299.06	2245.39	4631.73	2058.94	2724.45
TGME49_069920_25_8232	TGME49_269920	269920	1745.23	1764.74	3752.78	3956.17	3516.33	3635.82	4645.54
TGME49_069920_5_5880	TGME49_269920	269920	1419.75	305.426	0	1.06923	0	8.17038	0.793838
TGME49_069950_24_4930	TGME49_269950	GRA61	1382.29	436.538	29.4587	22.4539	5.11652	8.17038	7.14454
TGME49_069950_44_4930	TGME49_269950	GRA61	1239.92	706.298	15.3697	229.885	125.355	8.17038	132.571
TGME49_069950_76_4930	TGME49_269950	GRA61	508.367	372.238	741.59	1616.68	592.237	931.424	1156.62
TGME49_070200_70_1770	TGME49_270200	270200	521.728	104.488	285.621	6.41541	448.974	138.897	48.4241
TGME49_070240_1_1659	TGME49_270240	MAG1	1164.36	6344.12	22211.8	20861.8	26961.5	21218.5	20065.1
TGME49_070240_10_1659	TGME49_270240	MAG1	611.968	289.351	128.081	311.147	283.967	228.771	401.682
TGME49_070240_14_1659	TGME49_270240	MAG1	1318.99	1053.92	636.564	861.803	541.072	400.349	565.213
TGME49_070240_45_1659	TGME49_270240	MAG1	4116.44	2514.74	1125.83	563.486	963.184	718.994	1089.15
TGME49_070240_57_1106	TGME49_270240	MAG1	1811.37	28690.5	199875	166176	179778	145171	151598
TGME49_070250_22_1401	TGME49_270250	GRA1	2320.4	466.679	163.944	84.4695	101.051	0	165.912
TGME49_070320_34_2130	TGME49_270320	PPM3C	2116.04	2931.69	10746	10974.6	8517.72	9657.39	8001.1
TGME49_070320_68_3195	TGME49_270320	PPM3C	2812.77	372.74	193.403	241.647	94.6555	204.26	128.602
TGME49_070700_19_2584	TGME49_270700	MYR2	3363.63	407.402	198.526	674.687	708.637	163.408	449.312
TGME49_070700_2_2584	TGME49_270700	MYR2	1170.93	5841.78	1980.14	2332	2311.39	2467.46	3388.1
TGME49_070700_26_2584	TGME49_270700	MYR2	1341.55	2057.61	414.983	434.109	625.494	424.86	581.09
TGME49_070700_43_2584	TGME49_270700	MYR2	967.014	2472.54	800.508	840.418	1061.68	498.393	838.293
TGME49_070920_14_1040	TGME49_270920	ROP32	3863.9	2834.23	4727.48	2690.19	2200.1	3006.7	2594.26
TGME49_070920_28_520	TGME49_270920	ROP32	1741.5	3455.13	3442.82	3625.77	2801.29	3358.03	3765.17
TGME49_070920_38_520	TGME49_270920	ROP32	1199.4	193.403	0	9.62311	98.4929	0	50.8056
TGME49_070920_9_520	TGME49_270920	ROP32	2700.19	2538.35	3975.64	3250.47	3016.19	2688.06	2328.33
TGME49_071270_6_5028	TGME49_271270	271270	1880.37	1785.34	1844.37	3080.46	2707.92	1478.84	1937.76
TGME49_071270_9_5028	TGME49_271270	271270	230.2	160.248	67.883	274.793	116.401	8.17038	174.644
TGME49_072420_113_5300	TGME49_272420	LCAT	2384.57	4177.51	3496.62	2956.43	3109.56	1993.57	3408.74
TGME49_072420_32_4240	TGME49_272420	LCAT	508.805	283.825	101.184	319.701	230.243	106.215	205.604
TGME49_072420_67_3180	TGME49_272420	LCAT	213.992	118.051	0	38.4924	0	147.067	2.38151
TGME49_072420_95_5300	TGME49_272420	LCAT	3692.62	7959.16	36792.6	29023.3	32208.5	28923.2	27101.6
TGME49_072460_46_2550	TGME49_272460	GRA72	1266.65	201.441	26.8971	33.1463	71.6312	0	119.076
TGME49_073860_34_950	TGME49_273860	273860	1037.1	238.614	120.396	124.031	130.471	138.897	84.9407
TGME49_073980_1_882	TGME49_273980	273980	695.199	65.8073	0	67.3618	38.3739	0	56.3625
TGME49_073980_6_882	TGME49_273980	273980	252.322	468.186	309.957	407.378	144.542	253.282	297.689
TGME49_075440_24_2500	TGME49_275440	GRA6	817.198	966.011	298.429	263.032	239.197	384.008	297.689
TGME49_075440_27_2500	TGME49_275440	GRA6	566.848	913.767	2142.8	1786.69	1337.97	2679.89	1596.41
TGME49_075440_7_2500	TGME49_275440	GRA6	674.172	1357.84	495.674	251.27	319.782	465.712	812.096
TGME49_075460_19_1034	TGME49_275460	275460	1138.51	13103.2	94604.6	78199.5	93668.1	84514.5	81016.7
TGME49_075460_25_1034	TGME49_275460	275460	592.912	82.3847	88.376	41.7001	78.0269	32.6815	34.135
TGME49_075460_29_1034	TGME49_275460	275460	1017.83	4342.28	8901.64	7826.79	8817.04	6985.68	7319.98
TGME49_075460_34_1034	TGME49_275460	275460	37.8921	9.04222	67.883	9.62311	103.609	8.17038	118.282
TGME49_075460_47_1034	TGME49_275460	275460	1832.18	4802.42	24072.9	21062.8	26957.6	23310.1	24743.9
TGME49_075470_21_1480	TGME49_275470	GRA15	1555.55	1897.36	559.715	523.925	616.54	751.675	906.563
TGME49_075470_28_740	TGME49_275470	GRA15	2362.67	9962.52	43627	36182.9	40708.3	41963.1	33390.4
TGME49_075470_40_740	TGME49_275470	GRA15	891.011	2058.61	4003.82	3977.55	3692.85	4240.43	4992.45
TGME49_075860_26_674	TGME49_275860	GRA12B	917.733	160.248	1492.15	1437.05	635.727	1225.56	687.464
TGME49_075860_41_1348	TGME49_275860	GRA12B	1512.18	1953.62	3793.77	5232.83	3704.36	5702.93	4739.21
TGME49_075860_46_674	TGME49_275860	GRA12B	586.999	561.12	65.3214	2.13847	134.309	147.067	184.17
TGME49_075860_55_1348	TGME49_275860	GRA12B	2866.87	13351.3	31867.9	23899.5	26298.9	27044	25410.8
TGME49_076130_10_8736	TGME49_276130	CPC2	485.369	2722.21	9194.95	6247.54	8543.3	5858.17	5636.25
TGME49_076130_6_5616	TGME49_276130	CPC2	12432.1	6621.42	25011.7	21803.8	16770.7	18064.7	17439
TGME49_077230_2_978	TGME49_277230	277230	344.314	473.712	1834.12	618.017	1195.99	1560.54	960.544
TGME49_077270_12_930	TGME49_277270	NTPaseII	941.388	548.059	10.2465	106.923	248.151	163.408	288.957
TGME49_077270_29_930	TGME49_277270	NTPaseII	7602.07	33253.3	169195	145254	163049	153644	142956
TGME49_077270_51_930	TGME49_277270	NTPaseII	2838.4	572.172	111.431	188.185	182.915	596.438	379.455
TGME49_077270_7_1395	TGME49_277270	NTPaseII	4426.58	1034.33	11921.8	10528.7	11571	9322.41	8606.79
TGME49_077720_11_1432	TGME49_277720	277720	746.671	104.488	19.2122	2.13847	31.9782	32.6815	13.4952
TGME49_077720_67_716	TGME49_277720	277720	701.77	159.244	1.28081	160.385	63.9564	0	6.35071
TGME49_078510_3_2826	TGME49_278510	PPM3F	2170.8	628.937	79.4104	105.854	57.5608	40.8519	231.007
TGME49_078510_57_1884	TGME49_278510	PPM3F	3036.4	654.054	169.067	0	145.821	0	111.931
TGME49_078510_67_1884	TGME49_278510	PPM3F	1295.12	794.711	62.7598	82.331	175.241	147.067	137.334
TGME49_078510_7_2826	TGME49_278510	PPM3F	691.695	175.821	3.84244	165.731	21.7452	0	151.623
TGME49_079350_24_972	TGME49_279350	279350	585.027	877.095	572.523	102.646	291.641	285.963	310.391
TGME49_079350_31_972	TGME49_279350	279350	487.559	553.585	257.443	377.44	452.812	171.578	415.971
TGME49_079350_35_972	TGME49_279350	279350	581.961	4409.59	4422.64	3247.26	4562.65	2565.5	3770.73
TGME49_079350_45_972	TGME49_279350	279350	763.317	4007.71	16779.9	14679.5	18629.2	16904.5	15424.3
TGME49_079420_30_507	TGME49_279420	279420	906.781	2700.11	17320.4	13751.4	19997.9	18604	15560.8
TGME49_079420_54_1014	TGME49_279420	279420	1327.76	980.579	2.56162	48.1155	2.55826	16.3408	160.355
TGME49_080380_31_570	TGME49_280380	280380	129.884	576.19	1406.33	929.165	1662.87	1217.39	1140.75
TGME49_080380_41_1140	TGME49_280380	280380	2355.22	2660.92	3324.99	3975.41	3145.38	2573.67	3607.99
TGME49_080380_43_570	TGME49_280380	280380	866.699	2177.67	20198.4	20936.7	19386.5	20050.1	16481.7
TGME49_080380_7_1710	TGME49_280380	280380	4031.45	2141.5	5310.25	5022.19	4526.84	4510.05	3926.32
TGME49_080480_1_942	TGME49_280480	280480	579.771	3097.97	2758.87	2220.8	2846.06	2818.78	3501.62
TGME49_080480_2_1256	TGME49_280480	280480	364.465	788.18	800.508	813.687	1030.98	784.357	782.724
TGME49_080480_4_942	TGME49_280480	280480	185.08	114.535	8.96569	28.8693	14.0704	0	7.14454
TGME49_080670_1_1872	TGME49_280670	280670	933.284	1401.54	57.6365	96.2311	35.8156	0	202.429
TGME49_080670_33_1248	TGME49_280670	280670	1362.36	1687.38	3471	2200.48	3078.86	2116.13	2310.86
TGME49_080670_42_1248	TGME49_280670	280670	853.995	322.004	322.765	343.224	177.799	73.5335	377.867
TGME49_081670_10_963	TGME49_281675	ROP45	577.58	1871.74	1100.22	804.064	808.409	735.335	1184.41
TGME49_081780_14_753	TGME49_281675	ROP45	1061.64	496.317	1941.71	1141.94	1134.59	882.402	1628.96
TGME49_081790_105_1832	TGME49_281675	ROP45	1177.72	137.14	79.4104	148.624	107.447	89.8742	90.4976
TGME49_081790_14_1832	TGME49_281675	ROP45	2518.62	5962.34	5110.44	3417.27	4572.89	3161.94	2947.52
TGME49_081790_30_1832	TGME49_281675	ROP45	1606.58	466.679	138.328	190.324	33.2574	16.3408	110.344
TGME49_081790_42_1832	TGME49_281675	ROP45	1161.73	2254.02	1827.72	1445.6	1375.06	1282.75	1537.66
TGME49_081790_76_1832	TGME49_281675	ROP45	876.993	317.482	73.0063	449.078	66.5147	24.5112	365.166
TGME49_082060_22_2740	TGME49_282055	PP2CHN	1539.34	1627.1	1545.94	1284.15	1376.34	1086.66	1096.29
TGME49_082060_24_2740	TGME49_282055	PP2CHN	614.596	1867.72	604.543	689.656	624.215	1299.09	657.298
TGME49_082170_30_1305	TGME49_282170	282170	684.248	447.59	3827.07	3540.23	3964.02	3758.38	3603.23
TGME49_085290_10_930	TGME49_285290	285290	1716.09	919.795	1234.7	538.894	840.388	669.972	852.582
TGME49_085290_17_930	TGME49_285290	285290	298.756	60.2815	8.96569	0	7.67477	0	78.59
TGME49_085290_27_930	TGME49_285290	285290	1702.51	221.032	1027.21	977.28	755.965	604.608	592.203
TGME49_085290_30_930	TGME49_285290	285290	691.476	312.459	740.309	1892.54	1082.14	81.7038	605.699
TGME49_085290_48_930	TGME49_285290	285290	7006.31	15923.9	12922.1	13858.3	12893.6	11160.7	15206
TGME49_086450_14_872	TGME49_286450	GRA5	1048.93	3634.97	6042.87	6454.97	5822.59	4722.48	4982.92
TGME49_086450_26_872	TGME49_286450	GRA5	663.659	828.87	2073.63	1820.91	1318.78	2263.2	1434.47
TGME49_086450_27_872	TGME49_286450	GRA5	312.117	4816.49	20398.2	14527.7	19687.1	17950.3	17871.7
TGME49_086450_34_872	TGME49_286450	GRA5	2929.08	1396.02	2149.2	2833.47	1876.48	2467.46	2138.6
TGME49_088000_2_1910	TGME49_288000	288000	962.853	1875.26	5036.15	4326.12	4402.76	7394.2	4863.85
TGME49_088000_23_1528	TGME49_288000	288000	677.239	639.988	70.4447	60.9463	324.899	138.897	190.521
TGME49_088000_29_1528	TGME49_288000	288000	265.025	147.69	78.1295	0	90.8182	0	0.793838
TGME49_088000_8_1910	TGME49_288000	288000	1030.75	683.19	1223.18	1414.6	1284.25	1666.76	1030.4
TGME49_088650_13_1860	TGME49_288650	GRA12	891.887	1327.2	6.40406	2.13847	1.27913	32.6815	19.0521
TGME49_088650_18_1395	TGME49_288650	GRA12	2167.73	5562.97	2287.53	1557.87	1449.25	1258.24	1386.84
TGME49_088650_31_1860	TGME49_288650	GRA12	806.466	417.449	29.4587	1.06923	61.3982	24.5112	18.2583
TGME49_088650_6_1395	TGME49_288650	GRA12	2985.81	1040.36	244.635	149.693	21.7452	106.215	92.0852
TGME49_088840_22_1344	TGME49_288840	GRA18	3516.08	9528.99	21192.3	16201	20388	20703.8	16342
TGME49_088840_33_1344	TGME49_288840	GRA18	475.732	2012.9	564.838	505.748	570.491	833.379	798.601
TGME49_088840_72_672	TGME49_288840	GRA18	2293.24	327.027	94.7801	151.831	113.842	155.237	100.817
TGME49_088840_9_1344	TGME49_288840	GRA18	4140.97	842.434	390.648	225.608	93.3764	0	46.0426
TGME49_089540_48_1718	TGME49_289540	SFP1	1575.26	134.126	0	111.2	30.6991	408.519	42.0734
TGME49_089540_49_2577	TGME49_289540	SFP1	5931.31	8150.56	6479.63	6524.47	6444.25	6135.96	7244.57
TGME49_089540_5_2577	TGME49_289540	SFP1	881.374	586.237	435.476	378.509	610.144	449.371	766.054
TGME49_089540_93_1718	TGME49_289540	SFP1	1335.64	330.041	248.478	80.1926	71.6312	16.3408	25.4028
TGME49_090700_16_1905	TGME49_290700	GRA25	5239.62	11981.9	29716.1	25275.6	24981.4	22019.2	21413
TGME49_090700_32_1270	TGME49_290700	GRA25	2788.68	901.208	709.57	754.879	789.223	310.475	304.04
TGME49_090700_44_1270	TGME49_290700	GRA25	4309.62	12316.5	22204.2	18479.6	19096.1	16757.5	13912
TGME49_090700_56_1270	TGME49_290700	GRA25	2024.71	4515.58	2314.43	2275.33	1627.05	2451.12	1961.57
TGME49_091630_20_867	TGME49_291630	291630	499.168	331.548	154.978	792.303	390.134	261.452	550.13
TGME49_091630_43_578	TGME49_291630	291630	545.383	431.013	663.461	350.709	1112.84	596.438	352.464
TGME49_091630_9_867	TGME49_291630	291630	672.858	318.989	34.5819	132.585	29.42	114.385	86.5284
TGME49_091960_12_1010	TGME49_291960	ROP40	1174	18579.3	8081.92	8469.4	8625.17	8015.15	9442.71
TGME49_091960_23_1515	TGME49_291960	ROP40	1117.27	124.582	1.28081	0	2.55826	0	43.6611
TGME49_091960_3_1515	TGME49_291960	ROP40	592.255	481.247	144.732	171.077	273.734	163.408	128.602
TGME49_091960_32_1010	TGME49_291960	ROP40	880.06	114.032	23.0546	26.7309	7.67477	130.726	1.58768
TGME49_091960_9_1515	TGME49_291960	ROP40	1642.72	13458.8	17718.8	14801.4	15858.6	17786.9	17552.6
TGME49_094630_22_1276	TGME49_294630	294630	883.564	3771.11	20532.7	16357.1	17970.5	17141.5	20454
TGME49_094630_8_638	TGME49_294630	294630	234.361	370.229	1115.59	619.087	658.751	1004.96	639.04
TGME49_094970_62_853	TGME49_294970	294970	795.514	487.275	404.737	400.963	392.693	400.349	446.137
TGME49_094970_78_853	TGME49_294970	294970	3297.92	16678.9	42688.2	42306.4	47277.9	41873.2	42493.4
TGME49_094970_94_0	TGME49_294970	294970	653.145	2592.61	408.579	480.086	764.919	98.0446	178.614
TGME49_097880_23_1392	TGME49_297880	GRA23	1217.36	438.045	43.5476	86.608	0	0	6.35071
TGME49_097880_35_1856	TGME49_297880	GRA23	597.512	150.704	8.96569	1.06923	0	0	69.0639
TGME49_097880_38_1856	TGME49_297880	GRA23	907.219	738.95	94.7801	20.3154	214.894	16.3408	207.986
TGME49_097900_21_1626	TGME49_297900	GRA83	908.753	2174.65	1622.79	1960.98	2683.61	2067.11	2352.94
TGME49_097900_21_813	TGME49_297900	GRA83	236.99	93.9386	20.493	0	48.6069	0	39.6919
TGME49_097900_83_0	TGME49_297900	GRA83	483.617	596.284	161.382	136.862	138.146	179.748	69.8578
TGME49_097960_21_7843	TGME49_297960	RON6	3911.86	4576.87	7984.58	8983.71	7792.45	8423.67	8840.18
TGME49_097960_24_7161	TGME49_297960	RON6	4819.52	2878.44	1353.82	1418.87	1595.07	768.016	1143.13
TGME49_097960_8_7161	TGME49_297960	RON6	2712.24	414.937	7.68487	6.41541	2.55826	40.8519	4.76303
TGME49_099780_40_3464	TGME49_299780	299780	4512.22	99.4644	29.4587	70.5695	184.195	24.5112	5.55687
TGME49_099780_42_2598	TGME49_299780	299780	2063.69	420.966	243.354	137.931	88.2599	49.0223	488.21
TGME49_099780_52_2598	TGME49_299780	299780	234.799	146.183	83.2528	335.74	66.5147	8.17038	90.4976
TGME49_100220_106_5305	TGME49_300220	300220	1099.53	1963.17	723.659	1255.28	647.239	1397.14	941.492
TGME49_100220_55_6366	TGME49_300220	300220	763.974	724.382	49.9517	258.755	147.1	122.556	202.429
TGME49_104720_44_726	TGME49_304720	304720	820.922	55.258	266.409	89.8157	0	16.3408	15.8768
TGME49_104720_8_1452	TGME49_304720	304720	172.595	209.98	3.84244	2.13847	2.55826	0	1.58768
TGME49_104740_14_4482	TGME49_304740	ROP35_WNG1	3085.47	190.891	66.6022	168.939	106.168	73.5335	69.8578
TGME49_104740_43_3735	TGME49_304740	ROP35_WNG1	902.401	1031.32	1616.38	1314.09	1847.06	1478.84	2060.01
TGME49_104740_76_3735	TGME49_304740	ROP35_WNG1	802.742	2116.88	8820.95	9904.32	9799.41	11969.6	9829.3
TGME49_104950_20_3200	TGME49_304955	PPM11C	488.216	948.931	1649.69	1795.24	1504.26	1895.53	1662.3
TGME49_104950_25_3200	TGME49_304955	PPM11C	260.426	211.487	52.5133	88.7464	93.3764	0	155.592
TGME49_104950_37_3200	TGME49_304955	PPM11C	1543.28	4824.02	5510.05	5758.9	4223.68	4616.27	5422.71
TGME49_104960_1_10276	TGME49_304955	PPM11C	2682.67	6935.89	8531.49	6859.14	7422.79	7696.5	7845.5
TGME49_104960_16_10276	TGME49_304955	PPM11C	1494.88	621.401	37.1436	104.785	161.17	57.1927	2.38151
TGME49_104960_27_7707	TGME49_304955	PPM11C	484.712	828.368	1334.61	1424.22	1523.44	1348.11	1748.03
TGME49_104960_52_6973	TGME49_304955	PPM11C	1320.97	71.3331	7.68487	35.2847	62.6773	49.0223	1.58768
TGME49_104960_52_8441	TGME49_304955	PPM11C	1130.41	1431.68	5376.85	4137.94	4548.58	4657.12	4190.67
TGME49_105250_2_2274	TGME49_305250	305250	677.458	240.121	318.922	345.363	716.312	351.327	542.985
TGME49_105250_8_2274	TGME49_305250	305250	390.748	1604.99	5602.27	5147.29	3930.76	4183.24	3696.9
TGME49_105270_16_1676	TGME49_305270	305270	1412.74	103.483	0	1.06923	29.42	0	32.5474
TGME49_105270_80_0	TGME49_305270	305270	2262.79	37.1736	1.28081	0	0	8.17038	2.38151
TGME49_105590_12_744	TGME49_305590	305590	121.999	47.2205	0	81.2618	90.8182	0	8.73222
TGME49_105590_14_744	TGME49_305590	305590	610.435	93.4363	238.231	172.147	263.501	40.8519	172.263
TGME49_105590_35_372	TGME49_305590	305590	419.003	204.957	8.96569	11.7616	65.2356	0	49.218
TGME49_105590_6_744	TGME49_305590	305590	533.555	1409.08	9160.37	6954.3	8593.19	7647.48	5427.47
TGME49_106890_64_1472	TGME49_306890	306890	396.005	220.53	0	1.06923	129.192	0	159.561
TGME49_106890_73_736	TGME49_306890	306890	357.237	48.7275	21.7738	93.0234	24.3034	16.3408	66.6824
TGME49_106890_74_1472	TGME49_306890	306890	1587.96	377.262	70.4447	0	1.27913	16.3408	226.244
TGME49_108950_0_1554	TGME49_308950	308950	1033.38	8675.51	19303.1	16120.8	16172	16487.8	17469.2
TGME49_108950_28_518	TGME49_308950	308950	633.652	1079.04	206.211	377.44	149.658	147.067	234.976
TGME49_108950_3_1036	TGME49_308950	308950	1338.71	14249	89626.1	74307.5	74849.5	70649.3	77206.3
TGME49_108950_30_1036	TGME49_308950	308950	739.881	485.768	1310.27	1565.36	1407.04	972.276	1703.58
TGME49_108950_42_518	TGME49_308950	308950	6855.62	77670.2	258636	230744	239704	228763	227555
TGME49_108970_2_2644	TGME49_308970	GRA12D	1890.22	1256.37	2024.96	2267.85	2242.31	2614.52	2071.12
TGME49_108970_29_1983	TGME49_308970	GRA12D	715.35	1422.64	3358.29	2760.76	3128.75	2075.28	4194.64
TGME49_108970_41_1983	TGME49_308970	GRA12D	1301.03	3524.46	16799.1	12612.7	14310.9	13767.1	13703.2
TGME49_108970_49_1983	TGME49_308970	GRA12D	4570.92	5716.69	8858.1	10756.5	10275.2	8603.42	9507.8
TGME49_108970_59_1983	TGME49_308970	GRA12D	823.988	527.965	65.3214	1.06923	56.2817	81.7038	144.479
TGME49_109560_15_2391	TGME49_309560	309560	2038.72	175.319	304.833	25.6616	43.4904	0	2.38151
TGME49_109560_20_2391	TGME49_309560	309560	453.172	401.876	270.251	198.878	234.081	449.371	238.151
TGME49_109560_38_1594	TGME49_309560	309560	439.154	300.905	11.5273	133.654	44.7695	0	3.17535
TGME49_109560_42_1594	TGME49_309560	309560	472.665	1031.82	295.868	113.339	140.704	351.327	123.839
TGME49_109590_17_1935	TGME49_309590	ROP1	371.693	160.751	1.28081	2.13847	7.67477	0	35.7227
TGME49_109590_41_1935	TGME49_309590	ROP1	1968.85	4479.42	5641.98	6093.57	4393.81	4746.99	4631.25
TGME49_109590_51_1935	TGME49_309590	ROP1	7279.44	49010.8	112366	98458.3	101075	84212.2	87111
TGME49_109590_58_1935	TGME49_309590	ROP1	5477.92	9905.75	16069.1	16528.2	19126.8	19241.3	16345.1
TGME49_109590_85_1935	TGME49_309590	ROP1	3076.49	10527.7	28353.3	30344.9	24865	24756.3	20187.3
TGME49_109600_17_1485	TGME49_309600	GRA71	802.085	210.985	0	1.06923	1.27913	8.17038	0
TGME49_109600_24_1188	TGME49_309600	GRA71	713.159	520.932	74.2871	71.6387	167.566	187.919	122.251
TGME49_109600_26_891	TGME49_309600	GRA71	183.547	25.1173	21.7738	8.55387	16.6287	8.17038	11.9076
TGME49_109600_6_1485	TGME49_309600	GRA71	518.223	354.656	276.655	52.3925	2.55826	49.0223	42.8673
TGME49_109600_7_1188	TGME49_309600	GRA71	2335.95	223.544	193.403	109.062	245.593	16.3408	7.14454
TGME49_109760_0_1796	TGME49_309760	GRA55	1548.32	1208.64	495.674	934.511	1459.49	2042.6	1127.25
TGME49_109760_15_1796	TGME49_309760	GRA55	1735.81	28400.6	62446	67258	63859.2	58761.4	63453.9
TGME49_109760_16_1796	TGME49_309760	GRA55	1419.97	7396.03	20416.1	20108	26086.6	21161.3	16956.4
TGME49_109760_32_1347	TGME49_309760	GRA55	2203	18703.3	33425.4	31302.9	26286.1	25426.2	33248.3
TGME49_109760_38_1347	TGME49_309760	GRA55	13123.8	58958.8	240955	190441	203421	171072	171025
TGME49_110010_29_1894	TGME49_310010	RON1	2142.76	1734.6	1553.63	1503.34	1336.69	1413.48	1624.19
TGME49_110010_37_1894	TGME49_310010	RON1	2067.64	153.718	1.28081	1.06923	8.9539	0	42.8673
TGME49_110010_93_0	TGME49_310010	RON1	1278.69	1706.97	3363.41	2382.25	2129.75	2916.83	2351.35
TGME49_110740_13_1084	TGME49_310740	310740	771.202	1385.97	3455.63	3485.7	7.67477	122.556	3370.64
TGME49_110740_28_542	TGME49_310740	310740	581.961	2396.69	382.963	102.646	353.04	784.357	422.322
TGME49_110740_37_542	TGME49_310740	310740	703.084	740.457	1043.86	1301.26	1387.85	514.734	889.893
TGME49_110740_40_542	TGME49_310740	310740	1093.83	229.572	46.1092	55.6002	31.9782	196.089	207.986
TGME49_110740_41_542	TGME49_310740	310740	1620.6	131.112	14.0889	1.06923	34.5365	8.17038	11.9076
TGME49_110780_13_1732	TGME49_310780	GRA4	1687.4	2584.07	2474.53	2313.82	2899.79	4371.16	2701.43
TGME49_110780_18_1732	TGME49_310780	GRA4	2413.05	26018.5	41160.2	39580.9	36520.4	32787.8	34453.4
TGME49_110780_24_1732	TGME49_310780	GRA4	1396.75	10805.5	19263.4	19475	16005.7	15883.2	13611.1
TGME49_110780_29_1732	TGME49_310780	GRA4	1533.64	4003.69	3034.24	2599.31	2728.38	2132.47	2310.86
TGME49_110780_3_2165	TGME49_310780	GRA4	3356.62	9785.19	8660.85	8859.67	8640.52	9159	9595.92
TGME49_110790_19_1214	TGME49_310790	CST9	2351.72	5110.36	3409.52	3894.15	2642.68	2238.69	3373.02
TGME49_110790_30_1214	TGME49_310790	CST9	1055.5	117.549	0	0	75.4686	40.8519	7.14454
TGME49_111470_19_7371	TGME49_311470	RON5	2852.42	636.472	339.415	163.593	294.2	800.698	227.038
TGME49_112270_12_1101	TGME49_312270	ROP13	3502.28	6105.51	11086.7	11598	11663.1	9134.49	10024.6
TGME49_112270_13_1468	TGME49_312270	ROP13	2864.47	956.968	1698.36	865.01	1551.58	1446.16	781.137
TGME49_112270_24_1101	TGME49_312270	ROP13	1748.29	254.187	135.766	167.87	244.314	155.237	262.76
TGME49_112270_31_1101	TGME49_312270	ROP13	821.798	5381.63	8820.95	8259.83	9474.51	9927.02	6800.81
TGME49_112270_8_1468	TGME49_312270	ROP13	2328.72	3028.14	1598.45	2932.91	2944.55	3799.23	3273.79
TGME49_112420_21_3552	TGME49_312420	GRA38	1049.37	2897.53	708.289	1145.15	704.8	73.5335	600.142
TGME49_112420_27_4440	TGME49_312420	GRA38	1572.19	838.415	266.409	362.47	159.891	179.748	226.244
TGME49_112420_30_3552	TGME49_312420	GRA38	5451.42	9797.75	3351.89	2101.05	2603.03	3243.64	3016.59
TGME49_112420_50_4440	TGME49_312420	GRA38	411.556	1628.6	2769.12	1726.81	2092.65	1527.86	1382.07
TGME49_113330_19_6696	TGME49_313330	ROP27	1499.04	1096.12	516.167	313.286	764.919	1053.98	372.31
TGME49_113330_26_5580	TGME49_313330	ROP27	9994.09	5623.26	17606	17305.6	17692.9	14461.6	15028.9
TGME49_113330_51_6696	TGME49_313330	ROP27	2464.74	1523.11	197.245	168.939	303.154	16.3408	213.542
TGME49_113440_35_2396	TGME49_313440	GRA59	1057.04	1436.71	600.701	260.893	459.207	539.245	370.722
TGME49_113440_41_2396	TGME49_313440	GRA59	394.472	1724.05	248.478	70.5695	67.7938	171.578	61.9194
TGME49_113440_53_2396	TGME49_313440	GRA59	1407.26	1175.49	5490.84	5138.74	5603.86	8480.86	5413.98
TGME49_113440_61_2396	TGME49_313440	GRA59	1557.52	1400.04	833.809	564.556	610.144	571.927	623.957
TGME49_114250_14_648	TGME49_314250	BRP1	697.389	573.679	14.0889	78.0541	88.2599	220.6	62.7132
TGME49_114250_17_648	TGME49_314250	BRP1	634.09	136.136	56.3557	193.531	93.3764	40.8519	29.372
TGME49_114250_26_648	TGME49_314250	BRP1	298.975	297.389	3.84244	59.8771	8.9539	0	52.3933
TGME49_114260_4_1581	TGME49_314260	314260	1951.33	2778.98	220.3	848.972	484.79	727.164	566.8
TGME49_114260_9_1581	TGME49_314260	314260	4384.97	4054.93	2710.2	2542.64	3403.76	3055.72	3649.27
TGME49_114500_16_8760	TGME49_314500	SUB2	1485.46	467.684	409.86	107.993	376.064	285.963	424.703
TGME49_114500_25_7300	TGME49_314500	SUB2	1717.41	997.156	261.286	398.824	147.1	367.667	333.412
TGME49_114500_25_8395	TGME49_314500	SUB2	2013.76	113.028	17.9314	205.293	102.33	16.3408	200.047
TGME49_114500_35_9490	TGME49_314500	SUB2	2408.01	2891.5	3289.13	3998.94	4464.16	4003.49	2895.13
TGME49_115210_13_6509	TGME49_315210	315210	892.325	893.17	1431.95	1255.28	1253.55	1086.66	1294.75
TGME49_115210_14_6226	TGME49_315210	315210	725.206	218.52	0	22.4539	1.27913	0	19.846
TGME49_115210_27_5943	TGME49_315210	315210	346.504	448.092	1342.29	1296.98	1130.75	1143.85	1215.37
TGME49_115210_8_6226	TGME49_315210	315210	994.831	198.427	20.493	1.06923	5.11652	49.0223	121.457
TGME49_115220_2_2980	TGME49_315220	ROP14	1600.23	239.116	46.1092	57.7386	66.5147	49.0223	177.82
TGME49_115220_21_4172	TGME49_315220	ROP14	876.774	213.497	79.4104	98.3695	39.653	73.5335	123.045
TGME49_115220_24_2682	TGME49_315220	ROP14	4559.53	501.843	111.431	59.8771	134.309	8.17038	71.4454
TGME49_115470_22_3230	TGME49_315470	315470	2290.83	7316.66	7783.5	7442.94	6931.6	8587.07	7656.57
TGME49_115470_36_3230	TGME49_315470	315470	1086.82	10197.6	33586.7	34838.9	36878.6	36709.5	33901.7
TGME49_115470_44_3230	TGME49_315470	315470	1196.56	2108.34	812.035	765.572	732.941	351.327	277.843
TGME49_115470_65_3230	TGME49_315470	315470	3273.39	3504.87	2857.49	2682.71	1902.06	1364.45	1836.15
TGME49_115470_73_3230	TGME49_315470	315470	1007.97	1846.12	162.663	83.4003	358.156	106.215	157.18
TGME49_115490_15_2428	TGME49_315490	ROP10	2154.37	3377.27	2288.81	3458.97	3397.37	4926.74	3326.98
TGME49_115490_20_3035	TGME49_315490	ROP10	2684.86	10592	79515.4	74470	87321	72879.8	68395.5
TGME49_115490_4_3035	TGME49_315490	ROP10	2293.02	441.059	516.167	963.38	867.249	1446.16	506.469
TGME49_115910_18_888	TGME49_315910	315910	1821.89	4787.35	10838.2	9220.01	8369.34	11365	10912.9
TGME49_115910_26_888	TGME49_315910	315910	329.42	816.312	240.793	139	455.37	228.771	227.832
TGME49_115910_45_444	TGME49_315910	315910	2342.3	5932.2	17413.9	12644.8	15362.3	13742.6	17019.9
TGME49_116250_15_2324	TGME49_316250	GRA45	385.93	310.952	1.28081	9.62311	0	40.8519	8.73222
TGME49_116250_22_2324	TGME49_316250	GRA45	1122.74	76.3565	71.7255	52.3925	23.0243	114.385	47.6303
TGME49_116250_40_2324	TGME49_316250	GRA45	1734.71	471.702	105.027	145.416	1.27913	0	0.793838
TGME49_116280_12_1796	TGME49_316280	316280	532.46	795.213	479.024	459.771	723.987	645.46	554.099
TGME49_116280_22_1796	TGME49_316280	316280	358.113	879.607	1976.29	1620.96	1937.88	1503.35	1688.49
TGME49_116280_29_1796	TGME49_316280	316280	1951.11	825.856	4888.86	4126.17	3787.5	3619.48	6608.7
TGME49_118520_19_1944	TGME49_318525	318525	662.564	6326.54	14760.1	19493.2	16105.5	17296.7	17870.1
TGME49_118520_53_2430	TGME49_318525	318525	772.735	1193.07	2422.02	2214.38	2194.99	2786.1	2669.68
TGME49_118520_65_1458	TGME49_318525	318525	1058.13	2728.74	8710.8	7364.89	6347.04	4567.25	5955.37
TGME49_118530_30_6342	TGME49_318525	318525	1766.47	2564.98	1414.02	1674.42	1097.49	1405.31	1682.94
TGME49_118530_44_6342	TGME49_318525	318525	2063.48	1984.77	3236.61	2838.82	2319.06	5768.29	2610.14
TGME49_120630_18_1088	TGME49_320630	320630	338.619	190.389	79.4104	78.0541	92.0973	212.43	263.554
TGME49_120630_32_1088	TGME49_320630	320630	1056.16	2964.34	2587.24	1834.81	1524.72	1969.06	1273.32
TGME49_120630_89_2176	TGME49_320630	320630	1835.25	5951.29	8640.36	6939.33	8154.45	7108.23	6870.67
TGME49_121650_13_5642	TGME49_321650	RON13	6448.44	666.11	352.223	315.424	130.471	473.882	277.05
TGME49_121650_20_1736	TGME49_321650	RON13	640.88	161.755	103.746	45.9771	38.3739	8.17038	4.76303
TGME49_121650_9_5642	TGME49_321650	RON13	4909.76	31.1454	79.4104	65.2233	72.9103	32.6815	58.744

## Sheet: 5C.Guide L2FCs
GUIDE	GENE	IDENTITY	L2FC_IN_VITRO	L2FC_IN_VIVO
TGME49_000010_0_2028	TGME49_200010	GRA20	0.368194	0.127886
TGME49_000010_87_1352	TGME49_200010	GRA20	1.26488	-0.151328
TGME49_000010_9_2028	TGME49_200010	GRA20	-0.514705	-1.12878
TGME49_000360_0_1047	TGME49_200360	200360	-0.150543	-1.79907
TGME49_000360_21_698	TGME49_200360	200360	0.313536	-0.489984
TGME49_000360_26_698	TGME49_200360	200360	1.52254	1.3636
TGME49_000360_31_698	TGME49_200360	200360	-3.80948	0.602363
TGME49_001130_21_628	TGME49_201130	ROP33	-1.54021	1.09151
TGME49_001130_52_628	TGME49_201130	ROP33	-0.670856	-3.74766
TGME49_001130_59_0	TGME49_201130	ROP33	2.71888	1.58145
TGME49_001130_60_628	TGME49_201130	ROP33	0.935445	0.0160517
TGME49_001180_56_4355	TGME49_201180	MSF	2.44432	0.895361
TGME49_001180_71_3484	TGME49_201180	MSF	2.88004	1.73042
TGME49_001180_89_3484	TGME49_201180	MSF	1.55107	0.00217703
TGME49_001180_9_4355	TGME49_201180	MSF	-0.154797	1.92938
TGME49_001520_30_700	TGME49_201520	PPM3G	1.22057	1.25248
TGME49_001520_33_1400	TGME49_201520	PPM3G	0.39808	1.40357
TGME49_001520_36_2100	TGME49_201520	PPM3G	1.79765	2.40366
TGME49_001520_72_700	TGME49_201520	PPM3G	-2.04074	-2.94508
TGME49_001630_14_698	TGME49_201630	PPM3H	1.11915	-0.408527
TGME49_001630_21_349	TGME49_201630	PPM3H	2.6234	2.63541
TGME49_001630_4_698	TGME49_201630	PPM3H	0.792949	2.06824
TGME49_001630_9_698	TGME49_201630	PPM3H	1.92461	0.855475
TGME49_002200_23_4275	TGME49_202200	202200	0.337917	1.05566
TGME49_002200_29_2565	TGME49_202200	202200	3.73001	2.1218
TGME49_002200_55_4275	TGME49_202200	202200	-0.964096	-2.90421
TGME49_002420_46_435	TGME49_202420	202420	1.6735	-0.45051
TGME49_002610_12_1644	TGME49_202610	PPM3D	3.50607	2.49629
TGME49_002610_15_1644	TGME49_202610	PPM3D	-0.168288	-0.0340531
TGME49_002610_5_1644	TGME49_202610	PPM3D	1.72964	2.38807
TGME49_002620_12_1569	TGME49_202620	GRA64	1.49808	0.46718
TGME49_002620_19_1569	TGME49_202620	GRA64	2.49804	0.858029
TGME49_002620_28_1569	TGME49_202620	GRA64	0.30002	1.96216
TGME49_002620_39_1569	TGME49_202620	GRA64	2.32036	1.78137
TGME49_002620_52_1569	TGME49_202620	GRA64	0.475972	0.11481
TGME49_002780_105_4145	TGME49_202780	ROP25	-1.36065	-2.26007
TGME49_002780_28_4145	TGME49_202780	ROP25	-1.23455	-0.721542
TGME49_002780_37_4145	TGME49_202780	ROP25	-2.36229	-0.519642
TGME49_002780_7_4974	TGME49_202780	ROP25	1.63254	-0.207001
TGME49_003290_13_1347	TGME49_203290	GRA34	1.41266	-3.50771
TGME49_003290_24_1347	TGME49_203290	GRA34	-0.191909	1.26203
TGME49_003290_42_1347	TGME49_203290	GRA34	-2.48137	-0.121809
TGME49_003290_5_1347	TGME49_203290	GRA34	1.39618	2.48186
TGME49_003310_1_1000	TGME49_203310	GRA7	-0.0203625	-2.11802
TGME49_003310_27_500	TGME49_203310	GRA7	3.01467	1.60917
TGME49_003310_29_500	TGME49_203310	GRA7	2.87014	1.36699
TGME49_003310_5_1000	TGME49_203310	GRA7	1.62972	-0.634893
TGME49_003600_21_3095	TGME49_203600	CST2_GRA47	-2.31904	-2.47256
TGME49_003600_3_3095	TGME49_203600	CST2_GRA47	0.645556	-3.2407
TGME49_003600_41_3095	TGME49_203600	CST2_GRA47	2.70276	-1.35999
TGME49_003790_21_903	TGME49_203790	203790	-0.309692	-1.92098
TGME49_003790_38_1806	TGME49_203790	203790	1.59817	0.910901
TGME49_003790_69_903	TGME49_203790	203790	-0.957142	-1.15566
TGME49_003790_86_1806	TGME49_203790	203790	1.2929	-0.123314
TGME49_003930_2_948	TGME49_203930	203930	-0.79416	1.22307
TGME49_003930_42_948	TGME49_203930	203930	1.37141	0.886431
TGME49_003930_9_1422	TGME49_203930	203930	-0.378809	0.420886
TGME49_003990_2_2550	TGME49_203990	ROP12	2.72739	2.32704
TGME49_003990_37_2040	TGME49_203990	ROP12	-2.58339	-3.85102
TGME49_003990_6_2550	TGME49_203990	ROP12	-4.18733	3.69259
TGME49_003990_63_2040	TGME49_203990	ROP12	0.836718	0.425389
TGME49_004320_27_1720	TGME49_204320	204320	-0.88438	-0.746902
TGME49_004320_35_1290	TGME49_204320	204320	0.23488	1.7992
TGME49_004320_38_1290	TGME49_204320	204320	-2.26551	-0.195945
TGME49_004320_7_1720	TGME49_204320	204320	0.977949	-3.20588
TGME49_004340_23_3556	TGME49_204340	GRA54	0.521835	0.725262
TGME49_004340_30_3556	TGME49_204340	GRA54	0.0206027	-0.585304
TGME49_004340_77_4445	TGME49_204340	GRA54	0.557301	-0.974592
TGME49_004340_92_4445	TGME49_204340	GRA54	-1.02604	-0.978516
TGME49_004340_95_4445	TGME49_204340	GRA54	4.86195	-2.28033
TGME49_005250_10_2660	TGME49_205250	ROP18	-1.09527	-1.84726
TGME49_005250_2_2660	TGME49_205250	ROP18	3.03086	3.50556
TGME49_005250_28_2660	TGME49_205250	ROP18	1.14969	-0.882129
TGME49_005250_35_2660	TGME49_205250	ROP18	4.0335	1.24459
TGME49_005250_42_2128	TGME49_205250	ROP18	2.19179	0.565684
TGME49_005360_18_6288	TGME49_205360	205360	-3.61811	-2.50392
TGME49_005360_9_6288	TGME49_205360	205360	-0.91431	0.448356
TGME49_007610_15_958	TGME49_207610	ROP36	-0.0429316	-0.795286
TGME49_007610_22_958	TGME49_207610	ROP36	-0.536121	-3.01153
TGME49_007610_37_958	TGME49_207610	ROP36	2.57866	2.0684
TGME49_007610_46_479	TGME49_207610	ROP36	-1.90423	1.07556
TGME49_007700_0_1416	TGME49_207700	ROP22	-5.68083	-1.25042
TGME49_007700_35_1416	TGME49_207700	ROP22	1.88922	1.31569
TGME49_007700_5_1888	TGME49_207700	ROP22	3.4088	1.91223
TGME49_007700_52_1416	TGME49_207700	ROP22	-0.791691	2.85349
TGME49_008070_17_11223	TGME49_208070	208070	-0.938238	0.271382
TGME49_008370_15_3081	TGME49_208370	GRA46	1.05664	0.565823
TGME49_008370_58_1027	TGME49_208370	GRA46	3.30235	1.92451
TGME49_008370_75_2054	TGME49_208370	GRA46	-2.01239	-1.69407
TGME49_008450_28_3260	TGME49_208450	PI-2	-3.01059	1.22666
TGME49_008730_17_3670	TGME49_208730	MCP4	2.61177	1.28513
TGME49_008730_27_2936	TGME49_208730	MCP4	6.19639	2.86878
TGME49_008730_72_3670	TGME49_208730	MCP4	-0.179174	1.452
TGME49_008730_85_2936	TGME49_208730	MCP4	-1.12968	-1.69434
TGME49_008740_17_2552	TGME49_208740	MCP3	0.442333	-0.729118
TGME49_008740_35_2552	TGME49_208740	MCP3	-0.366528	-5.86708
TGME49_008740_6_3190	TGME49_208740	MCP3	1.07642	-1.18804
TGME49_008830_29_1767	TGME49_208830	GRA16	1.39936	0.781753
TGME49_008830_59_1767	TGME49_208830	GRA16	-0.0178483	-0.974884
TGME49_008830_69_1767	TGME49_208830	GRA16	2.62092	1.26385
TGME49_009170_11_1524	TGME49_209170	209170	3.1844	2.21029
TGME49_009170_20_1524	TGME49_209170	209170	0.709417	-4.23622
TGME49_009170_24_1143	TGME49_209170	209170	0.669211	-1.24229
TGME49_009170_43_1143	TGME49_209170	209170	0.337035	-0.948253
TGME49_009980_56_1940	TGME49_209985;TGME49_210095;TGME49_321700;TGME49_321710	ROP42/ROP43	-2.77247	-1.85194
TGME49_009980_75_1940	TGME49_209985;TGME49_210095;TGME49_321700;TGME49_321710	ROP42/ROP43	0.0159319	0.0316355
TGME49_010090_10_1828	TGME49_209985;TGME49_210095;TGME49_321700;TGME49_321710	ROP42/ROP43	-0.994806	-1.12465
TGME49_010090_25_1371	TGME49_209985;TGME49_210095;TGME49_321700;TGME49_321710	ROP42/ROP43	0.0583204	0.0601688
TGME49_010090_57_1371	TGME49_209985;TGME49_210095;TGME49_321700;TGME49_321710	ROP42/ROP43	2.67037	0.860993
TGME49_010110_25_2040	TGME49_209985;TGME49_210095;TGME49_321700;TGME49_321710	ROP42/ROP43	1.63288	0.645121
TGME49_010110_47_2550	TGME49_209985;TGME49_210095;TGME49_321700;TGME49_321710	ROP42/ROP43	1.42878	-3.2509
TGME49_010110_9_2550	TGME49_209985;TGME49_210095;TGME49_321700;TGME49_321710	ROP42/ROP43	-1.33534	-0.497899
TGME49_010370_10_2750	TGME49_210370	ROP54	1.35949	-0.780072
TGME49_010370_5_2750	TGME49_210370	ROP54	-3.53556	-0.536831
TGME49_010370_52_2200	TGME49_210370	ROP54	1.87608	1.4108
TGME49_010820_25_3605	TGME49_210820	210820	0.393591	-2.57096
TGME49_010820_61_2884	TGME49_210820	210820	-1.2262	-3.3229
TGME49_011260_35_1806	TGME49_211260	ROP26	-0.741913	1.44692
TGME49_011260_39_1806	TGME49_211260	ROP26	-4.12609	1.95256
TGME49_011260_4_2408	TGME49_211260	ROP26	2.29996	2.47332
TGME49_011260_54_1806	TGME49_211260	ROP26	-1.72805	-0.632708
TGME49_011260_58_1806	TGME49_211260	ROP26	-0.310199	-2.76019
TGME49_011290_13_2468	TGME49_211290	ROP15	-2.13263	0.0942776
TGME49_011290_16_2468	TGME49_211290	ROP15	-3.30514	-2.25365
TGME49_011290_34_2468	TGME49_211290	ROP15	-1.55687	-0.263367
TGME49_011290_45_2468	TGME49_211290	ROP15	0.128526	3.24676
TGME49_011460_14_1689	TGME49_211460	MYR4	1.29894	0.38115
TGME49_011460_6_563	TGME49_211460	MYR4	0.130575	-5.0592
TGME49_011460_64_1126	TGME49_211460	MYR4	2.70321	0.605917
TGME49_012300_11_3668	TGME49_212300	GRA32	-0.0107726	0.129397
TGME49_012300_12_2882	TGME49_212300	GRA32	-2.42436	-2.05663
TGME49_012300_13_2882	TGME49_212300	GRA32	1.16483	-1.08234
TGME49_012300_8_2358	TGME49_212300	GRA32	-4.507	0.224313
TGME49_012410_23_930	TGME49_212410	GRA11A	2.07773	1.79167
TGME49_012410_30_1395	TGME49_212410	GRA11A	0.571379	-1.24706
TGME49_012410_40_930	TGME49_212410	GRA11A	3.24059	1.49144
TGME49_013070_74_3624	TGME49_213069	213069	-0.237775	1.1653
TGME49_013070_84_3624	TGME49_213069	213069	-4.74859	-0.0985606
TGME49_013070_88_3624	TGME49_213069	213069	-2.33077	0.796124
TGME49_014080_12_794	TGME49_214080	Toxofilin	3.41935	2.61331
TGME49_014080_18_794	TGME49_214080	Toxofilin	-2.89257	0.641926
TGME49_014080_30_794	TGME49_214080	Toxofilin	-2.639	-1.53386
TGME49_014410_31_1346	TGME49_214410	214410	2.765	1.80568
TGME49_014410_51_1346	TGME49_214410	214410	3.01158	1.59976
TGME49_014410_63_673	TGME49_214410	214410	1.27136	-1.20957
TGME49_015220_19_628	TGME49_215220	GRA22	1.15565	-0.326647
TGME49_015220_35_1256	TGME49_215220	GRA22	0.579469	0.461971
TGME49_015220_37_628	TGME49_215220	GRA22	-0.19613	-0.00723244
TGME49_015220_40_1256	TGME49_215220	GRA22	1.31676	-2.06503
TGME49_015220_7_628	TGME49_215220	GRA22	2.37018	0.780488
TGME49_015360_17_950	TGME49_215360	GRA62	-4.15899	0.635451
TGME49_015360_22_950	TGME49_215360	GRA62	3.21004	1.11462
TGME49_015770_37_1172	TGME49_215775	ROP8	2.1034	1.87593
TGME49_015770_45_586	TGME49_215775	ROP8	1.97846	0.597142
TGME49_015770_52_586	TGME49_215775	ROP8	3.2974	1.6271
TGME49_015770_57_1172	TGME49_215775	ROP8	0.577979	0.309317
TGME49_015780_18_2148	TGME49_215775	ROP8	1.05751	-2.8472
TGME49_015780_26_2148	TGME49_215775	ROP8	1.86988	1.73049
TGME49_015780_36_1432	TGME49_215775	ROP8	0.189506	-2.8159
TGME49_015910_23_2016	TGME49_215910	215910	-2.25536	-0.555384
TGME49_015910_23_4032	TGME49_215910	215910	3.64289	1.60339
TGME49_015910_50_5544	TGME49_215910	215910	0.274993	0.9764
TGME49_015910_54_1512	TGME49_215910	215910	2.04826	0.642221
TGME49_017400_28_2349	TGME49_217400	217400	-2.68316	-1.84442
TGME49_017400_34_2349	TGME49_217400	217400	-0.750508	-0.177815
TGME49_017400_37_783	TGME49_217400	217400	0.962836	0.0125016
TGME49_017400_79_783	TGME49_217400	217400	-0.719617	-0.712769
TGME49_017430_15_2800	TGME49_217430	PI-1	2.89404	-2.40987
TGME49_017430_2_2800	TGME49_217430	PI-1	0.674624	-1.63712
TGME49_017430_32_1680	TGME49_217430	PI-1	-1.45945	-0.929194
TGME49_017430_8_2800	TGME49_217430	PI-1	-1.15284	-1.93461
TGME49_017530_10_1522	TGME49_217530	GRA63	0.805345	1.68696
TGME49_017530_13_1522	TGME49_217530	GRA63	1.51211	0.955038
TGME49_017530_23_1522	TGME49_217530	GRA63	0.604158	0.67864
TGME49_017530_64_1522	TGME49_217530	GRA63	0.117151	-2.43261
TGME49_017680_14_13108	TGME49_217680	GRA57	0.963544	0.474567
TGME49_017680_2_13108	TGME49_217680	GRA57	-7.17333	4.75474
TGME49_018270_24_842	TGME49_218270	ROP48	-1.4094	-0.958167
TGME49_018270_27_842	TGME49_218270	ROP48	-0.977794	1.73687
TGME49_018270_3_1263	TGME49_218270	ROP48	-0.041218	0.15916
TGME49_018270_33_842	TGME49_218270	ROP48	-0.542099	0.499091
TGME49_018270_9_1263	TGME49_218270	ROP48	-1.2684	-3.48139
TGME49_019810_21_4132	TGME49_219810	GRA40	-1.62922	-0.429285
TGME49_019810_47_6198	TGME49_219810	GRA40	-0.0960045	-2.19638
TGME49_019810_58_6198	TGME49_219810	GRA40	0.555324	0.353095
TGME49_019810_76_5165	TGME49_219810	GRA40	-0.357838	-0.330396
TGME49_019810_84_4132	TGME49_219810	GRA40	-2.01934	-0.685969
TGME49_020240_35_2650	TGME49_220240	GRA31	-0.591778	0.0287494
TGME49_020240_45_2650	TGME49_220240	GRA31	-5.28753	-0.0640644
TGME49_020240_60_2120	TGME49_220240	GRA31	0.875128	2.71514
TGME49_020240_78_2120	TGME49_220240	GRA31	1.59897	1.69576
TGME49_020950_0_696	TGME49_220950	MAF1B	-0.822894	-0.957914
TGME49_020950_15_696	TGME49_220950	MAF1B	-0.314639	-1.45603
TGME49_020950_32_696	TGME49_220950	MAF1B	-0.371911	-0.526052
TGME49_020950_59_696	TGME49_220950	MAF1B	-0.012972	-3.13177
TGME49_021210_0_1419	TGME49_221210	CYP18	-0.442537	-1.94559
TGME49_021210_6_1419	TGME49_221210	CYP18	-0.687604	-1.49973
TGME49_022100_14_3165	TGME49_222100	SOS1	-1.50288	-1.0179
TGME49_022100_45_1899	TGME49_222100	SOS1	4.06072	0.175948
TGME49_022100_63_1899	TGME49_222100	SOS1	-1.58738	-2.32459
TGME49_022100_66_2532	TGME49_222100	SOS1	2.74071	2.33738
TGME49_022170_15_1392	TGME49_222170	GRA17	1.28879	-1.58301
TGME49_022170_22_1392	TGME49_222170	GRA17	-1.3338	-5.74175
TGME49_023920_23_5304	TGME49_223920	RON3	-7.86314	2.58735
TGME49_023920_40_3264	TGME49_223920	RON3	-4.27835	-0.687534
TGME49_025150_36_886	TGME49_225150	225150	-0.640679	0.129661
TGME49_025150_51_886	TGME49_225150	225150	-0.69697	1.65569
TGME49_025150_54_1772	TGME49_225150	225150	-1.26184	-0.45561
TGME49_025150_75_886	TGME49_225150	225150	-3.17647	-2.1583
TGME49_025150_80_886	TGME49_225150	225150	-1.50212	1.98885
TGME49_025160_14_1434	TGME49_225160	225160	-3.62529	-1.71289
TGME49_025160_30_1434	TGME49_225160	225160	2.23276	0.99074
TGME49_025160_34_1434	TGME49_225160	225160	-0.556701	-1.01701
TGME49_025160_44_1434	TGME49_225160	225160	0.860451	-0.316797
TGME49_025160_6_1434	TGME49_225160	225160	1.02217	0.82305
TGME49_025200_33_10881	TGME49_225200	225200	-3.84815	-1.88404
TGME49_025200_40_10881	TGME49_225200	225200	-1.92834	-0.0904705
TGME49_025200_46_11718	TGME49_225200	225200	1.00715	2.37944
TGME49_025200_82_837	TGME49_225200	225200	-1.33337	0.180135
TGME49_025320_28_1246	TGME49_225320	225320	-1.88486	0.0194691
TGME49_025320_30_1246	TGME49_225320	225320	0.11234	0.969477
TGME49_025320_4_1869	TGME49_225320	225320	1.13452	-1.3019
TGME49_025320_58_623	TGME49_225320	225320	-1.45238	-0.244849
TGME49_025320_6_1246	TGME49_225320	225320	-3.12637	-5.71549
TGME49_025330_16_768	TGME49_225330	225330	-0.919375	-3.05789
TGME49_025330_19_768	TGME49_225330	225330	-0.374209	-0.734881
TGME49_025330_58_768	TGME49_225330	225330	-0.890694	-2.18028
TGME49_025330_66_768	TGME49_225330	225330	0.477494	0.81652
TGME49_025330_71_768	TGME49_225330	225330	-2.62591	-1.49843
TGME49_025860_28_5208	TGME49_225860	225860	0.771944	-1.24974
TGME49_025860_7_5208	TGME49_225860	225860	-2.56064	-1.32165
TGME49_025860_78_4340	TGME49_225860	225860	-0.767232	1.9138
TGME49_025860_94_4340	TGME49_225860	225860	0.591654	-1.59821
TGME49_026380_19_1138	TGME49_226380	GRA35	2.01491	0.245042
TGME49_026380_49_569	TGME49_226380	GRA35	0.82109	-1.45798
TGME49_026380_55_569	TGME49_226380	GRA35	1.46394	0.723037
TGME49_026380_62_569	TGME49_226380	GRA35	0.966147	-1.79633
TGME49_026380_9_1138	TGME49_226380	GRA35	0.20835	1.31816
TGME49_026690_10_562	TGME49_226690	226690	0.956864	-1.7342
TGME49_027010_11_872	TGME49_227010	ROP30	0.556486	1.05733
TGME49_027010_2_872	TGME49_227010	ROP30	1.93609	-0.215614
TGME49_027010_25_436	TGME49_227010	ROP30	0.79317	0.675618
TGME49_027010_32_436	TGME49_227010	ROP30	-1.27253	-0.607424
TGME49_027010_6_872	TGME49_227010	ROP30	2.51238	1.21511
TGME49_027280_19_2260	TGME49_227280	GRA3	3.4329	0.466267
TGME49_027280_4_2260	TGME49_227280	GRA3	3.00864	1.02104
TGME49_027280_45_1808	TGME49_227280	GRA3	3.32834	0.284767
TGME49_027280_50_1808	TGME49_227280	GRA3	2.78662	0.802723
TGME49_027280_8_2260	TGME49_227280	GRA3	2.34256	-0.627912
TGME49_027620_0_1612	TGME49_227620	GRA2	2.76307	-0.344379
TGME49_027620_4_1209	TGME49_227620	GRA2	1.32382	-1.62702
TGME49_027620_8_1209	TGME49_227620	GRA2	3.01113	-0.899599
TGME49_027810_19_968	TGME49_227810	ROP11	0.480637	0.623368
TGME49_027810_24_968	TGME49_227810	ROP11	2.32925	-0.242867
TGME49_027810_32_968	TGME49_227810	ROP11	0.582169	-0.385676
TGME49_027810_44_968	TGME49_227810	ROP11	2.89051	1.48573
TGME49_027810_6_1452	TGME49_227810	ROP11	2.35318	1.33909
TGME49_029010_15_2799	TGME49_229010	RON4	-2.5361	1.33695
TGME49_029010_5_2799	TGME49_229010	RON4	-3.22529	-3.15199
TGME49_029500_28_1086	TGME49_229500	229500	1.34261	-1.52405
TGME49_029500_35_1086	TGME49_229500	229500	-7.51935	-1.52648
TGME49_029500_4_1086	TGME49_229500	229500	2.59835	2.54934
TGME49_029500_45_1086	TGME49_229500	229500	2.3182	1.22349
TGME49_030180_105_5185	TGME49_230180	GRA24	2.00983	0.327878
TGME49_030180_4_6222	TGME49_230180	GRA24	1.31654	2.66106
TGME49_030180_51_5185	TGME49_230180	GRA24	-0.13793	1.76968
TGME49_030180_89_5185	TGME49_230180	GRA24	0.409985	-1.74101
TGME49_031960_40_6846	TGME49_231960	GRA28	-1.71288	-2.79826
TGME49_031960_51_6846	TGME49_231960	GRA28	1.86701	-2.49004
TGME49_031960_63_6846	TGME49_231960	GRA28	0.623462	-0.26824
TGME49_032000_11_1442	TGME49_232000	GRA30	1.38158	-0.273146
TGME49_032000_11_2163	TGME49_232000	GRA30	-1.46117	-2.4084
TGME49_032000_15_2163	TGME49_232000	GRA30	0.864776	-0.0845739
TGME49_032000_75_721	TGME49_232000	GRA30	-0.736134	-1.64116
TGME49_032020_47_2816	TGME49_232020	RON12	-1.0882	-0.497447
TGME49_032020_7_3520	TGME49_232020	RON12	0.238222	0.685122
TGME49_032020_73_2112	TGME49_232020	RON12	-0.24107	0.352586
TGME49_032020_95_2816	TGME49_232020	RON12	-1.35935	-2.6283
TGME49_034370_17_1233	TGME49_234370	SRS42	0.275085	-2.96471
TGME49_034540_2_3640	TGME49_234540	234540	-1.25935	-1.54269
TGME49_034540_20_3640	TGME49_234540	234540	0.229006	-0.921088
TGME49_034540_5_3640	TGME49_234540	234540	-0.598061	1.57975
TGME49_034540_55_2184	TGME49_234540	234540	-1.58494	-2.14393
TGME49_034950_10_1588	TGME49_234950	234950	-0.545592	1.68152
TGME49_034950_2_1588	TGME49_234950	234950	0.750323	1.63119
TGME49_034950_21_1191	TGME49_234950	234950	-4.07603	-0.166576
TGME49_034950_24_1191	TGME49_234950	234950	-2.32378	1.11082
TGME49_034950_7_1588	TGME49_234950	234950	-0.999249	-1.93495
TGME49_036860_18_2144	TGME49_236860	236860	1.90965	0.0394074
TGME49_036860_20_1608	TGME49_236860	236860	0.0788466	-3.27065
TGME49_036860_32_536	TGME49_236860	236860	-4.47749	-4.50915
TGME49_036870_1_822	TGME49_236870	GRA42	0.76445	-2.97702
TGME49_036870_15_822	TGME49_236870	GRA42	4.77396	0.0516029
TGME49_036870_23_822	TGME49_236870	GRA42	-0.940164	-1.18361
TGME49_036890_1_1712	TGME49_236890	GRA37	1.84611	-0.588264
TGME49_036890_44_1284	TGME49_236890	GRA37	3.47145	0.215942
TGME49_036890_48_1284	TGME49_236890	GRA37	0.995218	-3.89959
TGME49_037180_26_902	TGME49_237180	237180	1.20149	0.464105
TGME49_037180_34_902	TGME49_237180	237180	-0.51067	-0.36427
TGME49_037180_41_902	TGME49_237180	237180	1.17413	0.0493916
TGME49_037230_36_3252	TGME49_237230	MYR3	1.34497	-1.66326
TGME49_037230_67_2439	TGME49_237230	MYR3	3.71659	-1.2074
TGME49_037230_75_2439	TGME49_237230	MYR3	-0.774067	-2.94766
TGME49_037500_0_698	TGME49_237500	PPM3A	-0.4592	-1.43727
TGME49_037500_18_698	TGME49_237500	PPM3A	1.39005	1.96036
TGME49_037500_22_1745	TGME49_237500	PPM3A	2.88474	2.24158
TGME49_037500_9_1396	TGME49_237500	PPM3A	-2.01617	-0.69232
TGME49_037800_18_402	TGME49_237800	GRA11B	1.7292	0.68263
TGME49_037800_2_804	TGME49_237800	GRA11B	-3.04065	-2.10785
TGME49_037800_26_402	TGME49_237800	GRA11B	1.46456	1.7043
TGME49_037800_34_804	TGME49_237800	GRA11B	0.988467	1.93351
TGME49_037800_7_804	TGME49_237800	GRA11B	-0.0675751	1.17217
TGME49_037880_28_1437	TGME49_237880	GRA13	0.946284	1.11425
TGME49_037880_47_1437	TGME49_237880	GRA13	0.451241	-1.66051
TGME49_039010_13_3185	TGME49_239010	HCE1_TEEGR	1.65254	-0.600643
TGME49_039010_49_2548	TGME49_239010	HCE1_TEEGR	0.72825	0.357544
TGME49_039010_62_2548	TGME49_239010	HCE1_TEEGR	-0.371891	-1.43616
TGME49_039010_70_2548	TGME49_239010	HCE1_TEEGR	0.519121	0.103263
TGME49_039010_77_2548	TGME49_239010	HCE1_TEEGR	1.09967	0.714032
TGME49_039600_18_2292	TGME49_239600	ROP23	1.20437	-0.0511731
TGME49_039600_64_1719	TGME49_239600	ROP23	1.8655	2.00991
TGME49_039600_68_1719	TGME49_239600	ROP23	-1.75303	-1.04151
TGME49_039740_10_2308	TGME49_239740	GRA14	0.450303	-0.985178
TGME49_039740_15_2308	TGME49_239740	GRA14	-1.29406	-0.759395
TGME49_039740_18_2308	TGME49_239740	GRA14	0.627307	1.73218
TGME49_039740_39_1731	TGME49_239740	GRA14	-0.162037	-0.864885
TGME49_039740_48_1731	TGME49_239740	GRA14	3.90827	1.89244
TGME49_040060_25_664	TGME49_240060	IST	-0.946222	-1.65907
TGME49_040060_57_1328	TGME49_240060	IST	-0.146426	1.55024
TGME49_040060_59_664	TGME49_240060	IST	3.70073	0.60648
TGME49_040060_85_1328	TGME49_240060	IST	-2.35703	0.115309
TGME49_040060_88_664	TGME49_240060	IST	-1.53243	-2.83713
TGME49_040090_62_1978	TGME49_240090	ROP34_WNG2	1.48906	-0.196794
TGME49_040090_69_1978	TGME49_240090	ROP34_WNG2	1.06836	2.21912
TGME49_040090_73_1978	TGME49_240090	ROP34_WNG2	-0.924329	0.83659
TGME49_040090_78_1978	TGME49_240090	ROP34_WNG2	0.902872	0.688366
TGME49_041000_23_608	TGME49_241000	ROP51	-4.43118	-0.693821
TGME49_041000_28_608	TGME49_241000	ROP51	-0.147604	-5.51709
TGME49_041610_21_910	TGME49_241610	GRA21	0.423228	2.01271
TGME49_041610_31_910	TGME49_241610	GRA21	1.9909	2.57698
TGME49_041610_38_1365	TGME49_241610	GRA21	0.0553936	-1.01439
TGME49_041610_40_910	TGME49_241610	GRA21	0.487777	-0.175928
TGME49_041610_6_910	TGME49_241610	GRA21	3.33636	0.920022
TGME49_042110_17_521	TGME49_242110	ROP38	1.30213	1.19217
TGME49_042110_20_521	TGME49_242110	ROP38	-5.83164	-0.915912
TGME49_042110_28_1042	TGME49_242110	ROP38	-2.12665	-6.22941
TGME49_042110_33_521	TGME49_242110	ROP38	0.189975	0.807943
TGME49_042110_46_521	TGME49_242110	ROP38	-2.09884	-4.59922
TGME49_042120_0_834	TGME49_242118	242118	0.199429	0.0456204
TGME49_042120_1_1251	TGME49_242118	242118	0.321797	-0.273394
TGME49_042120_12_834	TGME49_242118	242118	1.11399	1.15165
TGME49_042120_2_834	TGME49_242118	242118	0.0412718	2.53085
TGME49_042230_25_904	TGME49_242230	ROP29	-0.923096	0.104141
TGME49_042230_27_904	TGME49_242230	ROP29	-1.71949	-4.22274
TGME49_042230_30_904	TGME49_242230	ROP29	-2.91407	0.422033
TGME49_042230_47_452	TGME49_242230	ROP29	-0.335646	2.6456
TGME49_042230_52_452	TGME49_242230	ROP29	-2.69167	0.745382
TGME49_042240_15_1386	TGME49_242240	ROP19A	0.913228	0.449956
TGME49_042240_17_924	TGME49_242240	ROP19A	1.97399	2.20205
TGME49_042240_2_1386	TGME49_242240	ROP19A	-2.1889	-4.13365
TGME49_043690_50_1710	TGME49_243690	243690	-0.417507	0.547075
TGME49_043730_28_1586	TGME49_243730	ROP9	-2.5654	-0.767748
TGME49_043730_37_1586	TGME49_243730	ROP9	0.00103353	0.79343
TGME49_043730_50_1586	TGME49_243730	ROP9	-2.75203	-2.81481
TGME49_043730_7_1586	TGME49_243730	ROP9	-1.05589	-2.54193
TGME49_044250_39_3345	TGME49_244250	244250	0.943115	0.786884
TGME49_044250_41_2676	TGME49_244250	244250	-1.63656	-4.55858
TGME49_044250_54_3345	TGME49_244250	244250	-0.367058	-0.027613
TGME49_044530_1_2480	TGME49_244530	GRA47	-0.334426	1.10784
TGME49_044530_11_2480	TGME49_244530	GRA47	2.61002	0.962926
TGME49_046130_0_1449	TGME49_246130	246130	2.38545	1.47422
TGME49_046130_9_1449	TGME49_246130	246130	0.46995	1.74037
TGME49_046180_22_2068	TGME49_246178;TGME49_246182	246178/246182	-0.071319	0.517932
TGME49_046180_27_2068	TGME49_246178;TGME49_246182	246178/246182	0.802383	0.80527
TGME49_046180_40_2068	TGME49_246178;TGME49_246182	246178/246182	0.0527877	-0.259715
TGME49_046180_47_2068	TGME49_246178;TGME49_246182	246178/246182	0.945991	-0.212856
TGME49_046180_49_2068	TGME49_246178;TGME49_246182	246178/246182	-0.468706	-7.13228
TGME49_046710_14_2155	TGME49_246710	246710	-3.9486	-1.16252
TGME49_046710_15_1724	TGME49_246710	246710	0.446557	-0.396881
TGME49_046710_19_1724	TGME49_246710	246710	0.992311	-1.01447
TGME49_046710_8_2155	TGME49_246710	246710	-1.0342	-2.74779
TGME49_047220_42_3480	TGME49_247220	247220	2.25587	-0.797693
TGME49_047220_47_3480	TGME49_247220	247220	2.47146	-3.63444
TGME49_047520_3_2305	TGME49_247520	WIP	-1.20168	-2.78658
TGME49_047520_77_1844	TGME49_247520	WIP	2.24137	1.3506
TGME49_047530_21_1266	TGME49_247530	247530	2.82658	2.13219
TGME49_047530_28_1266	TGME49_247530	247530	1.63471	-0.426708
TGME49_047530_33_1266	TGME49_247530	247530	1.44786	2.15669
TGME49_047530_42_1266	TGME49_247530	247530	0.685919	1.69308
TGME49_047530_49_1266	TGME49_247530	247530	2.85513	2.04998
TGME49_048990_20_1683	TGME49_248990	248990	-1.32559	-0.615188
TGME49_049990_38_5445	TGME49_249990	GRA70	3.64698	0.830157
TGME49_049990_64_5445	TGME49_249990	GRA70	-0.301022	-3.53927
TGME49_049990_80_5445	TGME49_249990	GRA70	-2.06532	-5.38416
TGME49_051540_34_580	TGME49_251540	GRA9	2.90591	2.52557
TGME49_051540_40_580	TGME49_251540	GRA9	1.62018	0.0772202
TGME49_051540_45_580	TGME49_251540	GRA9	0.183266	1.46434
TGME49_051540_52_580	TGME49_251540	GRA9	-0.149147	-0.333048
TGME49_051540_59_580	TGME49_251540	GRA9	-2.06527	-4.42844
TGME49_052360_12_477	TGME49_252360	ROP24	1.23287	0.102773
TGME49_052360_15_954	TGME49_252360	ROP24	4.07575	1.72334
TGME49_052360_21_954	TGME49_252360	ROP24	-3.25695	-0.399967
TGME49_052360_40_954	TGME49_252360	ROP24	-2.09094	-2.38639
TGME49_052360_51_954	TGME49_252360	ROP24	0.488419	1.57324
TGME49_052500_15_1852	TGME49_252500	252500	-6.45421	1.18198
TGME49_052500_39_1389	TGME49_252500	252500	-1.93224	1.19703
TGME49_052500_5_1852	TGME49_252500	252500	-1.64815	1.00941
TGME49_052500_51_1389	TGME49_252500	252500	-1.34387	-4.40428
TGME49_053130_18_546	TGME49_253130	253130	-1.7259	-3.00596
TGME49_053330_17_2370	TGME49_253330	BPK1	1.9452	2.05384
TGME49_053330_2_1896	TGME49_253330	BPK1	2.01871	-0.772903
TGME49_053330_3_1896	TGME49_253330	BPK1	-1.16162	0.947448
TGME49_053370_29_10318	TGME49_253370	RON4L1	-2.59644	-4.40997
TGME49_053370_31_3685	TGME49_253370	RON4L1	-1.41053	-1.14837
TGME49_053370_31_5896	TGME49_253370	RON4L1	1.14559	0.73988
TGME49_053370_57_3685	TGME49_253370	RON4L1	0.921271	0.624337
TGME49_054000_7_2455	TGME49_254000	GRA48	-3.04224	0.919397
TGME49_054070_10_996	TGME49_254070	254070	0.68977	-1.37338
TGME49_054070_29_664	TGME49_254070	254070	-3.86883	1.64221
TGME49_054070_3_996	TGME49_254070	254070	-0.624837	1.38232
TGME49_054070_6_996	TGME49_254070	254070	-2.011	-0.553721
TGME49_054080_29_922	TGME49_254080	254080	-2.88459	0.349167
TGME49_054080_36_461	TGME49_254080	254080	2.28612	0.109095
TGME49_054470_4_899	TGME49_254470	MYR1	1.97437	-0.670752
TGME49_054470_56_1798	TGME49_254470	MYR1	-0.354346	-2.96829
TGME49_054470_89_0	TGME49_254470	MYR1	2.71456	1.85771
TGME49_054470_91_1798	TGME49_254470	MYR1	0.686238	0.173696
TGME49_054720_25_842	TGME49_254720	GRA8	1.06627	0.760016
TGME49_054720_38_842	TGME49_254720	GRA8	0.988515	1.10416
TGME49_054720_53_842	TGME49_254720	GRA8	1.43159	1.77969
TGME49_054720_9_842	TGME49_254720	GRA8	1.67916	1.64065
TGME49_054880_1_1360	TGME49_254880	254880	-0.429054	-3.99739
TGME49_054880_21_3060	TGME49_254880	254880	-0.664096	-1.13327
TGME49_054880_25_4080	TGME49_254880	254880	3.40211	0.444463
TGME49_054880_29_1020	TGME49_254880	254880	0.60377	-1.85181
TGME49_058230_2_1960	TGME49_258230	ROP20	0.764704	-0.13824
TGME49_058230_35_980	TGME49_258230	ROP20	-0.555243	1.04899
TGME49_058230_38_1470	TGME49_258230	ROP20	-3.61373	-3.20154
TGME49_058230_47_1470	TGME49_258230	ROP20	0.667889	-1.41566
TGME49_058230_8_1470	TGME49_258230	ROP20	1.18907	-2.34228
TGME49_058360_18_3340	TGME49_258360	258360	1.16636	-0.804667
TGME49_058360_3_3340	TGME49_258360	258360	-1.10399	-1.31094
TGME49_058360_3_4008	TGME49_258360	258360	-0.43497	-1.07982
TGME49_058360_55_3340	TGME49_258360	258360	-2.79499	1.15613
TGME49_058370_1_2200	TGME49_258370	ROP28	-1.84079	1.54266
TGME49_058370_13_2200	TGME49_258370	ROP28	1.13932	-0.884675
TGME49_058370_25_2200	TGME49_258370	ROP28	-1.45708	-1.67824
TGME49_058460_10_1455	TGME49_258462	258462	2.23265	2.34818
TGME49_058580_21_2284	TGME49_258580	ROP17	-0.84411	-1.82939
TGME49_058580_39_1713	TGME49_258580	ROP17	0.868028	-0.564621
TGME49_058580_52_1713	TGME49_258580	ROP17	1.69594	-0.513618
TGME49_058580_66_2284	TGME49_258580	ROP17	1.05355	1.23199
TGME49_058660_3_2895	TGME49_258660	ROP6	-3.79418	0.19219
TGME49_058660_31_2316	TGME49_258660	ROP6	-0.552115	-1.9681
TGME49_058660_39_2316	TGME49_258660	ROP6	-1.17552	1.54451
TGME49_058660_48_2316	TGME49_258660	ROP6	-1.19164	-2.53161
TGME49_058660_64_2316	TGME49_258660	ROP6	-0.690322	-3.04245
TGME49_058800_13_704	TGME49_258800	ROP31	2.25813	2.71484
TGME49_058800_15_704	TGME49_258800	ROP31	0.910619	-0.891898
TGME49_058800_32_352	TGME49_258800	ROP31	-1.20223	-0.830418
TGME49_058800_8_704	TGME49_258800	ROP31	-1.53203	1.64257
TGME49_058870_1_5466	TGME49_258870	CST7	-3.1364	-2.01183
TGME49_058870_10_5466	TGME49_258870	CST7	-2.07541	0.866363
TGME49_058870_17_5466	TGME49_258870	CST7	-3.19265	-2.1742
TGME49_058870_38_4555	TGME49_258870	CST7	-3.03585	-1.39285
TGME49_059830_96_0	TGME49_259830	DGK2	-3.06627	1.38018
TGME49_060520_33_1748	TGME49_260520	CST6_GRA53	-1.82308	-2.15647
TGME49_060520_38_1311	TGME49_260520	CST6_GRA53	-0.151083	-0.359451
TGME49_061440_13_3091	TGME49_261440	ARO	-3.57083	-0.124684
TGME49_061440_7_2529	TGME49_261440	ARO	0.0370457	-3.88814
TGME49_061740_14_1308	TGME49_261740	ROP47	0.642926	-3.19287
TGME49_061750_14_4200	TGME49_261750	RON10	-1.94268	-1.73859
TGME49_061750_18_4200	TGME49_261750	RON10	-0.206675	-2.17017
TGME49_061750_26_3360	TGME49_261750	RON10	0.951753	-5.56734
TGME49_061750_31_5040	TGME49_261750	RON10	-1.61855	2.04974
TGME49_062050_11_1575	TGME49_262050	ROP39	-1.149	0.513979
TGME49_062050_14_1050	TGME49_262050	ROP39	0.877009	0.644084
TGME49_062050_24_1050	TGME49_262050	ROP39	0.0789599	0.158687
TGME49_062050_29_1050	TGME49_262050	ROP39	-1.50454	-6.91782
TGME49_062050_46_525	TGME49_262050	ROP39	2.4643	-0.205624
TGME49_062400_22_8372	TGME49_262400	262400	-1.96261	-3.77221
TGME49_062400_28_7406	TGME49_262400	262400	0.652601	0.621217
TGME49_062400_8_8050	TGME49_262400	262400	-3.15572	-1.12875
TGME49_062730_15_2865	TGME49_262730	ROP16	-0.699656	-0.506607
TGME49_062730_35_2292	TGME49_262730	ROP16	3.01477	1.40473
TGME49_062730_52_2292	TGME49_262730	ROP16	4.00078	1.28128
TGME49_062730_75_2865	TGME49_262730	ROP16	1.34841	-0.876236
TGME49_062920_1_676	TGME49_262920	DEGP	-1.19599	-1.97428
TGME49_062920_15_676	TGME49_262920	DEGP	0.880948	1.88638
TGME49_063220_2_932	TGME49_263220	ROP21	2.07017	2.35394
TGME49_063220_42_1864	TGME49_263220	ROP21	-0.698339	0.396581
TGME49_063220_50_1864	TGME49_263220	ROP21	-4.05906	-2.51261
TGME49_063220_70_932	TGME49_263220	ROP21	0.573308	0.824767
TGME49_063220_99_0	TGME49_263220	ROP21	0.407224	1.15144
TGME49_064600_28_1311	TGME49_264600	264600	0.429657	1.12192
TGME49_064600_5_1311	TGME49_264600	264600	-0.0272974	-5.49279
TGME49_064660_24_1824	TGME49_264660	CST1	-4.33387	-0.928507
TGME49_064660_30_2128	TGME49_264660	CST1	0.393725	1.67309
TGME49_066050_23_842	TGME49_266050	266050	-2.17563	-1.08327
TGME49_066050_30_842	TGME49_266050	266050	0.163047	2.05227
TGME49_066050_33_842	TGME49_266050	266050	0.11582	1.42578
TGME49_066430_16_480	TGME49_266435	266435	0.950497	-4.53014
TGME49_066430_21_480	TGME49_266435	266435	0.532011	-0.68251
TGME49_066430_26_480	TGME49_266435	266435	3.72694	-2.35971
TGME49_066440_15_1138	TGME49_266435	266435	-1.73646	-1.04997
TGME49_068760_23_2152	TGME49_268760	268760	1.9676	1.88905
TGME49_068760_28_2152	TGME49_268760	268760	0.564575	-1.55119
TGME49_068760_7_2152	TGME49_268760	268760	-1.89695	1.55438
TGME49_068790_20_942	TGME49_268790	GRA58	-0.893825	-1.1036
TGME49_068790_29_942	TGME49_268790	GRA58	2.0211	1.50075
TGME49_068790_9_942	TGME49_268790	GRA58	1.64599	-4.97588
TGME49_068970_17_1269	TGME49_268970	268970	-0.667725	-0.985
TGME49_068970_20_1269	TGME49_268970	268970	2.79317	2.28473
TGME49_068970_9_1269	TGME49_268970	268970	-0.936356	1.65608
TGME49_069460_14_1728	TGME49_269460	EFPP	-0.816778	1.91732
TGME49_069460_41_6048	TGME49_269460	EFPP	0.750524	1.66636
TGME49_069460_5_5184	TGME49_269460	EFPP	-5.27946	-4.88116
TGME49_069690_1_1502	TGME49_269690	GRA29	0.428842	1.73864
TGME49_069690_14_2253	TGME49_269690	GRA29	0.440357	1.56495
TGME49_069690_18_1502	TGME49_269690	GRA29	0.79998	1.32933
TGME49_069690_40_2253	TGME49_269690	GRA29	1.87341	1.93808
TGME49_069690_9_2253	TGME49_269690	GRA29	-1.42475	0.766934
TGME49_069880_18_771	TGME49_269885	TLN1	2.83826	-2.46767
TGME49_069880_3_771	TGME49_269885	TLN1	-6.94362	2.13521
TGME49_069880_7_771	TGME49_269885	TLN1	2.43108	2.7332
TGME49_069890_28_810	TGME49_269885	TLN1	3.87915	2.15216
TGME49_069890_55_0	TGME49_269885	TLN1	-5.00167	0.96606
TGME49_069920_0_6762	TGME49_269920	269920	2.24323	2.13664
TGME49_069920_20_8232	TGME49_269920	269920	0.110434	0.827553
TGME49_069920_25_8232	TGME49_269920	269920	0.0160422	1.1374
TGME49_069920_5_5880	TGME49_269920	269920	-2.21674	-7.32338
TGME49_069950_24_4930	TGME49_269950	GRA61	-1.66288	-5.25158
TGME49_069950_44_4930	TGME49_269950	GRA61	-0.811904	-3.6966
TGME49_069950_76_4930	TGME49_269950	GRA61	-0.449645	1.34838
TGME49_070200_70_1770	TGME49_270200	270200	-2.31996	-0.23409
TGME49_070240_1_1659	TGME49_270240	MAG1	2.44588	1.80313
TGME49_070240_10_1659	TGME49_270240	MAG1	-1.08064	-0.192754
TGME49_070240_14_1659	TGME49_270240	MAG1	-0.323672	-0.854988
TGME49_070240_45_1659	TGME49_270240	MAG1	-0.710986	-1.54309
TGME49_070240_57_1106	TGME49_270240	MAG1	3.98542	2.54456
TGME49_070250_22_1401	TGME49_270250	GRA1	-2.31387	-1.91863
TGME49_070320_34_2130	TGME49_270320	PPM3C	0.470364	1.69709
TGME49_070320_68_3195	TGME49_270320	PPM3C	-2.91575	-1.19045
TGME49_070700_19_2584	TGME49_270700	MYR2	-3.04549	-0.137496
TGME49_070700_2_2584	TGME49_270700	MYR2	2.31875	-1.25052
TGME49_070700_26_2584	TGME49_270700	MYR2	0.617062	-2.07452
TGME49_070700_43_2584	TGME49_270700	MYR2	1.35439	-1.65492
TGME49_070920_14_1040	TGME49_270920	ROP32	-0.447098	0.0510127
TGME49_070920_28_520	TGME49_270920	ROP32	0.988409	-0.0310803
TGME49_070920_38_520	TGME49_270920	ROP32	-2.63264	-2.41034
TGME49_070920_9_520	TGME49_270920	ROP32	-0.0891704	0.242192
TGME49_071270_6_5028	TGME49_271270	271270	-0.0748182	0.256267
TGME49_071270_9_5028	TGME49_271270	271270	-0.522578	-1.0184
TGME49_072420_113_5300	TGME49_272420	LCAT	0.808911	-0.508417
TGME49_072420_32_4240	TGME49_272420	LCAT	-0.84211	-0.700259
TGME49_072420_67_3180	TGME49_272420	LCAT	-0.858142	-2.31037
TGME49_072420_95_5300	TGME49_272420	LCAT	1.10797	1.94425
TGME49_072460_46_2550	TGME49_272460	GRA72	-2.65259	-1.93961
TGME49_073860_34_950	TGME49_273860	273860	-2.11981	-1.01453
TGME49_073980_1_882	TGME49_273980	273980	-3.40111	-0.32265
TGME49_073980_6_882	TGME49_273980	273980	0.891817	-0.806188
TGME49_075440_24_2500	TGME49_275440	GRA6	0.241353	-1.72289
TGME49_075440_27_2500	TGME49_275440	GRA6	0.688864	1.02087
TGME49_075440_7_2500	TGME49_275440	GRA6	1.01012	-1.65188
TGME49_075460_19_1034	TGME49_275460	275460	3.52469	2.71689
TGME49_075460_25_1034	TGME49_275460	275460	-2.84737	-0.712894
TGME49_075460_29_1034	TGME49_275460	275460	2.09296	0.869354
TGME49_075460_34_1034	TGME49_275460	275460	-2.06715	2.01592
TGME49_075460_47_1034	TGME49_275460	275460	1.3902	2.31833
TGME49_075470_21_1480	TGME49_275470	GRA15	0.286572	-1.52817
TGME49_075470_28_740	TGME49_275470	GRA15	2.07609	1.9683
TGME49_075470_40_740	TGME49_275470	GRA15	1.20816	1.01472
TGME49_075860_26_674	TGME49_275860	GRA12B	-2.51777	2.68157
TGME49_075860_41_1348	TGME49_275860	GRA12B	0.369523	1.22521
TGME49_075860_46_674	TGME49_275860	GRA12B	-0.0650476	-3.34803
TGME49_075860_55_1348	TGME49_275860	GRA12B	2.21943	1.00398
TGME49_076130_10_8736	TGME49_276130	CPC2	2.48763	1.35204
TGME49_076130_6_5616	TGME49_276130	CPC2	-0.908859	1.56451
TGME49_077230_2_978	TGME49_277230	277230	0.460285	1.28251
TGME49_077270_12_930	TGME49_277270	NTPaseII	-0.780458	-2.38227
TGME49_077270_29_930	TGME49_277270	NTPaseII	2.12903	2.21598
TGME49_077270_51_930	TGME49_277270	NTPaseII	-2.31056	-1.22849
TGME49_077270_7_1395	TGME49_277270	NTPaseII	-2.0975	3.31739
TGME49_077720_11_1432	TGME49_277720	277720	-2.83714	-2.87833
TGME49_077720_67_716	TGME49_277720	277720	-2.13976	-3.22799
TGME49_078510_3_2826	TGME49_278510	PPM3F	-1.78724	-2.87911
TGME49_078510_57_1884	TGME49_278510	PPM3F	-2.21488	-2.22127
TGME49_078510_67_1884	TGME49_278510	PPM3F	-0.704584	-2.81625
TGME49_078510_7_2826	TGME49_278510	PPM3F	-1.97603	-2.20754
TGME49_079350_24_972	TGME49_279350	279350	0.58423	-1.68291
TGME49_079350_31_972	TGME49_279350	279350	0.183227	-0.809852
TGME49_079350_35_972	TGME49_279350	279350	2.92165	-0.279026
TGME49_079350_45_972	TGME49_279350	279350	2.39242	2.03529
TGME49_079420_30_507	TGME49_279420	279420	1.57419	2.646
TGME49_079420_54_1014	TGME49_279420	279420	-0.437285	-6.00625
TGME49_080380_31_570	TGME49_280380	280380	2.14932	1.11406
TGME49_080380_41_1140	TGME49_280380	280380	0.176064	0.306615
TGME49_080380_43_570	TGME49_280380	280380	1.32918	3.1511
TGME49_080380_7_1710	TGME49_280380	280380	-0.912679	1.11376
TGME49_080480_1_942	TGME49_280480	280480	2.41777	-0.145877
TGME49_080480_2_1256	TGME49_280480	280480	1.11275	0.0877436
TGME49_080480_4_942	TGME49_280480	280480	-0.692361	-3.17281
TGME49_080670_1_1872	TGME49_280670	280670	0.586629	-4.13752
TGME49_080670_33_1248	TGME49_280670	280670	0.308673	0.614302
TGME49_080670_42_1248	TGME49_280670	280670	-1.40715	-0.53223
TGME49_081670_10_963	TGME49_281675	ROP45	1.69629	-1.04099
TGME49_081780_14_753	TGME49_281675	ROP45	-1.09695	1.38155
TGME49_081790_105_1832	TGME49_281675	ROP45	-3.10227	-0.44673
TGME49_081790_14_1832	TGME49_281675	ROP45	1.24325	-0.667937
TGME49_081790_30_1832	TGME49_281675	ROP45	-1.78349	-2.75506
TGME49_081790_42_1832	TGME49_281675	ROP45	0.956227	-0.604264
TGME49_081790_76_1832	TGME49_281675	ROP45	-1.46589	-1.4737
TGME49_082060_22_2740	TGME49_282055	PP2CHN	0.0799905	-0.361766
TGME49_082060_24_2740	TGME49_282055	PP2CHN	1.60357	-1.33526
TGME49_082170_30_1305	TGME49_282170	282170	-0.612341	3.06104
TGME49_085290_10_930	TGME49_285290	285290	-0.899745	-0.208694
TGME49_085290_17_930	TGME49_285290	285290	-2.30918	-1.78004
TGME49_085290_27_930	TGME49_285290	285290	-2.94534	1.80171
TGME49_085290_30_930	TGME49_285290	285290	-1.14601	0.930989
TGME49_085290_48_930	TGME49_285290	285290	1.18446	-0.277124
TGME49_086450_14_872	TGME49_286450	GRA5	1.79302	0.614824
TGME49_086450_26_872	TGME49_286450	GRA5	0.320704	1.07376
TGME49_086450_27_872	TGME49_286450	GRA5	3.94782	1.89918
TGME49_086450_34_872	TGME49_286450	GRA5	-1.06913	0.701501
TGME49_088000_2_1910	TGME49_288000	288000	0.9617	1.44337
TGME49_088000_23_1528	TGME49_288000	288000	-0.0816188	-2.30122
TGME49_088000_29_1528	TGME49_288000	288000	-0.843563	-3.05322
TGME49_088000_8_1910	TGME49_288000	288000	-0.593338	0.93608
TGME49_088650_13_1860	TGME49_288650	GRA12	0.573449	-7.69156
TGME49_088650_18_1395	TGME49_288650	GRA12	1.35967	-1.84148
TGME49_088650_31_1860	TGME49_288650	GRA12	-0.950013	-4.76082
TGME49_088650_6_1395	TGME49_288650	GRA12	-1.52104	-3.45112
TGME49_088840_22_1344	TGME49_288840	GRA18	1.43836	0.982769
TGME49_088840_33_1344	TGME49_288840	GRA18	2.08105	-1.65022
TGME49_088840_72_672	TGME49_288840	GRA18	-2.8099	-1.43773
TGME49_088840_9_1344	TGME49_288840	GRA18	-2.29733	-2.5941
TGME49_089540_48_1718	TGME49_289540	SFP1	-3.55393	-0.615888
TGME49_089540_49_2577	TGME49_289540	SFP1	0.458547	-0.314104
TGME49_089540_5_2577	TGME49_289540	SFP1	-0.58827	-0.2
TGME49_089540_93_1718	TGME49_289540	SFP1	-2.01681	-2.53806
TGME49_090700_16_1905	TGME49_290700	GRA25	1.19333	1.03256
TGME49_090700_32_1270	TGME49_290700	GRA25	-1.62965	-0.779388
TGME49_090700_44_1270	TGME49_290700	GRA25	1.51496	0.537642
TGME49_090700_56_1270	TGME49_290700	GRA25	1.1572	-1.10202
TGME49_091630_20_867	TGME49_291630	291630	-0.590307	0.156464
TGME49_091630_43_578	TGME49_291630	291630	-0.33954	0.374332
TGME49_091630_9_867	TGME49_291630	291630	-1.07679	-2.2545
TGME49_091960_12_1010	TGME49_291960	ROP40	3.98419	-1.12613
TGME49_091960_23_1515	TGME49_291960	ROP40	-3.16481	-4.57412
TGME49_091960_3_1515	TGME49_291960	ROP40	-0.299441	-1.50034
TGME49_091960_32_1010	TGME49_291960	ROP40	-2.94816	-2.85233
TGME49_091960_9_1515	TGME49_291960	ROP40	3.0344	0.311202
TGME49_094630_22_1276	TGME49_294630	294630	2.09358	2.28761
TGME49_094630_8_638	TGME49_294630	294630	0.659682	1.0785
TGME49_094970_62_853	TGME49_294970	294970	-0.707151	-0.254217
TGME49_094970_78_853	TGME49_294970	294970	2.33839	1.37581
TGME49_094970_94_0	TGME49_294970	294970	1.98893	-3.08882
TGME49_097880_23_1392	TGME49_297880	GRA23	-1.47461	-3.92565
TGME49_097880_35_1856	TGME49_297880	GRA23	-1.98725	-4.11195
TGME49_097880_38_1856	TGME49_297880	GRA23	-0.295974	-3.45149
TGME49_097900_21_1626	TGME49_297900	GRA83	1.25883	-0.0455261
TGME49_097900_21_813	TGME49_297900	GRA83	-1.33503	-1.46334
TGME49_097900_83_0	TGME49_297900	GRA83	0.302136	-2.18843
TGME49_097960_21_7843	TGME49_297960	RON6	0.226505	0.874664
TGME49_097960_24_7161	TGME49_297960	RON6	-0.743603	-1.23977
TGME49_097960_8_7161	TGME49_297960	RON6	-2.70852	-5.78016
TGME49_099780_40_3464	TGME49_299780	299780	-5.50351	-1.50885
TGME49_099780_42_2598	TGME49_299780	299780	-2.29345	-1.50853
TGME49_099780_52_2598	TGME49_299780	299780	-0.683658	-1.12034
TGME49_100220_106_5305	TGME49_300220	300220	0.836299	-1.04733
TGME49_100220_55_6366	TGME49_300220	300220	-0.0767726	-2.40918
TGME49_104720_44_726	TGME49_304720	304720	-3.89299	-0.146701
TGME49_104720_8_1452	TGME49_304720	304720	0.282864	-6.44894
TGME49_104740_14_4482	TGME49_304740	ROP35_WNG1	-4.01466	-1.07366
TGME49_104740_43_3735	TGME49_304740	ROP35_WNG1	0.192646	0.671351
TGME49_104740_76_3735	TGME49_304740	ROP35_WNG1	1.39893	2.24207
TGME49_104950_20_3200	TGME49_304955	PPM11C	0.958782	0.837865
TGME49_104950_25_3200	TGME49_304955	PPM11C	-0.3003	-1.22122
TGME49_104950_37_3200	TGME49_304955	PPM11C	1.64424	0.0721829
TGME49_104960_1_10276	TGME49_304955	PPM11C	1.37041	0.141691
TGME49_104960_16_10276	TGME49_304955	PPM11C	-1.26643	-4.0097
TGME49_104960_27_7707	TGME49_304955	PPM11C	0.773144	0.825775
TGME49_104960_52_6973	TGME49_304955	PPM11C	-4.21088	-2.08947
TGME49_104960_52_8441	TGME49_304955	PPM11C	0.340868	1.67183
TGME49_105250_2_2274	TGME49_305250	305250	-1.49637	0.847364
TGME49_105250_8_2274	TGME49_305250	305250	2.03826	1.47255
TGME49_105270_16_1676	TGME49_305270	305270	-3.77103	-3.36
TGME49_105270_80_0	TGME49_305270	305270	-5.92768	-3.66976
TGME49_105590_12_744	TGME49_305590	305590	-1.36939	-0.236087
TGME49_105590_14_744	TGME49_305590	305590	-2.70778	0.683324
TGME49_105590_35_372	TGME49_305590	305590	-1.03164	-3.0869
TGME49_105590_6_744	TGME49_305590	305590	1.40104	2.3996
TGME49_106890_64_1472	TGME49_306890	306890	-0.844546	-2.97552
TGME49_106890_73_736	TGME49_306890	306890	-2.87407	-0.471311
TGME49_106890_74_1472	TGME49_306890	306890	-2.07354	-3.97299
TGME49_108950_0_1554	TGME49_308950	308950	3.06958	0.976475
TGME49_108950_28_518	TGME49_308950	308950	0.767984	-2.36547
TGME49_108950_3_1036	TGME49_308950	308950	3.41195	2.4353
TGME49_108950_30_1036	TGME49_308950	308950	-0.607025	1.49307
TGME49_108950_42_518	TGME49_308950	308950	3.502	1.60827
TGME49_108970_2_2644	TGME49_308970	GRA12D	-0.589299	0.830976
TGME49_108970_29_1983	TGME49_308970	GRA12D	0.991853	1.08747
TGME49_108970_41_1983	TGME49_308970	GRA12D	1.43774	2.00775
TGME49_108970_49_1983	TGME49_308970	GRA12D	0.322695	0.74267
TGME49_108970_59_1983	TGME49_308970	GRA12D	-0.642181	-3.95076
TGME49_109560_15_2391	TGME49_309560	309560	-3.53962	-2.54686
TGME49_109560_20_2391	TGME49_309560	309560	-0.173305	-0.592157
TGME49_109560_38_1594	TGME49_309560	309560	-0.545418	-3.79799
TGME49_109560_42_1594	TGME49_309560	309560	1.1263	-2.49521
TGME49_109590_17_1935	TGME49_309590	ROP1	-1.20929	-4.94055
TGME49_109590_41_1935	TGME49_309590	ROP1	1.18595	0.176165
TGME49_109590_51_1935	TGME49_309590	ROP1	2.7512	0.971676
TGME49_109590_58_1935	TGME49_309590	ROP1	0.854638	0.813237
TGME49_109590_85_1935	TGME49_309590	ROP1	1.77483	1.27388
TGME49_109600_17_1485	TGME49_309600	GRA71	-1.92661	-6.56028
TGME49_109600_24_1188	TGME49_309600	GRA71	-0.453129	-2.17416
TGME49_109600_26_891	TGME49_309600	GRA71	-2.86939	-1.01043
TGME49_109600_6_1485	TGME49_309600	GRA71	-0.547154	-3.22716
TGME49_109600_7_1188	TGME49_309600	GRA71	-3.38538	-1.97005
TGME49_109760_0_1796	TGME49_309760	GRA55	-0.357313	-0.145705
TGME49_109760_15_1796	TGME49_309760	GRA55	4.03224	1.15164
TGME49_109760_16_1796	TGME49_309760	GRA55	2.38089	1.48799
TGME49_109760_32_1347	TGME49_309760	GRA55	3.08576	0.668933
TGME49_109760_38_1347	TGME49_309760	GRA55	2.16752	1.7165
TGME49_110010_29_1894	TGME49_310010	RON1	-0.30487	-0.226313
TGME49_110010_37_1894	TGME49_310010	RON1	-3.74963	-5.00465
TGME49_110010_93_0	TGME49_310010	RON1	0.416768	0.602727
TGME49_110740_13_1084	TGME49_310740	310740	0.845716	-1.41304
TGME49_110740_28_542	TGME49_310740	310740	2.04205	-2.81406
TGME49_110740_37_542	TGME49_310740	310740	0.0747195	0.391171
TGME49_110740_40_542	TGME49_310740	310740	-2.25237	-1.51506
TGME49_110740_41_542	TGME49_310740	310740	-3.62765	-3.90919
TGME49_110780_13_1732	TGME49_310780	GRA4	0.614839	0.153381
TGME49_110780_18_1732	TGME49_310780	GRA4	3.43061	0.498975
TGME49_110780_24_1732	TGME49_310780	GRA4	2.95161	0.627915
TGME49_110780_29_1732	TGME49_310780	GRA4	1.38437	-0.655638
TGME49_110780_3_2165	TGME49_310780	GRA4	1.54359	-0.124502
TGME49_110790_19_1214	TGME49_310790	CST9	1.11971	-0.743511
TGME49_110790_30_1214	TGME49_310790	CST9	-3.1666	-2.06812
TGME49_111470_19_7371	TGME49_311470	RON5	-2.16402	-1.02727
TGME49_112270_12_1101	TGME49_312270	ROP13	0.801818	0.803336
TGME49_112270_13_1468	TGME49_312270	ROP13	-1.58172	0.336365
TGME49_112270_24_1101	TGME49_312270	ROP13	-2.78198	-0.444805
TGME49_112270_31_1101	TGME49_312270	ROP13	2.71119	0.67359
TGME49_112270_8_1468	TGME49_312270	ROP13	0.378895	-0.113686
TGME49_112420_21_3552	TGME49_312420	GRA38	1.4653	-2.59659
TGME49_112420_27_4440	TGME49_312420	GRA38	-0.907042	-1.87317
TGME49_112420_30_3552	TGME49_312420	GRA38	0.845818	-1.79509
TGME49_112420_50_4440	TGME49_312420	GRA38	1.98448	0.176608
TGME49_113330_19_6696	TGME49_313330	ROP27	-0.451632	-1.00535
TGME49_113330_26_5580	TGME49_313330	ROP27	-0.829669	1.54061
TGME49_113330_51_6696	TGME49_313330	ROP27	-0.694412	-3.56543
TGME49_113440_35_2396	TGME49_313440	GRA59	0.442743	-1.74659
TGME49_113440_41_2396	TGME49_313440	GRA59	2.12781	-4.04037
TGME49_113440_53_2396	TGME49_313440	GRA59	-0.259632	2.33189
TGME49_113440_61_2396	TGME49_313440	GRA59	-0.153783	-1.14274
TGME49_114250_14_648	TGME49_314250	BRP1	-0.281721	-3.09959
TGME49_114250_17_648	TGME49_314250	BRP1	-2.21964	-1.05158
TGME49_114250_26_648	TGME49_314250	BRP1	-0.00767563	-4.03626
TGME49_114260_4_1581	TGME49_314260	314260	0.510094	-2.42295
TGME49_114260_9_1581	TGME49_314260	314260	-0.112888	-0.413482
TGME49_114500_16_8760	TGME49_314500	SUB2	-1.6673	-0.693668
TGME49_114500_25_7300	TGME49_314500	SUB2	-0.784342	-1.80704
TGME49_114500_25_8395	TGME49_314500	SUB2	-4.15514	-0.781004
TGME49_114500_35_9490	TGME49_314500	SUB2	0.263978	0.3503
TGME49_115210_13_6509	TGME49_315210	315210	0.00136559	0.495909
TGME49_115210_14_6226	TGME49_315210	315210	-1.73062	-4.72001
TGME49_115210_27_5943	TGME49_315210	315210	0.370922	1.44862
TGME49_115210_8_6226	TGME49_315210	315210	-2.32585	-3.76277
TGME49_115220_2_2980	TGME49_315220	ROP14	-2.74249	-1.79683
TGME49_115220_21_4172	TGME49_315220	ROP14	-2.03799	-1.46125
TGME49_115220_24_2682	TGME49_315220	ROP14	-3.18358	-3.17859
TGME49_115470_22_3230	TGME49_315470	315470	1.67532	0.0664829
TGME49_115470_36_3230	TGME49_315470	315470	3.23004	1.78554
TGME49_115470_44_3230	TGME49_315470	315470	0.817221	-1.97427
TGME49_115470_65_3230	TGME49_315470	315470	0.0985721	-0.771156
TGME49_115470_73_3230	TGME49_315470	315470	0.87304	-3.60242
TGME49_115490_15_2428	TGME49_315490	ROP10	0.64859	0.000983631
TGME49_115490_20_3035	TGME49_315490	ROP10	1.98005	2.84776
TGME49_115490_4_3035	TGME49_315490	ROP10	-2.3782	0.84843
TGME49_115910_18_888	TGME49_315910	315910	1.3938	1.07326
TGME49_115910_26_888	TGME49_315910	315910	1.30919	-1.76676
TGME49_115910_45_444	TGME49_315910	315910	1.34064	1.35017
TGME49_116250_15_2324	TGME49_316250	GRA45	-0.311646	-5.25499
TGME49_116250_22_2324	TGME49_316250	GRA45	-3.87813	-0.492209
TGME49_116250_40_2324	TGME49_316250	GRA45	-1.87875	-5.40155
TGME49_116280_12_1796	TGME49_316280	316280	0.578668	-0.495852
TGME49_116280_22_1796	TGME49_316280	316280	1.29644	0.980677
TGME49_116280_29_1796	TGME49_316280	316280	-1.24034	2.44318
TGME49_118520_19_1944	TGME49_318525	318525	3.25529	1.42857
TGME49_118520_53_2430	TGME49_318525	318525	0.626633	1.03577
TGME49_118520_65_1458	TGME49_318525	318525	1.36672	1.23878
TGME49_118530_30_6342	TGME49_318525	318525	0.538075	-0.835038
TGME49_118530_44_6342	TGME49_318525	318525	-0.0561061	0.676147
TGME49_120630_18_1088	TGME49_320630	320630	-0.830714	-0.593697
TGME49_120630_32_1088	TGME49_320630	320630	1.48888	-0.731374
TGME49_120630_89_2176	TGME49_320630	320630	1.69723	0.335481
TGME49_121650_13_5642	TGME49_321650	RON13	-3.27512	-1.22132
TGME49_121650_20_1736	TGME49_321650	RON13	-1.98624	-2.78485
TGME49_121650_9_5642	TGME49_321650	RON13	-7.30049	0.925731

## Sheet: 5D.Gene L2FCs
GENE	IDENTITY	MEDIAN_L2FC_IN_VITRO	MAD_L2FC_IN_VITRO	P_VALUE_IN_VITRO	MEDIAN_L2FC_IN_VIVO	MAD_L2FC_IN_VIVO	P_VALUE_IN_VIVO	DISCO_SCORE	L2FC_DIFFERENCE
TGME49_200360	200360	0.0814964	1.24026	0.675264	0.0561892	1.37406	0.913906	0.00530503	0.0253072
TGME49_201130	ROP33	0.132295	1.83521	0.726267	0.55378	1.16043	0.840398	0.0903743	-0.421485
TGME49_201180	MSF	1.99769	0.985164	0.0874811	1.31289	0.766517	0.081234	1.4712	0.684804
TGME49_201520	PPM3G	0.809327	1.0375	0.711372	1.32803	0.85337	0.685921	0.161642	-0.5187
TGME49_201630	PPM3H	1.52188	0.838901	0.0294775	1.46186	1.31947	0.153059	0.140797	0.0600249
TGME49_202620	GRA64	1.49808	1.48255	0.0354023	0.858029	1.1019	0.0456583	1.78666	0.640048
TGME49_202780	ROP25	-1.2976	0.835993	0.404647	-0.620592	0.381429	0.135393	0.853931	-0.67701
TGME49_203290	GRA34	0.602136	1.18946	0.972899	0.57011	1.9301	0.983749	0.000610019	0.0320257
TGME49_203310	GRA7	2.24993	1.02667	0.0761725	0.36605	1.66352	0.953523	2.14549	1.88388
TGME49_203790	203790	0.491605	1.4143	0.557859	-0.639487	1.33261	0.421743	0.71081	1.13109
TGME49_203990	ROP12	-0.873338	3.72432	0.645879	1.37622	2.42197	0.719392	0.748839	-2.24955
TGME49_204320	204320	-0.32475	1.38054	0.542232	-0.471423	1.88743	0.608408	0.0706407	0.146673
TGME49_204340	GRA54	0.521835	0.743127	0.383739	-0.974592	0.577157	0.163861	1.79794	1.49643
TGME49_205250	ROP18	2.19179	1.54501	0.101445	0.565684	2.14653	0.604794	1.9711	1.6261
TGME49_207610	ROP36	-0.289526	1.37978	0.98132	0.140137	2.12285	0.891668	0.0249145	-0.429663
TGME49_207700	ROP22	0.548764	3.11382	0.892305	1.61396	1.13998	0.262842	0.67085	-1.06519
TGME49_208730	MCP4	1.2163	2.77353	0.337118	1.36856	1.17396	0.382922	0.135382	-0.152268
TGME49_209170	209170	0.689314	0.276047	0.159752	-1.09527	2.43737	0.482145	1.98691	1.78458
TGME49_209985;TGME49_210095;TGME49_321700;TGME49_321710	ROP42/ROP43	0.0371262	2.04904	0.892926	-0.233132	1.31193	0.231254	0.185152	0.270258
TGME49_211260	ROP26	-0.741913	1.46205	0.426457	1.44692	1.52174	0.636011	1.24033	-2.18883
TGME49_211290	ROP15	-1.84475	1.29599	0.0956733	-0.0845446	1.74052	0.867839	1.90238	-1.76021
TGME49_212300	GRA32	-1.21757	2.66067	0.336438	-0.476474	0.968625	0.289308	0.749789	-0.741093
TGME49_215220	GRA22	1.15565	0.854249	0.0694104	-0.00723244	0.695641	0.665438	1.55299	1.16288
TGME49_215775	ROP8	1.86988	1.20442	0.00738507	0.597142	1.6803	0.933325	2.75117	1.27274
TGME49_215910	215910	1.16163	2.49662	0.516281	0.80931	0.712512	0.237862	0.320886	0.352317
TGME49_217400	217400	-0.735062	1.2701	0.362896	-0.445292	0.537643	0.201304	0.329285	-0.28977
TGME49_217430	PI-1	-0.23911	1.58199	0.826865	-1.78586	0.572834	0.0114125	3.13246	1.54675
TGME49_217530	GRA63	0.704751	0.510158	0.0786801	0.816839	0.747468	0.823007	0.133242	-0.112087
TGME49_218270	ROP48	-0.977794	0.639901	0.0276124	0.15916	1.65655	0.666404	1.9728	-1.13695
TGME49_219810	GRA40	-0.357838	1.35385	0.215644	-0.429285	0.38056	0.193445	0.0985756	0.0714469
TGME49_220240	GRA31	0.141675	1.624	0.62052	0.862253	1.30455	0.203507	0.647558	-0.720578
TGME49_220950	MAF1B	-0.343275	0.266081	0.107206	-1.20697	0.68939	0.0762942	1.80278	0.863695
TGME49_222100	SOS1	0.618913	3.20841	0.568544	-0.420974	1.85365	0.847567	0.329709	1.03989
TGME49_225150	225150	-1.26184	0.837479	0.0341471	0.129661	2.2625	0.773041	2.19641	-1.3915
TGME49_225160	225160	0.860451	2.03459	0.990063	-0.316797	1.68994	0.660533	0.217135	1.17725
TGME49_225200	225200	-1.63085	1.86421	0.224631	0.0448322	1.53017	0.877737	1.18164	-1.67569
TGME49_225320	225320	-1.45238	2.31986	0.237313	-0.244849	1.56718	0.34483	1.31268	-1.20753
TGME49_225330	225330	-0.890694	0.765741	0.162811	-1.49843	1.13204	0.113731	1.05287	0.607739
TGME49_225860	225860	-0.0877887	1.14099	0.569287	-1.2857	0.258317	0.545272	0.608604	1.19791
TGME49_226380	GRA35	0.966147	0.738026	0.0229588	0.245042	1.591	0.767468	1.26481	0.721105
TGME49_227010	ROP30	0.79317	1.6945	0.237849	0.675618	0.799848	0.300841	0.13464	0.117553
TGME49_227280	GRA3	3.00864	0.473995	0.000109894	0.466267	0.49883	0.24328	11.626	2.54237
TGME49_227810	ROP11	2.32925	0.832124	0.0257287	0.623368	1.27854	0.219515	3.83503	1.70589
TGME49_229500	229500	1.8304	0.93088	0.90452	-0.15028	2.03855	0.870931	0.205194	1.98068
TGME49_230180	GRA24	0.863264	1.0782	0.155364	1.04878	1.72959	0.489602	0.207556	-0.185515
TGME49_232000	GRA30	0.0643209	1.56986	0.986478	-0.957154	1.1539	0.142188	0.871367	1.02148
TGME49_232020	RON12	-0.664636	0.828982	0.196663	-0.0724303	0.876638	0.533923	0.57965	-0.592206
TGME49_234540	234540	-0.928706	0.731576	0.138675	-1.23189	0.906491	0.422975	0.373428	0.303184
TGME49_234950	234950	-0.999249	1.96375	0.155027	1.11082	0.846118	0.53563	2.28042	-2.11007
TGME49_237500	PPM3A	0.465424	2.47887	0.702286	0.634018	2.1749	0.615689	0.0613894	-0.168595
TGME49_237800	GRA11B	0.988467	1.0982	0.817105	1.17217	0.788934	0.405777	0.0880762	-0.183708
TGME49_239010	HCE1_TEEGR	0.72825	0.550662	0.0963555	0.103263	0.905525	0.675401	0.741586	0.624987
TGME49_239740	GRA14	0.450303	0.907855	0.461833	-0.759395	0.334746	0.773205	0.541001	1.2097
TGME49_240060	IST	-0.946222	1.18578	0.819732	0.115309	2.12742	0.605039	0.323284	-1.06153
TGME49_240090	ROP34_WNG2	0.985617	0.434542	0.320488	0.762478	0.766047	0.173769	0.279865	0.223139
TGME49_241610	GRA21	0.487777	0.641052	0.110583	0.920022	1.62486	0.26425	0.663191	-0.432244
TGME49_242110	ROP38	-2.09884	3.3934	0.234442	-0.915912	3.12544	0.258608	1.44	-1.18293
TGME49_242118	242118	0.260613	0.207953	0.177288	0.598633	1.05638	0.266414	0.448136	-0.33802
TGME49_242230	ROP29	-1.71949	1.44136	0.0257965	0.422033	0.479397	0.959475	3.44015	-2.14152
TGME49_243730	ROP9	-1.81064	1.25736	0.0925602	-1.65484	1.51749	0.211426	0.266182	-0.155806
TGME49_246178;TGME49_246182	246178/246182	0.0527877	0.773167	0.401654	-0.212856	1.08347	0.444722	0.198717	0.265643
TGME49_246710	246710	-0.293824	1.50226	0.482024	-1.08849	0.567567	0.0765286	1.13885	0.794669
TGME49_247530	247530	1.63471	1.40668	0.0107749	2.04998	0.158202	0.0369653	1.41184	-0.415271
TGME49_251540	GRA9	0.183266	2.13037	0.584884	0.0772202	2.05654	0.912465	0.0289203	0.106046
TGME49_252360	ROP24	0.488419	3.82416	0.947848	0.102773	2.18011	0.877999	0.0307619	0.385646
TGME49_252500	252500	-1.7902	0.436162	0.100077	1.0957	0.139087	0.866116	3.06508	-2.88589
TGME49_253370	RON4L1	-0.244629	1.89485	0.631222	-0.262019	1.39976	0.44686	0.00955818	0.0173897
TGME49_254070	254070	-1.31792	2.00208	0.233031	0.414299	1.62785	0.73408	1.32834	-1.73222
TGME49_254470	MYR1	1.3303	1.50359	0.16242	-0.248528	1.87435	0.715728	1.47559	1.57883
TGME49_254720	GRA8	1.24893	0.328451	0.00407173	1.3724	0.500777	0.0114016	0.535031	-0.123471
TGME49_254880	254880	0.087358	0.939869	0.491978	-1.49254	1.70223	0.174421	1.68489	1.5799
TGME49_258230	ROP20	0.667889	0.772702	0.741605	-1.41566	1.89391	0.186503	1.79006	2.08355
TGME49_258360	258360	-0.76948	1.68301	0.405498	-0.942243	0.375299	0.433294	0.130476	0.172763
TGME49_258580	ROP17	0.960787	0.613731	0.291009	-0.53912	0.975379	0.552948	1.19004	1.49991
TGME49_258660	ROP6	-1.17552	0.719356	0.0667588	-1.9681	1.59283	0.254	1.40338	0.792575
TGME49_258800	ROP31	-0.145808	1.81074	0.911356	0.406075	1.8788	0.519116	0.179388	-0.551883
TGME49_258870	CST7	-3.08612	0.116232	0.00167433	-1.70234	0.579214	0.191881	4.83373	-1.38378
TGME49_261750	RON10	-0.91261	1.2869	0.369479	-1.95438	2.83825	0.319167	0.967169	1.04177
TGME49_262050	ROP39	0.0789599	1.82057	0.841353	0.158687	0.540128	0.467107	0.0323377	-0.0797271
TGME49_262730	ROP16	2.18159	1.9662	0.159632	0.387339	1.41688	0.620789	1.80131	1.79425
TGME49_263220	ROP21	0.407224	1.63911	0.756668	0.824767	0.634828	0.612542	0.139442	-0.417543
TGME49_266435	266435	0.741254	1.99184	0.495018	-1.70484	1.24331	0.0893424	3.3128	2.44609
TGME49_269690	GRA29	0.440357	0.533176	0.470502	1.56495	0.349333	0.00189867	3.42887	-1.12459
TGME49_269885	TLN1	2.43108	2.14691	0.815402	2.13521	0.886576	0.304484	0.179024	0.295876
TGME49_269920	269920	0.0632382	1.65101	0.969145	0.982475	0.970427	0.737509	0.134065	-0.919236
TGME49_270240	MAG1	-0.323672	1.12227	0.435847	-0.192754	2.00201	0.676805	0.069413	-0.130918
TGME49_270700	MYR2	0.985725	1.26146	0.807797	-1.45272	0.610833	0.0543741	3.30972	2.43844
TGME49_270920	ROP32	-0.268134	1.06414	0.524894	0.00996619	0.202577	0.454695	0.173036	-0.2781
TGME49_272420	LCAT	-0.0165993	1.23579	0.92444	-0.604338	1.33578	0.684208	0.116921	0.587738
TGME49_275460	275460	1.3902	3.1646	0.750628	2.01592	1.03926	0.0807728	0.761693	-0.625718
TGME49_275860	GRA12B	0.152238	1.69349	0.998842	1.1146	1.2436	0.783494	0.10246	-0.962357
TGME49_277270	NTPaseII	-1.43898	1.13426	0.508642	0.493744	3.36986	0.747046	0.812208	-1.93272
TGME49_278510	PPM3F	-1.88163	0.317011	0.0153382	-2.51876	0.451234	0.000821826	3.12157	0.637126
TGME49_279350	279350	1.48833	1.63768	0.108035	-0.544439	1.0407	0.83162	2.12731	2.03277
TGME49_280380	280380	0.752623	1.46277	0.380949	1.11391	0.598558	0.101126	0.510959	-0.361288
TGME49_281675	ROP45	-1.09695	2.97309	0.486528	-0.667937	0.553084	0.139144	0.501704	-0.429016
TGME49_285290	285290	-1.14601	1.72452	0.15956	-0.208694	1.68969	0.885117	0.796791	-0.937317
TGME49_286450	GRA5	1.05686	2.12171	0.32885	0.887631	0.34021	0.0352646	0.327578	0.169233
TGME49_288000	288000	-0.337479	0.564829	0.750675	-0.68257	2.77587	0.557925	0.130435	0.345091
TGME49_288650	GRA12	-0.188282	1.55265	0.852872	-4.10597	2.16411	0.0372326	5.86945	3.91769
TGME49_288840	GRA18	-0.429488	3.14924	0.772749	-1.54398	0.857213	0.220718	0.856064	1.11449
TGME49_289540	SFP1	-1.30254	1.83499	0.200813	-0.464996	0.308298	0.1925	1.18327	-0.837546
TGME49_290700	GRA25	1.17526	0.265208	0.501711	-0.120873	1.21548	0.888988	0.454491	1.29614
TGME49_291960	ROP40	-0.299441	4.2482	0.938647	-1.50034	2.00446	0.0781239	1.36268	1.2009
TGME49_304955	PPM11C	0.557006	1.2385	0.90202	0.106937	1.5264	0.49794	0.156447	0.450069
TGME49_305590	305590	-1.20051	1.24252	0.358245	0.223619	1.95384	0.96157	0.659145	-1.42413
TGME49_308950	308950	3.06958	0.641113	0.0703652	1.49307	0.765897	0.375338	2.48808	1.57651
TGME49_308970	GRA12D	0.322695	1.35212	0.504685	0.830976	0.380282	0.897606	0.174795	-0.508281
TGME49_309560	309560	-0.359362	1.23924	0.485244	-2.52103	0.965749	0.0376507	3.75756	2.16167
TGME49_309590	ROP1	1.18595	0.873066	0.17717	0.813237	0.682951	0.78401	0.319526	0.372717
TGME49_309600	GRA71	-1.92661	2.04519	0.036471	-2.17416	1.56118	0.0357579	0.71409	0.247546
TGME49_309760	GRA55	2.38089	1.04503	0.0364734	1.15164	0.715656	0.042116	3.45861	1.22926
TGME49_310740	310740	0.0747195	2.91676	0.602989	-1.51506	1.9259	0.062865	2.25952	1.58978
TGME49_310780	GRA4	1.54359	1.37696	0.0191018	0.153381	0.512378	0.686636	2.61665	1.39021
TGME49_312270	ROP13	0.378895	2.90681	0.926232	0.336365	0.667247	0.346417	0.0209958	0.0425291
TGME49_312420	GRA38	1.15556	0.844087	0.270958	-1.83413	0.594154	0.0831258	4.9251	2.98969
TGME49_313440	GRA59	0.14448	0.520671	0.400349	-1.44466	2.14801	0.447212	1.18717	1.58915
TGME49_314500	SUB2	-1.22582	1.43166	0.191265	-0.737336	0.825345	0.194939	0.697786	-0.488486
TGME49_315210	315210	-0.864629	1.55788	0.254374	-1.63343	3.8632	0.363722	0.794753	0.7688
TGME49_315470	315470	0.87304	1.14823	0.0664746	-0.771156	1.78373	0.379794	2.62709	1.6442
TGME49_318525	318525	0.626633	1.01223	0.116403	1.03577	0.533174	0.155449	0.712895	-0.409135
