# Supplementary material for: GRA12 is a common virulence factor across Toxoplasma gondii strains and mouse subspecies
Source: Nat Commun. 2025 Apr 16;16:3570. doi: 10.1038/s41467-025-58876-2 (PMC12003902; doi:10.1038/s41467-025-58876-2)
Supplement: Supplementary file 9 — Supplementary_Data_7 [file 41467_2025_58876_MOESM9_ESM.xlsx]

## Sheet: 6A.L2FCs all strains
GENE	IDENTITY	MEDIAN_L2FC_IN_VITRO	MAD_L2FC_IN_VITRO	MEDIAN_L2FC_IN_VIVO	MAD_L2FC_IN_VIVO	DISCO_SCORE	L2FC_DIFFERENCE	STRAIN	L2FC_D_RANK
TGME49_288650	GRA12	1.49882	0.491541	-3.19583	0.35759	26.0437	4.69465	vand	1
TGME49_310790	CST9	0.270658	0.169797	-2.77318	1.12523	6.21473	3.04384	vand	2
TGME49_269950	GRA61	0.181139	0.21604	-2.67359	1.4362	9.52278	2.85473	vand	3
TGME49_237230	MYR3	1.26075	0.475558	-0.986182	0.886851	5.85195	2.24693	vand	4
TGME49_297880	GRA23	0.153691	0.487744	-2.00978	0.54922	5.65651	2.16347	vand	5
TGME49_203600	CST2_GRA47	0.175452	0.959413	-1.83603	0.496945	7.07793	2.01149	vand	6
TGME49_249990	GRA70	-0.561709	1.12123	-2.48611	0.928476	3.17064	1.9244	vand	7
TGME49_240090	ROP34_WNG2	1.11903	1.18892	-0.716516	1.03716	4.14353	1.83554	vand	8
TGME49_237880	GRA13	0.937817	0.804017	-0.844336	0.315231	3.34461	1.78215	vand	9
TGME49_273980	273980	1.22881	0.706622	-0.538686	0.813027	1.69679	1.7675	vand	10
TGME49_262400	262400	0.353609	0.354711	-1.36475	2.64981	2.60825	1.71836	vand	11
TGME49_272460	GRA72	-0.59098	1.0267	-2.28407	2.8498	2.30235	1.69309	vand	12
TGME49_254720	GRA8	1.4017	0.763554	-0.217806	1.12913	4.64267	1.61951	vand	13
TGME49_222170	GRA17	-0.676944	0.945602	-2.25537	1.07559	3.59106	1.57843	vand	14
TGME49_266435	266435	-0.666788	1.01853	-2.24181	0.660164	5.04086	1.57503	vand	15
TGME49_270200	270200	0.592019	0.290556	-0.981178	1.06675	1.48892	1.5732	vand	16
TGME49_202780	ROP25	0.25371	0.51651	-1.27489	0.75575	1.59777	1.5286	vand	17
TGME49_214080	Toxofilin	1.41959	0.77927	-0.0877352	1.39025	1.75253	1.50732	vand	18
TGME49_316250	GRA45	-1.24775	1.1462	-2.75217	1.6113	4.5475	1.50442	vand	19
TGME49_258870	CST7	0.693906	0.732131	-0.7492	0.374774	2.31628	1.44311	vand	20
TGME49_297900	GRA83	1.15192	0.672902	-0.226723	0.360593	1.76251	1.37864	vand	21
TGME49_277240	NTPaseI	1.03806	1.5448	-0.239633	0.63185	0.349921	1.27769	vand	22
TGME49_243730	ROP9	0.510327	0.578981	-0.758402	0.819883	0.716523	1.26873	vand	23
TGME49_261750	RON10	-0.827443	1.86267	-2.06132	1.13407	1.67749	1.23388	vand	24
TGME49_277230	277230	0.375594	0.986106	-0.839345	0.475226	2.48931	1.21494	vand	25
TGME49_215220	GRA22	0.121153	1.80267	-1.07282	0.825756	1.60574	1.19398	vand	26
TGME49_310780	GRA4	1.12986	0.0704055	-0.00946426	0.149041	4.2969	1.13932	vand	27
TGME49_271270	271270	0.505616	0.3311	-0.614157	1.17504	2.10517	1.11977	vand	28
TGME49_309600	GRA71	-0.488786	0.483852	-1.57827	2.19565	1.15667	1.08948	vand	29
TGME49_258580	ROP17	-0.0250046	0.908204	-1.11349	0.265086	2.99721	1.08848	vand	30
TGME49_258370	ROP28	0.619513	0.495609	-0.450924	0.865787	1.07351	1.07044	vand	31
TGME49_203310	GRA7	1.97381	0.185667	0.910688	0.374002	3.84974	1.06312	vand	32
TGME49_225160	225160	0.568309	0.254516	-0.472329	0.21385	0.820214	1.04064	vand	33
TGME49_275440	GRA6	1.1135	1.22042	0.0829875	1.02327	0.915198	1.03051	vand	34
TGME49_268760	268760	-0.0127212	2.11072	-1.03056	1.29681	0.818531	1.01784	vand	35
TGME49_260520	CST6_GRA53	0.172152	0.721985	-0.81908	1.35645	1.30855	0.991233	vand	36
TGME49_279420	279420	0.488092	0.405424	-0.502267	1.23315	0.884004	0.990359	vand	37
TGME49_236870	GRA42	0.215733	1.63701	-0.765183	0.188266	2.152	0.980915	vand	38
TGME49_247220	247220	0.113605	0.782857	-0.860626	2.11979	0.968808	0.974231	vand	39
TGME49_286450	GRA5	0.212734	1.32686	-0.739046	0.958958	0.940586	0.95178	vand	40
TGME49_247520	WIP	1.0769	0.764623	0.129334	0.177774	1.79375	0.947564	vand	41
TGME49_262920	DEGP	0.766229	1.29154	-0.173262	1.20115	0.689123	0.939491	vand	42
TGME49_277270	NTPaseII	1.1082	0.278059	0.176411	0.825152	1.12407	0.931791	vand	43
TGME49_262730	ROP16	0.999819	0.394114	0.0720477	0.571385	0.141369	0.927771	vand	44
TGME49_227280	GRA3	1.45908	0.151389	0.572297	0.183745	5.08002	0.886785	vand	45
TGME49_217430	PI-1	1.10925	1.40085	0.28086	0.261409	1.00698	0.828389	vand	46
TGME49_288840	GRA18	0.931282	0.364579	0.104493	0.547101	1.35163	0.826789	vand	47
TGME49_320630	320630	0.835458	0.878955	0.0181476	0.408906	1.43676	0.81731	vand	48
TGME49_294630	294630	1.23592	1.35897	0.431594	0.860078	1.28424	0.804328	vand	49
TGME49_220950	MAF1B	0.51088	0.903069	-0.287041	0.276182	0.570966	0.797921	vand	50
TGME49_315910	315910	1.33388	0.233102	0.61225	0.826974	2.7187	0.721626	vand	51
TGME49_280380	280380	0.878875	0.191997	0.157319	0.956625	0.88302	0.721556	vand	52
TGME49_309560	309560	0.621146	0.796954	-0.096179	0.12111	0.751916	0.717325	vand	53
TGME49_314250	BRP1	0.77796	0.407477	0.0840942	0.108005	0.232218	0.693866	vand	54
TGME49_226380	GRA35	1.1928	0.143755	0.499318	0.122761	2.0688	0.693484	vand	55
TGME49_231960	GRA28	1.17002	0.586126	0.476918	0.485748	2.11775	0.693098	vand	56
TGME49_276130	CPC2	-0.418679	1.7149	-1.10869	0.244526	2.00223	0.690008	vand	57
TGME49_268970	268970	0.742539	0.351285	0.0593144	0.415457	0.268331	0.683224	vand	58
TGME49_230180	GRA24	0.706174	0.935316	0.0305615	0.782893	0.354866	0.675613	vand	59
TGME49_308950	308950	1.2967	0.615745	0.641895	0.829635	1.77092	0.654807	vand	60
TGME49_270320	PPM3C	0.283648	0.737774	-0.365602	0.630349	0.698034	0.64925	vand	61
TGME49_270700	MYR2	0.349107	0.705275	-0.29633	0.561061	0.270013	0.645437	vand	62
TGME49_203990	ROP12	1.33042	0.500238	0.69165	0.296547	0.780089	0.638775	vand	63
TGME49_247530	247530	1.30911	0.354801	0.670932	0.104232	3.43956	0.638173	vand	64
TGME49_200010	GRA20	1.35533	0.365967	0.719597	0.664655	1.52402	0.635737	vand	65
TGME49_288000	288000	0.795543	0.516404	0.181788	0.317302	0.766719	0.613755	vand	66
TGME49_282055	PP2CHN	1.17444	0.234512	0.560768	0.183645	1.99796	0.613672	vand	67
TGME49_203930	203930	-0.30692	0.298265	-0.904023	0.848848	0.860862	0.597103	vand	68
TGME49_236860	236860	-0.376795	0.544377	-0.971978	0.364719	1.14871	0.595183	vand	69
TGME49_208740	MCP3	0.823498	0.353718	0.230941	0.330781	0.402928	0.592557	vand	70
TGME49_237800	GRA11B	0.844374	1.4925	0.266531	0.348005	0.333675	0.577843	vand	71
TGME49_312270	ROP13	0.925675	0.357005	0.349451	0.661991	0.669929	0.576224	vand	72
TGME49_254880	254880	0.250974	0.786746	-0.323153	0.158775	0.262162	0.574127	vand	73
TGME49_241610	GRA21	1.31641	0.246096	0.742985	0.486714	2.66456	0.573421	vand	74
TGME49_253330	BPK1	0.527123	0.427054	-0.0284085	0.501731	0.599622	0.555532	vand	75
TGME49_299780	299780	0.0499907	0.787878	-0.480192	0.208742	0.425697	0.530183	vand	76
TGME49_244250	244250	-0.0431375	1.58735	-0.563165	0.125433	0.193469	0.520028	vand	77
TGME49_240060	IST	0.538062	1.22105	0.0235527	0.0677888	0.207157	0.514509	vand	78
TGME49_269885	TLN1	0.184364	0.696551	-0.32199	1.78977	0.403415	0.506353	vand	79
TGME49_202200	202200	-0.75212	0.363918	-1.25777	1.17087	1.23702	0.505653	vand	80
TGME49_275470	GRA15	2.02164	0.300665	1.51789	0.335416	2.61158	0.503752	vand	81
TGME49_254470	MYR1	0.431902	0.246737	-0.0624578	0.496538	0.672364	0.49436	vand	82
TGME49_214410	214410	1.30262	0.667443	0.81293	0.498825	1.64913	0.48969	vand	83
TGME49_211260	ROP26	0.74602	0.937628	0.256402	0.752964	0.557505	0.489618	vand	84
TGME49_294970	294970	1.50614	0.832744	1.02326	0.499698	0.539831	0.482878	vand	85
TGME49_262050	ROP39	0.974803	0.320738	0.498679	0.272143	1.52262	0.476124	vand	86
TGME49_251540	GRA9	1.15033	0.596305	0.675541	0.152743	1.53488	0.474791	vand	87
TGME49_259830	DGK2	-0.812898	0.187778	-1.27869	0.0939731	1.41259	0.465796	vand	88
TGME49_208730	MCP4	1.09794	0.541985	0.638112	0.678837	1.10811	0.45983	vand	89
TGME49_277720	277720	-0.480603	0.773956	-0.930379	0.343681	0.205399	0.449776	vand	90
TGME49_291630	291630	0.332689	0.536818	-0.0839873	1.19551	0.320832	0.416676	vand	91
TGME49_230350	RON11	-1.97321	1.45238	-2.38534	0.611049	1.45916	0.412128	vand	92
TGME49_308970	GRA12D	0.868105	0.893542	0.461117	0.403439	0.966749	0.406988	vand	93
TGME49_269460	EFPP	-0.242884	0.852949	-0.642157	1.08728	0.59195	0.399274	vand	94
TGME49_201630	PPM3H	1.23701	0.620351	0.8397	0.819844	0.527952	0.397307	vand	95
TGME49_209985;TGME49_210095;TGME49_321700;TGME49_321710	ROP42/ROP43	0.701339	0.438946	0.332585	0.408547	0.0218712	0.368754	vand	96
TGME49_258462	258462	0.157689	1.61795	-0.198502	0.281239	0.272163	0.356191	vand	97
TGME49_200360	200360	1.06626	0.916343	0.722671	0.282526	0.99947	0.343591	vand	98
TGME49_203790	203790	0.525513	0.145023	0.183964	0.937768	0.512911	0.341549	vand	99
TGME49_309590	ROP1	0.601039	0.228737	0.261214	0.367116	0.314514	0.339825	vand	100
TGME49_275860	GRA12B	0.410284	1.26321	0.0711825	1.00164	0.0476129	0.339102	vand	101
TGME49_263220	ROP21	0.513805	0.326738	0.183822	0.446742	0.35341	0.329983	vand	102
TGME49_235130	RASP1	-1.18505	1.05611	-1.50666	0.558088	0.381772	0.32161	vand	103
TGME49_242230	ROP29	0.78127	0.182551	0.462738	0.562943	0.483419	0.318532	vand	104
TGME49_232020	RON12	-0.229651	0.768345	-0.540672	0.395438	0.182769	0.311021	vand	105
TGME49_211460	MYR4	0.0755525	1.63112	-0.222685	2.49767	0.0838851	0.298237	vand	106
TGME49_202620	GRA64	1.0078	0.210783	0.711998	0.792974	0.727916	0.2958	vand	107
TGME49_215910	215910	0.584512	0.261494	0.32119	1.15707	0.344808	0.263322	vand	108
TGME49_312420	GRA38	-1.28777	0.269478	-1.55036	1.09367	0.982533	0.262592	vand	109
TGME49_217680	GRA57	-1.6335	3.70418	-1.89291	1.53103	0.351488	0.259404	vand	110
TGME49_203290	GRA34	0.682743	1.15624	0.427918	0.829985	0.17857	0.254825	vand	111
TGME49_201520	PPM3G	0.164839	0.746283	-0.0787566	0.373624	0.228713	0.243596	vand	112
TGME49_208830	GRA16	1.11049	0.329685	0.885624	0.809458	0.731656	0.224867	vand	113
TGME49_215775	ROP8	0.935829	0.267633	0.719992	0.737666	0.92964	0.215837	vand	114
TGME49_205250	ROP18	0.00916269	0.716476	-0.205739	0.0482581	0.296058	0.214901	vand	115
TGME49_254070	254070	0.598571	0.810864	0.393482	0.551078	0.0759564	0.20509	vand	116
TGME49_239010	HCE1_TEEGR	1.00648	0.613802	0.805329	0.267649	0.800167	0.201155	vand	117
TGME49_213069	213069	-1.68244	1.37946	-1.87995	0.975973	0.999092	0.197511	vand	118
TGME49_242118	242118	0.729682	0.289894	0.538152	0.410983	0.44151	0.19153	vand	119
TGME49_304955	PPM11C	0.502482	0.71557	0.323953	0.578059	0.290912	0.178528	vand	120
TGME49_239740	GRA14	0.67957	0.112714	0.526955	0.247489	0.578668	0.152615	vand	121
TGME49_204320	204320	0.301617	0.968428	0.172292	1.11189	0.0122108	0.129325	vand	122
TGME49_315210	315210	0.326098	0.408006	0.208641	0.998685	0.0115841	0.117457	vand	123
TGME49_209170	209170	0.675328	0.43712	0.56559	0.489473	0.164933	0.109739	vand	124
TGME49_280480	280480	-1.68245	0.276994	-1.78389	1.0456	0.208838	0.101435	vand	125
TGME49_225150	225150	0.0872519	0.637718	-0.00856567	0.0625489	0.0436447	0.0958175	vand	126
TGME49_305590	305590	-0.860749	0.997655	-0.950904	1.22486	0.087977	0.0901549	vand	127
TGME49_234370	SRS42	0.373048	0.351874	0.2873	1.25382	0.0630196	0.0857485	vand	128
TGME49_315470	315470	0.0285057	0.22397	-0.0510714	0.1412	0.054294	0.0795772	vand	129
TGME49_318525	318525	0.0140184	1.30803	-0.0582778	0.606709	0.0367549	0.0722962	vand	130
TGME49_242110	ROP38	0.50039	0.3147	0.430095	0.622336	0.0887249	0.070295	vand	131
TGME49_253370	RON4L1	-0.161949	0.033743	-0.223986	0.844868	0.0346186	0.0620369	vand	132
TGME49_314260	314260	0.458082	0.393323	0.396948	0.874386	0.0793802	0.0611336	vand	133
TGME49_266050	266050	0.657127	0.293897	0.601061	1.30816	0.129588	0.0560655	vand	134
TGME49_225320	225320	0.122504	1.02461	0.0718439	0.844694	0.00610576	0.0506596	vand	135
TGME49_211290	ROP15	0.0781974	1.41271	0.0383396	0.417785	0.0205351	0.0398578	vand	136
TGME49_304720	304720	-1.56035	1.10742	-1.59299	1.19242	0.0814285	0.0326397	vand	137
TGME49_246178;TGME49_246182	246178/246182	-0.20762	0.391137	-0.237542	0.170458	0.0182687	0.029923	vand	138
TGME49_290700	GRA25	-0.100727	0.732946	-0.130311	0.362227	0.0207772	0.0295841	vand	139
TGME49_204340	GRA54	0.720393	0.848074	0.692209	0.512276	0.0608142	0.028184	vand	140
TGME49_215360	GRA62	0.308667	0.662449	0.288045	0.589365	0.016675	0.0206216	vand	141
TGME49_244530	GRA47	0.423537	1.34989	0.408796	1.15142	0.00245645	0.0147408	vand	142
TGME49_227010	ROP30	0.460816	0.46553	0.448892	0.662521	0.00485101	0.0119238	vand	143
TGME49_208370	GRA46	0.78337	0.636529	0.793751	0.766905	0.0186687	-0.0103805	vand	144
TGME49_227810	ROP11	0.224502	0.509581	0.241152	0.175506	0.0160278	-0.0166493	vand	145
TGME49_232000	GRA30	1.3062	0.179059	1.32368	0.184701	0.106996	-0.0174751	vand	146
TGME49_305270	305270	-0.854731	1.34774	-0.828901	0.760657	0.0289599	-0.0258304	vand	147
TGME49_297960	RON6	-0.215049	0.980699	-0.182795	1.34409	0.0126979	-0.0322534	vand	148
TGME49_252360	ROP24	0.653853	0.437179	0.693238	0.243173	0.136504	-0.0393856	vand	149
TGME49_309760	GRA55	0.974881	0.554529	1.02755	0.329565	0.24063	-0.0526669	vand	150
TGME49_218270	ROP48	0.407705	1.20283	0.463849	1.03856	0.021401	-0.0561436	vand	151
TGME49_291960	ROP40	0.417115	1.37208	0.47814	0.703642	0.0470258	-0.061025	vand	152
TGME49_243690	243690	-0.961965	0.381844	-0.898286	1.2009	0.0909171	-0.0636785	vand	153
TGME49_201180	MSF	0.553599	0.344803	0.621829	0.194694	0.143017	-0.06823	vand	154
TGME49_208450	PI-2	0.185046	0.361473	0.281669	1.23695	0.055712	-0.0966237	vand	155
TGME49_242240	ROP19A	0.460716	0.57251	0.563077	0.551087	0.063665	-0.102361	vand	156
TGME49_246710	246710	-1.01103	0.679646	-0.898104	0.927016	0.22882	-0.112922	vand	157
TGME49_219810	GRA40	0.376802	0.973818	0.506376	0.587469	0.139387	-0.129574	vand	158
TGME49_313440	GRA59	0.385192	0.567306	0.537854	0.77033	0.089901	-0.152662	vand	159
TGME49_269920	269920	-0.590777	0.339287	-0.411876	0.737949	0.286425	-0.178901	vand	160
TGME49_225860	225860	-0.302646	0.0687109	-0.101458	0.305343	0.0986991	-0.201188	vand	161
TGME49_280670	280670	0.246327	0.849138	0.460615	1.06799	0.175015	-0.214288	vand	162
TGME49_220240	GRA31	0.211757	0.697623	0.429279	0.654615	0.154617	-0.217522	vand	163
TGME49_246130	246130	0.21384	2.94759	0.433659	0.303664	0.115785	-0.21982	vand	164
TGME49_239600	ROP23	0.118417	1.19465	0.341248	0.959663	0.115192	-0.222831	vand	165
TGME49_212410	GRA11A	0.442371	0.864124	0.68569	0.431892	0.0810849	-0.243319	vand	166
TGME49_276210	276210	-2.62581	0.622579	-2.35884	0.550156	0.947322	-0.266977	vand	167
TGME49_237500	PPM3A	0.0434193	1.87583	0.315236	0.314383	0.165169	-0.271817	vand	168
TGME49_225330	225330	0.192307	0.809026	0.469405	0.147653	0.701845	-0.277098	vand	169
TGME49_258800	ROP31	0.00405136	0.832824	0.297064	1.02359	0.0577242	-0.293013	vand	170
TGME49_310010	RON1	-0.855832	0.993473	-0.549642	1.20466	0.506012	-0.30619	vand	171
TGME49_258230	ROP20	0.461228	0.86589	0.768883	0.554881	0.53558	-0.307654	vand	172
TGME49_272420	LCAT	0.300482	1.02842	0.635498	1.0081	0.0662479	-0.335016	vand	173
TGME49_269690	GRA29	0.32093	0.775315	0.674564	0.29338	0.866365	-0.353634	vand	174
TGME49_264660	CST1	-0.18657	0.482374	0.175902	0.444602	0.0861645	-0.362472	vand	175
TGME49_270920	ROP32	-0.147054	0.818918	0.232546	1.17843	0.106425	-0.379599	vand	176
TGME49_234950	234950	0.184006	0.17861	0.580329	0.197418	0.268887	-0.396323	vand	177
TGME49_205360	205360	-0.778951	0.726368	-0.377133	0.394994	0.458294	-0.401818	vand	178
TGME49_254080	254080	-1.02925	2.10643	-0.620814	0.436007	0.51813	-0.408432	vand	179
TGME49_268790	GRA58	0.554596	0.872845	0.973902	1.68509	0.236367	-0.419306	vand	180
TGME49_253130	253130	-1.04854	0.851392	-0.611662	1.17848	0.703634	-0.436878	vand	181
TGME49_281675	ROP45	0.238222	0.839082	0.688514	0.677729	0.219173	-0.450292	vand	182
TGME49_306890	306890	-1.61276	0.885691	-1.14032	2.16709	0.759261	-0.47244	vand	183
TGME49_314500	SUB2	-0.382496	0.867868	0.0998445	0.339788	0.429297	-0.48234	vand	184
TGME49_258660	ROP6	-0.0623582	1.30346	0.443469	0.311112	0.255477	-0.505827	vand	185
TGME49_210820	210820	-0.608987	1.60001	-0.0879713	0.626199	0.340479	-0.521015	vand	186
TGME49_270240	MAG1	0.166482	1.09222	0.729626	0.475192	1.2881	-0.563144	vand	187
TGME49_217530	GRA63	0.833656	0.808525	1.4481	0.308664	0.865951	-0.614448	vand	188
TGME49_225200	225200	-0.12366	1.06774	0.505122	0.221527	0.201719	-0.628783	vand	189
TGME49_248510	248510	-0.949897	0.972078	-0.312217	1.12202	0.656616	-0.63768	vand	190
TGME49_210370	ROP54	0.14587	0.761948	0.803215	2.55265	0.388734	-0.657345	vand	191
TGME49_212300	GRA32	-0.597053	0.68486	0.0682612	2.56193	0.466755	-0.665314	vand	192
TGME49_252500	252500	-0.599516	0.300928	0.0928203	0.85928	0.982029	-0.692337	vand	193
TGME49_315490	ROP10	-0.583628	1.12491	0.117772	1.53018	0.475136	-0.7014	vand	194
TGME49_248990	248990	-0.278306	1.362	0.426975	0.917479	0.268537	-0.705281	vand	195
TGME49_289540	SFP1	-0.028288	0.689783	0.677917	0.336084	0.787926	-0.706205	vand	196
TGME49_278510	PPM3F	-0.387197	0.668391	0.325955	0.487113	0.907768	-0.713152	vand	197
TGME49_285290	285290	-0.151181	0.717458	0.57407	1.23321	0.10885	-0.725251	vand	198
TGME49_217400	217400	-0.395517	1.24553	0.356425	0.135098	1.15902	-0.751942	vand	199
TGME49_237180	237180	-0.24781	2.71431	0.535092	0.290891	1.57797	-0.782902	vand	200
TGME49_234540	234540	-0.892435	0.204315	-0.0841015	2.32447	0.711843	-0.808334	vand	201
TGME49_201130	ROP33	-0.570525	0.676671	0.240365	0.818183	0.54138	-0.81089	vand	202
TGME49_258360	258360	-0.477652	0.64153	0.424338	0.156715	0.639253	-0.901991	vand	203
TGME49_310740	310740	-0.665487	0.398921	0.297571	0.577675	0.798638	-0.963058	vand	204
TGME49_229500	229500	-1.01484	1.72612	-0.0340223	0.715895	1.11253	-0.980818	vand	205
TGME49_305250	305250	-0.628294	1.06641	0.401607	0.300267	0.400638	-1.0299	vand	206
TGME49_279350	279350	0.224889	1.57534	1.28865	0.708398	0.224721	-1.06377	vand	207
TGME49_207610	ROP36	-0.4373	1.09864	0.654674	0.846683	0.954433	-1.09197	vand	208
TGME49_202610	PPM3D	-0.0652589	0.544116	1.02878	1.55325	0.882961	-1.09404	vand	209
TGME49_275460	275460	-0.31044	2.0381	0.874243	0.409399	0.582254	-1.18468	vand	210
TGME49_313330	ROP27	-0.191836	1.9247	1.08615	0.0735694	1.88059	-1.27798	vand	211
TGME49_315220	ROP14	-1.7127	1.02487	-0.426644	0.724153	3.48548	-1.28606	vand	212
TGME49_222100	SOS1	-0.929952	1.89844	0.431821	0.168167	1.25239	-1.36177	vand	213
TGME49_315160	RASP2	-2.20103	1.80332	-0.825847	0.13667	2.58894	-1.37518	vand	214
TGME49_273860	273860	-1.47325	4.03307	0.0758592	1.75893	1.47021	-1.54911	vand	215
TGME49_207700	ROP22	-0.627388	0.672761	0.958692	0.698835	0.986281	-1.58608	vand	216
TGME49_226690	226690	-1.4318	2.40804	0.327107	0.574313	1.602	-1.75891	vand	217
TGME49_270250	GRA1	-2.9226	1.43621	-1.08044	1.27507	6.35482	-1.84216	vand	218
TGME49_208070	208070	-1.72885	0.398017	0.523644	0.530505	1.89169	-2.25249	vand	219
TGME49_254000	GRA48	-2.92841	1.92266	-0.636209	1.62729	4.8718	-2.2922	vand	220
TGME49_223920	RON3	-3.21787	0.375177	-0.846887	0.145871	13.8769	-2.37098	vand	221
TGME49_261440	ARO	-3.9159	1.52496	-1.06637	1.71403	9.69683	-2.84953	vand	222
TGME49_321650	RON13	-3.37329	0.548387	-0.40161	0.492364	13.4688	-2.97168	vand	223
TGME49_306060	RON8	-3.77801	0.734707	-0.752227	0.149147	10.1619	-3.02578	vand	224
TGME49_300220	300220	-3.00487	1.40022	0.0312249	0.313753	6.31589	-3.03609	vand	225
TGME49_289380	GRA39	-4.10006	0.155438	-0.904203	0.427026	18.77	-3.19586	vand	226
TGME49_228170	GRA44	-4.19109	0.720458	-0.768684	0.810143	16.5394	-3.42241	vand	227
TGME49_306560	306560	-4.02786	1.67612	-0.59092	0.217671	12.0752	-3.43694	vand	228
TGME49_242820	242820	-4.03965	1.38603	-0.268988	0.490371	12.5664	-3.77067	vand	229
TGME49_311470	RON5	-4.17616	0.167961	-0.396622	0.662958	15.9233	-3.77954	vand	230
TGME49_300100	RON2	-4.33056	1.2138	-0.406355	0.80183	10.0206	-3.9242	vand	231
TGME49_268900	GRA10	-4.06785	1.63583	-0.139851	0.618655	8.68243	-3.928	vand	232
TGME49_229010	RON4	-3.8194	2.26156	0.228052	0.329696	5.12491	-4.04746	vand	233
TGME49_228760	228760	-4.33731	1.80289	-0.156746	0.938145	4.43132	-4.18057	vand	234
TGME49_282170	282170	-4.78745	1.0568	0.0446994	1.15923	16.8332	-4.83215	vand	235
TGME49_246550	ASP3	-4.56506	1.57502	0.380573	0.871109	14.2283	-4.94563	vand	236
TGME49_319340	CST5_GRA52	-4.878	0.98969	0.0746566	0.670695	15.6372	-4.95266	vand	237
TGME49_288650	GRA12	0.746089	1.4541	-2.66182	0.539179	10.7266	3.40791	rh	1
TGME49_316250	GRA45	0.0740213	0.326616	-2.51557	2.08956	4.00593	2.58959	rh	2
TGME49_208070	208070	0.0332709	1.1349	-2.21498	1.15491	3.38342	2.24825	rh	3
TGME49_222170	GRA17	-1.36913	1.48456	-3.42191	1.03998	4.49359	2.05278	rh	4
TGME49_305590	305590	-0.429906	0.624317	-1.83295	1.46976	1.2847	1.40304	rh	5
TGME49_254080	254080	0.498292	0.161986	-0.881118	0.964928	2.0838	1.37941	rh	6
TGME49_205250	ROP18	0.181078	0.198123	-1.19607	1.5833	1.25441	1.37715	rh	7
TGME49_315220	ROP14	-1.00744	0.919865	-2.35547	0.890122	3.74651	1.34803	rh	8
TGME49_297880	GRA23	-0.294161	0.245194	-1.63887	1.03504	2.10125	1.34471	rh	9
TGME49_246130	246130	0.0569992	1.33444	-1.2469	0.546066	0.865744	1.3039	rh	10
TGME49_309560	309560	0.958777	0.741146	-0.274882	0.583988	1.35023	1.23366	rh	11
TGME49_305250	305250	-0.0135695	0.522931	-1.1841	0.844583	0.898586	1.17053	rh	12
TGME49_213069	213069	-0.865978	1.66506	-2.03261	2.31385	3.04031	1.16663	rh	13
TGME49_254000	GRA48	-1.21137	2.83505	-2.36776	4.88423	1.39452	1.15639	rh	14
TGME49_228170	GRA44	-3.66764	2.16562	-4.70135	1.87999	3.78859	1.03371	rh	15
TGME49_246710	246710	1.06337	0.317328	0.0566681	0.596802	0.290135	1.0067	rh	16
TGME49_270200	270200	-0.146812	0.643278	-1.13623	2.4043	0.987415	0.989418	rh	17
TGME49_291630	291630	-0.684201	1.34598	-1.64319	2.53775	1.18356	0.958991	rh	18
TGME49_316280	316280	0.815203	1.25071	-0.0741021	0.120771	1.0267	0.889305	rh	19
TGME49_203930	203930	0.201825	0.476597	-0.680099	0.857495	0.711024	0.881924	rh	20
TGME49_211460	MYR4	-0.0975394	1.1593	-0.968937	1.95557	0.216675	0.871398	rh	21
TGME49_237230	MYR3	0.447927	0.947984	-0.403753	1.04365	0.490353	0.85168	rh	22
TGME49_243730	ROP9	0.222127	0.994445	-0.611399	1.99136	0.36422	0.833526	rh	23
TGME49_308970	GRA12D	0.251938	0.629278	-0.556071	0.720251	0.753716	0.808009	rh	24
TGME49_276130	CPC2	-1.04616	0.511855	-1.83425	2.84985	1.90731	0.788083	rh	25
TGME49_235130	RASP1	0.207176	0.38031	-0.558565	0.890417	0.282239	0.765742	rh	26
TGME49_247520	WIP	-0.0609486	0.00655174	-0.814877	1.77807	0.483842	0.753928	rh	27
TGME49_208370	GRA46	-0.163892	0.0963468	-0.886827	0.543885	1.32382	0.722935	rh	28
TGME49_243690	243690	-0.168852	0.213603	-0.883716	2.46388	0.492089	0.714865	rh	29
TGME49_240090	ROP34_WNG2	0.496651	0.881271	-0.21386	2.16898	0.261185	0.710511	rh	30
TGME49_262920	DEGP	0.747685	0.396008	0.0821788	1.20187	1.01351	0.665506	rh	31
TGME49_244530	GRA47	0.927138	0.377728	0.293947	1.49936	1.71548	0.633191	rh	32
TGME49_218270	ROP48	0.31901	0.557506	-0.304386	0.700647	0.548413	0.623396	rh	33
TGME49_215775	ROP8	0.955402	0.174505	0.333491	0.838646	3.95247	0.621911	rh	34
TGME49_269885	TLN1	-0.226162	0.876747	-0.841614	1.78711	1.24107	0.615452	rh	35
TGME49_203600	CST2_GRA47	0.904387	0.332073	0.316527	0.633764	0.498169	0.58786	rh	36
TGME49_288000	288000	0.409526	0.102991	-0.129704	0.107545	0.384282	0.539229	rh	37
TGME49_226690	226690	0.521228	0.392364	0.00116006	1.08611	0.398308	0.520068	rh	38
TGME49_306890	306890	0.0709221	0.57661	-0.446667	0.791846	0.281784	0.517589	rh	39
TGME49_210820	210820	-0.985393	1.10981	-1.50231	1.63946	1.39827	0.516921	rh	40
TGME49_275860	GRA12B	0.398323	0.747188	-0.113915	0.720437	0.156955	0.512238	rh	41
TGME49_263220	ROP21	0.487617	0.247904	-0.0211606	0.831959	0.581494	0.508778	rh	42
TGME49_215360	GRA62	0.293009	0.549468	-0.209091	1.08637	0.166588	0.5021	rh	43
TGME49_282170	282170	-3.45403	1.38895	-3.94818	1.54704	1.57311	0.494147	rh	44
TGME49_214080	Toxofilin	1.07858	0.667497	0.592135	0.422482	0.923635	0.486443	rh	45
TGME49_202200	202200	-0.971464	0.680914	-1.45488	0.329112	1.46535	0.483416	rh	46
TGME49_310010	RON1	-0.272717	0.445021	-0.752777	0.636299	0.451048	0.48006	rh	47
TGME49_253330	BPK1	0.239011	0.150091	-0.217783	0.700688	0.517839	0.456794	rh	48
TGME49_229500	229500	-0.25154	0.152962	-0.694628	0.309573	0.578527	0.443088	rh	49
TGME49_239600	ROP23	0.400801	0.268623	-0.0394546	0.135613	0.428183	0.440255	rh	50
TGME49_262400	262400	0.691342	0.49601	0.26989	0.271092	0.338628	0.421452	rh	51
TGME49_269950	GRA61	0.0072041	1.32854	-0.410566	1.28341	0.364657	0.41777	rh	52
TGME49_237880	GRA13	0.241521	0.50142	-0.143169	1.1124	0.0430861	0.384689	rh	53
TGME49_309590	ROP1	0.822909	0.427168	0.468373	1.27326	0.306172	0.354535	rh	54
TGME49_294970	294970	1.87443	0.972033	1.5492	0.104907	1.54786	0.325231	rh	55
TGME49_242230	ROP29	0.920323	0.399529	0.606665	0.599113	0.392905	0.313658	rh	56
TGME49_282055	PP2CHN	0.8964	0.215544	0.605862	1.05194	0.0224618	0.290537	rh	57
TGME49_260520	CST6_GRA53	0.0201617	0.478952	-0.265649	0.93245	0.123295	0.285811	rh	58
TGME49_314500	SUB2	0.193039	0.22629	-0.0781281	0.719707	0.227116	0.271167	rh	59
TGME49_226380	GRA35	0.152153	1.28819	-0.112377	1.16694	0.127452	0.26453	rh	60
TGME49_208740	MCP3	0.652634	0.331208	0.389912	1.33422	0.453814	0.262722	rh	61
TGME49_227810	ROP11	-0.612555	0.696836	-0.873873	0.869784	0.591453	0.261318	rh	62
TGME49_244250	244250	-0.760963	0.6748	-1.02172	0.43396	0.261336	0.260754	rh	63
TGME49_304720	304720	-0.304033	1.32571	-0.558261	0.986624	0.275823	0.254227	rh	64
TGME49_222100	SOS1	-0.208561	0.756769	-0.462388	1.37074	0.203405	0.253827	rh	65
TGME49_208730	MCP4	1.30621	0.46965	1.06933	0.285457	0.328994	0.236878	rh	66
TGME49_310780	GRA4	0.865319	0.466746	0.629868	0.6532	0.611099	0.235451	rh	67
TGME49_275460	275460	0.183847	1.30539	-0.0392761	0.234639	0.168703	0.223123	rh	68
TGME49_201520	PPM3G	0.774042	0.310186	0.556736	0.955175	0.310916	0.217306	rh	69
TGME49_315160	RASP2	0.557236	0.163267	0.369483	0.526059	0.555764	0.187753	rh	70
TGME49_201630	PPM3H	0.639266	0.514431	0.454049	1.30259	0.313287	0.185217	rh	71
TGME49_273860	273860	0.211806	0.215211	0.0310373	0.35214	0.0522471	0.180768	rh	72
TGME49_232000	GRA30	0.938832	0.495232	0.776145	0.682668	0.16957	0.162687	rh	73
TGME49_280480	280480	-1.04935	0.30933	-1.2117	0.484859	0.603516	0.162349	rh	74
TGME49_236870	GRA42	0.831635	0.408935	0.683429	0.352481	0.231623	0.148206	rh	75
TGME49_251540	GRA9	0.539906	0.516959	0.394557	0.328717	0.310324	0.145349	rh	76
TGME49_203990	ROP12	0.0147469	0.360387	-0.129963	0.692972	0.00338516	0.14471	rh	77
TGME49_315910	315910	0.469624	0.364906	0.327975	1.51299	0.213453	0.141649	rh	78
TGME49_248510	248510	0.903298	0.330873	0.763593	0.960881	0.0278761	0.139705	rh	79
TGME49_258870	CST7	-0.348348	0.620079	-0.476805	0.748204	0.221899	0.128458	rh	80
TGME49_234370	SRS42	-0.0279399	1.43278	-0.154938	0.634525	0.0622498	0.126998	rh	81
TGME49_286450	GRA5	0.633077	0.400161	0.519932	1.74054	0.0739618	0.113145	rh	82
TGME49_308950	308950	1.0625	0.550664	0.955414	0.961768	0.105597	0.107086	rh	83
TGME49_297960	RON6	-0.137079	0.472859	-0.224046	1.39836	0.0178446	0.0869671	rh	84
TGME49_210370	ROP54	0.291631	0.723101	0.21602	0.938238	0.0268859	0.0756106	rh	85
TGME49_202610	PPM3D	0.164516	0.781849	0.0906641	1.12789	0.030061	0.0738518	rh	86
TGME49_254470	MYR1	0.291425	0.220015	0.221245	0.680927	0.106572	0.0701798	rh	87
TGME49_225860	225860	-0.745793	0.503282	-0.80336	1.67408	0.0361806	0.0575672	rh	88
TGME49_247530	247530	0.794315	0.633113	0.739487	0.469538	0.183331	0.0548275	rh	89
TGME49_200010	GRA20	0.657744	0.251122	0.60938	1.02957	0.0335494	0.0483636	rh	90
TGME49_208450	PI-2	0.43895	0.298226	0.41128	2.30823	0.01083	0.0276708	rh	91
TGME49_258580	ROP17	-0.456787	0.527919	-0.463673	1.08341	0.00677447	0.00688621	rh	92
TGME49_266050	266050	0.533105	0.673079	0.533182	0.95055	0.000107586	-7.68058e-05	rh	93
TGME49_306060	RON8	-1.47813	0.809559	-1.47609	0.468392	0.00599763	-0.00204562	rh	94
TGME49_215220	GRA22	-1.42318	1.3297	-1.41518	0.701959	0.0253863	-0.00799493	rh	95
TGME49_240060	IST	0.7243	0.544752	0.738766	0.687495	0.0306052	-0.0144665	rh	96
TGME49_202780	ROP25	0.520771	0.169268	0.539097	0.258844	0.0238714	-0.0183262	rh	97
TGME49_279350	279350	0.147125	0.700661	0.174403	0.889813	0.0180573	-0.0272782	rh	98
TGME49_208830	GRA16	0.210843	0.385469	0.244564	0.304047	0.0229156	-0.0337205	rh	99
TGME49_290700	GRA25	0.561918	0.288687	0.627799	0.659248	0.0125018	-0.0658804	rh	100
TGME49_270240	MAG1	0.166013	0.433635	0.233236	0.929138	0.0141917	-0.0672228	rh	101
TGME49_289540	SFP1	0.249156	0.200918	0.31642	0.534888	0.0775827	-0.0672632	rh	102
TGME49_254070	254070	0.171569	0.360498	0.260035	0.704847	0.07851	-0.0884658	rh	103
TGME49_294630	294630	-0.504649	1.81184	-0.415697	0.87397	0.0839696	-0.088952	rh	104
TGME49_258800	ROP31	0.493424	0.72018	0.584361	0.805892	0.163567	-0.0909371	rh	105
TGME49_227010	ROP30	0.428475	0.0305447	0.529332	0.946721	0.111133	-0.100857	rh	106
TGME49_275440	GRA6	1.00702	0.60735	1.10833	0.524464	0.268256	-0.101314	rh	107
TGME49_207610	ROP36	-0.507257	0.438764	-0.394524	0.4394	0.102976	-0.112733	rh	108
TGME49_225150	225150	-0.28238	0.954282	-0.167434	0.929803	0.0779061	-0.114946	rh	109
TGME49_207700	ROP22	-0.102308	0.699767	0.0129465	0.951744	0.00688613	-0.115254	rh	110
TGME49_268970	268970	0.466008	0.991746	0.598612	0.891284	0.184908	-0.132605	rh	111
TGME49_264600	264600	0.0550671	1.27449	0.190102	0.564508	0.0226603	-0.135035	rh	112
TGME49_297900	GRA83	0.277308	0.792119	0.421228	0.372979	0.056097	-0.14392	rh	113
TGME49_288840	GRA18	0.534774	0.368557	0.682933	0.372024	0.279345	-0.148159	rh	114
TGME49_268790	GRA58	0.177578	0.289568	0.326447	1.95582	0.0594912	-0.148869	rh	115
TGME49_253370	RON4L1	-0.825507	0.925226	-0.655271	0.31795	0.336525	-0.170235	rh	116
TGME49_209985;TGME49_210095;TGME49_321700;TGME49_321710	ROP42/ROP43	0.535799	0.410717	0.713818	1.18781	0.280249	-0.178019	rh	117
TGME49_276210	276210	0.0969122	0.401209	0.290691	0.0784781	0.0644669	-0.193778	rh	118
TGME49_241610	GRA21	1.20658	0.287201	1.4023	0.835395	0.387621	-0.195718	rh	119
TGME49_262050	ROP39	0.777284	0.988362	0.973503	0.509482	0.417434	-0.196219	rh	120
TGME49_321650	RON13	-0.470751	0.917155	-0.272343	1.69486	0.103316	-0.198408	rh	121
TGME49_305270	305270	-0.11465	0.243208	0.0996807	0.543744	0.0147683	-0.21433	rh	122
TGME49_279420	279420	-0.677057	1.86304	-0.458511	0.875424	0.0982712	-0.218546	rh	123
TGME49_217430	PI-1	0.283479	0.618738	0.510001	0.667044	0.272677	-0.226522	rh	124
TGME49_310790	CST9	-0.073899	0.834549	0.177718	0.0928312	0.115159	-0.251617	rh	125
TGME49_270250	GRA1	-0.958151	0.59386	-0.705509	0.592908	0.400065	-0.252642	rh	126
TGME49_289380	GRA39	-0.633259	1.79184	-0.373035	2.80389	0.250749	-0.260224	rh	127
TGME49_209170	209170	0.305358	0.47334	0.577096	0.388344	0.560501	-0.271737	rh	128
TGME49_252360	ROP24	0.681957	0.691897	0.954226	0.749073	0.148164	-0.272269	rh	129
TGME49_234950	234950	0.266341	0.0793456	0.541247	0.935134	0.147051	-0.274906	rh	130
TGME49_249990	GRA70	1.25306	1.09448	1.53087	0.489209	0.804681	-0.277804	rh	131
TGME49_239740	GRA14	-0.0332454	0.145334	0.245199	0.215589	0.348742	-0.278445	rh	132
TGME49_280380	280380	0.528662	0.352924	0.819665	0.341263	0.924239	-0.291003	rh	133
TGME49_300100	RON2	-1.87865	0.714321	-1.58692	2.62012	0.625844	-0.291726	rh	134
TGME49_225320	225320	-0.324545	1.11366	-0.0204099	0.971776	0.152106	-0.304135	rh	135
TGME49_314260	314260	-0.18375	0.673697	0.120439	0.782771	0.0642219	-0.30419	rh	136
TGME49_315470	315470	-0.825432	1.354	-0.509445	0.74478	0.385166	-0.315987	rh	137
TGME49_300220	300220	-0.270841	1.26139	0.0734172	3.28491	0.141551	-0.344258	rh	138
TGME49_242240	ROP19A	0.617883	0.555434	0.976327	1.07752	0.787261	-0.358444	rh	139
TGME49_248990	248990	0.44427	0.448775	0.804323	0.804623	0.611854	-0.360053	rh	140
TGME49_217680	GRA57	0.509886	0.193933	0.878265	0.577382	1.05771	-0.368379	rh	141
TGME49_309600	GRA71	0.785749	0.973512	1.1568	0.58082	0.729236	-0.371046	rh	142
TGME49_204320	204320	0.372241	0.425763	0.758462	0.883782	0.522075	-0.386222	rh	143
TGME49_219810	GRA40	-0.0819158	0.533574	0.311374	1.25932	0.353812	-0.39329	rh	144
TGME49_270920	ROP32	0.338994	0.941796	0.737196	0.0646355	0.715615	-0.398202	rh	145
TGME49_272420	LCAT	0.567765	1.27071	0.971599	0.238472	1.57692	-0.403834	rh	146
TGME49_258230	ROP20	-0.478548	0.75768	-0.0744437	0.646318	0.28486	-0.404104	rh	147
TGME49_211290	ROP15	-0.255525	1.50788	0.156303	0.201875	0.187034	-0.411829	rh	148
TGME49_200360	200360	0.922261	0.58461	1.33508	0.58396	0.756171	-0.41282	rh	149
TGME49_232020	RON12	-0.515073	0.9065	-0.0833516	1.52063	0.154434	-0.431721	rh	150
TGME49_239010	HCE1_TEEGR	0.714684	0.117183	1.14797	0.74278	2.36039	-0.433282	rh	151
TGME49_281675	ROP45	0.383305	1.02863	0.825737	1.04023	0.243883	-0.442432	rh	152
TGME49_285290	285290	-0.631601	0.318346	-0.184974	1.9426	0.716575	-0.446627	rh	153
TGME49_234540	234540	-0.937217	1.07865	-0.478729	1.96162	0.317628	-0.458489	rh	154
TGME49_320630	320630	-0.207908	0.564469	0.257275	1.66234	0.336975	-0.465184	rh	155
TGME49_269920	269920	-0.677718	0.587507	-0.209529	1.01736	0.644421	-0.468189	rh	156
TGME49_212300	GRA32	-0.636605	0.654238	-0.168176	1.57013	0.543538	-0.46843	rh	157
TGME49_247220	247220	0.12734	0.466244	0.599556	1.02673	0.229238	-0.472215	rh	158
TGME49_268760	268760	0.201256	0.299012	0.681317	0.233347	0.943549	-0.480061	rh	159
TGME49_237180	237180	0.191023	1.13537	0.696561	0.978527	0.11001	-0.505539	rh	160
TGME49_201180	MSF	-0.371723	0.166748	0.135424	0.59476	0.364924	-0.507147	rh	161
TGME49_318525	318525	0.220837	0.75609	0.742964	0.735594	0.39855	-0.522127	rh	162
TGME49_319340	CST5_GRA52	-2.34599	1.41062	-1.81689	0.875418	1.20235	-0.529104	rh	163
TGME49_212410	GRA11A	0.535938	0.438735	1.07657	0.453207	2.10957	-0.540636	rh	164
TGME49_258462	258462	0.44252	1.05523	0.983182	1.5582	0.812536	-0.540662	rh	165
TGME49_280670	280670	-0.302598	1.13813	0.26419	0.609826	0.279724	-0.566788	rh	166
TGME49_241000	ROP51	-1.51528	2.09106	-0.932355	0.0501528	0.62445	-0.582926	rh	167
TGME49_214410	214410	0.097551	1.37035	0.691916	1.60602	0.719742	-0.594365	rh	168
TGME49_313440	GRA59	-0.0813408	1.09707	0.52403	0.877094	0.201315	-0.605371	rh	169
TGME49_270700	MYR2	0.236119	0.443774	0.847239	0.652387	0.968278	-0.61112	rh	170
TGME49_312270	ROP13	0.0405536	0.872005	0.652313	1.14818	0.352912	-0.61176	rh	171
TGME49_231960	GRA28	0.932255	1.13791	1.55395	0.569226	1.56609	-0.621697	rh	172
TGME49_304955	PPM11C	0.641625	0.780814	1.26849	1.05159	1.27394	-0.62686	rh	173
TGME49_254880	254880	-0.888642	0.987592	-0.258652	0.333637	0.775993	-0.629991	rh	174
TGME49_252500	252500	-0.23835	1.09838	0.409745	0.293138	0.221474	-0.648095	rh	175
TGME49_258660	ROP6	0.477077	1.5301	1.13556	0.974559	0.145595	-0.658481	rh	176
TGME49_258370	ROP28	0.0387195	0.853695	0.702397	0.122735	0.25569	-0.663678	rh	177
TGME49_275470	GRA15	0.36074	0.532409	1.03163	1.20002	1.15946	-0.670888	rh	178
TGME49_313330	ROP27	0.0364948	1.17609	0.713375	0.615872	0.410213	-0.67688	rh	179
TGME49_203290	GRA34	0.561123	0.294902	1.24579	0.321983	1.57205	-0.684668	rh	180
TGME49_217400	217400	-0.00691797	0.657903	0.688391	0.773792	0.605633	-0.695309	rh	181
TGME49_223920	RON3	-1.63547	0.057284	-0.940052	0.893756	3.17264	-0.695416	rh	182
TGME49_277270	NTPase II	0.701449	0.36898	1.40002	0.338919	1.93086	-0.698573	rh	183
TGME49_254720	GRA8	0.32037	0.0752553	1.03048	0.469807	1.73461	-0.71011	rh	184
TGME49_315490	ROP10	-0.173695	1.26612	0.538459	1.85777	0.361382	-0.712153	rh	185
TGME49_237500	PPM3A	0.318417	1.30717	1.05115	0.952023	0.842565	-0.732733	rh	186
TGME49_215910	215910	0.310293	0.764112	1.04363	1.0093	1.21338	-0.733337	rh	187
TGME49_236860	236860	-0.448463	2.1044	0.319711	0.791507	0.267754	-0.768174	rh	188
TGME49_204340	GRA54	0.393626	0.405527	1.18931	0.233194	2.04356	-0.79568	rh	189
TGME49_217530	GRA63	0.130429	0.730667	0.939053	1.52054	1.17055	-0.808625	rh	190
TGME49_266435	266435	-1.44477	0.527687	-0.593688	2.58827	2.58183	-0.85108	rh	191
TGME49_277240	NTPase I	0.455598	1.11751	1.32612	0.303926	0.399153	-0.870523	rh	192
TGME49_242118	242118	-0.683847	0.474683	0.211837	0.2769	1.57019	-0.895684	rh	193
TGME49_309760	GRA55	0.265877	0.410419	1.16381	0.703946	2.47211	-0.897933	rh	194
TGME49_227280	GRA3	1.5161	0.309262	2.43637	0.0636234	6.22192	-0.920265	rh	195
TGME49_203790	203790	-0.180647	0.7432	0.741458	0.399099	0.858362	-0.922105	rh	196
TGME49_225200	225200	-0.832227	0.766792	0.114611	0.572514	0.359335	-0.946838	rh	197
TGME49_211260	ROP26	-0.49493	0.74985	0.461903	0.388406	1.25516	-0.956833	rh	198
TGME49_202620	GRA64	0.322692	0.158081	1.28147	0.0202074	2.2995	-0.958776	rh	199
TGME49_259830	DGK2	-1.33071	0.422282	-0.363817	0.962798	1.50486	-0.966895	rh	200
TGME49_312420	GRA38	-0.672818	1.13854	0.306168	0.368114	1.29671	-0.978986	rh	201
TGME49_261750	RON10	-0.17225	1.08309	0.833963	0.694342	1.39101	-1.00621	rh	202
TGME49_242110	ROP38	-0.0992436	0.972937	0.90937	0.96351	0.874666	-1.00861	rh	203
TGME49_264660	CST1	0.121209	0.312826	1.14717	0.25024	0.472324	-1.02596	rh	204
TGME49_262730	ROP16	0.321071	0.442386	1.35101	0.435014	1.58413	-1.02994	rh	205
TGME49_237800	GRA11B	0.115195	1.07642	1.17162	0.738184	1.62322	-1.05643	rh	206
TGME49_306560	306560	-1.81279	1.04368	-0.751618	0.769047	2.32959	-1.06117	rh	207
TGME49_258360	258360	-0.143755	0.117747	0.928925	0.452137	2.26203	-1.07268	rh	208
TGME49_277230	277230	-0.319954	0.359469	0.756706	0.603281	1.26301	-1.07666	rh	209
TGME49_205360	205360	-0.701334	1.76933	0.376305	1.35121	0.727975	-1.07764	rh	210
TGME49_269690	GRA29	-0.127127	0.452867	0.95884	0.394953	0.78494	-1.08597	rh	211
TGME49_201130	ROP33	0.365384	0.991549	1.47634	0.853783	2.36882	-1.11096	rh	212
TGME49_273980	273980	-0.780083	0.782264	0.331833	0.839041	0.928415	-1.11192	rh	213
TGME49_230180	GRA24	0.369007	0.583258	1.48809	0.374602	4.07402	-1.11908	rh	214
TGME49_311470	RON5	-2.24562	0.395467	-1.07171	1.62569	3.22174	-1.17391	rh	215
TGME49_225330	225330	0.109124	0.30566	1.36221	0.417729	2.02779	-1.25308	rh	216
TGME49_278510	PPM3F	-1.04691	0.584668	0.358203	0.35877	2.36313	-1.40511	rh	217
TGME49_203310	GRA7	0.88889	0.284343	2.29463	0.31718	5.56705	-1.40574	rh	218
TGME49_242820	242820	-1.61477	1.86633	-0.180285	2.25537	1.16794	-1.43449	rh	219
TGME49_246178;TGME49_246182	246178/246182	-1.07004	0.447414	0.392238	0.589534	2.96563	-1.46228	rh	220
TGME49_229010	RON4	-2.40114	3.26868	-0.86298	1.91627	2.03669	-1.53816	rh	221
TGME49_269460	EFPP	-0.736311	0.0840389	0.838443	1.31655	1.74421	-1.57475	rh	222
TGME49_253130	253130	-1.42918	0.580026	0.148032	0.824623	4.24121	-1.57721	rh	223
TGME49_314250	BRP1	-0.796869	0.468424	0.783467	0.881163	0.848435	-1.58034	rh	224
TGME49_220950	MAF1B	0.679092	0.456551	2.29041	0.90957	3.53542	-1.61131	rh	225
TGME49_270320	PPM3C	-0.672364	0.400697	0.961632	0.93112	3.13504	-1.634	rh	226
TGME49_291960	ROP40	-0.579095	1.09188	1.11416	1.19655	1.30348	-1.69326	rh	227
TGME49_225160	225160	-0.127654	0.872714	1.60002	0.236127	2.5117	-1.72767	rh	228
TGME49_268900	GRA10	-1.8622	2.57784	-0.121874	2.53642	2.51807	-1.74033	rh	229
TGME49_310740	310740	-0.510414	0.704916	1.24025	0.939399	3.07501	-1.75067	rh	230
TGME49_220240	GRA31	-0.268252	0.53753	1.56147	0.281993	3.86687	-1.82972	rh	231
TGME49_261440	ARO	-3.09555	2.51815	-1.26219	1.46403	3.26338	-1.83336	rh	232
TGME49_315210	315210	-1.69042	0.999222	0.186259	0.850702	4.30009	-1.87668	rh	233
TGME49_288650	GRA12	0.330588	0.397723	-4.82312	0.269443	17.7125	5.15371	pru	1
TGME49_269950	GRA61	-1.2468	0.63766	-5.76762	1.23748	15.7716	4.52083	pru	2
TGME49_205250	ROP18	-0.466651	0.398693	-2.88909	3.00842	4.88691	2.42244	pru	3
TGME49_312420	GRA38	-0.367213	1.32644	-2.6999	3.28285	2.76979	2.33269	pru	4
TGME49_290700	GRA25	0.371481	0.484041	-1.86544	0.401518	8.93745	2.23692	pru	5
TGME49_235130	RASP1	0.279005	0.33184	-1.76495	0.662496	4.4633	2.04395	pru	6
TGME49_305590	305590	-1.57714	0.437267	-3.34707	0.0548648	7.85088	1.76993	pru	7
TGME49_276210	276210	-0.158211	1.10575	-1.90718	1.41014	1.89554	1.74897	pru	8
TGME49_225150	225150	-0.331083	0.282946	-2.07561	0.524484	5.85385	1.74452	pru	9
TGME49_236870	GRA42	0.378773	0.29873	-1.34743	0.732442	3.6383	1.7262	pru	10
TGME49_208070	208070	-0.0811306	0.527443	-1.7778	1.50214	2.24378	1.69667	pru	11
TGME49_316250	GRA45	-0.0702746	0.300309	-1.75402	1.22157	4.89273	1.68375	pru	12
TGME49_306890	306890	0.855083	0.025569	-0.826488	1.56775	2.37309	1.68157	pru	13
TGME49_227280	GRA3	1.27708	0.150464	-0.381246	0.40992	8.56343	1.65832	pru	14
TGME49_310010	RON1	-0.0019349	0.720647	-1.64837	1.89157	2.63734	1.64643	pru	15
TGME49_258870	CST7	0.0958307	0.425342	-1.41985	0.584158	3.48963	1.51568	pru	16
TGME49_309590	ROP1	0.169244	0.464345	-1.32341	0.670607	2.31352	1.49266	pru	17
TGME49_262920	DEGP	1.03878	1.54275	-0.408962	2.94557	1.05751	1.44774	pru	18
TGME49_310780	GRA4	0.588149	0.603072	-0.855925	0.376932	5.67034	1.44407	pru	19
TGME49_208740	MCP3	0.90279	0.382527	-0.516567	0.632491	3.63676	1.41936	pru	20
TGME49_213069	213069	-1.69187	1.03708	-3.0792	2.37761	4.23495	1.38733	pru	21
TGME49_268790	GRA58	1.17478	0.343119	-0.205114	1.26456	2.03849	1.3799	pru	22
TGME49_291630	291630	-0.493895	0.725389	-1.799	0.439689	1.56361	1.3051	pru	23
TGME49_304720	304720	0.313417	0.894074	-0.947817	0.131903	3.37827	1.26123	pru	24
TGME49_232020	RON12	-0.713776	0.519178	-1.90166	1.50963	2.81776	1.18788	pru	25
TGME49_248510	248510	-1.02833	1.72516	-2.20673	0.650847	2.93511	1.17839	pru	26
TGME49_294970	294970	1.59282	0.598428	0.425093	0.275405	2.36662	1.16772	pru	27
TGME49_315160	RASP2	-0.232253	1.01137	-1.36824	1.75651	1.22073	1.13598	pru	28
TGME49_203600	CST2_GRA47	0.922192	0.369101	-0.207523	0.065171	3.52568	1.12972	pru	29
TGME49_286450	GRA5	-0.275233	0.837105	-1.396	0.726154	1.53792	1.12077	pru	30
TGME49_275460	275460	1.17208	0.91723	0.0908106	0.328015	2.03264	1.08127	pru	31
TGME49_275440	GRA6	0.983766	0.490341	-0.0920871	0.59384	2.62031	1.07585	pru	32
TGME49_226380	GRA35	0.169397	0.379752	-0.876821	0.277654	2.31872	1.04622	pru	33
TGME49_215220	GRA22	0.762924	0.906409	-0.273775	0.69612	2.50054	1.0367	pru	34
TGME49_261750	RON10	-0.182525	0.996786	-1.1521	1.56924	0.896753	0.969579	pru	35
TGME49_214410	214410	1.0756	1.53742	0.163068	0.749645	1.07786	0.912527	pru	36
TGME49_282055	PP2CHN	0.673735	1.41725	-0.236274	0.953293	0.613704	0.910008	pru	37
TGME49_266435	266435	-0.308595	0.364558	-1.21626	1.22492	2.25536	0.907665	pru	38
TGME49_260520	CST6_GRA53	0.217702	0.464811	-0.655686	1.62788	0.493891	0.873387	pru	39
TGME49_321650	RON13	-1.7137	1.94645	-2.57087	2.86979	1.52809	0.857165	pru	40
TGME49_210370	ROP54	0.4847	0.340028	-0.340651	0.917221	0.90619	0.825352	pru	41
TGME49_258660	ROP6	0.608803	0.756841	-0.202574	0.705971	0.534544	0.811377	pru	42
TGME49_249990	GRA70	-0.33282	0.329706	-1.13462	1.11803	1.5281	0.801803	pru	43
TGME49_215360	GRA62	0.37093	0.315422	-0.392646	0.665175	0.908681	0.763576	pru	44
TGME49_315910	315910	0.81703	0.756364	0.0740462	0.776235	0.8652	0.742984	pru	45
TGME49_269885	TLN1	0.0676904	0.97921	-0.665221	0.698039	0.506473	0.732912	pru	46
TGME49_246130	246130	0.866644	0.89786	0.143397	1.21726	0.769809	0.723247	pru	47
TGME49_203310	GRA7	0.816174	0.604178	0.122111	0.175267	0.865958	0.694063	pru	48
TGME49_246710	246710	-0.293009	0.340183	-0.984831	0.636461	1.23863	0.691821	pru	49
TGME49_273980	273980	0.80996	0.806031	0.12511	1.45824	0.607061	0.68485	pru	50
TGME49_212410	GRA11A	0.775108	0.187066	0.0903754	0.694432	1.93547	0.684733	pru	51
TGME49_214080	Toxofilin	0.468632	0.0583064	-0.21422	1.06028	0.81529	0.682852	pru	52
TGME49_222170	GRA17	-1.02304	0.914557	-1.70542	1.53475	1.43758	0.682384	pru	53
TGME49_254720	GRA8	0.974808	0.44707	0.294298	0.595988	1.83211	0.68051	pru	54
TGME49_297880	GRA23	0.522438	0.725671	-0.157893	0.41019	0.420894	0.680331	pru	55
TGME49_251540	GRA9	0.852647	0.576741	0.17375	0.0740012	1.61715	0.678897	pru	56
TGME49_237180	237180	0.37722	0.53721	-0.299725	0.944488	0.127878	0.676945	pru	57
TGME49_239740	GRA14	0.340783	0.290737	-0.323486	0.524458	1.16276	0.664269	pru	58
TGME49_204340	GRA54	0.520927	0.343187	-0.141831	0.71639	0.665814	0.662758	pru	59
TGME49_275860	GRA12B	0.379633	0.810691	-0.266522	0.321486	0.745598	0.646155	pru	60
TGME49_229500	229500	-0.529806	0.272562	-1.156	0.929847	1.69251	0.626194	pru	61
TGME49_272420	LCAT	0.606324	0.62747	-0.0165671	1.58083	0.747609	0.622891	pru	62
TGME49_208450	PI-2	0.389461	0.190612	-0.210155	0.735733	0.253524	0.599616	pru	63
TGME49_234370	SRS42	-0.355057	0.862995	-0.95078	1.44668	0.577024	0.595724	pru	64
TGME49_309760	GRA55	0.236648	0.559555	-0.34314	0.461569	0.765461	0.579787	pru	65
TGME49_225320	225320	0.186431	1.47394	-0.369177	0.529035	0.455008	0.555608	pru	66
TGME49_280380	280380	1.02141	0.183649	0.484002	1.06866	1.26041	0.537412	pru	67
TGME49_201180	MSF	0.403382	0.429219	-0.121628	0.724746	0.234233	0.525011	pru	68
TGME49_254880	254880	-0.273049	0.51767	-0.778006	1.36511	0.642017	0.504957	pru	69
TGME49_254070	254070	-0.228595	0.436875	-0.700461	2.20065	0.217835	0.471866	pru	70
TGME49_264600	264600	1.13402	0.724782	0.667746	0.646744	0.592968	0.466272	pru	71
TGME49_281675	ROP45	0.477283	0.62402	0.0210168	0.559197	0.728026	0.456267	pru	72
TGME49_215775	ROP8	0.868264	0.529025	0.42412	0.819863	1.51709	0.444144	pru	73
TGME49_217430	PI-1	-0.40205	0.445279	-0.840501	0.432487	0.89967	0.43845	pru	74
TGME49_209985;TGME49_210095;TGME49_321700;TGME49_321710	ROP42/ROP43	0.753609	0.714965	0.326328	0.307732	0.713814	0.427281	pru	75
TGME49_279420	279420	0.451322	1.08362	0.0380745	0.52678	0.314614	0.413247	pru	76
TGME49_254080	254080	0.313697	1.34042	-0.0746418	1.03873	0.0870719	0.388339	pru	77
TGME49_204320	204320	0.12056	0.621752	-0.256544	1.15524	0.230992	0.377104	pru	78
TGME49_273860	273860	-0.0114522	0.501695	-0.385953	0.88271	0.247547	0.374501	pru	79
TGME49_268760	268760	0.0562663	0.734467	-0.303948	0.465964	0.158486	0.360214	pru	80
TGME49_208730	MCP4	1.19791	0.203313	0.841858	0.282022	0.223534	0.356051	pru	81
TGME49_280480	280480	-0.738044	0.780663	-1.09113	0.950141	0.492543	0.353083	pru	82
TGME49_227810	ROP11	0.52293	0.369961	0.173065	0.66021	0.123786	0.349865	pru	83
TGME49_262730	ROP16	0.455857	0.66858	0.107775	0.596187	0.318711	0.348081	pru	84
TGME49_217530	GRA63	0.590368	0.628493	0.247472	0.526515	0.221674	0.342896	pru	85
TGME49_308970	GRA12D	0.711973	0.124595	0.376593	0.534942	0.968939	0.33538	pru	86
TGME49_314260	314260	0.715456	0.363652	0.382756	0.307481	0.109077	0.3327	pru	87
TGME49_314250	BRP1	-0.278939	0.298605	-0.587724	1.35242	0.16021	0.308786	pru	88
TGME49_237500	PPM3A	0.594815	1.12712	0.286175	0.420948	0.164993	0.308639	pru	89
TGME49_239600	ROP23	0.439434	0.336798	0.147951	0.43766	0.571156	0.291483	pru	90
TGME49_259830	DGK2	-1.55787	0.340477	-1.84381	0.533129	1.3198	0.285935	pru	91
TGME49_222100	SOS1	-0.128649	0.856987	-0.405402	0.548846	0.120308	0.276753	pru	92
TGME49_203290	GRA34	1.01411	0.0717266	0.746353	0.281989	0.769116	0.267754	pru	93
TGME49_225200	225200	0.225798	1.07309	-0.0387551	0.337773	0.0255158	0.264553	pru	94
TGME49_217400	217400	0.0572533	0.621286	-0.199429	0.302744	0.271772	0.256682	pru	95
TGME49_201630	PPM3H	1.2539	0.267314	1.00455	0.741808	0.701039	0.249357	pru	96
TGME49_210820	210820	-1.16751	0.838462	-1.41631	0.492645	0.490332	0.248799	pru	97
TGME49_201130	ROP33	-0.393312	0.311758	-0.641542	0.259038	0.482972	0.24823	pru	98
TGME49_203930	203930	-0.477172	0.772338	-0.709183	0.969321	0.262094	0.23201	pru	99
TGME49_266050	266050	0.283265	0.628707	0.0642996	0.769721	0.114651	0.218966	pru	100
TGME49_306560	306560	-1.44029	0.639202	-1.65135	1.28883	0.431177	0.21106	pru	101
TGME49_201520	PPM3G	0.371891	0.169446	0.165156	0.729643	0.473405	0.206735	pru	102
TGME49_312270	ROP13	0.450868	0.19	0.272008	0.51258	0.300331	0.178859	pru	103
TGME49_258360	258360	0.0252445	0.749618	-0.152808	0.642584	0.0237628	0.178053	pru	104
TGME49_240090	ROP34_WNG2	0.317143	0.636007	0.147485	0.750238	0.0996797	0.169658	pru	105
TGME49_262400	262400	-0.171642	0.406389	-0.340438	0.53069	0.125209	0.168796	pru	106
TGME49_316280	316280	0.394916	0.525821	0.232572	0.447725	0.107091	0.162344	pru	107
TGME49_254000	GRA48	-0.395557	0.832352	-0.552351	0.368863	0.179867	0.156794	pru	108
TGME49_264660	CST1	0.256883	0.125426	0.109256	0.325256	0.168207	0.147627	pru	109
TGME49_226690	226690	-0.750334	0.599596	-0.896285	1.84428	0.225676	0.145952	pru	110
TGME49_202780	ROP25	0.0640886	0.361754	-0.0719353	0.326483	0.0667716	0.136024	pru	111
TGME49_305250	305250	0.834604	0.379688	0.706104	1.75021	0.0234653	0.128501	pru	112
TGME49_310740	310740	-0.117836	1.09538	-0.235972	0.564112	0.124487	0.118136	pru	113
TGME49_289540	SFP1	0.277005	0.785877	0.169578	0.403658	0.0181146	0.107428	pru	114
TGME49_300100	RON2	-2.49048	0.762165	-2.5841	1.90199	0.194815	0.0936203	pru	115
TGME49_269460	EFPP	-0.465426	0.452875	-0.556083	0.683217	0.0892212	0.0906565	pru	116
TGME49_310790	CST9	0.260182	0.139985	0.174166	0.748452	0.0652553	0.0860153	pru	117
TGME49_313440	GRA59	-0.277568	0.626534	-0.354755	1.12361	0.0583895	0.0771871	pru	118
TGME49_200010	GRA20	0.289274	0.409865	0.217885	0.304121	0.00728409	0.0713893	pru	119
TGME49_237230	MYR3	0.211124	0.688111	0.154958	0.511656	0.0166947	0.0561663	pru	120
TGME49_242230	ROP29	0.406717	0.499336	0.353229	0.805955	0.00997556	0.0534876	pru	121
TGME49_239010	HCE1_TEEGR	0.83011	0.468028	0.777555	0.348308	0.230294	0.0525547	pru	122
TGME49_240060	IST	0.759116	0.595336	0.706941	0.0695063	0.0652765	0.0521749	pru	123
TGME49_270240	MAG1	-0.00325941	0.599011	-0.0543819	0.572566	0.011248	0.0511225	pru	124
TGME49_220950	MAF1B	0.402634	0.981138	0.352662	0.936157	0.00707726	0.0499715	pru	125
TGME49_309600	GRA71	-0.407726	0.179689	-0.457455	1.05066	0.0896046	0.0497288	pru	126
TGME49_237800	GRA11B	0.591439	0.135665	0.542806	0.441761	0.160556	0.0486327	pru	127
TGME49_269690	GRA29	0.560656	0.2548	0.518976	0.00952855	0.229863	0.0416806	pru	128
TGME49_294630	294630	-0.658189	0.5762	-0.693908	1.05668	0.038524	0.0357186	pru	129
TGME49_207700	ROP22	-0.270795	1.67052	-0.305022	1.10187	0.00144245	0.034227	pru	130
TGME49_277230	277230	-0.101872	1.15667	-0.128864	0.312406	0.0132581	0.0269919	pru	131
TGME49_306060	RON8	-2.11651	1.4205	-2.12691	0.0975816	0.0527383	0.0103917	pru	132
TGME49_231960	GRA28	1.37223	0.41651	1.37844	0.231893	0.0266784	-0.00620149	pru	133
TGME49_211260	ROP26	-0.572585	1.99471	-0.557781	2.37763	0.0100932	-0.0148044	pru	134
TGME49_254470	MYR1	0.116922	0.117731	0.13393	0.55824	0.00149148	-0.0170081	pru	135
TGME49_315490	ROP10	0.0277565	0.262128	0.0486101	1.23958	0.00693828	-0.0208535	pru	136
TGME49_291960	ROP40	0.372202	1.33526	0.398971	0.935469	0.0173654	-0.0267681	pru	137
TGME49_263220	ROP21	0.402925	0.066492	0.430228	0.941674	0.018037	-0.0273031	pru	138
TGME49_225860	225860	-0.235192	0.988361	-0.197768	0.520463	0.00498377	-0.0374242	pru	139
TGME49_270320	PPM3C	-0.552989	0.839749	-0.504502	0.666324	0.114261	-0.0484867	pru	140
TGME49_258800	ROP31	-0.305467	0.982487	-0.255036	0.751665	0.0584308	-0.0504308	pru	141
TGME49_268970	268970	0.425568	0.634583	0.476026	0.255503	0.0764025	-0.0504581	pru	142
TGME49_308950	308950	0.653241	0.983077	0.706599	0.055559	0.220072	-0.0533582	pru	143
TGME49_320630	320630	0.154636	0.743265	0.211243	0.439455	0.0474861	-0.0566067	pru	144
TGME49_253370	RON4L1	-0.73324	0.231259	-0.671041	0.941487	0.139028	-0.0621989	pru	145
TGME49_275470	GRA15	0.308222	0.336464	0.382545	1.37129	0.122911	-0.0743231	pru	146
TGME49_211460	MYR4	0.867126	0.940338	0.943273	0.944728	0.0426699	-0.0761473	pru	147
TGME49_215910	215910	0.603452	0.307637	0.683732	0.661945	0.206266	-0.0802804	pru	148
TGME49_243730	ROP9	-0.185623	1.14733	-0.0900213	1.56693	0.0366091	-0.095602	pru	149
TGME49_218270	ROP48	0.509935	1.04542	0.612863	1.16203	0.0748422	-0.102928	pru	150
TGME49_211290	ROP15	-0.43603	0.414031	-0.331879	0.304651	0.205355	-0.104151	pru	151
TGME49_279350	279350	0.472404	0.246762	0.577174	0.843864	0.211701	-0.10477	pru	152
TGME49_234540	234540	-0.119468	1.98297	-0.00578918	1.30931	0.0929617	-0.113679	pru	153
TGME49_247220	247220	0.300614	0.252306	0.444062	0.787965	0.18446	-0.143447	pru	154
TGME49_288000	288000	0.0359623	0.487487	0.187121	0.950934	0.0265882	-0.151159	pru	155
TGME49_244530	GRA47	0.285321	0.743206	0.438124	2.76438	0.10666	-0.152803	pru	156
TGME49_244250	244250	-0.183486	1.00286	-0.0236509	0.437059	0.10712	-0.159835	pru	157
TGME49_207610	ROP36	-0.365421	0.634209	-0.193857	0.965243	0.01976	-0.171564	pru	158
TGME49_202200	202200	-1.26296	0.986084	-1.07431	0.912983	0.355786	-0.188647	pru	159
TGME49_309560	309560	0.177006	1.13157	0.37554	1.56625	0.0804016	-0.198534	pru	160
TGME49_252500	252500	-0.350761	0.50256	-0.147979	0.900845	0.238105	-0.202782	pru	161
TGME49_278510	PPM3F	-0.369508	0.565121	-0.166207	0.416002	0.211208	-0.2033	pru	162
TGME49_200360	200360	0.248035	1.18508	0.45442	0.179104	0.331586	-0.206385	pru	163
TGME49_247530	247530	0.381514	0.566995	0.601857	0.591827	0.287207	-0.220343	pru	164
TGME49_247520	WIP	0.190891	1.48488	0.41562	0.0750261	0.238155	-0.224728	pru	165
TGME49_232000	GRA30	0.743002	0.248515	0.979935	0.428216	0.960848	-0.236933	pru	166
TGME49_305270	305270	-0.381468	0.447536	-0.114019	0.371243	0.241207	-0.26745	pru	167
TGME49_297900	GRA83	0.492832	0.394575	0.774935	1.33735	0.27582	-0.282103	pru	168
TGME49_270920	ROP32	0.0299366	1.10534	0.314376	0.945534	0.064889	-0.28444	pru	169
TGME49_288840	GRA18	0.461901	0.391452	0.755423	0.284924	0.655078	-0.293522	pru	170
TGME49_202610	PPM3D	0.145308	0.266239	0.43969	0.388605	0.657667	-0.294382	pru	171
TGME49_276130	CPC2	-1.18594	0.207687	-0.886746	0.642774	1.10819	-0.299191	pru	172
TGME49_230180	GRA24	0.493041	0.735334	0.796522	0.39032	0.424932	-0.303481	pru	173
TGME49_313330	ROP27	-0.563056	0.375186	-0.234527	1.07261	0.345461	-0.328529	pru	174
TGME49_203990	ROP12	0.438455	0.77472	0.781301	0.594785	0.213149	-0.342846	pru	175
TGME49_223920	RON3	-2.36721	0.102386	-2.01339	0.706737	2.38395	-0.353815	pru	176
TGME49_227010	ROP30	-0.099147	0.716198	0.304885	0.527701	0.194823	-0.404032	pru	177
TGME49_248990	248990	-0.506446	0.2446	-0.0859969	0.877833	0.0510413	-0.420449	pru	178
TGME49_280670	280670	-0.464117	0.525854	-0.0302242	1.03991	0.485258	-0.433892	pru	179
TGME49_270700	MYR2	-0.0379951	0.208802	0.416642	0.859729	0.11853	-0.454637	pru	180
TGME49_241610	GRA21	0.44551	0.613076	0.901517	0.211722	0.836268	-0.456007	pru	181
TGME49_277240	NTPase I	1.43215	1.08101	1.89074	0.233397	1.04227	-0.458585	pru	182
TGME49_208830	GRA16	0.431076	0.5467	0.942275	0.0713415	0.35026	-0.511199	pru	183
TGME49_315210	315210	-0.709154	0.451208	-0.191294	0.751287	1.02706	-0.51786	pru	184
TGME49_300220	300220	-1.7071	2.01	-1.15597	2.10466	0.967871	-0.551134	pru	185
TGME49_289380	GRA39	-1.5549	1.93399	-1.00133	2.52626	0.588017	-0.553569	pru	186
TGME49_297960	RON6	-0.429579	1.52144	0.129912	1.0427	0.364335	-0.55949	pru	187
TGME49_258370	ROP28	-0.534902	0.235872	0.0541471	0.411508	0.164303	-0.589049	pru	188
TGME49_225330	225330	-0.402499	0.280901	0.206661	0.206909	0.819638	-0.609161	pru	189
TGME49_202620	GRA64	0.102788	0.170253	0.746428	0.0214647	1.5387	-0.64364	pru	190
TGME49_318525	318525	-0.0360704	0.680103	0.632351	0.527675	0.270073	-0.668421	pru	191
TGME49_246178;TGME49_246182	246178/246182	-0.625688	0.768354	0.0468595	0.456299	0.997802	-0.672548	pru	192
TGME49_237880	GRA13	-0.0251592	0.918843	0.659896	1.14889	0.403513	-0.685055	pru	193
TGME49_269920	269920	-1.6497	0.758278	-0.96454	0.998725	2.44851	-0.685162	pru	194
TGME49_225160	225160	-0.0367095	0.453267	0.652081	0.589292	0.138255	-0.688791	pru	195
TGME49_208370	GRA46	-0.562923	0.615841	0.130881	0.706096	0.728374	-0.693804	pru	196
TGME49_203790	203790	-0.0515111	0.247697	0.648586	0.219059	0.947386	-0.700098	pru	197
TGME49_271270	271270	-0.912505	1.18856	-0.207872	0.819288	0.852221	-0.704633	pru	198
TGME49_253330	BPK1	-0.111979	1.98991	0.614341	0.733781	0.531065	-0.72632	pru	199
TGME49_212300	GRA32	-1.38059	0.0464015	-0.648791	0.647916	2.21756	-0.731801	pru	200
TGME49_220240	GRA31	-0.987023	0.835428	-0.215774	0.575267	1.82787	-0.771249	pru	201
TGME49_315470	315470	-0.953271	0.51356	-0.166259	0.216998	2.1895	-0.787012	pru	202
TGME49_258230	ROP20	-0.29935	0.241536	0.573379	0.657413	1.03629	-0.872728	pru	203
TGME49_219810	GRA40	-0.760656	0.151475	0.142756	0.535544	0.537832	-0.903412	pru	204
TGME49_205360	205360	-0.88111	0.730363	0.040698	1.05492	1.06887	-0.921808	pru	205
TGME49_304955	PPM11C	-0.390199	1.34211	0.557407	0.839541	1.47286	-0.947606	pru	206
TGME49_242240	ROP19A	-0.655485	0.97529	0.305214	0.506982	0.388956	-0.960699	pru	207
TGME49_234950	234950	-0.534393	0.136315	0.452296	0.673105	2.34403	-0.986689	pru	208
TGME49_236860	236860	-0.706844	0.470918	0.303555	0.477646	1.19198	-1.0104	pru	209
TGME49_209170	209170	-0.659867	1.04243	0.352834	0.969046	0.446509	-1.0127	pru	210
TGME49_262050	ROP39	0.5353	0.448883	1.55615	0.0844242	3.38422	-1.02085	pru	211
TGME49_252360	ROP24	-0.247064	1.01946	0.779812	0.791307	0.614868	-1.02688	pru	212
TGME49_314500	SUB2	-0.54778	0.56715	0.525062	0.0596388	2.76377	-1.07284	pru	213
TGME49_277270	NTPase II	0.785288	0.17041	1.88438	0.40393	5.13924	-1.09909	pru	214
TGME49_242118	242118	-0.732331	0.868427	0.387259	0.42751	2.27334	-1.11959	pru	215
TGME49_285290	285290	-0.984549	0.864672	0.383044	0.797856	2.22991	-1.36759	pru	216
TGME49_242110	ROP38	-1.05557	0.560659	0.317062	0.504032	2.38005	-1.37263	pru	217
TGME49_258580	ROP17	-0.507831	0.669049	0.894213	0.927269	1.87315	-1.40204	pru	218
TGME49_315220	ROP14	-1.63353	1.55532	-0.213785	0.679324	2.90189	-1.41974	pru	219
TGME49_270200	270200	-0.680009	1.1971	0.743209	0.787516	0.746954	-1.42322	pru	220
TGME49_229010	RON4	-1.37635	2.22348	0.118383	0.0846857	1.51692	-1.49473	pru	221
TGME49_253130	253130	-1.57072	1.06392	0.30619	3.20592	4.15631	-1.87691	pru	222
TGME49_258462	258462	-1.20541	0.978623	0.679077	1.11523	2.16748	-1.88448	pru	223
TGME49_268900	GRA10	-2.53925	1.13178	-0.137982	0.638437	3.15362	-2.40127	pru	224
TGME49_311470	RON5	-3.21319	0.851988	-0.580675	2.2136	5.35787	-2.63251	pru	225
TGME49_288650	GRA12	-0.188282	1.55265	-4.10597	2.16411	5.86945	3.91769	veg	1
TGME49_312420	GRA38	1.15556	0.844087	-1.83413	0.594154	4.9251	2.98969	veg	2
TGME49_227280	GRA3	3.00864	0.473995	0.466267	0.49883	11.626	2.54237	veg	3
TGME49_266435	266435	0.741254	1.99184	-1.70484	1.24331	3.3128	2.44609	veg	4
TGME49_270700	MYR2	0.985725	1.26146	-1.45272	0.610833	3.30972	2.43844	veg	5
TGME49_309560	309560	-0.359362	1.23924	-2.52103	0.965749	3.75756	2.16167	veg	6
TGME49_258230	ROP20	0.667889	0.772702	-1.41566	1.89391	1.79006	2.08355	veg	7
TGME49_279350	279350	1.48833	1.63768	-0.544439	1.0407	2.12731	2.03277	veg	8
TGME49_229500	229500	1.8304	0.93088	-0.15028	2.03855	0.205194	1.98068	veg	9
TGME49_203310	GRA7	2.24993	1.02667	0.36605	1.66352	2.14549	1.88388	veg	10
TGME49_262730	ROP16	2.18159	1.9662	0.387339	1.41688	1.80131	1.79425	veg	11
TGME49_209170	209170	0.689314	0.276047	-1.09527	2.43737	1.98691	1.78458	veg	12
TGME49_227810	ROP11	2.32925	0.832124	0.623368	1.27854	3.83503	1.70589	veg	13
TGME49_315470	315470	0.87304	1.14823	-0.771156	1.78373	2.62709	1.6442	veg	14
TGME49_205250	ROP18	2.19179	1.54501	0.565684	2.14653	1.9711	1.6261	veg	15
TGME49_310740	310740	0.0747195	2.91676	-1.51506	1.9259	2.25952	1.58978	veg	16
TGME49_313440	GRA59	0.14448	0.520671	-1.44466	2.14801	1.18717	1.58915	veg	17
TGME49_254880	254880	0.087358	0.939869	-1.49254	1.70223	1.68489	1.5799	veg	18
TGME49_254470	MYR1	1.3303	1.50359	-0.248528	1.87435	1.47559	1.57883	veg	19
TGME49_308950	308950	3.06958	0.641113	1.49307	0.765897	2.48808	1.57651	veg	20
TGME49_217430	PI-1	-0.23911	1.58199	-1.78586	0.572834	3.13246	1.54675	veg	21
TGME49_258580	ROP17	0.960787	0.613731	-0.53912	0.975379	1.19004	1.49991	veg	22
TGME49_204340	GRA54	0.521835	0.743127	-0.974592	0.577157	1.79794	1.49643	veg	23
TGME49_310780	GRA4	1.54359	1.37696	0.153381	0.512378	2.61665	1.39021	veg	24
TGME49_290700	GRA25	1.17526	0.265208	-0.120873	1.21548	0.454491	1.29614	veg	25
TGME49_215775	ROP8	1.86988	1.20442	0.597142	1.6803	2.75117	1.27274	veg	26
TGME49_309760	GRA55	2.38089	1.04503	1.15164	0.715656	3.45861	1.22926	veg	27
TGME49_239740	GRA14	0.450303	0.907855	-0.759395	0.334746	0.541001	1.2097	veg	28
TGME49_291960	ROP40	-0.299441	4.2482	-1.50034	2.00446	1.36268	1.2009	veg	29
TGME49_225860	225860	-0.0877887	1.14099	-1.2857	0.258317	0.608604	1.19791	veg	30
TGME49_225160	225160	0.860451	2.03459	-0.316797	1.68994	0.217135	1.17725	veg	31
TGME49_215220	GRA22	1.15565	0.854249	-0.00723244	0.695641	1.55299	1.16288	veg	32
TGME49_203790	203790	0.491605	1.4143	-0.639487	1.33261	0.71081	1.13109	veg	33
TGME49_288840	GRA18	-0.429488	3.14924	-1.54398	0.857213	0.856064	1.11449	veg	34
TGME49_261750	RON10	-0.91261	1.2869	-1.95438	2.83825	0.967169	1.04177	veg	35
TGME49_222100	SOS1	0.618913	3.20841	-0.420974	1.85365	0.329709	1.03989	veg	36
TGME49_232000	GRA30	0.0643209	1.56986	-0.957154	1.1539	0.871367	1.02148	veg	37
TGME49_220950	MAF1B	-0.343275	0.266081	-1.20697	0.68939	1.80278	0.863695	veg	38
TGME49_246710	246710	-0.293824	1.50226	-1.08849	0.567567	1.13885	0.794669	veg	39
TGME49_258660	ROP6	-1.17552	0.719356	-1.9681	1.59283	1.40338	0.792575	veg	40
TGME49_315210	315210	-0.864629	1.55788	-1.63343	3.8632	0.794753	0.7688	veg	41
TGME49_226380	GRA35	0.966147	0.738026	0.245042	1.591	1.26481	0.721105	veg	42
TGME49_201180	MSF	1.99769	0.985164	1.31289	0.766517	1.4712	0.684804	veg	43
TGME49_202620	GRA64	1.49808	1.48255	0.858029	1.1019	1.78666	0.640048	veg	44
TGME49_278510	PPM3F	-1.88163	0.317011	-2.51876	0.451234	3.12157	0.637126	veg	45
TGME49_239010	HCE1_TEEGR	0.72825	0.550662	0.103263	0.905525	0.741586	0.624987	veg	46
TGME49_225330	225330	-0.890694	0.765741	-1.49843	1.13204	1.05287	0.607739	veg	47
TGME49_272420	LCAT	-0.0165993	1.23579	-0.604338	1.33578	0.116921	0.587738	veg	48
TGME49_304955	PPM11C	0.557006	1.2385	0.106937	1.5264	0.156447	0.450069	veg	49
TGME49_252360	ROP24	0.488419	3.82416	0.102773	2.18011	0.0307619	0.385646	veg	50
TGME49_309590	ROP1	1.18595	0.873066	0.813237	0.682951	0.319526	0.372717	veg	51
TGME49_215910	215910	1.16163	2.49662	0.80931	0.712512	0.320886	0.352317	veg	52
TGME49_288000	288000	-0.337479	0.564829	-0.68257	2.77587	0.130435	0.345091	veg	53
TGME49_234540	234540	-0.928706	0.731576	-1.23189	0.906491	0.373428	0.303184	veg	54
TGME49_269885	TLN1	2.43108	2.14691	2.13521	0.886576	0.179024	0.295876	veg	55
TGME49_209985;TGME49_210095;TGME49_321700;TGME49_321710	ROP42/ROP43	0.0371262	2.04904	-0.233132	1.31193	0.185152	0.270258	veg	56
TGME49_246178;TGME49_246182	246178/246182	0.0527877	0.773167	-0.212856	1.08347	0.198717	0.265643	veg	57
TGME49_309600	GRA71	-1.92661	2.04519	-2.17416	1.56118	0.71409	0.247546	veg	58
TGME49_240090	ROP34_WNG2	0.985617	0.434542	0.762478	0.766047	0.279865	0.223139	veg	59
TGME49_258360	258360	-0.76948	1.68301	-0.942243	0.375299	0.130476	0.172763	veg	60
TGME49_286450	GRA5	1.05686	2.12171	0.887631	0.34021	0.327578	0.169233	veg	61
TGME49_204320	204320	-0.32475	1.38054	-0.471423	1.88743	0.0706407	0.146673	veg	62
TGME49_227010	ROP30	0.79317	1.6945	0.675618	0.799848	0.13464	0.117553	veg	63
TGME49_251540	GRA9	0.183266	2.13037	0.0772202	2.05654	0.0289203	0.106046	veg	64
TGME49_219810	GRA40	-0.357838	1.35385	-0.429285	0.38056	0.0985756	0.0714469	veg	65
TGME49_201630	PPM3H	1.52188	0.838901	1.46186	1.31947	0.140797	0.0600249	veg	66
TGME49_312270	ROP13	0.378895	2.90681	0.336365	0.667247	0.0209958	0.0425291	veg	67
TGME49_203290	GRA34	0.602136	1.18946	0.57011	1.9301	0.000610019	0.0320257	veg	68
TGME49_200360	200360	0.0814964	1.24026	0.0561892	1.37406	0.00530503	0.0253072	veg	69
TGME49_253370	RON4L1	-0.244629	1.89485	-0.262019	1.39976	0.00955818	0.0173897	veg	70
TGME49_262050	ROP39	0.0789599	1.82057	0.158687	0.540128	0.0323377	-0.0797271	veg	71
TGME49_217530	GRA63	0.704751	0.510158	0.816839	0.747468	0.133242	-0.112087	veg	72
TGME49_254720	GRA8	1.24893	0.328451	1.3724	0.500777	0.535031	-0.123471	veg	73
TGME49_270240	MAG1	-0.323672	1.12227	-0.192754	2.00201	0.069413	-0.130918	veg	74
TGME49_208730	MCP4	1.2163	2.77353	1.36856	1.17396	0.135382	-0.152268	veg	75
TGME49_243730	ROP9	-1.81064	1.25736	-1.65484	1.51749	0.266182	-0.155806	veg	76
TGME49_237500	PPM3A	0.465424	2.47887	0.634018	2.1749	0.0613894	-0.168595	veg	77
TGME49_237800	GRA11B	0.988467	1.0982	1.17217	0.788934	0.0880762	-0.183708	veg	78
TGME49_230180	GRA24	0.863264	1.0782	1.04878	1.72959	0.207556	-0.185515	veg	79
TGME49_270920	ROP32	-0.268134	1.06414	0.00996619	0.202577	0.173036	-0.2781	veg	80
TGME49_217400	217400	-0.735062	1.2701	-0.445292	0.537643	0.329285	-0.28977	veg	81
TGME49_242118	242118	0.260613	0.207953	0.598633	1.05638	0.448136	-0.33802	veg	82
TGME49_280380	280380	0.752623	1.46277	1.11391	0.598558	0.510959	-0.361288	veg	83
TGME49_318525	318525	0.626633	1.01223	1.03577	0.533174	0.712895	-0.409135	veg	84
TGME49_247530	247530	1.63471	1.40668	2.04998	0.158202	1.41184	-0.415271	veg	85
TGME49_263220	ROP21	0.407224	1.63911	0.824767	0.634828	0.139442	-0.417543	veg	86
TGME49_201130	ROP33	0.132295	1.83521	0.55378	1.16043	0.0903743	-0.421485	veg	87
TGME49_281675	ROP45	-1.09695	2.97309	-0.667937	0.553084	0.501704	-0.429016	veg	88
TGME49_207610	ROP36	-0.289526	1.37978	0.140137	2.12285	0.0249145	-0.429663	veg	89
TGME49_241610	GRA21	0.487777	0.641052	0.920022	1.62486	0.663191	-0.432244	veg	90
TGME49_314500	SUB2	-1.22582	1.43166	-0.737336	0.825345	0.697786	-0.488486	veg	91
TGME49_308970	GRA12D	0.322695	1.35212	0.830976	0.380282	0.174795	-0.508281	veg	92
TGME49_201520	PPM3G	0.809327	1.0375	1.32803	0.85337	0.161642	-0.5187	veg	93
TGME49_258800	ROP31	-0.145808	1.81074	0.406075	1.8788	0.179388	-0.551883	veg	94
TGME49_232020	RON12	-0.664636	0.828982	-0.0724303	0.876638	0.57965	-0.592206	veg	95
TGME49_275460	275460	1.3902	3.1646	2.01592	1.03926	0.761693	-0.625718	veg	96
TGME49_202780	ROP25	-1.2976	0.835993	-0.620592	0.381429	0.853931	-0.67701	veg	97
TGME49_220240	GRA31	0.141675	1.624	0.862253	1.30455	0.647558	-0.720578	veg	98
TGME49_212300	GRA32	-1.21757	2.66067	-0.476474	0.968625	0.749789	-0.741093	veg	99
TGME49_289540	SFP1	-1.30254	1.83499	-0.464996	0.308298	1.18327	-0.837546	veg	100
TGME49_269920	269920	0.0632382	1.65101	0.982475	0.970427	0.134065	-0.919236	veg	101
TGME49_285290	285290	-1.14601	1.72452	-0.208694	1.68969	0.796791	-0.937317	veg	102
TGME49_275860	GRA12B	0.152238	1.69349	1.1146	1.2436	0.10246	-0.962357	veg	103
TGME49_240060	IST	-0.946222	1.18578	0.115309	2.12742	0.323284	-1.06153	veg	104
TGME49_207700	ROP22	0.548764	3.11382	1.61396	1.13998	0.67085	-1.06519	veg	105
TGME49_269690	GRA29	0.440357	0.533176	1.56495	0.349333	3.42887	-1.12459	veg	106
TGME49_218270	ROP48	-0.977794	0.639901	0.15916	1.65655	1.9728	-1.13695	veg	107
TGME49_242110	ROP38	-2.09884	3.3934	-0.915912	3.12544	1.44	-1.18293	veg	108
TGME49_225320	225320	-1.45238	2.31986	-0.244849	1.56718	1.31268	-1.20753	veg	109
TGME49_258870	CST7	-3.08612	0.116232	-1.70234	0.579214	4.83373	-1.38378	veg	110
TGME49_225150	225150	-1.26184	0.837479	0.129661	2.2625	2.19641	-1.3915	veg	111
TGME49_305590	305590	-1.20051	1.24252	0.223619	1.95384	0.659145	-1.42413	veg	112
TGME49_225200	225200	-1.63085	1.86421	0.0448322	1.53017	1.18164	-1.67569	veg	113
TGME49_254070	254070	-1.31792	2.00208	0.414299	1.62785	1.32834	-1.73222	veg	114
TGME49_211290	ROP15	-1.84475	1.29599	-0.0845446	1.74052	1.90238	-1.76021	veg	115
TGME49_277270	NTPaseII	-1.43898	1.13426	0.493744	3.36986	0.812208	-1.93272	veg	116
TGME49_234950	234950	-0.999249	1.96375	1.11082	0.846118	2.28042	-2.11007	veg	117
TGME49_242230	ROP29	-1.71949	1.44136	0.422033	0.479397	3.44015	-2.14152	veg	118
TGME49_211260	ROP26	-0.741913	1.46205	1.44692	1.52174	1.24033	-2.18883	veg	119
TGME49_203990	ROP12	-0.873338	3.72432	1.37622	2.42197	0.748839	-2.24955	veg	120
TGME49_252500	252500	-1.7902	0.436162	1.0957	0.139087	3.06508	-2.88589	veg	121

## Sheet: 6B.Top Hits
GENE	IDENTITY	MEDIAN_L2FC_IN_VITRO	MAD_L2FC_IN_VITRO	MEDIAN_L2FC_IN_VIVO	MAD_L2FC_IN_VIVO	DISCO_SCORE	L2FC_DIFFERENCE	STRAIN	L2FC_D_RANK	L2FC_DIFF_SUM
TGME49_288650	GRA12	1.49882	0.491541	-3.19583	0.35759	26.0437	4.69465	vand	1	3
TGME49_269950	GRA61	0.181139	0.21604	-2.67359	1.4362	9.52278	2.85473	vand	3	57
TGME49_297880	GRA23	0.153691	0.487744	-2.00978	0.54922	5.65651	2.16347	vand	5	69
TGME49_203600	GRA50	0.175452	0.959413	-1.83603	0.496945	7.07793	2.01149	vand	6	71
TGME49_222170	GRA17	-0.676944	0.945602	-2.25537	1.07559	3.59106	1.57843	vand	14	71
TGME49_214080	Toxofilin	1.41959	0.77927	-0.0877352	1.39025	1.75253	1.50732	vand	18	115
TGME49_316250	GRA45	-1.24775	1.1462	-2.75217	1.6113	4.5475	1.50442	vand	19	33
TGME49_258870	CST7	0.693906	0.732131	-0.7492	0.374774	2.31628	1.44311	vand	20	116
TGME49_310780	GRA4	1.12986	0.0704055	-0.00946426	0.149041	4.2969	1.13932	vand	27	113
TGME49_262920	DEGP	0.766229	1.29154	-0.173262	1.20115	0.689123	0.939491	vand	42	91
TGME49_288650	GRA12	0.746089	1.4541	-2.66182	0.539179	10.7266	3.40791	rh	1
TGME49_316250	GRA45	0.0740213	0.326616	-2.51557	2.08956	4.00593	2.58959	rh	2
TGME49_222170	GRA17	-1.36913	1.48456	-3.42191	1.03998	4.49359	2.05278	rh	4
TGME49_297880	GRA23	-0.294161	0.245194	-1.63887	1.03504	2.10125	1.34471	rh	9
TGME49_262920	DEGP	0.747685	0.396008	0.0821788	1.20187	1.01351	0.665506	rh	31
TGME49_203600	CST2_GRA47	0.904387	0.332073	0.316527	0.633764	0.498169	0.58786	rh	36
TGME49_214080	Toxofilin	1.07858	0.667497	0.592135	0.422482	0.923635	0.486443	rh	45
TGME49_269950	GRA61	0.0072041	1.32854	-0.410566	1.28341	0.364657	0.41777	rh	52
TGME49_310780	GRA4	0.865319	0.466746	0.629868	0.6532	0.611099	0.235451	rh	67
TGME49_258870	CST7	-0.348348	0.620079	-0.476805	0.748204	0.221899	0.128458	rh	80
TGME49_288650	GRA12	0.330588	0.397723	-4.82312	0.269443	17.7125	5.15371	pru	1
TGME49_269950	GRA61	-1.2468	0.63766	-5.76762	1.23748	15.7716	4.52083	pru	2
TGME49_316250	GRA45	-0.0702746	0.300309	-1.75402	1.22157	4.89273	1.68375	pru	12
TGME49_258870	CST7	0.0958307	0.425342	-1.41985	0.584158	3.48963	1.51568	pru	16
TGME49_262920	DEGP	1.03878	1.54275	-0.408962	2.94557	1.05751	1.44774	pru	18
TGME49_310780	GRA4	0.588149	0.603072	-0.855925	0.376932	5.67034	1.44407	pru	19
TGME49_203600	CST2_GRA47	0.922192	0.369101	-0.207523	0.065171	3.52568	1.12972	pru	29
TGME49_214080	Toxofilin	0.468632	0.0583064	-0.21422	1.06028	0.81529	0.682852	pru	52
TGME49_222170	GRA17	-1.02304	0.914557	-1.70542	1.53475	1.43758	0.682384	pru	53
TGME49_297880	GRA23	0.522438	0.725671	-0.157893	0.41019	0.420894	0.680331	pru	55
