# Supplementary material for: GRA12 is a common virulence factor across Toxoplasma gondii strains and mouse subspecies
Source: Nat Commun. 2025 Apr 16;16:3570. doi: 10.1038/s41467-025-58876-2 (PMC12003902; doi:10.1038/s41467-025-58876-2)
Supplement: Supplementary file 10 — Supplementary_Data_8 [file 41467_2025_58876_MOESM10_ESM.xlsx]

## Sheet: 7A.Raw Counts
GUIDE	GENE	IDENTITY	INOCULUM	BMDM_R2_UNSTIM_1	BMDM_R2_UNSTIM_2	BMDM_R2_UNSTIM_3	BMDM_R2_IFNG_1	BMDM_R2_IFNG_2	BMDM_R2_IFNG_3
TGME49_000010_0_2028	TGME49_200010	GRA20	8061	12707	15437	29425	14257	11849	12066
TGME49_000010_73_1352	TGME49_200010	GRA20	1616	1355	1829	3658	1706	794	1427
TGME49_000010_81_1352	TGME49_200010	GRA20	0	0	0	0	0	0	0
TGME49_000010_87_1352	TGME49_200010	GRA20	11928	22386	27413	55648	24313	22275	19043
TGME49_000010_9_2028	TGME49_200010	GRA20	6102	6582	8739	17152	7907	5576	6696
TGME49_000360_0_1047	TGME49_200360	200360	6582	9841	14805	22494	13208	9519	9154
TGME49_000360_21_698	TGME49_200360	200360	2928	2797	5989	9971	6481	5182	4255
TGME49_000360_26_698	TGME49_200360	200360	1939	1374	1565	6405	2256	1064	1422
TGME49_000360_31_698	TGME49_200360	200360	6835	9257	13588	25406	15685	12508	13104
TGME49_000360_8_1047	TGME49_200360	200360	0	0	0	0	0	0	0
TGME49_001130_12_1256	TGME49_201130	ROP33	678	624	736	2490	750	658	1039
TGME49_001130_21_628	TGME49_201130	ROP33	10910	15049	22658	42962	21625	16605	15449
TGME49_001130_52_628	TGME49_201130	ROP33	2080	2543	2353	4819	2555	2651	2331
TGME49_001130_59_0	TGME49_201130	ROP33	2827	5849	7114	11027	7578	4689	4781
TGME49_001130_60_628	TGME49_201130	ROP33	6961	10794	16282	30515	17456	11787	10766
TGME49_001180_137_3484	TGME49_201180	MSF	966	1044	1195	3423	2149	1221	661
TGME49_001180_56_4355	TGME49_201180	MSF	1606	2013	1799	8663	3664	3651	3743
TGME49_001180_71_3484	TGME49_201180	MSF	3826	3505	7021	12045	6856	4636	6290
TGME49_001180_89_3484	TGME49_201180	MSF	1384	2372	3927	6341	2817	2128	2358
TGME49_001180_9_4355	TGME49_201180	MSF	4511	6818	9931	15708	8632	6762	6461
TGME49_001520_30_700	TGME49_201520	PPM3G	6107	9413	11871	21352	12135	9068	9550
TGME49_001520_33_1400	TGME49_201520	PPM3G	2659	2995	3232	7310	3400	2662	2937
TGME49_001520_36_2100	TGME49_201520	PPM3G	7950	6993	9030	15800	10745	9902	8532
TGME49_001520_41_2100	TGME49_201520	PPM3G	4510	6166	7017	14376	6930	6010	5503
TGME49_001520_72_700	TGME49_201520	PPM3G	6318	11273	11831	25167	11230	9626	8028
TGME49_001630_14_698	TGME49_201630	PPM3H	2217	3671	6218	6189	3180	4071	2653
TGME49_001630_21_349	TGME49_201630	PPM3H	7111	9407	11744	25343	15140	10187	11379
TGME49_001630_4_698	TGME49_201630	PPM3H	6458	9259	12513	18851	16822	11911	7790
TGME49_001630_6_698	TGME49_201630	PPM3H	1632	3229	3981	7848	7069	3382	3322
TGME49_001630_9_698	TGME49_201630	PPM3H	1977	2618	3513	5806	4784	2526	2719
TGME49_002200_23_4275	TGME49_202200	202200	3271	1647	3856	5546	2539	2280	1956
TGME49_002200_27_3420	TGME49_202200	202200	2574	1707	2336	4138	4548	1635	1710
TGME49_002200_29_2565	TGME49_202200	202200	3612	2357	4579	8482	2781	2145	1380
TGME49_002200_54_2565	TGME49_202200	202200	1459	2167	1851	4843	1097	1713	1883
TGME49_002200_55_4275	TGME49_202200	202200	937	987	843	2414	1139	1187	948
TGME49_002420_44_435	TGME49_202420	202420	3381	5441	6496	9971	6232	4379	4801
TGME49_002420_46_435	TGME49_202420	202420	1401	1912	2062	3817	1853	2322	2023
TGME49_002420_48_435	TGME49_202420	202420	335	620	1012	1682	1086	557	807
TGME49_002610_12_1644	TGME49_202610	PPM3D	1134	1305	1114	4115	1097	1299	1666
TGME49_002610_15_1644	TGME49_202610	PPM3D	16084	26312	35564	61234	31905	23077	27058
TGME49_002610_21_548	TGME49_202610	PPM3D	1150	1454	2496	3906	2127	1123	1605
TGME49_002610_22_1096	TGME49_202610	PPM3D	1382	2114	1563	3182	1803	1035	1307
TGME49_002610_5_1644	TGME49_202610	PPM3D	3364	4773	4527	11465	4968	4856	4760
TGME49_002620_12_1569	TGME49_202620	GRA64	13287	22148	28294	45925	26678	21771	19053
TGME49_002620_19_1569	TGME49_202620	GRA64	16261	28851	39064	66221	44142	30580	27709
TGME49_002620_28_1569	TGME49_202620	GRA64	7559	7364	10591	17379	9825	8335	9573
TGME49_002620_39_1569	TGME49_202620	GRA64	3429	6943	6996	11628	11694	6081	6282
TGME49_002620_52_1569	TGME49_202620	GRA64	8520	12139	18389	29315	18232	12905	12856
TGME49_002780_105_4145	TGME49_202780	ROP25	4336	4344	7958	8630	7412	4548	4268
TGME49_002780_28_4145	TGME49_202780	ROP25	7203	8631	14822	27543	17767	14210	11224
TGME49_002780_37_4145	TGME49_202780	ROP25	1330	845	2183	1984	2320	840	1381
TGME49_002780_7_4974	TGME49_202780	ROP25	4095	4995	6559	16653	6683	4149	6034
TGME49_002780_95_3316	TGME49_202780	ROP25	2968	3292	3895	4169	5447	3587	3670
TGME49_003290_13_1347	TGME49_203290	GRA34	3504	5713	5766	12820	7179	5607	3635
TGME49_003290_24_1347	TGME49_203290	GRA34	2890	1887	5113	5423	3762	2960	3355
TGME49_003290_37_1347	TGME49_203290	GRA34	0	0	0	0	0	0	0
TGME49_003290_42_1347	TGME49_203290	GRA34	2306	3387	5176	6447	5489	3290	2909
TGME49_003290_5_1347	TGME49_203290	GRA34	15553	24398	36802	60890	33159	23449	25560
TGME49_003310_1_1000	TGME49_203310	GRA7	8869	10694	13674	24308	14937	12517	11891
TGME49_003310_27_500	TGME49_203310	GRA7	2777	4757	5509	10884	8662	3448	2703
TGME49_003310_29_500	TGME49_203310	GRA7	16629	28026	35153	68184	45280	33064	30216
TGME49_003310_5_1000	TGME49_203310	GRA7	8215	15132	19333	39485	27442	19733	14796
TGME49_003600_16_3095	TGME49_203600	CST2_GRA47	4688	3412	6457	11143	8341	4000	4835
TGME49_003600_21_3095	TGME49_203600	CST2_GRA47	7055	2167	3784	9053	4729	2836	4634
TGME49_003600_3_3095	TGME49_203600	CST2_GRA47	8008	3001	5443	11243	7582	5399	4470
TGME49_003600_41_3095	TGME49_203600	CST2_GRA47	1577	276	937	1078	1412	563	998
TGME49_003600_53_2476	TGME49_203600	CST2_GRA47	2543	685	1756	3348	1259	1244	1550
TGME49_003790_21_903	TGME49_203790	203790	10516	15654	21868	40345	30286	15519	18143
TGME49_003790_38_1806	TGME49_203790	203790	3761	5637	7457	14961	8014	4571	4471
TGME49_003790_69_903	TGME49_203790	203790	5680	5598	8882	18767	12595	7855	7647
TGME49_003790_86_1806	TGME49_203790	203790	2229	3435	3226	4491	4464	1754	2325
TGME49_003790_92_1806	TGME49_203790	203790	1196	1980	2766	5513	2828	2138	2397
TGME49_003930_19_1422	TGME49_203930	203930	430	300	614	1190	271	523	671
TGME49_003930_2_948	TGME49_203930	203930	2863	2219	3734	7046	2621	1335	2621
TGME49_003930_3_1422	TGME49_203930	203930	0	0	0	0	0	0	0
TGME49_003930_42_948	TGME49_203930	203930	1582	3633	4318	9091	6305	3148	4594
TGME49_003930_9_1422	TGME49_203930	203930	86	47	2	1	0	72	1
TGME49_003990_2_2550	TGME49_203990	ROP12	11654	20216	26492	52352	29404	23852	19015
TGME49_003990_37_2040	TGME49_203990	ROP12	1321	1564	1902	2047	1728	1404	1548
TGME49_003990_55_2040	TGME49_203990	ROP12	924	93	1284	1617	1791	629	820
TGME49_003990_6_2550	TGME49_203990	ROP12	2118	1487	2238	3192	2253	2086	1956
TGME49_003990_63_2040	TGME49_203990	ROP12	8723	8447	11484	22068	10278	8203	7481
TGME49_004320_10_1720	TGME49_204320	204320	1599	1275	1301	2443	1598	996	1195
TGME49_004320_27_1720	TGME49_204320	204320	4276	6301	10798	17156	8159	8694	8744
TGME49_004320_35_1290	TGME49_204320	204320	5839	9478	12241	17382	12363	8508	8312
TGME49_004320_38_1290	TGME49_204320	204320	2307	3770	4258	12534	5170	5010	4061
TGME49_004320_7_1720	TGME49_204320	204320	1383	1398	2895	4049	1914	1987	2085
TGME49_004340_23_3556	TGME49_204340	GRA54	8059	10430	14620	33345	16781	10924	11454
TGME49_004340_30_3556	TGME49_204340	GRA54	4981	7049	7382	18637	10102	6523	5435
TGME49_004340_77_4445	TGME49_204340	GRA54	2422	3442	5173	7895	3766	3701	3285
TGME49_004340_92_4445	TGME49_204340	GRA54	5160	6541	7438	12018	8371	8388	7907
TGME49_004340_95_4445	TGME49_204340	GRA54	9940	13566	18705	30006	20269	15714	12338
TGME49_005250_10_2660	TGME49_205250	ROP18	5064	7221	7951	19397	8231	6379	4097
TGME49_005250_2_2660	TGME49_205250	ROP18	8386	7248	12267	24447	12281	9427	7357
TGME49_005250_28_2660	TGME49_205250	ROP18	3820	2721	3729	6737	2692	2909	2918
TGME49_005250_35_2660	TGME49_205250	ROP18	1604	2086	2194	4079	1650	722	507
TGME49_005250_42_2128	TGME49_205250	ROP18	2264	2770	4742	7727	3460	1873	1881
TGME49_005360_18_6288	TGME49_205360	205360	1901	2601	3488	7087	3288	3583	2573
TGME49_005360_28_4192	TGME49_205360	205360	1148	1827	2793	2962	1522	1598	2021
TGME49_005360_31_5764	TGME49_205360	205360	342	203	181	140	313	41	79
TGME49_005360_46_6288	TGME49_205360	205360	1254	1376	2360	4232	2559	1481	1740
TGME49_005360_9_6288	TGME49_205360	205360	10478	14002	17888	32710	22803	15001	13670
TGME49_007610_15_958	TGME49_207610	ROP36	6775	8970	13630	23739	16628	12819	10455
TGME49_007610_22_958	TGME49_207610	ROP36	820	865	489	1549	1243	553	532
TGME49_007610_37_958	TGME49_207610	ROP36	2421	3469	4368	6720	7938	3532	3268
TGME49_007610_46_479	TGME49_207610	ROP36	2724	3605	4715	7938	4081	2964	2036
TGME49_007610_47_958	TGME49_207610	ROP36	592	574	486	1562	611	706	621
TGME49_007700_0_1416	TGME49_207700	ROP22	987	539	638	2463	1185	587	837
TGME49_007700_24_1416	TGME49_207700	ROP22	1656	1342	2661	4942	2889	2460	1273
TGME49_007700_35_1416	TGME49_207700	ROP22	589	1373	1301	4750	1783	1333	1476
TGME49_007700_5_1888	TGME49_207700	ROP22	2446	3176	3828	6571	4640	3146	2362
TGME49_007700_52_1416	TGME49_207700	ROP22	2114	2792	3391	4899	3848	2486	2240
TGME49_008070_0_11223	TGME49_208070	208070	903	724	884	577	1414	875	219
TGME49_008070_17_11223	TGME49_208070	208070	700	420	822	725	719	589	454
TGME49_008070_29_10836	TGME49_208070	208070	1376	255	1026	1178	897	789	406
TGME49_008070_33_10449	TGME49_208070	208070	0	0	0	0	0	0	0
TGME49_008070_44_10449	TGME49_208070	208070	730	34	81	403	982	181	102
TGME49_008370_15_3081	TGME49_208370	GRA46	1295	923	1273	1471	1549	978	810
TGME49_008370_51_1027	TGME49_208370	GRA46	2663	2307	5205	9059	3227	2966	2371
TGME49_008370_58_1027	TGME49_208370	GRA46	3582	2307	3707	8797	2186	2700	1935
TGME49_008370_65_2054	TGME49_208370	GRA46	0	0	0	0	0	0	0
TGME49_008370_75_2054	TGME49_208370	GRA46	679	640	438	327	375	329	732
TGME49_008450_20_3260	TGME49_208450	PI-2	1306	2160	2788	6565	3379	3647	2731
TGME49_008450_26_2608	TGME49_208450	PI-2	371	380	1028	1160	1321	428	469
TGME49_008450_28_3260	TGME49_208450	PI-2	5877	7872	11128	22078	11376	10220	9853
TGME49_008450_34_2608	TGME49_208450	PI-2	341	442	515	614	1473	233	102
TGME49_008450_38_2608	TGME49_208450	PI-2	0	0	0	0	0	0	0
TGME49_008730_0_2936	TGME49_208730	MCP4	220	24	49	318	542	195	125
TGME49_008730_17_3670	TGME49_208730	MCP4	10870	14351	18248	39132	24152	14579	17328
TGME49_008730_27_2936	TGME49_208730	MCP4	1562	1764	4774	4713	4378	2899	3265
TGME49_008730_72_3670	TGME49_208730	MCP4	14122	25032	31495	57626	32924	23353	27081
TGME49_008730_85_2936	TGME49_208730	MCP4	11173	14593	21582	41266	21347	14311	13722
TGME49_008740_15_3190	TGME49_208740	MCP3	0	0	0	0	0	0	2
TGME49_008740_17_2552	TGME49_208740	MCP3	2494	3479	4909	7305	6798	3124	5073
TGME49_008740_21_2552	TGME49_208740	MCP3	329	525	701	936	1187	709	673
TGME49_008740_35_2552	TGME49_208740	MCP3	2646	3577	3593	8797	3999	3842	4407
TGME49_008740_6_3190	TGME49_208740	MCP3	1310	1925	3999	4140	3778	1955	2406
TGME49_008830_29_1767	TGME49_208830	GRA16	1860	2590	2302	4407	4061	2125	2013
TGME49_008830_59_1178	TGME49_208830	GRA16	949	796	576	1426	1483	525	499
TGME49_008830_59_1767	TGME49_208830	GRA16	8670	11235	14567	24074	13264	11753	9807
TGME49_008830_69_1767	TGME49_208830	GRA16	4081	6531	9640	13375	8638	5142	6789
TGME49_009170_1_1143	TGME49_209170	209170	3690	3847	5145	10610	5438	5994	3417
TGME49_009170_11_1524	TGME49_209170	209170	4110	5112	7287	12284	5849	5388	5606
TGME49_009170_20_1524	TGME49_209170	209170	3076	3961	6346	8260	4118	5112	3835
TGME49_009170_24_1143	TGME49_209170	209170	6664	9426	10955	22366	12836	9739	10266
TGME49_009170_43_1143	TGME49_209170	209170	8452	11884	19104	34605	20661	15936	15402
TGME49_009980_56_1940	TGME49_209985;TGME49_210095;TGME49_321700;TGME49_321710	ROP42/ROP43	4373	4934	6260	12812	8674	4510	5768
TGME49_009980_75_1940	TGME49_209985;TGME49_210095;TGME49_321700;TGME49_321710	ROP42/ROP43	1033	1180	1008	3733	1274	1402	1202
TGME49_009980_8_2425	TGME49_209985;TGME49_210095;TGME49_321700;TGME49_321710	ROP42/ROP43	1162	926	1778	3716	2106	1475	777
TGME49_010090_10_1828	TGME49_209985;TGME49_210095;TGME49_321700;TGME49_321710	ROP42/ROP43	3680	4770	5869	10610	6809	4424	4328
TGME49_010090_25_1371	TGME49_209985;TGME49_210095;TGME49_321700;TGME49_321710	ROP42/ROP43	8300	11096	15759	31086	19063	12981	11970
TGME49_010090_57_1371	TGME49_209985;TGME49_210095;TGME49_321700;TGME49_321710	ROP42/ROP43	3082	1663	5307	5363	5236	1927	2410
TGME49_010110_25_2040	TGME49_209985;TGME49_210095;TGME49_321700;TGME49_321710	ROP42/ROP43	2155	3643	3495	8101	4760	4004	3159
TGME49_010110_45_2040	TGME49_209985;TGME49_210095;TGME49_321700;TGME49_321710	ROP42/ROP43	461	6	327	544	4	474	196
TGME49_010110_47_2550	TGME49_209985;TGME49_210095;TGME49_321700;TGME49_321710	ROP42/ROP43	519	553	494	1138	689	445	290
TGME49_010110_9_2550	TGME49_209985;TGME49_210095;TGME49_321700;TGME49_321710	ROP42/ROP43	9040	10767	18813	32485	15201	11988	12566
TGME49_010370_10_2750	TGME49_210370	ROP54	7419	9103	12378	21354	16400	10574	9489
TGME49_010370_31_2200	TGME49_210370	ROP54	344	678	1561	906	494	832	509
TGME49_010370_44_2200	TGME49_210370	ROP54	431	394	239	1136	133	908	49
TGME49_010370_5_2750	TGME49_210370	ROP54	2492	3140	4914	7765	5224	4309	4867
TGME49_010370_52_2200	TGME49_210370	ROP54	14118	16150	22070	44230	25047	16527	15671
TGME49_010820_10_3605	TGME49_210820	210820	316	2	13	174	1	38	264
TGME49_010820_25_3605	TGME49_210820	210820	200	189	157	87	485	6	86
TGME49_010820_33_3605	TGME49_210820	210820	2356	3325	2000	3910	2575	1678	2133
TGME49_010820_46_3605	TGME49_210820	210820	942	516	957	619	326	182	516
TGME49_010820_61_2884	TGME49_210820	210820	213	2	365	17	217	153	144
TGME49_011260_35_1806	TGME49_211260	ROP26	1491	1975	2559	3187	3029	1141	1699
TGME49_011260_39_1806	TGME49_211260	ROP26	1680	3618	4953	9778	4652	3089	3100
TGME49_011260_4_2408	TGME49_211260	ROP26	867	1833	2361	5287	2712	2255	1472
TGME49_011260_54_1806	TGME49_211260	ROP26	1079	1233	1880	3688	2022	1241	1417
TGME49_011260_58_1806	TGME49_211260	ROP26	888	509	581	1819	1046	544	1018
TGME49_011290_13_2468	TGME49_211290	ROP15	1350	1200	2209	2615	1305	1812	1004
TGME49_011290_16_2468	TGME49_211290	ROP15	11419	12775	18404	30652	18015	14195	12251
TGME49_011290_34_2468	TGME49_211290	ROP15	220	9	274	940	950	361	92
TGME49_011290_41_2468	TGME49_211290	ROP15	563	250	380	664	273	262	245
TGME49_011290_45_2468	TGME49_211290	ROP15	2454	4136	5517	8030	5224	5072	5589
TGME49_011460_10_1689	TGME49_211460	MYR4	116	156	90	350	476	519	434
TGME49_011460_14_1689	TGME49_211460	MYR4	3158	3235	5845	12133	8310	6259	4953
TGME49_011460_58_1126	TGME49_211460	MYR4	217	423	96	378	299	236	115
TGME49_011460_6_563	TGME49_211460	MYR4	1134	1197	2127	3662	2431	985	826
TGME49_011460_64_1126	TGME49_211460	MYR4	1200	2669	4465	5729	4327	3650	2964
TGME49_012300_11_3668	TGME49_212300	GRA32	1711	2912	3013	5976	1501	1955	2058
TGME49_012300_12_2882	TGME49_212300	GRA32	2108	1976	3097	3671	3173	3070	2223
TGME49_012300_13_2882	TGME49_212300	GRA32	536	270	389	1100	672	77	363
TGME49_012300_4_2882	TGME49_212300	GRA32	0	0	0	0	0	0	0
TGME49_012300_8_2358	TGME49_212300	GRA32	1867	3397	3208	6961	6386	3128	3587
TGME49_012410_23_930	TGME49_212410	GRA11A	5825	8605	12671	18326	11690	7997	11117
TGME49_012410_30_1395	TGME49_212410	GRA11A	1933	2509	3441	7140	3844	2941	2280
TGME49_012410_40_930	TGME49_212410	GRA11A	14195	20114	26475	48429	27666	18684	19458
TGME49_012410_49_465	TGME49_212410	GRA11A	816	940	1727	1150	1142	1106	372
TGME49_012410_9_1395	TGME49_212410	GRA11A	4522	5405	5754	12575	6389	3833	3990
TGME49_013070_103_3624	TGME49_213069	213069	1702	1284	955	2808	755	1052	1507
TGME49_013070_104_3624	TGME49_213069	213069	1204	1331	1801	4761	3371	1414	1942
TGME49_013070_18_5436	TGME49_213069	213069	1197	626	957	1962	1329	702	998
TGME49_013070_74_3624	TGME49_213069	213069	1778	1550	2403	3129	2254	1749	1751
TGME49_013070_83_3624	TGME49_213069	213069	819	820	518	1363	177	230	197
TGME49_013070_84_3624	TGME49_213069	213069	666	306	668	455	136	123	192
TGME49_013070_88_3624	TGME49_213069	213069	107	0	0	0	0	0	0
TGME49_013070_93_3624	TGME49_213069	213069	679	75	263	488	375	366	352
TGME49_014080_12_794	TGME49_214080	Toxofilin	4199	6839	8139	14358	10431	5519	6538
TGME49_014080_18_794	TGME49_214080	Toxofilin	3005	2795	7324	12092	6124	4042	5464
TGME49_014080_30_794	TGME49_214080	Toxofilin	5178	7330	11200	20716	9142	8723	7741
TGME49_014080_37_794	TGME49_214080	Toxofilin	853	1800	1493	5381	1897	1509	1657
TGME49_014080_40_794	TGME49_214080	Toxofilin	0	0	0	0	0	0	0
TGME49_014410_2_1346	TGME49_214410	214410	396	553	343	1885	1218	988	1171
TGME49_014410_31_1346	TGME49_214410	214410	1031	1351	1906	3872	2074	1088	2234
TGME49_014410_51_1346	TGME49_214410	214410	411	380	565	933	1049	651	710
TGME49_014410_60_1346	TGME49_214410	214410	1700	4526	7403	10450	3789	3163	3171
TGME49_014410_63_673	TGME49_214410	214410	5332	9455	11996	22550	17395	10955	9472
TGME49_015160_13_543	TGME49_215160	215160	0	0	0	0	0	0	0
TGME49_015160_6_1086	TGME49_215160	215160	38	1	1	108	116	1	2
TGME49_015160_8_1086	TGME49_215160	215160	580	581	1194	3227	429	855	715
TGME49_015220_11_628	TGME49_215220	GRA22	341	522	12	302	48	297	98
TGME49_015220_19_628	TGME49_215220	GRA22	1053	671	570	815	1556	781	822
TGME49_015220_35_1256	TGME49_215220	GRA22	7328	5827	6332	13260	7227	5824	5133
TGME49_015220_37_628	TGME49_215220	GRA22	1334	1405	970	2324	1817	1276	818
TGME49_015220_40_1256	TGME49_215220	GRA22	287	121	193	166	136	33	68
TGME49_015220_41_1256	TGME49_215220	GRA22	1165	715	2008	2132	1595	709	675
TGME49_015220_7_628	TGME49_215220	GRA22	3081	3302	3912	7325	2826	2723	2248
TGME49_015360_0_1425	TGME49_215360	GRA62	0	0	0	0	0	0	0
TGME49_015360_17_950	TGME49_215360	GRA62	564	419	272	326	588	741	314
TGME49_015360_2_950	TGME49_215360	GRA62	1505	1277	2854	4035	4677	1926	1695
TGME49_015360_22_950	TGME49_215360	GRA62	1528	987	1462	2600	2109	1458	907
TGME49_015360_29_950	TGME49_215360	GRA62	496	735	419	1339	1432	413	648
TGME49_015770_37_1172	TGME49_215775	ROP8	33718	48572	72381	128071	73842	50457	54814
TGME49_015770_45_586	TGME49_215775	ROP8	4328	6287	8794	18938	8208	8848	6600
TGME49_015770_49_1172	TGME49_215775	ROP8	2032	3023	2917	7779	4204	3147	2838
TGME49_015770_52_586	TGME49_215775	ROP8	6161	7318	7819	22027	10753	8337	7692
TGME49_015770_57_1172	TGME49_215775	ROP8	46816	57882	78955	141261	82396	60078	54583
TGME49_015780_17_2148	TGME49_215775	ROP8	0	0	0	0	0	0	0
TGME49_015780_18_2148	TGME49_215775	ROP8	1140	1673	3746	6598	2427	1992	1934
TGME49_015780_26_2148	TGME49_215775	ROP8	2331	2391	3983	7053	2929	3099	3133
TGME49_015780_36_1432	TGME49_215775	ROP8	5096	7086	10262	12617	9563	7446	8061
TGME49_015910_23_2016	TGME49_215910	215910	4898	9618	10920	21361	13737	9761	9685
TGME49_015910_23_4032	TGME49_215910	215910	17234	24252	35356	63770	40717	27446	22697
TGME49_015910_50_5544	TGME49_215910	215910	3439	5545	6604	12659	9139	4957	5079
TGME49_015910_54_1512	TGME49_215910	215910	7781	15649	18878	35047	20527	14211	12132
TGME49_015910_75_5544	TGME49_215910	215910	394	603	935	1651	989	668	604
TGME49_017400_20_2349	TGME49_217400	217400	2217	2334	3180	7238	5871	2695	2178
TGME49_017400_28_2349	TGME49_217400	217400	1874	1885	3236	5966	3403	1726	2770
TGME49_017400_34_2349	TGME49_217400	217400	7231	10459	14918	29581	16370	13068	11023
TGME49_017400_37_783	TGME49_217400	217400	3252	4598	4368	12633	9628	3768	5576
TGME49_017400_79_783	TGME49_217400	217400	5035	6468	5511	12577	5453	4171	4462
TGME49_017430_15_2800	TGME49_217430	PI-1	484	1795	831	2443	1395	659	759
TGME49_017430_19_1680	TGME49_217430	PI-1	2162	3173	3252	6089	3632	3169	2216
TGME49_017430_2_2800	TGME49_217430	PI-1	3139	7054	8906	15093	9978	4518	4767
TGME49_017430_32_1680	TGME49_217430	PI-1	657	603	632	1921	2088	611	438
TGME49_017430_8_2800	TGME49_217430	PI-1	1026	3295	2631	5296	2911	2901	2424
TGME49_017530_10_1522	TGME49_217530	GRA63	1603	1514	2671	2905	1954	1828	1442
TGME49_017530_13_1522	TGME49_217530	GRA63	12715	15990	18538	32874	15149	12763	13466
TGME49_017530_23_1522	TGME49_217530	GRA63	9958	14858	18811	41175	23615	16129	17212
TGME49_017530_59_761	TGME49_217530	GRA63	743	788	1233	2304	1701	1017	700
TGME49_017530_64_1522	TGME49_217530	GRA63	1313	2298	2375	5037	2828	3028	2233
TGME49_017680_14_13108	TGME49_217680	GRA57	18051	29449	33454	65998	31950	20173	17712
TGME49_017680_19_13108	TGME49_217680	GRA57	253	44	377	912	435	477	531
TGME49_017680_2_13108	TGME49_217680	GRA57	755	642	995	1608	836	596	739
TGME49_017680_4_13108	TGME49_217680	GRA57	501	433	920	1304	856	513	335
TGME49_017680_40_12656	TGME49_217680	GRA57	140	666	386	575	178	95	571
TGME49_018270_24_842	TGME49_218270	ROP48	4631	6192	4821	10869	6698	4735	4689
TGME49_018270_27_842	TGME49_218270	ROP48	3134	2511	2955	6831	3320	3055	2870
TGME49_018270_3_1263	TGME49_218270	ROP48	10932	16813	23402	45933	28755	20906	18685
TGME49_018270_33_842	TGME49_218270	ROP48	2428	2057	2954	5960	2034	2395	1928
TGME49_018270_9_1263	TGME49_218270	ROP48	7179	9928	14788	29225	17919	10843	10442
TGME49_019810_21_4132	TGME49_219810	GRA40	2483	2819	3422	4292	3972	2251	3081
TGME49_019810_47_6198	TGME49_219810	GRA40	10688	15977	20704	47767	33463	19935	20233
TGME49_019810_58_6198	TGME49_219810	GRA40	4023	3909	6038	11172	7496	3564	3627
TGME49_019810_76_5165	TGME49_219810	GRA40	4032	5259	6059	12934	8480	3163	3959
TGME49_019810_84_4132	TGME49_219810	GRA40	2142	1967	3632	6579	3929	2553	3173
TGME49_020240_25_2650	TGME49_220240	GRA31	2204	2073	2970	6096	3031	2199	1978
TGME49_020240_35_2650	TGME49_220240	GRA31	4582	5646	7733	14501	8222	5200	5522
TGME49_020240_45_2650	TGME49_220240	GRA31	6994	13147	15411	29170	14823	12229	12210
TGME49_020240_60_2120	TGME49_220240	GRA31	14130	20881	29414	47773	31727	20827	22626
TGME49_020240_78_2120	TGME49_220240	GRA31	6841	10051	11572	20884	13022	10954	8467
TGME49_020950_0_696	TGME49_220950	MAF1B	10992	12299	15494	23598	21957	14773	14883
TGME49_020950_15_696	TGME49_220950	MAF1B	7547	8845	13191	26396	14511	10589	12548
TGME49_020950_32_696	TGME49_220950	MAF1B	12629	20867	30362	48775	29899	20474	20527
TGME49_020950_44_696	TGME49_220950	MAF1B	2833	2853	3557	5763	5155	2842	1855
TGME49_020950_59_696	TGME49_220950	MAF1B	2259	1974	2332	4353	3976	3238	2192
TGME49_021210_0_1419	TGME49_221210	CYP18	1293	215	909	1037	522	834	566
TGME49_021210_2_1419	TGME49_221210	CYP18	447	147	162	846	539	7	152
TGME49_021210_6_1419	TGME49_221210	CYP18	566	5	147	462	3	179	123
TGME49_022100_14_3165	TGME49_222100	SOS1	4635	4206	5965	11922	5138	5778	4980
TGME49_022100_38_3165	TGME49_222100	SOS1	2443	2948	2988	6754	4327	2363	2223
TGME49_022100_45_1899	TGME49_222100	SOS1	2615	3277	4253	9389	4153	3249	3743
TGME49_022100_63_1899	TGME49_222100	SOS1	2301	880	908	2141	1345	1412	1093
TGME49_022100_66_2532	TGME49_222100	SOS1	17278	23889	34773	61962	34520	27125	26714
TGME49_022170_15_1392	TGME49_222170	GRA17	7725	11748	18488	21128	20305	14387	12630
TGME49_022170_22_1392	TGME49_222170	GRA17	6077	747	1437	3135	1338	1329	1222
TGME49_022170_36_1392	TGME49_222170	GRA17	820	7	66	12	1	4	50
TGME49_022170_55_1392	TGME49_222170	GRA17	978	292	17	18	6	69	36
TGME49_022170_62_1392	TGME49_222170	GRA17	1638	280	623	820	135	262	357
TGME49_023920_12_5304	TGME49_223920	RON3	812	876	802	1642	581	644	427
TGME49_023920_14_4488	TGME49_223920	RON3	2519	1867	1687	3430	1175	1235	757
TGME49_023920_23_5304	TGME49_223920	RON3	1289	298	643	1757	1726	1279	287
TGME49_023920_30_3264	TGME49_223920	RON3	741	977	1580	1628	1854	1073	1014
TGME49_023920_40_3264	TGME49_223920	RON3	1225	814	1178	749	2398	825	338
TGME49_025150_36_886	TGME49_225150	225150	13141	16777	19803	36272	19362	12334	12817
TGME49_025150_51_886	TGME49_225150	225150	2948	3024	3946	7930	4217	3152	3095
TGME49_025150_54_1772	TGME49_225150	225150	5631	6132	7006	13585	8437	4772	5778
TGME49_025150_75_886	TGME49_225150	225150	5971	6358	7778	11794	10909	6346	6527
TGME49_025150_80_886	TGME49_225150	225150	3431	4243	3992	6680	4502	2714	3604
TGME49_025160_14_1434	TGME49_225160	225160	2439	1137	3148	5725	3511	2193	2249
TGME49_025160_30_1434	TGME49_225160	225160	10510	11800	19006	26424	17074	13180	12937
TGME49_025160_34_1434	TGME49_225160	225160	2849	4009	4333	8602	5524	3679	3844
TGME49_025160_44_1434	TGME49_225160	225160	5356	9056	13652	22822	15033	11657	10033
TGME49_025160_6_1434	TGME49_225160	225160	2217	3047	3309	7572	3806	2665	2656
TGME49_025200_33_10881	TGME49_225200	225200	1429	1553	989	3999	2990	1557	1119
TGME49_025200_40_10881	TGME49_225200	225200	2300	3531	4747	10139	3068	2880	2740
TGME49_025200_46_11718	TGME49_225200	225200	12849	14244	19423	42463	20981	17770	14922
TGME49_025200_51_1674	TGME49_225200	225200	978	1717	1553	1654	1288	1429	1425
TGME49_025200_82_837	TGME49_225200	225200	2496	4917	3576	6956	5924	4032	5708
TGME49_025320_28_1246	TGME49_225320	225320	2705	4504	6440	13703	5937	4460	5919
TGME49_025320_30_1246	TGME49_225320	225320	4641	4685	7105	11243	9607	6884	5706
TGME49_025320_4_1869	TGME49_225320	225320	913	908	892	1641	1638	1101	1328
TGME49_025320_58_623	TGME49_225320	225320	4123	4149	6638	9869	3700	5194	4368
TGME49_025320_6_1246	TGME49_225320	225320	10805	10459	14139	27630	15369	13949	12774
TGME49_025330_16_768	TGME49_225330	225330	7776	12234	15740	30278	16506	13195	14621
TGME49_025330_19_768	TGME49_225330	225330	8134	10707	13647	21809	12264	10002	11076
TGME49_025330_58_768	TGME49_225330	225330	1940	1593	2875	3975	4019	2150	2221
TGME49_025330_66_768	TGME49_225330	225330	11437	18214	23254	34939	24457	17134	16504
TGME49_025330_71_768	TGME49_225330	225330	13986	14441	19146	33054	18863	13279	14968
TGME49_025860_28_5208	TGME49_225860	225860	863	1697	1792	3317	2357	991	1578
TGME49_025860_7_5208	TGME49_225860	225860	1343	1797	1773	2606	1959	1567	1234
TGME49_025860_78_4340	TGME49_225860	225860	1616	3237	2496	5906	3293	1945	2084
TGME49_025860_87_4340	TGME49_225860	225860	277	130	10	170	120	67	207
TGME49_025860_94_4340	TGME49_225860	225860	1036	1516	1600	3397	812	656	1134
TGME49_026380_19_1138	TGME49_226380	GRA35	10423	12666	15953	33564	17430	11479	10579
TGME49_026380_49_569	TGME49_226380	GRA35	1398	1785	1941	4075	2433	1940	1374
TGME49_026380_55_569	TGME49_226380	GRA35	5028	4935	6394	14644	7862	5506	5034
TGME49_026380_62_569	TGME49_226380	GRA35	3417	4298	6080	12874	6277	4839	5509
TGME49_026380_9_1138	TGME49_226380	GRA35	4626	6521	10878	19929	13022	10016	10180
TGME49_026690_10_562	TGME49_226690	226690	3369	3966	5708	14160	7543	3886	5511
TGME49_026690_14_843	TGME49_226690	226690	522	351	132	211	386	206	53
TGME49_026690_24_843	TGME49_226690	226690	335	206	383	898	366	620	112
TGME49_026690_25_1124	TGME49_226690	226690	5143	4985	4729	8340	4995	4505	4094
TGME49_026690_4_562	TGME49_226690	226690	1613	2002	3667	3807	4862	2621	3023
TGME49_027010_11_872	TGME49_227010	ROP30	7243	10300	12365	30500	15314	12906	8891
TGME49_027010_2_872	TGME49_227010	ROP30	2325	2200	2546	6220	4072	2616	3619
TGME49_027010_25_436	TGME49_227010	ROP30	9969	14644	17565	32720	17628	12928	10516
TGME49_027010_32_436	TGME49_227010	ROP30	4237	5445	9059	17972	7072	4671	6507
TGME49_027010_6_872	TGME49_227010	ROP30	8869	11560	12913	27254	15857	10040	10310
TGME49_027280_19_2260	TGME49_227280	GRA3	21552	52989	75090	125363	86130	61783	56859
TGME49_027280_4_2260	TGME49_227280	GRA3	29078	62150	86974	154842	100497	68447	69418
TGME49_027280_45_1808	TGME49_227280	GRA3	8854	20354	30295	51777	32603	26015	24069
TGME49_027280_50_1808	TGME49_227280	GRA3	24580	55819	74042	124358	93905	63414	57882
TGME49_027280_8_2260	TGME49_227280	GRA3	20097	52563	73902	124146	83238	52725	51134
TGME49_027620_0_1612	TGME49_227620	GRA2	29297	53037	78570	146646	75629	51471	52485
TGME49_027620_4_1209	TGME49_227620	GRA2	29859	37867	53020	93950	53725	38365	35942
TGME49_027620_8_1209	TGME49_227620	GRA2	4098	5012	8091	17941	10151	4831	4761
TGME49_027810_19_968	TGME49_227810	ROP11	5310	6012	7206	12705	8032	5850	6217
TGME49_027810_24_968	TGME49_227810	ROP11	3700	3441	3797	8813	3951	3380	2844
TGME49_027810_32_968	TGME49_227810	ROP11	981	791	823	2689	943	825	644
TGME49_027810_44_968	TGME49_227810	ROP11	1879	2582	1775	3292	2828	2016	2097
TGME49_027810_6_1452	TGME49_227810	ROP11	211	184	94	41	920	419	128
TGME49_028170_10_7128	TGME49_228170	GRA44	722	1551	662	2101	2004	855	758
TGME49_028170_12_6600	TGME49_228170	GRA44	122	68	68	6	0	30	2
TGME49_028170_13_7128	TGME49_228170	GRA44	1539	1993	2426	3373	1420	1076	1765
TGME49_028170_24_6072	TGME49_228170	GRA44	173	3	2	7	200	38	5
TGME49_028170_7_6864	TGME49_228170	GRA44	107	2	0	3	0	1	0
TGME49_028760_2_1737	TGME49_228760	228760	182	313	228	6	74	4	6
TGME49_028760_24_1737	TGME49_228760	228760	0	0	0	0	0	0	0
TGME49_028760_30_1737	TGME49_228760	228760	55	1	0	1	0	0	0
TGME49_028760_32_1737	TGME49_228760	228760	3397	5737	7049	11160	6822	4045	5133
TGME49_028760_59_1737	TGME49_228760	228760	1960	3808	4557	8553	2905	1959	2051
TGME49_029010_15_2799	TGME49_229010	RON4	10489	18703	22278	39534	26319	15809	19108
TGME49_029010_20_2799	TGME49_229010	RON4	32	128	22	177	76	50	8
TGME49_029010_26_3732	TGME49_229010	RON4	1454	441	422	1295	741	190	351
TGME49_029010_27_2799	TGME49_229010	RON4	86	151	48	25	360	82	366
TGME49_029010_5_2799	TGME49_229010	RON4	4703	5930	8495	13452	5178	6401	6847
TGME49_029500_1_1086	TGME49_229500	229500	1044	386	1328	3207	721	611	858
TGME49_029500_28_1086	TGME49_229500	229500	1614	1438	1560	3342	2244	752	1535
TGME49_029500_35_1086	TGME49_229500	229500	5205	3769	5230	6878	4206	3093	3708
TGME49_029500_4_1086	TGME49_229500	229500	2843	2301	3685	4344	2920	1579	2402
TGME49_029500_45_1086	TGME49_229500	229500	2680	3288	4342	9921	3218	2602	2566
TGME49_030180_105_5185	TGME49_230180	GRA24	5869	10759	13641	28880	15413	11463	10277
TGME49_030180_4_6222	TGME49_230180	GRA24	4450	5735	10079	15494	10000	5166	6826
TGME49_030180_51_5185	TGME49_230180	GRA24	3061	5648	8858	13408	6655	6214	5679
TGME49_030180_89_5185	TGME49_230180	GRA24	12931	31095	32645	63612	34519	23518	23427
TGME49_030180_96_4148	TGME49_230180	GRA24	5071	6153	8475	12096	8712	5557	5519
TGME49_030350_14_4155	TGME49_230350	RON11	989	532	815	1678	999	942	743
TGME49_030350_20_3324	TGME49_230350	RON11	969	1495	2086	4265	2170	1109	1755
TGME49_030350_23_3324	TGME49_230350	RON11	0	1	1	2	0	2	0
TGME49_030350_23_4155	TGME49_230350	RON11	58	56	110	101	0	21	26
TGME49_030350_24_3324	TGME49_230350	RON11	859	554	169	387	730	290	288
TGME49_031960_25_6846	TGME49_231960	GRA28	1383	1787	2866	5198	2817	2088	1622
TGME49_031960_40_6846	TGME49_231960	GRA28	1199	1099	1380	991	1303	931	1181
TGME49_031960_46_6846	TGME49_231960	GRA28	6299	10928	14880	28169	15284	10932	12131
TGME49_031960_51_6846	TGME49_231960	GRA28	8299	10791	16731	31211	18186	12891	12610
TGME49_031960_63_6846	TGME49_231960	GRA28	5992	9745	12460	24179	9488	7137	8630
TGME49_032000_11_1442	TGME49_232000	GRA30	3383	4989	7059	10762	9201	5438	6444
TGME49_032000_11_2163	TGME49_232000	GRA30	6794	11092	14816	22512	16733	13000	12564
TGME49_032000_15_2163	TGME49_232000	GRA30	11007	24018	25370	42508	30380	21570	24005
TGME49_032000_69_1442	TGME49_232000	GRA30	749	89	163	793	100	244	157
TGME49_032000_75_721	TGME49_232000	GRA30	5968	12319	15330	26764	16631	12194	14988
TGME49_032020_15_2816	TGME49_232020	RON12	0	0	0	0	0	0	0
TGME49_032020_47_2816	TGME49_232020	RON12	24073	35877	48587	98183	54016	40159	38198
TGME49_032020_7_3520	TGME49_232020	RON12	5513	5742	6864	14928	6355	6496	5648
TGME49_032020_73_2112	TGME49_232020	RON12	3444	1943	3246	7686	4473	2799	3346
TGME49_032020_95_2816	TGME49_232020	RON12	1407	1186	1582	2424	1068	1214	938
TGME49_034370_17_1233	TGME49_234370	SRS42	369	53	55	250	266	91	95
TGME49_034370_19_1233	TGME49_234370	SRS42	118	89	291	399	265	73	4
TGME49_034370_23_1233	TGME49_234370	SRS42	815	1460	2326	3166	863	879	517
TGME49_034370_30_1233	TGME49_234370	SRS42	1150	943	2688	3791	2680	2251	1048
TGME49_034370_34_1233	TGME49_234370	SRS42	768	1068	1855	3604	1498	1775	1352
TGME49_034540_2_3640	TGME49_234540	234540	4067	6675	7901	19321	10466	6499	7514
TGME49_034540_20_3640	TGME49_234540	234540	1050	1221	1696	1914	1594	1757	1255
TGME49_034540_31_2912	TGME49_234540	234540	517	66	712	1230	877	447	242
TGME49_034540_5_3640	TGME49_234540	234540	1254	1044	1961	4091	1733	1755	1640
TGME49_034540_55_2184	TGME49_234540	234540	798	1546	795	2094	686	286	260
TGME49_034950_10_1588	TGME49_234950	234950	4864	6846	9792	19718	6006	7119	5278
TGME49_034950_2_1588	TGME49_234950	234950	3711	5125	5222	10244	6050	4801	4848
TGME49_034950_21_1191	TGME49_234950	234950	324	329	252	1145	811	142	147
TGME49_034950_24_1191	TGME49_234950	234950	5753	7974	8324	16696	11311	8338	7527
TGME49_034950_7_1588	TGME49_234950	234950	4188	5824	7374	17829	7248	6468	6684
TGME49_035130_39_1586	TGME49_235130	RASP1	5669	5182	5593	13758	7241	3917	3666
TGME49_035130_49_1586	TGME49_235130	RASP1	2953	4306	6809	13902	7300	7039	5739
TGME49_035130_53_0	TGME49_235130	RASP1	4047	3993	4896	5994	5735	3901	2649
TGME49_035130_56_0	TGME49_235130	RASP1	2353	1446	2446	4155	2269	2033	1701
TGME49_035130_66_0	TGME49_235130	RASP1	3045	2709	3687	8676	3263	2810	4179
TGME49_036860_16_536	TGME49_236860	236860	468	241	334	565	1463	317	230
TGME49_036860_18_2144	TGME49_236860	236860	2816	3149	2603	8791	6478	2881	2545
TGME49_036860_20_1608	TGME49_236860	236860	25	167	195	726	255	6	147
TGME49_036860_32_536	TGME49_236860	236860	6306	8722	11832	16346	10441	8797	9319
TGME49_036860_34_1876	TGME49_236860	236860	913	1435	2107	2641	2795	1291	658
TGME49_036870_1_822	TGME49_236870	GRA42	3869	6509	8497	15382	8564	6399	6669
TGME49_036870_15_822	TGME49_236870	GRA42	4830	8004	9388	18782	8598	6898	7767
TGME49_036870_21_822	TGME49_236870	GRA42	299	331	470	1595	594	684	317
TGME49_036870_23_822	TGME49_236870	GRA42	4150	6140	9139	13911	9360	6187	7739
TGME49_036890_1_1712	TGME49_236890	GRA37	3772	4954	8908	17479	6991	6266	6966
TGME49_036890_44_1284	TGME49_236890	GRA37	1544	1006	1842	1839	3088	1503	1007
TGME49_036890_48_1284	TGME49_236890	GRA37	693	1021	450	1399	453	954	1089
TGME49_037180_26_902	TGME49_237180	237180	562	133	325	24	155	313	269
TGME49_037180_30_902	TGME49_237180	237180	150	1	345	211	316	5	99
TGME49_037180_34_902	TGME49_237180	237180	852	1653	2210	2321	1777	1226	1281
TGME49_037180_36_902	TGME49_237180	237180	768	1132	981	1835	392	460	659
TGME49_037180_41_902	TGME49_237180	237180	9886	12062	15815	30516	23137	12543	12758
TGME49_037230_36_3252	TGME49_237230	MYR3	16614	44563	54132	104066	53796	48362	40880
TGME49_037230_67_2439	TGME49_237230	MYR3	182	219	261	168	243	7	104
TGME49_037230_75_2439	TGME49_237230	MYR3	3976	6363	7384	11252	7056	5395	4032
TGME49_037230_80_2439	TGME49_237230	MYR3	2927	5519	7634	14332	12409	6116	5346
TGME49_037500_0_698	TGME49_237500	PPM3A	15688	26488	30662	57180	37812	27690	24841
TGME49_037500_10_698	TGME49_237500	PPM3A	1510	1508	1787	1715	1868	1488	1025
TGME49_037500_18_698	TGME49_237500	PPM3A	4796	3332	6024	12848	7174	4805	3602
TGME49_037500_22_1745	TGME49_237500	PPM3A	9032	14132	15991	29551	18429	13806	13318
TGME49_037500_9_1396	TGME49_237500	PPM3A	6305	7327	10311	21950	9233	8159	8828
TGME49_037800_18_402	TGME49_237800	GRA11B	1037	1235	603	2494	2996	1405	958
TGME49_037800_2_804	TGME49_237800	GRA11B	1971	2450	4272	5623	3183	2526	2399
TGME49_037800_26_402	TGME49_237800	GRA11B	18566	24657	29606	66730	40073	28939	26918
TGME49_037800_34_804	TGME49_237800	GRA11B	7110	9713	15717	26603	16845	12678	12897
TGME49_037800_7_804	TGME49_237800	GRA11B	13001	17563	24228	45125	31842	18524	18130
TGME49_037880_28_1437	TGME49_237880	GRA13	1002	609	559	1939	1169	749	1448
TGME49_037880_32_1437	TGME49_237880	GRA13	74	37	76	216	4	4	93
TGME49_037880_38_1437	TGME49_237880	GRA13	1057	298	601	1677	1085	430	399
TGME49_037880_40_1437	TGME49_237880	GRA13	0	0	0	0	0	0	0
TGME49_037880_47_1437	TGME49_237880	GRA13	2783	1307	2969	4401	2434	2844	1692
TGME49_039010_13_3185	TGME49_239010	HCE1_TEEGR	8828	8794	11697	27053	14132	10495	9924
TGME49_039010_49_2548	TGME49_239010	HCE1_TEEGR	16045	19745	27480	46969	27904	22670	20452
TGME49_039010_62_2548	TGME49_239010	HCE1_TEEGR	10326	14094	17427	32627	21397	16578	15916
TGME49_039010_70_2548	TGME49_239010	HCE1_TEEGR	9570	14268	17830	26747	18487	14166	12889
TGME49_039010_77_2548	TGME49_239010	HCE1_TEEGR	7968	11235	13772	33185	14277	9955	11692
TGME49_039600_18_2292	TGME49_239600	ROP23	2415	2043	2439	5912	2613	2445	1708
TGME49_039600_4_1719	TGME49_239600	ROP23	11895	15017	20018	33519	21389	15419	15080
TGME49_039600_48_1719	TGME49_239600	ROP23	1486	810	1821	3923	2276	1713	1108
TGME49_039600_64_1719	TGME49_239600	ROP23	5419	7051	9357	12253	12008	8331	7387
TGME49_039600_68_1719	TGME49_239600	ROP23	1964	2122	4339	6357	3847	3711	3575
TGME49_039740_10_2308	TGME49_239740	GRA14	2381	4246	4960	4909	3927	2988	3295
TGME49_039740_15_2308	TGME49_239740	GRA14	5631	7810	10287	20314	11520	7045	6599
TGME49_039740_18_2308	TGME49_239740	GRA14	1966	4046	4268	6088	3525	3486	3639
TGME49_039740_39_1731	TGME49_239740	GRA14	4860	4121	6482	9376	5473	3656	4339
TGME49_039740_48_1731	TGME49_239740	GRA14	3220	4429	4215	10479	5415	3477	4130
TGME49_040060_25_664	TGME49_240060	IST	971	1747	2193	6280	2857	2535	2061
TGME49_040060_57_1328	TGME49_240060	IST	4560	6690	7680	17150	11387	6898	6727
TGME49_040060_59_664	TGME49_240060	IST	9873	11225	14461	29326	16038	12169	11708
TGME49_040060_85_1328	TGME49_240060	IST	1663	1398	3639	5658	4231	3096	1865
TGME49_040060_88_664	TGME49_240060	IST	10892	17032	21097	39266	25778	17994	16629
TGME49_040090_62_1978	TGME49_240090	ROP34_WNG2	4471	4538	7373	15199	8297	5886	5907
TGME49_040090_64_1978	TGME49_240090	ROP34_WNG2	174	2	93	4	0	48	4
TGME49_040090_69_1978	TGME49_240090	ROP34_WNG2	560	730	679	760	938	130	350
TGME49_040090_73_1978	TGME49_240090	ROP34_WNG2	1850	2471	2562	5462	2773	3129	1912
TGME49_040090_78_1978	TGME49_240090	ROP34_WNG2	43910	65770	95380	173231	93840	73389	71295
TGME49_041000_1_912	TGME49_241000	ROP51	918	739	585	1692	1624	472	342
TGME49_041000_12_912	TGME49_241000	ROP51	0	21	1	0	0	0	2
TGME49_041000_23_608	TGME49_241000	ROP51	1766	1410	1992	3637	1807	1265	1764
TGME49_041000_28_608	TGME49_241000	ROP51	131	235	37	11	149	8	9
TGME49_041000_7_912	TGME49_241000	ROP51	14	2	2	2	1	51	2
TGME49_041610_21_910	TGME49_241610	GRA21	6930	10846	15577	30252	14465	13449	10158
TGME49_041610_31_910	TGME49_241610	GRA21	24742	44898	56636	97370	60284	46141	44105
TGME49_041610_38_1365	TGME49_241610	GRA21	3598	3846	6906	11316	8073	4301	4632
TGME49_041610_40_910	TGME49_241610	GRA21	2348	2163	2723	5058	4426	2091	1932
TGME49_041610_6_910	TGME49_241610	GRA21	3961	7239	8303	16119	9928	5112	6675
TGME49_042110_17_521	TGME49_242110	ROP38	941	1712	1094	2291	1951	953	1637
TGME49_042110_20_521	TGME49_242110	ROP38	7624	7320	10701	22624	13159	8304	8732
TGME49_042110_28_1042	TGME49_242110	ROP38	4142	7785	10768	18166	9285	7610	5107
TGME49_042110_33_521	TGME49_242110	ROP38	1483	2120	2193	4277	2279	1512	1107
TGME49_042110_46_521	TGME49_242110	ROP38	5880	10582	14747	26831	14189	11270	9538
TGME49_042120_0_834	TGME49_242118	242118	10194	11501	14836	27437	14126	12425	11103
TGME49_042120_1_1251	TGME49_242118	242118	8142	9187	12462	23450	12816	8608	9306
TGME49_042120_12_834	TGME49_242118	242118	3981	5555	7128	9067	9423	3612	6131
TGME49_042120_2_834	TGME49_242118	242118	1348	3348	3052	5223	4503	1504	2986
TGME49_042120_27_834	TGME49_242118	242118	1462	2273	1969	4024	3215	2109	1822
TGME49_042230_25_904	TGME49_242230	ROP29	11115	15218	24205	43991	25529	19261	19968
TGME49_042230_27_904	TGME49_242230	ROP29	1491	2843	3059	6641	2387	3009	2685
TGME49_042230_30_904	TGME49_242230	ROP29	12691	19168	23385	54399	29495	20021	18895
TGME49_042230_47_452	TGME49_242230	ROP29	7627	12150	16272	29125	17933	12826	12974
TGME49_042230_52_452	TGME49_242230	ROP29	8819	11314	17311	24693	25646	12870	13234
TGME49_042240_15_1386	TGME49_242240	ROP19A	4724	5547	6896	15091	9339	6228	5476
TGME49_042240_17_924	TGME49_242240	ROP19A	12284	18812	23683	45988	25668	16226	17604
TGME49_042240_2_1386	TGME49_242240	ROP19A	1201	584	1728	2056	1259	922	1088
TGME49_042240_38_924	TGME49_242240	ROP19A	3755	4168	5898	10279	4782	3287	4725
TGME49_042240_6_1386	TGME49_242240	ROP19A	4046	6536	7359	13942	7277	5009	5969
TGME49_042820_1_2528	TGME49_242820	242820	2774	2420	1942	2728	1877	1346	1254
TGME49_042820_13_2528	TGME49_242820	242820	1336	1783	2234	5093	2574	1785	2022
TGME49_042820_3_2528	TGME49_242820	242820	105	308	64	220	321	101	107
TGME49_042820_31_1896	TGME49_242820	242820	199	62	169	603	346	54	178
TGME49_042820_9_2528	TGME49_242820	242820	34	0	0	1	0	0	1
TGME49_043690_24_2280	TGME49_243690	243690	0	0	2	2	0	0	0
TGME49_043690_27_2280	TGME49_243690	243690	501	389	1211	2484	511	520	600
TGME49_043690_31_2280	TGME49_243690	243690	568	365	375	981	73	573	344
TGME49_043690_4_2280	TGME49_243690	243690	834	1475	870	2534	2382	1015	1158
TGME49_043690_50_1710	TGME49_243690	243690	1801	1589	2736	4300	2219	1954	1078
TGME49_043730_28_1586	TGME49_243730	ROP9	14937	17315	25368	46866	31950	22164	22638
TGME49_043730_34_2379	TGME49_243730	ROP9	1131	383	614	1208	676	779	938
TGME49_043730_37_1586	TGME49_243730	ROP9	8578	9605	12008	22490	13509	11420	13088
TGME49_043730_50_1586	TGME49_243730	ROP9	459	6	251	11	238	97	108
TGME49_043730_7_1586	TGME49_243730	ROP9	794	725	489	707	1371	679	641
TGME49_044250_39_3345	TGME49_244250	244250	8763	8964	14055	20876	12332	7848	8451
TGME49_044250_41_2676	TGME49_244250	244250	395	334	358	235	323	200	125
TGME49_044250_51_3345	TGME49_244250	244250	326	273	312	1101	382	455	340
TGME49_044250_53_3345	TGME49_244250	244250	1678	1776	3345	3385	1640	1735	1584
TGME49_044250_54_3345	TGME49_244250	244250	628	806	767	1178	806	1326	1271
TGME49_044530_1_2480	TGME49_244530	GRA47	11958	17719	25546	46095	23562	18757	21408
TGME49_044530_11_2480	TGME49_244530	GRA47	8999	16845	20689	34796	20380	14250	15271
TGME49_044530_32_2480	TGME49_244530	GRA47	1834	2228	3284	3840	2494	2385	2389
TGME49_044530_38_1984	TGME49_244530	GRA47	1181	1220	1148	4140	2428	1603	1933
TGME49_044530_53_1984	TGME49_244530	GRA47	206	1128	602	1192	1207	17	258
TGME49_046130_0_1449	TGME49_246130	246130	1890	3304	4243	5860	5882	4052	4173
TGME49_046130_2_966	TGME49_246130	246130	0	0	0	0	0	0	0
TGME49_046130_24_966	TGME49_246130	246130	217	243	163	166	339	110	117
TGME49_046130_45_966	TGME49_246130	246130	319	730	551	1117	875	470	243
TGME49_046130_9_1449	TGME49_246130	246130	323	249	247	595	353	234	57
TGME49_046180_22_2068	TGME49_246178;TGME49_246182	246178/246182	693	622	1211	1778	920	820	528
TGME49_046180_27_2068	TGME49_246178;TGME49_246182	246178/246182	1056	918	1289	4475	1644	1094	1037
TGME49_046180_40_2068	TGME49_246178;TGME49_246182	246178/246182	986	1498	2446	2324	1271	1134	982
TGME49_046180_47_2068	TGME49_246178;TGME49_246182	246178/246182	3950	5523	6156	9603	8445	4556	4384
TGME49_046180_49_2068	TGME49_246178;TGME49_246182	246178/246182	522	690	475	1058	694	947	362
TGME49_046550_13_997	TGME49_246550	ASP3	1526	3672	3940	7799	4086	2522	3369
TGME49_046550_27_997	TGME49_246550	ASP3	96	5	55	76	1	109	7
TGME49_046550_28_2991	TGME49_246550	ASP3	51	0	0	1	0	0	1
TGME49_046550_48_997	TGME49_246550	ASP3	44	0	1	3	0	3	1
TGME49_046550_68_1994	TGME49_246550	ASP3	1935	2056	3264	7618	3896	2970	2119
TGME49_046710_11_1724	TGME49_246710	246710	0	0	0	0	0	0	0
TGME49_046710_14_2155	TGME49_246710	246710	2636	2332	4566	3790	4943	2949	2732
TGME49_046710_15_1724	TGME49_246710	246710	3172	3810	6478	10456	7076	4425	4349
TGME49_046710_19_1724	TGME49_246710	246710	1256	3306	3703	6265	3321	2271	2729
TGME49_046710_8_2155	TGME49_246710	246710	262	145	459	663	304	281	150
TGME49_047220_35_3480	TGME49_247220	247220	1531	2180	2976	4254	2625	1576	1632
TGME49_047220_42_3480	TGME49_247220	247220	1811	2972	3530	5792	3291	2722	3544
TGME49_047220_47_3480	TGME49_247220	247220	428	879	1263	4351	2478	1025	588
TGME49_047220_55_3480	TGME49_247220	247220	231	164	753	892	577	133	138
TGME49_047220_68_3480	TGME49_247220	247220	356	138	48	2440	707	136	387
TGME49_047520_22_2305	TGME49_247520	WIP	366	1064	603	1084	751	367	631
TGME49_047520_3_2305	TGME49_247520	WIP	10138	19857	23098	47302	24273	18256	18008
TGME49_047520_49_1844	TGME49_247520	WIP	4098	3823	6881	11700	7105	4115	5441
TGME49_047520_56_1844	TGME49_247520	WIP	0	0	0	0	0	0	0
TGME49_047520_77_1844	TGME49_247520	WIP	1729	953	887	2188	720	849	787
TGME49_047530_21_1266	TGME49_247530	247530	6372	10789	12073	20693	14135	6933	7941
TGME49_047530_28_1266	TGME49_247530	247530	3601	4979	7299	12696	8328	4609	5736
TGME49_047530_33_1266	TGME49_247530	247530	16675	25991	30359	56776	35408	23516	28083
TGME49_047530_42_1266	TGME49_247530	247530	12972	21238	29045	46834	29427	22618	21664
TGME49_047530_49_1266	TGME49_247530	247530	2194	5653	5841	13832	8824	5613	5541
TGME49_048510_125_19995	TGME49_248510	248510	1271	1157	996	2821	1484	897	1164
TGME49_048510_132_34658	TGME49_248510	248510	9472	14065	14163	29840	14704	12264	10788
TGME49_048510_154_25327	TGME49_248510	248510	135	27	34	2	2	2	0
TGME49_048510_21_21328	TGME49_248510	248510	4073	6465	6700	13008	8290	7416	7404
TGME49_048510_29_37324	TGME49_248510	248510	7204	10881	13757	28860	15704	10463	9746
TGME49_048990_10_1683	TGME49_248990	248990	941	1750	1031	1882	1336	1694	590
TGME49_048990_18_1683	TGME49_248990	248990	1	0	0	0	0	38	0
TGME49_048990_20_1683	TGME49_248990	248990	3518	8033	7487	16605	8743	7138	5144
TGME49_048990_23_1683	TGME49_248990	248990	1689	2907	3481	6245	3646	2239	1819
TGME49_048990_45_1122	TGME49_248990	248990	2171	3700	6775	12233	6103	4540	3137
TGME49_049990_38_5445	TGME49_249990	GRA70	4201	5851	7792	16782	8695	6585	6112
TGME49_049990_48_5445	TGME49_249990	GRA70	642	644	863	963	293	363	285
TGME49_049990_58_5445	TGME49_249990	GRA70	750	617	1004	2316	1124	770	929
TGME49_049990_64_5445	TGME49_249990	GRA70	5303	12783	15428	26959	18236	11581	10802
TGME49_049990_80_5445	TGME49_249990	GRA70	3694	6030	8591	18337	9326	5743	6268
TGME49_051540_34_580	TGME49_251540	GRA9	7308	12044	16647	30596	17092	12475	10925
TGME49_051540_40_580	TGME49_251540	GRA9	1129	1072	2590	3672	2565	1476	2553
TGME49_051540_45_580	TGME49_251540	GRA9	7133	9852	13197	24384	13580	9412	10043
TGME49_051540_52_580	TGME49_251540	GRA9	14515	20789	24310	43823	31247	20881	18850
TGME49_051540_59_580	TGME49_251540	GRA9	3169	3318	6166	9732	2921	3415	1922
TGME49_052360_12_477	TGME49_252360	ROP24	9093	13482	16040	32463	17584	14533	13928
TGME49_052360_15_954	TGME49_252360	ROP24	10605	20424	24108	47445	29348	19474	20831
TGME49_052360_21_954	TGME49_252360	ROP24	1325	2771	2848	6242	3628	3393	2681
TGME49_052360_40_954	TGME49_252360	ROP24	6536	8364	9479	15835	14445	10000	8373
TGME49_052360_51_954	TGME49_252360	ROP24	1289	1842	1695	4360	3332	1950	1599
TGME49_052500_1_1852	TGME49_252500	252500	2018	1943	2148	4517	3832	1062	1471
TGME49_052500_15_1852	TGME49_252500	252500	2722	3633	4246	7751	4988	3690	3631
TGME49_052500_39_1389	TGME49_252500	252500	11935	18016	25706	48527	30345	20451	20237
TGME49_052500_5_1852	TGME49_252500	252500	4391	4226	7013	10731	7751	6051	4853
TGME49_052500_51_1389	TGME49_252500	252500	868	958	2282	2653	2104	604	1217
TGME49_053130_10_546	TGME49_253130	253130	75	207	5	6	258	104	2
TGME49_053130_16_546	TGME49_253130	253130	170	603	437	1466	982	464	252
TGME49_053130_18_546	TGME49_253130	253130	421	464	503	899	996	950	439
TGME49_053130_4_546	TGME49_253130	253130	129	278	36	401	2	180	236
TGME49_053130_6_546	TGME49_253130	253130	732	2026	2249	733	2636	1031	1935
TGME49_053330_16_2370	TGME49_253330	BPK1	3275	3098	4406	7721	3898	3009	3670
TGME49_053330_17_2370	TGME49_253330	BPK1	1402	1194	3015	8101	1084	3061	3089
TGME49_053330_2_1896	TGME49_253330	BPK1	2523	2841	3543	8907	5566	2719	2782
TGME49_053330_3_1896	TGME49_253330	BPK1	14565	15829	22369	31383	20620	16681	14001
TGME49_053330_44_1422	TGME49_253330	BPK1	0	0	0	0	0	0	0
TGME49_053330_47_1422	TGME49_253330	BPK1	0	24	0	0	0	0	0
TGME49_053330_8_2370	TGME49_253330	BPK1	0	0	0	0	0	0	0
TGME49_053370_29_10318	TGME49_253370	RON4L1	1450	669	962	1665	1835	735	865
TGME49_053370_31_3685	TGME49_253370	RON4L1	4213	6227	7705	14857	7350	6356	5711
TGME49_053370_31_5896	TGME49_253370	RON4L1	2934	2482	2933	6602	2629	2756	2055
TGME49_053370_37_1474	TGME49_253370	RON4L1	539	923	184	1388	655	464	735
TGME49_053370_57_3685	TGME49_253370	RON4L1	802	945	1662	2345	979	634	785
TGME49_054000_23_2455	TGME49_254000	GRA48	5264	5232	6788	14814	7996	5157	4682
TGME49_054000_49_2455	TGME49_254000	GRA48	2095	1296	1682	2592	787	858	1863
TGME49_054000_58_2455	TGME49_254000	GRA48	111	5	4	6	2	5	75
TGME49_054000_63_2455	TGME49_254000	GRA48	291	39	238	19	1	27	61
TGME49_054000_7_2455	TGME49_254000	GRA48	7261	10783	13220	20688	13632	8778	9146
TGME49_054070_10_996	TGME49_254070	254070	2167	2799	4064	6390	5057	4636	5692
TGME49_054070_21_664	TGME49_254070	254070	7	0	0	0	0	1	0
TGME49_054070_29_664	TGME49_254070	254070	1230	1670	2513	4231	1135	1961	1422
TGME49_054070_3_996	TGME49_254070	254070	1322	1870	1679	4584	3001	1189	1186
TGME49_054070_6_996	TGME49_254070	254070	1573	2284	2796	6079	2204	2416	1687
TGME49_054080_18_461	TGME49_254080	254080	1350	1560	1345	4367	1818	1571	1524
TGME49_054080_20_461	TGME49_254080	254080	843	520	625	1473	837	736	414
TGME49_054080_29_922	TGME49_254080	254080	1237	1890	2855	4762	2669	2297	1699
TGME49_054080_36_461	TGME49_254080	254080	1024	881	1352	2320	1448	938	1111
TGME49_054080_5_922	TGME49_254080	254080	394	332	255	993	418	483	203
TGME49_054470_4_899	TGME49_254470	MYR1	2884	4890	5041	9108	5968	3560	3987
TGME49_054470_42_1798	TGME49_254470	MYR1	0	0	0	0	0	0	0
TGME49_054470_56_1798	TGME49_254470	MYR1	4855	9396	8100	18728	9621	7897	7893
TGME49_054470_89_0	TGME49_254470	MYR1	9318	18722	19581	36236	25063	15243	16339
TGME49_054470_91_1798	TGME49_254470	MYR1	7679	9019	13343	26744	17519	11990	10945
TGME49_054720_25_842	TGME49_254720	GRA8	957	763	1084	2248	789	1329	1022
TGME49_054720_38_842	TGME49_254720	GRA8	2622	3189	7797	10773	6666	4448	4898
TGME49_054720_53_842	TGME49_254720	GRA8	6161	6914	9342	17689	10600	6075	7740
TGME49_054720_72_842	TGME49_254720	GRA8	1778	3083	5312	6401	3715	3092	3617
TGME49_054720_9_842	TGME49_254720	GRA8	10649	14650	21508	33679	22394	17076	14205
TGME49_054880_1_1360	TGME49_254880	254880	148	82	493	139	583	357	131
TGME49_054880_21_3060	TGME49_254880	254880	3090	3429	4979	9560	3586	4234	3567
TGME49_054880_25_4080	TGME49_254880	254880	173	233	111	372	340	203	388
TGME49_054880_29_1020	TGME49_254880	254880	1228	1199	1961	3082	1267	2139	1216
TGME49_054880_33_1020	TGME49_254880	254880	1468	3026	2342	4396	2384	2343	2488
TGME49_058230_2_1960	TGME49_258230	ROP20	1526	1116	2967	3117	1626	989	1064
TGME49_058230_35_980	TGME49_258230	ROP20	5411	8123	9419	11466	7898	6620	6784
TGME49_058230_38_1470	TGME49_258230	ROP20	2510	3340	3225	8061	3712	2577	2637
TGME49_058230_47_1470	TGME49_258230	ROP20	13591	24572	33562	51404	34294	21944	22827
TGME49_058230_8_1470	TGME49_258230	ROP20	5708	5079	8095	15757	5987	5045	5714
TGME49_058360_18_3340	TGME49_258360	258360	2976	2083	4639	5081	5406	2606	2336
TGME49_058360_3_3340	TGME49_258360	258360	7451	7785	11052	20876	10674	7658	6788
TGME49_058360_3_4008	TGME49_258360	258360	4248	6780	8479	15367	7219	5680	7013
TGME49_058360_55_3340	TGME49_258360	258360	5103	5040	7243	9509	5999	7201	5371
TGME49_058360_9_3340	TGME49_258360	258360	0	0	0	0	0	0	0
TGME49_058370_1_2200	TGME49_258370	ROP28	2958	3733	5100	8965	4966	4847	3904
TGME49_058370_12_1760	TGME49_258370	ROP28	6009	7115	9443	13910	11307	7399	9415
TGME49_058370_13_2200	TGME49_258370	ROP28	3634	3865	6211	13190	5755	3138	5126
TGME49_058370_25_2200	TGME49_258370	ROP28	4772	7150	9539	18540	10907	7347	7283
TGME49_058370_44_1760	TGME49_258370	ROP28	815	610	1159	2170	453	756	1385
TGME49_058460_10_1455	TGME49_258462	258462	3040	3859	5009	10823	7975	4997	4542
TGME49_058460_22_1455	TGME49_258462	258462	1617	1224	1972	2605	1586	1515	1053
TGME49_058460_29_1455	TGME49_258462	258462	442	216	797	2605	639	359	430
TGME49_058460_36_1455	TGME49_258462	258462	128	89	389	351	428	180	182
TGME49_058460_4_1455	TGME49_258462	258462	414	1261	2100	3111	3452	1375	1467
TGME49_058580_21_2284	TGME49_258580	ROP17	5700	7185	10780	19165	6898	6791	7109
TGME49_058580_39_1713	TGME49_258580	ROP17	2125	2997	2611	7400	3423	3729	2337
TGME49_058580_52_1713	TGME49_258580	ROP17	4141	6730	8434	15014	8651	6401	4845
TGME49_058580_59_2284	TGME49_258580	ROP17	0	0	0	0	0	0	0
TGME49_058580_66_2284	TGME49_258580	ROP17	1309	1194	1886	3180	1394	840	1075
TGME49_058660_3_2895	TGME49_258660	ROP6	9400	11353	18107	32078	19210	11675	11995
TGME49_058660_31_2316	TGME49_258660	ROP6	998	798	1376	1378	1866	1367	1120
TGME49_058660_39_2316	TGME49_258660	ROP6	6116	7517	9799	16414	11249	9163	9217
TGME49_058660_48_2316	TGME49_258660	ROP6	422	655	247	646	155	461	273
TGME49_058660_64_2316	TGME49_258660	ROP6	11660	11918	21309	34860	25177	16379	13245
TGME49_058800_13_704	TGME49_258800	ROP31	2835	3319	5113	10181	4586	4490	4027
TGME49_058800_15_704	TGME49_258800	ROP31	2369	3791	2884	5803	2920	2559	2200
TGME49_058800_24_704	TGME49_258800	ROP31	3945	3317	5315	8426	5726	5462	3842
TGME49_058800_32_352	TGME49_258800	ROP31	18736	22859	28947	55288	32049	22938	20690
TGME49_058800_8_704	TGME49_258800	ROP31	7075	11098	18047	32415	13717	12790	13133
TGME49_058870_1_5466	TGME49_258870	CST7	831	1024	481	1982	335	769	611
TGME49_058870_10_5466	TGME49_258870	CST7	6211	8048	11201	16893	12683	8669	9015
TGME49_058870_17_5466	TGME49_258870	CST7	3936	4459	6528	9696	9792	5694	4115
TGME49_058870_22_5466	TGME49_258870	CST7	271	36	193	1120	386	10	368
TGME49_058870_38_4555	TGME49_258870	CST7	13661	11322	14760	24874	16582	11653	9079
TGME49_059830_33_818	TGME49_259830	DGK2	2218	993	964	1712	537	896	808
TGME49_059830_52_1636	TGME49_259830	DGK2	3366	2386	2256	5705	1291	1203	1595
TGME49_059830_54_818	TGME49_259830	DGK2	10293	15336	18565	29493	21118	12574	12405
TGME49_059830_83_0	TGME49_259830	DGK2	1586	497	1911	2575	1676	1268	1148
TGME49_059830_96_0	TGME49_259830	DGK2	4047	3770	4301	7682	4720	2658	2439
TGME49_060520_1_1748	TGME49_260520	CST6_GRA53	771	712	836	1164	1397	787	468
TGME49_060520_20_1748	TGME49_260520	CST6_GRA53	627	944	713	1507	578	610	745
TGME49_060520_33_1748	TGME49_260520	CST6_GRA53	2539	3508	4575	7267	6634	5208	4616
TGME49_060520_38_1311	TGME49_260520	CST6_GRA53	1250	1680	3111	2279	2473	1715	1276
TGME49_060520_44_1311	TGME49_260520	CST6_GRA53	1240	1088	1705	1754	1322	1108	1108
TGME49_061440_13_3091	TGME49_261440	ARO	22	57	3	397	3	80	74
TGME49_061440_4_2529	TGME49_261440	ARO	63	0	1	1	0	0	1
TGME49_061440_4_4215	TGME49_261440	ARO	1563	357	348	1138	98	195	83
TGME49_061440_7_2529	TGME49_261440	ARO	799	218	161	109	280	141	139
TGME49_061440_9_3653	TGME49_261440	ARO	39	0	94	184	22	139	28
TGME49_061740_14_1308	TGME49_261740	ROP47	706	374	1232	1944	1340	1006	497
TGME49_061740_2_1308	TGME49_261740	ROP47	47	0	0	0	0	0	0
TGME49_061740_22_1308	TGME49_261740	ROP47	0	0	0	0	0	0	0
TGME49_061740_7_1308	TGME49_261740	ROP47	0	0	0	0	0	0	0
TGME49_061740_8_1308	TGME49_261740	ROP47	2235	2655	3853	7205	5055	2160	1373
TGME49_061750_14_4200	TGME49_261750	RON10	7202	7658	11779	18384	11721	10876	8963
TGME49_061750_18_4200	TGME49_261750	RON10	395	513	456	2276	1655	1204	443
TGME49_061750_26_3360	TGME49_261750	RON10	820	1471	1793	3569	1945	1491	1110
TGME49_061750_30_4200	TGME49_261750	RON10	0	0	0	0	0	0	0
TGME49_061750_31_5040	TGME49_261750	RON10	3587	2701	3910	8128	6972	3367	3726
TGME49_062050_11_1575	TGME49_262050	ROP39	11233	18468	19594	37507	22693	17415	17612
TGME49_062050_14_1050	TGME49_262050	ROP39	5794	8910	10155	17671	9298	8041	6922
TGME49_062050_24_1050	TGME49_262050	ROP39	14707	17981	22476	44645	28123	18888	19282
TGME49_062050_29_1050	TGME49_262050	ROP39	2882	1528	2865	2848	3569	1974	1838
TGME49_062050_46_525	TGME49_262050	ROP39	10495	15839	23409	44189	24128	18916	18672
TGME49_062400_10_7406	TGME49_262400	262400	1126	1863	1612	3326	1086	695	1050
TGME49_062400_10_8694	TGME49_262400	262400	974	1020	1558	3487	1839	756	1154
TGME49_062400_22_8372	TGME49_262400	262400	2500	3995	6587	13455	5025	5356	5003
TGME49_062400_28_7406	TGME49_262400	262400	6565	13547	13567	24790	15227	9595	9994
TGME49_062400_8_8050	TGME49_262400	262400	11902	16426	24495	42705	22969	17072	14579
TGME49_062730_15_2865	TGME49_262730	ROP16	14339	21171	28636	48931	25472	20592	18111
TGME49_062730_27_2865	TGME49_262730	ROP16	3082	3368	3672	7819	3253	3545	3171
TGME49_062730_35_2292	TGME49_262730	ROP16	2823	3762	3534	10310	4039	3578	3553
TGME49_062730_52_2292	TGME49_262730	ROP16	2499	2446	3502	6220	5166	2483	3135
TGME49_062730_75_2865	TGME49_262730	ROP16	506	649	1068	764	389	320	621
TGME49_062920_1_676	TGME49_262920	DEGP	1864	2557	3136	4535	4912	2694	3223
TGME49_062920_15_676	TGME49_262920	DEGP	4237	8064	9688	20933	11391	8780	7258
TGME49_062920_33_338	TGME49_262920	DEGP	663	352	1449	1283	599	908	1440
TGME49_062920_37_676	TGME49_262920	DEGP	982	1191	1157	1406	1507	1706	864
TGME49_062920_5_676	TGME49_262920	DEGP	25	0	1	0	0	1	0
TGME49_063220_2_932	TGME49_263220	ROP21	7717	9771	14846	30684	13090	10840	11702
TGME49_063220_42_1864	TGME49_263220	ROP21	11321	13215	18401	39646	18755	13062	14511
TGME49_063220_50_1864	TGME49_263220	ROP21	4358	4103	4562	8996	5696	4588	3249
TGME49_063220_70_932	TGME49_263220	ROP21	5938	6842	8689	13053	7684	7426	6184
TGME49_063220_99_0	TGME49_263220	ROP21	5161	4569	6319	9705	6091	3623	4445
TGME49_064600_22_1311	TGME49_264600	264600	176	214	395	565	376	353	182
TGME49_064600_28_1311	TGME49_264600	264600	5226	7452	9721	22659	11743	10445	7044
TGME49_064600_35_874	TGME49_264600	264600	12	1	2	1	0	0	1
TGME49_064600_36_1311	TGME49_264600	264600	82	1	130	491	0	61	4
TGME49_064600_5_1311	TGME49_264600	264600	905	847	1824	4800	2478	1295	1198
TGME49_064660_13_2432	TGME49_264660	CST1	690	115	312	456	861	273	472
TGME49_064660_21_2736	TGME49_264660	CST1	0	0	0	0	0	0	0
TGME49_064660_24_1824	TGME49_264660	CST1	4255	6228	8350	18060	7253	5850	6658
TGME49_064660_25_3952	TGME49_264660	CST1	285	1217	1563	2634	2385	1128	1878
TGME49_064660_30_2128	TGME49_264660	CST1	22123	28239	35080	65636	40394	32270	31105
TGME49_066050_1_842	TGME49_266050	266050	800	1408	1160	2268	1594	1495	1259
TGME49_066050_23_842	TGME49_266050	266050	2561	2585	2752	7976	3209	2660	2187
TGME49_066050_30_842	TGME49_266050	266050	6140	11082	10957	25823	9905	8092	5975
TGME49_066050_33_842	TGME49_266050	266050	3893	6556	7729	15872	6124	5320	5637
TGME49_066050_6_842	TGME49_266050	266050	0	0	0	0	0	0	0
TGME49_066430_0_720	TGME49_266435	266435	0	0	0	0	0	0	1
TGME49_066430_16_480	TGME49_266435	266435	122	190	11	539	54	7	43
TGME49_066430_21_480	TGME49_266435	266435	1848	2881	3211	5201	3540	3265	3264
TGME49_066430_26_480	TGME49_266435	266435	186	174	59	362	187	5	3
TGME49_066440_10_1138	TGME49_266435	266435	537	505	624	453	549	105	292
TGME49_066440_12_2276	TGME49_266435	266435	15	166	106	112	0	81	102
TGME49_066440_15_1138	TGME49_266435	266435	1165	1463	2509	4774	2415	1905	1338
TGME49_066440_23_1138	TGME49_266435	266435	969	1032	1747	2505	1696	853	1180
TGME49_066440_67_2276	TGME49_266435	266435	1234	2401	1468	2712	1602	1883	1779
TGME49_067740_3_1100	TGME49_267740	267740	2476	1485	2424	3643	3640	2235	1931
TGME49_067740_39_550	TGME49_267740	267740	1878	2266	1446	5100	1952	1566	1734
TGME49_067740_49_550	TGME49_267740	267740	1083	1256	1404	1624	867	651	740
TGME49_068760_12_2152	TGME49_268760	268760	1860	2191	2250	7097	2783	1665	2401
TGME49_068760_23_2152	TGME49_268760	268760	31454	35097	46516	91718	48120	36169	33281
TGME49_068760_28_2152	TGME49_268760	268760	11285	11695	16395	28386	18393	11647	11469
TGME49_068760_41_2152	TGME49_268760	268760	2572	3385	4162	9586	6524	3201	3104
TGME49_068760_7_2152	TGME49_268760	268760	18047	18811	21072	39336	21596	18798	17047
TGME49_068790_17_942	TGME49_268790	GRA58	1012	1186	2555	5500	2075	3201	2094
TGME49_068790_20_942	TGME49_268790	GRA58	2009	5880	7227	9855	3424	4908	4683
TGME49_068790_25_942	TGME49_268790	GRA58	877	300	634	546	675	364	295
TGME49_068790_29_942	TGME49_268790	GRA58	1679	1688	1918	3498	2820	2053	2596
TGME49_068790_9_942	TGME49_268790	GRA58	261	133	244	903	614	165	94
TGME49_068900_1_4644	TGME49_268900	GRA10	815	159	328	147	61	97	355
TGME49_068900_18_3096	TGME49_268900	GRA10	18144	23340	34021	61476	33700	23685	24100
TGME49_068900_2_3096	TGME49_268900	GRA10	1423	1959	1099	2410	765	687	1046
TGME49_068900_27_3870	TGME49_268900	GRA10	1959	3032	2898	3843	3173	2011	2396
TGME49_068900_76_3870	TGME49_268900	GRA10	122	5	55	8	147	99	11
TGME49_068970_13_1269	TGME49_268970	268970	490	749	1266	1236	525	762	648
TGME49_068970_17_1269	TGME49_268970	268970	1010	710	1147	2104	854	1097	665
TGME49_068970_20_1269	TGME49_268970	268970	10636	15399	20197	36603	25940	14571	17342
TGME49_068970_44_846	TGME49_268970	268970	12775	17006	25730	39548	26941	16118	15310
TGME49_068970_9_1269	TGME49_268970	268970	11906	14695	21470	40653	25671	15821	15107
TGME49_069460_14_1728	TGME49_269460	EFPP	4546	5110	6098	8717	7126	4585	4448
TGME49_069460_21_3456	TGME49_269460	EFPP	1782	555	1700	4932	1361	754	806
TGME49_069460_41_6048	TGME49_269460	EFPP	6065	8595	11729	19278	9647	8220	6108
TGME49_069460_5_5184	TGME49_269460	EFPP	4242	5041	6683	12176	5481	5266	3837
TGME49_069460_6_864	TGME49_269460	EFPP	1129	635	1442	3245	1617	1116	830
TGME49_069690_1_1502	TGME49_269690	GRA29	3906	6234	9221	18538	12943	6136	6421
TGME49_069690_14_2253	TGME49_269690	GRA29	11666	13100	23383	38249	27127	15805	16415
TGME49_069690_18_1502	TGME49_269690	GRA29	618	668	826	997	912	615	1243
TGME49_069690_40_2253	TGME49_269690	GRA29	8114	13828	14878	33098	20923	13007	13613
TGME49_069690_9_2253	TGME49_269690	GRA29	3915	5459	5891	9704	6997	4951	5646
TGME49_069880_13_771	TGME49_269885	TLN1	535	666	2108	1454	679	1121	1369
TGME49_069880_18_771	TGME49_269885	TLN1	35	0	1	117	19	17	1
TGME49_069880_21_771	TGME49_269885	TLN1	152	166	433	191	3	33	14
TGME49_069880_3_771	TGME49_269885	TLN1	213	43	357	538	6	6	71
TGME49_069880_7_771	TGME49_269885	TLN1	2060	3296	5193	7881	5000	5949	3482
TGME49_069890_23_810	TGME49_269885	TLN1	936	1069	2184	2641	1740	1323	854
TGME49_069890_28_810	TGME49_269885	TLN1	180	211	219	621	251	295	412
TGME49_069890_55_0	TGME49_269885	TLN1	1299	778	1432	3706	3250	1276	1391
TGME49_069890_59_0	TGME49_269885	TLN1	0	0	0	0	0	0	0
TGME49_069890_73_0	TGME49_269885	TLN1	723	729	1923	1414	1325	1197	1155
TGME49_069920_0_6762	TGME49_269920	269920	6802	4678	13650	22400	11490	7221	8852
TGME49_069920_20_8232	TGME49_269920	269920	655	1065	1100	1013	1003	275	692
TGME49_069920_25_8232	TGME49_269920	269920	3065	2575	5553	15715	6703	4542	5131
TGME49_069920_4_8232	TGME49_269920	269920	1361	569	1556	3306	2422	1838	1718
TGME49_069920_5_5880	TGME49_269920	269920	1311	645	1294	3463	719	1151	1352
TGME49_069950_24_4930	TGME49_269950	GRA61	3180	2149	2373	4661	1273	1622	1110
TGME49_069950_44_4930	TGME49_269950	GRA61	6065	7314	9576	17280	9034	6731	7704
TGME49_069950_76_4930	TGME49_269950	GRA61	1005	1086	1513	3152	381	229	215
TGME49_069950_82_4930	TGME49_269950	GRA61	1706	1353	2432	1872	346	500	368
TGME49_069950_9_4930	TGME49_269950	GRA61	408	14	393	157	249	12	233
TGME49_070200_27_2950	TGME49_270200	270200	1707	1604	3425	4891	3291	2743	1698
TGME49_070200_52_2360	TGME49_270200	270200	621	510	578	652	366	135	472
TGME49_070200_53_2950	TGME49_270200	270200	105	8	284	765	502	112	66
TGME49_070200_63_2360	TGME49_270200	270200	904	1114	1348	1219	852	838	588
TGME49_070200_70_1770	TGME49_270200	270200	1644	2028	2945	7808	4396	4087	2180
TGME49_070240_1_1659	TGME49_270240	MAG1	4622	3587	6929	11883	8263	6131	5126
TGME49_070240_10_1659	TGME49_270240	MAG1	2117	2536	2529	5219	1967	1644	2121
TGME49_070240_14_1659	TGME49_270240	MAG1	3307	4391	4696	7987	7679	4587	3563
TGME49_070240_45_1659	TGME49_270240	MAG1	4968	4466	5490	13957	5924	5309	4613
TGME49_070240_57_1106	TGME49_270240	MAG1	2661	3073	5375	11127	6090	3538	3171
TGME49_070250_10_1868	TGME49_270250	GRA1	777	1897	1402	3055	1133	1064	1747
TGME49_070250_14_1868	TGME49_270250	GRA1	86	4	53	382	513	167	65
TGME49_070250_21_1868	TGME49_270250	GRA1	124	50	4	3	6	55	99
TGME49_070250_22_1401	TGME49_270250	GRA1	2050	658	1129	4247	1281	1302	1529
TGME49_070250_6_1868	TGME49_270250	GRA1	0	0	0	2	0	1	2
TGME49_070320_105_1065	TGME49_270320	PPM3C	1316	1632	1740	4341	2027	1489	922
TGME49_070320_34_2130	TGME49_270320	PPM3C	3272	3785	4403	6530	4507	4874	3775
TGME49_070320_48_1065	TGME49_270320	PPM3C	1538	1961	2745	7218	1973	1781	1794
TGME49_070320_62_1065	TGME49_270320	PPM3C	2594	5491	5235	10286	5154	6727	4125
TGME49_070320_68_3195	TGME49_270320	PPM3C	2662	3529	4285	8270	3527	3833	4842
TGME49_070700_19_2584	TGME49_270700	MYR2	9951	21283	21807	43227	22266	17677	17174
TGME49_070700_2_2584	TGME49_270700	MYR2	2989	3927	4649	7064	4041	3617	3804
TGME49_070700_26_2584	TGME49_270700	MYR2	10384	16567	19886	40390	27812	16911	16347
TGME49_070700_43_2584	TGME49_270700	MYR2	2418	3046	5183	10820	4261	2791	4584
TGME49_070700_65_1938	TGME49_270700	MYR2	3781	4526	6907	11762	6550	4929	4573
TGME49_070920_14_1040	TGME49_270920	ROP32	7062	5996	8820	15341	9260	6131	5245
TGME49_070920_27_1040	TGME49_270920	ROP32	2809	4009	5326	9892	6183	3227	3878
TGME49_070920_28_520	TGME49_270920	ROP32	8185	14699	16714	33037	21725	11382	13136
TGME49_070920_38_520	TGME49_270920	ROP32	3962	3798	6072	10938	9388	5806	5039
TGME49_070920_9_520	TGME49_270920	ROP32	4790	5560	5875	15581	7456	5182	5553
TGME49_071270_2_5028	TGME49_271270	271270	2333	1768	2336	5872	1942	2345	2020
TGME49_071270_24_5028	TGME49_271270	271270	33	194	27	1	1	1	0
TGME49_071270_6_5028	TGME49_271270	271270	740	554	400	490	531	211	667
TGME49_071270_71_4190	TGME49_271270	271270	0	0	0	0	0	0	0
TGME49_071270_9_5028	TGME49_271270	271270	501	43	318	185	488	109	148
TGME49_072420_113_5300	TGME49_272420	LCAT	13353	21538	29361	49474	30372	24718	21204
TGME49_072420_124_5300	TGME49_272420	LCAT	1236	1043	1777	2609	708	1541	1455
TGME49_072420_32_4240	TGME49_272420	LCAT	1966	3148	3063	5182	2384	2937	2517
TGME49_072420_67_3180	TGME49_272420	LCAT	1219	1622	2740	2998	1870	1464	2037
TGME49_072420_95_5300	TGME49_272420	LCAT	5596	5056	8556	12962	11160	6489	6526
TGME49_072460_0_2550	TGME49_272460	GRA72	0	0	0	0	0	0	0
TGME49_072460_12_2550	TGME49_272460	GRA72	0	0	0	1	0	0	0
TGME49_072460_21_2550	TGME49_272460	GRA72	2	0	0	0	0	0	0
TGME49_072460_45_2040	TGME49_272460	GRA72	62	1	1	3	1	45	2
TGME49_072460_46_2550	TGME49_272460	GRA72	1951	1693	2970	5586	1955	1965	1688
TGME49_073860_21_950	TGME49_273860	273860	1375	1749	2692	5940	3492	1922	2561
TGME49_073860_29_950	TGME49_273860	273860	317	313	586	830	6	489	217
TGME49_073860_3_1425	TGME49_273860	273860	2316	1933	3228	6522	2679	2341	2066
TGME49_073860_32_950	TGME49_273860	273860	1242	2353	1932	4359	1656	2157	1742
TGME49_073860_34_950	TGME49_273860	273860	6265	8892	11728	21904	11786	9996	8140
TGME49_073980_1_882	TGME49_273980	273980	2929	4194	5833	8979	6402	3590	3732
TGME49_073980_18_588	TGME49_273980	273980	0	0	0	0	0	0	0
TGME49_073980_39_588	TGME49_273980	273980	357	263	292	456	559	357	102
TGME49_073980_6_882	TGME49_273980	273980	190	527	710	1252	242	1054	659
TGME49_073980_8_882	TGME49_273980	273980	265	206	297	17	305	288	312
TGME49_075440_1_2500	TGME49_275440	GRA6	2303	2021	2867	6267	3756	2513	2184
TGME49_075440_24_2500	TGME49_275440	GRA6	8640	15329	16137	31348	22730	12430	14632
TGME49_075440_27_2500	TGME49_275440	GRA6	1699	2608	2810	6533	3225	2327	3435
TGME49_075440_7_2500	TGME49_275440	GRA6	2926	6737	9232	13888	9437	5376	6313
TGME49_075440_79_1875	TGME49_275440	GRA6	1661	1698	3064	6816	4591	2324	2607
TGME49_075460_19_1034	TGME49_275460	275460	4542	7104	12254	17491	8706	8280	8429
TGME49_075460_25_1034	TGME49_275460	275460	497	229	409	951	193	371	202
TGME49_075460_29_1034	TGME49_275460	275460	2433	2441	3381	4234	2590	2561	2272
TGME49_075460_34_1034	TGME49_275460	275460	96	697	1125	846	463	423	318
TGME49_075460_47_1034	TGME49_275460	275460	7280	8460	9383	22424	9880	8387	8651
TGME49_075470_21_1480	TGME49_275470	GRA15	4819	8245	11112	15436	8559	6595	7960
TGME49_075470_28_740	TGME49_275470	GRA15	8892	14826	23697	41459	17686	15016	14224
TGME49_075470_35_1480	TGME49_275470	GRA15	528	898	1308	2811	868	505	375
TGME49_075470_4_1480	TGME49_275470	GRA15	174	392	229	591	453	349	318
TGME49_075470_40_740	TGME49_275470	GRA15	11139	21249	27997	52469	30358	23885	20670
TGME49_075860_26_674	TGME49_275860	GRA12B	2931	7522	7368	15005	3953	2852	2927
TGME49_075860_39_1348	TGME49_275860	GRA12B	0	0	0	0	0	0	0
TGME49_075860_41_1348	TGME49_275860	GRA12B	4263	5835	7905	12037	7235	4603	4830
TGME49_075860_46_674	TGME49_275860	GRA12B	5058	8780	14359	26605	13125	10117	11184
TGME49_075860_55_1348	TGME49_275860	GRA12B	2429	2650	3625	5539	3667	2256	2362
TGME49_076130_1_5616	TGME49_276130	CPC2	317	348	530	312	417	309	87
TGME49_076130_10_8736	TGME49_276130	CPC2	601	568	649	1635	1801	501	610
TGME49_076130_22_6864	TGME49_276130	CPC2	131	0	120	145	42	1	138
TGME49_076130_43_6864	TGME49_276130	CPC2	968	366	1118	2614	1394	1413	1118
TGME49_076130_6_5616	TGME49_276130	CPC2	17705	19223	29163	44457	28464	22348	18826
TGME49_076210_23_433	TGME49_276210	276210	2563	2256	3163	4560	2720	2947	2434
TGME49_076210_26_433	TGME49_276210	276210	2470	2978	3691	8177	5134	3278	2966
TGME49_076210_3_1299	TGME49_276210	276210	4	0	1	0	0	0	0
TGME49_076210_33_866	TGME49_276210	276210	308	1	0	3	0	127	42
TGME49_076210_37_866	TGME49_276210	276210	1680	2417	4622	7009	3907	3029	3284
TGME49_077230_19_489	TGME49_277230	277230	151	166	50	120	265	182	206
TGME49_077230_2_978	TGME49_277230	277230	495	354	299	1940	352	640	585
TGME49_077230_21_978	TGME49_277230	277230	1295	2187	2054	5277	2379	1592	1769
TGME49_077230_5_489	TGME49_277230	277230	321	200	230	370	23	764	241
TGME49_077230_50_489	TGME49_277230	277230	284	643	482	604	288	416	468
TGME49_077240_18_3250	TGME49_277240	NTPase I	1829	2881	3629	5723	3988	2218	3101
TGME49_077240_39_3250	TGME49_277240	NTPase I	0	3	0	0	0	0	0
TGME49_077240_43_3250	TGME49_277240	NTPase I	2045	2859	3323	6501	3528	1950	4673
TGME49_077240_7_3250	TGME49_277240	NTPase I	87	0	0	1	0	42	0
TGME49_077240_72_2600	TGME49_277240	NTPase I	789	1384	1475	2581	2759	1916	1088
TGME49_077270_12_930	TGME49_277270	NTPase II	6899	13604	16656	30258	19236	13084	11628
TGME49_077270_29_930	TGME49_277270	NTPase II	29503	52404	65529	127654	69573	52107	48582
TGME49_077270_39_930	TGME49_277270	NTPase II	456	437	585	1687	1352	346	474
TGME49_077270_51_930	TGME49_277270	NTPase II	10736	18718	23931	37948	30080	20086	19169
TGME49_077270_7_1395	TGME49_277270	NTPase II	17824	26128	31899	59964	29611	21590	23278
TGME49_077720_11_1432	TGME49_277720	277720	863	441	946	1541	745	619	933
TGME49_077720_32_1432	TGME49_277720	277720	1598	2276	3057	3688	2909	2368	999
TGME49_077720_67_716	TGME49_277720	277720	1656	2612	5174	6995	5412	3720	2897
TGME49_077720_89_1432	TGME49_277720	277720	10	0	0	0	0	0	0
TGME49_078510_3_2826	TGME49_278510	PPM3F	6005	6596	11907	17638	9663	7931	7233
TGME49_078510_44_2826	TGME49_278510	PPM3F	2443	3219	3341	10016	5558	5338	4446
TGME49_078510_57_1884	TGME49_278510	PPM3F	2865	2367	3836	7514	4740	2699	3248
TGME49_078510_67_1884	TGME49_278510	PPM3F	1875	1842	3086	3459	2501	2480	2814
TGME49_078510_7_2826	TGME49_278510	PPM3F	328	207	379	927	167	432	317
TGME49_079350_24_972	TGME49_279350	279350	1835	2764	4585	7469	5657	3377	2386
TGME49_079350_31_972	TGME49_279350	279350	3370	7591	9310	12219	6169	4272	4840
TGME49_079350_35_972	TGME49_279350	279350	2213	3735	2896	4262	3058	2802	2883
TGME49_079350_45_972	TGME49_279350	279350	1157	847	664	3061	1655	591	461
TGME49_079350_7_972	TGME49_279350	279350	775	798	1263	999	622	935	1048
TGME49_079420_24_507	TGME49_279420	279420	695	1325	749	2595	2191	954	968
TGME49_079420_25_507	TGME49_279420	279420	1179	627	1236	1991	841	576	1015
TGME49_079420_28_1014	TGME49_279420	279420	90	44	110	449	1	86	54
TGME49_079420_30_507	TGME49_279420	279420	6575	12642	16714	32185	19519	15074	13049
TGME49_079420_54_1014	TGME49_279420	279420	3575	4692	5058	9480	6490	4626	5020
TGME49_080380_14_1140	TGME49_280380	280380	5934	7310	11456	18436	9543	9617	8874
TGME49_080380_31_570	TGME49_280380	280380	453	574	930	1521	679	264	768
TGME49_080380_41_1140	TGME49_280380	280380	6465	9886	12158	18006	13395	7967	8972
TGME49_080380_43_570	TGME49_280380	280380	5879	8674	11594	21941	10903	11572	9730
TGME49_080380_7_1710	TGME49_280380	280380	11382	16024	18685	39857	19720	13603	13481
TGME49_080480_1_942	TGME49_280480	280480	848	386	635	1711	77	732	552
TGME49_080480_18_942	TGME49_280480	280480	0	0	0	0	0	0	0
TGME49_080480_2_1256	TGME49_280480	280480	448	780	1027	2147	241	434	221
TGME49_080480_4_942	TGME49_280480	280480	156	5	86	28	59	133	291
TGME49_080480_8_942	TGME49_280480	280480	366	233	202	247	544	466	662
TGME49_080670_1_1872	TGME49_280670	280670	672	366	864	617	1213	1095	739
TGME49_080670_1_2496	TGME49_280670	280670	641	602	664	1828	386	608	1028
TGME49_080670_33_1248	TGME49_280670	280670	2217	2703	2908	6085	2829	2036	2219
TGME49_080670_42_1248	TGME49_280670	280670	4240	6055	10121	16230	12470	7994	7443
TGME49_080670_9_2496	TGME49_280670	280670	392	510	236	118	139	370	409
TGME49_081670_10_963	TGME49_281675	ROP45	2070	3785	4930	9530	5406	3628	4292
TGME49_081670_12_963	TGME49_281675	ROP45	132	3	216	322	6	95	64
TGME49_081670_19_963	TGME49_281675	ROP45	1031	893	1685	1046	1571	1978	1025
TGME49_081670_27_642	TGME49_281675	ROP45	16	0	0	0	0	0	0
TGME49_081670_36_642	TGME49_281675	ROP45	5956	9078	14106	21449	13014	9887	10291
TGME49_081780_1_753	TGME49_281675	ROP45	384	324	222	902	276	360	217
TGME49_081780_14_753	TGME49_281675	ROP45	5775	9578	12902	18153	10996	7929	6888
TGME49_081780_17_753	TGME49_281675	ROP45	0	0	0	1	0	0	0
TGME49_081790_105_1832	TGME49_281675	ROP45	3785	5891	7143	10290	8798	6146	5073
TGME49_081790_14_1832	TGME49_281675	ROP45	17992	27742	33263	65119	40615	30157	23522
TGME49_081790_30_1832	TGME49_281675	ROP45	2875	4401	4675	8235	3233	3774	3935
TGME49_081790_42_1832	TGME49_281675	ROP45	3455	7156	7549	14290	9142	6024	6148
TGME49_081790_76_1832	TGME49_281675	ROP45	1808	2107	3182	5445	3569	2546	2393
TGME49_082060_21_1644	TGME49_282055	PP2CHN	415	226	62	123	61	76	174
TGME49_082060_22_2740	TGME49_282055	PP2CHN	5337	8439	15806	25574	14889	10104	10324
TGME49_082060_24_2740	TGME49_282055	PP2CHN	2759	4322	5953	11787	6390	5182	5981
TGME49_082060_25_1644	TGME49_282055	PP2CHN	142	135	152	244	112	47	137
TGME49_082060_28_2740	TGME49_282055	PP2CHN	1235	3653	4069	5139	5803	2505	2953
TGME49_082170_15_2175	TGME49_282170	282170	80	97	2	9	147	3	0
TGME49_082170_22_2175	TGME49_282170	282170	209	79	1	11	88	56	0
TGME49_082170_30_1305	TGME49_282170	282170	77	0	111	274	2	5	5
TGME49_082170_42_1305	TGME49_282170	282170	53	78	2	2	0	0	2
TGME49_082170_45_1305	TGME49_282170	282170	740	308	884	1315	780	479	713
TGME49_085290_10_930	TGME49_285290	285290	2315	2287	3868	5963	4396	3952	2925
TGME49_085290_17_930	TGME49_285290	285290	196	53	52	153	74	39	1
TGME49_085290_27_930	TGME49_285290	285290	2966	4114	4908	10732	3684	3547	3253
TGME49_085290_30_930	TGME49_285290	285290	1918	1045	1853	4952	2025	1803	741
TGME49_085290_48_930	TGME49_285290	285290	7366	7513	7680	14546	13446	5889	7098
TGME49_086450_14_872	TGME49_286450	GRA5	3985	4082	6902	14021	6452	4725	5363
TGME49_086450_20_872	TGME49_286450	GRA5	420	277	289	372	345	598	217
TGME49_086450_26_872	TGME49_286450	GRA5	3511	6976	6139	16876	7849	5545	5549
TGME49_086450_27_872	TGME49_286450	GRA5	993	930	1464	2285	1127	716	619
TGME49_086450_34_872	TGME49_286450	GRA5	8940	14758	17177	29639	15606	13959	12219
TGME49_088000_2_1910	TGME49_288000	288000	3503	4647	6086	9920	7039	5134	4892
TGME49_088000_23_1528	TGME49_288000	288000	2637	3808	4119	7399	5077	3281	2504
TGME49_088000_29_1528	TGME49_288000	288000	1167	1927	1295	314	617	1157	1566
TGME49_088000_32_1528	TGME49_288000	288000	83	31	28	199	44	48	18
TGME49_088000_8_1910	TGME49_288000	288000	3110	3898	2671	6004	3926	3850	2881
TGME49_088650_13_1395	TGME49_288650	GRA12	2882	12209	10885	15841	2576	1420	2123
TGME49_088650_13_1860	TGME49_288650	GRA12	7532	16599	18848	33124	3745	3141	3014
TGME49_088650_18_1395	TGME49_288650	GRA12	3944	6935	8392	13424	1332	952	1541
TGME49_088650_31_1860	TGME49_288650	GRA12	3467	7119	7877	14279	2126	950	997
TGME49_088650_6_1395	TGME49_288650	GRA12	5356	10398	14028	21888	3641	2544	2879
TGME49_088840_22_1344	TGME49_288840	GRA18	12627	17519	26780	51794	29629	23394	18971
TGME49_088840_33_1344	TGME49_288840	GRA18	3105	4104	6715	9564	6969	6036	4934
TGME49_088840_5_1344	TGME49_288840	GRA18	5566	7611	6855	15254	9614	7159	6080
TGME49_088840_72_672	TGME49_288840	GRA18	9645	15736	16726	33641	24121	16819	12602
TGME49_088840_9_1344	TGME49_288840	GRA18	5638	7373	8280	18071	12193	8772	6337
TGME49_089380_0_896	TGME49_289380	GRA39	671	2047	2752	7818	2016	840	1086
TGME49_089380_14_896	TGME49_289380	GRA39	380	202	96	998	275	230	197
TGME49_089380_15_2688	TGME49_289380	GRA39	1433	2288	4406	5714	3917	2266	2206
TGME49_089380_29_896	TGME49_289380	GRA39	5952	4719	6404	11378	7394	5411	5881
TGME49_089380_80_1792	TGME49_289380	GRA39	8154	7545	13945	24185	12694	10490	7564
TGME49_089540_43_2577	TGME49_289540	SFP1	0	0	0	0	0	0	0
TGME49_089540_48_1718	TGME49_289540	SFP1	2388	1913	4230	7002	4754	1825	3012
TGME49_089540_49_2577	TGME49_289540	SFP1	16386	21801	29829	55424	31847	20664	24603
TGME49_089540_5_2577	TGME49_289540	SFP1	3596	4227	5416	7669	6594	4635	4086
TGME49_089540_93_1718	TGME49_289540	SFP1	4518	8394	9543	17279	7349	8734	6043
TGME49_090700_16_1905	TGME49_290700	GRA25	26839	33916	44822	74087	45147	31669	33214
TGME49_090700_2_1905	TGME49_290700	GRA25	1300	943	836	2825	686	871	283
TGME49_090700_32_1270	TGME49_290700	GRA25	12097	19477	21694	47232	25970	18226	17973
TGME49_090700_44_1270	TGME49_290700	GRA25	17152	20507	26949	57879	28363	18428	20663
TGME49_090700_56_1270	TGME49_290700	GRA25	4436	4062	8319	17071	4963	4822	4174
TGME49_091630_16_867	TGME49_291630	291630	79	0	2	226	0	62	65
TGME49_091630_20_867	TGME49_291630	291630	553	206	681	184	420	46	118
TGME49_091630_43_578	TGME49_291630	291630	1228	1004	1852	4106	885	807	610
TGME49_091630_5_867	TGME49_291630	291630	0	0	0	0	0	0	0
TGME49_091630_9_867	TGME49_291630	291630	2071	3159	4185	6076	5786	2498	3055
TGME49_091960_12_1010	TGME49_291960	ROP40	5541	7370	11756	18470	12070	8439	9008
TGME49_091960_23_1515	TGME49_291960	ROP40	1157	2980	3458	5327	3712	2992	3485
TGME49_091960_3_1515	TGME49_291960	ROP40	683	725	1210	2081	1069	807	619
TGME49_091960_32_1010	TGME49_291960	ROP40	6457	11134	13316	25146	20123	9535	10309
TGME49_091960_9_1515	TGME49_291960	ROP40	2226	2235	2143	6991	4161	2680	2479
TGME49_094200_1_3924	TGME49_294200	G6PD	0	0	0	0	0	0	0
TGME49_094200_16_2943	TGME49_294200	G6PD	0	0	0	0	0	0	0
TGME49_094200_22_3597	TGME49_294200	G6PD	0	0	0	0	0	0	0
TGME49_094200_5_3270	TGME49_294200	G6PD	0	0	0	0	0	0	0
TGME49_094200_6_4905	TGME49_294200	G6PD	0	0	0	0	0	0	0
TGME49_094560_1_1269	TGME49_294560	ROP37	0	0	0	0	0	0	0
TGME49_094560_22_846	TGME49_294560	ROP37	0	0	0	0	0	0	0
TGME49_094560_28_846	TGME49_294560	ROP37	0	0	0	0	0	0	0
TGME49_094560_41_1269	TGME49_294560	ROP37	0	0	0	0	0	0	0
TGME49_094560_9_1269	TGME49_294560	ROP37	0	0	0	0	0	0	0
TGME49_094630_22_1276	TGME49_294630	294630	1095	976	1127	1481	1701	611	704
TGME49_094630_25_957	TGME49_294630	294630	83	54	55	15	270	42	3
TGME49_094630_4_1276	TGME49_294630	294630	697	483	532	3025	976	264	733
TGME49_094630_4_957	TGME49_294630	294630	1239	1473	2586	1901	2768	1758	1754
TGME49_094630_8_638	TGME49_294630	294630	175	7	65	12	53	139	274
TGME49_094790_1_1473	TGME49_294790	MIC19	0	0	0	0	0	0	0
TGME49_094790_19_1473	TGME49_294790	MIC19	0	0	0	0	0	0	0
TGME49_094790_20_1473	TGME49_294790	MIC19	0	0	0	0	0	0	0
TGME49_094790_29_1473	TGME49_294790	MIC19	0	0	0	0	0	0	0
TGME49_094790_39_982	TGME49_294790	MIC19	0	0	0	0	0	0	0
TGME49_094970_62_853	TGME49_294970	294970	4632	11381	16172	26308	15697	14079	10427
TGME49_094970_78_853	TGME49_294970	294970	12058	24025	29179	54577	37694	22266	23699
TGME49_094970_86_853	TGME49_294970	294970	410	1370	1565	2571	3401	877	1364
TGME49_094970_90_0	TGME49_294970	294970	0	0	0	0	0	0	0
TGME49_094970_94_0	TGME49_294970	294970	9388	16557	24974	45496	29847	20168	20440
TGME49_094980_21_406	TGME49_294980	294980	0	0	0	0	0	0	0
TGME49_094980_24_406	TGME49_294980	294980	0	0	0	0	0	0	0
TGME49_094980_25_406	TGME49_294980	294980	0	0	0	0	0	0	0
TGME49_094980_26_406	TGME49_294980	294980	0	0	0	0	0	0	0
TGME49_094980_3_812	TGME49_294980	294980	0	0	0	0	0	0	0
TGME49_095110_11_7668	TGME49_295110	ROP7	0	0	0	0	0	0	0
TGME49_095110_16_7384	TGME49_295110	ROP7	0	0	0	0	0	0	0
TGME49_095110_19_4544	TGME49_295110	ROP7	0	0	0	0	0	0	0
TGME49_095110_25_4260	TGME49_295110	ROP7	0	0	0	0	0	0	0
TGME49_095110_27_7384	TGME49_295110	ROP7	0	0	0	0	0	0	0
TGME49_097070_11_2712	TGME49_297070	CARP	0	0	0	0	0	0	0
TGME49_097070_22_2034	TGME49_297070	CARP	0	0	0	0	0	0	0
TGME49_097070_30_2712	TGME49_297070	CARP	0	0	0	0	0	0	0
TGME49_097070_35_2034	TGME49_297070	CARP	0	0	0	0	0	0	0
TGME49_097070_55_2034	TGME49_297070	CARP	0	0	0	0	0	0	0
TGME49_097880_23_1392	TGME49_297880	GRA23	2026	551	1230	2485	2290	1199	1860
TGME49_097880_24_1856	TGME49_297880	GRA23	417	106	41	28	136	143	48
TGME49_097880_32_1856	TGME49_297880	GRA23	2068	1175	1361	1597	1847	605	1271
TGME49_097880_35_1856	TGME49_297880	GRA23	809	238	627	2036	819	768	664
TGME49_097880_38_1856	TGME49_297880	GRA23	4109	1585	3077	5574	4837	2576	1881
TGME49_097900_11_813	TGME49_297900	GRA83	3311	3057	4864	12943	4423	4518	3555
TGME49_097900_21_1626	TGME49_297900	GRA83	2290	2563	3932	9410	4045	2463	1995
TGME49_097900_21_813	TGME49_297900	GRA83	252	446	449	275	381	247	81
TGME49_097900_52_813	TGME49_297900	GRA83	795	406	521	1945	400	337	799
TGME49_097900_83_0	TGME49_297900	GRA83	2523	2529	2361	3838	4707	2007	2277
TGME49_097960_10_9548	TGME49_297960	RON6	1100	865	1113	4729	2237	989	774
TGME49_097960_21_7843	TGME49_297960	RON6	14036	19545	26289	45075	32099	21862	20145
TGME49_097960_24_7161	TGME49_297960	RON6	9130	9963	11607	20165	14623	10609	8553
TGME49_097960_3_7843	TGME49_297960	RON6	3041	5537	7389	14474	9530	6403	6290
TGME49_097960_8_7161	TGME49_297960	RON6	2709	2367	3152	7336	3129	2069	2343
TGME49_099060_10_1139	TGME49_299060	NHE2	0	0	0	0	0	0	0
TGME49_099060_14_1139	TGME49_299060	NHE2	0	0	0	0	0	0	0
TGME49_099060_64_0	TGME49_299060	NHE2	0	0	0	0	0	0	0
TGME49_099060_67_1139	TGME49_299060	NHE2	0	0	0	0	0	0	0
TGME49_099060_74_1139	TGME49_299060	NHE2	0	0	0	0	0	0	0
TGME49_099780_29_2598	TGME49_299780	299780	0	0	0	0	0	0	0
TGME49_099780_40_3464	TGME49_299780	299780	4256	2906	6824	10606	6075	5571	3655
TGME49_099780_42_2598	TGME49_299780	299780	832	616	420	804	886	246	491
TGME49_099780_47_2598	TGME49_299780	299780	886	181	588	917	838	431	468
TGME49_099780_52_2598	TGME49_299780	299780	54	118	121	204	2	0	120
TGME49_100100_14_9936	TGME49_300100	RON2	1669	1892	1242	5723	2043	1613	1635
TGME49_100100_22_10764	TGME49_300100	RON2	323	124	194	387	5	16	113
TGME49_100100_27_11178	TGME49_300100	RON2	508	452	692	516	668	455	709
TGME49_100100_27_11592	TGME49_300100	RON2	0	0	0	0	0	0	0
TGME49_100100_47_11178	TGME49_300100	RON2	453	166	345	301	272	65	16
TGME49_100220_106_5305	TGME49_300220	300220	7495	13619	13872	29046	17004	12404	10192
TGME49_100220_111_5305	TGME49_300220	300220	1228	1011	1401	2778	1210	1022	810
TGME49_100220_112_5305	TGME49_300220	300220	2004	3378	4851	10532	5891	3536	3319
TGME49_100220_45_6366	TGME49_300220	300220	900	325	389	1246	257	483	321
TGME49_100220_55_6366	TGME49_300220	300220	4075	4468	5700	14441	7640	5876	3494
TGME49_104720_3_726	TGME49_304720	304720	542	498	1062	1494	610	1735	997
TGME49_104720_31_726	TGME49_304720	304720	2114	4357	5916	10753	5912	3475	4061
TGME49_104720_44_726	TGME49_304720	304720	73	2	94	1	0	1	48
TGME49_104720_73_0	TGME49_304720	304720	769	713	704	940	237	268	392
TGME49_104720_8_1452	TGME49_304720	304720	807	1222	811	1772	676	881	668
TGME49_104740_14_4482	TGME49_304740	ROP35_WNG1	14570	16455	22261	40505	22653	18466	17325
TGME49_104740_43_3735	TGME49_304740	ROP35_WNG1	1384	1062	1217	2322	1652	1158	1272
TGME49_104740_76_3735	TGME49_304740	ROP35_WNG1	1636	560	784	1636	1059	419	1538
TGME49_104950_18_2400	TGME49_304955	PPM11C	0	0	0	0	0	0	0
TGME49_104950_20_3200	TGME49_304955	PPM11C	2057	4818	7735	16215	10431	4696	7139
TGME49_104950_25_3200	TGME49_304955	PPM11C	906	1971	2231	4025	2364	2273	3498
TGME49_104950_37_3200	TGME49_304955	PPM11C	8088	11805	17300	39830	20768	17099	14408
TGME49_104950_5_3200	TGME49_304955	PPM11C	3189	2021	5433	6638	4836	2401	3582
TGME49_104960_1_10276	TGME49_304955	PPM11C	4873	6584	7137	18112	9471	6253	6010
TGME49_104960_16_10276	TGME49_304955	PPM11C	8575	17397	21105	38788	21451	17222	14991
TGME49_104960_27_7707	TGME49_304955	PPM11C	581	1327	1711	2670	1806	1257	767
TGME49_104960_52_6973	TGME49_304955	PPM11C	886	580	1971	3263	2761	1223	857
TGME49_104960_52_8441	TGME49_304955	PPM11C	1692	1753	2832	6104	2448	2862	2364
TGME49_105250_2_2274	TGME49_305250	305250	3635	3482	4678	9632	4499	2738	2583
TGME49_105250_3_1516	TGME49_305250	305250	1448	2172	1491	5983	3458	2044	2755
TGME49_105250_64_758	TGME49_305250	305250	316	206	287	590	362	171	369
TGME49_105250_70_758	TGME49_305250	305250	316	711	361	1429	93	138	104
TGME49_105250_8_2274	TGME49_305250	305250	852	985	619	1944	1832	635	923
TGME49_105270_11_1676	TGME49_305270	305270	1823	2619	2280	4284	3657	2746	1704
TGME49_105270_11_838	TGME49_305270	305270	0	0	0	0	0	0	0
TGME49_105270_112_0	TGME49_305270	305270	7428	11036	12337	23707	12803	11538	9391
TGME49_105270_16_1676	TGME49_305270	305270	4536	6338	7633	13556	9259	7395	5505
TGME49_105270_80_0	TGME49_305270	305270	4995	3787	4658	11624	5256	5184	4521
TGME49_105590_12_744	TGME49_305590	305590	288	71	42	24	356	444	248
TGME49_105590_14_744	TGME49_305590	305590	4627	6690	7433	18273	7634	7305	4306
TGME49_105590_35_372	TGME49_305590	305590	565	440	496	841	258	222	281
TGME49_105590_45_372	TGME49_305590	305590	503	443	270	1055	654	225	389
TGME49_105590_6_744	TGME49_305590	305590	368	289	350	310	521	61	310
TGME49_106060_30_10479	TGME49_306060	RON8	4674	3315	4812	8299	2407	3478	3028
TGME49_106060_31_12974	TGME49_306060	RON8	5864	3625	4907	10199	4869	3594	2793
TGME49_106060_34_14471	TGME49_306060	RON8	796	1726	2470	6636	2225	2675	2102
TGME49_106060_48_9481	TGME49_306060	RON8	492	123	270	9	5	163	330
TGME49_106060_55_12475	TGME49_306060	RON8	4883	5191	6300	13732	7910	4406	5117
TGME49_106560_118_0	TGME49_306560	306560	1256	547	1338	4426	1590	883	1110
TGME49_106560_126_0	TGME49_306560	306560	1085	1593	1576	2713	1833	1315	840
TGME49_106560_77_0	TGME49_306560	306560	364	188	344	232	144	107	113
TGME49_106560_81_910	TGME49_306560	306560	301	304	154	241	39	444	116
TGME49_106560_92_0	TGME49_306560	306560	288	41	886	714	7	174	327
TGME49_106890_21_736	TGME49_306890	306890	1882	2316	2054	5380	3356	2135	2826
TGME49_106890_64_1472	TGME49_306890	306890	406	636	737	1499	10	702	158
TGME49_106890_73_736	TGME49_306890	306890	864	903	1952	2872	1534	1133	744
TGME49_106890_74_1472	TGME49_306890	306890	1980	1964	3542	6188	3443	1475	2356
TGME49_106890_91_736	TGME49_306890	306890	186	193	407	231	618	236	597
TGME49_108950_0_1554	TGME49_308950	308950	766	601	790	1856	1487	1094	843
TGME49_108950_28_518	TGME49_308950	308950	4131	5935	8927	17800	7804	5982	6973
TGME49_108950_3_1036	TGME49_308950	308950	8127	10271	16555	28580	15355	9773	8946
TGME49_108950_30_1036	TGME49_308950	308950	3386	3202	4799	8075	3161	3546	3849
TGME49_108950_42_518	TGME49_308950	308950	25329	31186	43163	78997	43877	37181	31797
TGME49_108970_2_2644	TGME49_308970	GRA12D	4082	5357	7227	15767	9129	6918	7035
TGME49_108970_29_1983	TGME49_308970	GRA12D	2224	1851	1853	6085	2335	1534	1361
TGME49_108970_41_1983	TGME49_308970	GRA12D	5383	5657	6693	14116	6554	7121	4807
TGME49_108970_49_1983	TGME49_308970	GRA12D	20080	26169	41299	62826	43084	29872	30134
TGME49_108970_59_1983	TGME49_308970	GRA12D	2086	2269	3845	7699	3407	2911	1587
TGME49_109560_15_2391	TGME49_309560	309560	3387	3292	5654	10366	4281	2628	2182
TGME49_109560_20_2391	TGME49_309560	309560	2986	3922	3852	9974	5659	3275	2754
TGME49_109560_38_1594	TGME49_309560	309560	3587	6632	7862	14824	5440	5014	3943
TGME49_109560_42_1594	TGME49_309560	309560	1761	4302	5467	7381	5663	1878	2051
TGME49_109590_17_1935	TGME49_309590	ROP1	1754	615	774	2107	904	166	519
TGME49_109590_41_1935	TGME49_309590	ROP1	11379	13002	20014	36198	17431	13380	13472
TGME49_109590_51_1935	TGME49_309590	ROP1	24801	36403	45378	86415	48562	36774	36361
TGME49_109590_58_1935	TGME49_309590	ROP1	5533	3452	6728	11261	4336	3057	2519
TGME49_109590_85_1935	TGME49_309590	ROP1	15203	26347	27896	49378	27554	18765	19822
TGME49_109600_17_1485	TGME49_309600	GRA71	4612	5906	6731	12458	7962	7472	4575
TGME49_109600_24_1188	TGME49_309600	GRA71	3098	5517	8319	10997	4640	3309	4118
TGME49_109600_26_891	TGME49_309600	GRA71	1380	2629	1991	2651	1823	1305	1751
TGME49_109600_6_1485	TGME49_309600	GRA71	975	1017	1852	2372	1725	1394	949
TGME49_109600_7_1188	TGME49_309600	GRA71	2991	2272	3302	5260	2694	1922	2323
TGME49_109760_0_1796	TGME49_309760	GRA55	7311	9803	12459	20508	14116	8914	10217
TGME49_109760_15_1796	TGME49_309760	GRA55	6705	10638	10569	20932	13182	7016	7583
TGME49_109760_16_1796	TGME49_309760	GRA55	4172	4820	9298	15434	12236	7179	6322
TGME49_109760_32_1347	TGME49_309760	GRA55	5383	7808	11105	17303	7095	8501	7584
TGME49_109760_38_1347	TGME49_309760	GRA55	26175	35147	52717	106123	63081	37893	41625
TGME49_110010_29_1894	TGME49_310010	RON1	4496	4250	5054	6357	4565	3183	3293
TGME49_110010_37_1894	TGME49_310010	RON1	7040	6871	8693	15924	10007	6686	6214
TGME49_110010_72_947	TGME49_310010	RON1	1854	1362	1939	6444	2884	1847	1222
TGME49_110010_93_0	TGME49_310010	RON1	910	1000	1793	2245	1197	862	497
TGME49_110010_99_0	TGME49_310010	RON1	18	0	1	0	0	0	0
TGME49_110740_13_1084	TGME49_310740	310740	637	737	1493	2113	870	642	704
TGME49_110740_28_542	TGME49_310740	310740	1118	1664	3169	4204	3847	2546	1970
TGME49_110740_37_542	TGME49_310740	310740	886	1291	1646	2417	1289	1502	1151
TGME49_110740_40_542	TGME49_310740	310740	4116	6353	9106	17851	8660	6650	6892
TGME49_110740_41_542	TGME49_310740	310740	2108	2790	4387	7829	2330	2125	2456
TGME49_110780_13_1732	TGME49_310780	GRA4	4744	6458	8044	18252	10812	5990	6300
TGME49_110780_18_1732	TGME49_310780	GRA4	7072	13867	20007	35813	17920	13032	11435
TGME49_110780_24_1732	TGME49_310780	GRA4	4557	8305	11126	22486	11594	7421	9088
TGME49_110780_29_1732	TGME49_310780	GRA4	14135	26319	36445	66129	30409	20363	19169
TGME49_110780_3_2165	TGME49_310780	GRA4	17090	25738	33970	52643	36243	25972	24044
TGME49_110790_19_1214	TGME49_310790	CST9	2441	869	1972	2942	2524	1947	1104
TGME49_110790_24_1214	TGME49_310790	CST9	244	76	392	198	120	87	126
TGME49_110790_27_1214	TGME49_310790	CST9	1307	947	1921	3759	729	1554	1324
TGME49_110790_30_1214	TGME49_310790	CST9	3244	4762	4749	10721	7208	3427	4401
TGME49_110790_33_1214	TGME49_310790	CST9	428	765	498	1313	881	498	958
TGME49_111470_14_5460	TGME49_311470	RON5	3021	1934	4135	6937	4179	3979	3215
TGME49_111470_19_7371	TGME49_311470	RON5	1421	600	1283	1771	849	459	394
TGME49_111470_21_7371	TGME49_311470	RON5	1383	350	1183	2536	1499	825	842
TGME49_111470_30_6006	TGME49_311470	RON5	3880	2910	3071	6552	2921	2718	1627
TGME49_111470_7_7644	TGME49_311470	RON5	302	168	86	483	139	135	6
TGME49_112270_12_1101	TGME49_312270	ROP13	5522	3763	3804	5795	4185	2904	2375
TGME49_112270_13_1468	TGME49_312270	ROP13	8476	8971	13157	21639	13464	10296	8138
TGME49_112270_24_1101	TGME49_312270	ROP13	6801	10771	13034	32367	14144	9421	9158
TGME49_112270_31_1101	TGME49_312270	ROP13	1624	1536	1457	3055	3079	831	1024
TGME49_112270_8_1468	TGME49_312270	ROP13	5568	2756	2583	6155	2191	2336	1856
TGME49_112420_21_3552	TGME49_312420	GRA38	991	1182	1743	2457	1514	805	2047
TGME49_112420_27_4440	TGME49_312420	GRA38	4020	5772	8715	15261	9664	6101	5758
TGME49_112420_30_3552	TGME49_312420	GRA38	12278	16745	22647	41618	28637	17073	20286
TGME49_112420_50_4440	TGME49_312420	GRA38	99	100	355	264	4	9	7
TGME49_113330_12_6696	TGME49_313330	ROP27	918	1227	1843	1899	1342	867	987
TGME49_113330_19_6696	TGME49_313330	ROP27	4223	5416	8185	16727	9349	6639	6748
TGME49_113330_26_5580	TGME49_313330	ROP27	55885	75690	99066	189611	114622	79726	75407
TGME49_113330_29_6696	TGME49_313330	ROP27	875	403	625	1331	744	585	471
TGME49_113330_51_6696	TGME49_313330	ROP27	6253	5838	11380	14421	12059	6372	6475
TGME49_113440_28_2396	TGME49_313440	GRA59	1219	614	859	2229	1088	995	584
TGME49_113440_35_2396	TGME49_313440	GRA59	2462	2300	3929	7876	4498	3269	3887
TGME49_113440_41_2396	TGME49_313440	GRA59	745	689	1550	1082	1104	434	847
TGME49_113440_53_2396	TGME49_313440	GRA59	3340	2942	3594	7279	5210	3155	3268
TGME49_113440_61_2396	TGME49_313440	GRA59	1371	1215	1920	3797	1991	1462	2209
TGME49_114250_14_648	TGME49_314250	BRP1	14085	20169	27072	46026	31204	19357	18542
TGME49_114250_17_648	TGME49_314250	BRP1	703	891	1011	2189	583	460	1104
TGME49_114250_21_648	TGME49_314250	BRP1	2584	5693	6598	14318	8384	6844	6761
TGME49_114250_26_648	TGME49_314250	BRP1	483	327	259	779	1202	305	426
TGME49_114250_30_648	TGME49_314250	BRP1	703	960	963	749	967	524	521
TGME49_114260_20_1581	TGME49_314260	314260	0	0	0	0	0	0	0
TGME49_114260_25_1581	TGME49_314260	314260	1053	408	758	1728	624	624	574
TGME49_114260_27_1581	TGME49_314260	314260	939	970	1310	4164	1725	1681	1618
TGME49_114260_4_1581	TGME49_314260	314260	4719	4006	8105	10412	7468	4084	6005
TGME49_114260_9_1581	TGME49_314260	314260	11357	12884	18323	40777	18028	13947	12099
TGME49_114500_16_8760	TGME49_314500	SUB2	3724	2036	2171	4458	2499	2068	1219
TGME49_114500_18_6935	TGME49_314500	SUB2	8874	3495	4435	11065	8554	5199	5041
TGME49_114500_25_7300	TGME49_314500	SUB2	5278	2630	3666	6937	3901	2344	2097
TGME49_114500_25_8395	TGME49_314500	SUB2	3585	1796	2285	2908	2319	1832	1476
TGME49_114500_35_9490	TGME49_314500	SUB2	6978	4175	6200	7793	7401	3734	3516
TGME49_115160_16_7800	TGME49_315160	RASP2	4888	5919	7514	15611	10128	5402	6355
TGME49_115160_4_5525	TGME49_315160	RASP2	9250	13688	15954	33711	12703	9904	10771
TGME49_115160_4_6500	TGME49_315160	RASP2	2866	3507	5825	11713	6338	3131	4466
TGME49_115160_4_8775	TGME49_315160	RASP2	3057	4612	5577	8652	6469	4177	3536
TGME49_115160_8_8775	TGME49_315160	RASP2	1961	2140	3066	4143	3378	2147	1758
TGME49_115210_13_6509	TGME49_315210	315210	1076	1237	2193	4488	2563	1282	918
TGME49_115210_14_6226	TGME49_315210	315210	350	695	1024	956	874	574	1059
TGME49_115210_2_5094	TGME49_315210	315210	514	295	446	1048	304	359	910
TGME49_115210_27_5943	TGME49_315210	315210	138	4	165	760	7	89	214
TGME49_115210_8_6226	TGME49_315210	315210	816	929	1780	3332	1776	2030	1192
TGME49_115220_1_2682	TGME49_315220	ROP14	249	72	176	218	184	8	9
TGME49_115220_11_3278	TGME49_315220	ROP14	919	760	449	814	925	674	410
TGME49_115220_2_2980	TGME49_315220	ROP14	1841	565	1672	4025	1425	603	857
TGME49_115220_21_4172	TGME49_315220	ROP14	420	66	214	669	285	363	166
TGME49_115220_24_2682	TGME49_315220	ROP14	7565	5861	11359	18008	12355	7624	6649
TGME49_115470_22_3230	TGME49_315470	315470	5637	5695	7037	17403	8562	5027	6760
TGME49_115470_36_3230	TGME49_315470	315470	1345	1014	2990	4442	1004	1971	1129
TGME49_115470_44_3230	TGME49_315470	315470	4110	3901	5168	9371	5483	3357	3836
TGME49_115470_65_3230	TGME49_315470	315470	1643	2315	2005	5333	1882	688	1384
TGME49_115470_73_3230	TGME49_315470	315470	1462	828	1121	3371	1609	1295	866
TGME49_115490_13_3035	TGME49_315490	ROP10	219	545	465	1883	169	320	161
TGME49_115490_15_2428	TGME49_315490	ROP10	1951	1641	2462	3984	2446	1469	2726
TGME49_115490_20_3035	TGME49_315490	ROP10	7420	11189	11664	19599	15727	12842	10462
TGME49_115490_4_3035	TGME49_315490	ROP10	1313	2236	3050	5947	3777	1924	2216
TGME49_115490_45_2428	TGME49_315490	ROP10	272	21	220	245	591	559	145
TGME49_115910_18_888	TGME49_315910	315910	5549	6568	7864	15355	8102	5218	6795
TGME49_115910_24_444	TGME49_315910	315910	2488	3073	4243	8179	5358	3031	3482
TGME49_115910_26_888	TGME49_315910	315910	1030	1518	1944	5954	3384	2520	2106
TGME49_115910_45_444	TGME49_315910	315910	8968	17160	21554	37231	23236	16674	17715
TGME49_115910_50_444	TGME49_315910	315910	114	251	126	397	2	3	62
TGME49_116250_10_2324	TGME49_316250	GRA45	2400	2598	3568	8275	2382	2990	2888
TGME49_116250_15_2324	TGME49_316250	GRA45	248	153	275	1023	516	213	102
TGME49_116250_22_2324	TGME49_316250	GRA45	1910	2039	2395	4266	2345	1444	1296
TGME49_116250_30_2324	TGME49_316250	GRA45	1631	1811	3480	3172	3298	2336	1707
TGME49_116250_40_2324	TGME49_316250	GRA45	5896	7004	9174	19934	5682	5217	3975
TGME49_116280_12_1796	TGME49_316280	316280	937	1412	2144	3153	3885	821	1164
TGME49_116280_19_1796	TGME49_316280	316280	0	0	0	0	0	0	0
TGME49_116280_22_1796	TGME49_316280	316280	1354	986	1866	4482	760	1051	1728
TGME49_116280_29_1796	TGME49_316280	316280	7622	9230	11263	23646	11081	9901	11782
TGME49_116280_6_1796	TGME49_316280	316280	290	556	584	1223	463	705	276
TGME49_118520_19_1944	TGME49_318525	318525	3591	4878	7440	9365	6910	4880	5925
TGME49_118520_43_2430	TGME49_318525	318525	502	1022	458	1343	825	836	252
TGME49_118520_47_1458	TGME49_318525	318525	2861	4171	5879	9386	7145	3393	2755
TGME49_118520_53_2430	TGME49_318525	318525	2656	2641	3522	9011	5538	4090	3739
TGME49_118520_65_1458	TGME49_318525	318525	3702	4624	8112	11568	9178	7108	6164
TGME49_118530_11_6342	TGME49_318525	318525	1486	1495	1481	3917	2230	1760	1469
TGME49_118530_21_6342	TGME49_318525	318525	1760	2013	3393	6091	4479	984	1739
TGME49_118530_30_6342	TGME49_318525	318525	3303	2816	3446	7544	5556	3686	3385
TGME49_118530_37_6342	TGME49_318525	318525	106	2	0	5	112	41	1
TGME49_118530_44_6342	TGME49_318525	318525	1689	1566	2249	3909	2615	2229	1423
TGME49_119340_13_1400	TGME49_319340	CST5_GRA52	0	0	0	0	0	0	0
TGME49_119340_15_2800	TGME49_319340	CST5_GRA52	457	16	149	374	30	180	52
TGME49_119340_21_1680	TGME49_319340	CST5_GRA52	945	401	596	1508	17	829	242
TGME49_119340_30_1400	TGME49_319340	CST5_GRA52	488	661	803	1239	890	1166	862
TGME49_119340_6_2800	TGME49_319340	CST5_GRA52	1718	1023	1024	3627	1941	1029	915
TGME49_120630_1_1088	TGME49_320630	320630	791	617	658	520	1374	879	795
TGME49_120630_18_1088	TGME49_320630	320630	82	172	14	206	428	33	11
TGME49_120630_32_1088	TGME49_320630	320630	4414	4675	7673	11852	7725	5354	5748
TGME49_120630_68_2176	TGME49_320630	320630	1177	1833	1375	2592	1326	1259	1565
TGME49_120630_89_2176	TGME49_320630	320630	4132	5797	8843	16359	13133	6078	6117
TGME49_121650_13_5642	TGME49_321650	RON13	20365	17684	26237	47947	33330	21188	21110
TGME49_121650_20_1736	TGME49_321650	RON13	839	901	1254	3072	568	685	1287
TGME49_121650_32_4774	TGME49_321650	RON13	1254	313	647	742	525	506	376
TGME49_121650_35_5642	TGME49_321650	RON13	6716	10205	11975	24178	14132	9119	8823
TGME49_121650_9_5642	TGME49_321650	RON13	9676	9516	11065	18026	13235	9049	7701

## Sheet: 7B.Normalised Counts
GUIDE	GENE	IDENTITY	INOCULUM	BMDM_R2_UNSTIM_1	BMDM_R2_UNSTIM_2	BMDM_R2_UNSTIM_3	BMDM_R2_IFNG_1	BMDM_R2_IFNG_2	BMDM_R2_IFNG_3
TGME49_000010_0_2028	TGME49_200010	GRA20	12324.2	16194.1	14781.4	15267.4	12720.1	14681.1	15392.9
TGME49_000010_73_1352	TGME49_200010	GRA20	2470.66	1726.84	1751.32	1897.99	1522.1	983.777	1820.46
TGME49_000010_87_1352	TGME49_200010	GRA20	18236.4	28529.2	26248.7	28873.5	21692.1	27599	24293.7
TGME49_000010_9_2028	TGME49_200010	GRA20	9329.19	8388.25	8367.84	8899.48	7054.64	6908.74	8542.27
TGME49_000360_0_1047	TGME49_200360	200360	10063	12541.6	14176.2	11671.2	11784.2	11794.2	11678
TGME49_000360_21_698	TGME49_200360	200360	4476.54	3564.56	5734.63	5173.55	5782.36	6420.57	5428.22
TGME49_000360_26_698	TGME49_200360	200360	2964.49	1751.06	1498.53	3323.29	2012.81	1318.31	1814.08
TGME49_000360_31_698	TGME49_200360	200360	10449.9	11797.3	13010.9	13182.1	13994.2	15497.6	16717.1
TGME49_001130_12_1256	TGME49_201130	ROP33	1036.58	795.24	704.74	1291.96	669.151	815.271	1325.48
TGME49_001130_21_628	TGME49_201130	ROP33	16680	19178.8	21695.7	22291.2	19293.9	20573.8	19708.7
TGME49_001130_52_628	TGME49_201130	ROP33	3180.06	3240.86	2253.06	2500.38	2279.57	3284.63	2973.72
TGME49_001130_59_0	TGME49_201130	ROP33	4322.13	7454.1	6811.85	5721.46	6761.1	5809.74	6099.25
TGME49_001130_60_628	TGME49_201130	ROP33	10642.5	13756.1	15590.5	15833	15574.3	14604.3	13734.5
TGME49_001180_137_3484	TGME49_201180	MSF	1476.89	1330.5	1144.25	1776.06	1917.34	1512.84	843.256
TGME49_001180_56_4355	TGME49_201180	MSF	2455.37	2565.41	1722.59	4494.88	3269.03	4523.64	4775.05
TGME49_001180_71_3484	TGME49_201180	MSF	5849.47	4466.85	6722.8	6249.66	6116.93	5744.07	8024.33
TGME49_001180_89_3484	TGME49_201180	MSF	2115.96	3022.93	3760.21	3290.09	2513.33	2636.62	3008.17
TGME49_001180_9_4355	TGME49_201180	MSF	6896.75	8689.01	9509.21	8150.24	7701.48	8378.21	8242.48
TGME49_001520_30_700	TGME49_201520	PPM3G	9336.83	11996.1	11366.8	11078.7	10826.9	11235.4	12183.2
TGME49_001520_33_1400	TGME49_201520	PPM3G	4065.27	3816.9	3094.73	3792.86	3033.48	3298.25	3746.81
TGME49_001520_36_2100	TGME49_201520	PPM3G	12154.5	8912.04	8646.48	8197.98	9586.7	12268.7	10884.5
TGME49_001520_41_2100	TGME49_201520	PPM3G	6895.22	7858.09	6718.97	7459.12	6182.96	7446.47	7020.33
TGME49_001520_72_700	TGME49_201520	PPM3G	9659.42	14366.6	11328.5	13058.1	10019.4	11926.7	10241.5
TGME49_001630_14_698	TGME49_201630	PPM3H	3389.51	4678.41	5953.91	3211.22	2837.2	5044.03	3384.51
TGME49_001630_21_349	TGME49_201630	PPM3H	10871.8	11988.5	11245.2	13149.5	13507.9	12621.8	14516.5
TGME49_001630_4_698	TGME49_201630	PPM3H	9873.47	11799.9	11981.5	9781.02	15008.6	14757.9	9937.92
TGME49_001630_6_698	TGME49_201630	PPM3H	2495.12	4115.11	3811.92	4072.01	6306.97	4190.34	4237.97
TGME49_001630_9_698	TGME49_201630	PPM3H	3022.58	3336.44	3363.8	3012.5	4268.29	3129.75	3468.7
TGME49_002200_23_4275	TGME49_202200	202200	5000.95	2098.97	3692.23	2877.59	2265.3	2824.95	2495.32
TGME49_002200_27_3420	TGME49_202200	202200	3935.32	2175.44	2236.79	2147.04	4057.73	2025.79	2181.49
TGME49_002200_29_2565	TGME49_202200	202200	5522.29	3003.81	4384.52	4400.97	2481.21	2657.68	1760.5
TGME49_002200_54_2565	TGME49_202200	202200	2230.63	2761.67	1772.38	2512.84	978.745	2122.43	2402.2
TGME49_002200_55_4275	TGME49_202200	202200	1432.55	1257.86	807.196	1252.53	1016.22	1470.71	1209.39
TGME49_002420_44_435	TGME49_202420	202420	5169.12	6934.13	6220.1	5173.55	5560.2	5425.64	6124.77
TGME49_002420_46_435	TGME49_202420	202420	2141.95	2436.7	1974.42	1980.49	1653.25	2876.99	2580.8
TGME49_002420_48_435	TGME49_202420	202420	512.173	790.142	969.018	872.721	968.931	690.131	1029.51
TGME49_002610_12_1644	TGME49_202610	PPM3D	1733.74	1663.12	1066.69	2135.11	978.745	1609.48	2125.36
TGME49_002610_15_1644	TGME49_202610	PPM3D	24590.4	33532.6	34053.5	31771.8	28465.7	28592.7	34518.6
TGME49_002610_21_548	TGME49_202610	PPM3D	1758.2	1853.01	2389.99	2026.66	1897.71	1391.41	2047.54
TGME49_002610_22_1096	TGME49_202610	PPM3D	2112.9	2694.13	1496.62	1651.01	1608.64	1282.38	1667.38
TGME49_002610_5_1644	TGME49_202610	PPM3D	5143.13	6082.82	4334.73	5948.72	4432.46	6016.65	6072.46
TGME49_002620_12_1569	TGME49_202620	GRA64	20314.1	28225.9	27092.3	23828.6	23802.1	26974.6	24306.4
TGME49_002620_19_1569	TGME49_202620	GRA64	24861	36768.4	37404.9	34359.4	39383.6	37889	35349.1
TGME49_002620_28_1569	TGME49_202620	GRA64	11556.8	9384.85	10141.2	9017.26	8765.88	10327.2	12212.5
TGME49_002620_39_1569	TGME49_202620	GRA64	5242.51	8848.32	6698.86	6033.3	10433.4	7534.44	8014.12
TGME49_002620_52_1569	TGME49_202620	GRA64	13026	15470.2	17608	15210.4	16266.6	15989.5	16400.8
TGME49_002780_105_4145	TGME49_202780	ROP25	6629.2	5536.09	7620.01	4477.76	6613	5635.03	5444.81
TGME49_002780_28_4145	TGME49_202780	ROP25	11012.5	10999.5	14192.5	14290.9	15851.7	17606.4	14318.8
TGME49_002780_37_4145	TGME49_202780	ROP25	2033.4	1076.89	2090.28	1029.42	2069.91	1040.77	1761.78
TGME49_002780_7_4974	TGME49_202780	ROP25	6260.74	6365.74	6280.43	8640.57	5962.58	5140.67	7697.74
TGME49_002780_95_3316	TGME49_202780	ROP25	4537.7	4195.4	3729.57	2163.12	4859.82	4444.34	4681.92
TGME49_003290_13_1347	TGME49_203290	GRA34	5357.17	7280.78	5521.11	6651.78	6405.11	6947.15	4637.27
TGME49_003290_24_1347	TGME49_203290	GRA34	4418.44	2404.84	4895.84	2813.77	3356.46	3667.48	4280.07
TGME49_003290_42_1347	TGME49_203290	GRA34	3525.58	4316.47	4956.16	3345.09	4897.29	4076.36	3711.09
TGME49_003290_5_1347	TGME49_203290	GRA34	23778.6	31093.4	35238.9	31593.3	29584.5	29053.6	32607.6
TGME49_003310_1_1000	TGME49_203310	GRA7	13559.6	13628.7	13093.2	12612.4	13326.8	15508.7	15169.7
TGME49_003310_27_500	TGME49_203310	GRA7	4245.68	6062.43	5275.02	5647.27	7728.25	4272.12	3448.29
TGME49_003310_29_500	TGME49_203310	GRA7	25423.6	35717	33660	35377.9	40398.9	40966.8	38547.4
TGME49_003310_5_1000	TGME49_203310	GRA7	12559.7	19284.6	18511.9	20487.2	24483.8	24449.5	18875.7
TGME49_003600_16_3095	TGME49_203600	CST2_GRA47	7167.36	4348.33	6182.76	5781.65	7441.85	4956.06	6168.14
TGME49_003600_21_3095	TGME49_203600	CST2_GRA47	10786.2	2761.67	3623.29	4697.23	4219.22	3513.84	5911.72
TGME49_003600_3_3095	TGME49_203600	CST2_GRA47	12243.2	3824.54	5211.82	5833.54	6764.67	6689.44	5702.5
TGME49_003600_41_3095	TGME49_203600	CST2_GRA47	2411.03	351.741	897.204	559.33	1259.79	697.565	1273.18
TGME49_003600_53_2476	TGME49_203600	CST2_GRA47	3887.93	872.98	1681.42	1737.14	1123.28	1541.33	1977.38
TGME49_003790_21_903	TGME49_203790	203790	16077.6	19949.8	20939.2	20933.4	27021.2	19228.3	23145.5
TGME49_003790_38_1806	TGME49_203790	203790	5750.09	7183.92	7140.29	7762.66	7150.1	5663.53	5703.78
TGME49_003790_69_903	TGME49_203790	203790	8684	7134.22	8504.76	9737.43	11237.3	9732.45	9755.49
TGME49_003790_86_1806	TGME49_203790	203790	3407.86	4377.64	3088.98	2330.2	3982.79	2173.23	2966.07
TGME49_003790_92_1806	TGME49_203790	203790	1828.53	2523.36	2648.52	2860.47	2523.15	2649.01	3057.92
TGME49_003930_19_1422	TGME49_203930	203930	657.416	382.327	587.922	617.443	241.787	648.004	856.013
TGME49_003930_2_948	TGME49_203930	203930	4377.16	2827.94	3575.41	3655.88	2338.46	1654.08	3343.68
TGME49_003930_42_948	TGME49_203930	203930	2418.68	4629.98	4134.61	4716.95	5625.33	3900.42	5860.69
TGME49_003990_2_2550	TGME49_203990	ROP12	17817.5	25763.7	25366.8	27163.3	26234.3	29553	24258
TGME49_003990_37_2040	TGME49_203990	ROP12	2019.64	1993.2	1821.22	1062.11	1541.72	1739.58	1974.83
TGME49_003990_55_2040	TGME49_203990	ROP12	1412.68	118.521	1229.47	838.996	1597.93	779.34	1046.1
TGME49_003990_6_2550	TGME49_203990	ROP12	3238.15	1895.07	2142.95	1656.2	2010.13	2584.58	2495.32
TGME49_003990_63_2040	TGME49_203990	ROP12	13336.4	10765	10996.2	11450.2	9170.05	10163.6	9543.72
TGME49_004320_10_1720	TGME49_204320	204320	2444.67	1624.89	1245.74	1267.57	1425.74	1234.06	1524.49
TGME49_004320_27_1720	TGME49_204320	204320	6537.46	8030.14	10339.4	8901.55	7279.47	10772	11155
TGME49_004320_35_1290	TGME49_204320	204320	8927.09	12079	11721.1	9018.81	11030.3	10541.5	10603.8
TGME49_004320_38_1290	TGME49_204320	204320	3527.11	4804.57	4077.15	6503.38	4612.68	6207.46	5180.73
TGME49_004320_7_1720	TGME49_204320	204320	2114.43	1781.64	2772.04	2100.86	1707.67	2461.92	2659.89
TGME49_004340_23_3556	TGME49_204340	GRA54	12321.2	13292.2	13999.1	17301.4	14972	13535	14612.2
TGME49_004340_30_3556	TGME49_204340	GRA54	7615.32	8983.41	7068.47	9669.98	9013.02	8082.09	6933.58
TGME49_004340_77_4445	TGME49_204340	GRA54	3702.93	4386.56	4953.29	4096.39	3360.03	4585.59	4190.77
TGME49_004340_92_4445	TGME49_204340	GRA54	7888.99	8336	7122.09	6235.65	7468.62	10392.8	10087.2
TGME49_004340_95_4445	TGME49_204340	GRA54	15197	17288.8	17910.6	15568.9	18084	19469.9	15739.9
TGME49_005250_10_2660	TGME49_205250	ROP18	7742.22	9202.61	7613.3	10064.3	7343.71	7903.67	5226.66
TGME49_005250_2_2660	TGME49_205250	ROP18	12821.1	9237.02	11746	12684.6	10957.1	11680.2	9385.53
TGME49_005250_28_2660	TGME49_205250	ROP18	5840.3	3467.7	3570.62	3495.56	2401.81	3604.29	3722.57
TGME49_005250_35_2660	TGME49_205250	ROP18	2452.31	2658.45	2100.82	2116.43	1472.13	894.568	646.794
TGME49_005250_42_2128	TGME49_205250	ROP18	3461.37	3530.15	4540.6	4009.23	3087.02	2320.67	2399.64
TGME49_005360_18_6288	TGME49_205360	205360	2906.39	3314.77	3339.86	3677.16	2933.56	4439.39	3282.45
TGME49_005360_28_4192	TGME49_205360	205360	1755.15	2328.37	2674.38	1536.86	1357.93	1979.94	2578.25
TGME49_005360_31_5764	TGME49_205360	205360	522.875	258.708	173.313	72.6403	279.259	50.7996	100.782
TGME49_005360_46_6288	TGME49_205360	205360	1917.21	1753.61	2259.77	2195.81	2283.14	1834.98	2219.77
TGME49_005360_9_6288	TGME49_205360	205360	16019.5	17844.5	17128.3	16971.9	20344.9	18586.4	17439.2
TGME49_007610_15_958	TGME49_207610	ROP36	10358.1	11431.6	13051.1	12317.2	14835.5	15882.9	13337.7
TGME49_007610_22_958	TGME49_207610	ROP36	1253.68	1102.38	468.231	803.713	1109.01	685.175	678.687
TGME49_007610_37_958	TGME49_207610	ROP36	3701.4	4420.97	4182.48	3486.74	7082.29	4376.2	4169.08
TGME49_007610_46_479	TGME49_207610	ROP36	4164.65	4594.29	4514.74	4118.71	3641.07	3672.44	2597.38
TGME49_007610_47_958	TGME49_207610	ROP36	905.093	731.519	465.359	810.458	545.135	874.744	792.227
TGME49_007700_0_1416	TGME49_207700	ROP22	1509	686.914	610.903	1277.95	1057.26	727.301	1067.78
TGME49_007700_24_1416	TGME49_207700	ROP22	2531.81	1710.28	2547.98	2564.2	2577.57	3047.97	1624
TGME49_007700_35_1416	TGME49_207700	ROP22	900.507	1749.78	1245.74	2464.58	1590.8	1651.61	1882.97
TGME49_007700_5_1888	TGME49_207700	ROP22	3739.62	4047.57	3665.42	3409.43	4139.81	3897.94	3013.27
TGME49_007700_52_1416	TGME49_207700	ROP22	3232.04	3558.19	3246.98	2541.89	3433.19	3080.19	2857.63
TGME49_008070_0_11223	TGME49_208070	208070	1380.57	922.682	846.455	299.382	1261.57	1084.14	279.384
TGME49_008070_17_11223	TGME49_208070	208070	1070.21	535.258	787.088	376.173	641.493	729.779	579.18
TGME49_008070_29_10836	TGME49_208070	208070	2103.73	324.978	982.424	611.216	800.305	977.582	517.945
TGME49_008070_44_10449	TGME49_208070	208070	1116.08	43.3304	77.5598	209.1	876.142	224.261	130.124
TGME49_008370_15_3081	TGME49_208370	GRA46	1979.89	1176.29	1218.93	763.242	1382.02	1211.76	1033.34
TGME49_008370_51_1027	TGME49_208370	GRA46	4071.39	2940.09	4983.93	4700.35	2879.13	3674.91	3024.75
TGME49_008370_58_1027	TGME49_208370	GRA46	5476.43	2940.09	3549.56	4564.41	1950.35	3345.34	2468.53
TGME49_008370_75_2054	TGME49_208370	GRA46	1038.11	815.631	419.397	169.667	334.576	407.636	933.833
TGME49_008450_20_3260	TGME49_208450	PI-2	1996.71	2752.75	2669.59	3406.31	3014.75	4518.68	3484.01
TGME49_008450_26_2608	TGME49_208450	PI-2	567.212	484.281	984.339	601.877	1178.6	530.298	598.316
TGME49_008450_28_3260	TGME49_208450	PI-2	8985.19	10032.3	10655.4	11455.4	10149.7	12662.7	12569.7
TGME49_008450_34_2608	TGME49_208450	PI-2	521.346	563.295	493.127	318.58	1314.21	288.69	130.124
TGME49_008730_0_2936	TGME49_208730	MCP4	336.352	30.5861	46.9189	164.997	483.573	241.608	159.466
TGME49_008730_17_3670	TGME49_208730	MCP4	16618.9	18289.2	17473	20304	21548.4	18063.6	22105.8
TGME49_008730_27_2936	TGME49_208730	MCP4	2388.1	2248.08	4571.24	2445.38	3906.06	3591.9	4165.25
TGME49_008730_72_3670	TGME49_208730	MCP4	21590.8	31901.3	30157.3	29899.8	29374.8	28934.7	34548
TGME49_008730_85_2936	TGME49_208730	MCP4	17082.1	18597.7	20665.4	21411.3	19045.8	17731.5	17505.5
TGME49_008740_17_2552	TGME49_208740	MCP3	3813.01	4433.72	4700.5	3790.27	6065.19	3870.68	6471.77
TGME49_008740_21_2552	TGME49_208740	MCP3	502.999	669.072	671.227	485.652	1059.04	878.461	858.565
TGME49_008740_35_2552	TGME49_208740	MCP3	4045.4	4558.61	3440.4	4564.41	3567.91	4760.29	5622.13
TGME49_008740_6_3190	TGME49_208740	MCP3	2002.82	2453.26	3829.15	2148.08	3370.74	2422.27	3069.4
TGME49_008830_29_1767	TGME49_208830	GRA16	2843.7	3300.75	2204.23	2286.61	3623.23	2632.9	2568.04
TGME49_008830_59_1178	TGME49_208830	GRA16	1450.9	1014.44	551.536	739.893	1323.13	650.482	636.588
TGME49_008830_59_1767	TGME49_208830	GRA16	13255.3	14318.1	13948.3	12491	11834.2	14562.1	12511.1
TGME49_008830_69_1767	TGME49_208830	GRA16	6239.33	8323.25	9230.57	6939.74	7706.84	6371.01	8660.92
TGME49_009170_1_1143	TGME49_209170	209170	5641.54	4902.7	4926.48	5505.1	4851.79	7426.65	4359.16
TGME49_009170_11_1524	TGME49_209170	209170	6283.67	6514.85	6977.51	6373.67	5218.49	6675.81	7151.73
TGME49_009170_20_1524	TGME49_209170	209170	4702.82	5047.99	6076.47	4285.78	3674.09	6333.84	4892.42
TGME49_009170_24_1143	TGME49_209170	209170	10188.4	12012.7	10489.7	11604.8	11452.3	12066.8	13096.6
TGME49_009170_43_1143	TGME49_209170	209170	12922	15145.2	18292.6	17955.1	18433.8	19744.9	19648.8
TGME49_009980_56_1940	TGME49_209985;TGME49_210095;TGME49_321700;TGME49_321710	ROP42/ROP43	6685.76	6288	5994.12	6647.63	7738.95	5587.95	7358.4
TGME49_009980_75_1940	TGME49_209985;TGME49_210095;TGME49_321700;TGME49_321710	ROP42/ROP43	1579.33	1503.82	965.188	1936.9	1136.66	1737.1	1533.42
TGME49_009980_8_2425	TGME49_209985;TGME49_210095;TGME49_321700;TGME49_321710	ROP42/ROP43	1776.55	1180.12	1702.48	1928.08	1878.98	1827.55	991.24
TGME49_010090_10_1828	TGME49_209985;TGME49_210095;TGME49_321700;TGME49_321710	ROP42/ROP43	5626.25	6079	5619.73	5505.1	6075	5481.4	5521.35
TGME49_010090_25_1371	TGME49_209985;TGME49_210095;TGME49_321700;TGME49_321710	ROP42/ROP43	12689.7	14141	15089.7	16129.3	17008	16083.6	15270.5
TGME49_010090_57_1371	TGME49_209985;TGME49_210095;TGME49_321700;TGME49_321710	ROP42/ROP43	4711.99	2119.36	5081.6	2782.64	4671.57	2387.58	3074.5
TGME49_010110_25_2040	TGME49_209985;TGME49_210095;TGME49_321700;TGME49_321710	ROP42/ROP43	3294.72	4642.72	3346.56	4203.28	4246.88	4961.01	4030.02
TGME49_010110_45_2040	TGME49_209985;TGME49_210095;TGME49_321700;TGME49_321710	ROP42/ROP43	704.811	7.64654	313.112	282.26	3.56881	587.293	250.043
TGME49_010110_47_2550	TGME49_209985;TGME49_210095;TGME49_321700;TGME49_321710	ROP42/ROP43	793.485	704.756	473.019	590.462	614.727	551.361	369.961
TGME49_010110_9_2550	TGME49_209985;TGME49_210095;TGME49_321700;TGME49_321710	ROP42/ROP43	13821	13721.7	18014	16855.1	13562.4	14853.3	16030.8
TGME49_010370_10_2750	TGME49_210370	ROP54	11342.7	11601.1	11852.3	11079.7	14632.1	13101.3	12105.4
TGME49_010370_31_2200	TGME49_210370	ROP54	525.933	864.059	1494.7	470.087	440.747	1030.86	649.345
TGME49_010370_44_2200	TGME49_210370	ROP54	658.945	502.123	228.849	589.424	118.663	1125.02	62.5107
TGME49_010370_5_2750	TGME49_210370	ROP54	3809.95	4001.69	4705.29	4028.94	4660.86	5338.91	6208.97
TGME49_010370_52_2200	TGME49_210370	ROP54	21584.6	20581.9	21132.6	22949.2	22347	20477.2	19991.9
TGME49_010820_10_3605	TGME49_210820	210820	483.124	2.54885	12.4479	90.2815	0.892201	47.0825	336.792
TGME49_010820_25_3605	TGME49_210820	210820	305.775	240.866	150.332	45.1408	432.718	7.43408	109.713
TGME49_010820_33_3605	TGME49_210820	210820	3602.03	4237.46	1915.06	2028.74	2297.42	2079.07	2721.13
TGME49_010820_46_3605	TGME49_210820	210820	1440.2	657.602	916.354	321.174	290.858	225.501	658.276
TGME49_010820_61_2884	TGME49_210820	210820	325.65	2.54885	349.498	8.82061	193.608	189.569	183.705
TGME49_011260_35_1806	TGME49_211260	ROP26	2279.55	2516.98	2450.31	1653.6	2702.48	1413.71	2167.46
TGME49_011260_39_1806	TGME49_211260	ROP26	2568.51	4610.86	4742.64	5073.41	4150.52	3827.31	3954.76
TGME49_011260_4_2408	TGME49_211260	ROP26	1325.53	2336.02	2260.72	2743.21	2419.65	2793.98	1877.87
TGME49_011260_54_1806	TGME49_211260	ROP26	1649.65	1571.36	1800.15	1913.55	1804.03	1537.62	1807.71
TGME49_011260_58_1806	TGME49_211260	ROP26	1357.64	648.681	556.324	943.805	933.243	674.023	1298.69
TGME49_011290_13_2468	TGME49_211290	ROP15	2063.98	1529.31	2115.18	1356.82	1164.32	2245.09	1280.83
TGME49_011290_16_2468	TGME49_211290	ROP15	17458.2	16280.7	17622.3	15904.1	16073	17587.8	15628.9
TGME49_011290_34_2468	TGME49_211290	ROP15	336.352	11.4698	262.363	487.728	847.591	447.284	117.367
TGME49_011290_41_2468	TGME49_211290	ROP15	860.756	318.606	363.861	344.523	243.571	324.622	312.553
TGME49_011290_45_2468	TGME49_211290	ROP15	3751.86	5271.01	5282.68	4166.44	4660.86	6284.28	7130.04
TGME49_011460_10_1689	TGME49_211460	MYR4	177.349	198.81	86.1775	181.601	424.688	643.048	553.666
TGME49_011460_14_1689	TGME49_211460	MYR4	4828.18	4122.76	5596.75	6295.32	7414.19	7754.99	6318.68
TGME49_011460_58_1126	TGME49_211460	MYR4	331.766	539.081	91.9227	196.129	266.768	292.407	146.709
TGME49_011460_6_563	TGME49_211460	MYR4	1733.74	1525.48	2036.66	1900.06	2168.94	1220.43	1053.75
TGME49_011460_64_1126	TGME49_211460	MYR4	1834.65	3401.43	4275.36	2972.55	3860.56	4522.4	3781.26
TGME49_012300_11_3668	TGME49_212300	GRA32	2615.9	3711.12	2885.03	3100.7	1339.19	2422.27	2625.45
TGME49_012300_12_2882	TGME49_212300	GRA32	3222.87	2518.26	2965.46	1904.73	2830.96	3803.77	2835.94
TGME49_012300_13_2882	TGME49_212300	GRA32	819.476	344.094	372.478	570.745	599.559	95.4041	463.089
TGME49_012300_8_2358	TGME49_212300	GRA32	2854.41	4329.21	3071.75	3611.78	5697.6	3875.64	4576.04
TGME49_012410_23_930	TGME49_212410	GRA11A	8905.69	10966.4	12132.8	9508.62	10429.8	9908.39	14182.3
TGME49_012410_30_1395	TGME49_212410	GRA11A	2955.31	3197.53	3294.85	3704.66	3429.62	3643.94	2908.66
TGME49_012410_40_930	TGME49_212410	GRA11A	21702.4	25633.7	25350.5	25127.8	24683.6	23149.7	24823.1
TGME49_012410_49_465	TGME49_212410	GRA11A	1247.56	1197.96	1653.65	596.688	1018.89	1370.35	474.571
TGME49_012410_9_1395	TGME49_212410	GRA11A	6913.57	6888.25	5509.62	6524.66	5700.27	4749.14	5090.15
TGME49_013070_103_3624	TGME49_213069	213069	2602.14	1636.36	914.439	1456.96	673.612	1303.44	1922.52
TGME49_013070_104_3624	TGME49_213069	213069	1840.76	1696.26	1724.51	2470.29	3007.61	1751.97	2477.46
TGME49_013070_18_5436	TGME49_213069	213069	1830.06	797.789	916.354	1018	1185.74	869.788	1273.18
TGME49_013070_74_3624	TGME49_213069	213069	2718.34	1975.36	2300.94	1623.51	2011.02	2167.04	2233.8
TGME49_013070_83_3624	TGME49_213069	213069	1252.15	1045.03	495.999	707.205	157.92	284.973	251.318
TGME49_013070_84_3624	TGME49_213069	213069	1018.23	389.973	639.629	236.081	121.339	152.399	244.94
TGME49_013070_93_3624	TGME49_213069	213069	1038.11	95.5817	251.83	253.203	334.576	453.479	449.056
TGME49_014080_12_794	TGME49_214080	Toxofilin	6419.74	8715.78	7793.32	7449.78	9306.55	6838.12	8340.71
TGME49_014080_18_794	TGME49_214080	Toxofilin	4594.27	3562.01	7012.93	6274.05	5463.84	5008.09	6970.58
TGME49_014080_30_794	TGME49_214080	Toxofilin	7916.51	9341.52	10724.3	10748.7	8156.51	10807.9	9875.41
TGME49_014080_37_794	TGME49_214080	Toxofilin	1304.13	2293.96	1429.59	2791.98	1692.51	1869.67	2113.88
TGME49_014410_2_1346	TGME49_214410	214410	605.434	704.756	328.432	978.05	1086.7	1224.15	1493.88
TGME49_014410_31_1346	TGME49_214410	214410	1576.27	1721.75	1825.05	2009.02	1850.43	1348.05	2849.98
TGME49_014410_51_1346	TGME49_214410	214410	628.367	484.281	541.003	484.096	935.919	806.598	905.767
TGME49_014410_60_1346	TGME49_214410	214410	2599.09	5768.04	7088.58	5422.08	3380.55	3919	4045.33
TGME49_014410_63_673	TGME49_214410	214410	8151.95	12049.7	11486.5	11700.3	15519.8	13573.4	12083.7
TGME49_015160_6_1086	TGME49_215160	215160	58.0972	1.27442	0.957528	56.0368	103.495	1.23901	2.55146
TGME49_015160_8_1086	TGME49_215160	215160	886.747	740.44	1143.29	1674.36	382.754	1059.36	912.145
TGME49_015220_11_628	TGME49_215220	GRA22	521.346	665.249	11.4903	156.696	42.8257	367.987	125.021
TGME49_015220_19_628	TGME49_215220	GRA22	1609.9	855.138	545.791	422.87	1388.27	967.67	1048.65
TGME49_015220_35_1256	TGME49_215220	GRA22	11203.6	7426.06	6063.07	6880.08	6447.94	7216.02	6548.31
TGME49_015220_37_628	TGME49_215220	GRA22	2039.52	1790.56	928.802	1205.83	1621.13	1580.98	1043.55
TGME49_015220_40_1256	TGME49_215220	GRA22	438.787	154.205	184.803	86.1307	121.339	40.8875	86.7495
TGME49_015220_41_1256	TGME49_215220	GRA22	1781.14	911.212	1922.72	1106.21	1423.06	878.461	861.116
TGME49_015220_7_628	TGME49_215220	GRA22	4710.46	4208.14	3745.85	3800.65	2521.36	3373.83	2867.84
TGME49_015360_17_950	TGME49_215360	GRA62	862.285	533.983	260.448	169.148	524.614	918.109	400.579
TGME49_015360_2_950	TGME49_215360	GRA62	2300.95	1627.44	2732.78	2093.6	4172.83	2386.34	2162.36
TGME49_015360_22_950	TGME49_215360	GRA62	2336.12	1257.86	1399.91	1349.03	1881.65	1806.48	1157.09
TGME49_015360_29_950	TGME49_215360	GRA62	758.321	936.701	401.204	694.753	1277.63	511.713	826.672
TGME49_015770_37_1172	TGME49_215775	ROP8	51550.6	61901.3	69306.8	66450.8	65881.9	62516.9	69927.7
TGME49_015770_45_586	TGME49_215775	ROP8	6616.96	8012.3	8420.5	9826.16	7323.19	10962.8	8419.8
TGME49_015770_49_1172	TGME49_215775	ROP8	3106.67	3852.58	2793.11	4036.21	3750.81	3899.18	3620.52
TGME49_015770_52_586	TGME49_215775	ROP8	9419.39	9326.23	7486.91	11428.9	9593.84	10329.7	9812.9
TGME49_015770_57_1172	TGME49_215775	ROP8	71575.7	73766.1	75601.6	73294.6	73513.8	74437.5	69633
TGME49_015780_18_2148	TGME49_215775	ROP8	1742.92	2132.11	3586.9	3423.43	2165.37	2468.12	2467.26
TGME49_015780_26_2148	TGME49_215775	ROP8	3563.8	3047.14	3813.83	3659.52	2613.26	3839.7	3996.86
TGME49_015780_36_1432	TGME49_215775	ROP8	7791.14	9030.56	9826.15	6546.45	8532.12	9225.7	10283.6
TGME49_015910_23_2016	TGME49_215910	215910	7488.42	12257.4	10456.2	11083.4	12256.2	12094	12355.4
TGME49_015910_23_4032	TGME49_215910	215910	26348.6	30907.3	33854.4	33087.7	36327.8	34006	28955.2
TGME49_015910_50_5544	TGME49_215910	215910	5257.8	7066.67	6323.51	6568.24	8153.83	6141.79	6479.42
TGME49_015910_54_1512	TGME49_215910	215910	11896.2	19943.4	18076.2	18184.5	18314.2	17607.6	15477.1
TGME49_015910_75_5544	TGME49_215910	215910	602.376	768.477	895.289	856.637	882.387	827.661	770.54
TGME49_017400_20_2349	TGME49_217400	217400	3389.51	2974.5	3044.94	3755.5	5238.11	3339.14	2778.54
TGME49_017400_28_2349	TGME49_217400	217400	2865.11	2402.29	3098.56	3095.52	3036.16	2138.54	3533.77
TGME49_017400_34_2349	TGME49_217400	217400	11055.3	13329.2	14284.4	15348.4	14605.3	16191.4	14062.3
TGME49_017400_37_783	TGME49_217400	217400	4971.9	5859.8	4182.48	6554.75	8590.12	4668.6	7113.46
TGME49_017400_79_783	TGME49_217400	217400	7697.88	8242.97	5276.94	6525.69	4865.17	5167.93	5692.3
TGME49_017430_15_2800	TGME49_217430	PI-1	739.975	2287.59	795.706	1267.57	1244.62	816.51	968.277
TGME49_017430_19_1680	TGME49_217430	PI-1	3305.42	4043.74	3113.88	3159.33	3240.48	3926.43	2827.01
TGME49_017430_2_2800	TGME49_217430	PI-1	4799.13	8989.78	8527.74	7831.14	8902.39	5597.86	6081.39
TGME49_017430_32_1680	TGME49_217430	PI-1	1004.47	768.477	605.158	996.729	1862.92	757.037	558.769
TGME49_017430_8_2800	TGME49_217430	PI-1	1568.62	4199.22	2519.26	2747.88	2597.2	3594.38	3092.36
TGME49_017530_10_1522	TGME49_217530	GRA63	2450.78	1929.48	2557.56	1507.29	1743.36	2264.92	1839.6
TGME49_017530_13_1522	TGME49_217530	GRA63	19439.6	20378	17750.7	17057	13516	15813.5	17179
TGME49_017530_23_1522	TGME49_217530	GRA63	15224.5	18935.4	18012.1	21364	21069.3	19984.1	21957.8
TGME49_017530_59_761	TGME49_217530	GRA63	1135.95	1004.25	1180.63	1195.45	1517.63	1260.08	893.009
TGME49_017530_64_1522	TGME49_217530	GRA63	2007.41	2928.62	2274.13	2613.49	2523.15	3751.73	2848.7
TGME49_017680_14_13108	TGME49_217680	GRA57	27597.7	37530.5	32033.1	34243.7	28505.8	24994.6	22595.7
TGME49_017680_19_13108	TGME49_217680	GRA57	386.805	56.0746	360.988	473.2	388.108	591.01	677.411
TGME49_017680_2_13108	TGME49_217680	GRA57	1154.3	818.179	952.74	834.326	745.88	738.452	942.763
TGME49_017680_4_13108	TGME49_217680	GRA57	765.966	551.825	880.926	676.593	763.724	635.614	427.369
TGME49_017680_40_12656	TGME49_217680	GRA57	214.042	848.765	369.606	298.344	158.812	117.706	728.441
TGME49_018270_24_842	TGME49_218270	ROP48	7080.21	7891.23	4616.24	5639.48	5975.96	5866.73	5981.89
TGME49_018270_27_842	TGME49_218270	ROP48	4791.49	3200.08	2829.49	3544.33	2962.11	3785.19	3661.34
TGME49_018270_3_1263	TGME49_218270	ROP48	16713.6	21426.9	22408.1	23832.8	25655.3	25902.8	23837
TGME49_018270_33_842	TGME49_218270	ROP48	3712.1	2621.49	2828.54	3092.4	1814.74	2967.44	2459.6
TGME49_018270_9_1263	TGME49_218270	ROP48	10975.8	12652.5	14159.9	15163.7	15987.4	13434.6	13321.1
TGME49_019810_21_4132	TGME49_219810	GRA40	3796.19	3592.6	3276.66	2226.94	3543.82	2789.02	3930.52
TGME49_019810_47_6198	TGME49_219810	GRA40	16340.6	20361.5	19824.7	24784.4	29855.7	24699.7	25811.8
TGME49_019810_58_6198	TGME49_219810	GRA40	6150.66	4981.72	5781.55	5796.7	6687.94	4415.85	4627.06
TGME49_019810_76_5165	TGME49_219810	GRA40	6164.42	6702.19	5801.66	6710.93	7565.87	3919	5050.61
TGME49_019810_84_4132	TGME49_219810	GRA40	3274.85	2506.79	3477.74	3413.58	3505.46	3163.2	4047.88
TGME49_020240_25_2650	TGME49_220240	GRA31	3369.64	2641.88	2843.86	3162.97	2704.26	2724.59	2523.39
TGME49_020240_35_2650	TGME49_220240	GRA31	7005.3	7195.39	7404.56	7523.98	7335.68	6442.87	7044.57
TGME49_020240_45_2650	TGME49_220240	GRA31	10692.9	16754.8	14756.5	15135.1	13225.1	15151.9	15576.6
TGME49_020240_60_2120	TGME49_220240	GRA31	21603	26611.2	28164.7	24787.5	28306.9	25804.9	28864.6
TGME49_020240_78_2120	TGME49_220240	GRA31	10459	12809.2	11080.5	10835.9	11618.2	13572.2	10801.6
TGME49_020950_0_696	TGME49_220950	MAF1B	16805.4	15674.1	14835.9	12244	19590.1	18304	18986.7
TGME49_020950_15_696	TGME49_220950	MAF1B	11538.4	11272.3	12630.7	13695.8	12946.7	13119.9	16007.8
TGME49_020950_32_696	TGME49_220950	MAF1B	19308.1	26593.4	29072.5	25307.4	26675.9	25367.6	26186.9
TGME49_020950_44_696	TGME49_220950	MAF1B	4331.3	3635.93	3405.93	2990.19	4599.3	3521.28	2366.48
TGME49_020950_59_696	TGME49_220950	MAF1B	3453.73	2515.71	2232.95	2258.59	3547.39	4011.93	2796.4
TGME49_021210_0_1419	TGME49_221210	CYP18	1976.83	274.001	870.393	538.057	465.729	1033.34	722.062
TGME49_021210_2_1419	TGME49_221210	CYP18	683.406	187.34	155.12	438.955	480.897	8.6731	193.911
TGME49_021210_6_1419	TGME49_221210	CYP18	865.342	6.37211	140.757	239.713	2.6766	221.783	156.915
TGME49_022100_14_3165	TGME49_222100	SOS1	7086.33	5360.22	5711.65	6185.84	4584.13	7159.02	6353.12
TGME49_022100_38_3165	TGME49_222100	SOS1	3735.04	3757	2861.09	3504.38	3860.56	2927.79	2835.94
TGME49_022100_45_1899	TGME49_222100	SOS1	3998	4176.28	4072.37	4871.57	3705.31	4025.56	4775.05
TGME49_022100_63_1899	TGME49_222100	SOS1	3517.94	1121.49	869.435	1110.88	1200.01	1749.49	1394.37
TGME49_022100_66_2532	TGME49_222100	SOS1	26415.9	30444.7	33296.1	32149.6	30798.8	33608.2	34079.8
TGME49_022170_15_1392	TGME49_222170	GRA17	11810.5	14971.9	17702.8	10962.5	18116.1	17825.7	16112.4
TGME49_022170_22_1392	TGME49_222170	GRA17	9290.96	951.994	1375.97	1626.62	1193.77	1646.65	1558.94
TGME49_022170_36_1392	TGME49_222170	GRA17	1253.68	8.92096	63.1968	6.22631	0.892201	4.95606	63.7864
TGME49_022170_55_1392	TGME49_222170	GRA17	1495.24	372.131	16.278	9.33947	5.35321	85.492	45.9262
TGME49_022170_62_1392	TGME49_222170	GRA17	2504.29	356.838	596.54	425.465	120.447	324.622	455.435
TGME49_023920_12_5304	TGME49_223920	RON3	1241.45	1116.39	767.937	851.967	518.369	797.925	544.736
TGME49_023920_14_4488	TGME49_223920	RON3	3851.23	2379.35	1615.35	1779.69	1048.34	1530.18	965.726
TGME49_023920_23_5304	TGME49_223920	RON3	1970.72	379.778	615.69	911.636	1539.94	1584.7	366.134
TGME49_023920_30_3264	TGME49_223920	RON3	1132.9	1245.11	1512.89	844.703	1654.14	1329.46	1293.59
TGME49_023920_40_3264	TGME49_223920	RON3	1872.87	1037.38	1127.97	388.626	2139.5	1022.19	431.196
TGME49_025150_36_886	TGME49_225150	225150	20090.9	21381	18961.9	18820.1	17274.8	15282	16351
TGME49_025150_51_886	TGME49_225150	225150	4507.12	3853.85	3778.4	4114.55	3762.41	3905.37	3948.38
TGME49_025150_54_1772	TGME49_225150	225150	8609.09	7814.76	6708.44	7048.7	7527.5	5912.57	7371.16
TGME49_025150_75_886	TGME49_225150	225150	9128.9	8102.78	7447.65	6119.43	9733.03	7862.78	8326.68
TGME49_025150_80_886	TGME49_225150	225150	5245.57	5407.38	3822.45	3465.98	4016.69	3362.68	4597.72
TGME49_025160_14_1434	TGME49_225160	225160	3728.92	1449.02	3014.3	2970.47	3132.52	2717.16	2869.11
TGME49_025160_30_1434	TGME49_225160	225160	16068.5	15038.2	18198.8	13710.3	15233.4	16330.2	16504.1
TGME49_025160_34_1434	TGME49_225160	225160	4355.76	5109.16	4148.97	4463.23	4928.52	4558.33	4903.9
TGME49_025160_44_1434	TGME49_225160	225160	8188.65	11541.2	13072.2	11841.4	13412.5	14443.2	12799.4
TGME49_025160_6_1434	TGME49_225160	225160	3389.51	3883.17	3168.46	3928.8	3395.72	3301.97	3388.33
TGME49_025200_33_10881	TGME49_225200	225200	2184.76	1979.18	946.995	2074.92	2667.68	1929.14	1427.54
TGME49_025200_40_10881	TGME49_225200	225200	3516.41	4499.99	4545.38	5260.72	2737.27	3568.36	3495.49
TGME49_025200_46_11718	TGME49_225200	225200	19644.5	18152.9	18598.1	22032.3	18719.3	22017.3	19036.4
TGME49_025200_51_1674	TGME49_225200	225200	1495.24	2188.18	1487.04	858.193	1149.16	1770.55	1817.91
TGME49_025200_82_837	TGME49_225200	225200	3816.07	6266.34	3424.12	3609.19	5285.4	4995.7	7281.85
TGME49_025320_28_1246	TGME49_225320	225320	4135.6	5740	6166.48	7109.93	5297	5526	7551.03
TGME49_025320_30_1246	TGME49_225320	225320	7095.5	5970.67	6803.24	5833.54	8571.38	8529.37	7279.3
TGME49_025320_4_1869	TGME49_225320	225320	1395.86	1157.18	854.115	851.448	1461.43	1364.15	1694.17
TGME49_025320_58_623	TGME49_225320	225320	6303.55	5287.58	6356.07	5120.62	3301.15	6435.44	5572.38
TGME49_025320_6_1246	TGME49_225320	225320	16519.5	13329.2	13538.5	14336.1	13712.2	17283	16296.1
TGME49_025330_16_768	TGME49_225330	225330	11888.5	15591.3	15071.5	15710	14726.7	16348.8	18652.4
TGME49_025330_19_768	TGME49_225330	225330	12435.9	13645.2	13067.4	11315.8	10942	12392.6	14130
TGME49_025330_58_768	TGME49_225330	225330	2966.01	2030.16	2752.89	2062.47	3585.76	2663.88	2833.39
TGME49_025330_66_768	TGME49_225330	225330	17485.7	23212.3	22266.4	18128.4	21820.6	21229.3	21054.6
TGME49_025330_71_768	TGME49_225330	225330	21382.8	18403.9	18332.8	17150.4	16829.6	16452.9	19095.1
TGME49_025860_28_5208	TGME49_225860	225860	1319.42	2162.7	1715.89	1721.06	2102.92	1227.86	2013.1
TGME49_025860_7_5208	TGME49_225860	225860	2053.28	2290.14	1697.7	1352.15	1747.82	1941.53	1574.25
TGME49_025860_78_4340	TGME49_225860	225860	2470.66	4125.31	2389.99	3064.38	2938.02	2409.88	2658.62
TGME49_025860_87_4340	TGME49_225860	225860	423.498	165.675	9.57528	88.2061	107.064	83.0139	264.076
TGME49_025860_94_4340	TGME49_225860	225860	1583.91	1932.02	1532.04	1762.57	724.468	812.793	1446.68
TGME49_026380_19_1138	TGME49_226380	GRA35	15935.4	16141.8	15275.4	17415	15551.1	14222.6	13495.9
TGME49_026380_49_569	TGME49_226380	GRA35	2137.37	2274.84	1858.56	2114.35	2170.73	2403.69	1752.85
TGME49_026380_55_569	TGME49_226380	GRA35	7687.18	6289.28	6122.43	7598.18	7014.49	6822.01	6422.01
TGME49_026380_62_569	TGME49_226380	GRA35	5224.16	5477.47	5821.77	6679.8	5600.35	5995.59	7027.98
TGME49_026380_9_1138	TGME49_226380	GRA35	7072.57	8310.51	10416	10340.3	11618.2	12410	12986.9
TGME49_026690_10_562	TGME49_226690	226690	5150.78	5054.36	5465.57	7347.05	6729.88	4814.81	7030.54
TGME49_026690_14_843	TGME49_226690	226690	798.072	447.322	126.394	109.479	344.39	255.237	67.6136
TGME49_026690_24_843	TGME49_226690	226690	512.173	262.531	366.733	465.936	326.546	768.189	142.882
TGME49_026690_25_1124	TGME49_226690	226690	7863	6353	4528.15	4327.29	4456.55	5581.76	5222.83
TGME49_026690_4_562	TGME49_226690	226690	2466.07	2551.39	3511.25	1975.3	4337.88	3247.46	3856.53
TGME49_027010_11_872	TGME49_227010	ROP30	11073.6	13126.6	11839.8	15825.2	13663.2	15990.7	11342.5
TGME49_027010_2_872	TGME49_227010	ROP30	3554.63	2803.73	2437.87	3227.31	3633.04	3241.26	4616.86
TGME49_027010_25_436	TGME49_227010	ROP30	15241.3	18662.6	16819	16977.1	15727.7	16018	13415.6
TGME49_027010_32_436	TGME49_227010	ROP30	6477.84	6939.23	8674.24	9324.94	6309.65	5787.43	8301.16
TGME49_027010_6_872	TGME49_227010	ROP30	13559.6	14732.3	12364.6	14141	14147.6	12439.7	13152.8
TGME49_027280_19_2260	TGME49_227280	GRA3	32950.3	67530.4	71900.8	65045.8	76845.3	76550	72536.6
TGME49_027280_4_2260	TGME49_227280	GRA3	44456.6	79205.4	83280	80341.2	89663.6	84806.8	88558.5
TGME49_027280_45_1808	TGME49_227280	GRA3	13536.6	25939.6	29008.3	26865	29088.4	32232.9	30705.5
TGME49_027280_50_1808	TGME49_227280	GRA3	37579.7	71137	70897.3	64524.3	83782.2	78570.8	73841.7
TGME49_027280_8_2260	TGME49_227280	GRA3	30725.8	66987.5	70763.2	64414.3	74265.1	65327	65233.1
TGME49_027620_0_1612	TGME49_227620	GRA2	44791.4	67591.6	75233	76088.7	67476.3	63773.3	66956.6
TGME49_027620_4_1209	TGME49_227620	GRA2	45650.6	48258.6	50768.1	48746.8	47933.5	47534.8	45852.2
TGME49_027620_8_1209	TGME49_227620	GRA2	6265.32	6387.41	7747.36	9308.86	9056.74	5985.68	6073.74
TGME49_027810_19_968	TGME49_227810	ROP11	8118.32	7661.83	6899.95	6592.11	7166.16	7248.23	7931.2
TGME49_027810_24_968	TGME49_227810	ROP11	5656.83	4385.29	3635.73	4572.71	3525.09	4187.87	3628.17
TGME49_027810_32_968	TGME49_227810	ROP11	1499.82	1008.07	788.045	1395.21	841.346	1022.19	821.569
TGME49_027810_44_968	TGME49_227810	ROP11	2872.75	3290.56	1699.61	1708.09	2523.15	2497.85	2675.2
TGME49_027810_6_1452	TGME49_227810	ROP11	322.592	234.494	90.0076	21.2732	820.825	519.147	163.293
TGME49_028170_10_7128	TGME49_228170	GRA44	1103.85	1976.63	633.883	1090.12	1787.97	1059.36	967.002
TGME49_028170_13_7128	TGME49_228170	GRA44	2352.94	2539.92	2322.96	1750.11	1266.93	1333.18	2251.66
TGME49_028170_24_6072	TGME49_228170	GRA44	264.495	3.82327	1.91506	3.63202	178.44	47.0825	6.37864
TGME49_028760_2_1737	TGME49_228760	228760	278.255	398.894	218.316	3.11316	66.0229	4.95606	7.65437
TGME49_028760_32_1737	TGME49_228760	228760	5193.58	7311.36	6749.61	5790.47	6086.6	5011.81	6548.31
TGME49_028760_59_1737	TGME49_228760	228760	2996.59	4853	4363.45	4437.8	2591.85	2427.23	2616.52
TGME49_029010_15_2799	TGME49_229010	RON4	16036.4	23835.5	21331.8	20512.6	23481.8	19587.6	24376.6
TGME49_029010_20_2799	TGME49_229010	RON4	48.924	163.126	21.0656	91.8381	67.8073	61.9507	10.2058
TGME49_029010_26_3732	TGME49_229010	RON4	2222.98	562.02	404.077	671.923	661.121	235.413	447.78
TGME49_029010_27_2799	TGME49_229010	RON4	131.483	192.438	45.9613	12.9715	321.193	101.599	466.916
TGME49_029010_5_2799	TGME49_229010	RON4	7190.29	7557.33	8134.2	6979.7	4619.82	7930.93	8734.91
TGME49_029500_1_1086	TGME49_229500	229500	1596.14	491.927	1271.6	1663.98	643.277	757.037	1094.57
TGME49_029500_28_1086	TGME49_229500	229500	2467.6	1832.62	1493.74	1734.03	2002.1	931.738	1958.24
TGME49_029500_35_1086	TGME49_229500	229500	7957.79	4803.3	5007.87	3568.71	3752.6	3832.27	4730.4
TGME49_029500_4_1086	TGME49_229500	229500	4346.59	2932.45	3528.49	2253.93	2605.23	1956.4	3064.3
TGME49_029500_45_1086	TGME49_229500	229500	4097.38	4190.3	4157.59	5147.6	2871.1	3223.91	3273.52
TGME49_030180_105_5185	TGME49_230180	GRA24	8972.96	13711.5	13061.6	14984.7	13751.5	14202.8	13110.7
TGME49_030180_4_6222	TGME49_230180	GRA24	6803.49	7308.81	9650.92	8039.21	8922.01	6400.75	8708.12
TGME49_030180_51_5185	TGME49_230180	GRA24	4679.88	7197.94	8481.78	6956.87	5937.6	7699.23	7244.86
TGME49_030180_89_5185	TGME49_230180	GRA24	19769.9	39628.2	31258.5	33005.7	30797.9	29139.1	29886.5
TGME49_030180_96_4148	TGME49_230180	GRA24	7752.92	7841.52	8115.05	6276.12	7772.86	6885.2	7040.74
TGME49_030350_14_4155	TGME49_230350	RON11	1512.06	677.993	780.385	870.646	891.309	1167.15	947.866
TGME49_030350_20_3324	TGME49_230350	RON11	1481.48	1905.26	1997.4	2212.94	1936.08	1374.07	2238.9
TGME49_030350_24_3324	TGME49_230350	RON11	1313.3	706.03	161.822	200.799	651.307	359.314	367.41
TGME49_031960_25_6846	TGME49_231960	GRA28	2114.43	2277.39	2744.27	2697.03	2513.33	2587.06	2069.23
TGME49_031960_40_6846	TGME49_231960	GRA28	1833.12	1400.59	1321.39	514.19	1162.54	1153.52	1506.63
TGME49_031960_46_6846	TGME49_231960	GRA28	9630.37	13926.9	14248	14615.8	13636.4	13544.9	15475.9
TGME49_031960_51_6846	TGME49_231960	GRA28	12688.1	13752.3	16020.4	16194.1	16225.6	15972.1	16086.9
TGME49_031960_63_6846	TGME49_231960	GRA28	9161.01	12419.2	11930.8	12545.5	8465.21	8842.84	11009.5
TGME49_032000_11_1442	TGME49_232000	GRA30	5172.18	6358.09	6759.19	5583.96	8209.15	6737.76	8220.79
TGME49_032000_11_2163	TGME49_232000	GRA30	10387.2	14135.9	14186.7	11680.6	14929.2	16107.2	16028.2
TGME49_032000_15_2163	TGME49_232000	GRA30	16828.3	30609.1	24292.5	22055.7	27105.1	26725.5	30623.8
TGME49_032000_69_1442	TGME49_232000	GRA30	1145.13	113.424	156.077	411.455	89.2201	302.319	200.289
TGME49_032000_75_721	TGME49_232000	GRA30	9124.32	15699.6	14678.9	13886.8	14838.2	15108.5	19120.6
TGME49_032020_47_2816	TGME49_232020	RON12	36804.6	45722.5	46523.4	50943.2	48193.2	49757.6	48730.2
TGME49_032020_7_3520	TGME49_232020	RON12	8428.68	7317.73	6572.47	7745.53	5669.94	8048.63	7205.31
TGME49_032020_73_2112	TGME49_232020	RON12	5265.44	2476.2	3108.14	3987.95	3990.82	3468	4268.59
TGME49_032020_95_2816	TGME49_232020	RON12	2151.13	1511.47	1514.81	1257.72	952.871	1504.16	1196.63
TGME49_034370_17_1233	TGME49_234370	SRS42	564.154	67.5444	52.664	129.715	237.326	112.75	121.194
TGME49_034370_19_1233	TGME49_234370	SRS42	180.407	113.424	278.641	207.025	236.433	90.448	5.10291
TGME49_034370_23_1233	TGME49_234370	SRS42	1246.03	1860.66	2227.21	1642.71	769.97	1089.09	659.551
TGME49_034370_30_1233	TGME49_234370	SRS42	1758.2	1201.78	2573.83	1967	2391.1	2789.02	1336.96
TGME49_034370_34_1233	TGME49_234370	SRS42	1174.17	1361.08	1776.21	1869.97	1336.52	2199.25	1724.78
TGME49_034540_2_3640	TGME49_234540	234540	6217.93	8506.77	7565.43	10024.9	9337.78	8052.35	9585.82
TGME49_034540_20_3640	TGME49_234540	234540	1605.32	1556.07	1623.97	993.097	1422.17	2176.95	1601.04
TGME49_034540_31_2912	TGME49_234540	234540	790.428	84.1119	681.76	638.197	782.461	553.839	308.726
TGME49_034540_5_3640	TGME49_234540	234540	1917.21	1330.5	1877.71	2122.65	1546.19	2174.47	2092.19
TGME49_034540_55_2184	TGME49_234540	234540	1220.04	1970.26	761.235	1086.49	612.05	354.358	331.689
TGME49_034950_10_1588	TGME49_234950	234950	7436.44	8724.7	9376.11	10230.9	5358.56	8820.54	6733.29
TGME49_034950_2_1588	TGME49_234950	234950	5673.65	6531.42	5000.21	5315.2	5397.82	5948.51	6184.73
TGME49_034950_21_1191	TGME49_234950	234950	495.355	419.285	241.297	594.094	723.575	175.94	187.532
TGME49_034950_24_1191	TGME49_234950	234950	8795.61	10162.2	7970.46	8662.88	10091.7	10330.9	9602.4
TGME49_034950_7_1588	TGME49_234950	234950	6402.92	7422.24	7060.81	9250.74	6466.68	8013.94	8526.96
TGME49_035130_39_1586	TGME49_235130	RASP1	8667.18	6604.06	5355.45	7138.47	6460.43	4853.22	4676.82
TGME49_035130_49_1586	TGME49_235130	RASP1	4514.76	5487.66	6519.81	7213.18	6513.07	8721.42	7321.4
TGME49_035130_53_0	TGME49_235130	RASP1	6187.35	5088.77	4688.06	3110.04	5116.78	4833.39	3379.4
TGME49_035130_56_0	TGME49_235130	RASP1	3597.44	1842.82	2342.11	2155.86	2024.4	2518.92	2170.01
TGME49_035130_66_0	TGME49_235130	RASP1	4655.42	3452.41	3530.41	4501.62	2911.25	3481.63	5331.27
TGME49_036860_16_536	TGME49_236860	236860	715.513	307.136	319.814	293.156	1305.29	392.767	293.417
TGME49_036860_18_2144	TGME49_236860	236860	4305.31	4013.16	2492.44	4561.29	5779.68	3569.6	3246.73
TGME49_036860_20_1608	TGME49_236860	236860	38.2218	212.829	186.718	376.692	227.511	7.43408	187.532
TGME49_036860_32_536	TGME49_236860	236860	9641.08	11115.5	11329.5	8481.28	9315.47	10899.6	11888.5
TGME49_036860_34_1876	TGME49_236860	236860	1395.86	1828.8	2017.51	1370.31	2493.7	1599.57	839.429
TGME49_036870_1_822	TGME49_236870	GRA42	5915.21	8295.22	8136.11	7981.1	7640.81	7928.45	8507.83
TGME49_036870_15_822	TGME49_236870	GRA42	7384.46	10200.5	8989.27	9745.22	7671.15	8546.72	9908.58
TGME49_036870_21_822	TGME49_236870	GRA42	457.133	421.834	450.038	827.581	529.968	847.485	404.406
TGME49_036870_23_822	TGME49_236870	GRA42	6344.83	7824.96	8750.85	7217.85	8351.01	7665.78	9872.86
TGME49_036890_1_1712	TGME49_236890	GRA37	5766.91	6313.49	8529.66	9069.14	6237.38	7763.66	8886.72
TGME49_036890_44_1284	TGME49_236890	GRA37	2360.58	1282.07	1763.77	954.182	2755.12	1862.24	1284.66
TGME49_036890_48_1284	TGME49_236890	GRA37	1059.51	1301.19	430.888	725.884	404.167	1182.02	1389.27
TGME49_037180_26_902	TGME49_237180	237180	859.227	169.498	311.197	12.4526	138.291	387.811	343.171
TGME49_037180_30_902	TGME49_237180	237180	229.331	1.27442	330.347	109.479	281.936	6.19507	126.297
TGME49_037180_34_902	TGME49_237180	237180	1302.6	2106.62	2116.14	1204.27	1585.44	1519.03	1634.21
TGME49_037180_36_902	TGME49_237180	237180	1174.17	1442.65	939.335	952.107	349.743	569.946	840.705
TGME49_037180_41_902	TGME49_237180	237180	15114.4	15372.1	15143.3	15833.5	20642.9	15540.9	16275.7
TGME49_037230_36_3252	TGME49_237230	MYR3	25400.7	56792.1	51832.9	53995.6	47996.9	59921.2	52151.8
TGME49_037230_67_2439	TGME49_237230	MYR3	278.255	279.099	249.915	87.1684	216.805	8.6731	132.676
TGME49_037230_75_2439	TGME49_237230	MYR3	6078.8	8109.15	7070.39	5838.21	6295.37	6684.48	5143.73
TGME49_037230_80_2439	TGME49_237230	MYR3	4475.01	7033.54	7309.77	7436.29	11071.3	7577.81	6820.04
TGME49_037500_0_698	TGME49_237500	PPM3A	23985	33756.9	29359.7	29668.4	33735.9	34308.3	31690.4
TGME49_037500_10_698	TGME49_237500	PPM3A	2308.6	1921.83	1711.1	889.844	1666.63	1843.65	1307.62
TGME49_037500_18_698	TGME49_237500	PPM3A	7332.48	4246.38	5768.15	6666.31	6400.65	5953.46	4595.17
TGME49_037500_22_1745	TGME49_237500	PPM3A	13808.8	18010.1	15311.8	15332.8	16442.4	17105.8	16990.1
TGME49_037500_9_1396	TGME49_237500	PPM3A	9639.55	9337.69	9873.07	11389	8237.7	10109.1	11262.1
TGME49_037800_18_402	TGME49_237800	GRA11B	1585.44	1573.91	577.389	1294.04	2673.04	1740.81	1222.15
TGME49_037800_2_804	TGME49_237800	GRA11B	3013.41	3122.34	4090.56	2917.55	2839.88	3129.75	3060.47
TGME49_037800_26_402	TGME49_237800	GRA11B	28385.1	31423.4	28348.6	34623.5	35753.2	35855.8	34340
TGME49_037800_34_804	TGME49_237800	GRA11B	10870.3	12378.5	15049.5	13803.2	15029.1	15708.2	16453.1
TGME49_037800_7_804	TGME49_237800	GRA11B	19876.9	22382.7	23199	23413.5	28409.5	22951.5	23128.9
TGME49_037880_28_1437	TGME49_237880	GRA13	1531.93	776.123	535.258	1006.07	1042.98	928.021	1847.25
TGME49_037880_32_1437	TGME49_237880	GRA13	113.137	47.1536	72.7721	112.074	3.56881	4.95606	118.643
TGME49_037880_38_1437	TGME49_237880	GRA13	1616.02	379.778	575.474	870.127	968.039	532.776	509.015
TGME49_037880_47_1437	TGME49_237880	GRA13	4254.86	1665.67	2842.9	2283.5	2171.62	3523.76	2158.53
TGME49_039010_13_3185	TGME49_239010	HCE1_TEEGR	13496.9	11207.3	11200.2	14036.7	12608.6	13003.4	12660.3
TGME49_039010_49_2548	TGME49_239010	HCE1_TEEGR	24530.8	25163.5	26312.9	24370.3	24896	28088.4	26091.2
TGME49_039010_62_2548	TGME49_239010	HCE1_TEEGR	15787.1	17961.7	16686.8	16928.8	19090.4	20540.4	20304.5
TGME49_039010_70_2548	TGME49_239010	HCE1_TEEGR	14631.3	18183.5	17072.7	13877.9	16494.1	17551.9	16442.9
TGME49_039010_77_2548	TGME49_239010	HCE1_TEEGR	12182.1	14318.1	13187.1	17218.3	12738	12334.4	14915.8
TGME49_039600_18_2292	TGME49_239600	ROP23	3692.23	2603.65	2335.41	3067.5	2331.32	3029.39	2178.94
TGME49_039600_4_1719	TGME49_239600	ROP23	18186	19138	19167.8	17391.6	19083.3	19104.4	19238
TGME49_039600_48_1719	TGME49_239600	ROP23	2271.91	1032.28	1743.66	2035.49	2030.65	2122.43	1413.51
TGME49_039600_64_1719	TGME49_239600	ROP23	8284.97	8985.95	8959.59	6357.58	10713.6	10322.2	9423.8
TGME49_039600_68_1719	TGME49_239600	ROP23	3002.71	2704.32	4154.71	3298.39	3432.3	4597.98	4560.73
TGME49_039740_10_2308	TGME49_239740	GRA14	3640.25	5411.2	4749.34	2547.08	3503.67	3702.17	4203.52
TGME49_039740_15_2308	TGME49_239740	GRA14	8609.09	9953.24	9850.09	10540.1	10278.2	8728.85	8418.53
TGME49_039740_18_2308	TGME49_239740	GRA14	3005.77	5156.31	4086.73	3158.82	3145.01	4319.2	4642.37
TGME49_039740_39_1731	TGME49_239740	GRA14	7430.33	5251.9	6206.7	4864.83	4883.02	4529.83	5535.38
TGME49_039740_48_1731	TGME49_239740	GRA14	4922.97	5644.42	4035.98	5437.13	4831.27	4308.05	5268.76
TGME49_040060_25_664	TGME49_240060	IST	1484.54	2226.42	2099.86	3258.44	2549.02	3140.9	2629.27
TGME49_040060_57_1328	TGME49_240060	IST	6971.66	8525.89	7353.81	8898.44	10159.5	8546.72	8581.82
TGME49_040060_59_664	TGME49_240060	IST	15094.6	14305.4	13846.8	15216.1	14309.1	15077.6	14936.2
TGME49_040060_85_1328	TGME49_240060	IST	2542.52	1781.64	3484.44	2935.71	3774.9	3835.99	2379.23
TGME49_040060_88_664	TGME49_240060	IST	16652.5	21706	20201	20373.5	22999.2	22294.8	21214.1
TGME49_040090_62_1978	TGME49_240090	ROP34_WNG2	6835.59	5783.33	7059.85	7886.14	7402.6	7292.84	7535.72
TGME49_040090_69_1978	TGME49_240090	ROP34_WNG2	856.169	930.329	650.161	394.333	836.885	161.072	446.505
TGME49_040090_73_1978	TGME49_240090	ROP34_WNG2	2828.42	3149.1	2453.19	2834.01	2474.07	3876.87	2439.19
TGME49_040090_78_1978	TGME49_240090	ROP34_WNG2	67132.8	83818.8	91329	89882.5	83724.2	90930	90953
TGME49_041000_1_912	TGME49_241000	ROP51	1403.51	941.798	560.154	877.91	1448.94	584.815	436.299
TGME49_041000_23_608	TGME49_241000	ROP51	2699.99	1796.94	1907.4	1887.09	1612.21	1567.35	2250.38
TGME49_041000_28_608	TGME49_241000	ROP51	200.282	299.489	35.4285	5.70745	132.938	9.91211	11.4815
TGME49_041000_7_912	TGME49_241000	ROP51	21.4042	2.54885	1.91506	1.03772	0.892201	63.1897	2.55146
TGME49_041610_21_910	TGME49_241610	GRA21	10595.1	13822.4	14915.4	15696.5	12905.7	16663.5	12958.8
TGME49_041610_31_910	TGME49_241610	GRA21	37827.4	57219	54230.5	50521.3	53785.5	57169.3	56266
TGME49_041610_38_1365	TGME49_241610	GRA21	5500.89	4901.43	6612.69	5871.41	7202.74	5329	5909.17
TGME49_041610_40_910	TGME49_241610	GRA21	3589.8	2756.58	2607.35	2624.39	3948.88	2590.78	2464.71
TGME49_041610_6_910	TGME49_241610	GRA21	6055.87	9225.55	7950.35	8363.49	8857.78	6333.84	8515.48
TGME49_042110_17_521	TGME49_242110	ROP38	1438.67	2181.81	1047.54	1188.71	1740.68	1180.78	2088.37
TGME49_042110_20_521	TGME49_242110	ROP38	11656.1	9328.77	10246.5	11738.7	11740.5	10288.8	11139.7
TGME49_042110_28_1042	TGME49_242110	ROP38	6332.59	9921.38	10310.7	9425.6	8284.09	9428.89	6515.14
TGME49_042110_33_521	TGME49_242110	ROP38	2267.32	2701.78	2099.86	2219.16	2033.33	1873.39	1412.23
TGME49_042110_46_521	TGME49_242110	ROP38	8989.78	13485.9	14120.7	13921.5	12659.4	13963.7	12167.9
TGME49_042120_0_834	TGME49_242118	242118	15585.3	14657.1	14205.9	14235.9	12603.2	15394.7	14164.4
TGME49_042120_1_1251	TGME49_242118	242118	12448.1	11708.1	11932.7	12167.3	11434.5	10665.4	11871.9
TGME49_042120_12_834	TGME49_242118	242118	6086.45	7079.42	6825.26	4704.5	8407.21	4475.32	7821.49
TGME49_042120_2_834	TGME49_242118	242118	2060.92	4266.77	2922.37	2710	4017.58	1863.48	3809.32
TGME49_042120_27_834	TGME49_242118	242118	2235.21	2896.76	1885.37	2087.89	2868.43	2613.08	2324.38
TGME49_042230_25_904	TGME49_242230	ROP29	16993.4	19394.2	23177	22825.1	22777	23864.6	25473.7
TGME49_042230_27_904	TGME49_242230	ROP29	2279.55	3623.18	2929.08	3445.75	2129.68	3728.19	3425.33
TGME49_042230_30_904	TGME49_242230	ROP29	19402.9	24428.1	22391.8	28225.4	26315.5	24806.3	24104.9
TGME49_042230_47_452	TGME49_242230	ROP29	11660.7	15484.2	15580.9	15111.8	15999.8	15891.6	16551.3
TGME49_042230_52_452	TGME49_242230	ROP29	13483.1	14418.8	16575.8	12812.2	22881.4	15946.1	16883
TGME49_042240_15_1386	TGME49_242240	ROP19A	7222.4	7069.22	6603.11	7830.11	8332.27	7716.58	6985.89
TGME49_042240_17_924	TGME49_242240	ROP19A	18780.7	23974.4	22677.1	23861.3	22901	20104.2	22457.9
TGME49_042240_2_1386	TGME49_242240	ROP19A	1836.18	744.263	1654.61	1066.77	1123.28	1142.37	1387.99
TGME49_042240_38_924	TGME49_242240	ROP19A	5740.92	5311.79	5647.5	5333.36	4266.51	4072.64	6027.81
TGME49_042240_6_1386	TGME49_242240	ROP19A	6185.82	8329.63	7046.45	7233.94	6492.55	6206.22	7614.82
TGME49_042820_1_2528	TGME49_242820	242820	4241.1	3084.1	1859.52	1415.45	1674.66	1667.71	1599.76
TGME49_042820_13_2528	TGME49_242820	242820	2042.58	2272.3	2139.12	2642.55	2296.53	2211.64	2579.52
TGME49_042820_3_2528	TGME49_242820	242820	160.532	392.522	61.2818	114.149	286.397	125.14	136.503
TGME49_042820_31_1896	TGME49_242820	242820	304.246	79.0142	161.822	312.872	308.702	66.9067	227.08
TGME49_043690_27_2280	TGME49_243690	243690	765.966	495.75	1159.57	1288.85	455.915	644.287	765.437
TGME49_043690_31_2280	TGME49_243690	243690	868.4	465.164	359.073	509.001	65.1307	709.955	438.85
TGME49_043690_4_2280	TGME49_243690	243690	1275.08	1879.77	833.049	1314.79	2125.22	1257.6	1477.29
TGME49_043690_50_1710	TGME49_243690	243690	2753.5	2025.06	2619.8	2231.1	1979.79	2421.03	1375.23
TGME49_043730_28_1586	TGME49_243730	ROP9	22836.8	22066.6	24290.6	24316.9	28505.8	27461.5	28879.9
TGME49_043730_34_2379	TGME49_243730	ROP9	1729.16	488.104	587.922	626.782	603.128	965.192	1196.63
TGME49_043730_37_1586	TGME49_243730	ROP9	13114.7	12240.8	11498	11669.1	12052.7	14149.5	16696.7
TGME49_043730_50_1586	TGME49_243730	ROP9	701.753	7.64654	240.339	5.70745	212.344	120.184	137.779
TGME49_043730_7_1586	TGME49_243730	ROP9	1213.93	923.956	468.231	366.834	1223.21	841.29	817.742
TGME49_044250_39_3345	TGME49_244250	244250	13397.5	11423.9	13458.1	10831.7	11002.6	9723.78	10781.2
TGME49_044250_41_2676	TGME49_244250	244250	603.905	425.657	342.795	121.932	288.181	247.803	159.466
TGME49_044250_51_3345	TGME49_244250	244250	498.413	347.917	298.749	571.264	340.821	563.751	433.747
TGME49_044250_53_3345	TGME49_244250	244250	2565.45	2263.37	3202.93	1756.34	1463.21	2149.69	2020.75
TGME49_044250_54_3345	TGME49_244250	244250	960.133	1027.18	734.424	611.216	719.114	1642.93	1621.45
TGME49_044530_1_2480	TGME49_244530	GRA47	18282.3	22581.5	24461	23916.8	21022	23240.2	27310.8
TGME49_044530_11_2480	TGME49_244530	GRA47	13758.3	21467.6	19810.3	18054.2	18183.1	17655.9	19481.6
TGME49_044530_32_2480	TGME49_244530	GRA47	2803.95	2839.41	3144.52	1992.42	2225.15	2955.05	3047.71
TGME49_044530_38_1984	TGME49_244530	GRA47	1805.6	1554.8	1099.24	2148.08	2166.27	1986.14	2465.98
TGME49_044530_53_1984	TGME49_244530	GRA47	314.948	1437.55	576.432	618.48	1076.89	21.0632	329.138
TGME49_046130_0_1449	TGME49_246130	246130	2889.57	4210.69	4062.79	3040.52	5247.93	5020.48	5323.61
TGME49_046130_24_966	TGME49_246130	246130	331.766	309.685	156.077	86.1307	302.456	136.292	149.26
TGME49_046130_45_966	TGME49_246130	246130	487.711	930.329	527.598	579.566	780.676	582.336	310.002
TGME49_046130_9_1449	TGME49_246130	246130	493.826	317.331	236.509	308.721	314.947	289.929	72.7165
TGME49_046180_22_2068	TGME49_246178;TGME49_246182	246178/246182	1059.51	792.691	1159.57	922.532	820.825	1015.99	673.584
TGME49_046180_27_2068	TGME49_246178;TGME49_246182	246178/246182	1614.49	1169.92	1234.25	2321.9	1466.78	1355.48	1322.93
TGME49_046180_40_2068	TGME49_246178;TGME49_246182	246178/246182	1507.47	1909.09	2342.11	1205.83	1133.99	1405.04	1252.76
TGME49_046180_47_2068	TGME49_246178;TGME49_246182	246178/246182	6039.05	7038.64	5894.54	4982.61	7534.64	5644.95	5592.79
TGME49_046180_49_2068	TGME49_246178;TGME49_246182	246178/246182	798.072	879.352	454.826	548.953	619.188	1173.35	461.813
TGME49_046550_13_997	TGME49_246550	ASP3	2333.06	4679.68	3772.66	4046.58	3645.53	3124.79	4297.93
TGME49_046550_27_997	TGME49_246550	ASP3	146.772	6.37211	52.664	39.4333	0.892201	135.053	8.93009
TGME49_046550_68_1994	TGME49_246550	ASP3	2958.37	2620.21	3125.37	3952.67	3476.02	3679.87	2703.27
TGME49_046710_14_2155	TGME49_246710	246710	4030.11	2971.95	4372.07	1966.48	4410.15	3653.85	3485.29
TGME49_046710_15_1724	TGME49_246710	246710	4849.59	4855.55	6202.87	5425.19	6313.22	5482.64	5548.14
TGME49_046710_19_1724	TGME49_246710	246710	1920.27	4213.24	3545.73	3250.65	2963	2813.8	3481.46
TGME49_046710_8_2155	TGME49_246710	246710	400.565	184.791	439.505	344.004	271.229	348.163	191.359
TGME49_047220_35_3480	TGME49_247220	247220	2340.71	2778.24	2849.6	2207.23	2342.03	1952.69	2081.99
TGME49_047220_42_3480	TGME49_247220	247220	2768.79	3787.58	3380.07	3005.23	2936.23	3372.6	4521.18
TGME49_047220_47_3480	TGME49_247220	247220	654.358	1120.22	1209.36	2257.56	2210.88	1269.99	750.128
TGME49_047220_55_3480	TGME49_247220	247220	353.17	209.005	721.018	462.823	514.8	164.789	176.05
TGME49_047220_68_3480	TGME49_247220	247220	544.279	175.87	45.9613	1266.02	630.786	168.506	493.707
TGME49_047520_22_2305	TGME49_247520	WIP	559.568	1355.99	577.389	562.444	670.043	454.718	804.984
TGME49_047520_3_2305	TGME49_247520	WIP	15499.7	25306.2	22117	24543.1	21656.4	22619.4	22973.3
TGME49_047520_49_1844	TGME49_247520	WIP	6265.32	4872.12	6588.75	6070.65	6339.09	5098.54	6941.23
TGME49_047520_77_1844	TGME49_247520	WIP	2643.42	1214.52	849.327	1135.26	642.385	1051.92	1004
TGME49_047530_21_1266	TGME49_247530	247530	9741.98	13749.7	11560.2	10736.8	12611.3	8590.08	10130.6
TGME49_047530_28_1266	TGME49_247530	247530	5505.47	6345.35	6989	6587.44	7430.25	5710.61	7317.57
TGME49_047530_33_1266	TGME49_247530	247530	25494	33123.5	29069.6	29458.8	31591.1	29136.6	35826.3
TGME49_047530_42_1266	TGME49_247530	247530	19832.5	27066.2	27811.4	24300.3	26254.8	28024	27637.4
TGME49_047530_49_1266	TGME49_247530	247530	3354.35	7204.31	5592.92	7176.86	7872.79	6954.58	7068.81
TGME49_048510_125_19995	TGME49_248510	248510	1943.2	1474.51	953.698	1463.7	1324.03	1111.4	1484.95
TGME49_048510_132_34658	TGME49_248510	248510	14481.5	17924.8	13561.5	15482.8	13118.9	15195.3	13762.6
TGME49_048510_21_21328	TGME49_248510	248510	6227.1	8239.14	6415.44	6749.32	7396.35	9188.53	9445.49
TGME49_048510_29_37324	TGME49_248510	248510	11014	13867	13172.7	14974.3	14011.1	12963.8	12433.2
TGME49_048990_10_1683	TGME49_248990	248990	1438.67	2230.24	987.211	976.493	1191.98	2098.89	752.679
TGME49_048990_20_1683	TGME49_248990	248990	5378.58	10237.4	7169.01	8615.66	7800.52	8844.08	6562.34
TGME49_048990_23_1683	TGME49_248990	248990	2582.27	3704.75	3333.15	3240.28	3252.97	2774.15	2320.55
TGME49_048990_45_1122	TGME49_248990	248990	3319.18	4715.36	6487.25	6347.21	5445.11	5625.12	4001.96
TGME49_049990_38_5445	TGME49_249990	GRA70	6422.8	7456.65	7461.06	8707.5	7757.69	8158.91	7797.25
TGME49_049990_48_5445	TGME49_249990	GRA70	981.537	820.728	826.347	499.662	261.415	449.762	363.582
TGME49_049990_58_5445	TGME49_249990	GRA70	1146.66	786.319	961.358	1201.68	1002.83	954.041	1185.15
TGME49_049990_64_5445	TGME49_249990	GRA70	8107.62	16290.9	14772.7	13987.9	16270.2	14349	13780.4
TGME49_049990_80_5445	TGME49_249990	GRA70	5647.66	7684.77	8226.12	9514.32	8320.67	7115.66	7996.26
TGME49_051540_34_580	TGME49_251540	GRA9	11173	15349.1	15940	15875	15249.5	15456.7	13937.3
TGME49_051540_40_580	TGME49_251540	GRA9	1726.1	1366.18	2480	1905.25	2288.5	1828.78	3256.93
TGME49_051540_45_580	TGME49_251540	GRA9	10905.5	12555.6	12636.5	12651.9	12116.1	11661.6	12812.1
TGME49_051540_52_580	TGME49_251540	GRA9	22191.6	26494	23277.5	22738	27878.6	25871.8	24047.5
TGME49_051540_59_580	TGME49_251540	GRA9	4845	4228.53	5904.12	5049.54	2606.12	4231.23	2451.95
TGME49_052360_12_477	TGME49_252360	ROP24	13902	17181.8	15358.7	16843.7	15688.5	18006.6	17768.3
TGME49_052360_15_954	TGME49_252360	ROP24	16213.7	26028.8	23084.1	24617.3	26184.3	24128.6	26574.7
TGME49_052360_21_954	TGME49_252360	ROP24	2025.76	3531.43	2727.04	3238.72	3236.91	4203.97	3420.23
TGME49_052360_40_954	TGME49_252360	ROP24	9992.72	10659.3	9076.41	8216.14	12887.8	12390.1	10681.7
TGME49_052360_51_954	TGME49_252360	ROP24	1970.72	2347.49	1623.01	2262.23	2972.82	2416.08	2039.89
TGME49_052500_1_1852	TGME49_252500	252500	3085.27	2476.2	2056.77	2343.69	3418.92	1315.83	1876.6
TGME49_052500_15_1852	TGME49_252500	252500	4161.59	4629.98	4065.66	4021.68	4450.3	4571.96	4632.17
TGME49_052500_39_1389	TGME49_252500	252500	18247.1	22960	24614.2	25178.7	27073.9	25339.1	25816.9
TGME49_052500_5_1852	TGME49_252500	252500	6713.28	5385.71	6715.14	5567.88	6915.45	7497.27	6191.11
TGME49_052500_51_1389	TGME49_252500	252500	1327.06	1220.9	2185.08	1376.53	1877.19	748.364	1552.56
TGME49_053130_10_546	TGME49_253130	253130	114.666	263.805	4.78764	3.11316	230.188	128.857	2.55146
TGME49_053130_16_546	TGME49_253130	253130	259.909	768.477	418.44	760.648	876.142	574.902	321.483
TGME49_053130_18_546	TGME49_253130	253130	643.656	591.332	481.637	466.455	888.633	1177.06	560.044
TGME49_053130_4_546	TGME49_253130	253130	197.225	354.29	34.471	208.063	1.7844	223.022	301.072
TGME49_053130_6_546	TGME49_253130	253130	1119.14	2581.98	2153.48	380.324	2351.84	1277.42	2468.53
TGME49_053330_16_2370	TGME49_253330	BPK1	5007.06	3948.16	4218.87	4006.11	3477.8	3728.19	4681.92
TGME49_053330_17_2370	TGME49_253330	BPK1	2143.48	1521.66	2886.95	4203.28	967.146	3792.62	3940.72
TGME49_053330_2_1896	TGME49_253330	BPK1	3857.35	3620.63	3392.52	4621.48	4965.99	3368.88	3549.07
TGME49_053330_3_1896	TGME49_253330	BPK1	22268	20172.8	21418.9	16283.4	18397.2	20668	17861.5
TGME49_053370_29_10318	TGME49_253370	RON4L1	2216.87	852.589	921.142	863.901	1637.19	910.675	1103.5
TGME49_053370_31_3685	TGME49_253370	RON4L1	6441.14	7935.83	7377.75	7708.69	6557.68	7875.17	7285.68
TGME49_053370_31_5896	TGME49_253370	RON4L1	4485.72	3163.12	2808.43	3425.51	2345.6	3414.72	2621.62
TGME49_053370_37_1474	TGME49_253370	RON4L1	824.063	1176.29	176.185	720.177	584.392	574.902	937.66
TGME49_053370_57_3685	TGME49_253370	RON4L1	1226.16	1204.33	1591.41	1216.73	873.465	785.535	1001.45
TGME49_054000_23_2455	TGME49_254000	GRA48	8047.99	6667.78	6499.7	7686.38	7134.04	6389.59	5972.96
TGME49_054000_49_2455	TGME49_254000	GRA48	3202.99	1651.65	1610.56	1344.88	702.163	1063.07	2376.68
TGME49_054000_58_2455	TGME49_254000	GRA48	169.705	6.37211	3.83011	3.11316	1.7844	6.19507	95.6796
TGME49_054000_63_2455	TGME49_254000	GRA48	444.902	49.7025	227.892	9.85833	0.892201	33.4534	77.8194
TGME49_054000_7_2455	TGME49_254000	GRA48	11101.2	13742.1	12658.5	10734.2	12162.5	10876.1	11667.8
TGME49_054070_10_996	TGME49_254070	254070	3313.07	3567.11	3891.39	3315.51	4511.86	5744.07	7261.44
TGME49_054070_29_664	TGME49_254070	254070	1880.51	2128.29	2406.27	2195.29	1012.65	2429.71	1814.08
TGME49_054070_3_996	TGME49_254070	254070	2021.17	2383.17	1607.69	2378.45	2677.5	1473.19	1513.01
TGME49_054070_6_996	TGME49_254070	254070	2404.92	2910.78	2677.25	3154.15	1966.41	2993.46	2152.15
TGME49_054080_18_461	TGME49_254080	254080	2063.98	1988.1	1287.87	2265.86	1622.02	1946.49	1944.21
TGME49_054080_20_461	TGME49_254080	254080	1288.84	662.7	598.455	764.28	746.773	911.914	528.151
TGME49_054080_29_922	TGME49_254080	254080	1891.22	2408.66	2733.74	2470.81	2381.29	2846.01	2167.46
TGME49_054080_36_461	TGME49_254080	254080	1565.57	1122.77	1294.58	1203.75	1291.91	1162.19	1417.33
TGME49_054080_5_922	TGME49_254080	254080	602.376	423.108	244.17	515.227	372.94	598.444	258.973
TGME49_054470_4_899	TGME49_254470	MYR1	4409.27	6231.93	4826.9	4725.77	5324.66	4410.89	5086.33
TGME49_054470_56_1798	TGME49_254470	MYR1	7422.68	11974.5	7755.98	9717.2	8583.87	9784.49	10069.3
TGME49_054470_89_0	TGME49_254470	MYR1	14246	23859.7	18749.4	18801.4	22361.2	18886.3	20844.1
TGME49_054470_91_1798	TGME49_254470	MYR1	11740.2	11494	12776.3	13876.4	15630.5	14855.8	13962.8
TGME49_054720_25_842	TGME49_254720	GRA8	1463.13	972.384	1037.96	1166.4	703.947	1646.65	1303.79
TGME49_054720_38_842	TGME49_254720	GRA8	4008.71	4064.13	7465.84	5589.67	5947.41	5511.13	6248.51
TGME49_054720_53_842	TGME49_254720	GRA8	9419.39	8811.36	8945.23	9178.1	9457.33	7527.01	9874.13
TGME49_054720_72_842	TGME49_254720	GRA8	2718.34	3929.05	5086.39	3321.22	3314.53	3831.03	4614.31
TGME49_054720_9_842	TGME49_254720	GRA8	16281	18670.3	20594.5	17474.7	19980	21157.4	18121.7
TGME49_054880_1_1360	TGME49_254880	254880	226.273	104.503	472.061	72.1215	520.153	442.328	167.12
TGME49_054880_21_3060	TGME49_254880	254880	4724.22	4370	4767.53	4960.3	3199.43	5245.98	4550.52
TGME49_054880_25_4080	TGME49_254880	254880	264.495	296.94	106.286	193.016	303.348	251.52	494.982
TGME49_054880_29_1020	TGME49_254880	254880	1877.46	1528.03	1877.71	1599.12	1130.42	2650.25	1551.28
TGME49_054880_33_1020	TGME49_254880	254880	2244.39	3856.4	2242.53	2280.91	2127.01	2903.01	3174.01
TGME49_058230_2_1960	TGME49_258230	ROP20	2333.06	1422.26	2840.99	1617.28	1450.72	1225.38	1357.37
TGME49_058230_35_980	TGME49_258230	ROP20	8272.73	10352.1	9018.95	5949.24	7046.61	8202.27	8654.54
TGME49_058230_38_1470	TGME49_258230	ROP20	3837.47	4256.57	3088.03	4182.53	3311.85	3192.94	3364.09
TGME49_058230_47_1470	TGME49_258230	ROP20	20778.9	31315.1	32136.5	26671.4	30597.2	27188.9	29121
TGME49_058230_8_1470	TGME49_258230	ROP20	8726.81	6472.79	7751.19	8175.67	5341.61	6250.82	7289.51
TGME49_058360_18_3340	TGME49_258360	258360	4549.93	2654.62	4441.97	2636.32	4823.24	3228.87	2980.1
TGME49_058360_3_3340	TGME49_258360	258360	11391.6	9921.38	10582.6	10831.7	9523.36	9488.37	8659.64
TGME49_058360_3_4008	TGME49_258360	258360	6494.65	8640.59	8118.88	7973.31	6440.8	7037.6	8946.68
TGME49_058360_55_3340	TGME49_258360	258360	7801.84	6423.09	6935.37	4933.83	5352.32	8922.14	6851.93
TGME49_058370_1_2200	TGME49_258370	ROP28	4522.41	4757.42	4883.39	4651.57	4430.67	6005.5	4980.44
TGME49_058370_12_1760	TGME49_258370	ROP28	9187	9067.52	9041.94	7217.33	10088.1	9167.46	12011
TGME49_058370_13_2200	TGME49_258370	ROP28	5555.93	4925.64	5947.21	6843.76	5134.62	3888.03	6539.38
TGME49_058370_25_2200	TGME49_258370	ROP28	7295.78	9112.12	9133.86	9619.65	9731.24	9103.03	9291.13
TGME49_058370_44_1760	TGME49_258370	ROP28	1246.03	777.398	1109.77	1125.92	404.167	936.694	1766.88
TGME49_058460_10_1455	TGME49_258462	258462	4647.78	4918	4796.26	5615.62	7115.31	6191.35	5794.36
TGME49_058460_22_1455	TGME49_258462	258462	2472.19	1559.89	1888.24	1351.63	1415.03	1877.11	1343.34
TGME49_058460_29_1455	TGME49_258462	258462	675.762	275.275	763.15	1351.63	570.117	444.806	548.563
TGME49_058460_36_1455	TGME49_258462	258462	195.696	113.424	372.478	182.12	381.862	223.022	232.182
TGME49_058460_4_1455	TGME49_258462	258462	632.954	1607.05	2010.81	1614.17	3079.88	1703.64	1871.49
TGME49_058580_21_2284	TGME49_258580	ROP17	8714.58	9156.73	10322.2	9943.94	6154.41	8414.14	9069.15
TGME49_058580_39_1713	TGME49_258580	ROP17	3248.86	3819.44	2500.11	3839.56	3054.01	4620.28	2981.38
TGME49_058580_52_1713	TGME49_258580	ROP17	6331.07	8576.86	8075.79	7790.15	7718.43	7930.93	6180.9
TGME49_058580_66_2284	TGME49_258580	ROP17	2001.3	1521.66	1805.9	1649.97	1243.73	1040.77	1371.41
TGME49_058660_3_2895	TGME49_258660	ROP6	14371.4	14468.5	17338	16644	17139.2	14465.5	15302.4
TGME49_058660_31_2316	TGME49_258660	ROP6	1525.82	1016.99	1317.56	714.988	1664.85	1693.73	1428.82
TGME49_058660_39_2316	TGME49_258660	ROP6	9350.59	9579.84	9382.82	8516.56	10036.4	11353.1	11758.4
TGME49_058660_48_2316	TGME49_258660	ROP6	645.185	834.747	236.509	335.183	138.291	571.185	348.274
TGME49_058660_64_2316	TGME49_258660	ROP6	17826.7	15188.6	20404	18087.4	22463	20293.8	16897
TGME49_058800_13_704	TGME49_258800	ROP31	4334.36	4229.81	4895.84	5282.51	4091.64	5563.17	5137.36
TGME49_058800_15_704	TGME49_258800	ROP31	3621.9	4831.34	2761.51	3010.94	2605.23	3170.64	2806.6
TGME49_058800_24_704	TGME49_258800	ROP31	6031.41	4227.26	5089.26	4371.91	5108.75	6767.49	4901.35
TGME49_058800_32_352	TGME49_258800	ROP31	28645	29132	27717.6	28686.7	28594.2	28420.5	26394.8
TGME49_058800_8_704	TGME49_258800	ROP31	10816.8	14143.5	17280.5	16818.8	12238.3	15847	16754.1
TGME49_058870_1_5466	TGME49_258870	CST7	1270.49	1305.01	460.571	1028.38	298.887	952.802	779.47
TGME49_058870_10_5466	TGME49_258870	CST7	9495.83	10256.6	10725.3	8765.09	11315.8	10741	11500.7
TGME49_058870_17_5466	TGME49_258870	CST7	6017.65	5682.65	6250.74	5030.86	8736.44	7054.94	5249.62
TGME49_058870_22_5466	TGME49_258870	CST7	414.325	45.8792	184.803	581.123	344.39	12.3901	469.468
TGME49_058870_38_4555	TGME49_258870	CST7	20885.9	14429	14133.1	12906.1	14794.5	14438.2	11582.3
TGME49_059830_33_818	TGME49_259830	DGK2	3391.04	1265.5	923.057	888.287	479.112	1110.16	1030.79
TGME49_059830_52_1636	TGME49_259830	DGK2	5146.19	3040.77	2160.18	2960.09	1151.83	1490.53	2034.79
TGME49_059830_54_818	TGME49_259830	DGK2	15736.7	19544.5	17776.5	15302.7	18841.5	15579.4	15825.4
TGME49_059830_83_0	TGME49_259830	DGK2	2424.79	633.388	1829.84	1336.06	1495.33	1571.07	1464.54
TGME49_059830_96_0	TGME49_259830	DGK2	6187.35	4804.57	4118.33	3985.88	4211.19	3293.3	3111.5
TGME49_060520_1_1748	TGME49_260520	CST6_GRA53	1178.76	907.389	800.493	603.952	1246.41	975.104	597.041
TGME49_060520_20_1748	TGME49_260520	CST6_GRA53	958.604	1203.05	682.717	781.921	515.692	755.798	950.417
TGME49_060520_33_1748	TGME49_260520	CST6_GRA53	3881.81	4470.67	4380.69	3770.55	5918.86	6452.78	5888.76
TGME49_060520_38_1311	TGME49_260520	CST6_GRA53	1911.09	2141.03	2978.87	1182.48	2206.41	2124.91	1627.83
TGME49_060520_44_1311	TGME49_260520	CST6_GRA53	1895.8	1386.57	1632.58	910.079	1179.49	1372.83	1413.51
TGME49_061440_13_3091	TGME49_261440	ARO	33.6352	72.6421	2.87258	205.987	2.6766	99.1211	94.4039
TGME49_061440_4_4215	TGME49_261440	ARO	2389.63	454.969	333.22	590.462	87.4357	241.608	105.885
TGME49_061440_7_2529	TGME49_261440	ARO	1221.57	277.824	154.162	56.5557	249.816	174.701	177.326
TGME49_061740_14_1308	TGME49_261740	ROP47	1079.38	476.634	1179.67	1008.66	1195.55	1246.45	634.037
TGME49_061740_8_1308	TGME49_261740	ROP47	3417.03	3383.59	3689.35	3738.38	4510.08	2676.27	1751.57
TGME49_061750_14_4200	TGME49_261750	RON10	11010.9	9759.53	11278.7	9538.71	10457.5	13475.5	11434.3
TGME49_061750_18_4200	TGME49_261750	RON10	603.905	653.779	436.633	1180.92	1476.59	1491.77	565.147
TGME49_061750_26_3360	TGME49_261750	RON10	1253.68	1874.68	1716.85	1851.81	1735.33	1847.37	1416.06
TGME49_061750_31_5040	TGME49_261750	RON10	5484.07	3442.22	3743.93	4217.29	6220.43	4171.76	4753.36
TGME49_062050_11_1575	TGME49_262050	ROP39	17173.8	23536	18761.8	19460.9	20246.7	21577.4	22468.1
TGME49_062050_14_1050	TGME49_262050	ROP39	8858.29	11355.1	9723.7	9168.76	8295.69	9962.91	8830.59
TGME49_062050_24_1050	TGME49_262050	ROP39	22485.1	22915.4	21521.4	23164.5	25091.4	23402.5	24598.6
TGME49_062050_29_1050	TGME49_262050	ROP39	4406.21	1947.32	2743.32	1477.71	3184.27	2445.81	2344.79
TGME49_062050_46_525	TGME49_262050	ROP39	16045.5	20185.6	22414.8	22927.9	21527	23437.2	23820.4
TGME49_062400_10_7406	TGME49_262400	262400	1721.51	2374.25	1543.53	1725.73	968.931	861.115	1339.51
TGME49_062400_10_8694	TGME49_262400	262400	1489.12	1299.91	1491.83	1809.26	1640.76	936.694	1472.19
TGME49_062400_22_8372	TGME49_262400	262400	3822.18	5091.32	6307.24	6981.25	4483.31	6636.16	6382.47
TGME49_062400_28_7406	TGME49_262400	262400	10037.1	17264.6	12990.8	12862.5	13585.6	11888.3	12749.6
TGME49_062400_8_8050	TGME49_262400	262400	18196.7	20933.7	23454.6	22157.9	20493	21152.4	18598.8
TGME49_062730_15_2865	TGME49_262730	ROP16	21922.5	26980.8	27419.8	25388.3	22726.2	25513.8	23104.7
TGME49_062730_27_2865	TGME49_262730	ROP16	4711.99	4292.26	3516.04	4056.96	2902.33	4392.3	4045.33
TGME49_062730_35_2292	TGME49_262730	ROP16	4316.01	4794.38	3383.9	5349.44	3603.6	4433.19	4532.66
TGME49_062730_52_2292	TGME49_262730	ROP16	3820.66	3117.24	3353.26	3227.31	4609.11	3076.47	3999.41
TGME49_062730_75_2865	TGME49_262730	ROP16	773.61	827.1	1022.64	396.409	347.066	396.484	792.227
TGME49_062920_1_676	TGME49_262920	DEGP	2849.82	3258.7	3002.81	2353.03	4382.49	3337.9	4111.67
TGME49_062920_15_676	TGME49_262920	DEGP	6477.84	10276.9	9276.53	10861.3	10163.1	10878.5	9259.23
TGME49_062920_33_338	TGME49_262920	DEGP	1013.64	448.597	1387.46	665.697	534.429	1125.02	1837.05
TGME49_062920_37_676	TGME49_262920	DEGP	1501.35	1517.84	1107.86	729.516	1344.55	2113.76	1102.23
TGME49_063220_2_932	TGME49_263220	ROP21	11798.3	12452.4	14215.5	15920.7	11678.9	13430.9	14928.6
TGME49_063220_42_1864	TGME49_263220	ROP21	17308.4	16841.5	17619.5	20570.7	16733.2	16184	18512.1
TGME49_063220_50_1864	TGME49_263220	ROP21	6662.83	5228.96	4368.24	4667.66	5081.98	5684.6	4144.84
TGME49_063220_70_932	TGME49_263220	ROP21	9078.45	8719.6	8319.96	6772.67	6855.68	9200.92	7889.1
TGME49_063220_99_0	TGME49_263220	ROP21	7890.52	5822.84	6050.62	5035.53	5434.4	4488.95	5670.61
TGME49_064600_22_1311	TGME49_264600	264600	269.082	272.726	378.223	293.156	335.468	437.372	232.182
TGME49_064600_28_1311	TGME49_264600	264600	7989.89	9497	9308.13	11756.8	10477.1	12941.5	8986.23
TGME49_064600_5_1311	TGME49_264600	264600	1383.63	1079.44	1746.53	2490.53	2210.88	1604.52	1528.32
TGME49_064660_13_2432	TGME49_264660	CST1	1054.92	146.559	298.749	236.6	768.185	338.251	602.144
TGME49_064660_24_1824	TGME49_264660	CST1	6505.36	7937.1	7995.36	9370.6	6471.14	7248.23	8493.8
TGME49_064660_25_3952	TGME49_264660	CST1	435.729	1550.97	1496.62	1366.68	2127.9	1397.61	2395.82
TGME49_064660_30_2128	TGME49_264660	CST1	33823.3	35988.4	33590.1	34055.9	36039.6	39983	39681.5
TGME49_066050_1_842	TGME49_266050	266050	1223.1	1794.39	1110.73	1176.77	1422.17	1852.33	1606.14
TGME49_066050_23_842	TGME49_266050	266050	3915.45	3294.38	2635.12	4138.42	2863.07	3295.78	2790.02
TGME49_066050_30_842	TGME49_266050	266050	9387.28	14123.2	10491.6	13398.5	8837.25	10026.1	7622.47
TGME49_066050_33_842	TGME49_266050	266050	5951.9	8355.12	7400.73	8235.34	5463.84	6591.55	7191.28
TGME49_066430_16_480	TGME49_266435	266435	186.523	242.14	10.5328	279.665	48.1789	8.6731	54.8563
TGME49_066430_21_480	TGME49_266435	266435	2825.36	3671.61	3074.62	2698.59	3158.39	4045.38	4163.98
TGME49_066430_26_480	TGME49_266435	266435	284.37	221.75	56.4941	187.827	166.842	6.19507	3.82718
TGME49_066440_10_1138	TGME49_266435	266435	821.005	643.583	597.497	235.043	489.819	130.096	372.513
TGME49_066440_15_1138	TGME49_266435	266435	1781.14	1864.48	2402.44	2477.03	2154.67	2360.32	1706.92
TGME49_066440_23_1138	TGME49_266435	266435	1481.48	1315.2	1672.8	1299.74	1513.17	1056.88	1505.36
TGME49_066440_67_2276	TGME49_266435	266435	1886.63	3059.89	1405.65	1407.15	1429.31	2333.06	2269.52
TGME49_067740_3_1100	TGME49_267740	267740	3785.49	1892.52	2321.05	1890.2	3247.61	2769.2	2463.43
TGME49_067740_39_550	TGME49_267740	267740	2871.22	2887.84	1384.59	2646.18	1741.58	1940.3	2212.11
TGME49_067740_49_550	TGME49_267740	267740	1655.77	1600.67	1344.37	842.628	773.539	806.598	944.039
TGME49_068760_12_2152	TGME49_268760	268760	2843.7	2792.26	2154.44	3682.35	2483	2062.96	3063.02
TGME49_068760_23_2152	TGME49_268760	268760	48089.2	44728.4	44540.4	47588.7	42932.7	44813.9	42457.5
TGME49_068760_28_2152	TGME49_268760	268760	17253.3	14904.4	15698.7	14728.3	16410.3	14430.8	14631.3
TGME49_068760_41_2152	TGME49_268760	268760	3932.26	4313.92	3985.23	4973.79	5820.72	3966.08	3959.86
TGME49_068760_7_2152	TGME49_268760	268760	27591.6	23973.2	20177	20409.9	19268	23291	21747.3
TGME49_068790_17_942	TGME49_268790	GRA58	1547.22	1511.47	2446.48	2853.73	1851.32	3966.08	2671.37
TGME49_068790_20_942	TGME49_268790	GRA58	3071.51	7493.61	6920.05	5113.36	3054.9	6081.08	5974.23
TGME49_068790_25_942	TGME49_268790	GRA58	1340.82	382.327	607.073	283.297	602.236	451.001	376.34
TGME49_068790_29_942	TGME49_268790	GRA58	2566.98	2151.23	1836.54	1814.97	2516.01	2543.7	3311.79
TGME49_068790_9_942	TGME49_268790	GRA58	399.036	169.498	233.637	468.53	547.812	204.437	119.918
TGME49_068900_1_4644	TGME49_268900	GRA10	1246.03	202.633	314.069	76.2723	54.4243	120.184	452.883
TGME49_068900_18_3096	TGME49_268900	GRA10	27739.9	29745	32576.1	31897.4	30067.2	29346	30745
TGME49_068900_2_3096	TGME49_268900	GRA10	2175.59	2496.59	1052.32	1250.45	682.534	851.202	1334.41
TGME49_068900_27_3870	TGME49_268900	GRA10	2995.06	3864.05	2774.92	1993.98	2830.96	2491.66	3056.64
TGME49_068900_76_3870	TGME49_268900	GRA10	186.523	6.37211	52.664	4.15088	131.154	122.662	14.033
TGME49_068970_13_1269	TGME49_268970	268970	749.148	954.543	1212.23	641.31	468.406	944.128	826.672
TGME49_068970_17_1269	TGME49_268970	268970	1544.16	904.84	1098.28	1091.68	761.94	1359.2	848.359
TGME49_068970_20_1269	TGME49_268970	268970	16261.1	19624.8	19339.2	18991.8	23143.7	18053.7	22123.7
TGME49_068970_44_846	TGME49_268970	268970	19531.4	21672.8	24637.2	20519.9	24036.8	19970.4	19531.4
TGME49_068970_9_1269	TGME49_268970	268970	18202.8	18727.6	20558.1	21093.2	22903.7	19602.4	19272.4
TGME49_069460_14_1728	TGME49_269460	EFPP	6950.26	6512.3	5839	4522.9	6357.83	5680.88	5674.44
TGME49_069460_21_3456	TGME49_269460	EFPP	2724.45	707.305	1627.8	2559.01	1214.29	934.216	1028.24
TGME49_069460_41_6048	TGME49_269460	EFPP	9272.62	10953.7	11230.8	10002.6	8607.07	10184.7	7792.15
TGME49_069460_5_5184	TGME49_269460	EFPP	6485.48	6424.36	6399.16	6317.63	4890.16	6524.65	4894.97
TGME49_069460_6_864	TGME49_269460	EFPP	1726.1	809.258	1380.76	1683.7	1442.69	1382.74	1058.85
TGME49_069690_1_1502	TGME49_269690	GRA29	5971.78	7944.75	8829.36	9618.62	11547.8	7602.59	8191.45
TGME49_069690_14_2253	TGME49_269690	GRA29	17835.8	16694.9	22389.9	19845.9	24202.7	19582.6	20941.1
TGME49_069690_18_1502	TGME49_269690	GRA29	944.844	851.314	790.918	517.303	813.688	761.993	1585.73
TGME49_069690_40_2253	TGME49_269690	GRA29	12405.3	17622.7	14246.1	17173.2	18667.5	16115.9	17366.5
TGME49_069690_9_2253	TGME49_269690	GRA29	5985.54	6957.07	5640.8	5035.01	6242.73	6134.36	7202.76
TGME49_069880_13_771	TGME49_269885	TLN1	817.947	848.765	2018.47	754.422	605.805	1388.93	1746.47
TGME49_069880_21_771	TGME49_269885	TLN1	232.389	211.554	414.61	99.1021	2.6766	40.8875	17.8602
TGME49_069880_3_771	TGME49_269885	TLN1	325.65	54.8002	341.837	279.146	5.35321	7.43408	90.5767
TGME49_069880_7_771	TGME49_269885	TLN1	3149.48	4200.5	4972.44	4089.13	4461.01	7370.89	4442.08
TGME49_069890_23_810	TGME49_269885	TLN1	1431.03	1362.36	2091.24	1370.31	1552.43	1639.22	1089.47
TGME49_069890_28_810	TGME49_269885	TLN1	275.197	268.903	209.699	322.212	223.943	365.509	525.6
TGME49_069890_55_0	TGME49_269885	TLN1	1986.01	991.501	1371.18	1922.89	2899.65	1580.98	1774.54
TGME49_069890_73_0	TGME49_269885	TLN1	1105.38	929.054	1841.33	733.667	1182.17	1483.1	1473.47
TGME49_069920_0_6762	TGME49_269920	269920	10399.4	5961.75	13070.3	11622.5	10251.4	8946.92	11292.7
TGME49_069920_20_8232	TGME49_269920	269920	1001.41	1357.26	1053.28	525.605	894.878	340.729	882.804
TGME49_069920_25_8232	TGME49_269920	269920	4686	3281.64	5317.15	8153.88	5980.43	5627.6	6545.76
TGME49_069920_4_8232	TGME49_269920	269920	2080.8	725.146	1489.91	1715.35	2160.91	2277.31	2191.7
TGME49_069920_5_5880	TGME49_269920	269920	2004.35	822.003	1239.04	1796.81	641.493	1426.1	1724.78
TGME49_069950_24_4930	TGME49_269950	GRA61	4861.82	2738.73	2272.21	2418.4	1135.77	2009.68	1416.06
TGME49_069950_44_4930	TGME49_269950	GRA61	9272.62	9321.13	9169.29	8965.89	8060.15	8339.8	9828.21
TGME49_069950_76_4930	TGME49_269950	GRA61	1536.52	1384.02	1448.74	1635.44	339.929	283.734	274.281
TGME49_069950_82_4930	TGME49_269950	GRA61	2608.26	1724.29	2328.71	971.305	308.702	619.507	469.468
TGME49_069950_9_4930	TGME49_269950	GRA61	623.78	17.8419	376.308	81.4609	222.158	14.8682	297.245
TGME49_070200_27_2950	TGME49_270200	270200	2609.79	2044.17	3279.53	2537.74	2936.23	3398.61	2166.19
TGME49_070200_52_2360	TGME49_270200	270200	949.43	649.956	553.451	338.296	326.546	167.267	602.144
TGME49_070200_53_2950	TGME49_270200	270200	160.532	10.1954	271.938	396.927	447.885	138.77	84.198
TGME49_070200_63_2360	TGME49_270200	270200	1382.1	1419.71	1290.75	632.49	760.156	1038.29	750.128
TGME49_070200_70_1770	TGME49_270200	270200	2513.47	2584.53	2819.92	4051.25	3922.12	5063.85	2781.09
TGME49_070240_1_1659	TGME49_270240	MAG1	7066.45	4571.35	6634.71	6165.61	7372.26	7596.39	6539.38
TGME49_070240_10_1659	TGME49_270240	MAG1	3236.63	3231.94	2421.59	2707.93	1754.96	2036.94	2705.82
TGME49_070240_14_1659	TGME49_270240	MAG1	5055.98	5595.99	4496.55	4144.13	6851.21	5683.36	4545.42
TGME49_070240_45_1659	TGME49_270240	MAG1	7595.44	5691.57	5256.83	7241.72	5285.4	6577.92	5884.93
TGME49_070240_57_1106	TGME49_270240	MAG1	4068.33	3916.3	5146.71	5773.35	5433.51	4383.63	4045.33
TGME49_070250_10_1868	TGME49_270250	GRA1	1187.93	2417.58	1342.45	1585.12	1010.86	1318.31	2228.7
TGME49_070250_14_1868	TGME49_270250	GRA1	131.483	5.09769	50.749	198.204	457.699	206.915	82.9223
TGME49_070250_21_1868	TGME49_270250	GRA1	189.58	63.7211	3.83011	1.55658	5.35321	68.1458	126.297
TGME49_070250_22_1401	TGME49_270250	GRA1	3134.19	838.57	1081.05	2203.6	1142.91	1613.2	1950.59
TGME49_070320_105_1065	TGME49_270320	PPM3C	2012	2079.86	1666.1	2252.37	1808.49	1844.89	1176.22
TGME49_070320_34_2130	TGME49_270320	PPM3C	5002.47	4823.69	4216	3388.15	4021.15	6038.95	4815.87
TGME49_070320_48_1065	TGME49_270320	PPM3C	2351.41	2499.14	2628.41	3745.13	1760.31	2206.68	2288.66
TGME49_070320_62_1065	TGME49_270320	PPM3C	3965.9	6997.85	5012.66	5336.99	4598.41	8334.85	5262.38
TGME49_070320_68_3195	TGME49_270320	PPM3C	4069.86	4497.44	4103.01	4290.97	3146.79	4749.14	6177.07
TGME49_070700_19_2584	TGME49_270700	MYR2	15213.8	27123.5	20880.8	22428.7	19865.8	21902	21909.3
TGME49_070700_2_2584	TGME49_270700	MYR2	4569.8	5004.66	4451.55	3665.22	3605.39	4481.51	4852.87
TGME49_070700_26_2584	TGME49_270700	MYR2	15875.8	21113.4	19041.4	20956.7	24813.9	20953	20854.3
TGME49_070700_43_2584	TGME49_270700	MYR2	3696.82	3881.89	4962.87	5614.06	3801.67	3458.09	5847.94
TGME49_070700_65_1938	TGME49_270700	MYR2	5780.67	5768.04	6613.64	6102.82	5843.92	6107.1	5833.9
TGME49_070920_14_1040	TGME49_270920	ROP32	10796.9	7641.44	8445.4	7959.82	8261.78	7596.39	6691.19
TGME49_070920_27_1040	TGME49_270920	ROP32	4294.61	5109.16	5099.79	5132.56	5516.48	3998.3	4947.27
TGME49_070920_28_520	TGME49_270920	ROP32	12513.8	18732.7	16004.1	17141.6	19383.1	14102.5	16758
TGME49_070920_38_520	TGME49_270920	ROP32	6057.4	4840.26	5814.11	5675.28	8375.99	7193.71	6428.39
TGME49_070920_9_520	TGME49_270920	ROP32	7323.3	7085.79	5625.48	8084.35	6652.25	6420.57	7084.12
TGME49_071270_2_5028	TGME49_271270	271270	3566.86	2253.18	2236.79	3046.74	1732.66	2905.49	2576.97
TGME49_071270_6_5028	TGME49_271270	271270	1131.37	706.03	383.011	254.241	473.759	261.432	850.91
TGME49_071270_9_5028	TGME49_271270	271270	765.966	54.8002	304.494	95.989	435.394	135.053	188.808
TGME49_072420_113_5300	TGME49_272420	LCAT	20415	27448.5	28114	25670	27097.9	30625.9	27050.5
TGME49_072420_124_5300	TGME49_272420	LCAT	1889.69	1329.22	1701.53	1353.7	631.679	1909.32	1856.18
TGME49_072420_32_4240	TGME49_272420	LCAT	3005.77	4011.88	2932.91	2688.73	2127.01	3638.98	3211.01
TGME49_072420_67_3180	TGME49_272420	LCAT	1863.7	2067.11	2623.63	1555.54	1668.42	1813.92	2598.66
TGME49_072420_95_5300	TGME49_272420	LCAT	8555.58	6443.48	8192.61	6725.46	9956.97	8039.96	8325.4
TGME49_072460_45_2040	TGME49_272460	GRA72	94.7902	1.27442	0.957528	1.55658	0.892201	55.7556	2.55146
TGME49_072460_46_2550	TGME49_272460	GRA72	2982.83	2157.6	2843.86	2898.35	1744.25	2434.66	2153.43
TGME49_073860_21_950	TGME49_273860	273860	2102.2	2228.97	2577.66	3082.02	3115.57	2381.38	3267.14
TGME49_073860_29_950	TGME49_273860	273860	484.653	398.894	561.111	430.653	5.35321	605.878	276.833
TGME49_073860_3_1425	TGME49_273860	273860	3540.87	2463.46	3090.9	3384	2390.21	2900.53	2635.65
TGME49_073860_32_950	TGME49_273860	273860	1898.86	2998.72	1849.94	2261.71	1477.49	2672.55	2222.32
TGME49_073860_34_950	TGME49_273860	273860	9578.39	11332.2	11229.9	11365.1	10515.5	12385.2	10384.4
TGME49_073980_1_882	TGME49_273980	273980	4478.07	5344.93	5585.26	4658.84	5711.87	4448.06	4761.02
TGME49_073980_39_588	TGME49_273980	273980	545.808	335.173	279.598	236.6	498.741	442.328	130.124
TGME49_073980_6_882	TGME49_273980	273980	290.486	671.621	679.845	649.612	215.913	1305.92	840.705
TGME49_073980_8_882	TGME49_273980	273980	405.151	262.531	284.386	8.82061	272.121	356.836	398.027
TGME49_075440_1_2500	TGME49_275440	GRA6	3521	2575.61	2745.23	3251.69	3351.11	3113.64	2786.19
TGME49_075440_24_2500	TGME49_275440	GRA6	13209.5	19535.6	15451.6	16265.2	20279.7	15400.9	18666.4
TGME49_075440_27_2500	TGME49_275440	GRA6	2597.56	3323.69	2690.65	3389.71	2877.35	2883.19	4382.12
TGME49_075440_7_2500	TGME49_275440	GRA6	4473.48	8585.79	8839.9	7205.92	8419.7	6660.94	8053.67
TGME49_075440_79_1875	TGME49_275440	GRA6	2539.46	2163.97	2933.87	3536.55	4096.1	2879.47	3325.82
TGME49_075460_19_1034	TGME49_275460	275460	6944.14	9053.5	11733.5	9075.37	7767.51	10259	10753.1
TGME49_075460_25_1034	TGME49_275460	275460	759.85	291.843	391.629	493.435	172.195	459.674	257.697
TGME49_075460_29_1034	TGME49_275460	275460	3719.75	3110.87	3237.4	2196.85	2310.8	3173.11	2898.45
TGME49_075460_34_1034	TGME49_275460	275460	146.772	888.273	1077.22	438.955	413.089	524.103	405.681
TGME49_075460_47_1034	TGME49_275460	275460	11130.2	10781.6	8984.48	11634.9	8814.95	10391.6	11036.3
TGME49_075470_21_1480	TGME49_275470	GRA15	7367.64	10507.6	10640	8009.11	7636.35	8171.3	10154.8
TGME49_075470_28_740	TGME49_275470	GRA15	13594.7	18894.6	22690.5	21511.4	15779.5	18605	18146
TGME49_075470_35_1480	TGME49_275470	GRA15	807.245	1144.43	1252.45	1458.51	774.431	625.702	478.398
TGME49_075470_4_1480	TGME49_275470	GRA15	266.024	499.574	219.274	306.646	404.167	432.416	405.681
TGME49_075470_40_740	TGME49_275470	GRA15	17030.1	27080.2	26807.9	27224	27085.5	29593.8	26369.3
TGME49_075860_26_674	TGME49_275860	GRA12B	4481.13	9586.21	7055.07	7785.49	3526.87	3533.67	3734.06
TGME49_075860_41_1348	TGME49_275860	GRA12B	6517.59	7436.26	7569.26	6245.51	6455.08	5703.18	6161.77
TGME49_075860_46_674	TGME49_275860	GRA12B	7733.04	11189.4	13749.1	13804.3	11710.1	12535.1	14267.7
TGME49_075860_55_1348	TGME49_275860	GRA12B	3713.63	3377.22	3471.04	2873.96	3271.7	2795.22	3013.27
TGME49_076130_1_5616	TGME49_276130	CPC2	484.653	443.499	507.49	161.884	372.048	382.855	110.988
TGME49_076130_10_8736	TGME49_276130	CPC2	918.853	723.872	621.436	848.335	1606.85	620.746	778.194
TGME49_076130_43_6864	TGME49_276130	CPC2	1479.95	466.439	1070.52	1356.3	1243.73	1750.73	1426.26
TGME49_076130_6_5616	TGME49_276130	CPC2	27068.7	24498.2	27924.4	23066.9	25395.6	27689.5	24016.9
TGME49_076210_23_433	TGME49_276210	276210	3918.5	2875.1	3028.66	2366	2426.79	3651.37	3105.12
TGME49_076210_26_433	TGME49_276210	276210	3776.32	3795.23	3534.24	4242.71	4580.56	4061.49	3783.81
TGME49_076210_37_866	TGME49_276210	276210	2568.51	3080.28	4425.69	3636.69	3485.83	3752.97	4189.49
TGME49_077230_19_489	TGME49_277230	277230	230.86	211.554	47.8764	62.2631	236.433	225.501	262.8
TGME49_077230_2_978	TGME49_277230	277230	756.792	451.146	286.301	1006.59	314.055	792.969	746.301
TGME49_077230_21_978	TGME49_277230	277230	1979.89	2787.16	1966.76	2738.02	2122.55	1972.51	2256.76
TGME49_077230_5_489	TGME49_277230	277230	490.768	254.885	220.231	191.978	20.5206	946.607	307.45
TGME49_077230_50_489	TGME49_277230	277230	434.2	819.454	461.528	313.391	256.954	515.43	597.041
TGME49_077240_18_3250	TGME49_277240	NTPase I	2796.31	3671.61	3474.87	2969.43	3558.1	2748.13	3956.03
TGME49_077240_43_3250	TGME49_277240	NTPase I	3126.55	3643.57	3181.87	3373.1	3147.69	2416.08	5961.48
TGME49_077240_72_2600	TGME49_277240	NTPase I	1206.28	1763.8	1412.35	1339.18	2461.58	2373.95	1387.99
TGME49_077270_12_930	TGME49_277270	NTPase II	10547.7	17337.2	15948.6	15699.6	17162.4	16211.3	14834.2
TGME49_077270_29_930	TGME49_277270	NTPase II	45106.4	66784.8	62745.8	66234.5	62073.1	64561.3	61977.4
TGME49_077270_39_930	TGME49_277270	NTPase II	697.166	556.923	560.154	875.316	1206.26	428.699	604.695
TGME49_077270_51_930	TGME49_277270	NTPase II	16414	23854.6	22914.6	19689.7	26837.4	24886.8	24454.4
TGME49_077270_7_1395	TGME49_277270	NTPase II	27250.6	33298.1	30544.2	31112.9	26419	26750.3	29696.4
TGME49_077720_11_1432	TGME49_277720	277720	1319.42	562.02	905.821	799.562	664.69	766.95	1190.25
TGME49_077720_32_1432	TGME49_277720	277720	2443.14	2900.59	2927.16	1913.55	2595.41	2933.98	1274.45
TGME49_077720_67_716	TGME49_277720	277720	2531.81	3328.79	4954.25	3629.42	4828.59	4609.13	3695.78
TGME49_078510_3_2826	TGME49_278510	PPM3F	9180.89	8406.09	11401.3	9151.64	8621.34	9826.62	9227.34
TGME49_078510_44_2826	TGME49_278510	PPM3F	3735.04	4102.37	3199.1	5196.9	4958.86	6613.86	5671.89
TGME49_078510_57_1884	TGME49_278510	PPM3F	4380.22	3016.56	3673.08	3898.71	4229.03	3344.1	4143.56
TGME49_078510_67_1884	TGME49_278510	PPM3F	2866.64	2347.49	2954.93	1794.73	2231.4	3072.75	3589.9
TGME49_078510_7_2826	TGME49_278510	PPM3F	501.471	263.805	362.903	480.983	148.998	535.254	404.406
TGME49_079350_24_972	TGME49_279350	279350	2805.48	3522.5	4390.27	3875.36	5047.18	4184.15	3043.89
TGME49_079350_31_972	TGME49_279350	279350	5152.3	9674.14	8914.58	6339.94	5503.99	5293.07	6174.52
TGME49_079350_35_972	TGME49_279350	279350	3383.4	4759.97	2773	2211.38	2728.35	3471.72	3677.92
TGME49_079350_45_972	TGME49_279350	279350	1768.91	1079.44	635.798	1588.23	1476.59	732.257	588.111
TGME49_079350_7_972	TGME49_279350	279350	1184.88	1016.99	1209.36	518.341	554.949	1158.48	1336.96
TGME49_079420_24_507	TGME49_279420	279420	1062.57	1688.61	717.188	1346.44	1954.81	1182.02	1234.9
TGME49_079420_25_507	TGME49_279420	279420	1802.54	799.063	1183.5	1033.05	750.341	713.672	1294.86
TGME49_079420_28_1014	TGME49_279420	279420	137.599	56.0746	105.328	232.968	0.892201	106.555	68.8893
TGME49_079420_30_507	TGME49_279420	279420	10052.3	16111.3	16004.1	16699.5	17414.9	18676.9	16647
TGME49_079420_54_1014	TGME49_279420	279420	5465.72	5979.59	4843.18	4918.79	5790.39	5731.68	6404.15
TGME49_080380_14_1140	TGME49_280380	280380	9072.34	9316.03	10969.4	9565.69	8514.28	11915.6	11320.8
TGME49_080380_31_570	TGME49_280380	280380	692.58	731.519	890.501	789.185	605.805	327.1	979.759
TGME49_080380_41_1140	TGME49_280380	280380	9884.17	12598.9	11641.6	9342.58	11951	9871.22	11445.8
TGME49_080380_43_570	TGME49_280380	280380	8988.25	11054.3	11101.6	11384.3	9727.67	14337.9	12412.8
TGME49_080380_7_1710	TGME49_280380	280380	17401.6	20421.3	17891.4	20680.2	17594.2	16854.3	17198.1
TGME49_080480_1_942	TGME49_280480	280480	1296.48	491.927	608.03	887.768	68.6995	906.958	704.202
TGME49_080480_2_1256	TGME49_280480	280480	684.935	994.05	983.381	1113.99	215.021	537.732	281.936
TGME49_080480_4_942	TGME49_280480	280480	238.504	6.37211	82.3474	14.5281	52.6399	164.789	371.237
TGME49_080480_8_942	TGME49_280480	280480	559.568	296.94	193.421	128.158	485.358	577.38	844.532
TGME49_080670_1_1872	TGME49_280670	280670	1027.4	466.439	827.304	320.136	1082.24	1356.72	942.763
TGME49_080670_1_2496	TGME49_280670	280670	980.008	767.202	635.798	948.475	344.39	753.32	1311.45
TGME49_080670_33_1248	TGME49_280670	280670	3389.51	3444.76	2784.49	3157.26	2524.04	2522.63	2830.84
TGME49_080670_42_1248	TGME49_280670	280670	6482.42	7716.63	9691.14	8421.09	11125.8	9904.68	9495.24
TGME49_080670_9_2496	TGME49_280670	280670	599.318	649.956	225.977	61.2254	124.016	458.435	521.773
TGME49_081670_10_963	TGME49_281675	ROP45	3164.77	4823.69	4720.61	4944.73	4823.24	4495.14	5475.42
TGME49_081670_12_963	TGME49_281675	ROP45	201.811	3.82327	206.826	167.073	5.35321	117.706	81.6466
TGME49_081670_19_963	TGME49_281675	ROP45	1576.27	1138.06	1613.43	542.727	1401.65	2450.77	1307.62
TGME49_081670_36_642	TGME49_281675	ROP45	9105.97	11569.2	13506.9	11129	11611.1	12250.1	13128.5
TGME49_081780_1_753	TGME49_281675	ROP45	587.087	412.913	212.571	468.011	246.248	446.045	276.833
TGME49_081780_14_753	TGME49_281675	ROP45	8829.24	12206.4	12354	9418.85	9810.65	9824.14	8787.21
TGME49_081790_105_1832	TGME49_281675	ROP45	5786.79	7507.62	6839.62	5339.06	7849.59	7614.98	6471.77
TGME49_081790_14_1832	TGME49_281675	ROP45	27507.5	35355	31850.2	33787.6	36236.8	37364.9	30007.7
TGME49_081790_30_1832	TGME49_281675	ROP45	4395.51	5608.73	4476.44	4272.81	2884.49	4676.04	5019.99
TGME49_081790_42_1832	TGME49_281675	ROP45	5282.26	9119.77	7228.38	7414.5	8156.51	7463.82	7843.17
TGME49_081790_76_1832	TGME49_281675	ROP45	2764.2	2685.21	3046.85	2825.19	3184.27	3154.53	3052.82
TGME49_082060_21_1644	TGME49_282055	PP2CHN	634.483	288.02	59.3667	63.8197	54.4243	94.165	221.977
TGME49_082060_22_2740	TGME49_282055	PP2CHN	8159.6	10754.9	15134.7	13269.3	13284	12519	13170.6
TGME49_082060_24_2740	TGME49_282055	PP2CHN	4218.16	5508.05	5700.16	6115.8	5701.17	6420.57	7630.13
TGME49_082060_25_1644	TGME49_282055	PP2CHN	217.1	172.047	145.544	126.602	99.9266	58.2336	174.775
TGME49_082060_28_2740	TGME49_282055	PP2CHN	1888.16	4655.47	3896.18	2666.42	5177.44	3103.73	3767.22
TGME49_082170_45_1305	TGME49_282170	282170	1131.37	392.522	846.455	682.3	695.917	593.488	909.594
TGME49_085290_10_930	TGME49_285290	285290	3539.34	2914.6	3703.72	3093.96	3922.12	4896.58	3731.5
TGME49_085290_17_930	TGME49_285290	285290	299.659	67.5444	49.7914	79.3855	66.0229	48.3215	1.27573
TGME49_085290_27_930	TGME49_285290	285290	4534.64	5242.97	4699.55	5568.4	3286.87	4394.78	4149.94
TGME49_085290_30_930	TGME49_285290	285290	2932.38	1331.77	1774.3	2569.39	1806.71	2233.94	945.314
TGME49_085290_48_930	TGME49_285290	285290	11261.7	9574.74	7353.81	7547.33	11996.5	7296.55	9055.12
TGME49_086450_14_872	TGME49_286450	GRA5	6092.56	5202.19	6608.86	7274.93	5756.48	5854.34	6841.73
TGME49_086450_20_872	TGME49_286450	GRA5	642.127	353.015	276.726	193.016	307.809	740.93	276.833
TGME49_086450_26_872	TGME49_286450	GRA5	5367.88	8890.37	5878.26	8756.27	7002.89	6870.33	7079.01
TGME49_086450_27_872	TGME49_286450	GRA5	1518.17	1185.21	1401.82	1185.59	1005.51	887.134	789.675
TGME49_086450_34_872	TGME49_286450	GRA5	13668.1	18807.9	16447.5	15378.5	13923.7	17295.4	15588.1
TGME49_088000_2_1910	TGME49_288000	288000	5355.64	5922.24	5827.51	5147.09	6280.21	6361.1	6240.86
TGME49_088000_23_1528	TGME49_288000	288000	4031.64	4853	3944.06	3839.04	4529.71	4065.2	3194.42
TGME49_088000_29_1528	TGME49_288000	288000	1784.2	2455.81	1240	162.922	550.488	1433.54	1997.79
TGME49_088000_32_1528	TGME49_288000	288000	126.897	39.5071	26.8108	103.253	39.2569	59.4727	22.9631
TGME49_088000_8_1910	TGME49_288000	288000	4754.8	4967.7	2557.56	3115.23	3502.78	4770.2	3675.37
TGME49_088650_13_1395	TGME49_288650	GRA12	4406.21	15559.4	10422.7	8219.25	2298.31	1759.4	2708.37
TGME49_088650_13_1860	TGME49_288650	GRA12	11515.5	21154.1	18047.5	17186.7	3341.29	3891.74	3845.04
TGME49_088650_18_1395	TGME49_288650	GRA12	6029.88	8838.12	8035.57	6965.17	1188.41	1179.54	1965.9
TGME49_088650_31_1860	TGME49_288650	GRA12	5300.6	9072.61	7542.45	7408.79	1896.82	1177.06	1271.9
TGME49_088650_6_1395	TGME49_288650	GRA12	8188.65	13251.4	13432.2	11356.8	3248.51	3152.05	3672.82
TGME49_088840_22_1344	TGME49_288840	GRA18	19305.1	22326.6	25642.6	26873.8	26435	28985.5	24201.8
TGME49_088840_33_1344	TGME49_288840	GRA18	4747.15	5230.23	6429.8	4962.37	6217.75	7478.69	6294.44
TGME49_088840_5_1344	TGME49_288840	GRA18	8509.71	9699.63	6563.85	7914.68	8577.62	8870.1	7756.42
TGME49_088840_72_672	TGME49_288840	GRA18	14746	20054.3	16015.6	17454.9	21520.8	20839	16076.7
TGME49_088840_9_1344	TGME49_288840	GRA18	8619.79	9396.32	7928.33	9376.31	10878.6	10868.6	8084.29
TGME49_089380_0_896	TGME49_289380	GRA39	1025.87	2608.74	2635.12	4056.44	1798.68	1040.77	1385.44
TGME49_089380_14_896	TGME49_289380	GRA39	580.972	257.433	91.9227	517.822	245.355	284.973	251.318
TGME49_089380_15_2688	TGME49_289380	GRA39	2190.88	2915.88	4218.87	2964.76	3494.75	2807.61	2814.26
TGME49_089380_29_896	TGME49_289380	GRA39	9099.86	6014	6132.01	5903.58	6596.94	6704.3	7502.56
TGME49_089380_80_1792	TGME49_289380	GRA39	12466.4	9615.52	13352.7	12548.6	11325.6	12997.3	9649.6
TGME49_089540_48_1718	TGME49_289540	SFP1	3650.95	2437.97	4050.34	3633.05	4241.53	2261.2	3842.49
TGME49_089540_49_2577	TGME49_289540	SFP1	25052.1	27783.7	28562.1	28757.3	28413.9	25603	31386.7
TGME49_089540_5_2577	TGME49_289540	SFP1	5497.83	5386.98	5185.97	3979.13	5883.18	5742.83	5212.62
TGME49_089540_93_1718	TGME49_289540	SFP1	6907.45	10697.5	9137.69	8965.37	6556.79	10821.5	7709.22
TGME49_090700_16_1905	TGME49_290700	GRA25	41033.4	43223.3	42918.3	38440.7	40280.2	39238.3	42372
TGME49_090700_2_1905	TGME49_290700	GRA25	1987.54	1201.78	800.493	1465.78	612.05	1079.18	361.031
TGME49_090700_32_1270	TGME49_290700	GRA25	18494.8	24821.9	20772.6	24506.8	23170.5	22582.3	22928.7
TGME49_090700_44_1270	TGME49_290700	GRA25	26223.2	26134.6	25804.4	30031.1	25305.5	22832.5	26360.4
TGME49_090700_56_1270	TGME49_290700	GRA25	6782.08	5176.7	7965.67	8857.45	4428	5974.52	5324.89
TGME49_091630_20_867	TGME49_291630	291630	845.467	262.531	652.076	95.4701	374.725	56.9946	150.536
TGME49_091630_43_578	TGME49_291630	291630	1877.46	1279.52	1773.34	2130.44	789.598	999.884	778.194
TGME49_091630_9_867	TGME49_291630	291630	3166.3	4025.9	4007.25	3152.59	5162.28	3095.06	3897.35
TGME49_091960_12_1010	TGME49_291960	ROP40	8471.49	9392.5	11256.7	9583.33	10768.9	10456	11491.8
TGME49_091960_23_1515	TGME49_291960	ROP40	1768.91	3797.78	3311.13	2763.96	3311.85	3707.13	4445.91
TGME49_091960_3_1515	TGME49_291960	ROP40	1044.22	923.956	1158.61	1079.75	953.763	999.884	789.675
TGME49_091960_32_1010	TGME49_291960	ROP40	9871.94	14189.4	12750.4	13047.2	17953.8	11814	13151.5
TGME49_091960_9_1515	TGME49_291960	ROP40	3403.27	2848.33	2051.98	3627.35	3712.45	3320.56	3162.53
TGME49_094630_22_1276	TGME49_294630	294630	1674.12	1243.84	1079.13	768.431	1517.63	757.037	898.112
TGME49_094630_25_957	TGME49_294630	294630	126.897	68.8188	52.664	7.78289	240.894	52.0386	3.82718
TGME49_094630_4_1276	TGME49_294630	294630	1065.62	615.546	509.405	1569.55	870.789	327.1	935.108
TGME49_094630_4_957	TGME49_294630	294630	1894.27	1877.22	2476.17	986.352	2469.61	2178.19	2237.63
TGME49_094630_8_638	TGME49_294630	294630	267.553	8.92096	62.2393	6.22631	47.2867	172.223	349.549
TGME49_094970_62_853	TGME49_294970	294970	7081.74	14504.2	15485.1	13650.2	14004.9	17444.1	13302
TGME49_094970_78_853	TGME49_294970	294970	18435.2	30618	27939.7	28317.8	33630.6	27587.9	30233.5
TGME49_094970_86_853	TGME49_294970	294970	626.838	1745.96	1498.53	1333.99	3034.38	1086.62	1740.09
TGME49_094970_94_0	TGME49_294970	294970	14353.1	21100.6	23913.3	23606	26629.5	24988.4	26075.9
TGME49_097880_23_1392	TGME49_297880	GRA23	3097.5	702.207	1177.76	1289.37	2043.14	1485.58	2372.85
TGME49_097880_24_1856	TGME49_297880	GRA23	637.54	135.089	39.2586	14.5281	121.339	177.179	61.2349
TGME49_097880_32_1856	TGME49_297880	GRA23	3161.71	1497.45	1303.2	828.618	1647.9	749.603	1621.45
TGME49_097880_35_1856	TGME49_297880	GRA23	1236.86	303.313	600.37	1056.4	730.713	951.563	847.083
TGME49_097880_38_1856	TGME49_297880	GRA23	6282.14	2019.96	2946.31	2892.12	4315.58	3191.7	2399.64
TGME49_097900_11_813	TGME49_297900	GRA83	5062.1	3895.91	4657.42	6715.6	3946.21	5597.86	4535.21
TGME49_097900_21_1626	TGME49_297900	GRA83	3501.12	3266.35	3765	4882.47	3608.95	3051.69	2545.08
TGME49_097900_21_813	TGME49_297900	GRA83	385.276	568.393	429.93	142.686	339.929	306.036	103.334
TGME49_097900_52_813	TGME49_297900	GRA83	1215.45	517.416	498.872	1009.18	356.881	417.548	1019.31
TGME49_097900_83_0	TGME49_297900	GRA83	3857.35	3223.01	2260.72	1991.38	4199.59	2486.7	2904.83
TGME49_097960_10_9548	TGME49_297960	RON6	1681.76	1102.38	1065.73	2453.69	1995.85	1225.38	987.413
TGME49_097960_21_7843	TGME49_297960	RON6	21459.3	24908.6	25172.4	23387.6	28638.8	27087.3	25699.5
TGME49_097960_24_7161	TGME49_297960	RON6	13958.6	12697.1	11114	10462.8	13046.7	13144.7	10911.3
TGME49_097960_3_7843	TGME49_297960	RON6	4649.3	7056.48	7075.17	7509.97	8502.68	7933.41	8024.33
TGME49_097960_8_7161	TGME49_297960	RON6	4141.72	3016.56	3018.13	3806.35	2791.7	2563.52	2989.03
TGME49_099780_40_3464	TGME49_299780	299780	6506.89	3703.47	6534.17	5503.02	5420.12	6902.55	4662.78
TGME49_099780_42_2598	TGME49_299780	299780	1272.02	785.044	402.162	417.163	790.49	304.797	626.382
TGME49_099780_47_2598	TGME49_299780	299780	1354.58	230.671	563.026	475.794	747.665	534.015	597.041
TGME49_100100_14_9936	TGME49_300100	RON2	2551.69	2411.21	1189.25	2969.43	1822.77	1998.53	2085.81
TGME49_100100_22_10764	TGME49_300100	RON2	493.826	158.028	185.76	200.799	4.46101	19.8242	144.157
TGME49_100100_27_11178	TGME49_300100	RON2	776.668	576.039	662.609	267.731	595.991	563.751	904.491
TGME49_100100_47_11178	TGME49_300100	RON2	692.58	211.554	330.347	156.177	242.679	80.5359	20.4116
TGME49_100220_106_5305	TGME49_300220	300220	11458.9	17356.4	13282.8	15070.8	15171	15368.7	13002.2
TGME49_100220_111_5305	TGME49_300220	300220	1877.46	1288.44	1341.5	1441.39	1079.56	1266.27	1033.34
TGME49_100220_112_5305	TGME49_300220	300220	3063.86	4305	4644.97	5464.63	5255.96	4381.15	4234.14
TGME49_100220_45_6366	TGME49_300220	300220	1375.99	414.187	372.478	646.499	229.296	598.444	409.509
TGME49_100220_55_6366	TGME49_300220	300220	6230.16	5694.12	5457.91	7492.85	6816.42	7280.44	4457.39
TGME49_104720_3_726	TGME49_304720	304720	828.649	634.662	1016.89	775.176	544.243	2149.69	1271.9
TGME49_104720_31_726	TGME49_304720	304720	3232.04	5552.66	5664.73	5579.3	5274.69	4305.57	5180.73
TGME49_104720_73_0	TGME49_304720	304720	1175.7	908.663	674.1	487.728	211.452	332.056	500.085
TGME49_104720_8_1452	TGME49_304720	304720	1233.8	1557.34	776.555	919.419	603.128	1091.57	852.186
TGME49_104740_14_4482	TGME49_304740	ROP35_WNG1	22275.7	20970.6	21315.5	21016.4	20211	22879.6	22102
TGME49_104740_43_3735	TGME49_304740	ROP35_WNG1	2115.96	1353.44	1165.31	1204.79	1473.92	1434.78	1622.73
TGME49_104740_76_3735	TGME49_304740	ROP35_WNG1	2501.24	713.677	750.702	848.854	944.841	519.147	1962.07
TGME49_104950_20_3200	TGME49_304955	PPM11C	3144.89	6140.17	7406.48	8413.3	9306.55	5818.41	9107.42
TGME49_104950_25_3200	TGME49_304955	PPM11C	1385.16	2511.89	2136.24	2088.41	2109.16	2816.28	4462.5
TGME49_104950_37_3200	TGME49_304955	PPM11C	12365.5	15044.6	16565.2	20666.2	18529.2	21185.9	18380.7
TGME49_104950_5_3200	TGME49_304955	PPM11C	4875.58	2575.61	5202.25	3444.19	4314.69	2974.87	4569.66
TGME49_104960_1_10276	TGME49_304955	PPM11C	7450.2	8390.8	6833.88	9397.58	8450.04	7747.55	7667.12
TGME49_104960_16_10276	TGME49_304955	PPM11C	13110.1	22171.1	20208.6	20125.5	19138.6	21338.3	19124.4
TGME49_104960_27_7707	TGME49_304955	PPM11C	888.276	1691.16	1638.33	1385.35	1611.32	1557.44	978.483
TGME49_104960_52_6973	TGME49_304955	PPM11C	1354.58	739.165	1887.29	1693.04	2463.37	1515.31	1093.3
TGME49_104960_52_8441	TGME49_304955	PPM11C	2586.85	2234.06	2711.72	3167.12	2184.11	3546.06	3015.82
TGME49_105250_2_2274	TGME49_305250	305250	5557.46	4437.54	4479.32	4997.65	4014.01	3392.42	3295.2
TGME49_105250_3_1516	TGME49_305250	305250	2213.81	2768.05	1427.67	3104.34	3085.23	2532.54	3514.63
TGME49_105250_64_758	TGME49_305250	305250	483.124	262.531	274.81	306.127	322.977	211.871	470.744
TGME49_105250_70_758	TGME49_305250	305250	483.124	906.115	345.668	741.45	82.9747	170.984	132.676
TGME49_105250_8_2274	TGME49_305250	305250	1302.6	1255.31	592.71	1008.66	1634.51	786.774	1177.5
TGME49_105270_11_1676	TGME49_305270	305270	2787.14	3337.71	2183.16	2222.79	3262.78	3402.33	2173.84
TGME49_105270_112_0	TGME49_305270	305270	11356.5	14064.5	11813	12300.6	11422.9	14295.7	11980.4
TGME49_105270_16_1676	TGME49_305270	305270	6934.97	8077.29	7308.81	7033.66	8260.89	9162.51	7022.88
TGME49_105270_80_0	TGME49_305270	305270	7636.72	4826.24	4460.16	6031.22	4689.41	6423.05	5767.57
TGME49_105590_12_744	TGME49_305590	305590	440.316	90.484	40.2162	12.4526	317.624	550.122	316.38
TGME49_105590_14_744	TGME49_305590	305590	7074.1	8525.89	7117.3	9481.12	6811.07	9051	5493.28
TGME49_105590_35_372	TGME49_305590	305590	863.814	560.746	474.934	436.361	230.188	275.061	358.48
TGME49_105590_45_372	TGME49_305590	305590	769.023	564.569	258.533	547.397	583.5	278.778	496.258
TGME49_105590_6_744	TGME49_305590	305590	562.625	368.308	335.135	160.846	464.837	75.5798	395.476
TGME49_106060_30_10479	TGME49_306060	RON8	7145.95	4224.71	4607.62	4306.01	2147.53	4309.29	3862.9
TGME49_106060_31_12974	TGME49_306060	RON8	8965.31	4619.78	4698.59	5291.85	4344.13	4453.02	3563.11
TGME49_106060_34_14471	TGME49_306060	RON8	1216.98	2199.65	2365.09	3443.15	1985.15	3314.36	2681.58
TGME49_106060_48_9481	TGME49_306060	RON8	752.206	156.754	258.533	4.66973	4.46101	201.959	420.99
TGME49_106060_55_12475	TGME49_306060	RON8	7465.49	6615.53	6032.43	7124.98	7057.31	5459.09	6527.9
TGME49_106560_118_0	TGME49_306560	306560	1920.27	697.109	1281.17	2296.47	1418.6	1094.05	1416.06
TGME49_106560_126_0	TGME49_306560	306560	1658.83	2030.16	1509.06	1407.67	1635.41	1629.3	1071.61
TGME49_106560_77_0	TGME49_306560	306560	556.51	239.591	329.39	120.375	128.477	132.574	144.157
TGME49_106560_81_910	TGME49_306560	306560	460.191	387.424	147.459	125.045	34.7959	550.122	147.984
TGME49_106560_92_0	TGME49_306560	306560	440.316	52.2513	848.37	370.466	6.24541	215.588	417.163
TGME49_106890_21_736	TGME49_306890	306890	2877.34	2951.56	1966.76	2791.46	2994.23	2645.29	3605.21
TGME49_106890_64_1472	TGME49_306890	306890	620.723	810.533	705.698	777.77	8.92201	869.788	201.565
TGME49_106890_73_736	TGME49_306890	306890	1320.95	1150.8	1869.09	1490.16	1368.64	1403.8	949.141
TGME49_106890_74_1472	TGME49_306890	306890	3027.17	2502.97	3391.56	3210.7	3071.85	1827.55	3005.61
TGME49_106890_91_736	TGME49_306890	306890	284.37	245.964	389.714	119.857	551.38	292.407	761.609
TGME49_108950_0_1554	TGME49_308950	308950	1171.12	765.928	756.447	963.003	1326.7	1355.48	1075.44
TGME49_108950_28_518	TGME49_308950	308950	6315.78	7563.7	8547.85	9235.7	6962.74	7411.78	8895.65
TGME49_108950_3_1036	TGME49_308950	308950	12425.2	13089.6	15851.9	14829	13699.8	12108.9	11412.7
TGME49_108950_30_1036	TGME49_308950	308950	5176.77	4080.7	4595.18	4189.79	2820.25	4393.54	4910.28
TGME49_108950_42_518	TGME49_308950	308950	38724.8	39744.1	41329.8	40988.3	39147.1	46067.8	40564.3
TGME49_108970_2_2644	TGME49_308970	GRA12D	6240.86	6827.08	6920.05	8180.86	8144.91	8571.5	8974.74
TGME49_108970_29_1983	TGME49_308970	GRA12D	3400.21	2358.96	1774.3	3157.26	2083.29	1900.65	1736.27
TGME49_108970_41_1983	TGME49_308970	GRA12D	8229.93	7209.41	6408.73	7324.22	5847.49	8823.02	6132.42
TGME49_108970_49_1983	TGME49_308970	GRA12D	30699.8	33350.4	39544.9	32597.9	38439.6	37011.8	38442.8
TGME49_108970_59_1983	TGME49_308970	GRA12D	3189.23	2891.67	3681.69	3994.7	3039.73	3606.77	2024.58
TGME49_109560_15_2391	TGME49_309560	309560	5178.29	4195.4	5413.86	5378.5	3819.51	3256.13	2783.64
TGME49_109560_20_2391	TGME49_309560	309560	4565.22	4998.29	3688.4	5175.1	5048.97	4057.77	3513.35
TGME49_109560_38_1594	TGME49_309560	309560	5484.07	8451.97	7528.08	7691.57	4853.58	6212.42	5030.19
TGME49_109560_42_1594	TGME49_309560	309560	2692.35	5482.57	5234.8	3829.7	5052.54	2326.87	2616.52
TGME49_109590_17_1935	TGME49_309590	ROP1	2681.64	783.77	741.127	1093.24	806.55	205.676	662.103
TGME49_109590_41_1935	TGME49_309590	ROP1	17397.1	16570	19164	18781.7	15552	16578	17186.6
TGME49_109590_51_1935	TGME49_309590	ROP1	37917.6	46392.8	43450.7	44837.2	43327.1	45563.5	46386.7
TGME49_109590_58_1935	TGME49_309590	ROP1	8459.26	4399.31	6442.25	5842.88	3868.59	3787.67	3213.56
TGME49_109590_85_1935	TGME49_309590	ROP1	23243.5	33577.2	26711.2	25620.2	24583.7	23250.1	25287.5
TGME49_109600_17_1485	TGME49_309600	GRA71	7051.16	7526.74	6445.12	6463.95	7103.71	9257.91	5836.45
TGME49_109600_24_1188	TGME49_309600	GRA71	4736.45	7030.99	7965.67	5705.9	4139.81	4099.9	5253.45
TGME49_109600_26_891	TGME49_309600	GRA71	2109.85	3350.46	1906.44	1375.5	1626.48	1616.91	2233.8
TGME49_109600_6_1485	TGME49_309600	GRA71	1490.65	1296.09	1773.34	1230.73	1539.05	1727.19	1210.67
TGME49_109600_7_1188	TGME49_309600	GRA71	4572.86	2895.49	3161.76	2729.2	2403.59	2381.38	2963.52
TGME49_109760_0_1796	TGME49_309760	GRA55	11177.6	12493.2	11929.8	10640.8	12594.3	11044.6	13034.1
TGME49_109760_15_1796	TGME49_309760	GRA55	10251.1	13557.3	10120.1	10860.8	11761	8692.92	9673.84
TGME49_109760_16_1796	TGME49_309760	GRA55	6378.46	6142.72	8903.09	8008.08	10917	8894.88	8065.15
TGME49_109760_32_1347	TGME49_309760	GRA55	8229.93	9950.69	10633.3	8977.82	6330.17	10532.9	9675.12
TGME49_109760_38_1347	TGME49_309760	GRA55	40018.3	44792.1	50478	55062.9	56281	46949.9	53102.2
TGME49_110010_29_1894	TGME49_310010	RON1	6873.82	5416.3	4839.35	3298.39	4072.9	3943.78	4200.97
TGME49_110010_37_1894	TGME49_310010	RON1	10763.3	8756.56	8323.79	8262.32	8928.26	8284.05	7927.37
TGME49_110010_72_947	TGME49_310010	RON1	2834.53	1735.76	1856.65	3343.53	2573.11	2288.46	1558.94
TGME49_110010_93_0	TGME49_310010	RON1	1391.27	1274.42	1716.85	1164.84	1067.97	1068.03	634.037
TGME49_110740_13_1084	TGME49_310740	310740	973.892	939.25	1429.59	1096.35	776.215	795.447	898.112
TGME49_110740_28_542	TGME49_310740	310740	1709.28	2120.64	3034.41	2181.28	3432.3	3154.53	2513.18
TGME49_110740_37_542	TGME49_310740	310740	1354.58	1645.28	1576.09	1254.08	1150.05	1861	1468.36
TGME49_110740_40_542	TGME49_310740	310740	6292.84	8096.41	8719.25	9262.16	7726.46	8239.44	8792.32
TGME49_110740_41_542	TGME49_310740	310740	3222.87	3555.64	4200.67	4062.15	2078.83	2632.9	3133.19
TGME49_110780_13_1732	TGME49_310780	GRA4	7252.98	8230.22	7702.35	9470.22	9646.48	7421.69	8037.08
TGME49_110780_18_1732	TGME49_310780	GRA4	10812.2	17672.4	19157.3	18581.9	15988.2	16146.8	14587.9
TGME49_110780_24_1732	TGME49_310780	GRA4	6967.08	10584.1	10653.5	11667.1	10344.2	9194.72	11593.8
TGME49_110780_29_1732	TGME49_310780	GRA4	21610.6	33541.5	34897.1	34311.7	27131	25230	24454.4
TGME49_110780_3_2165	TGME49_310780	GRA4	26128.4	32801.1	32527.2	27314.3	32336.1	32179.7	30673.6
TGME49_110790_19_1214	TGME49_310790	CST9	3731.98	1107.47	1888.24	1526.48	2251.92	2412.36	1408.4
TGME49_110790_24_1214	TGME49_310790	CST9	373.045	96.8561	375.351	102.734	107.064	107.794	160.742
TGME49_110790_27_1214	TGME49_310790	CST9	1998.24	1206.88	1839.41	1950.39	650.415	1925.43	1689.06
TGME49_110790_30_1214	TGME49_310790	CST9	4959.67	6068.8	4547.3	5562.69	6430.99	4246.1	5614.48
TGME49_110790_33_1214	TGME49_310790	CST9	654.358	974.933	476.849	681.262	786.029	617.029	1222.15
TGME49_111470_14_5460	TGME49_311470	RON5	4618.73	2464.73	3959.38	3599.33	3728.51	4930.04	4101.46
TGME49_111470_19_7371	TGME49_311470	RON5	2172.53	764.654	1228.51	918.9	757.479	568.707	502.637
TGME49_111470_21_7371	TGME49_311470	RON5	2114.43	446.048	1132.76	1315.83	1337.41	1022.19	1074.16
TGME49_111470_30_6006	TGME49_311470	RON5	5932.03	3708.57	2940.57	3399.57	2606.12	3367.64	2075.61
TGME49_111470_7_7644	TGME49_311470	RON5	461.72	214.103	82.3474	250.609	124.016	167.267	7.65437
TGME49_112270_12_1101	TGME49_312270	ROP13	8442.44	4795.65	3642.44	3006.79	3733.86	3598.1	3029.85
TGME49_112270_13_1468	TGME49_312270	ROP13	12958.7	11432.8	12598.2	11227.6	12012.6	12756.9	10381.9
TGME49_112270_24_1101	TGME49_312270	ROP13	10397.9	13726.8	12480.4	16793.9	12619.3	11672.7	11683.1
TGME49_112270_31_1101	TGME49_312270	ROP13	2482.89	1957.51	1395.12	1585.12	2747.09	1029.62	1306.35
TGME49_112270_8_1468	TGME49_312270	ROP13	8512.77	3512.31	2473.29	3193.58	1954.81	2894.34	2367.75
TGME49_112420_21_3552	TGME49_312420	GRA38	1515.11	1506.37	1668.97	1274.84	1350.79	997.406	2611.41
TGME49_112420_27_4440	TGME49_312420	GRA38	6146.07	7355.97	8344.86	7918.31	8622.23	7559.22	7345.64
TGME49_112420_30_3552	TGME49_312420	GRA38	18771.5	21340.2	21685.1	21593.9	25550	21153.7	25879.4
TGME49_112420_50_4440	TGME49_312420	GRA38	151.358	127.442	339.922	136.979	3.56881	11.1511	8.93009
TGME49_113330_12_6696	TGME49_313330	ROP27	1403.51	1563.72	1764.72	985.314	1197.33	1074.22	1259.14
TGME49_113330_19_6696	TGME49_313330	ROP27	6456.43	6902.27	7837.37	8678.96	8341.19	8225.81	8608.61
TGME49_113330_26_5580	TGME49_313330	ROP27	85441.1	96461.1	94858.5	98381.4	102266	98781.6	96198.8
TGME49_113330_29_6696	TGME49_313330	ROP27	1337.76	513.592	598.455	690.602	663.798	724.823	600.868
TGME49_113330_51_6696	TGME49_313330	ROP27	9560.05	7440.08	10896.7	7482.47	10759.1	7895	8260.34
TGME49_113440_28_2396	TGME49_313440	GRA59	1863.7	782.496	822.516	1156.54	970.715	1232.82	745.025
TGME49_113440_35_2396	TGME49_313440	GRA59	3764.09	2931.17	3762.13	4086.54	4013.12	4050.34	4958.75
TGME49_113440_41_2396	TGME49_313440	GRA59	1139.01	878.077	1484.17	561.406	984.99	537.732	1080.54
TGME49_113440_53_2396	TGME49_313440	GRA59	5106.44	3749.35	3441.36	3776.78	4648.37	3909.09	4169.08
TGME49_113440_61_2396	TGME49_313440	GRA59	2096.09	1548.42	1838.45	1970.11	1776.37	1811.44	2818.08
TGME49_114250_14_648	TGME49_314250	BRP1	21534.2	25703.8	25922.2	23881	27840.3	23983.6	23654.5
TGME49_114250_17_648	TGME49_314250	BRP1	1074.8	1135.51	968.061	1135.78	520.153	569.946	1408.4
TGME49_114250_21_648	TGME49_314250	BRP1	3950.61	7255.29	6317.77	7429.03	7480.22	8479.81	8625.2
TGME49_114250_26_648	TGME49_314250	BRP1	738.446	416.736	248	404.191	1072.43	377.899	543.46
TGME49_114250_30_648	TGME49_314250	BRP1	1074.8	1223.45	922.099	388.626	862.759	649.243	664.654
TGME49_114260_25_1581	TGME49_314260	314260	1609.9	519.964	725.806	896.589	556.734	773.145	732.268
TGME49_114260_27_1581	TGME49_314260	314260	1435.61	1236.19	1254.36	2160.53	1539.05	2082.78	2064.13
TGME49_114260_4_1581	TGME49_314260	314260	7214.75	5105.34	7760.76	5402.36	6662.96	5060.13	7660.75
TGME49_114260_9_1581	TGME49_314260	314260	17363.4	16419.7	17544.8	21157.5	16084.6	17280.5	15435
TGME49_114500_16_8760	TGME49_314500	SUB2	5693.53	2594.72	2078.79	2313.08	2229.61	2562.28	1555.11
TGME49_114500_18_6935	TGME49_314500	SUB2	13567.2	4454.11	4246.64	5741.18	7631.89	6441.63	6430.94
TGME49_114500_25_7300	TGME49_314500	SUB2	8069.39	3351.73	3510.3	3599.33	3480.48	2904.25	2675.2
TGME49_114500_25_8395	TGME49_314500	SUB2	5481.01	2288.86	2187.95	1508.84	2069.02	2269.87	1882.97
TGME49_114500_35_9490	TGME49_314500	SUB2	10668.5	5320.71	5936.67	4043.47	6603.18	4626.48	4485.46
TGME49_115160_16_7800	TGME49_315160	RASP2	7473.13	7543.31	7194.86	8099.91	9036.22	6693.15	8107.25
TGME49_115160_4_5525	TGME49_315160	RASP2	14142.1	17444.3	15276.4	17491.3	11333.6	12271.2	13740.9
TGME49_115160_4_6500	TGME49_315160	RASP2	4381.75	4469.4	5577.6	6077.4	5654.77	3879.35	5697.4
TGME49_115160_4_8775	TGME49_315160	RASP2	4673.77	5877.64	5340.13	4489.17	5771.65	5175.36	4510.97
TGME49_115160_8_8775	TGME49_315160	RASP2	2998.12	2727.26	2935.78	2149.63	3013.86	2660.16	2242.73
TGME49_115210_13_6509	TGME49_315210	315210	1645.07	1576.46	2099.86	2328.64	2286.71	1588.42	1171.12
TGME49_115210_14_6226	TGME49_315210	315210	535.106	885.724	980.509	496.03	779.784	711.194	1351
TGME49_115210_2_5094	TGME49_315210	315210	785.841	375.955	427.057	543.765	271.229	444.806	1160.91
TGME49_115210_27_5943	TGME49_315210	315210	210.985	5.09769	157.992	394.333	6.24541	110.272	273.006
TGME49_115210_8_6226	TGME49_315210	315210	1247.56	1183.94	1704.4	1728.84	1584.55	2515.2	1520.67
TGME49_115220_1_2682	TGME49_315220	ROP14	380.69	91.7584	168.525	113.111	164.165	9.91211	11.4815
TGME49_115220_11_3278	TGME49_315220	ROP14	1405.03	968.561	429.93	422.352	825.286	835.095	523.048
TGME49_115220_2_2980	TGME49_315220	ROP14	2814.66	720.049	1600.99	2088.41	1271.39	747.125	1093.3
TGME49_115220_21_4172	TGME49_315220	ROP14	642.127	84.1119	204.911	347.117	254.277	449.762	211.771
TGME49_115220_24_2682	TGME49_315220	ROP14	11565.9	7469.39	10876.6	9343.62	11023.1	9446.24	8482.31
TGME49_115470_22_3230	TGME49_315470	315470	8618.26	7257.84	6738.12	9029.71	7639.03	6228.52	8623.92
TGME49_115470_36_3230	TGME49_315470	315470	2056.33	1292.26	2863.01	2304.77	895.77	2442.1	1440.3
TGME49_115470_44_3230	TGME49_315470	315470	6283.67	4971.52	4948.5	4862.23	4891.94	4159.37	4893.69
TGME49_115470_65_3230	TGME49_315470	315470	2511.94	2950.29	1919.84	2767.08	1679.12	852.441	1765.61
TGME49_115470_73_3230	TGME49_315470	315470	2235.21	1055.22	1073.39	1749.08	1435.55	1604.52	1104.78
TGME49_115490_13_3035	TGME49_315490	ROP10	334.823	694.56	445.25	977.012	150.782	396.484	205.392
TGME49_115490_15_2428	TGME49_315490	ROP10	2982.83	2091.33	2357.43	2067.14	2182.32	1820.11	3477.63
TGME49_115490_20_3035	TGME49_315490	ROP10	11344.2	14259.5	11168.6	10169.1	14031.7	15911.4	13346.7
TGME49_115490_4_3035	TGME49_315490	ROP10	2007.41	2849.61	2920.46	3085.66	3369.84	2383.86	2827.01
TGME49_115490_45_2428	TGME49_315490	ROP10	415.854	26.7629	210.656	127.121	527.291	692.609	184.981
TGME49_115910_18_888	TGME49_315910	315910	8483.72	8370.41	7530	7967.09	7228.62	6465.17	8668.57
TGME49_115910_24_444	TGME49_315910	315910	3803.84	3916.3	4062.79	4243.75	4780.42	3755.45	4442.08
TGME49_115910_26_888	TGME49_315910	315910	1574.74	1934.57	1861.43	3089.29	3019.21	3122.31	2686.68
TGME49_115910_45_444	TGME49_315910	315910	13710.9	21869.1	20638.6	19317.7	20731.2	20659.3	22599.5
TGME49_115910_50_444	TGME49_315910	315910	174.292	319.88	120.649	205.987	1.7844	3.71704	79.0951
TGME49_116250_10_2324	TGME49_316250	GRA45	3669.3	3310.95	3416.46	4293.56	2125.22	3704.65	3684.3
TGME49_116250_15_2324	TGME49_316250	GRA45	379.161	194.987	263.32	530.793	460.376	263.91	130.124
TGME49_116250_22_2324	TGME49_316250	GRA45	2920.15	2598.55	2293.28	2213.45	2092.21	1789.14	1653.34
TGME49_116250_30_2324	TGME49_316250	GRA45	2493.59	2307.98	3332.2	1645.82	2942.48	2894.34	2177.67
TGME49_116250_40_2324	TGME49_316250	GRA45	9014.24	8926.06	8784.36	10342.9	5069.49	6463.93	5071.02
TGME49_116280_12_1796	TGME49_316280	316280	1432.55	1799.48	2052.94	1635.96	3466.2	1017.23	1484.95
TGME49_116280_22_1796	TGME49_316280	316280	2070.09	1256.58	1786.75	2325.53	678.073	1302.2	2204.46
TGME49_116280_29_1796	TGME49_316280	316280	11653.1	11762.9	10784.6	12268.9	9886.48	12267.5	15030.6
TGME49_116280_6_1796	TGME49_316280	316280	443.373	708.579	559.196	634.565	413.089	873.505	352.101
TGME49_118520_19_1944	TGME49_318525	318525	5490.18	6216.63	7124.01	4859.12	6165.11	6046.39	7558.69
TGME49_118520_43_2430	TGME49_318525	318525	767.495	1302.46	438.548	696.828	736.066	1035.82	321.483
TGME49_118520_47_1458	TGME49_318525	318525	4374.11	5315.62	5629.31	4870.01	6374.78	4203.97	3514.63
TGME49_118520_53_2430	TGME49_318525	318525	4060.69	3365.75	3372.41	4675.44	4941.01	5067.57	4769.95
TGME49_118520_65_1458	TGME49_318525	318525	5659.89	5892.93	7767.47	6002.17	8188.62	8806.91	7863.59
TGME49_118530_11_6342	TGME49_318525	318525	2271.91	1905.26	1418.1	2032.37	1989.61	2180.66	1874.04
TGME49_118530_21_6342	TGME49_318525	318525	2690.82	2565.41	3248.89	3160.37	3996.17	1219.19	2218.49
TGME49_118530_30_6342	TGME49_318525	318525	5049.87	3588.77	3299.64	3914.28	4957.07	4567	4318.34
TGME49_118530_44_6342	TGME49_318525	318525	2582.27	1995.75	2153.48	2028.22	2333.11	2761.76	1815.36
TGME49_119340_15_2800	TGME49_319340	CST5_GRA52	698.695	20.3908	142.672	194.053	26.766	223.022	66.3378
TGME49_119340_21_1680	TGME49_319340	CST5_GRA52	1444.79	511.043	570.687	782.44	15.1674	1027.14	308.726
TGME49_119340_30_1400	TGME49_319340	CST5_GRA52	746.09	842.393	768.895	642.867	794.059	1444.69	1099.68
TGME49_119340_6_2800	TGME49_319340	CST5_GRA52	2626.6	1303.73	980.509	1881.9	1731.76	1274.95	1167.29
TGME49_120630_1_1088	TGME49_320630	320630	1209.34	786.319	630.053	269.807	1225.88	1089.09	1014.2
TGME49_120630_18_1088	TGME49_320630	320630	125.368	219.201	13.4054	106.885	381.862	40.8875	14.033
TGME49_120630_32_1088	TGME49_320630	320630	6748.45	5957.93	7347.11	6149.52	6892.26	6633.68	7332.88
TGME49_120630_68_2176	TGME49_320630	320630	1799.48	2336.02	1316.6	1344.88	1183.06	1559.92	1996.51
TGME49_120630_89_2176	TGME49_320630	320630	6317.31	7387.83	8467.42	8488.02	11717.3	7530.73	7803.63
TGME49_121650_13_5642	TGME49_321650	RON13	31135.5	22536.9	25122.7	24877.8	29737.1	26252.2	26930.6
TGME49_121650_20_1736	TGME49_321650	RON13	1282.72	1148.25	1200.74	1593.94	506.77	848.724	1641.86
TGME49_121650_32_4774	TGME49_321650	RON13	1917.21	398.894	619.521	384.994	468.406	626.941	479.674
TGME49_121650_35_5642	TGME49_321650	RON13	10267.9	13005.5	11466.4	12545	12608.6	11298.6	11255.7
TGME49_121650_9_5642	TGME49_321650	RON13	14793.4	12127.4	10595	9352.96	11808.3	11211.8	9824.38

## Sheet: 7C.Guide L2FCs
GUIDE	GENE	IDENTITY	L2FC_UNSTIMULATED	L2FC_IFNG
TGME49_000010_0_2028	TGME49_200010	GRA20	0.321735	-0.115456
TGME49_000010_73_1352	TGME49_200010	GRA20	-0.464547	-0.358094
TGME49_000010_87_1352	TGME49_200010	GRA20	0.611323	-0.190688
TGME49_000010_9_2028	TGME49_200010	GRA20	-0.126103	-0.19511
TGME49_000360_0_1047	TGME49_200360	200360	0.341982	-0.118142
TGME49_000360_21_698	TGME49_200360	200360	0.0791418	0.310086
TGME49_000360_26_698	TGME49_200360	200360	-0.526319	-0.285749
TGME49_000360_31_698	TGME49_200360	200360	0.275439	0.280478
TGME49_001130_12_1256	TGME49_201130	ROP33	-0.207097	-0.000638454
TGME49_001130_21_628	TGME49_201130	ROP33	0.333011	-0.0818699
TGME49_001130_52_628	TGME49_201130	ROP33	-0.272249	0.0954502
TGME49_001130_59_0	TGME49_201130	ROP33	0.615747	-0.0927004
TGME49_001130_60_628	TGME49_201130	ROP33	0.498055	-0.0401053
TGME49_001180_137_3484	TGME49_201180	MSF	-0.0842177	-0.0482115
TGME49_001180_56_4355	TGME49_201180	MSF	0.141411	0.609935
TGME49_001180_71_3484	TGME49_201180	MSF	-0.0309396	0.195721
TGME49_001180_89_3484	TGME49_201180	MSF	0.660316	-0.302571
TGME49_001180_9_4355	TGME49_201180	MSF	0.345871	-0.113501
TGME49_001520_30_700	TGME49_201520	PPM3G	0.29739	-0.00920927
TGME49_001520_33_1400	TGME49_201520	PPM3G	-0.194853	-0.0857192
TGME49_001520_36_2100	TGME49_201520	PPM3G	-0.502379	0.339672
TGME49_001520_41_2100	TGME49_201520	PPM3G	0.0882119	-0.0950109
TGME49_001520_72_700	TGME49_201520	PPM3G	0.412532	-0.265397
TGME49_001630_14_698	TGME49_201630	PPM3H	0.399914	-0.294996
TGME49_001630_21_349	TGME49_201630	PPM3H	0.154728	0.160486
TGME49_001630_4_698	TGME49_201630	PPM3H	0.174252	0.22355
TGME49_001630_6_698	TGME49_201630	PPM3H	0.679953	0.270067
TGME49_001630_9_698	TGME49_201630	PPM3H	0.0973377	0.151581
TGME49_002200_23_4275	TGME49_202200	202200	-0.829188	-0.160628
TGME49_002200_27_3420	TGME49_202200	202200	-0.84812	0.259797
TGME49_002200_29_2565	TGME49_202200	202200	-0.512922	-0.773277
TGME49_002200_54_2565	TGME49_202200	202200	0.0494013	-0.433825
TGME49_002200_55_4275	TGME49_202200	202200	-0.402991	0.169068
TGME49_002420_44_435	TGME49_202420	202420	0.230683	-0.0907406
TGME49_002420_46_435	TGME49_202420	202420	-0.0148555	0.121823
TGME49_002420_48_435	TGME49_202420	202420	0.771422	0.0143317
TGME49_002610_12_1644	TGME49_202610	PPM3D	-0.153444	-0.0593433
TGME49_002610_15_1644	TGME49_202610	PPM3D	0.428944	-0.122957
TGME49_002610_21_548	TGME49_202610	PPM3D	0.241225	-0.243759
TGME49_002610_22_1096	TGME49_202610	PPM3D	-0.167602	-0.317543
TGME49_002610_5_1644	TGME49_202610	PPM3D	0.0684405	0.0153625
TGME49_002620_12_1569	TGME49_202620	GRA64	0.373382	-0.0745225
TGME49_002620_19_1569	TGME49_202620	GRA64	0.540247	0.0528845
TGME49_002620_28_1569	TGME49_202620	GRA64	-0.282273	0.121796
TGME49_002620_39_1569	TGME49_202620	GRA64	0.437165	0.272306
TGME49_002620_52_1569	TGME49_202620	GRA64	0.302198	0.0140072
TGME49_002780_105_4145	TGME49_202780	ROP25	-0.208355	0.034391
TGME49_002780_28_4145	TGME49_202780	ROP25	0.246751	0.280325
TGME49_002780_37_4145	TGME49_202780	ROP25	-0.619764	0.237287
TGME49_002780_7_4974	TGME49_202780	ROP25	0.16444	-0.183329
TGME49_002780_95_3316	TGME49_202780	ROP25	-0.488315	0.526346
TGME49_003290_13_1347	TGME49_203290	GRA34	0.266125	-0.124623
TGME49_003290_24_1347	TGME49_203290	GRA34	-0.460205	0.223121
TGME49_003290_42_1347	TGME49_203290	GRA34	0.235845	0.016663
TGME49_003290_5_1347	TGME49_203290	GRA34	0.454804	-0.101543
TGME49_003310_1_1000	TGME49_203310	GRA7	-0.0492078	0.15943
TGME49_003310_27_500	TGME49_203310	GRA7	0.412879	-0.221883
TGME49_003310_29_500	TGME49_203310	GRA7	0.457327	0.19497
TGME49_003310_5_1000	TGME49_203310	GRA7	0.628071	0.20918
TGME49_003600_16_3095	TGME49_203600	CST2_GRA47	-0.414711	0.183166
TGME49_003600_21_3095	TGME49_203600	CST2_GRA47	-1.57956	0.299651
TGME49_003600_3_3095	TGME49_203600	CST2_GRA47	-1.32676	0.383351
TGME49_003600_41_3095	TGME49_203600	CST2_GRA47	-2.1037	0.88805
TGME49_003600_53_2476	TGME49_203600	CST2_GRA47	-1.50886	0.141691
TGME49_003790_21_903	TGME49_203790	203790	0.357741	0.153222
TGME49_003790_38_1806	TGME49_203790	203790	0.355516	-0.261906
TGME49_003790_69_903	TGME49_203790	203790	-0.0495041	0.284224
TGME49_003790_86_1806	TGME49_203790	203790	-0.109619	-0.0985228
TGME49_003790_92_1806	TGME49_203790	203790	0.548242	0.0321477
TGME49_003930_19_1422	TGME49_203930	203930	-0.34456	-0.0164553
TGME49_003930_2_948	TGME49_203930	203930	-0.39397	-0.505018
TGME49_003930_42_948	TGME49_203930	203930	0.891318	0.170009
TGME49_003990_2_2550	TGME49_203990	ROP12	0.550021	0.0277567
TGME49_003990_37_2040	TGME49_203990	ROP12	-0.365128	0.152697
TGME49_003990_55_2040	TGME49_203990	ROP12	-1.50911	1.13785
TGME49_003990_6_2550	TGME49_203990	ROP12	-0.778598	0.315575
TGME49_003990_63_2040	TGME49_203990	ROP12	-0.269119	-0.202566
TGME49_004320_10_1720	TGME49_204320	204320	-0.8365	0.021344
TGME49_004320_27_1720	TGME49_204320	204320	0.467789	0.0810333
TGME49_004320_35_1290	TGME49_204320	204320	0.281276	-0.0168245
TGME49_004320_38_1290	TGME49_204320	204320	0.512567	0.0732009
TGME49_004320_7_1720	TGME49_204320	204320	0.0447761	0.036015
TGME49_004340_23_3556	TGME49_204340	GRA54	0.261124	-0.0402211
TGME49_004340_30_3556	TGME49_204340	GRA54	0.158487	-0.093945
TGME49_004340_77_4445	TGME49_204340	GRA54	0.269943	-0.154346
TGME49_004340_92_4445	TGME49_204340	GRA54	-0.135775	0.360205
TGME49_004340_95_4445	TGME49_204340	GRA54	0.152652	0.067024
TGME49_005250_10_2660	TGME49_205250	ROP18	0.201168	-0.405607
TGME49_005250_2_2660	TGME49_205250	ROP18	-0.204944	-0.0654328
TGME49_005250_28_2660	TGME49_205250	ROP18	-0.734149	-0.141847
TGME49_005250_35_2660	TGME49_205250	ROP18	-0.106422	-1.26487
TGME49_005250_42_2128	TGME49_205250	ROP18	0.210636	-0.63412
TGME49_005360_18_6288	TGME49_205360	205360	0.243201	0.0234989
TGME49_005360_28_4192	TGME49_205360	205360	0.274578	-0.155083
TGME49_005360_31_5764	TGME49_205360	205360	-1.81862	-0.395935
TGME49_005360_46_6288	TGME49_205360	205360	0.101411	0.0319802
TGME49_005360_9_6288	TGME49_205360	205360	0.111835	0.115416
TGME49_007610_15_958	TGME49_207610	ROP36	0.241861	0.258058
TGME49_007610_22_958	TGME49_207610	ROP36	-0.749278	0.104656
TGME49_007610_37_958	TGME49_207610	ROP36	0.115461	0.334341
TGME49_007610_46_479	TGME49_207610	ROP36	0.080697	-0.43284
TGME49_007610_47_958	TGME49_207610	ROP36	-0.475408	0.151138
TGME49_007700_0_1416	TGME49_207700	ROP22	-0.893242	0.204842
TGME49_007700_24_1416	TGME49_207700	ROP22	-0.179474	0.0637737
TGME49_007700_35_1416	TGME49_207700	ROP22	0.9597	-0.0396319
TGME49_007700_5_1888	TGME49_207700	ROP22	-0.01604	-0.0189846
TGME49_007700_52_1416	TGME49_207700	ROP22	-0.0670636	0.0137484
TGME49_008070_0_11223	TGME49_208070	208070	-1.16411	0.236208
TGME49_008070_17_11223	TGME49_208070	208070	-0.983773	0.25825
TGME49_008070_29_10836	TGME49_208070	208070	-1.85875	0.351399
TGME49_008070_44_10449	TGME49_208070	208070	-3.65002	1.7284
TGME49_008370_15_3081	TGME49_208370	GRA46	-0.942062	0.220371
TGME49_008370_51_1027	TGME49_208370	GRA46	0.00978304	-0.368584
TGME49_008370_58_1027	TGME49_208370	GRA46	-0.595259	-0.521462
TGME49_008370_75_2054	TGME49_208370	GRA46	-1.4229	0.377946
TGME49_008450_20_3260	TGME49_208450	PI-2	0.550944	0.307662
TGME49_008450_26_2608	TGME49_208450	PI-2	0.217601	0.127415
TGME49_008450_28_3260	TGME49_208450	PI-2	0.251796	0.133242
TGME49_008450_34_2608	TGME49_208450	PI-2	-0.226406	-0.280655
TGME49_008730_0_2936	TGME49_208730	MCP4	-2.44276	2.09934
TGME49_008730_17_3670	TGME49_208730	MCP4	0.166474	0.135736
TGME49_008730_27_2936	TGME49_208730	MCP4	0.294583	0.405841
TGME49_008730_72_3670	TGME49_208730	MCP4	0.505007	0.00990687
TGME49_008730_85_2936	TGME49_208730	MCP4	0.241082	-0.159034
TGME49_008740_17_2552	TGME49_208740	MCP3	0.17028	0.314555
TGME49_008740_21_2552	TGME49_208740	MCP3	0.259072	0.624236
TGME49_008740_35_2552	TGME49_208740	MCP3	0.0375833	0.13855
TGME49_008740_6_3190	TGME49_208740	MCP3	0.442889	0.104203
TGME49_008830_29_1767	TGME49_208830	GRA16	-0.155678	0.186106
TGME49_008830_59_1178	TGME49_208830	GRA16	-0.961082	0.134791
TGME49_008830_59_1767	TGME49_208830	GRA16	0.0330355	-0.0701476
TGME49_008830_69_1767	TGME49_208830	GRA16	0.378091	-0.108757
TGME49_009170_1_1143	TGME49_209170	209170	-0.144455	0.0801254
TGME49_009170_11_1524	TGME49_209170	209170	0.0745815	-0.0725671
TGME49_009170_20_1524	TGME49_209170	209170	0.112642	-0.0691625
TGME49_009170_24_1143	TGME49_209170	209170	0.155824	0.102536
TGME49_009170_43_1143	TGME49_209170	209170	0.401673	0.174583
TGME49_009980_56_1940	TGME49_209985;TGME49_210095;TGME49_321700;TGME49_321710	ROP42/ROP43	-0.0847625	0.114953
TGME49_009980_75_1940	TGME49_209985;TGME49_210095;TGME49_321700;TGME49_321710	ROP42/ROP43	-0.162221	0.0356596
TGME49_009980_8_2425	TGME49_209985;TGME49_210095;TGME49_321700;TGME49_321710	ROP42/ROP43	-0.177834	-0.0621916
TGME49_010090_10_1828	TGME49_209985;TGME49_210095;TGME49_321700;TGME49_321710	ROP42/ROP43	0.0261926	-0.0108845
TGME49_010090_25_1371	TGME49_209985;TGME49_210095;TGME49_321700;TGME49_321710	ROP42/ROP43	0.250723	0.0931425
TGME49_010090_57_1371	TGME49_209985;TGME49_210095;TGME49_321700;TGME49_321710	ROP42/ROP43	-0.601212	0.0648127
TGME49_010110_25_2040	TGME49_209985;TGME49_210095;TGME49_321700;TGME49_321710	ROP42/ROP43	0.289565	0.12622
TGME49_010110_45_2040	TGME49_209985;TGME49_210095;TGME49_321700;TGME49_321710	ROP42/ROP43	-3.00569	-0.12227
TGME49_010110_47_2550	TGME49_209985;TGME49_210095;TGME49_321700;TGME49_321710	ROP42/ROP43	-0.447915	-0.21685
TGME49_010110_9_2550	TGME49_209985;TGME49_210095;TGME49_321700;TGME49_321710	ROP42/ROP43	0.219391	-0.12251
TGME49_010370_10_2750	TGME49_210370	ROP54	0.0206823	0.202385
TGME49_010370_31_2200	TGME49_210370	ROP54	0.687069	-0.347042
TGME49_010370_44_2200	TGME49_210370	ROP54	-0.692909	-1.00694
TGME49_010370_5_2750	TGME49_210370	ROP54	0.151992	0.342067
TGME49_010370_52_2200	TGME49_210370	ROP54	-0.00357424	-0.0419259
TGME49_010820_10_3605	TGME49_210820	210820	-5.08824	0.768082
TGME49_010820_25_3605	TGME49_210820	210820	-1.37617	-0.737143
TGME49_010820_33_3605	TGME49_210820	210820	-0.501752	-0.113672
TGME49_010820_46_3605	TGME49_210820	210820	-1.31604	-0.721447
TGME49_010820_61_2884	TGME49_210820	210820	-4.03389	3.24832
TGME49_011260_35_1806	TGME49_211260	ROP26	-0.0719902	-0.100166
TGME49_011260_39_1806	TGME49_211260	ROP26	0.90363	-0.273489
TGME49_011260_4_2408	TGME49_211260	ROP26	0.878994	-0.0634945
TGME49_011260_54_1806	TGME49_211260	ROP26	0.089966	-0.03677
TGME49_011260_58_1806	TGME49_211260	ROP26	-0.959054	0.420705
TGME49_011290_13_2468	TGME49_211290	ROP15	-0.334134	-0.130179
TGME49_011290_16_2468	TGME49_211290	ROP15	-0.0739155	-0.0155115
TGME49_011290_34_2468	TGME49_211290	ROP15	-1.56546	1.64068
TGME49_011290_41_2468	TGME49_211290	ROP15	-1.33235	-0.230851
TGME49_011290_45_2468	TGME49_211290	ROP15	0.378451	0.282696
TGME49_011460_10_1689	TGME49_211460	MYR4	-0.280746	1.8676
TGME49_011460_14_1689	TGME49_211460	MYR4	0.122679	0.440853
TGME49_011460_58_1126	TGME49_211460	MYR4	-0.636565	0.0785748
TGME49_011460_6_563	TGME49_211460	MYR4	0.0599505	-0.360536
TGME49_011460_64_1126	TGME49_211460	MYR4	0.935793	0.203625
TGME49_012300_11_3668	TGME49_212300	GRA32	0.297037	-0.654249
TGME49_012300_12_2882	TGME49_212300	GRA32	-0.411586	0.367425
TGME49_012300_13_2882	TGME49_212300	GRA32	-0.970433	-0.488497
TGME49_012300_8_2358	TGME49_212300	GRA32	0.348768	0.35767
TGME49_012410_23_930	TGME49_212410	GRA11A	0.280306	0.0707374
TGME49_012410_30_1395	TGME49_212410	GRA11A	0.198859	-0.0342024
TGME49_012410_40_930	TGME49_212410	GRA11A	0.225264	-0.0677042
TGME49_012410_49_465	TGME49_212410	GRA11A	-0.238683	-0.278346
TGME49_012410_9_1395	TGME49_212410	GRA11A	-0.138766	-0.281862
TGME49_013070_103_3624	TGME49_213069	213069	-1.0049	-0.12303
TGME49_013070_104_3624	TGME49_213069	213069	0.0707685	0.284412
TGME49_013070_18_5436	TGME49_213069	213069	-1.01396	0.273051
TGME49_013070_74_3624	TGME49_213069	213069	-0.481574	0.133233
TGME49_013070_83_3624	TGME49_213069	213069	-0.807021	-1.6728
TGME49_013070_84_3624	TGME49_213069	213069	-1.38803	-1.23352
TGME49_013070_93_3624	TGME49_213069	213069	-2.5067	1.1609
TGME49_014080_12_794	TGME49_214080	Toxofilin	0.31184	0.0229834
TGME49_014080_18_794	TGME49_214080	Toxofilin	0.230868	0.0944495
TGME49_014080_30_794	TGME49_214080	Toxofilin	0.372656	-0.10225
TGME49_014080_37_794	TGME49_214080	Toxofilin	0.681824	-0.150964
TGME49_014410_2_1346	TGME49_214410	214410	0.00957261	1.04465
TGME49_014410_31_1346	TGME49_214410	214410	0.229587	0.0571257
TGME49_014410_51_1346	TGME49_214410	214410	-0.322683	0.8102
TGME49_014410_60_1346	TGME49_214410	214410	1.21947	-0.682807
TGME49_014410_63_673	TGME49_214410	214410	0.526608	0.217494
TGME49_015160_6_1086	TGME49_215160	215160	-3.82855	0.752801
TGME49_015160_8_1086	TGME49_215160	215160	0.341157	-0.646079
TGME49_015220_11_628	TGME49_215220	GRA22	-2.29546	0.239342
TGME49_015220_19_628	TGME49_215220	GRA22	-1.46733	0.945155
TGME49_015220_35_1256	TGME49_215220	GRA22	-0.727532	-0.00796853
TGME49_015220_37_628	TGME49_215220	GRA22	-0.6936	0.138477
TGME49_015220_40_1256	TGME49_215220	GRA22	-1.70171	-0.837244
TGME49_015220_41_1256	TGME49_215220	GRA22	-0.51459	-0.282767
TGME49_015220_7_628	TGME49_215220	GRA22	-0.267627	-0.432055
TGME49_015360_17_950	TGME49_215360	GRA62	-1.58947	1.01198
TGME49_015360_2_950	TGME49_215360	GRA62	-0.129246	0.403157
TGME49_015360_22_950	TGME49_215360	GRA62	-0.808039	0.242485
TGME49_015360_29_950	TGME49_215360	GRA62	-0.246668	0.349875
TGME49_015770_37_1172	TGME49_215775	ROP8	0.35243	0.00491365
TGME49_015770_45_586	TGME49_215775	ROP8	0.39808	0.00935104
TGME49_015770_49_1172	TGME49_215775	ROP8	0.178196	0.0952906
TGME49_015770_52_586	TGME49_215775	ROP8	-0.0222068	0.095076
TGME49_015770_57_1172	TGME49_215775	ROP8	0.0522234	-0.0337552
TGME49_015780_18_2148	TGME49_215775	ROP8	0.768651	-0.329843
TGME49_015780_26_2148	TGME49_215775	ROP8	-0.0299673	-0.0282142
TGME49_015780_36_1432	TGME49_215775	ROP8	0.0988837	0.159563
TGME49_015910_23_2016	TGME49_215910	215910	0.586068	0.12218
TGME49_015910_23_4032	TGME49_215910	215910	0.306801	0.0157002
TGME49_015910_50_5544	TGME49_215910	215910	0.337963	0.0482458
TGME49_015910_54_1512	TGME49_215910	215910	0.653741	-0.131137
TGME49_015910_75_5544	TGME49_215910	215910	0.477015	-0.022239
TGME49_017400_20_2349	TGME49_217400	217400	-0.0650551	0.171594
TGME49_017400_28_2349	TGME49_217400	217400	-0.00986144	-0.00203539
TGME49_017400_34_2349	TGME49_217400	217400	0.370969	0.0621494
TGME49_017400_37_783	TGME49_217400	217400	0.128787	0.276156
TGME49_017400_79_783	TGME49_217400	217400	-0.228129	-0.329302
TGME49_017430_15_2800	TGME49_217430	PI-1	0.83652	-0.409821
TGME49_017430_19_1680	TGME49_217430	PI-1	0.0465063	-0.0484407
TGME49_017430_2_2800	TGME49_217430	PI-1	0.813783	-0.328734
TGME49_017430_32_1680	TGME49_217430	PI-1	-0.376191	0.255198
TGME49_017430_8_2800	TGME49_217430	PI-1	0.97098	-0.00334322
TGME49_017530_10_1522	TGME49_217530	GRA63	-0.328267	-0.0114024
TGME49_017530_13_1522	TGME49_217530	GRA63	-0.0839178	-0.249594
TGME49_017530_23_1522	TGME49_217530	GRA63	0.34868	0.114499
TGME49_017530_59_761	TGME49_217530	GRA63	-0.016161	0.089619
TGME49_017530_64_1522	TGME49_217530	GRA63	0.368503	0.210523
TGME49_017680_14_13108	TGME49_217680	GRA57	0.323274	-0.451514
TGME49_017680_19_13108	TGME49_217680	GRA57	-0.865	1.33995
TGME49_017680_2_13108	TGME49_217680	GRA57	-0.413909	-0.108256
TGME49_017680_4_13108	TGME49_217680	GRA57	-0.150107	-0.221611
TGME49_017680_40_12656	TGME49_217680	GRA57	1.08488	-0.927003
TGME49_018270_24_842	TGME49_218270	ROP48	-0.262949	0.00993274
TGME49_018270_27_842	TGME49_218270	ROP48	-0.59242	0.118399
TGME49_018270_3_1263	TGME49_218270	ROP48	0.431102	0.156393
TGME49_018270_33_842	TGME49_218270	ROP48	-0.385848	-0.263922
TGME49_018270_9_1263	TGME49_218270	ROP48	0.346293	0.0249185
TGME49_019810_21_4132	TGME49_219810	GRA40	-0.35378	0.189155
TGME49_019810_47_6198	TGME49_219810	GRA40	0.399061	0.309323
TGME49_019810_58_6198	TGME49_219810	GRA40	-0.15963	-0.0963275
TGME49_019810_76_5165	TGME49_219810	GRA40	0.0519054	-0.267054
TGME49_019810_84_4132	TGME49_219810	GRA40	-0.0796692	0.197627
TGME49_020240_25_2650	TGME49_220240	GRA31	-0.229029	-0.118018
TGME49_020240_35_2650	TGME49_220240	GRA31	0.0738813	-0.0892792
TGME49_020240_45_2650	TGME49_220240	GRA31	0.53795	-0.0872214
TGME49_020240_60_2120	TGME49_220240	GRA31	0.293948	0.0608556
TGME49_020240_78_2120	TGME49_220240	GRA31	0.142259	0.0490882
TGME49_020950_0_696	TGME49_220950	MAF1B	-0.245736	0.419234
TGME49_020950_15_696	TGME49_220950	MAF1B	0.114707	0.159891
TGME49_020950_32_696	TGME49_220950	MAF1B	0.480883	-0.0476368
TGME49_020950_44_696	TGME49_220950	MAF1B	-0.377931	0.0165486
TGME49_020950_59_696	TGME49_220950	MAF1B	-0.566372	0.549759
TGME49_021210_0_1419	TGME49_221210	CYP18	-1.97058	0.479082
TGME49_021210_2_1419	TGME49_221210	CYP18	-1.54837	-1.32643
TGME49_021210_6_1419	TGME49_221210	CYP18	-3.85246	-0.402249
TGME49_022100_14_3165	TGME49_222100	SOS1	-0.303315	0.0462353
TGME49_022100_38_3165	TGME49_222100	SOS1	-0.156021	-0.0776186
TGME49_022100_45_1899	TGME49_222100	SOS1	0.124878	-0.072725
TGME49_022100_63_1899	TGME49_222100	SOS1	-1.77631	0.478108
TGME49_022100_66_2532	TGME49_222100	SOS1	0.274042	0.0380874
TGME49_022170_15_1392	TGME49_222170	GRA17	0.272859	0.280201
TGME49_022170_22_1392	TGME49_222170	GRA17	-2.85204	0.174755
TGME49_022170_36_1392	TGME49_222170	GRA17	-6.36616	-1.21252
TGME49_022170_55_1392	TGME49_222170	GRA17	-5.28354	-0.476164
TGME49_022170_62_1392	TGME49_222170	GRA17	-2.47936	-0.782175
TGME49_023920_12_5304	TGME49_223920	RON3	-0.463095	-0.565591
TGME49_023920_14_4488	TGME49_223920	RON3	-1.02064	-0.714182
TGME49_023920_23_5304	TGME49_223920	RON3	-1.72204	0.689164
TGME49_023920_30_3264	TGME49_223920	RON3	0.0433526	0.279401
TGME49_023920_40_3264	TGME49_223920	RON3	-1.28421	0.350741
TGME49_025150_36_886	TGME49_225150	225150	-0.0293089	-0.273941
TGME49_025150_51_886	TGME49_225150	225150	-0.203934	-0.0154792
TGME49_025150_54_1772	TGME49_225150	225150	-0.262681	-0.0572296
TGME49_025150_75_886	TGME49_225150	225150	-0.347575	0.262356
TGME49_025150_80_886	TGME49_225150	225150	-0.336868	-0.0687168
TGME49_025160_14_1434	TGME49_225160	225160	-0.666229	0.304145
TGME49_025160_30_1434	TGME49_225160	225160	-0.0483196	0.0432907
TGME49_025160_34_1434	TGME49_225160	225160	0.0650508	0.073221
TGME49_025160_44_1434	TGME49_225160	225160	0.567346	0.157636
TGME49_025160_6_1434	TGME49_225160	225160	0.103957	-0.115828
TGME49_025200_33_10881	TGME49_225200	225200	-0.474347	0.305898
TGME49_025200_40_10881	TGME49_225200	225200	0.435758	-0.552028
TGME49_025200_46_11718	TGME49_225200	225200	-0.00913437	0.0256499
TGME49_025200_51_1674	TGME49_225200	225200	-0.0865245	0.135167
TGME49_025200_82_837	TGME49_225200	225200	0.159589	0.437326
TGME49_025320_28_1246	TGME49_225320	225320	0.610347	-0.0624159
TGME49_025320_30_1246	TGME49_225320	225320	-0.19741	0.389094
TGME49_025320_4_1869	TGME49_225320	225320	-0.564122	0.668286
TGME49_025320_58_623	TGME49_225320	225320	-0.180476	-0.179921
TGME49_025320_6_1246	TGME49_225320	225320	-0.267066	0.192681
TGME49_025330_16_768	TGME49_225330	225330	0.378513	0.0942435
TGME49_025330_19_768	TGME49_225330	225330	0.0230632	-0.0248661
TGME49_025330_58_768	TGME49_225330	225330	-0.392889	0.410476
TGME49_025330_66_768	TGME49_225330	225330	0.269826	0.0192895
TGME49_025330_71_768	TGME49_225330	225330	-0.252224	-0.043381
TGME49_025860_28_5208	TGME49_225860	225860	0.491792	-0.0990406
TGME49_025860_7_5208	TGME49_225860	225860	-0.23984	0.00771776
TGME49_025860_78_4340	TGME49_225860	225860	0.334138	-0.22754
TGME49_025860_87_4340	TGME49_225860	225860	-3.0281	1.35603
TGME49_025860_94_4340	TGME49_225860	225860	0.130923	-0.871518
TGME49_026380_19_1138	TGME49_226380	GRA35	0.0285434	-0.174874
TGME49_026380_49_569	TGME49_226380	GRA35	-0.0424435	0.0109864
TGME49_026380_55_569	TGME49_226380	GRA35	-0.21157	0.023636
TGME49_026380_62_569	TGME49_226380	GRA35	0.193058	0.0492526
TGME49_026380_9_1138	TGME49_226380	GRA35	0.446392	0.354952
TGME49_026690_10_562	TGME49_226690	226690	0.190232	0.0555425
TGME49_026690_14_843	TGME49_226690	226690	-2.11989	-0.0195447
TGME49_026690_24_843	TGME49_226690	226690	-0.527514	-0.107928
TGME49_026690_25_1124	TGME49_226690	226690	-0.655139	0.0205517
TGME49_026690_4_562	TGME49_226690	226690	0.0795653	0.53942
TGME49_027010_11_872	TGME49_227010	ROP30	0.285659	0.0036344
TGME49_027010_2_872	TGME49_227010	ROP30	-0.341934	0.433783
TGME49_027010_25_436	TGME49_227010	ROP30	0.196621	-0.218975
TGME49_027010_32_436	TGME49_227010	ROP30	0.348691	-0.296271
TGME49_027010_6_872	TGME49_227010	ROP30	0.015714	-0.0514006
TGME49_027280_19_2260	TGME49_227280	GRA3	1.04738	0.14469
TGME49_027280_4_2260	TGME49_227280	GRA3	0.864173	0.115207
TGME49_027280_45_1808	TGME49_227280	GRA3	1.00891	0.170043
TGME49_027280_50_1808	TGME49_227280	GRA3	0.872104	0.192966
TGME49_027280_8_2260	TGME49_227280	GRA3	1.13197	0.0172313
TGME49_027620_0_1612	TGME49_227620	GRA2	0.702074	-0.141777
TGME49_027620_4_1209	TGME49_227620	GRA2	0.109371	-0.0643359
TGME49_027620_8_1209	TGME49_227620	GRA2	0.30179	-0.161483
TGME49_027810_19_968	TGME49_227810	ROP11	-0.206176	0.0804516
TGME49_027810_24_968	TGME49_227810	ROP11	-0.437339	-0.148283
TGME49_027810_32_968	TGME49_227810	ROP11	-0.535318	-0.216516
TGME49_027810_44_968	TGME49_227810	ROP11	-0.437128	0.273214
TGME49_027810_6_1452	TGME49_227810	ROP11	-2.07479	2.4253
TGME49_028170_10_7128	TGME49_228170	GRA44	0.00740139	0.141093
TGME49_028170_13_7128	TGME49_228170	GRA44	-0.111729	-0.480336
TGME49_028170_24_6072	TGME49_228170	GRA44	-6.46944	3.6589
TGME49_028760_2_1737	TGME49_228760	228760	-2.10409	-2.25272
TGME49_028760_32_1737	TGME49_228760	228760	0.342812	-0.172178
TGME49_028760_59_1737	TGME49_228760	228760	0.601409	-0.837752
TGME49_029010_15_2799	TGME49_229010	RON4	0.446197	0.0347842
TGME49_029010_20_2799	TGME49_229010	RON4	0.476759	-0.959982
TGME49_029010_26_3732	TGME49_229010	RON4	-2.05658	-0.376883
TGME49_029010_27_2799	TGME49_229010	RON4	-1.43611	2.35106
TGME49_029010_5_2799	TGME49_229010	RON4	0.0689631	-0.140974
TGME49_029500_1_1086	TGME49_229500	229500	-0.655325	-0.321826
TGME49_029500_28_1086	TGME49_229500	229500	-0.554121	-0.125966
TGME49_029500_35_1086	TGME49_229500	229500	-0.851158	-0.111859
TGME49_029500_4_1086	TGME49_229500	229500	-0.605351	-0.192809
TGME49_029500_45_1086	TGME49_229500	229500	0.127532	-0.521814
TGME49_030180_105_5185	TGME49_230180	GRA24	0.631081	-0.0225681
TGME49_030180_4_6222	TGME49_230180	GRA24	0.282845	-0.0631291
TGME49_030180_51_5185	TGME49_230180	GRA24	0.683658	-0.119612
TGME49_030180_89_5185	TGME49_230180	GRA24	0.801193	-0.202736
TGME49_030180_96_4148	TGME49_230180	GRA24	-0.0742036	-0.0279787
TGME49_030350_14_4155	TGME49_230350	RON11	-0.969259	0.365995
TGME49_030350_20_3324	TGME49_230350	RON11	0.457654	-0.166566
TGME49_030350_24_3324	TGME49_230350	RON11	-2.2085	0.635361
TGME49_031960_25_6846	TGME49_231960	GRA28	0.278123	-0.10839
TGME49_031960_40_6846	TGME49_231960	GRA28	-0.898147	0.362064
TGME49_031960_46_6846	TGME49_231960	GRA28	0.566389	-0.0069753
TGME49_031960_51_6846	TGME49_231960	GRA28	0.268206	0.0748874
TGME49_031960_63_6846	TGME49_231960	GRA28	0.424568	-0.391162
TGME49_032000_11_1442	TGME49_232000	GRA30	0.264806	0.307348
TGME49_032000_11_2163	TGME49_232000	GRA30	0.354536	0.239481
TGME49_032000_15_2163	TGME49_232000	GRA30	0.594316	0.145272
TGME49_032000_69_1442	TGME49_232000	GRA30	-2.56253	-0.143705
TGME49_032000_75_721	TGME49_232000	GRA30	0.691606	0.140542
TGME49_032020_47_2816	TGME49_232020	RON12	0.373364	0.0362709
TGME49_032020_7_3520	TGME49_232020	RON12	-0.228241	-0.0600199
TGME49_032020_73_2112	TGME49_232020	RON12	-0.749945	0.314906
TGME49_032020_95_2816	TGME49_232020	RON12	-0.596462	-0.249198
TGME49_034370_17_1233	TGME49_234370	SRS42	-2.86804	0.937726
TGME49_034370_19_1233	TGME49_234370	SRS42	0.0520543	-1.96862
TGME49_034370_23_1233	TGME49_234370	SRS42	0.605034	-1.20719
TGME49_034370_30_1233	TGME49_234370	SRS42	0.0542594	0.183768
TGME49_034370_34_1233	TGME49_234370	SRS42	0.493878	0.0551101
TGME49_034540_2_3640	TGME49_234540	234540	0.474748	0.0532815
TGME49_034540_20_3640	TGME49_234540	234540	-0.24038	0.327324
TGME49_034540_31_2912	TGME49_234540	234540	-1.25142	0.623388
TGME49_034540_5_3640	TGME49_234540	234540	-0.136736	0.135861
TGME49_034540_55_2184	TGME49_234540	234540	-0.052105	-1.50052
TGME49_034950_10_1588	TGME49_234950	234950	0.341705	-0.464976
TGME49_034950_2_1588	TGME49_234950	234950	-0.0244413	0.0647021
TGME49_034950_21_1191	TGME49_234950	234950	-0.338652	-0.444023
TGME49_034950_24_1191	TGME49_234950	234950	0.0147687	0.170909
TGME49_034950_7_1588	TGME49_234950	234950	0.295022	-0.044563
TGME49_035130_39_1586	TGME49_235130	RASP1	-0.455571	-0.261292
TGME49_035130_49_1586	TGME49_235130	RASP1	0.495902	0.229454
TGME49_035130_53_0	TGME49_235130	RASP1	-0.558241	0.057266
TGME49_035130_56_0	TGME49_235130	RASP1	-0.774308	0.0833393
TGME49_035130_66_0	TGME49_235130	RASP1	-0.29295	-0.00733422
TGME49_036860_16_536	TGME49_236860	236860	-1.22305	0.79505
TGME49_036860_18_2144	TGME49_236860	236860	-0.268869	0.184665
TGME49_036860_20_1608	TGME49_236860	236860	2.68884	-1.85352
TGME49_036860_32_536	TGME49_236860	236860	0.0844032	0.0588454
TGME49_036860_34_1876	TGME49_236860	236860	0.298168	-0.198173
TGME49_036870_1_822	TGME49_236870	GRA42	0.459972	-0.0212169
TGME49_036870_15_822	TGME49_236870	GRA42	0.383329	-0.153324
TGME49_036870_21_822	TGME49_236870	GRA42	0.239259	0.069758
TGME49_036870_23_822	TGME49_236870	GRA42	0.317445	0.118258
TGME49_036890_1_1712	TGME49_236890	GRA37	0.449499	-0.0608546
TGME49_036890_44_1284	TGME49_236890	GRA37	-0.869318	0.537022
TGME49_036890_48_1284	TGME49_236890	GRA37	-0.515723	0.235194
TGME49_037180_26_902	TGME49_237180	237180	-3.30517	1.60279
TGME49_037180_30_902	TGME49_237180	237180	-2.67722	0.752941
TGME49_037180_34_902	TGME49_237180	237180	0.426781	-0.149299
TGME49_037180_36_902	TGME49_237180	237180	-0.109106	-0.981563
TGME49_037180_41_902	TGME49_237180	237180	0.0313969	0.167489
TGME49_037230_36_3252	TGME49_237230	MYR3	1.0926	-0.0278929
TGME49_037230_67_2439	TGME49_237230	MYR3	-0.608378	-1.5357
TGME49_037230_75_2439	TGME49_237230	MYR3	0.191835	-0.209647
TGME49_037230_80_2439	TGME49_237230	MYR3	0.697661	0.193886
TGME49_037500_0_698	TGME49_237500	PPM3A	0.363852	0.106313
TGME49_037500_10_698	TGME49_237500	PPM3A	-0.690674	0.152472
TGME49_037500_18_698	TGME49_237500	PPM3A	-0.423891	0.0336129
TGME49_037500_22_1745	TGME49_237500	PPM3A	0.227773	0.0588421
TGME49_037500_9_1396	TGME49_237500	PPM3A	0.0764111	-0.0542991
TGME49_037800_18_402	TGME49_237800	GRA11B	-0.586936	0.757937
TGME49_037800_2_804	TGME49_237800	GRA11B	0.148496	-0.15135
TGME49_037800_26_402	TGME49_237800	GRA11B	0.143824	0.171101
TGME49_037800_34_804	TGME49_237800	GRA11B	0.333793	0.198363
TGME49_037800_7_804	TGME49_237800	GRA11B	0.210171	0.103624
TGME49_037880_28_1437	TGME49_237880	GRA13	-1.03489	0.698978
TGME49_037880_32_1437	TGME49_237880	GRA13	-0.637618	-2.50593
TGME49_037880_38_1437	TGME49_237880	GRA13	-1.49066	0.155056
TGME49_037880_47_1437	TGME49_237880	GRA13	-0.944206	0.20374
TGME49_039010_13_3185	TGME49_239010	HCE1_TEEGR	-0.16024	0.0788171
TGME49_039010_49_2548	TGME49_239010	HCE1_TEEGR	0.0428151	0.0590761
TGME49_039010_62_2548	TGME49_239010	HCE1_TEEGR	0.122289	0.216664
TGME49_039010_70_2548	TGME49_239010	HCE1_TEEGR	0.153311	0.0479751
TGME49_039010_77_2548	TGME49_239010	HCE1_TEEGR	0.282213	-0.157418
TGME49_039600_18_2292	TGME49_239600	ROP23	-0.477402	-0.0924891
TGME49_039600_4_1719	TGME49_239600	ROP23	0.0283487	0.0455498
TGME49_039600_48_1719	TGME49_239600	ROP23	-0.559461	0.244537
TGME49_039600_64_1719	TGME49_239600	ROP23	-0.0506348	0.341925
TGME49_039600_68_1719	TGME49_239600	ROP23	0.150996	0.31922
TGME49_039740_10_2308	TGME49_239740	GRA14	0.146803	-0.087893
TGME49_039740_15_2308	TGME49_239740	GRA14	0.231847	-0.15075
TGME49_039740_18_2308	TGME49_239740	GRA14	0.431158	-0.0259929
TGME49_039740_39_1731	TGME49_239740	GRA14	-0.457075	-0.124379
TGME49_039740_48_1731	TGME49_239740	GRA14	0.0179997	-0.0585627
TGME49_040060_25_664	TGME49_240060	IST	0.73972	0.15553
TGME49_040060_57_1328	TGME49_240060	IST	0.239795	0.139172
TGME49_040060_59_664	TGME49_240060	IST	-0.0634599	0.0321483
TGME49_040060_85_1328	TGME49_240060	IST	0.0496908	0.30623
TGME49_040060_88_664	TGME49_240060	IST	0.317333	0.0946999
TGME49_040090_62_1978	TGME49_240090	ROP34_WNG2	0.00388622	0.112466
TGME49_040090_69_1978	TGME49_240090	ROP34_WNG2	-0.465245	-0.662182
TGME49_040090_73_1978	TGME49_240090	ROP34_WNG2	-0.0158475	0.0319151
TGME49_040090_78_1978	TGME49_240090	ROP34_WNG2	0.395111	0.00304481
TGME49_041000_1_912	TGME49_241000	ROP51	-0.859192	-0.108366
TGME49_041000_23_608	TGME49_241000	ROP51	-0.535185	-0.061923
TGME49_041000_28_608	TGME49_241000	ROP51	-2.35054	-0.667
TGME49_041000_7_912	TGME49_241000	ROP51	-3.63961	1.60924
TGME49_041610_21_910	TGME49_241610	GRA21	0.481356	-0.0718737
TGME49_041610_31_910	TGME49_241610	GRA21	0.5114	0.047409
TGME49_041610_38_1365	TGME49_241610	GRA21	0.0643847	0.0844064
TGME49_041610_40_910	TGME49_241610	GRA21	-0.43142	0.139601
TGME49_041610_6_910	TGME49_241610	GRA21	0.488586	-0.120215
TGME49_042110_17_521	TGME49_242110	ROP38	-0.0440962	0.219951
TGME49_042110_20_521	TGME49_242110	ROP38	-0.165702	0.0873685
TGME49_042110_28_1042	TGME49_242110	ROP38	0.6416	-0.307321
TGME49_042110_33_521	TGME49_242110	ROP38	0.037084	-0.408916
TGME49_042110_46_521	TGME49_242110	ROP38	0.622503	-0.100536
TGME49_042120_0_834	TGME49_242118	242118	-0.117646	-0.0363758
TGME49_042120_1_1251	TGME49_242118	242118	-0.0607792	-0.0771839
TGME49_042120_12_834	TGME49_242118	242118	0.00391845	0.124169
TGME49_042120_2_834	TGME49_242118	242118	0.64957	-0.0815732
TGME49_042120_27_834	TGME49_242118	242118	0.0100332	0.203839
TGME49_042230_25_904	TGME49_242230	ROP29	0.354669	0.144175
TGME49_042230_27_904	TGME49_242230	ROP29	0.542091	-0.142387
TGME49_042230_30_904	TGME49_242230	ROP29	0.359895	0.00914464
TGME49_042230_47_452	TGME49_242230	ROP29	0.400427	0.0690046
TGME49_042230_52_452	TGME49_242230	ROP29	0.107026	0.336134
TGME49_042240_15_1386	TGME49_242240	ROP19A	-0.0145682	0.0991279
TGME49_042240_17_924	TGME49_242240	ROP19A	0.32322	-0.109091
TGME49_042240_2_1386	TGME49_242240	ROP19A	-0.745495	0.146373
TGME49_042240_38_924	TGME49_242240	ROP19A	-0.0806637	-0.203734
TGME49_042240_6_1386	TGME49_242240	ROP19A	0.281011	-0.156206
TGME49_042820_1_2528	TGME49_242820	242820	-1.07742	-0.287147
TGME49_042820_13_2528	TGME49_242820	242820	0.19731	0.00952529
TGME49_042820_3_2528	TGME49_242820	242820	-0.197117	0.277757
TGME49_042820_31_1896	TGME49_242820	242820	-0.938515	0.0764892
TGME49_043690_27_2280	TGME49_243690	243690	0.240432	-0.573462
TGME49_043690_31_2280	TGME49_243690	243690	-0.981798	-0.68894
TGME49_043690_4_2280	TGME49_243690	243690	-0.00330022	0.313126
TGME49_043690_50_1710	TGME49_243690	243690	-0.272877	-0.281506
TGME49_043730_28_1586	TGME49_243730	ROP9	0.0433803	0.264838
TGME49_043730_34_2379	TGME49_243730	ROP9	-1.61507	0.651137
TGME49_043730_37_1586	TGME49_243730	ROP9	-0.152588	0.264633
TGME49_043730_50_1586	TGME49_243730	ROP9	-5.00262	2.79633
TGME49_043730_7_1586	TGME49_243730	ROP9	-1.16488	0.802225
TGME49_044250_39_3345	TGME49_244250	244250	-0.176703	-0.176612
TGME49_044250_41_2676	TGME49_244250	244250	-1.20995	-0.214566
TGME49_044250_51_3345	TGME49_244250	244250	-0.353396	0.163031
TGME49_044250_53_3345	TGME49_244250	244250	-0.135732	-0.334094
TGME49_044250_54_3345	TGME49_244250	244250	-0.313594	0.684905
TGME49_044530_1_2480	TGME49_244530	GRA47	0.370772	0.00478153
TGME49_044530_11_2480	TGME49_244530	GRA47	0.519945	-0.098629
TGME49_044530_32_2480	TGME49_244530	GRA47	-0.103144	0.0572854
TGME49_044530_38_1984	TGME49_244530	GRA47	-0.227051	0.510353
TGME49_044530_53_1984	TGME49_244530	GRA47	1.34536	-2.03371
TGME49_046130_0_1449	TGME49_246130	246130	0.369426	0.477045
TGME49_046130_24_966	TGME49_246130	246130	-1.04428	0.187865
TGME49_046130_45_966	TGME49_246130	246130	0.431358	-0.337766
TGME49_046130_9_1449	TGME49_246130	246130	-0.792606	-0.601009
TGME49_046180_22_2068	TGME49_246178;TGME49_246182	246178/246182	-0.162701	-0.19804
TGME49_046180_27_2068	TGME49_246178;TGME49_246182	246178/246182	-0.109295	-0.11672
TGME49_046180_40_2068	TGME49_246178;TGME49_246182	246178/246182	0.218111	-0.477861
TGME49_046180_47_2068	TGME49_246178;TGME49_246182	246178/246182	-0.030463	0.0674969
TGME49_046180_49_2068	TGME49_246178;TGME49_246182	246178/246182	-0.403706	0.203936
TGME49_046550_13_997	TGME49_246550	ASP3	0.830675	-0.181722
TGME49_046550_27_997	TGME49_246550	ASP3	-2.63348	-1.20679
TGME49_046550_68_1994	TGME49_246550	ASP3	0.107377	0.0317516
TGME49_046710_14_2155	TGME49_246710	246710	-0.452372	0.378727
TGME49_046710_15_1724	TGME49_246710	246710	0.172886	0.0776683
TGME49_046710_19_1724	TGME49_246710	246710	0.925942	-0.24749
TGME49_046710_8_2155	TGME49_246710	246710	-0.400635	-0.209548
TGME49_047220_35_3480	TGME49_247220	247220	0.148779	-0.291996
TGME49_047220_42_3480	TGME49_247220	247220	0.286014	0.0729054
TGME49_047220_47_3480	TGME49_247220	247220	1.14944	-0.17938
TGME49_047220_55_3480	TGME49_247220	247220	0.220983	-0.741138
TGME49_047220_68_3480	TGME49_247220	247220	-1.32594	0.786125
TGME49_047520_22_2305	TGME49_247520	WIP	0.443195	-0.281445
TGME49_047520_3_2305	TGME49_247520	WIP	0.627745	-0.0958825
TGME49_047520_49_1844	TGME49_247520	WIP	-0.11192	0.0677157
TGME49_047520_77_1844	TGME49_247520	WIP	-1.32647	-0.262506
TGME49_047530_21_1266	TGME49_247530	247530	0.294757	-0.212321
TGME49_047530_28_1266	TGME49_247530	247530	0.269301	0.0293067
TGME49_047530_33_1266	TGME49_247530	247530	0.258532	0.0724353
TGME49_047530_42_1266	TGME49_247530	247530	0.409843	0.0509086
TGME49_047530_49_1266	TGME49_247530	247530	0.979239	0.140163
TGME49_048510_125_19995	TGME49_248510	248510	-0.61128	0.0287524
TGME49_048510_132_34658	TGME49_248510	248510	0.103166	-0.152037
TGME49_048510_21_21328	TGME49_248510	248510	0.187701	0.282496
TGME49_048510_29_37324	TGME49_248510	248510	0.344559	-0.0921431
TGME49_048990_10_1683	TGME49_248990	248990	-0.156632	-0.0637389
TGME49_048990_20_1683	TGME49_248990	248990	0.674281	-0.160675
TGME49_048990_23_1683	TGME49_248990	248990	0.405488	-0.31137
TGME49_048990_45_1122	TGME49_248990	248990	0.802871	-0.221183
TGME49_049990_38_5445	TGME49_249990	GRA70	0.290187	0.00893423
TGME49_049990_48_5445	TGME49_249990	GRA70	-0.493508	-0.995606
TGME49_049990_58_5445	TGME49_249990	GRA70	-0.243637	0.106631
TGME49_049990_64_5445	TGME49_249990	GRA70	0.88638	-0.0217962
TGME49_049990_80_5445	TGME49_249990	GRA70	0.579786	-0.115098
TGME49_051540_34_580	TGME49_251540	GRA9	0.492504	-0.0805391
TGME49_051540_40_580	TGME49_251540	GRA9	0.109308	0.359443
TGME49_051540_45_580	TGME49_251540	GRA9	0.210043	-0.0496927
TGME49_051540_52_580	TGME49_251540	GRA9	0.119888	0.102241
TGME49_051540_59_580	TGME49_251540	GRA9	0.0495135	-0.740373
TGME49_052360_12_477	TGME49_252360	ROP24	0.242086	0.0584624
TGME49_052360_15_954	TGME49_252360	ROP24	0.598346	0.0609395
TGME49_052360_21_954	TGME49_252360	ROP24	0.635875	0.192484
TGME49_052360_40_954	TGME49_252360	ROP24	-0.109338	0.367169
TGME49_052360_51_954	TGME49_252360	ROP24	0.0571227	0.255151
TGME49_052500_1_1852	TGME49_252500	252500	-0.432965	-0.166553
TGME49_052500_15_1852	TGME49_252500	252500	0.0236285	0.10537
TGME49_052500_39_1389	TGME49_252500	252500	0.409271	0.105254
TGME49_052500_5_1852	TGME49_252500	252500	-0.195791	0.224235
TGME49_052500_51_1389	TGME49_252500	252500	0.21732	-0.250543
TGME49_053130_10_546	TGME49_253130	253130	-2.86095	1.4222
TGME49_053130_16_546	TGME49_253130	253130	1.26675	-0.198342
TGME49_053130_18_546	TGME49_253130	253130	-0.335073	0.713533
TGME49_053130_4_546	TGME49_253130	253130	-0.531373	-1.46884
TGME49_053130_6_546	TGME49_253130	253130	0.197765	0.603411
TGME49_053330_16_2370	TGME49_253330	BPK1	-0.303884	-0.0454959
TGME49_053330_17_2370	TGME49_253330	BPK1	0.30228	-0.117748
TGME49_053330_2_1896	TGME49_253330	BPK1	-0.00529077	0.0216126
TGME49_053330_3_1896	TGME49_253330	BPK1	-0.216742	-0.0169886
TGME49_053370_29_10318	TGME49_253370	RON4L1	-1.33507	0.425989
TGME49_053370_31_3685	TGME49_253370	RON4L1	0.252033	-0.087496
TGME49_053370_31_5896	TGME49_253370	RON4L1	-0.522862	-0.178416
TGME49_053370_37_1474	TGME49_253370	RON4L1	-0.635548	0.359233
TGME49_053370_57_3685	TGME49_253370	RON4L1	0.113037	-0.587629
TGME49_054000_23_2455	TGME49_254000	GRA48	-0.215334	-0.0969982
TGME49_054000_49_2455	TGME49_254000	GRA48	-1.06643	-0.337296
TGME49_054000_58_2455	TGME49_254000	GRA48	-5.32437	1.26639
TGME49_054000_63_2455	TGME49_254000	GRA48	-3.20775	-1.8624
TGME49_054000_7_2455	TGME49_254000	GRA48	0.149598	-0.0915975
TGME49_054070_10_996	TGME49_254070	254070	0.113256	0.67726
TGME49_054070_29_664	TGME49_254070	254070	0.252507	-0.444249
TGME49_054070_3_996	TGME49_254070	254070	0.0474398	-0.203548
TGME49_054070_6_996	TGME49_254070	254070	0.273814	-0.318749
TGME49_054080_18_461	TGME49_254080	254080	-0.199948	0.0271373
TGME49_054080_20_461	TGME49_254080	254080	-0.940102	0.0822731
TGME49_054080_29_922	TGME49_254080	254080	0.422049	-0.0491334
TGME49_054080_36_461	TGME49_254080	254080	-0.377658	0.0941516
TGME49_054080_5_922	TGME49_254080	254080	-0.679291	0.0396133
TGME49_054470_4_899	TGME49_254470	MYR1	0.243235	-0.0836473
TGME49_054470_56_1798	TGME49_254470	MYR1	0.380639	-0.03124
TGME49_054470_89_0	TGME49_254470	MYR1	0.513525	0.0219071
TGME49_054470_91_1798	TGME49_254470	MYR1	0.110868	0.223332
TGME49_054720_25_842	TGME49_254720	GRA8	-0.470591	0.120127
TGME49_054720_38_842	TGME49_254720	GRA8	0.465536	0.0907026
TGME49_054720_53_842	TGME49_254720	GRA8	-0.0694075	-0.013838
TGME49_054720_72_842	TGME49_254720	GRA8	0.574787	-0.059961
TGME49_054720_9_842	TGME49_254720	GRA8	0.212903	0.0630554
TGME49_054880_1_1360	TGME49_254880	254880	-0.567728	1.14464
TGME49_054880_21_3060	TGME49_254880	254880	-0.00964251	-0.145413
TGME49_054880_25_4080	TGME49_254880	254880	-0.534295	0.877396
TGME49_054880_29_1020	TGME49_254880	254880	-0.176135	0.00617217
TGME49_054880_33_1020	TGME49_254880	254880	0.267676	-0.00310281
TGME49_058230_2_1960	TGME49_258230	ROP20	-0.319509	-0.479108
TGME49_058230_35_980	TGME49_258230	ROP20	-0.00919016	-0.0503712
TGME49_058230_38_1470	TGME49_258230	ROP20	-0.0132392	-0.209337
TGME49_058230_47_1470	TGME49_258230	ROP20	0.527003	-0.0492974
TGME49_058230_8_1470	TGME49_258230	ROP20	-0.232074	-0.251
TGME49_058360_18_3340	TGME49_258360	258360	-0.533099	0.192719
TGME49_058360_3_3340	TGME49_258360	258360	-0.126119	-0.179805
TGME49_058360_3_4008	TGME49_258360	258360	0.343277	-0.154638
TGME49_058360_55_3340	TGME49_258360	258360	-0.370498	0.191371
TGME49_058370_1_2200	TGME49_258370	ROP28	0.0748362	0.0981005
TGME49_058370_12_1760	TGME49_258370	ROP28	-0.129992	0.302861
TGME49_058370_13_2200	TGME49_258370	ROP28	0.0750766	-0.206288
TGME49_058370_25_2200	TGME49_258370	ROP28	0.347936	0.0132761
TGME49_058370_44_1760	TGME49_258370	ROP28	-0.331307	-0.179407
TGME49_058460_10_1455	TGME49_258462	258462	0.133268	0.315468
TGME49_058460_22_1455	TGME49_258462	258462	-0.641391	-0.052674
TGME49_058460_29_1455	TGME49_258462	258462	-0.0400261	-0.343126
TGME49_058460_36_1455	TGME49_258462	258462	0.0126418	0.453912
TGME49_058460_4_1455	TGME49_258462	258462	1.45416	0.304235
TGME49_058580_21_2284	TGME49_258580	ROP17	0.168676	-0.333639
TGME49_058580_39_1713	TGME49_258580	ROP17	0.0321656	0.0661231
TGME49_058580_52_1713	TGME49_258580	ROP17	0.362787	-0.170697
TGME49_058580_66_2284	TGME49_258580	ROP17	-0.273999	-0.450941
TGME49_058660_3_2895	TGME49_258660	ROP6	0.164082	-0.0460612
TGME49_058660_31_2316	TGME49_258660	ROP6	-0.630193	0.690751
TGME49_058660_39_2316	TGME49_258660	ROP6	-0.0316268	0.269168
TGME49_058660_48_2316	TGME49_258660	ROP6	-0.67365	-0.422099
TGME49_058660_64_2316	TGME49_258660	ROP6	-0.00509577	0.152844
TGME49_058800_13_704	TGME49_258800	ROP31	0.141973	0.0320799
TGME49_058800_15_704	TGME49_258800	ROP31	-0.0807159	-0.264363
TGME49_058800_24_704	TGME49_258800	ROP31	-0.407347	0.283109
TGME49_058800_32_352	TGME49_258800	ROP31	-0.00701933	-0.0369605
TGME49_058800_8_704	TGME49_258800	ROP31	0.566518	-0.113078
TGME49_058870_1_5466	TGME49_258870	CST7	-0.576747	-0.49248
TGME49_058870_10_5466	TGME49_258870	CST7	0.0571004	0.178595
TGME49_058870_17_5466	TGME49_258870	CST7	-0.0954004	0.285499
TGME49_058870_22_5466	TGME49_258870	CST7	-1.28385	-0.432803
TGME49_058870_38_4555	TGME49_258870	CST7	-0.597164	-0.0297423
TGME49_059830_33_818	TGME49_259830	DGK2	-1.74396	-0.306784
TGME49_059830_52_1636	TGME49_259830	DGK2	-0.936426	-0.825533
TGME49_059830_54_818	TGME49_259830	DGK2	0.149376	-0.0649111
TGME49_059830_83_0	TGME49_259830	DGK2	-1.06757	0.38393
TGME49_059830_96_0	TGME49_259830	DGK2	-0.528867	-0.289998
TGME49_060520_1_1748	TGME49_260520	CST6_GRA53	-0.633518	0.242014
TGME49_060520_20_1748	TGME49_260520	CST6_GRA53	-0.151954	-0.264623
TGME49_060520_33_1748	TGME49_260520	CST6_GRA53	0.112079	0.535593
TGME49_060520_38_1311	TGME49_260520	CST6_GRA53	0.0372316	0.00572231
TGME49_060520_44_1311	TGME49_260520	CST6_GRA53	-0.575228	0.0506157
TGME49_061440_13_3091	TGME49_261440	ARO	0.0585971	-0.259732
TGME49_061440_4_4215	TGME49_261440	ARO	-2.41735	-1.77421
TGME49_061440_7_2529	TGME49_261440	ARO	-3.18521	0.558599
TGME49_061740_14_1308	TGME49_261740	ROP47	-0.382947	0.24545
TGME49_061740_8_1308	TGME49_261740	ROP47	0.0753688	-0.38077
TGME49_061750_14_4200	TGME49_261750	RON10	-0.115488	0.205966
TGME49_061750_18_4200	TGME49_261750	RON10	0.204701	0.628239
TGME49_061750_26_3360	TGME49_261750	RON10	0.532281	-0.130925
TGME49_061750_31_5040	TGME49_261750	RON10	-0.533844	0.394137
TGME49_062050_11_1575	TGME49_262050	ROP39	0.254203	0.0639485
TGME49_062050_14_1050	TGME49_262050	ROP39	0.180805	-0.157354
TGME49_062050_24_1050	TGME49_262050	ROP39	0.00236221	0.112809
TGME49_062050_29_1050	TGME49_262050	ROP39	-1.14595	0.403319
TGME49_062050_46_525	TGME49_262050	ROP39	0.442788	0.0707561
TGME49_062400_10_7406	TGME49_262400	262400	0.103295	-0.833487
TGME49_062400_10_8694	TGME49_262400	262400	0.0291694	-0.210973
TGME49_062400_22_8372	TGME49_262400	262400	0.668447	-0.0798354
TGME49_062400_28_7406	TGME49_262400	262400	0.504157	-0.162135
TGME49_062400_8_8050	TGME49_262400	262400	0.284167	-0.144118
TGME49_062730_15_2865	TGME49_262730	ROP16	0.278024	-0.162499
TGME49_062730_27_2865	TGME49_262730	ROP16	-0.25764	-0.0825465
TGME49_062730_35_2292	TGME49_262730	ROP16	0.0367751	-0.0870923
TGME49_062730_52_2292	TGME49_262730	ROP16	-0.241765	0.249796
TGME49_062730_75_2865	TGME49_262730	ROP16	-0.155181	-0.540296
TGME49_062920_1_676	TGME49_262920	DEGP	-0.00249563	0.461764
TGME49_062920_15_676	TGME49_262920	DEGP	0.64317	-0.00549262
TGME49_062920_33_338	TGME49_262920	DEGP	-0.443259	0.471514
TGME49_062920_37_676	TGME49_262920	DEGP	-0.487996	0.45085
TGME49_063220_2_932	TGME49_263220	ROP21	0.25968	-0.0890819
TGME49_063220_42_1864	TGME49_263220	ROP21	0.0784567	-0.0946765
TGME49_063220_50_1864	TGME49_263220	ROP21	-0.49071	0.0558298
TGME49_063220_70_932	TGME49_263220	ROP21	-0.202258	0.00612457
TGME49_063220_99_0	TGME49_263220	ROP21	-0.489804	-0.119649
TGME49_064600_22_1311	TGME49_264600	264600	0.211409	0.0573111
TGME49_064600_28_1311	TGME49_264600	264600	0.342287	0.0764761
TGME49_064600_5_1311	TGME49_264600	264600	0.275281	0.0691635
TGME49_064660_13_2432	TGME49_264660	CST1	-2.27478	1.3056
TGME49_064660_24_1824	TGME49_264660	CST1	0.370344	-0.19262
TGME49_064660_25_3952	TGME49_264660	CST1	1.75368	0.38912
TGME49_064660_30_2128	TGME49_264660	CST1	0.0298075	0.157988
TGME49_066050_1_842	TGME49_266050	266050	0.119405	0.28373
TGME49_066050_23_842	TGME49_266050	266050	-0.246858	-0.1495
TGME49_066050_30_842	TGME49_266050	266050	0.421011	-0.518537
TGME49_066050_33_842	TGME49_266050	266050	0.424034	-0.325124
TGME49_066430_16_480	TGME49_266435	266435	-1.06185	-1.6532
TGME49_066430_21_480	TGME49_266435	266435	0.144575	0.268133
TGME49_066430_26_480	TGME49_266435	266435	-1.09627	-3.07211
TGME49_066440_10_1138	TGME49_266435	266435	-0.871396	-0.642956
TGME49_066440_15_1138	TGME49_266435	266435	0.324496	-0.118013
TGME49_066440_23_1138	TGME49_266435	266435	-0.061778	-0.0827614
TGME49_066440_67_2276	TGME49_266435	266435	-0.0499814	0.107479
TGME49_067740_3_1100	TGME49_267740	267740	-0.902605	0.471963
TGME49_067740_39_550	TGME49_267740	267740	-0.387213	-0.167088
TGME49_067740_49_550	TGME49_267740	267740	-0.44131	-0.540731
TGME49_068760_12_2152	TGME49_268760	268760	-0.0179819	-0.165872
TGME49_068760_23_2152	TGME49_268760	268760	-0.0767375	-0.0716274
TGME49_068760_28_2152	TGME49_268760	268760	-0.191884	0.00261194
TGME49_068760_41_2152	TGME49_268760	268760	0.163976	0.0321182
TGME49_068760_7_2152	TGME49_268760	268760	-0.363095	-0.00552818
TGME49_068790_17_942	TGME49_268790	GRA58	0.50349	0.298115
TGME49_068790_20_942	TGME49_268790	GRA58	1.06462	-0.418837
TGME49_068790_25_942	TGME49_268790	GRA58	-1.73205	0.212168
TGME49_068790_29_942	TGME49_268790	GRA58	-0.412707	0.521193
TGME49_068790_9_942	TGME49_268790	GRA58	-0.591959	-0.155429
TGME49_068900_1_4644	TGME49_268900	GRA10	-2.87954	-0.237491
TGME49_068900_18_3096	TGME49_268900	GRA10	0.178005	-0.0627299
TGME49_068900_2_3096	TGME49_268900	GRA10	-0.549409	-0.694412
TGME49_068900_27_3870	TGME49_268900	GRA10	-0.109851	0.00404551
TGME49_068900_76_3870	TGME49_268900	GRA10	-4.0619	2.44683
TGME49_068970_13_1269	TGME49_268970	268970	0.273224	-0.340456
TGME49_068970_17_1269	TGME49_268970	268970	-0.587645	-0.101428
TGME49_068970_20_1269	TGME49_268970	268970	0.248437	0.119639
TGME49_068970_44_846	TGME49_268970	268970	0.185456	-0.0749471
TGME49_068970_9_1269	TGME49_268970	268970	0.14306	0.0304988
TGME49_069460_14_1728	TGME49_269460	EFPP	-0.321688	0.0843294
TGME49_069460_21_3456	TGME49_269460	EFPP	-0.926329	-0.445601
TGME49_069460_41_6048	TGME49_269460	EFPP	0.208702	-0.283054
TGME49_069460_5_5184	TGME49_269460	EFPP	-0.0236071	-0.24458
TGME49_069460_6_864	TGME49_269460	EFPP	-0.483593	0.0556767
TGME49_069690_1_1502	TGME49_269690	GRA29	0.554553	0.03067
TGME49_069690_14_2253	TGME49_269690	GRA29	0.128919	0.139995
TGME49_069690_18_1502	TGME49_269690	GRA29	-0.425333	0.499033
TGME49_069690_40_2253	TGME49_269690	GRA29	0.391767	0.0923847
TGME49_069690_9_2253	TGME49_269690	GRA29	-0.0393566	0.160422
TGME49_069880_13_771	TGME49_269885	TLN1	0.413301	0.0617348
TGME49_069880_21_771	TGME49_269885	TLN1	-0.176618	-4.03956
TGME49_069880_3_771	TGME49_269885	TLN1	-0.907794	-3.50084
TGME49_069880_7_771	TGME49_269885	TLN1	0.483656	0.258046
TGME49_069890_23_810	TGME49_269885	TLN1	0.137939	-0.164601
TGME49_069890_28_810	TGME49_269885	TLN1	-0.0659951	0.414529
TGME49_069890_55_0	TGME49_269885	TLN1	-0.527743	0.545921
TGME49_069890_73_0	TGME49_269885	TLN1	-0.0352775	0.347162
TGME49_069920_0_6762	TGME49_269920	269920	-0.104164	0.0645565
TGME49_069920_20_8232	TGME49_269920	269920	-0.13949	-0.493671
TGME49_069920_25_8232	TGME49_269920	269920	0.155829	0.210258
TGME49_069920_4_8232	TGME49_269920	269920	-0.760444	0.846982
TGME49_069920_5_5880	TGME49_269920	269920	-0.712511	-0.071292
TGME49_069950_24_4930	TGME49_269950	GRA61	-0.977608	-0.739714
TGME49_069950_44_4930	TGME49_269950	GRA61	-0.0190565	-0.0713378
TGME49_069950_76_4930	TGME49_269950	GRA61	-0.0485481	-2.3179
TGME49_069950_82_4930	TGME49_269950	GRA61	-0.728576	-1.81365
TGME49_069950_9_4930	TGME49_269950	GRA61	-2.93123	0.281366
TGME49_070200_27_2950	TGME49_270200	270200	-0.021081	0.115173
TGME49_070200_52_2360	TGME49_270200	270200	-0.938034	-0.62918
TGME49_070200_53_2950	TGME49_270200	270200	-0.636812	0.749846
TGME49_070200_63_2360	TGME49_270200	270200	-0.395893	-0.323041
TGME49_070200_70_1770	TGME49_270200	270200	0.298295	0.301197
TGME49_070240_1_1659	TGME49_270240	MAG1	-0.305354	0.323226
TGME49_070240_10_1659	TGME49_270240	MAG1	-0.225977	-0.377212
TGME49_070240_14_1659	TGME49_270240	MAG1	-0.103232	0.254412
TGME49_070240_45_1659	TGME49_270240	MAG1	-0.338684	-0.0275603
TGME49_070240_57_1106	TGME49_270240	MAG1	0.263079	-0.0907609
TGME49_070250_10_1868	TGME49_270250	GRA1	0.539219	-0.264181
TGME49_070250_14_1868	TGME49_270250	GRA1	-1.8234	2.41962
TGME49_070250_21_1868	TGME49_270250	GRA1	-4.71018	2.30739
TGME49_070250_22_1401	TGME49_270250	GRA1	-1.31533	0.282749
TGME49_070320_105_1065	TGME49_270320	PPM3C	-0.0204947	-0.33064
TGME49_070320_34_2130	TGME49_270320	PPM3C	-0.287139	0.254399
TGME49_070320_48_1065	TGME49_270320	PPM3C	0.306689	-0.489476
TGME49_070320_62_1065	TGME49_270320	PPM3C	0.528524	0.0358299
TGME49_070320_68_3195	TGME49_270320	PPM3C	0.0773829	0.073795
TGME49_070700_19_2584	TGME49_270700	MYR2	0.616975	-0.138058
TGME49_070700_2_2584	TGME49_270700	MYR2	-0.0749723	-0.0195006
TGME49_070700_26_2584	TGME49_270700	MYR2	0.358072	0.121313
TGME49_070700_43_2584	TGME49_270700	MYR2	0.366043	-0.164147
TGME49_070700_65_1938	TGME49_270700	MYR2	0.0897641	-0.0537061
TGME49_070920_14_1040	TGME49_270920	ROP32	-0.430964	-0.0969046
TGME49_070920_27_1040	TGME49_270920	ROP32	0.251875	-0.0978118
TGME49_070920_28_520	TGME49_270920	ROP32	0.463644	-0.0553044
TGME49_070920_38_520	TGME49_270920	ROP32	-0.15892	0.42604
TGME49_070920_9_520	TGME49_270920	ROP32	-0.0951496	-0.030301
TGME49_071270_2_5028	TGME49_271270	271270	-0.521103	-0.0810719
TGME49_071270_6_5028	TGME49_271270	271270	-1.46556	0.205427
TGME49_071270_9_5028	TGME49_271270	271270	-2.71074	0.931051
TGME49_072420_113_5300	TGME49_272420	LCAT	0.406401	0.0601643
TGME49_072420_124_5300	TGME49_272420	LCAT	-0.380039	-0.150555
TGME49_072420_32_4240	TGME49_272420	LCAT	0.0734461	-0.11605
TGME49_072420_67_3180	TGME49_272420	LCAT	0.127365	-0.0337473
TGME49_072420_95_5300	TGME49_272420	LCAT	-0.272933	0.302873
TGME49_072460_45_2040	TGME49_272460	GRA72	-6.25813	2.02073
TGME49_072460_46_2550	TGME49_272460	GRA72	-0.192514	-0.319846
TGME49_073860_21_950	TGME49_273860	273860	0.310205	0.151002
TGME49_073860_29_950	TGME49_273860	273860	-0.0800118	-2.24874
TGME49_073860_3_1425	TGME49_273860	273860	-0.261624	-0.165276
TGME49_073860_32_950	TGME49_273860	273860	0.291279	-0.171937
TGME49_073860_34_950	TGME49_273860	273860	0.239603	-0.0322751
TGME49_073980_1_882	TGME49_273980	273980	0.210378	-0.0671186
TGME49_073980_39_588	TGME49_273980	273980	-0.958156	0.124195
TGME49_073980_6_882	TGME49_273980	273980	1.19901	-0.107796
TGME49_073980_8_882	TGME49_273980	273980	-2.21934	1.95834
TGME49_075440_1_2500	TGME49_275440	GRA6	-0.308306	0.112834
TGME49_075440_24_2500	TGME49_275440	GRA6	0.363646	0.0826166
TGME49_075440_27_2500	TGME49_275440	GRA6	0.26348	0.0873764
TGME49_075440_7_2500	TGME49_275440	GRA6	0.870322	-0.092007
TGME49_075440_79_1875	TGME49_275440	GRA6	0.151753	0.268313
TGME49_075460_19_1034	TGME49_275460	275460	0.508536	-0.0566809
TGME49_075460_25_1034	TGME49_275460	275460	-0.986535	-0.48907
TGME49_075460_29_1034	TGME49_275460	275460	-0.406009	-0.0193377
TGME49_075460_34_1034	TGME49_275460	275460	2.3512	-0.752555
TGME49_075460_47_1034	TGME49_275460	275460	-0.0969661	-0.0522792
TGME49_075470_21_1480	TGME49_275470	GRA15	0.38761	-0.1663
TGME49_075470_28_740	TGME49_275470	GRA15	0.625339	-0.263925
TGME49_075470_35_1480	TGME49_275470	GRA15	0.663547	-1.05761
TGME49_075470_4_1480	TGME49_275470	GRA15	0.278445	0.359238
TGME49_075470_40_740	TGME49_275470	GRA15	0.666837	0.0322986
TGME49_075860_26_674	TGME49_275860	GRA12B	0.849607	-1.1667
TGME49_075860_41_1348	TGME49_275860	GRA12B	0.114844	-0.210668
TGME49_075860_46_674	TGME49_275860	GRA12B	0.733089	-0.00670065
TGME49_075860_55_1348	TGME49_275860	GRA12B	-0.201417	-0.0966381
TGME49_076130_1_5616	TGME49_276130	CPC2	-0.547861	-0.401525
TGME49_076130_10_8736	TGME49_276130	CPC2	-0.341176	0.341442
TGME49_076130_43_6864	TGME49_276130	CPC2	-0.752968	0.732375
TGME49_076130_6_5616	TGME49_276130	CPC2	-0.10995	0.0326452
TGME49_076210_23_433	TGME49_276210	276210	-0.515389	0.139132
TGME49_076210_26_433	TGME49_276210	276210	0.0265441	0.102266
TGME49_076210_37_866	TGME49_276210	276210	0.516266	0.0482406
TGME49_077230_19_489	TGME49_277230	277230	-1.42873	1.49122
TGME49_077230_2_978	TGME49_277230	277230	-0.579056	0.171838
TGME49_077230_21_978	TGME49_277230	277230	0.317163	-0.222556
TGME49_077230_5_489	TGME49_277230	277230	-1.15177	-0.283846
TGME49_077230_50_489	TGME49_277230	277230	0.177989	-0.194644
TGME49_077240_18_3250	TGME49_277240	NTPase I	0.264329	0.0100178
TGME49_077240_43_3250	TGME49_277240	NTPase I	0.118531	0.0711078
TGME49_077240_72_2600	TGME49_277240	NTPase I	0.308812	0.427247
TGME49_077270_12_930	TGME49_277270	NTPase II	0.629083	-0.0242886
TGME49_077270_29_930	TGME49_277270	NTPase II	0.53221	-0.0534141
TGME49_077270_39_930	TGME49_277270	NTPase II	-0.103802	0.0651776
TGME49_077270_51_930	TGME49_277270	NTPase II	0.427733	0.200582
TGME49_077270_7_1395	TGME49_277270	NTPase II	0.214993	-0.197478
TGME49_077720_11_1432	TGME49_277720	277720	-0.832143	0.191984
TGME49_077720_32_1432	TGME49_277720	277720	0.051964	-0.247799
TGME49_077720_67_716	TGME49_277720	277720	0.62763	0.152858
TGME49_078510_3_2826	TGME49_278510	PPM3F	0.0602301	-0.055356
TGME49_078510_44_2826	TGME49_278510	PPM3F	0.129468	0.482518
TGME49_078510_57_1884	TGME49_278510	PPM3F	-0.320041	0.146643
TGME49_078510_67_1884	TGME49_278510	PPM3F	-0.306689	0.327803
TGME49_078510_7_2826	TGME49_278510	PPM3F	-0.484484	-0.171242
TGME49_079350_24_972	TGME49_279350	279350	0.480164	0.0336958
TGME49_079350_31_972	TGME49_279350	279350	0.666373	-0.534621
TGME49_079350_35_972	TGME49_279350	279350	-0.136024	0.0850747
TGME49_079350_45_972	TGME49_279350	279350	-0.781412	-0.259161
TGME49_079350_7_972	TGME49_279350	279350	-0.461231	0.1437
TGME49_079420_24_507	TGME49_279420	279420	0.147583	0.269091
TGME49_079420_25_507	TGME49_279420	279420	-0.861248	-0.164868
TGME49_079420_28_1014	TGME49_279420	279420	-0.306986	-2.57163
TGME49_079420_30_507	TGME49_279420	279420	0.694573	0.110173
TGME49_079420_54_1014	TGME49_279420	279420	-0.0656447	0.192441
TGME49_080380_14_1140	TGME49_280380	280380	0.129527	0.077522
TGME49_080380_31_570	TGME49_280380	280380	0.209978	-0.468289
TGME49_080380_41_1140	TGME49_280380	280380	0.168305	-0.00707651
TGME49_080380_43_570	TGME49_280380	280380	0.314696	0.103135
TGME49_080380_7_1710	TGME49_280380	280380	0.173308	-0.189043
TGME49_080480_1_942	TGME49_280480	280480	-1.01228	-0.865792
TGME49_080480_2_1256	TGME49_280480	280480	0.586944	-1.68734
TGME49_080480_4_942	TGME49_280480	280480	-3.59914	2.90752
TGME49_080480_8_942	TGME49_280480	280480	-1.52437	1.66896
TGME49_080670_1_1872	TGME49_280670	280670	-1.04467	1.16203
TGME49_080670_1_2496	TGME49_280670	280670	-0.341531	-0.147797
TGME49_080670_33_1248	TGME49_280670	280670	-0.120914	-0.249533
TGME49_080670_42_1248	TGME49_280670	280670	0.403015	0.244167
TGME49_080670_9_2496	TGME49_280670	280670	-1.52708	0.573983
TGME49_081670_10_963	TGME49_281675	ROP45	0.609568	0.0254457
TGME49_081670_12_963	TGME49_281675	ROP45	-1.98639	-0.453547
TGME49_081670_19_963	TGME49_281675	ROP45	-0.658177	0.724098
TGME49_081670_36_642	TGME49_281675	ROP45	0.401219	0.0342317
TGME49_081780_1_753	TGME49_281675	ROP45	-0.7668	-0.144671
TGME49_081780_14_753	TGME49_281675	ROP45	0.348386	-0.248648
TGME49_081790_105_1832	TGME49_281675	ROP45	0.166857	0.165586
TGME49_081790_14_1832	TGME49_281675	ROP45	0.29008	0.0315853
TGME49_081790_30_1832	TGME49_281675	ROP45	0.112373	-0.221309
TGME49_081790_42_1832	TGME49_281675	ROP45	0.576518	-0.0112386
TGME49_081790_76_1832	TGME49_281675	ROP45	0.0433702	0.135942
TGME49_082060_21_1644	TGME49_282055	PP2CHN	-2.62359	0.020009
TGME49_082060_22_2740	TGME49_282055	PP2CHN	0.663743	0.0067299
TGME49_082060_24_2740	TGME49_282055	PP2CHN	0.451748	0.180193
TGME49_082060_25_1644	TGME49_282055	PP2CHN	-0.563507	-0.546732
TGME49_082060_28_2740	TGME49_282055	PP2CHN	0.948316	0.107952
TGME49_082170_45_1305	TGME49_282170	282170	-0.89179	0.242914
TGME49_085290_10_930	TGME49_285290	285290	-0.136239	0.367146
TGME49_085290_17_930	TGME49_285290	285290	-2.21838	-2.01186
TGME49_085290_27_930	TGME49_285290	285290	0.185736	-0.398191
TGME49_085290_30_930	TGME49_285290	285290	-0.684731	-0.223401
TGME49_085290_48_930	TGME49_285290	285290	-0.475453	0.192268
TGME49_086450_14_872	TGME49_286450	GRA5	0.0484358	-0.0391329
TGME49_086450_20_872	TGME49_286450	GRA5	-1.27056	0.581162
TGME49_086450_26_872	TGME49_286450	GRA5	0.521632	-0.142024
TGME49_086450_27_872	TGME49_286450	GRA5	-0.276315	-0.494525
TGME49_086450_34_872	TGME49_286450	GRA5	0.299223	-0.113914
TGME49_088000_2_1910	TGME49_288000	288000	0.0698665	0.163017
TGME49_088000_23_1528	TGME49_288000	288000	0.0550679	-0.107001
TGME49_088000_29_1528	TGME49_288000	288000	-1.17234	0.555993
TGME49_088000_32_1528	TGME49_288000	288000	-1.4079	-0.342849
TGME49_088000_8_1910	TGME49_288000	288000	-0.480489	0.211253
TGME49_088650_13_1395	TGME49_288650	GRA12	1.32059	-2.3091
TGME49_088650_13_1860	TGME49_288650	GRA12	0.701103	-2.34533
TGME49_088650_18_1395	TGME49_288650	GRA12	0.391304	-2.49595
TGME49_088650_31_1860	TGME49_288650	GRA12	0.589106	-2.49334
TGME49_088650_6_1395	TGME49_288650	GRA12	0.62677	-1.91608
TGME49_088840_22_1344	TGME49_288840	GRA18	0.365521	0.0897971
TGME49_088840_33_1344	TGME49_288840	GRA18	0.21383	0.270193
TGME49_088840_5_1344	TGME49_288840	GRA18	-0.0967753	0.0759721
TGME49_088840_72_672	TGME49_288840	GRA18	0.268687	0.120987
TGME49_088840_9_1344	TGME49_288840	GRA18	0.041725	0.150836
TGME49_089380_0_896	TGME49_289380	GRA39	1.56363	-1.14217
TGME49_089380_14_896	TGME49_289380	GRA39	-1.33342	0.173356
TGME49_089380_15_2688	TGME49_289380	GRA39	0.59806	-0.133806
TGME49_089380_29_896	TGME49_289380	GRA39	-0.597085	0.202664
TGME49_089380_80_1792	TGME49_289380	GRA39	-0.0886826	-0.0605874
TGME49_089540_48_1718	TGME49_289540	SFP1	-0.146636	0.0129356
TGME49_089540_49_2577	TGME49_289540	SFP1	0.179156	0.000266283
TGME49_089540_5_2577	TGME49_289540	SFP1	-0.193347	0.221273
TGME49_089540_93_1718	TGME49_289540	SFP1	0.470312	-0.226662
TGME49_090700_16_1905	TGME49_290700	GRA25	0.015213	-0.0301974
TGME49_090700_2_1905	TGME49_290700	GRA25	-0.825714	-0.854649
TGME49_090700_32_1270	TGME49_290700	GRA25	0.332708	-0.0249495
TGME49_090700_44_1270	TGME49_290700	GRA25	0.0558321	-0.13704
TGME49_090700_56_1270	TGME49_290700	GRA25	0.0758455	-0.458164
TGME49_091630_20_867	TGME49_291630	291630	-1.7362	-0.781938
TGME49_091630_43_578	TGME49_291630	291630	-0.151039	-0.991999
TGME49_091630_9_867	TGME49_291630	291630	0.226691	0.0973344
TGME49_091960_12_1010	TGME49_291960	ROP40	0.245634	0.117613
TGME49_091960_23_1515	TGME49_291960	ROP40	0.883548	0.217067
TGME49_091960_3_1515	TGME49_291960	ROP40	0.0072343	-0.206038
TGME49_091960_32_1010	TGME49_291960	ROP40	0.431631	0.0803004
TGME49_091960_9_1515	TGME49_291960	ROP40	-0.298239	0.292941
TGME49_094630_22_1276	TGME49_294630	294630	-0.728514	0.000190297
TGME49_094630_25_957	TGME49_294630	294630	-2.05958	0.255422
TGME49_094630_4_1276	TGME49_294630	294630	-0.432642	-0.295257
TGME49_094630_4_957	TGME49_294630	294630	-0.189351	0.464166
TGME49_094630_8_638	TGME49_294630	294630	-4.14524	3.22851
TGME49_094970_62_853	TGME49_294970	294970	1.03658	0.0280131
TGME49_094970_78_853	TGME49_294970	294970	0.650342	0.0705173
TGME49_094970_86_853	TGME49_294970	294970	1.27494	0.239031
TGME49_094970_94_0	TGME49_294970	294970	0.670059	0.180917
TGME49_097880_23_1392	TGME49_297880	GRA23	-1.60021	0.918587
TGME49_097880_24_1856	TGME49_297880	GRA23	-3.90521	1.36493
TGME49_097880_32_1856	TGME49_297880	GRA23	-1.42959	0.102924
TGME49_097880_35_1856	TGME49_297880	GRA23	-1.09936	0.538123
TGME49_097880_38_1856	TGME49_297880	GRA23	-1.2828	0.313778
TGME49_097900_11_813	TGME49_297900	GRA83	-0.0300676	-0.0941642
TGME49_097900_21_1626	TGME49_297900	GRA83	0.161496	-0.366346
TGME49_097900_21_813	TGME49_297900	GRA83	-0.237947	-0.565862
TGME49_097900_52_813	TGME49_297900	GRA83	-0.928388	-0.259403
TGME49_097900_83_0	TGME49_297900	GRA83	-0.661287	0.354657
TGME49_097960_10_9548	TGME49_297960	RON6	-0.240837	-0.0851464
TGME49_097960_21_7843	TGME49_297960	RON6	0.18981	0.147699
TGME49_097960_24_7161	TGME49_297960	RON6	-0.293774	0.113946
TGME49_097960_3_7843	TGME49_297960	RON6	0.633159	0.176572
TGME49_097960_8_7161	TGME49_297960	RON6	-0.345241	-0.232007
TGME49_099780_40_3464	TGME49_299780	299780	-0.349598	0.129846
TGME49_099780_42_2598	TGME49_299780	299780	-1.322	0.0654937
TGME49_099780_47_2598	TGME49_299780	299780	-1.77665	0.649242
TGME49_100100_14_9936	TGME49_300100	RON2	-0.321455	-0.0547714
TGME49_100100_22_10764	TGME49_300100	RON2	-1.45088	-2.95096
TGME49_100100_27_11178	TGME49_300100	RON2	-0.73226	0.524114
TGME49_100100_47_11178	TGME49_300100	RON2	-1.64258	-1.59132
TGME49_100220_106_5305	TGME49_300220	300220	0.402458	-0.0655703
TGME49_100220_111_5305	TGME49_300220	300220	-0.469802	-0.272861
TGME49_100220_112_5305	TGME49_300220	300220	0.641917	-0.0548237
TGME49_100220_45_6366	TGME49_300220	300220	-1.56903	-0.275923
TGME49_100220_55_6366	TGME49_300220	300220	-0.0181573	-0.0246983
TGME49_104720_3_726	TGME49_304720	304720	-0.0618914	0.524203
TGME49_104720_31_726	TGME49_304720	304720	0.792646	-0.192274
TGME49_104720_73_0	TGME49_304720	304720	-0.814525	-1.02962
TGME49_104720_8_1452	TGME49_304720	304720	-0.252096	-0.328953
TGME49_104740_14_4482	TGME49_304740	ROP35_WNG1	-0.0782066	0.0405309
TGME49_104740_43_3735	TGME49_304740	ROP35_WNG1	-0.772604	0.284258
TGME49_104740_76_3735	TGME49_304740	ROP35_WNG1	-1.70156	0.360497
TGME49_104950_20_3200	TGME49_304955	PPM11C	1.2069	0.122059
TGME49_104950_25_3200	TGME49_304955	PPM11C	0.692032	0.41402
TGME49_104950_37_3200	TGME49_304955	PPM11C	0.4819	0.162142
TGME49_104950_5_3200	TGME49_304955	PPM11C	-0.442836	0.115319
TGME49_104960_1_10276	TGME49_304955	PPM11C	0.127321	-0.0341392
TGME49_104960_16_10276	TGME49_304955	PPM11C	0.666882	-0.0691104
TGME49_104960_27_7707	TGME49_304955	PPM11C	0.817752	-0.21482
TGME49_104960_52_6973	TGME49_304955	PPM11C	-0.0245486	0.263013
TGME49_104960_52_8441	TGME49_304955	PPM11C	0.049484	0.0945878
TGME49_105250_2_2274	TGME49_305250	305250	-0.262995	-0.382187
TGME49_105250_3_1516	TGME49_305250	305250	0.0590757	0.387507
TGME49_105250_64_758	TGME49_305250	305250	-0.784042	0.181502
TGME49_105250_70_758	TGME49_305250	305250	0.347416	-2.31564
TGME49_105250_8_2274	TGME49_305250	305250	-0.519434	0.337575
TGME49_105270_11_1676	TGME49_305270	305270	-0.139566	0.191739
TGME49_105270_112_0	TGME49_305270	305270	0.160208	-0.020996
TGME49_105270_16_1676	TGME49_305270	305270	0.105371	0.118773
TGME49_105270_80_0	TGME49_305270	305270	-0.592805	0.14006
TGME49_105590_12_744	TGME49_305590	305590	-3.6265	3.41754
TGME49_105590_14_744	TGME49_305590	305590	0.233533	-0.254871
TGME49_105590_35_372	TGME49_305590	305590	-0.823855	-0.78538
TGME49_105590_45_372	TGME49_305590	305590	-0.836333	0.00495231
TGME49_105590_6_744	TGME49_305590	305590	-1.05506	-0.171651
TGME49_106060_30_10479	TGME49_306060	RON8	-0.707384	-0.409805
TGME49_106060_31_12974	TGME49_306060	RON8	-0.88308	-0.245613
TGME49_106060_34_14471	TGME49_306060	RON8	1.10432	-0.00728072
TGME49_106060_48_9481	TGME49_306060	RON8	-3.71168	0.334344
TGME49_106060_55_12475	TGME49_306060	RON8	-0.183077	-0.0590268
TGME49_106560_118_0	TGME49_306560	306560	-0.595859	0.0332286
TGME49_106560_126_0	TGME49_306560	306560	-0.0273146	-0.198288
TGME49_106560_77_0	TGME49_306560	306560	-1.39377	-0.650652
TGME49_106560_81_910	TGME49_306560	306560	-1.25667	-0.444832
TGME49_106560_92_0	TGME49_306560	306560	-0.79268	-1.62325
TGME49_106890_21_736	TGME49_306890	306890	-0.185295	0.272457
TGME49_106890_64_1472	TGME49_306890	306890	0.298473	-2.71728
TGME49_106890_73_736	TGME49_306890	306890	0.158578	-0.271226
TGME49_106890_74_1472	TGME49_306890	306890	-0.00847684	-0.230601
TGME49_106890_91_736	TGME49_306890	306890	-0.333716	1.1393
TGME49_108950_0_1554	TGME49_308950	308950	-0.508484	0.597791
TGME49_108950_28_518	TGME49_308950	308950	0.414998	-0.126433
TGME49_108950_3_1036	TGME49_308950	308950	0.227235	-0.233548
TGME49_108950_30_1036	TGME49_308950	308950	-0.273446	-0.122935
TGME49_108950_42_518	TGME49_308950	308950	0.0711199	0.0399126
TGME49_108970_2_2644	TGME49_308970	GRA12D	0.223023	0.232337
TGME49_108970_29_1983	TGME49_308970	GRA12D	-0.524269	-0.314243
TGME49_108970_41_1983	TGME49_308970	GRA12D	-0.240014	-0.0323496
TGME49_108970_49_1983	TGME49_308970	GRA12D	0.190429	0.115773
TGME49_108970_59_1983	TGME49_308970	GRA12D	0.130244	-0.312695
TGME49_109560_15_2391	TGME49_309560	309560	-0.0615873	-0.606384
TGME49_109560_20_2391	TGME49_309560	309560	0.00132179	-0.135497
TGME49_109560_38_1594	TGME49_309560	309560	0.523036	-0.563344
TGME49_109560_42_1594	TGME49_309560	309560	0.831209	-0.612391
TGME49_109590_17_1935	TGME49_309590	ROP1	-1.64148	-0.84383
TGME49_109590_41_1935	TGME49_309590	ROP1	0.0599234	-0.142882
TGME49_109590_51_1935	TGME49_309590	ROP1	0.243125	0.00629401
TGME49_109590_58_1935	TGME49_309590	ROP1	-0.623358	-0.604744
TGME49_109590_85_1935	TGME49_309590	ROP1	0.290579	-0.222949
TGME49_109600_17_1485	TGME49_309600	GRA71	-0.0536454	0.0972342
TGME49_109600_24_1188	TGME49_309600	GRA71	0.52952	-0.613853
TGME49_109600_26_891	TGME49_309600	GRA71	-0.0320741	-0.193564
TGME49_109600_6_1485	TGME49_309600	GRA71	-0.0758921	0.0620358
TGME49_109600_7_1188	TGME49_309600	GRA71	-0.645427	-0.186237
TGME49_109760_0_1796	TGME49_309760	GRA55	0.0611623	0.064362
TGME49_109760_15_1796	TGME49_309760	GRA55	0.156029	-0.197112
TGME49_109760_16_1796	TGME49_309760	GRA55	0.251672	0.279513
TGME49_109760_32_1347	TGME49_309760	GRA55	0.256349	-0.186113
TGME49_109760_38_1347	TGME49_309760	GRA55	0.319335	0.0575201
TGME49_110010_29_1894	TGME49_310010	RON1	-0.636484	-0.119174
TGME49_110010_37_1894	TGME49_310010	RON1	-0.349994	-0.0128645
TGME49_110010_72_947	TGME49_310010	RON1	-0.359896	-0.0770628
TGME49_110010_93_0	TGME49_310010	RON1	-0.0264953	-0.605761
TGME49_110740_13_1084	TGME49_310740	310740	0.224129	-0.469518
TGME49_110740_28_542	TGME49_310740	310740	0.496975	0.318341
TGME49_110740_37_542	TGME49_310740	310740	0.129258	-0.0164459
TGME49_110740_40_542	TGME49_310740	310740	0.463899	-0.0747454
TGME49_110740_41_542	TGME49_310740	310740	0.285981	-0.607639
TGME49_110780_13_1732	TGME49_310780	GRA4	0.21797	-0.0204018
TGME49_110780_18_1732	TGME49_310780	GRA4	0.771771	-0.24675
TGME49_110780_24_1732	TGME49_310780	GRA4	0.653261	-0.084869
TGME49_110780_29_1732	TGME49_310780	GRA4	0.664177	-0.420859
TGME49_110780_3_2165	TGME49_310780	GRA4	0.236061	0.0437473
TGME49_110790_19_1214	TGME49_310790	CST9	-1.34176	0.420376
TGME49_110790_24_1214	TGME49_310790	CST9	-1.26566	-0.336524
TGME49_110790_27_1214	TGME49_310790	CST9	-0.293965	-0.344485
TGME49_110790_30_1214	TGME49_310790	CST9	0.110492	-0.000624678
TGME49_110790_33_1214	TGME49_310790	CST9	0.0589355	0.301407
TGME49_111470_14_5460	TGME49_311470	RON5	-0.496018	0.367301
TGME49_111470_19_7371	TGME49_311470	RON5	-1.19012	-0.665047
TGME49_111470_21_7371	TGME49_311470	RON5	-1.27658	0.381078
TGME49_111470_30_6006	TGME49_311470	RON5	-0.83109	-0.341711
TGME49_111470_7_7644	TGME49_311470	RON5	-1.4925	-1.59948
TGME49_112270_12_1101	TGME49_312270	ROP13	-1.17271	-0.122568
TGME49_112270_13_1468	TGME49_312270	ROP13	-0.142774	-0.00785318
TGME49_112270_24_1101	TGME49_312270	ROP13	0.451913	-0.247134
TGME49_112270_31_1101	TGME49_312270	ROP13	-0.607355	-0.0761484
TGME49_112270_8_1468	TGME49_312270	ROP13	-1.49162	-0.350083
TGME49_112420_21_3552	TGME49_312420	GRA38	-0.0393107	0.0448483
TGME49_112420_27_4440	TGME49_312420	GRA38	0.355334	-0.00726908
TGME49_112420_30_3552	TGME49_312420	GRA38	0.198423	0.161711
TGME49_112420_50_4440	TGME49_312420	GRA38	0.258365	-4.67578
TGME49_113330_12_6696	TGME49_313330	ROP27	-0.00800951	-0.249171
TGME49_113330_19_6696	TGME49_313330	ROP27	0.267584	0.11041
TGME49_113330_26_5580	TGME49_313330	ROP27	0.17644	0.0368019
TGME49_113330_29_6696	TGME49_313330	ROP27	-1.16518	0.148567
TGME49_113330_51_6696	TGME49_313330	ROP27	-0.175468	0.0699903
TGME49_113440_28_2396	TGME49_313440	GRA59	-1.04014	0.0867861
TGME49_113440_35_2396	TGME49_313440	GRA59	-0.0809982	0.279613
TGME49_113440_41_2396	TGME49_313440	GRA59	-0.338051	-0.118098
TGME49_113440_53_2396	TGME49_313440	GRA59	-0.483393	0.212171
TGME49_113440_61_2396	TGME49_313440	GRA59	-0.238508	0.231072
TGME49_114250_14_648	TGME49_314250	BRP1	0.22405	-0.00356618
TGME49_114250_17_648	TGME49_314250	BRP1	0.00266698	-0.526743
TGME49_114250_21_648	TGME49_314250	BRP1	0.821799	0.228016
TGME49_114250_26_648	TGME49_314250	BRP1	-1.08966	0.79949
TGME49_114250_30_648	TGME49_314250	BRP1	-0.5006	-0.0786205
TGME49_114260_25_1581	TGME49_314260	314260	-1.20809	-0.0341157
TGME49_114260_27_1581	TGME49_314260	314260	0.0597469	0.327281
TGME49_114260_4_1581	TGME49_314260	314260	-0.270352	0.0903425
TGME49_114260_9_1581	TGME49_314260	314260	0.0731617	-0.168867
TGME49_114500_16_8760	TGME49_314500	SUB2	-1.29561	-0.1633
TGME49_114500_18_6935	TGME49_314500	SUB2	-1.50779	0.513898
TGME49_114500_25_7300	TGME49_314500	SUB2	-1.21105	-0.21571
TGME49_114500_25_8395	TGME49_314500	SUB2	-1.48189	0.0756382
TGME49_114500_35_9490	TGME49_314500	SUB2	-1.08299	0.0338208
TGME49_115160_16_7800	TGME49_315160	RASP2	0.0249771	0.0525153
TGME49_115160_4_5525	TGME49_315160	RASP2	0.240237	-0.428779
TGME49_115160_4_6500	TGME49_315160	RASP2	0.282886	-0.0925305
TGME49_115160_4_8775	TGME49_315160	RASP2	0.154935	-0.021493
TGME49_115160_8_8775	TGME49_315160	RASP2	-0.215629	0.0210302
TGME49_115210_13_6509	TGME49_315210	315210	0.264009	-0.285907
TGME49_115210_14_6226	TGME49_315210	315210	0.497114	0.266152
TGME49_115210_2_5094	TGME49_315210	315210	-0.824914	0.227302
TGME49_115210_27_5943	TGME49_315210	315210	-1.62872	-0.252105
TGME49_115210_8_6226	TGME49_315210	315210	0.281777	0.265596
TGME49_115220_1_2682	TGME49_315220	ROP14	-1.65974	-2.18292
TGME49_115220_11_3278	TGME49_315220	ROP14	-1.3264	0.34513
TGME49_115220_2_2980	TGME49_315220	ROP14	-1.07045	-0.40434
TGME49_115220_21_4172	TGME49_315220	ROP14	-1.82259	0.672423
TGME49_115220_24_2682	TGME49_315220	ROP14	-0.342435	0.0728467
TGME49_115470_22_3230	TGME49_315470	315470	-0.178541	-0.0353145
TGME49_115470_36_3230	TGME49_315470	315470	-0.00938919	-0.478791
TGME49_115470_44_3230	TGME49_315470	315470	-0.350841	-0.0882013
TGME49_115470_65_3230	TGME49_315470	315470	-0.00539908	-0.877554
TGME49_115470_73_3230	TGME49_315470	315470	-0.831642	0.120399
TGME49_115490_13_3035	TGME49_315490	ROP10	1.00296	-1.54033
TGME49_115490_15_2428	TGME49_315490	ROP10	-0.46026	0.146243
TGME49_115490_20_3035	TGME49_315490	ROP10	0.0498963	0.293219
TGME49_115490_4_3035	TGME49_315490	ROP10	0.55551	-0.0590919
TGME49_115490_45_2428	TGME49_315490	ROP10	-2.21628	2.18621
TGME49_115910_18_888	TGME49_315910	315910	-0.0940303	-0.103266
TGME49_115910_24_444	TGME49_315910	315910	0.098312	0.0800187
TGME49_115910_26_888	TGME49_315910	315910	0.503455	0.395636
TGME49_115910_45_444	TGME49_315910	315910	0.586058	0.0502441
TGME49_115910_50_444	TGME49_315910	315910	0.195462	-4.62912
TGME49_116250_10_2324	TGME49_316250	GRA45	-0.00819614	-0.247859
TGME49_116250_15_2324	TGME49_316250	GRA45	-0.333361	-0.261865
TGME49_116250_22_2324	TGME49_316250	GRA45	-0.305569	-0.363913
TGME49_116250_30_2324	TGME49_316250	GRA45	-0.0975884	0.183712
TGME49_116250_40_2324	TGME49_316250	GRA45	0.0489727	-0.762336
TGME49_116280_12_1796	TGME49_316280	316280	0.346549	-0.0690007
TGME49_116280_22_1796	TGME49_316280	316280	-0.254898	-0.474502
TGME49_116280_29_1796	TGME49_316280	316280	-0.00796542	0.0760124
TGME49_116280_6_1796	TGME49_316280	316280	0.509495	-0.328265
TGME49_118520_19_1944	TGME49_318525	318525	0.126318	0.129606
TGME49_118520_43_2430	TGME49_318525	318525	-0.0612551	-0.233143
TGME49_118520_47_1458	TGME49_318525	318525	0.266718	-0.209873
TGME49_118520_53_2430	TGME49_318525	318525	-0.111787	0.390087
TGME49_118520_65_1458	TGME49_318525	318525	0.199863	0.348511
TGME49_118530_11_6342	TGME49_318525	318525	-0.364866	0.188765
TGME49_118530_21_6342	TGME49_318525	318525	0.145033	-0.428372
TGME49_118530_30_6342	TGME49_318525	318525	-0.491398	0.358889
TGME49_118530_44_6342	TGME49_318525	318525	-0.327367	0.141428
TGME49_119340_15_2800	TGME49_319340	CST5_GRA52	-3.07962	-0.170524
TGME49_119340_21_1680	TGME49_319340	CST5_GRA52	-1.24141	-1.85606
TGME49_119340_30_1400	TGME49_319340	CST5_GRA52	0.00124984	0.533048
TGME49_119340_6_2800	TGME49_319340	CST5_GRA52	-0.971051	0.0331322
TGME49_120630_1_1088	TGME49_320630	320630	-1.24197	1.11352
TGME49_120630_18_1088	TGME49_320630	320630	-0.883099	-0.173173
TGME49_120630_32_1088	TGME49_320630	320630	-0.0637352	0.105568
TGME49_120630_68_2176	TGME49_320630	320630	-0.1648	-0.0556247
TGME49_120630_89_2176	TGME49_320630	320630	0.358191	0.125
TGME49_121650_13_5642	TGME49_321650	RON13	-0.366516	0.192605
TGME49_121650_20_1736	TGME49_321650	RON13	0.0194416	-0.545952
TGME49_121650_32_4774	TGME49_321650	RON13	-2.07027	0.188716
TGME49_121650_35_5642	TGME49_321650	RON13	0.263071	-0.0741447
TGME49_121650_9_5642	TGME49_321650	RON13	-0.476567	0.0380349

## Sheet: 7D.Gene L2FCs
GENE	IDENTITY	MEDIAN_L2FC_UNSTIMULATED	MAD_L2FC_UNSTIMULATED	P_VALUE_UNSTIMULATED	MEDIAN_L2FC_IFNG	MAD_L2FC_IFNG	P_VALUE_IFNG	DISCO_SCORE	L2FC_DIFFERENCE
TGME49_200010	GRA20	0.0978159	0.546654	0.742902	-0.192899	0.0590479	0.0246046	0.505278	0.290715
TGME49_200360	200360	0.177291	0.194843	0.843325	0.081168	0.317446	0.772708	0.0178778	0.0961225
TGME49_201130	ROP33	0.333011	0.419184	0.349384	-0.0401053	0.0619202	0.51984	0.276415	0.373117
TGME49_201180	MSF	0.141411	0.303132	0.203841	-0.0482115	0.361654	0.686325	0.161971	0.189622
TGME49_201520	PPM3G	0.0882119	0.419672	0.909396	-0.0857192	0.113434	0.828242	0.0214091	0.173931
TGME49_201630	PPM3H	0.174252	0.114034	0.049064	0.160486	0.0934984	0.371691	0.0239402	0.0137662
TGME49_202200	202200	-0.512922	0.468896	0.0364129	-0.160628	0.488807	0.38184	0.654162	-0.352294
TGME49_202610	PPM3D	0.0684405	0.328966	0.507275	-0.122957	0.179102	0.0735734	0.273322	0.191397
TGME49_202620	GRA64	0.373382	0.105537	0.130667	0.0528845	0.102169	0.254612	0.47368	0.320497
TGME49_202780	ROP25	-0.208355	0.552705	0.351297	0.237287	0.300813	0.209089	0.505355	-0.445642
TGME49_203290	GRA34	0.250985	0.162314	0.580031	-0.0424401	0.104735	0.968535	0.0734834	0.293425
TGME49_203310	GRA7	0.435103	0.159522	0.0875475	0.1772	0.0368794	0.467605	0.357938	0.257903
TGME49_203600	CST2_GRA47	-1.50886	0.269982	0.00728625	0.299651	0.172701	0.0475468	6.25813	-1.80851
TGME49_203790	203790	0.355516	0.285736	0.159438	0.0321477	0.193732	0.829835	0.284052	0.323368
TGME49_203990	ROP12	-0.365128	0.613011	0.231586	0.152697	0.241483	0.27959	0.615573	-0.517825
TGME49_204320	204320	0.281276	0.342911	0.722715	0.036015	0.0551318	0.0945221	0.285852	0.245261
TGME49_204340	GRA54	0.158487	0.152171	0.127014	-0.0402211	0.159001	0.775038	0.200064	0.198708
TGME49_205250	ROP18	-0.106422	0.456032	0.50382	-0.405607	0.391051	0.0801695	0.416979	0.299186
TGME49_205360	205360	0.111835	0.194764	0.616963	0.0234989	0.136276	0.451971	0.0489939	0.0883361
TGME49_207610	ROP36	0.080697	0.238943	0.459879	0.151138	0.158521	0.571878	0.0408592	-0.0704406
TGME49_207700	ROP22	-0.0670636	0.166659	0.900861	0.0137484	0.0741675	0.363382	0.0391921	-0.0808119
TGME49_208070	208070	-1.51143	0.648624	0.0514528	0.304825	0.085391	0.173905	3.7202	-1.81626
TGME49_208370	GRA46	-0.76866	0.613531	0.0919186	-0.0741064	0.549921	0.7615	0.802159	-0.694554
TGME49_208450	PI-2	0.234698	0.247107	0.303455	0.130328	0.133617	0.604673	0.0768565	0.10437
TGME49_208730	MCP4	0.241082	0.110615	0.67744	0.135736	0.400457	0.291742	0.0741772	0.105346
TGME49_208740	MCP3	0.214676	0.16419	0.0753389	0.226553	0.155935	0.0889359	0.0258192	-0.0118769
TGME49_208830	GRA16	-0.061321	0.395683	0.578425	0.0323217	0.180542	0.661427	0.0390744	-0.0936427
TGME49_209170	209170	0.112642	0.0640216	0.241394	0.0801254	0.140043	0.429395	0.0320099	0.0325166
TGME49_209985;TGME49_210095;TGME49_321700;TGME49_321710	ROP42/ROP43	-0.123492	0.494675	0.259864	0.0123875	0.135896	0.793259	0.0931915	-0.13588
TGME49_210370	ROP54	0.0206823	0.194679	0.88933	-0.0419259	0.452365	0.516658	0.0211449	0.0626083
TGME49_210820	210820	-1.37617	1.29642	0.0498234	-0.113672	0.924359	0.546231	1.97606	-1.2625
TGME49_211260	ROP26	0.089966	1.16981	0.651194	-0.0634945	0.0543688	0.930991	0.0333537	0.15346
TGME49_211290	ROP15	-0.334134	1.05648	0.190919	-0.0155115	0.319262	0.419053	0.349491	-0.318622
TGME49_211460	MYR4	0.0599505	0.505117	0.885315	0.203625	0.351714	0.303951	0.0819085	-0.143674
TGME49_212300	GRA32	-0.0572747	0.56365	0.599298	-0.0654137	0.634495	0.726402	0.00293965	0.00813902
TGME49_212410	GRA11A	0.198859	0.120753	0.56982	-0.0677042	0.205254	0.165915	0.273062	0.266564
TGME49_213069	213069	-1.0049	0.568027	0.0153099	0.133233	0.379935	0.662788	2.26904	-1.13813
TGME49_214080	Toxofilin	0.342248	0.105107	0.0270817	-0.0396335	0.128947	0.589308	0.686234	0.381881
TGME49_214410	214410	0.229587	0.440363	0.272569	0.217494	0.878746	0.394842	0.0117072	0.012093
TGME49_215220	GRA22	-0.727532	0.681855	0.00772564	-0.00796853	0.407416	0.879636	1.55984	-0.719564
TGME49_215360	GRA62	-0.527354	0.503189	0.129051	0.376516	0.119106	0.062695	1.8909	-0.90387
TGME49_215775	ROP8	0.13854	0.244076	0.0518792	0.00713235	0.0955026	0.949405	0.171823	0.131408
TGME49_215910	215910	0.477015	0.206157	0.00220423	0.0157002	0.0562486	0.883131	1.25049	0.461315
TGME49_217400	217400	-0.00986144	0.20556	0.715962	0.0621494	0.162262	0.745963	0.0196152	-0.0720108
TGME49_217430	PI-1	0.813783	0.233059	0.158054	-0.0484407	0.415563	0.421538	1.01428	0.862224
TGME49_217530	GRA63	-0.016161	0.462729	0.687249	0.089619	0.149774	0.715338	0.0326199	-0.10578
TGME49_217680	GRA57	-0.150107	0.701834	0.990616	-0.221611	0.340854	0.855801	0.00512846	0.0715044
TGME49_218270	ROP48	-0.262949	0.488473	0.672783	0.0249185	0.138595	0.907156	0.0617313	-0.287868
TGME49_219810	GRA40	-0.0796692	0.195073	0.831905	0.189155	0.178161	0.567686	0.0875878	-0.268824
TGME49_220240	GRA31	0.142259	0.224894	0.264888	-0.0872214	0.045659	0.385786	0.227321	0.22948
TGME49_220950	MAF1B	-0.245736	0.475374	0.559036	0.159891	0.30768	0.129168	0.462984	-0.405627
TGME49_222100	SOS1	-0.156021	0.416461	0.373004	0.0380874	0.164291	0.465831	0.147534	-0.194109
TGME49_222170	GRA17	-2.85204	3.60494	0.0451121	-0.476164	0.965053	0.227759	4.7238	-2.37588
TGME49_223920	RON3	-1.02064	0.826618	0.0453921	0.279401	0.607515	0.978392	1.75832	-1.30004
TGME49_225150	225150	-0.262681	0.10999	0.0151462	-0.0572296	0.061899	0.739524	0.400784	-0.205452
TGME49_225160	225160	0.0650508	0.168083	0.983471	0.073221	0.125153	0.251182	0.00496134	-0.00817018
TGME49_225200	225200	-0.00913437	0.25015	0.974602	0.135167	0.253125	0.701392	0.0238403	-0.144302
TGME49_225320	225320	-0.19741	0.103272	0.572714	0.192681	0.378207	0.258181	0.32383	-0.390091
TGME49_225330	225330	0.0230632	0.408141	0.973252	0.0192895	0.0929153	0.335193	0.00183581	0.00377367
TGME49_225860	225860	0.130923	0.535025	0.518138	-0.0990406	0.190513	0.931915	0.0727096	0.229964
TGME49_226380	GRA35	0.0285434	0.243909	0.499789	0.023636	0.0379791	0.56978	0.00267701	0.00490739
TGME49_226690	226690	-0.527514	0.900055	0.215471	0.0205517	0.059447	0.439292	0.561141	-0.548065
TGME49_227010	ROP30	0.196621	0.225459	0.461631	-0.0514006	0.248445	0.848816	0.100918	0.248021
TGME49_227280	GRA3	1.00891	0.182452	4.46486e-05	0.14469	0.0437105	0.0138407	5.36599	0.864223
TGME49_227810	ROP11	-0.437339	0.145264	0.0946854	0.0804516	0.339122	0.383086	0.745836	-0.51779
TGME49_229010	RON4	0.0689631	0.604598	0.393134	-0.140974	0.349759	0.765092	0.109534	0.209937
TGME49_229500	229500	-0.605351	0.0759547	0.038113	-0.192809	0.120016	0.0289193	1.22019	-0.412543
TGME49_230180	GRA24	0.631081	0.252209	0.0439085	-0.0631291	0.0601358	0.0606466	1.78734	0.69421
TGME49_231960	GRA28	0.278123	0.217118	0.651441	-0.0069753	0.150358	0.91509	0.0640506	0.285099
TGME49_232000	GRA30	0.354536	0.355498	0.840609	0.145272	0.139673	0.147804	0.189535	0.209264
TGME49_232020	RON12	-0.412351	0.386739	0.315539	-0.0118745	0.211618	0.934504	0.212399	-0.400477
TGME49_234370	SRS42	0.0542594	0.651778	0.632682	0.0551101	1.30857	0.486386	0.00043543	-0.000850726
TGME49_234540	234540	-0.136736	0.153662	0.439198	0.135861	0.283863	0.855049	0.115949	-0.272597
TGME49_234950	234950	0.0147687	0.415503	0.663569	-0.044563	0.319459	0.336099	0.0386633	0.0593317
TGME49_235130	RASP1	-0.455571	0.241102	0.219039	0.057266	0.0957763	0.81313	0.384278	-0.512837
TGME49_236860	236860	0.0844032	0.523762	0.651361	0.0588454	0.381056	0.671672	0.00917578	0.0255578
TGME49_236870	GRA42	0.350387	0.105656	0.00501798	0.0242706	0.103393	0.958546	0.755891	0.326116
TGME49_237180	237180	-0.109106	0.794505	0.21854	0.167489	0.867991	0.555769	0.253243	-0.276594
TGME49_237230	MYR3	0.444748	0.667736	0.418343	-0.11877	0.299139	0.384985	0.446883	0.563518
TGME49_237500	PPM3A	0.0764111	0.42616	0.679602	0.0588421	0.0703806	0.164677	0.0167101	0.017569
TGME49_237800	GRA11B	0.148496	0.0914387	0.774703	0.171101	0.100041	0.220684	0.01734	-0.0226047
TGME49_237880	GRA13	-0.989546	0.294496	0.0101	0.179398	0.40321	0.651896	2.55005	-1.16894
TGME49_239010	HCE1_TEEGR	0.122289	0.117827	0.294562	0.0590761	0.0292679	0.458931	0.0549364	0.0632124
TGME49_239600	ROP23	-0.0506348	0.298937	0.269446	0.244537	0.144387	0.110937	0.449974	-0.295171
TGME49_239740	GRA14	0.146803	0.190964	0.644474	-0.087893	0.0540942	0.0159821	0.466379	0.234696
TGME49_240060	IST	0.239795	0.281849	0.137147	0.139172	0.0659345	0.0329299	0.235984	0.100623
TGME49_240090	ROP34_WNG2	-0.00598065	0.304643	0.91447	0.01748	0.081114	0.524833	0.00747946	-0.0234606
TGME49_241000	ROP51	-1.60487	1.34572	0.0820686	-0.0851444	0.448544	0.720915	1.86613	-1.51972
TGME49_241610	GRA21	0.481356	0.0445434	0.291484	0.047409	0.136683	0.760403	0.283949	0.433947
TGME49_242110	ROP38	0.037084	0.300651	0.27325	-0.100536	0.306579	0.434584	0.127349	0.13762
TGME49_242118	242118	0.00391845	0.0959208	0.52671	-0.0363758	0.0670096	0.67081	0.0182061	0.0402943
TGME49_242230	ROP29	0.359895	0.0600932	0.00735409	0.0690046	0.111448	0.350657	0.752995	0.29089
TGME49_242240	ROP19A	-0.0145682	0.438226	0.817229	-0.109091	0.140317	0.559813	0.0321012	0.0945227
TGME49_242820	242820	-0.567816	0.652571	0.195157	0.0430072	0.19884	0.880286	0.467275	-0.610823
TGME49_243690	243690	-0.138089	0.380516	0.406585	-0.427484	0.302031	0.263194	0.280879	0.289395
TGME49_243730	ROP9	-1.16488	1.50083	0.157845	0.651137	0.572726	0.112944	3.17605	-1.81602
TGME49_244250	244250	-0.313594	0.202954	0.0906272	-0.176612	0.233482	0.90069	0.149058	-0.136981
TGME49_244530	GRA47	0.370772	0.702628	0.243219	0.00478153	0.153316	0.520005	0.328657	0.36599
TGME49_246130	246130	-0.21159	0.907325	0.548658	-0.0749506	0.584792	0.797935	0.0490167	-0.136639
TGME49_246178;TGME49_246182	246178/246182	-0.109295	0.116876	0.386688	-0.11672	0.273119	0.422722	0.00584004	0.00742455
TGME49_246710	246710	-0.113875	0.463504	0.860444	-0.0659398	0.24104	0.99919	0.00314594	-0.0479348
TGME49_247220	247220	0.220983	0.107049	0.822011	-0.17938	0.374038	0.792574	0.0745005	0.400363
TGME49_247520	WIP	0.165637	0.548314	0.848172	-0.179194	0.137558	0.178249	0.28293	0.344831
TGME49_247530	247530	0.294757	0.0537078	0.031942	0.0509086	0.0320269	0.801901	0.388089	0.243849
TGME49_248510	248510	0.145434	0.178944	0.979049	-0.0316953	0.134019	0.872765	0.0120976	0.177129
TGME49_248990	248990	0.539885	0.29458	0.135647	-0.190929	0.111711	0.035837	1.69056	0.730814
TGME49_249990	GRA70	0.290187	0.791447	0.468958	-0.0217962	0.138329	0.369245	0.237591	0.311983
TGME49_251540	GRA9	0.119888	0.104337	0.0665001	-0.0496927	0.225257	0.676631	0.228395	0.16958
TGME49_252360	ROP24	0.242086	0.521021	0.124212	0.192484	0.195028	0.0339089	0.117832	0.0496025
TGME49_252500	252500	0.0236285	0.325311	0.978322	0.105254	0.176401	0.970487	0.00183889	-0.0816257
TGME49_253130	253130	-0.335073	0.789985	0.541097	0.603411	1.18868	0.686146	0.403838	-0.938484
TGME49_253330	BPK1	-0.111016	0.221347	0.706301	-0.0312423	0.0497476	0.270693	0.0573202	-0.0797739
TGME49_253370	RON4L1	-0.522862	0.942783	0.210198	-0.087496	0.662321	0.945064	0.305588	-0.435366
TGME49_254000	GRA48	-1.06643	1.80289	0.133449	-0.0969982	0.356266	0.675406	1.01318	-0.969436
TGME49_254070	254070	0.182882	0.119022	0.0515058	-0.261149	0.178432	0.79488	0.616244	0.44403
TGME49_254080	254080	-0.377658	0.447201	0.200625	0.0396133	0.0632473	0.200125	0.582643	-0.417272
TGME49_254470	MYR1	0.311937	0.199981	0.0369356	-0.00466644	0.0782475	0.660619	0.510556	0.316603
TGME49_254720	GRA8	0.212903	0.418553	0.493129	0.0630554	0.0846139	0.29796	0.124805	0.149847
TGME49_254880	254880	-0.176135	0.531008	0.267442	0.00617217	0.22474	0.227638	0.221599	-0.182307
TGME49_258230	ROP20	-0.0132392	0.324444	0.952145	-0.209337	0.235683	0.0585072	0.245924	0.196098
TGME49_258360	258360	-0.248309	0.301694	0.434974	0.0183668	0.257496	0.91241	0.107029	-0.266675
TGME49_258370	ROP28	0.0748362	0.303679	0.951836	0.0132761	0.285672	0.954408	0.00256728	0.0615601
TGME49_258462	258462	0.0126418	0.17884	0.622285	0.304235	0.221911	0.405908	0.174251	-0.291593
TGME49_258580	ROP17	0.100421	0.24509	0.626286	-0.252168	0.207745	0.141404	0.371194	0.352589
TGME49_258660	ROP6	-0.0316268	0.290158	0.246555	0.152844	0.294897	0.52009	0.16455	-0.184471
TGME49_258800	ROP31	-0.00701933	0.220896	0.801422	-0.0369605	0.112852	0.836915	0.00519353	0.0299412
TGME49_258870	CST7	-0.576747	0.713645	0.100776	-0.0297423	0.467376	0.566736	0.680069	-0.547005
TGME49_259830	DGK2	-0.936426	0.604247	0.0574748	-0.289998	0.333713	0.3231	1.11909	-0.646429
TGME49_260520	CST6_GRA53	-0.151954	0.391455	0.191317	0.0506157	0.283767	0.439855	0.21775	-0.20257
TGME49_261750	RON10	0.0446065	0.480191	0.929373	0.300051	0.313031	0.185593	0.194968	-0.255445
TGME49_262050	ROP39	0.180805	0.264559	0.859745	0.0707561	0.0623473	0.332473	0.0598528	0.110049
TGME49_262400	262400	0.284167	0.326158	0.0570943	-0.162135	0.0724077	0.107647	0.986953	0.446301
TGME49_262730	ROP16	-0.155181	0.151906	0.538341	-0.0870923	0.111798	0.378993	0.0470024	-0.0680887
TGME49_262920	DEGP	-0.222877	0.359901	0.799985	0.456307	0.0153186	0.0599758	0.895805	-0.679185
TGME49_263220	ROP21	-0.202258	0.426314	0.324267	-0.0890819	0.0453189	0.22512	0.128646	-0.113176
TGME49_264660	CST1	0.200076	1.27791	0.973416	0.273554	0.431244	0.285435	0.0408681	-0.0734782
TGME49_266050	266050	0.270208	0.225821	0.341376	-0.237312	0.273568	0.376339	0.452296	0.50752
TGME49_266435	266435	-0.061778	0.572691	0.146452	-0.118013	0.572501	0.15688	0.092155	0.0562354
TGME49_268760	268760	-0.0767375	0.170717	0.331147	-0.00552818	0.0558145	0.304281	0.0709746	-0.0712093
TGME49_268790	GRA58	-0.412707	1.35835	0.652702	0.212168	0.458161	0.614801	0.247794	-0.624874
TGME49_268900	GRA10	-0.549409	1.07846	0.151972	-0.0627299	0.259101	0.625983	0.497227	-0.486679
TGME49_268970	268970	0.185456	0.0933753	0.761634	-0.0749471	0.156334	0.397649	0.135085	0.260403
TGME49_269460	EFPP	-0.321688	0.441935	0.188048	-0.24458	0.298034	0.179097	0.113552	-0.0771077
TGME49_269690	GRA29	0.128919	0.389698	0.514868	0.139995	0.0705869	0.0869622	0.014941	-0.0110758
TGME49_269885	TLN1	-0.0506363	0.483707	0.620906	0.15989	0.429309	0.289772	0.156825	-0.210526
TGME49_269920	269920	-0.13949	0.437841	0.15922	0.0645565	0.216016	0.636709	0.202835	-0.204047
TGME49_269950	GRA61	-0.728576	1.00821	0.15147	-0.739714	1.51385	0.134167	0.0188457	0.0111379
TGME49_270200	270200	-0.395893	0.555696	0.196632	0.115173	0.649696	0.867434	0.392553	-0.511065
TGME49_270240	MAG1	-0.225977	0.167099	0.262837	-0.0275603	0.418051	0.902846	0.123951	-0.198416
TGME49_270250	GRA1	-1.56937	1.75141	0.191261	1.29507	1.58406	0.183609	4.16626	-2.86443
TGME49_270320	PPM3C	0.0773829	0.339969	0.434614	0.0358299	0.32405	0.543669	0.0260355	0.041553
TGME49_270700	MYR2	0.358072	0.383849	0.0870216	-0.0537061	0.125061	0.371476	0.613731	0.411778
TGME49_270920	ROP32	-0.0951496	0.497879	0.971037	-0.0553044	0.0616766	0.785309	0.00469074	-0.0398453
TGME49_272420	LCAT	0.0734461	0.493639	0.951822	-0.0337473	0.139233	0.88476	0.00799865	0.107193
TGME49_273860	273860	0.239603	0.104674	0.433219	-0.165276	0.197187	0.327486	0.343378	0.40488
TGME49_273980	273980	-0.373889	1.59911	0.591633	0.0285382	0.171975	0.407558	0.248603	-0.402427
TGME49_275440	GRA6	0.26348	0.165646	0.229772	0.0873764	0.0377438	0.183822	0.242021	0.176104
TGME49_275460	275460	-0.0969661	0.897718	0.657242	-0.0566809	0.055365	0.137261	0.0420871	-0.0402852
TGME49_275470	GRA15	0.625339	0.0615248	0.00284447	-0.1663	0.294443	0.403835	2.32726	0.79164
TGME49_275860	GRA12B	0.423967	0.544679	0.232336	-0.153653	0.151201	0.262188	0.701965	0.57762
TGME49_276130	CPC2	-0.444519	0.305261	0.0502617	0.187044	0.51871	0.515895	1.00179	-0.631562
TGME49_277230	277230	-0.579056	1.12239	0.199974	-0.194644	0.132252	0.595837	0.355158	-0.384412
TGME49_277270	NTPase II	0.427733	0.298522	0.0597355	-0.0242886	0.132642	0.978568	0.557423	0.452022
TGME49_278510	PPM3F	-0.306689	0.263598	0.195434	0.146643	0.299484	0.290029	0.565105	-0.453332
TGME49_279350	279350	-0.136024	0.91356	0.873848	0.0336958	0.163092	0.451749	0.0685102	-0.16972
TGME49_279420	279420	-0.0656447	0.357813	0.775102	0.110173	0.235612	0.467352	0.077535	-0.175818
TGME49_280380	280380	0.173308	0.0543673	0.0032286	-0.00707651	0.1634	0.413212	0.518572	0.180385
TGME49_280480	280480	-1.26832	1.56511	0.206552	0.401584	2.48802	0.669463	1.43485	-1.66991
TGME49_280670	280670	-0.341531	1.04247	0.198173	0.244167	0.581127	0.285715	0.730379	-0.585698
TGME49_281675	ROP45	0.166857	0.347465	0.744118	0.0254457	0.207772	0.970866	0.0199672	0.141412
TGME49_282055	PP2CHN	0.451748	0.736213	0.747635	0.020009	0.130384	0.737396	0.111652	0.431739
TGME49_285290	285290	-0.475453	0.50292	0.184311	-0.223401	0.61627	0.38163	0.290568	-0.252053
TGME49_286450	GRA5	0.0484358	0.481476	0.687622	-0.113914	0.11087	0.822829	0.0401556	0.162349
TGME49_288000	288000	-0.480489	0.815957	0.127358	0.163017	0.400329	0.562074	0.736931	-0.643507
TGME49_288650	GRA12	0.62677	0.110206	0.00992249	-2.34533	0.219443	2.61169e-05	19.5756	2.9721
TGME49_288840	GRA18	0.21383	0.224897	0.127681	0.120987	0.0462421	0.0150581	0.252172	0.0928434
TGME49_289380	GRA39	-0.0886826	1.01816	0.957025	-0.0605874	0.346845	0.478884	0.00951995	-0.0280952
TGME49_289540	SFP1	0.0162599	0.276136	0.651931	0.00660095	0.163833	0.98431	0.00186096	0.00965897
TGME49_290700	GRA25	0.0558321	0.0602217	0.743256	-0.13704	0.166186	0.131858	0.194561	0.192872
TGME49_291960	ROP40	0.245634	0.353451	0.271414	0.117613	0.14745	0.304203	0.138673	0.128021
TGME49_294630	294630	-0.728514	0.799364	0.108462	0.255422	0.378407	0.315522	1.44215	-0.983936
TGME49_294970	294970	0.85332	0.286319	0.0092429	0.125717	0.113347	0.07611	2.29395	0.727603
TGME49_297880	GRA23	-1.42959	0.25296	0.0226811	0.538123	0.564076	0.0447955	5.88957	-1.96772
TGME49_297900	GRA83	-0.237947	0.592214	0.166603	-0.259403	0.244983	0.296912	0.0280144	0.0214556
TGME49_297960	RON6	-0.240837	0.154789	0.95442	0.113946	0.0928498	0.773913	0.0466784	-0.354783
TGME49_300100	RON2	-1.09157	0.674823	0.0437483	-0.823048	1.56817	0.284708	0.511436	-0.268521
TGME49_300220	300220	-0.0181573	0.669609	0.631503	-0.0655703	0.0605969	0.067608	0.0649381	0.047413
TGME49_304720	304720	-0.156993	0.557927	0.817229	-0.260614	0.620724	0.47917	0.0421906	0.10362
TGME49_304955	PPM11C	0.4819	0.525698	0.0474972	0.115319	0.218972	0.163815	0.773111	0.366581
TGME49_305250	305250	-0.262995	0.477502	0.312877	0.181502	0.305423	0.519666	0.350664	-0.444496
TGME49_305270	305270	-0.0170971	0.222222	0.545157	0.129417	0.0540896	0.0991651	0.185651	-0.146514
TGME49_305590	305590	-0.836333	0.324287	0.129671	-0.171651	0.261831	0.589803	0.742086	-0.664683
TGME49_306060	RON8	-0.707384	0.777338	0.329399	-0.0590268	0.276632	0.56958	0.471176	-0.648357
TGME49_306560	306560	-0.79268	0.687914	0.0293375	-0.444832	0.365526	0.113726	0.861522	-0.347848
TGME49_306890	306890	-0.00847684	0.26215	0.907455	-0.230601	0.745834	0.603176	0.0581368	0.222124
TGME49_308950	308950	0.0711199	0.509834	0.938683	-0.122935	0.163996	0.844833	0.0195433	0.194054
TGME49_308970	GRA12D	0.130244	0.137554	0.777423	-0.0323496	0.392425	0.604348	0.0533397	0.162594
TGME49_309560	309560	0.262179	0.433381	0.227844	-0.584864	0.0363586	0.0252134	1.898	0.847043
TGME49_309590	ROP1	0.0599234	0.341969	0.412185	-0.222949	0.339876	0.0828679	0.414839	0.282873
TGME49_309600	GRA71	-0.0536454	0.0329828	0.780146	-0.186237	0.368089	0.259419	0.0919948	0.132591
TGME49_309760	GRA55	0.251672	0.100318	0.0098829	0.0575201	0.329127	0.969444	0.391913	0.194151
TGME49_310010	RON1	-0.354945	0.212375	0.0706213	-0.0981183	0.0788072	0.230518	0.459299	-0.256827
TGME49_310740	310740	0.285981	0.232357	0.0103818	-0.0747454	0.582791	0.364162	0.873834	0.360726
TGME49_310780	GRA4	0.653261	0.175702	0.0121326	-0.084869	0.190687	0.157674	2.00645	0.73813
TGME49_310790	CST9	-0.293965	0.599649	0.160014	-0.000624678	0.498004	0.961899	0.238401	-0.293341
TGME49_311470	RON5	-1.19012	0.448315	0.00388637	-0.341711	1.05118	0.369652	2.41174	-0.84841
TGME49_312270	ROP13	-0.607355	0.838193	0.164948	-0.122568	0.170076	0.0588062	0.975988	-0.484787
TGME49_312420	GRA38	0.228394	0.116318	0.10492	0.0187896	0.125265	0.41501	0.285289	0.209604
TGME49_313330	ROP27	-0.00800951	0.273464	0.521237	0.0699903	0.0599259	0.757971	0.0314582	-0.0779998
TGME49_313440	GRA59	-0.338051	0.215483	0.0569703	0.212171	0.0999903	0.12543	1.18075	-0.550222
TGME49_314250	BRP1	0.00266698	0.746143	0.755166	-0.00356618	0.343343	0.719016	0.00165315	0.00623316
TGME49_314260	314260	-0.105302	0.254646	0.345505	0.0281134	0.192152	0.645909	0.0869036	-0.133416
TGME49_314500	SUB2	-1.29561	0.276181	8.2508e-05	0.0338208	0.292251	0.723825	5.61534	-1.32943
TGME49_315160	RASP2	0.154935	0.1897	0.33882	-0.021493	0.10532	0.34233	0.165063	0.176428
TGME49_315210	315210	0.264009	0.3456	0.527396	0.227302	0.0575995	0.74754	0.0148384	0.0367079
TGME49_315220	ROP14	-1.3264	0.494207	0.00879845	0.0728467	0.707477	0.583655	3.2035	-1.39925
TGME49_315470	315470	-0.178541	0.255452	0.14649	-0.0882013	0.309271	0.206911	0.137173	-0.0903399
TGME49_315490	ROP10	0.0498963	0.756357	0.720991	0.146243	0.30443	0.747022	0.0258919	-0.0963467
TGME49_315910	315910	0.195462	0.429202	0.111619	0.0502441	0.227594	0.426062	0.192093	0.145218
TGME49_316250	GRA45	-0.0975884	0.217292	0.146443	-0.261865	0.151296	0.126607	0.284507	0.164277
TGME49_316280	316280	0.169292	0.383594	0.452994	-0.198633	0.299691	0.20756	0.377771	0.367924
TGME49_318525	318525	-0.0612551	0.387134	0.474226	0.141428	0.322408	0.463175	0.13342	-0.202683
TGME49_319340	CST5_GRA52	-1.10623	0.921183	0.132086	-0.0686958	0.521557	0.532076	1.19645	-1.03753
TGME49_320630	320630	-0.1648	0.775387	0.241207	0.105568	0.238985	0.385632	0.278868	-0.270368
TGME49_321650	RON13	-0.366516	0.572221	0.266908	0.0380349	0.2234	0.782451	0.275168	-0.404551
