# Supplementary material for: GRA12 is a common virulence factor across Toxoplasma gondii strains and mouse subspecies
Source: Nat Commun. 2025 Apr 16;16:3570. doi: 10.1038/s41467-025-58876-2 (PMC12003902; doi:10.1038/s41467-025-58876-2)
Supplement: Supplementary file 11 — Supplementary_Data_9 [file 41467_2025_58876_MOESM11_ESM.xlsx]

## Sheet: GRA12 Co-IP
IBAQ_HA_1	IBAQ_HA_2	IBAQ_HA_3	IBAQ_WT_1	IBAQ_WT_2	IBAQ_WT_3	IBAQ_L2FC	MINUS_LOG10_P_VALUE	PEPTIDES_HA_1	PEPTIDES_WT_1	RAZOR_AND_UNIQUE_PEPTIDES_HA_1	RAZOR_AND_UNIQUE_PEPTIDES_WT_1	UNIQUE_PEPTIDES_HA_1	UNIQUE_PEPTIDES_WT_1	SEQUENCE_COVERAGE_HA_1	SEQUENCE_COVERAGE_HA_2	MS_MS_COUNT_HA_1	MS_MS_COUNT_HA_2	PROTEIN_IDS	MAJORITY_PROTEIN_IDS	PROTEIN_NAMES	GENE_NAMES	LABEL	LOCALISATION	LOPIT_MAP_LOCALISATION
-1.39791	-0.570282	-1.13024	-4.52308	-2.42901	-2.23219	2.02862	1.23335	1	0	1	0	1	0	5.9	0	0	0	Q9ESW4	Q9ESW4	Acylglycerol kinase, mitochondrial	Agk	AGK	Host
-0.773304	-0.683676	-0.745972	-0.191614	-0.055666	-0.299013	-0.552219	2.73645	4	6	4	6	4	6	15.8	20.1	6	6	Q9JKC8;Q9Y2T2;A0A286YDZ6;H7BWY2;D3YXV9;E5RJ52;Q8R2R9;P53677;H0YBM0;H0YBA0;D3YWU3;E7ER80	Q9JKC8;Q9Y2T2;A0A286YDZ6;H7BWY2	AP-3 complex subunit mu-1	Ap3m1;AP3M1	AP3M1	Host
0.549135	0.948898	2.3534	0.661764	-5.83383	0.995262	2.67608	0.512414	2	1	2	1	2	1	5.5	2.6	1	0	Q9NWB6;Q3UL36;A0A140LIS5	Q9NWB6;Q3UL36	Arginine and glutamate-rich protein 1	ARGLU1;Arglu1	ARGLU1	Host
0.0657692	0.132793	-1.33942	-5.63801	0.48917	-4.09372	2.70057	0.641019	3	1	3	1	3	1	22.7	6.1	1	1	P61211;P40616;F8WIB1;F8VYN9;B4DZG7;F8VP99;F8W1Z8;E9Q006;F8VP63	P61211;P40616;F8WIB1;F8VYN9;B4DZG7	ADP-ribosylation factor-like protein 1	Arl1;ARL1	ARL1	Host
4.29249	4.3026	4.73527	-0.579243	0.408213	-0.645227	4.71554	3.65791	37	8	37	8	28	8	38.6	11	52	4	G5E829;P20020;E7ERY9;P23634;A0A1W2P7C7;Q6Q477;E9Q828;F7AAP4;Q01814;F8WHB1;Q3UHH0;A0A2R8Y4R4;A0A1W2P772;A0A0U1RQU3;Q9R0K7;H0YHH6;A0A1W2P7R3;A0A1W2P882;A0A1W2P6X7;A0A1W2P867;F8W1V5	G5E829;P20020;E7ERY9	ATP2B1 Ca2+ transporting ATPase	Atp2b1;ATP2B1	AT2B1	Host
1.4474	1.0466	1.80076	-0.59877	0.0820599	-0.101982	1.63781	2.2723	21	9	21	9	19	8	28	14.4	21	5	O55143;P16615;H7C5W9;Q8R429;O14983;A0A0C4DH86;J3QSY6;H3BVB2	O55143;P16615;H7C5W9	Sarcoplasmic/endoplasmic reticulum calcium ATPase 2	Atp2a2;ATP2A2	ATP2A2	Host
0.73492	0.481617	0.812235	0.215611	-0.0357323	0.0529518	0.598647	2.07139	5	5	5	5	5	5	12.4	12.4	5	6	G5E839;P80315;P50991	G5E839;P80315;P50991	T-complex protein 1 subunit delta	Cct4;CCT4	CCT4	Host
4.83454	3.75119	3.93895	4.16381	3.66954	-5.39362	3.36165	0.465266	1	1	1	1	1	1	5.4	5.4	1	0	P00416	P00416	COX3	mt-Co3	COX3	Host
1.20474	0.637417	0.491976	0.457535	0.318201	-5.23502	2.26447	0.528117	2	2	2	2	2	2	55.1	55.1	3	1	H3BRM5;H3BV69;P12787;P20674	H3BRM5;H3BV69;P12787;P20674	Cytochrome c oxidase subunit 5A, mitochondrial	COX5A;Cox5a	COX5A	Host
-1.70081	-1.30127	-1.69487	-3.0854	-2.80021	-3.14573	1.4448	2.98035	4	1	4	1	4	1	12.2	3.3	3	2	B0QY89;Q9Y262;Q8QZY1;B0QY90;C9JHP4;C9K0Q7	B0QY89;Q9Y262;Q8QZY1;B0QY90	Eukaryotic translation initiation factor 3 subunit L	EIF3L;Eif3l	EIF3L	Host
-0.798321	0.156439	0.100904	-2.96552	-2.20156	-2.71636	2.44749	2.51366	6	6	6	6	5	6	10	10.7	8	7	F6TLV3;Q8BX90;E0CXY0;G5E9X3	F6TLV3;Q8BX90	Fibronectin type-III domain-containing protein 3A	Fndc3a	FNDC3A	Host
-3.01074	-2.15521	-1.32449	-5.72009	-4.5515	-6.78018	3.52044	1.91943	1	0	1	0	1	0	4.1	0	0	0	F6RJV6;Q9NS86;Q9JJK2	F6RJV6;Q9NS86;Q9JJK2	Lancl2	Lancl2;LANCL2	LANCL2	Host
1.10881	0.218218	0.34339	-4.09587	-3.63531	-1.57823	3.65994	1.94892	3	0	3	0	3	0	6.9	0	2	0	Q9DC37	Q9DC37	MFSD1	Mfsd1	MFSD1	Host
-4.27055	-4.53536	-3.99707	-2.46194	-1.11803	-0.470835	-2.91739	2.06597	3	2	3	2	1	0	6.1	4	3	1	Q80UM7	Q80UM7	Mannosyl-oligosaccharide glucosidase	Mogs	MOGS	Host
1.53941	0.711845	2.77915	1.35053	-0.854424	-1.96596	2.16675	0.88156	7	8	7	8	4	5	57	57.8	9	9	O88441	O88441	Metaxin-2	Mtx2	MTX2	Host
1.73644	2.02107	2.19012	1.17315	1.51703	-3.32658	2.19468	0.631348	1	1	1	1	1	1	14.5	14.5	1	1	A0A087WUD3;Q9NRP0;Q78XF5	A0A087WUD3;Q9NRP0;Q78XF5	Oligosaccharyltransferase complex subunit OSTC	OSTC;Ostc	OSTC	Host
4.94746	4.24282	3.85278	2.55551	2.53545	0.546343	2.46858	1.53952	14	10	14	10	14	10	75.7	55.1	17	9	P67778;P35232;C9JW96;Q5SQG5;C9JZ20;E7ESE2;E9PCW0;D6RBK0	P67778;P35232;C9JW96;Q5SQG5;C9JZ20;E7ESE2;E9PCW0	Prohibitin	Phb;PHB	PHB	Host
4.58061	4.36547	3.20854	1.92811	1.30515	-0.339302	3.08689	1.74187	15	8	15	8	15	8	53.7	36.9	17	5	J3KPX7;Q99623;O35129;F5GY37;F5GWA7;F5H3X6;F6QPR1;F6Q8V7;F5H0C5;F5H2D2	J3KPX7;Q99623;O35129;F5GY37;F5GWA7;F5H3X6	Prohibitin-2	PHB2;Phb2	PHB2	Host
-2.90915	-3.00929	-2.53948	-7.24078	-5.01438	-2.7705	2.18925	0.777181	5	1	5	1	5	1	15.9	3.8	5	1	Q6PD26;Q96S52	Q6PD26	GPI transamidase component PIG-S	Pigs	PIGS	Host
-4.70634	-5.48627	-5.10151	-1.83649	-1.31456	-2.45453	-3.22951	2.89722	1	1	1	1	1	1	4.8	4.8	1	1	P06869	P06869	Urokinase-type plasminogen activator;Urokinase-type plasminogen activator long chain A;Urokinase-type plasminogen activator short chain A;Urokinase-type plasminogen activator chain B	Plau	PLAU	Host
-0.713753	-0.521395	-0.808807	-5.77492	-1.57555	-1.6822	2.32957	0.775089	1	0	1	0	1	0	6.8	0	0	0	Q9JIZ9	Q9JIZ9	Phospholipid scramblase 3	Plscr3	PLSCR3	Host
0.289711	0.441444	1.27235	-0.458908	-0.29846	-5.1955	2.65213	0.744455	2	1	2	1	2	1	5.8	1.6	1	0	E9Q9A5;G5E8N7;Q9JLV6;A0A0J9YV48;A0A0J9YUF9;A0A0D9SFL2;M0QYH2;Q96T60	E9Q9A5;G5E8N7;Q9JLV6;A0A0J9YV48;A0A0J9YUF9;A0A0D9SFL2;M0QYH2;Q96T60	Bifunctional polynucleotide phosphatase/kinase;Polynucleotide 3-phosphatase;Polynucleotide 5-hydroxyl-kinase	Pnkp;PNKP	PNKB	Host
0.32608	-0.0739841	-0.575334	-0.965542	-3.50246	-3.10364	2.41613	1.36067	3	2	3	2	3	2	12.5	6.2	4	1	Q99KP6;Q9UMS4;F5GY56;H0YGF3;H0YGZ5	Q99KP6;Q9UMS4;F5GY56	Pre-mRNA-processing factor 19	Prpf19;PRPF19	PRPF19	Host
-2.39118	-1.4967	-2.25112	-2.37914	-6.68921	-5.62924	2.85286	1.00952	2	1	2	1	2	1	7.4	4	0	1	Q8BVQ9;P46471;P35998;C9JLS9	Q8BVQ9;P46471;P35998;C9JLS9	26S protease regulatory subunit 7	Psmc2;PSMC2	PSMC2	Host
1.27348	3.75365	0.797083	0.984173	1.82635	-5.70895	2.90755	0.496907	2	1	2	1	2	1	15.3	7.2	2	3	P42669;Q00577	P42669;Q00577	PUR alpha	Pura;PURA	PURA	Host
-1.68724	-1.78198	-1.8081	-4.82254	-6.32306	-5.6766	3.84829	3.0409	1	0	1	0	1	0	23.8	0	1	0	A0A2I3BS25;E5RFV8;E5RIN7;O60216;Q61550	A0A2I3BS25;E5RFV8;E5RIN7;O60216;Q61550	RAD21	RAD21;Rad21	RAD21	Host
2.36706	2.08029	2.16088	2.91007	2.77728	3.09178	-0.723632	2.35533	11	12	11	12	11	12	22.3	23.9	9	11	Q96PK6;Q8C2Q3;E9QL13;J3QN51;A0A0A6YYI9;J3QPT3;F8WDX3;A0A0A0MSL8;B8ZZ74;B0LM42;F7BGR7	Q96PK6;Q8C2Q3;E9QL13	RNA-binding protein 14	RBM14;Rbm14	RBM14	Host
-0.352467	0.374517	1.79877	-2.3624	-2.55172	-1.30278	2.67924	1.64753	3	4	3	4	3	4	10.2	12.7	1	3	Q8BK67;Q9P258;A2AWQ2	Q8BK67	Protein RCC2	Rcc2	RCC2	Host
2.49471	2.57937	2.54718	2.13941	2.14735	2.23498	0.366504	3.13222	6	4	6	4	6	4	43	27.8	4	3	C9J9K3;A0A0C4DG17;P14206;P08865;F8WD59;A0A1L1SRW0;A0A1L1SUK3	C9J9K3;A0A0C4DG17;P14206;P08865;F8WD59	40S ribosomal protein SA	RPSA;Rpsa	RPSA	Host
-3.68236	-3.48332	-2.54092	-4.78212	-6.47964	-4.98535	2.18017	1.56555	1	0	1	0	1	0	1.9	0	0	0	Q8CBA2;F8WH72	Q8CBA2;F8WH72	Schlafen family member 5	Slfn5	SLFN5	Host
-5.48235	-5.29899	-4.70017	-3.58967	-3.39846	-3.73179	-1.5872	2.46851	1	0	1	0	1	0	2.3	0	1	0	A0A0G2JFY0;A0A0A0MQ80;A0A6Q8PGU6;Q8NB90;Q3UMC0	A0A0G2JFY0;A0A0A0MQ80;A0A6Q8PGU6;Q8NB90;Q3UMC0	Spermatogenesis-associated protein 5	Spata5;SPATA5	SPATA5	Host
-1.63724	-0.852314	-1.52503	-4.88759	-4.30102	-1.67975	2.28459	1.05643	1	0	1	0	1	0	4.4	0	0	0	O35704	O35704	Serine palmitoyltransferase 1	Sptlc1	SPTLC1	Host
-0.784971	0.0917397	-0.987947	-4.93439	-1.01739	-1.74401	2.00487	0.736637	3	0	3	0	3	0	7.8	0	5	0	P46978;P46977;D3YZN5;A0A0C4DH80;E9PN73;E9PI32	P46978;P46977	Dolichyl-diphosphooligosaccharide--protein glycosyltransferase subunit STT3A	Stt3a;STT3A	STT3A	Host
2.71407	2.27394	2.36668	1.26937	1.36799	0.977516	1.24661	2.65986	4	3	4	3	4	3	30.6	25.3	5	7	Q5T8U5;Q64310;O15260;E0CXD9;B7Z1G8;F7CH13	Q5T8U5;Q64310;O15260;E0CXD9;B7Z1G8	Surfeit locus protein 4	SURF4;Surf4	SURF4	Host
-1.93374	-1.7486	-1.98591	-4.48083	-5.45081	-1.72341	1.9956	0.826694	2	1	2	1	2	1	9.6	5.3	1	0	Q9Z2F2;D3Z352;D3Z324	Q9Z2F2;D3Z352;D3Z324	2-5-oligoadenylate synthase-like protein 2	Oasl2	OASL2	Host
-2.63497	-3.35644	-2.16985	-5.88593	-2.52488	-5.6646	1.97138	0.799943	2	1	2	1	2	1	1.1	0.8	0	0	Q4FE56;Q93008;O00507;P70398	Q4FE56;Q93008;O00507;P70398	Ubiquitin carboxyl-terminal hydrolase;Probable ubiquitin carboxyl-terminal hydrolase FAF-X;Probable ubiquitin carboxyl-terminal hydrolase FAF-Y	Usp9x;USP9X;USP9Y	USP9X	Host
0.76436	1.40939	1.34796	1.03124	-1.78739	-1.62902	1.96896	0.984955	4	4	4	4	4	4	22	22	2	5	Q9CR26;F6W5Q8;A0A087WY55;Q9NP79;F8WJC2	Q9CR26;F6W5Q8;A0A087WY55;Q9NP79	Vacuolar protein sorting-associated protein VTA1 homolog	Vta1;VTA1	VTA1	Host
-4.55448	-2.23947	-3.86463	-5.48714	-6.60731	-4.43441	1.95676	0.986643	7	5	7	5	7	5	5.1	4.2	8	5	Q99PV0;Q6P2Q9;I3L0J9;B7ZC27;TGGT1_231970-t26_1-p1;I3L3Z8	Q99PV0;Q6P2Q9;I3L0J9;B7ZC27	Pre-mRNA-processing-splicing factor 8	Prpf8;PRPF8	PRPF8	Host
-0.357239	-0.356379	-0.351997	-1.2044	-0.763708	-4.81448	1.90566	0.674323	1	1	1	1	1	1	8	8	1	4	Q9CR68	Q9CR68	Cytochrome b-c1 complex subunit Rieske, mitochondrial;Cytochrome b-c1 complex subunit 11	Uqcrfs1	UQCRFS1	Host
-2.97223	-2.68121	-2.81602	-4.00422	-6.08773	-3.93482	1.85244	1.2234	1	1	1	1	1	1	5.9	5.9	1	1	Q8BS95	Q8BS95	Golgi pH regulator	Gpr89a	GPR89A	Host
-2.12827	-3.78583	-0.74781	-1.72709	-5.37583	-4.98283	1.80794	0.551221	5	1	5	1	5	1	9.4	1.6	7	0	G3X956;Q920B9;Q9Y5B9	G3X956;Q920B9;Q9Y5B9	FACT complex subunit SPT16	Supt16;Supt16h;SUPT16H	SUPT16	Host
6.30645	6.06576	7.38314	2.42942	5.93764	6.04749	1.78026	0.639956	1	1	1	1	1	1	3.1	3.1	3	1	A0A075B5P4;A0A0A6YWR2;P01868;P01869	A0A075B5P4;A0A0A6YWR2;P01868;P01869	Ig gamma-1 chain C region secreted form;Ig gamma-1 chain C region, membrane-bound form	Ighg1	IGHG1	Host
-2.80761	-2.72512	-2.86211	-2.73593	-4.63566	-6.18752	1.72143	0.796104	4	6	1	1	1	1	8.2	10.5	1	2	A0A3B3ISC6;A0A3B3IT15;A0A3B3IS84;P53621;A0A3B3IU89;A0A3B3ITI7;A0A3B3ISK1;A0A3B3ITV3;A0A3B3IU78	A0A3B3ISC6;A0A3B3IT15;A0A3B3IS84;P53621;A0A3B3IU89;A0A3B3ITI7	Coatomer subunit alpha;Xenin;Proxenin	COPA	COPA	Host
0.215671	0.0843582	-0.0621223	0.573677	-0.0778389	-5.34176	1.69461	0.379779	1	1	1	1	1	1	5.5	5.5	0	1	C9J0A7;A0A338P7L8;Q9UQN3;Q8BJF9;A0A087WW88	C9J0A7;A0A338P7L8;Q9UQN3;Q8BJF9;A0A087WW88	Charged multivesicular body protein 2b	CHMP2B;Chmp2b	CHMP2B	Host
1.9435	1.1085	2.42665	0.811665	0.26479	-0.633974	1.67872	1.37315	19	14	19	14	19	14	47.2	35.5	21	11	Q91YQ5;P04843;B7Z4L4;A0A0N4SUJ8;F8WF32	Q91YQ5;P04843	Dolichyl-diphosphooligosaccharide--protein glycosyltransferase subunit 1	Rpn1;RPN1	RPN1	Host
-0.909615	-3.17195	-0.903235	-4.74716	-1.22901	-3.88518	1.62552	0.553696	1	0	1	0	1	0	4.1	0	0	0	Q64337;F6VD69;D3YZJ1;Q13501	Q64337;F6VD69;D3YZJ1;Q13501	Sequestosome-1	Sqstm1;SQSTM1	p62/SQSTM1	Host
-4.82936	-7.96957	-6.52279	-8.14237	-9.11159	-6.91263	1.61495	0.659955	0	2	0	2	0	2	0	0.8	0	2	A2AN08;Q5T4S7;X6RE05;A0A0A0MSW0;F6SSP6	A2AN08	E3 ubiquitin-protein ligase UBR4	Ubr4	UBR4	Host
0.128931	-1.41528	0.234457	-1.60712	-4.59058	0.329142	1.60555	0.45299	2	1	2	1	2	1	12.5	7.5	3	3	A0A0N4SVC2;E9QP00;Q6PFR5;Q13595	A0A0N4SVC2;E9QP00;Q6PFR5;Q13595	Transformer-2 protein homolog alpha	Tra2a;TRA2A	TRA2A	Host
-1.38584	-2.18332	-1.10613	-2.33043	-6.9289	-0.212664	1.5989	0.32738	2	2	2	2	2	2	11.6	11.6	2	2	E7EQZ7;Q9Z1M8;Q13123;A0A494BAW7;D6REL4	E7EQZ7;Q9Z1M8;Q13123;A0A494BAW7;D6REL4	Protein Red	IK;Ik	IK	Host
3.17356	2.56197	1.74816	2.81244	-0.0202713	-0.0987034	1.59674	0.697956	4	3	4	3	4	3	35	34.3	3	2	P62830;P62829;C9JD32;B9ZVP7;J3KT29;A2A6F8;J3KTJ3	P62830;P62829;C9JD32;B9ZVP7;J3KT29	60S ribosomal protein L23	Rpl23;RPL23	RPL23	Host
-2.63822	-2.62896	-1.94648	-4.65959	-5.75235	-1.58106	1.59311	0.556156	1	1	1	1	1	1	2.6	2.2	0	1	Q9NR12;Q3TJD7;B8JJB1;D6RAN1;B8JJB2;D6RF83;H7BYK4;B8JJB3;Q8BVJ7;D6RH06	Q9NR12;Q3TJD7;B8JJB1;D6RAN1;B8JJB2;D6RF83;H7BYK4;B8JJB3;Q8BVJ7;D6RH06	PDZ and LIM domain protein 7	PDLIM7;Pdlim7	PDLIM7	Host
-1.92006	0.915741	-1.45091	-2.62264	-2.54569	-2.05265	1.58859	0.821699	3	2	3	2	3	2	6.8	2.3	2	1	E9PYL4;F6SUM2;O70496;H0Y2M6;P51798;A0A3B2W4I8;H3BNG8;I3L470	E9PYL4;F6SUM2;O70496;H0Y2M6;P51798;A0A3B2W4I8	Chloride channel protein;H(+)/Cl(-) exchange transporter 7	Clcn7;CLCN7	CLCN7	Host
-2.3074	-2.0868	-2.64779	-4.91958	-4.11831	-2.68635	1.56074	1.08992	2	4	2	4	2	4	6.4	12	2	6	Q3UQN2;A0A286YCL2;F6RG68;A0A286YDL7;J3QPQ1;Q0JRZ9	Q3UQN2	F-BAR domain only protein 2	Fcho2	FCHO2	Host
-3.23649	-3.05669	-2.74438	-3.72358	-4.75952	-5.05053	1.49869	1.60588	2	2	2	2	2	2	1.8	2.5	1	1	Q7TT50;H0YLY0;Q9Y5S2	Q7TT50	Serine/threonine-protein kinase MRCK beta	Cdc42bpb		Host
-2.88261	-2.99358	-2.42428	-3.44624	-6.6412	-2.65015	1.47904	0.528505	2	3	2	3	2	3	5.6	7.6	1	2	Q9QUJ7;O60488	Q9QUJ7;O60488	Long-chain-fatty-acid--CoA ligase 4	Acsl4;ACSL4		Host
-2.75802	-1.4984	-1.29636	-5.1464	-1.78266	-3.04488	1.47372	0.610855	1	0	1	0	1	0	10	0	1	0	E7ETU5;F6Y5H0;E9PZ21;Q91W59;P29558	E7ETU5;F6Y5H0;E9PZ21;Q91W59;P29558	RNA-binding motif, single-stranded-interacting protein 1	RBMS1;Rbms1		Host
0.062994	-0.766048	0.256235	0.0246429	-0.326616	-4.538	1.46438	0.415745	55	59	1	1	1	1	70.2	72.2	0	1	A0A0R4J221;E9Q9J6	A0A0R4J221;E9Q9J6		Plec		Host
2.89506	7.40525	0.936039	3.55315	2.67504	0.621674	1.46216	0.279699	6	7	6	7	6	7	24.3	30.6	4	6	Q9DB34;M0R1L7;A0A1B0GR63;O43633;A0A1B0GT75;M0R1T5;M0QXX8;A0A1B0GSH4;TGGT1_247270-t26_1-p1	Q9DB34;M0R1L7;A0A1B0GR63;O43633;A0A1B0GT75;M0R1T5	Charged multivesicular body protein 2a	Chmp2a;CHMP2A		Host
0.296276	0.596849	4.58513	0.138195	0.508053	0.4634	1.4562	0.452153	8	7	8	7	8	7	18.6	16.7	6	3	Q8K1B8;A0A494B9W3;Q86UX7;A0A494BBJ8;H0YFT5;F5H1C6;A0A494B9F7	Q8K1B8;A0A494B9W3	Fermitin family homolog 3	Fermt3		Host
2.41479	1.43527	3.0202	2.15153	0.227156	0.290995	1.40019	0.830173	3	3	3	3	3	3	39.8	39.8	3	4	P67984;P35268;K7EP65;K7EKS7;K7ELC4;K7EMH1;K7ERI7;K7EJT5	P67984;P35268;K7EP65;K7EKS7;K7ELC4;K7EMH1;K7ERI7	60S ribosomal protein L22	Rpl22;RPL22		Host
-1.31081	-1.62443	-1.23158	-2.61839	-4.35527	-1.39106	1.3993	0.739158	2	1	2	1	2	1	5.6	1.9	2	1	Q13283;P97855;E5RIZ6	Q13283;P97855;E5RIZ6	Ras GTPase-activating protein-binding protein 1	G3BP1;G3bp1		Host
-1.58601	-3.85024	-4.0756	-5.06576	-4.20429	-4.41634	1.39152	0.765984	1	3	1	3	1	3	1.9	6.7	1	2	G8JLH9;B7ZC18;P42227;P40763	G8JLH9;B7ZC18;P42227;P40763	Signal transducer and activator of transcription;Signal transducer and activator of transcription 3	STAT3;Stat3	STAT3	Host
-5.52872	-2.14276	-5.12665	-5.24873	-5.65243	-6.00859	1.37054	0.55731	2	2	1	1	1	1	4.4	4.4	1	1	P0DOV2;G3UXS8;E9PVL3;P0DOV1;G3UZV2;Q504N7	P0DOV2				Host
-0.910191	-1.72154	-1.03248	-0.877691	-1.29486	-5.49173	1.33336	0.37383	2	3	1	1	1	1	11.1	14.5	1	1	P61006;P55258;H0YMN7;A0A2R8YDI9;H0YLJ8;H0YL94;TGGT1_214770-t26_1-p1;Q3TYH2;G3V196;A0A2R8YFB8;Q9DD03;P51153;Q8K386;P59190	P61006;P55258;H0YMN7	Ras-related protein Rab-8A	RAB8A;Rab8a;RAB8B	RAB8A	Host
-2.12021	-0.887869	-0.037962	-1.32982	0.310263	-6.02476	1.33276	0.267494	3	5	3	5	3	5	11.1	16.2	3	5	Q80VP1;Q9Y6I3;D3Z4V3;D6R907;D6RBI9;D3Z550;D6RBR6;D6RFG3;D6REL6;I6L9I8;Q9H201;Q91W69	Q80VP1;Q9Y6I3	Epsin-1	Epn1;EPN1		Host
-1.00852	-1.52597	-0.348358	-0.719961	-0.762737	-5.38898	1.32961	0.347665	4	2	4	2	4	2	27.5	11.3	1	0	S4R2P7;S4R1T0;S4R2D5;S4R2T5;A0A0A0MQN4;Q9D906;S4R1N8;S4R1K1;S4R1U3;S4R1W9	S4R2P7;S4R1T0;S4R2D5;S4R2T5;A0A0A0MQN4;Q9D906;S4R1N8	Ubiquitin-like modifier-activating enzyme ATG7	Atg7	ATG7	Host
-3.2532	-5.56933	-5.03592	-5.88922	-6.00235	-5.95006	1.32773	0.882218	0	2	0	2	0	2	0	0.8	0	1	E9QAH1;E9PVZ8	E9QAH1;E9PVZ8		Golgb1	GOLGB1	Host
-4.58311	-2.22796	-4.44838	-5.03511	-5.28234	-4.88732	1.31511	0.785745	2	2	2	2	2	2	3.3	3.3	3	2	A0A0R4J0D3;Q3TDQ1;Q8TCJ2	A0A0R4J0D3;Q3TDQ1;Q8TCJ2	Dolichyl-diphosphooligosaccharide--protein glycosyltransferase subunit STT3B	Stt3b;STT3B		Host
-0.881723	-0.986689	-0.350716	-1.01836	-4.43302	-0.660278	1.29751	0.459787	1	2	1	2	1	2	2.3	5.3	1	1	Q5SUT0;B0QYK0;Q5SUS9;Q61545;Q01844;A0A0D9SFL3;C9JGE3;H7BY36;Q5SUS8	Q5SUT0;B0QYK0;Q5SUS9;Q61545;Q01844;A0A0D9SFL3;C9JGE3	RNA-binding protein EWS	Ewsr1;EWSR1		Host
-2.44768	-1.64801	-1.50869	-3.07707	-3.01259	-3.39006	1.29178	1.82884	3	3	3	3	3	3	10.5	10.5	3	3	Q5SRY7;Q9UKB1;E5RGC1	Q5SRY7;Q9UKB1;E5RGC1	F-box/WD repeat-containing protein 11	Fbxw11;FBXW11		Host
-2.11327	0.95233	-1.98771	-0.345709	0.236534	-6.89603	1.28552	0.198089	2	1	2	1	2	1	17	9	3	1	Q99JH8;P24390;A0A1B0GT97;A0A1B0GQW0;M0R1Y2	Q99JH8;P24390;A0A1B0GT97;A0A1B0GQW0;M0R1Y2	ER lumen protein-retaining receptor 1;ER lumen protein-retaining receptor	Kdelr1;KDELR1		Host
-3.46406	-3.56638	-2.81199	-5.62728	-4.37694	-3.69251	1.28477	0.981172	2	2	2	2	1	1	3.8	5.2	1	1	Q5SV80	Q5SV80	Unconventional myosin-XIX	Myo19		Host
2.11246	2.98201	1.10115	4.16512	3.51826	-5.33384	1.28202	0.153978	3	3	3	3	3	3	11.6	11.6	2	3	Q8R2Q8	Q8R2Q8	Bone marrow stromal antigen 2	Bst2		Host
-4.80745	-4.47181	-3.55957	-4.72546	-7.04733	-4.90733	1.28043	0.700486	3	2	3	2	3	2	4.8	3.2	2	0	P51829;P51828;A0A669KBF7;F5H699;H3BQ93;F5H4D1	P51829;P51828	Adenylate cyclase type 7	Adcy7;ADCY7		Host
-2.83426	-2.15062	-3.28872	-2.87594	-4.65348	-4.53685	1.26422	0.889349	1	1	1	1	1	1	5.9	5.9	1	1	Q5JSC9;A0A3B3IT94;Q3UH82;A0A5F9ZGS6;Q96LT4;Q9DA37	Q5JSC9;A0A3B3IT94;Q3UH82;A0A5F9ZGS6;Q96LT4;Q9DA37	Sphingomyelin synthase-related protein 1	SAMD8;Samd8		Host
-1.87584	-1.03332	-0.241564	-2.42997	-3.23138	-1.2565	1.25571	0.779582	8	3	8	3	8	3	13.6	4.4	10	2	E9PUI4;Q8VDP3;Q8TDZ2;Q5TED7;H0Y6Z4	E9PUI4;Q8VDP3	Protein-methionine sulfoxide oxidase MICAL1	Mical1		Host
0.0989742	-1.77542	0.779038	-2.45252	-1.43623	-0.741608	1.24432	0.612963	10	6	10	6	10	6	15.4	10.5	14	8	Q6P9Q6;A0A6I8MWZ0;Q80YW9;Q80YW7;Q80YW6;Q5T1M5	Q6P9Q6;A0A6I8MWZ0;Q80YW9	FK506-binding protein 15;Peptidyl-prolyl cis-trans isomerase	Fkbp15		Host
-2.39423	-2.82656	-2.34623	-2.47656	-2.44989	-6.3407	1.23337	0.401245	1	1	1	1	1	1	3.1	3.1	2	0	Q91YZ2;P56546;P56545;E9PWQ9	Q91YZ2;P56546;P56545;E9PWQ9	C-terminal-binding protein 2	Ctbp2;CTBP2		Host
-3.78984	0.525391	-2.71832	-3.33711	-2.96267	-3.34703	1.22135	0.396009	62	58	2	1	2	1	29.3	28.6	2	2	A0A0D9SFK2;Q92614;H0YEV9;A0A1B0GWJ6	A0A0D9SFK2;Q92614	Unconventional myosin-XVIIIa	MYO18A		Host
-2.48521	-3.53702	-3.29511	-4.01804	-3.81267	-5.13237	1.21525	1.10128	1	1	1	1	1	1	1.1	1.1	0	1	P97820;C9J840;A0A0A6YW53;E9PVG7;A0A0A6YWM8;E7EN19;F8VPL5;G5E948;A0A0A6YWR8;A0A0D9SEY1;B2RUE8;B7ZNR9;H7C360;G3XAA2;E7ENQ1;H7C0P6;A0A0D9SG62;E7EX83;O95819;A0A0A6YVZ8	P97820;C9J840;A0A0A6YW53;E9PVG7;A0A0A6YWM8;E7EN19;F8VPL5;G5E948;A0A0A6YWR8;A0A0D9SEY1;B2RUE8;B7ZNR9;H7C360;G3XAA2;E7ENQ1;H7C0P6;A0A0D9SG62;E7EX83;O95819;A0A0A6YVZ8	Mitogen-activated protein kinase kinase kinase kinase 4	Map4k4;MAP4K4		Host
-3.50245	-2.97296	-1.83204	-4.27778	-4.69874	-2.95221	1.2071	0.771081	2	0	2	0	2	0	4	0	2	0	E9PNL8;A0A668KL90;A2AHJ7;A2AHK0;Q13574;Q80UP3;S4R215;E9PFX6;S4R2G0;D3Z519;A0A087WV00;E7EM72;D3YWQ0;E7EWQ4;O75912	E9PNL8;A0A668KL90;A2AHJ7;A2AHK0;Q13574;Q80UP3	Diacylglycerol kinase;Diacylglycerol kinase zeta	DGKZ;Dgkz		Host
-3.44056	-1.99665	-2.68599	-3.56337	-5.37911	-2.74068	1.18666	0.601063	2	2	2	2	2	2	7.9	7.9	1	1	S4R1B8;S4R270;A0A5F8MQ05;D3Z6Q9;S4R2J8	S4R1B8;S4R270;A0A5F8MQ05;D3Z6Q9;S4R2J8	Bridging integrator 2	Bin2		Host
-2.68475	-3.14501	-1.8982	-2.98916	-2.33641	-5.95732	1.18498	0.432692	2	1	2	1	2	1	4.2	1.2	4	0	P55884;Q8JZQ9;C9JQN7	P55884;Q8JZQ9	Eukaryotic translation initiation factor 3 subunit B	EIF3B;Eif3b		Host
-2.39925	0.174229	-1.70147	-2.8072	-1.57685	-3.08828	1.18195	0.587837	4	4	4	4	4	4	7.3	8.5	2	4	F8WJF7;Q922B6;Q6Q0C0;Q8C2K8;H3BR17;H3BK82;H3BLQ3	F8WJF7;Q922B6;Q6Q0C0;Q8C2K8	E3 ubiquitin-protein ligase TRAF7	Traf7;TRAF7		Host
-2.19767	-1.02408	-0.758224	-0.250805	-0.758738	-6.49874	1.1761	0.223914	2	3	2	3	2	3	6.4	7.6	4	2	Q8NC56;Q6DVA0;H0Y9B7;H0Y8H8;D6RBV0	Q8NC56;Q6DVA0;H0Y9B7	LEM domain-containing protein 2	LEMD2;Lemd2		Host
-6.03128	-5.95274	-4.41889	-6.8018	-6.61633	-6.47818	1.16447	1.0254	0	2	0	2	0	2	0	0.9	0	3	B1B0C7;E9PZ16;Q05793;A0A571BD72;A0A0U1RQT3;P98160	B1B0C7;E9PZ16;Q05793	Basement membrane-specific heparan sulfate proteoglycan core protein;Endorepellin;LG3 peptide	Hspg2		Host
-3.84061	-3.88509	-3.21556	-4.61929	-5.34936	-4.45453	1.16064	1.53137	4	2	4	2	3	2	6.7	3.1	3	1	G5E866;Q99NB9;O75533;A0A087WNS2;B4DGZ4;A0A494C1M2;H7C341	G5E866;Q99NB9;O75533	Splicing factor 3B subunit 1	Sf3b1;SF3B1		Host
0.121023	-0.420685	0.571598	-1.75061	-1.11981	-0.319613	1.15399	1.07692	5	3	5	3	5	3	20.5	11.4	7	2	B7ZNL2;Q78ZA7;A0A140LJ37;A8MXH2;H0YCI4;C9JZI7;Q99733;A0A140LI78;C9J6D1;A0A140LJB5	B7ZNL2;Q78ZA7	Nucleosome assembly protein 1-like 4	Nap1l4		Host
-2.92329	-2.13272	-2.26215	-3.22752	-3.05031	-4.46905	1.14291	1.05494	2	2	2	2	2	2	9.1	9.1	2	1	Q8K1K6;G3UYR4	Q8K1K6;G3UYR4	Serpin B10	Serpinb10		Host
-1.45838	-1.17088	-0.90114	-1.162	-1.16721	-4.59856	1.13246	0.417145	1	1	1	1	1	1	17.8	17.8	0	1	E0CY53;E9PM35;J3QNU6;Q8BWG8;P49407	E0CY53;E9PM35;J3QNU6;Q8BWG8;P49407	Beta-arrestin-1	Arrb1;ARRB1		Host
-3.70197	-3.60439	-3.27831	-5.60725	-4.90118	-3.45962	1.12779	0.809119	2	0	2	0	2	0	3.3	0	1	0	Q8CIH5;A0A0A0MRF9;P16885	Q8CIH5;A0A0A0MRF9;P16885	1-phosphatidylinositol 4,5-bisphosphate phosphodiesterase gamma-2;Phosphoinositide phospholipase C	Plcg2;PLCG2		Host
0.98768	1.49152	1.49637	0.716412	0.283245	-0.406733	1.12755	1.42578	10	10	10	10	10	10	25	25	12	8	Q61263;A0A087WNN8;P35610;A0A087WSJ5	Q61263;A0A087WNN8	Sterol O-acyltransferase 1	Soat1		Host
-1.92657	-1.18538	-2.23888	-2.53881	-3.95056	-2.23872	1.12575	0.852897	4	1	4	1	4	1	5.7	2.1	3	0	D3Z6Z7;Q8C2K5;A0A0R4J1U7;Q86YV0	D3Z6Z7;Q8C2K5;A0A0R4J1U7	RAS protein activator like-3	Rasal3		Host
2.9279	1.99704	3.19935	1.2796	1.5899	1.91573	1.11302	1.28013	20	18	4	3	2	1	52.1	46.5	13	7	Q8BFZ3	Q8BFZ3	Beta-actin-like protein 2	Actbl2		Host
-2.68098	-2.00124	-1.59815	-3.1749	-3.25433	-3.10094	1.08327	1.56229	3	2	3	2	3	2	7.1	4.8	3	1	A0A2I3BPT1;A0A2I3BQZ9;Q3TWF3;P12023;A0A0A0MRG2;E9PG40;P05067;H7C0V9;A0A2I3BR03	A0A2I3BPT1;A0A2I3BQZ9;Q3TWF3;P12023;A0A0A0MRG2;E9PG40;P05067	Amyloid beta A4 protein;N-APP;Soluble APP-alpha;Soluble APP-beta;C99;Beta-amyloid protein 42;Beta-amyloid protein 40;C83;P3(42);P3(40);C80;Gamma-secretase C-terminal fragment 59;Gamma-secretase C-terminal fragment 57;Gamma-secretase C-terminal fragment 50;C31	App;APP		Host
-1.2152	-3.60749	-1.2251	-1.82746	-3.67534	-3.7528	1.06928	0.45426	4	3	4	3	4	3	12.6	10.3	4	5	Q3TDN2;Q96CS3;D3YUP4;F6XLD9;D3Z4G9;D3Z2H4	Q3TDN2;Q96CS3;D3YUP4	FAS-associated factor 2	Faf2;FAF2		Host
-1.5343	-1.23721	-0.99292	-1.23427	-4.51769	-1.1935	1.06035	0.403994	1	1	1	1	1	1	10.1	10.1	0	1	D3Z113;D3YXZ5;Q91WT8	D3Z113;D3YXZ5;Q91WT8	RNA-binding protein 47	Rbm47		Host
-2.24064	-4.64709	-2.11482	-3.96102	-3.91495	-4.26257	1.04533	0.557683	2	1	2	1	2	1	7	2.4	2	1	P46664;P30520	P46664;P30520	Adenylosuccinate synthetase isozyme 2	Adss;ADSS		Host
-2.68705	-3.65612	-2.18815	-4.10761	-4.60473	-2.90816	1.02972	0.709441	2	1	2	1	2	1	2.2	1.3	3	1	A0A3B3IS79;A0A0R4J2A0;F5H527;Q76I76;Q5SW75	A0A3B3IS79;A0A0R4J2A0;F5H527;Q76I76;Q5SW75	Protein phosphatase Slingshot homolog 2	SSH2;Ssh2		Host
-2.37101	-2.81996	-2.59291	-6.07408	-2.50404	-2.2905	1.02825	0.345294	42	39	1	0	0	0	73.4	70.1	1	0	E9Q2W9	E9Q2W9		Actn4		Host
-1.89959	-1.51913	-1.71006	-2.3211	-4.2851	-1.5888	1.02207	0.557826	2	3	2	3	2	3	3.1	5.7	2	3	P58854;E9Q0R3;A0A087WU06;A0A3B3ITE3;Q96CW5	P58854	Gamma-tubulin complex component 3	Tubgcp3		Host
0.00352478	1.63861	0.950211	-0.197638	0.893608	-1.04863	0.981668	0.597308	3	3	3	3	3	3	19	19	4	4	Q8R105;A0A494BAY0;A0A494BAR3	Q8R105	Vacuolar protein sorting-associated protein 37C	Vps37c		Host
-3.18491	-2.16822	-1.22136	-3.2617	-3.56694	-2.67709	0.977084	0.715482	2	3	2	3	2	2	5.2	6.2	2	1	Q6P5B5;P51116;Q9WVR4;I3L1Z2	Q6P5B5;P51116;Q9WVR4	Fragile X mental retardation syndrome-related protein 2	Fxr2;FXR2		Host
3.434	3.00312	4.05887	2.60291	2.49619	2.48566	0.970411	1.45905	16	15	16	15	16	15	57.5	55.5	19	15	P07356;P07355;H0YN42;H0YM50;H0YMU9;H0YMD0;B0V2N7;B0V2N5;B0V2N8;H0YKS4;H0YNP5;H0YMM1;A6NMY6;H0YL33;H0YN28;H0YMW4;H0YKX9;H0YMT9;H0YLV6;H0YKZ7;H0YNA0;H0YKL9;H0YN52;H0YKV8;H0YMD9;H0YLE2	P07356;P07355;H0YN42;H0YM50;H0YMU9;H0YMD0;B0V2N7;B0V2N5;B0V2N8	Annexin A2;Annexin	Anxa2;ANXA2		Host
-5.23901	-4.32932	-5.12989	-5.11214	-7.35381	-5.06715	0.94496	0.513058	1	1	1	1	1	1	2.7	2.7	2	1	B1AW40;Q53QZ3;Q811M1	B1AW40;Q53QZ3;Q811M1	Rho GTPase-activating protein 15	Arhgap15;ARHGAP15		Host
-1.88539	-0.0139942	-2.09648	-3.23429	-2.64653	-0.945723	0.94356	0.422135	3	2	3	2	3	2	5.5	3.1	4	1	Q8BYC6;Q9H2K8;F6RXB5;Q3V3K3;G3V1Q8;A0A0R4J1T3;H0YF68;Q7L7X3;Q5F2E8	Q8BYC6;Q9H2K8;F6RXB5;Q3V3K3;G3V1Q8;A0A0R4J1T3	Serine/threonine-protein kinase TAO3	Taok3;TAOK3		Host
-1.11677	-0.714901	2.02676	0.342483	-1.56381	-1.41293	0.943111	0.334901	5	4	5	4	5	4	17.7	15.3	6	3	P30204;A0A1B0GRS5	P30204;A0A1B0GRS5	Macrophage scavenger receptor types I and II	Msr1		Host
-0.258022	-1.13403	-0.69175	-2.26948	-2.40529	-0.217321	0.936097	0.551402	2	4	2	4	2	4	7.2	13.7	3	7	Q8C788;Q91ZR2;Q96RF0	Q8C788;Q91ZR2;Q96RF0	Sorting nexin;Sorting nexin-18	Snx18;SNX18		Host
-2.14699	-0.493897	-1.20967	-2.2246	-2.56859	-1.84693	0.929857	0.825438	1	1	1	1	1	1	4.3	4.3	0	2	E9Q9E8;A0A0R4J0K5;Q18PI6;A0A0R4J1S4	E9Q9E8;A0A0R4J0K5;Q18PI6;A0A0R4J1S4	SLAM family member 5	Cd84		Host
-3.58303	-3.36489	-2.97546	-3.78432	-5.80076	-3.10496	0.92222	0.483899	1	1	1	1	1	1	3.2	3.2	0	0	A0A1L1SRP4;E9Q5G3	A0A1L1SRP4;E9Q5G3	Kinesin-like protein KIF23	Kif23		Host
-1.14166	-0.264162	0.223555	-1.20632	-1.32608	-1.36302	0.904383	1.05656	5	3	5	3	4	2	16.8	7.1	5	3	E9PWY9;Q8C0C7;D6RIJ2;K7ERS0;K7EK06	E9PWY9;Q8C0C7;D6RIJ2	Phenylalanine--tRNA ligase alpha subunit	Farsa		Host
-0.519985	0.541466	0.180141	-2.24216	-0.21216	-0.0455704	0.900503	0.511306	5	6	5	6	5	6	11.6	13.6	3	5	P49718;B1AHB1;P33992	P49718	DNA replication licensing factor MCM5	Mcm5		Host
2.42794	0.355207	1.54731	0.335857	-0.101126	1.40766	0.896024	0.525973	1	1	1	1	1	1	8.9	8.9	3	4	A0A087WRT7	A0A087WRT7		Ms4a4a		Host
3.04172	1.04692	2.99702	1.49598	1.40249	1.52661	0.886857	0.603108	3	3	1	1	1	1	41.5	41.5	0	1	A0A0G2JDW7;Q6ZWU9;P42677;A0A0G2JG29;C9J1C5;A0A0G2JEX7;TGGT1_217570-t26_1-p1	A0A0G2JDW7;Q6ZWU9;P42677;A0A0G2JG29	40S ribosomal protein S27	Rps27;RPS27		Host
1.51217	0.782141	1.03918	-0.0262604	-0.176804	0.87731	0.886415	1.06131	5	3	5	3	5	3	11.3	6.7	3	3	Q3U9G9;A0A0A6YXT6;A0A0A6YW01;A0A0A6YY12	Q3U9G9	Lamin-B receptor	Lbr		Host
-3.146	-3.36752	-2.25647	-3.2148	-2.98028	-5.21765	0.880916	0.487263	1	1	1	1	1	1	2.4	2.4	0	0	P36423	P36423	Thromboxane-A synthase	Tbxas1		Host
0.997473	1.07077	-0.259384	-0.103006	0.0549831	-0.768244	0.875041	0.809707	5	2	5	2	5	2	36.3	12.3	3	1	P54116;P27105;F8VSL7	P54116;P27105	Erythrocyte band 7 integral membrane protein	Stom;STOM		Host
0.721808	1.6399	0.875927	-0.0291424	0.773224	-0.125969	0.873175	1.01903	2	2	2	2	2	2	21.3	21.3	2	2	H7C2W9;C9JU56;B7Z4E3;A0A0A6YX26;B7Z4C8;P62900;P62899;B8ZZK4;A0A0A6YXL3	H7C2W9;C9JU56;B7Z4E3;A0A0A6YX26;B7Z4C8;P62900;P62899;B8ZZK4;A0A0A6YXL3	60S ribosomal protein L31	RPL31;Rpl31		Host
-2.89699	-1.99748	-1.89117	-2.12291	-5.24442	-2.02797	0.869886	0.323558	1	2	1	2	1	2	3.2	5.9	0	1	A0A0N4SVM8;Q3TZK9;A0A0N4SV38;A0A0N4SVI8;E9QKZ7;A0A0N4SV80;E9QML5;Q61464;C9JWN0;Q14966	A0A0N4SVM8;Q3TZK9;A0A0N4SV38;A0A0N4SVI8;E9QKZ7;A0A0N4SV80;E9QML5;Q61464	Zinc finger protein 638	Zfml;Znf638		Host
-2.74729	-2.47835	-2.18809	-3.31038	-3.68921	-3.02198	0.869275	1.58506	1	1	1	1	1	1	1.7	1.7	2	1	P70268;K7EL10;D6RH37;Q16512	P70268;K7EL10;D6RH37;Q16512	Serine/threonine-protein kinase N1	Pkn1;PKN1		Host
-1.40741	-1.81489	-1.48106	-4.86916	-1.61247	-0.81451	0.864261	0.278822	2	0	2	0	2	0	5.4	0	1	0	O09106;Q13547;Q5TEE2	O09106;Q13547	Histone deacetylase 1	Hdac1;HDAC1		Host
-4.69347	-2.99697	-0.519379	-4.05846	-3.07891	-3.64238	0.85664	0.276411	2	2	2	2	1	1	11.8	11.8	2	1	Q5QPK2;H0Y368;O60762;Q5QPJ9	Q5QPK2;H0Y368;O60762;Q5QPJ9	Dolichol-phosphate mannosyltransferase subunit 1	DPM1		Host
-0.850515	-1.06951	-0.0172291	-2.2542	-1.00893	-1.22924	0.851701	0.786007	6	4	6	4	6	4	15.4	11	6	5	Q99LJ0;B1AMN7;Q9P2B4;A0A0G2JFS0	Q99LJ0	CTTNBP2 N-terminal-like protein	Cttnbp2nl		Host
-3.08591	-2.57838	-2.94592	-4.48845	-4.24766	-2.37298	0.832961	0.535844	6	2	6	2	4	1	5.6	1.4	7	1	Q9R0L6;H0YBA1	Q9R0L6	Pericentriolar material 1 protein	Pcm1		Host
-3.7429	-3.27758	-2.90053	-4.26187	-4.389	-3.76483	0.831562	1.26201	3	2	3	2	3	2	2.3	1.4	1	1	Q6PDQ2;A0A2R8Y212;A0A2R8Y5J0;A0A2R8YFK9;Q14839;A0A2U3TZM0;E9QAS4;F5GWX5;A0A2R8YFD8;A0A2R8Y8C1;A0A2R8YER1;A0A2R8Y521;E9QAS5;A0A0C4DGG9;A0A2R8Y425;A0A2R8Y445;A0A2R8YD40;A0A2R8YDJ9;A0A2R8YDW2;A0A2R8Y5Z7;A0A2R8Y4X2;F6WR45;A0A2R8YE38;A0A2R8Y685;A0A2R8Y5M9;A0A2R8Y8B3;A0A2R8Y7I0;E9PYU4;A0A2R8Y7M9;Q8TDI0;A2A8L1;K7EMY3;E9PYL1;E9Q614;F7C528;A0A5F9ZHX5;B1AR17;Q12873;F5H6N4	Q6PDQ2;A0A2R8Y212;A0A2R8Y5J0;A0A2R8YFK9;Q14839;A0A2U3TZM0;E9QAS4;F5GWX5;A0A2R8YFD8;A0A2R8Y8C1;A0A2R8YER1;A0A2R8Y521;E9QAS5;A0A0C4DGG9;A0A2R8Y425;A0A2R8Y445;A0A2R8YD40;A0A2R8YDJ9;A0A2R8YDW2;A0A2R8Y5Z7;A0A2R8Y4X2;F6WR45;A0A2R8YE38;A0A2R8Y685;A0A2R8Y5M9;A0A2R8Y8B3;A0A2R8Y7I0	Chromodomain-helicase-DNA-binding protein 4	Chd4;CHD4		Host
-0.46093	-0.505617	-0.0155163	-1.54224	-1.18962	-0.74124	0.830345	1.3854	9	9	9	9	9	9	18.8	19.2	10	7	Q91VR5;Q92499;F1T0B3;A0A087X2G1;A0A1Y7VM48	Q91VR5;Q92499;F1T0B3;A0A087X2G1	ATP-dependent RNA helicase DDX1	Ddx1;DDX1		Host
-3.35391	-2.37011	-2.4892	-2.56447	-5.68501	-2.4537	0.829985	0.306424	1	1	1	1	1	1	6.7	6.7	1	2	F5H669;Q8N684;Q8BTV2	F5H669;Q8N684;Q8BTV2	Cleavage and polyadenylation specificity factor subunit 7	CPSF7;Cpsf7		Host
-0.0924892	-0.28866	-4.25124	-1.09093	-5.61178	-0.408762	0.826362	0.14464	3	2	3	2	3	2	9.4	5.3	3	1	Q8BGS7;D3YX12;A0A0A6YXR0;D3Z5Y5;A0A0C4DGS9;Q9Y6K0	Q8BGS7;D3YX12;A0A0A6YXR0	Choline/ethanolaminephosphotransferase 1	Cept1		Host
-0.248732	-4.00507	-1.64329	-2.38661	-3.86888	-2.09443	0.817608	0.26648	6	3	6	3	6	3	13.8	5.3	7	3	A2AW05;Q08943;Q08945;E9PMD4;A0A0U1RRK2	A2AW05;Q08943;Q08945	FACT complex subunit SSRP1	Ssrp1;SSRP1		Host
3.49646	2.34604	3.42635	2.37509	2.1485	2.34516	0.800036	0.989597	12	12	12	12	12	12	39.7	39.7	10	9	O54734;A0A0C4DGS1;P39656;U3KQ84	O54734;A0A0C4DGS1;P39656	Dolichyl-diphosphooligosaccharide--protein glycosyltransferase 48 kDa subunit	Ddost;DDOST		Host
1.56096	2.27452	1.53684	1.59471	-0.738907	2.17171	0.781598	0.352247	7	7	2	2	2	2	20.5	20.7	3	4	Q3ZCM7;A0A075B736;Q5SQY0	Q3ZCM7;A0A075B736;Q5SQY0	Tubulin beta-8 chain	TUBB8		Host
-6.30618	-4.46667	-3.31392	-6.59791	-5.87966	-3.93065	0.773819	0.26121	1	1	1	1	1	1	1.6	1.6	1	0	G3UY93;Q9Z1Q9;G3UZ22;A0A140T936;P26640	G3UY93;Q9Z1Q9	Valine--tRNA ligase	Vars		Host
-2.63102	-0.335308	-1.99445	-2.23544	-3.14034	-1.88042	0.76514	0.417549	2	2	2	2	2	2	7.5	7.5	0	2	Q8VCW8	Q8VCW8	Acyl-CoA synthetase family member 2, mitochondrial	Acsf2		Host
-3.03541	-4.31906	-2.21835	-4.17346	-4.42263	-3.2675	0.763591	0.468954	3	3	3	3	3	3	2.6	3	1	1	A0A087WQN7;F8VQ87;P97789;A0A087WNV6	A0A087WQN7;F8VQ87;P97789	5-3 exoribonuclease 1	Xrn1		Host
-3.63647	-2.77179	-3.05612	-3.47337	-3.09655	-5.17499	0.760174	0.47984	2	2	2	2	2	2	3.7	3.7	1	2	Q8VDM4;Q13200;H7C1H2;A0A338P6S9;A0A338P7H4	Q8VDM4;Q13200;H7C1H2	26S proteasome non-ATPase regulatory subunit 2	Psmd2;PSMD2		Host
-1.7694	-2.21179	-2.28065	-2.01856	-5.51149	-1.01225	0.760151	0.215211	4	4	1	1	1	1	46.1	46.1	0	1	Q71UI9;Q3THW5;P0C0S6;P0C0S5;C9J0D1;A0A494C189;G3UWL7	Q71UI9;Q3THW5;P0C0S6;P0C0S5;C9J0D1;A0A494C189;G3UWL7	Histone H2A.V;Histone H2A.Z;Histone H2A	H2AFV;H2afv;H2afz;H2AFZ		Host
-2.7587	-5.42208	-5.80514	-4.93712	-5.56867	-5.74384	0.754572	0.311629	25	30	3	4	3	4	12.4	12.6	2	4	Q09666	Q09666	Neuroblast differentiation-associated protein AHNAK	AHNAK		Host
-4.53862	-4.86188	-2.38882	-3.11947	-5.29046	-5.60423	0.741616	0.269569	0	1	0	1	0	1	0	1.7	0	1	Q5PPR2;Q6P1Y9;Q8R3S6;Q9NV70;G3UVW9	Q5PPR2;Q6P1Y9;Q8R3S6;Q9NV70	Exocyst complex component 1	Exoc1;EXOC1		Host
2.49633	2.29234	1.95738	1.29835	1.70191	1.53145	0.738113	1.70707	8	7	8	7	8	7	37.8	28.7	6	8	P15105;D3YVK1;A0A2R8YDT1;P15104	P15105	Glutamine synthetase	Glul		Host
-0.553059	1.77909	2.50131	-1.99899	1.62868	1.89304	0.73487	0.179373	8	8	2	2	2	2	11.5	11.5	1	1	P17066;P48741	P17066	Heat shock 70 kDa protein 6	HSPA6		Host
-1.38592	-1.57574	-0.576075	-3.01477	-1.99737	-0.699989	0.724799	0.419231	5	1	5	1	5	1	6.9	2	6	1	Q6R5N8	Q6R5N8	Toll-like receptor 13	Tlr13		Host
-4.06786	-4.91899	-3.61873	-6.61423	-4.00901	-4.12998	0.71588	0.314558	1	0	1	0	1	0	1.9	0	2	0	Q3UID0;F8VXC8;Q6PDG5;Q8TAQ2;Q3UNN4;P97496;Q92922	Q3UID0;F8VXC8;Q6PDG5;Q8TAQ2;Q3UNN4;P97496;Q92922	SWI/SNF complex subunit SMARCC2;SWI/SNF complex subunit SMARCC1	Smarcc2;SMARCC2;Smarcc1;SMARCC1		Host
-2.0266	-2.45241	-2.97116	-3.07625	-2.68074	-3.83878	0.7152	0.75384	4	3	4	3	4	3	8.1	6.2	5	5	A0A087WW66;Q99460;Q3TXS7;H7C378	A0A087WW66;Q99460;Q3TXS7;H7C378	26S proteasome non-ATPase regulatory subunit 1	PSMD1;Psmd1		Host
-2.78869	-4.87869	-2.92221	-5.49873	-4.63683	-2.59883	0.714935	0.26052	2	0	2	0	2	0	5	0	2	0	P43243;Q8K310;A8MXP9;A0A0R4J2E8;D6REM6;D6R991;A0A494BAZ2;A0A494BAC5;H0Y8T4;A0A494B9B1;A0A494B968;D6RB45;D6R8Z5;D6RCM3;A0A494B8Y5;D6RBS2;D6R9F3;A0A1B0GX04;A0A494B9C9;D6REK4	P43243;Q8K310;A8MXP9;A0A0R4J2E8;D6REM6;D6R991;A0A494BAZ2;A0A494BAC5;H0Y8T4;A0A494B9B1;A0A494B968;D6RB45;D6R8Z5;D6RCM3;A0A494B8Y5;D6RBS2;D6R9F3;A0A1B0GX04;A0A494B9C9;D6REK4	Matrin-3	MATR3;Matr3		Host
-2.42368	-1.86728	-1.16525	-1.36205	-1.80136	-4.42146	0.709551	0.279215	1	3	1	3	1	3	2.6	9.4	0	2	E9QNH7;Q5XG73;A0A2I3BRB9;Z4YM84;A0A2I3BQH8;A0A2I3BQ50	E9QNH7;Q5XG73;A0A2I3BRB9;Z4YM84;A0A2I3BQH8;A0A2I3BQ50	Acyl-CoA-binding domain-containing protein 5	Acbd5		Host
-2.13408	-2.78449	-1.0036	-2.89756	-2.65362	-2.49856	0.709191	0.594848	4	4	4	4	3	2	9.1	9	5	5	Q6P542;G3V012;A0A0G2JIC2	Q6P542	ATP-binding cassette sub-family F member 1	Abcf1		Host
-3.5683	-1.78653	-2.1043	-3.89436	-2.75065	-2.91643	0.700769	0.462664	3	1	3	1	3	1	6	2.2	2	0	A0A0N4SV74;Q6PGL7;A0A0N4SUJ0;A0A087WYF6;E7ESD2;A0A0A0MR88;A0A096LPC5;Q9Y4E1;Q641Q2;Q5T1D7;A0A0A0MT65;F8W7U3;J3KP36	A0A0N4SV74;Q6PGL7;A0A0N4SUJ0	WASH complex subunit FAM21	Fam21		Host
-4.80348	-4.24175	-4.04859	-5.33678	-4.52042	-5.33426	0.699212	0.923691	1	1	1	1	1	1	3.4	3.4	2	0	Q80TN4	Q80TN4	DnaJ homolog subfamily C member 16	Dnajc16		Host
-4.29592	-3.54637	-1.77787	-4.14561	-3.62083	-3.94569	0.697324	0.385221	3	2	3	2	3	2	17	9.1	1	1	P54775;A0A140LIZ5;P43686	P54775;A0A140LIZ5;P43686	26S protease regulatory subunit 6B	Psmc4;PSMC4		Host
2.79419	-0.20487	-0.765587	-0.654537	1.64451	-1.23538	0.689718	0.186531	4	3	4	3	4	3	37.9	30.8	7	4	P19783;M0QWX7	P19783;M0QWX7	Cytochrome c oxidase subunit 4 isoform 1, mitochondrial	Cox4i1		Host
-2.28614	-3.33308	-1.93781	-3.04109	-4.5185	-2.03743	0.679996	0.336797	5	3	5	3	5	3	6.4	3.9	5	3	Q4LDD4;E9PUB0;D3YZJ7;D3Z2S2;A0A0A0MSJ2;E7EU13;Q96P48	Q4LDD4;E9PUB0	Arf-GAP with Rho-GAP domain, ANK repeat and PH domain-containing protein 1	Arap1		Host
-0.0740414	0.10223	0.373289	0.120193	-2.212	0.456383	0.678966	0.329094	6	5	6	5	6	5	13.5	12.5	2	6	Q99NB1;Q9NUB1	Q99NB1	Acetyl-coenzyme A synthetase 2-like, mitochondrial	Acss1		Host
-2.87852	-2.81988	-2.79795	-3.26413	-2.92638	-4.33863	0.677598	0.727519	1	1	1	1	1	1	4.7	4.7	1	0	E9PHI6;Q9Y6G9;Q8R1Q8	E9PHI6;Q9Y6G9;Q8R1Q8	Cytoplasmic dynein 1 light intermediate chain 1	DYNC1LI1;Dync1li1		Host
-2.72761	-1.30564	-1.60714	-2.62487	-2.57924	-2.46373	0.675819	0.708994	5	4	5	4	5	4	14.7	11.7	5	3	Q9D2N9;A0A2R8YF87;Q96AX1;H3BMM5;F5H6Y0	Q9D2N9;A0A2R8YF87;Q96AX1;H3BMM5	Vacuolar protein sorting-associated protein 33A	Vps33a;VPS33A		Host
-6.65496	-5.58928	-6.15615	-6.23953	-6.77961	-7.40582	0.674855	0.670931	2	2	2	2	2	2	1	1	0	2	E9PVA8;Q92616	E9PVA8		Gcn1l1		Host
-2.54135	0.0618744	-1.59692	-2.39382	-2.08913	-1.59979	0.668778	0.34902	2	2	2	2	2	2	7.3	7.3	2	2	Q6ZWX6;P05198;H0YJS4;G3V4T5	Q6ZWX6;P05198	Eukaryotic translation initiation factor 2 subunit 1	Eif2s1;EIF2S1		Host
1.05507	1.26973	1.31212	1.15251	0.270672	0.226965	0.662259	0.996099	2	1	2	1	2	1	22.5	13.7	2	1	H3BKW0;F8WJN3;H3BJ30;H3BJW3;Q6NVF9;Q16630	H3BKW0;F8WJN3;H3BJ30;H3BJW3;Q6NVF9;Q16630	Cleavage and polyadenylation specificity factor subunit 6	Cpsf6;CPSF6		Host
-3.68513	-5.27459	-3.66474	-4.51016	-4.32583	-5.76301	0.658183	0.398449	3	2	3	2	3	2	4.2	3.3	3	3	Q8CGY8;O15294	Q8CGY8;O15294	UDP-N-acetylglucosamine--peptide N-acetylglucosaminyltransferase 110 kDa subunit	Ogt;OGT		Host
4.14267	4.25361	4.75283	3.80221	3.28532	4.08841	0.657728	1.0269	10	11	10	11	10	11	64	59.5	17	20	Q5SQB0;Q61937;Q9DAY9;Q5SQB5;P06748;E5RGW4;E5RI98	Q5SQB0;Q61937;Q9DAY9;Q5SQB5;P06748	Nucleophosmin	Npm1;NPM1		Host
-4.87421	-3.50198	-2.77296	-4.87036	-4.39026	-3.85486	0.655443	0.407716	7	7	1	0	1	0	28.7	21.3	2	0	Q8BTU6;E7EQG2;Q14240;P10630;A0A338P6X5;E9Q561	Q8BTU6;E7EQG2;Q14240;P10630;A0A338P6X5;E9Q561	Eukaryotic initiation factor 4A-II;Eukaryotic initiation factor 4A-II, N-terminally processed	Eif4a2;EIF4A2		Host
1.25376	1.53465	1.27392	1.17224	0.0223255	0.905586	0.654059	0.845795	5	5	2	2	2	2	43.9	43.9	2	2	B1AH77;B1AH80;Q05144;P15153;B1AH78;A0A2R8VHH0;J3KSC4;J3QLK0;A2AC13;P60764;P60763	B1AH77;B1AH80;Q05144;P15153;B1AH78;A0A2R8VHH0	Ras-related C3 botulinum toxin substrate 2	RAC2;Rac2		Host
-1.14997	0.496225	-0.922455	-0.649422	-0.643419	-2.24188	0.65284	0.368889	5	5	5	5	5	5	8.5	10	5	4	A2API8;F7AA26;O54931;C9JVY5;Q9Y2D5;A0A5F8MPZ6;A2APJ1	A2API8;F7AA26;O54931;C9JVY5;Q9Y2D5	A-kinase anchor protein 2	Akap2;Pakap;AKAP2		Host
-4.30516	-2.91871	-4.06884	-4.84794	-4.2977	-4.07531	0.642744	0.590957	1	1	1	1	1	1	2.1	2.1	1	1	Q9JIG7	Q9JIG7	Coiled-coil domain-containing protein 22	Ccdc22		Host
0.386381	0.16637	-0.103266	-0.266079	-1.17101	-0.0318317	0.639469	0.786698	8	7	8	7	8	7	20.1	19.1	8	7	P36371;A0A140T9S0;A0A0G2JLV0;A0A087WYD6;X5CMH5;E7ENX8;Q03519	P36371	Antigen peptide transporter 2	Tap2		Host
-1.2849	0.755382	-0.184175	-0.523567	-1.69728	-0.400919	0.636023	0.369658	9	11	2	4	0	1	23.7	32.2	1	3	Q922F4;K7ESQ3;K7EQT3;K7EJ64;K7ERA8;K7EJZ4;K7EL29;K7EN98;K7EPE5	Q922F4	Tubulin beta-6 chain	Tubb6		Host
0.279091	0.53854	1.28295	-0.156753	0.0280876	0.32975	0.633165	0.887144	12	10	12	10	12	10	16	13.3	10	5	Q8VI93;F7CXR7;Q9Y6K5	Q8VI93	2-5-oligoadenylate synthase 3	Oas3		Host
-4.36749	-3.92197	-3.23827	-3.70936	-4.06358	-5.64223	0.629148	0.390955	4	3	4	3	3	2	3.6	2.3	3	2	A0A286YCV9;E9Q4K7;Q9NQT8;F8VQ75;A0A286YDX6;Q9H1H9;Q9EQW7;A0A1B0GUA8;E7ERX9;E7FLY0;A0A1B0GTU3;A2AKH9;A0A1D5RMD4;Q80TF6;Q96L93;B1AVY7;Q9P2P6	A0A286YCV9;E9Q4K7;Q9NQT8	Kinesin-like protein;Kinesin-like protein KIF13B	Kif13b;KIF13B		Host
-1.6286	-0.942154	-5.22595	-2.2624	-3.81071	-3.60947	0.628624	0.167663	2	2	2	2	2	2	10.2	10.2	3	2	A6NEM5;E9Q421;Q8BXX3;Q8BL63;Q9CXY9;Q92643;B1AK81	A6NEM5;E9Q421;Q8BXX3;Q8BL63;Q9CXY9;Q92643;B1AK81	GPI-anchor transamidase	PIGK;Pigk		Host
-2.89391	-3.14408	-2.15334	-2.72835	-2.55134	-4.79659	0.628321	0.332074	2	1	2	1	2	1	6.4	4.5	1	1	Q3TFD2	Q3TFD2	Lysophosphatidylcholine acyltransferase 1	Lpcat1		Host
-0.522486	-0.264761	-0.245514	-1.10983	-1.16482	-0.640915	0.627602	1.53442	4	3	4	3	4	3	11	8.6	1	0	H3BL49;P42932;P50990;H7C2U0;H3BLL1;H3BKG2;H3BJB6;H7C4C8	H3BL49;P42932;P50990	T-complex protein 1 subunit theta	Cct8;CCT8		Host
-1.03042	-0.392483	-0.803451	-1.52099	-0.895479	-1.68245	0.624189	0.96127	7	4	7	4	7	4	10.7	6	7	5	A0A1W2P6X3;Q9JL26;A2AB60;K7EK60;G3UWI1;K7EJE6;O95466;A0A0A0MR62	A0A1W2P6X3;Q9JL26;A2AB60	Formin-like protein 1	Fmnl1		Host
-2.72202	-2.35398	-3.53634	-3.2828	-4.82651	-2.37224	0.623072	0.320566	4	2	4	2	4	2	8.2	2.9	4	1	G3UZ34;A2AH85;O08810;Q15029;K7EIV5;K7EIT3;K7EP67	G3UZ34;A2AH85;O08810;Q15029	116 kDa U5 small nuclear ribonucleoprotein component	Eftud2;EFTUD2		Host
1.87558	1.37563	2.63782	1.4101	1.20799	1.40921	0.620577	0.765554	12	11	12	11	12	11	24.2	21.2	10	12	O35601;A0A2I3BRH1;A0A2I3BPY6;F6V072;O15117	O35601	FYN-binding protein	Fyb		Host
-2.46205	-1.75965	-2.57843	-2.70592	-2.04865	-3.90414	0.619526	0.443196	1	1	1	1	1	1	4.7	4.7	1	1	Q8CHK3	Q8CHK3	Lysophospholipid acyltransferase 7	Mboat7		Host
-1.5959	-1.23708	-1.52924	-2.05434	-1.01532	-3.13469	0.614045	0.421115	3	3	3	3	3	3	6.7	6.7	4	3	E9QAJ9;Q3UIA2;A0A0U1RNM6;Q68EM7;I3L4P6;C9IZD3	E9QAJ9;Q3UIA2;A0A0U1RNM6;Q68EM7	Rho GTPase-activating protein 17	Arhgap17;ARHGAP17		Host
2.39801	3.32447	2.65177	2.13187	1.97247	2.46617	0.601244	0.897716	23	23	23	23	23	23	30	29.4	26	19	A2AQD5;Q922B9;A2AQD6;E9PHV5;P28290;E7EUL7;H7BZ26	A2AQD5;Q922B9;A2AQD6	Sperm-specific antigen 2 homolog	Ssfa2		Host
2.61766	2.96158	3.30311	2.08757	2.26797	2.73218	0.598214	1.01844	55	56	1	1	1	1	48.9	48.9	4	3	P70248	P70248	Unconventional myosin-If	Myo1f		Host
0.67791	0.946405	0.881811	-0.51951	0.299492	0.934521	0.597208	0.627258	6	5	6	5	6	5	23.3	17.9	5	1	P28656;Q8BSH9;Q3TF41;F8VY35;H0YIV4;F5H4R6;F8W0J6;B7Z9C2;F8W543;F8VV59;F8W118;F8W020;H0YHC3;H0YH88;P55209;F8VVB5;F8VUX1;F8VXI6;F8VRJ2	P28656;Q8BSH9;Q3TF41;F8VY35;H0YIV4;F5H4R6;F8W0J6;B7Z9C2;F8W543;F8VV59;F8W118;F8W020;H0YHC3;H0YH88;P55209	Nucleosome assembly protein 1-like 1	Nap1l1;NAP1L1		Host
-2.36916	-1.03095	-0.203157	-0.217672	-5.3316	0.160984	0.595009	0.114934	1	2	1	2	1	2	3.2	5.9	0	2	Q3TWW8;A0A590UJK4;A0A590UK01;A0A590UJP7;A0A590UK80;Q13247;A0A0A6YXX6	Q3TWW8;A0A590UJK4;A0A590UK01;A0A590UJP7;A0A590UK80;Q13247	Serine/arginine-rich splicing factor 6	Srsf6;SRSF6		Host
-4.57253	-3.40959	-3.22468	-4.95572	-4.0916	-3.93902	0.593182	0.489936	1	1	1	1	1	1	4.3	4.3	1	0	E0CXB2;E9QKZ2;Q91YE6	E0CXB2;E9QKZ2;Q91YE6	Importin-9	Ipo9		Host
1.38632	1.66171	1.49462	1.00419	1.11931	0.640184	0.592986	1.63942	9	7	9	7	9	7	24.1	17.4	9	7	A0A2I3BRL0;A0A2I3BR81;Q91X76;A0A2I3BQR1;Q9H857;H7C519;A0A2I3BPH8;H7C4G8;C9J036	A0A2I3BRL0;A0A2I3BR81;Q91X76;A0A2I3BQR1;Q9H857	5-nucleotidase domain-containing protein 2	Nt5dc2;NT5DC2		Host
1.13461	1.07633	1.11193	0.132959	0.518776	0.899506	0.590542	1.2492	24	20	24	20	24	20	27.7	23.5	25	17	Q80YE7;P53355;F8WCQ3	Q80YE7	Death-associated protein kinase 1	Dapk1		Host
4.286	4.6041	1.89477	4.63093	2.25694	2.12694	0.59002	0.19149	7	7	7	7	7	7	35.2	35.2	9	9	A0A3B2WBL1;Q5XJF6;P62906;A0A3B2WDD2;P53026;A0A3B2W824;A0A3B2W820;A0A3B2WCA5;D6RE43	A0A3B2WBL1;Q5XJF6;P62906;A0A3B2WDD2;P53026;A0A3B2W824;A0A3B2W820	Ribosomal protein;60S ribosomal protein L10a	Rpl10a;RPL10A		Host
-3.7655	-1.76522	-1.62508	-1.77739	-5.33567	-1.80707	0.588108	0.16144	1	3	1	3	1	3	2.3	4.5	0	3	Q6Y5D8;A1A4S6;H0Y8W5	Q6Y5D8	Rho GTPase-activating protein 10	Arhgap10		Host
2.82389	2.44191	2.66293	1.86136	1.93445	2.37665	0.585426	1.39706	10	8	10	8	10	8	37.1	28.3	12	4	P22626;O88569;A0A087WUI2;A0A0N4SUM2	P22626;O88569;A0A087WUI2	Heterogeneous nuclear ribonucleoproteins A2/B1	HNRNPA2B1;Hnrnpa2b1		Host
-1.5445	-1.7989	-1.91875	-1.71552	-2.08036	-3.22204	0.585258	0.555388	2	2	2	2	2	2	11.5	11.5	2	2	Q9D8C4;P80217	Q9D8C4;P80217	Interferon-induced 35 kDa protein homolog;Interferon-induced 35 kDa protein	Ifi35;IFI35		Host
0.501726	0.0384979	0.265701	0.200083	-1.3061	0.159616	0.584108	0.49678	4	4	4	4	4	4	12.4	12.4	4	3	B4DR61;P61620;P61619;A0A0A6YVQ7;H7C1S8;Q9CYJ6;F8W776;Q8TC24;Q9JLR1;Q9H9S3	B4DR61;P61620;P61619	Protein transport protein Sec61 subunit alpha isoform 1	SEC61A1;Sec61a1		Host
-2.5508	-1.73728	-1.84112	-3.03189	-2.05357	-2.78952	0.581928	0.678468	1	1	1	1	1	1	7.6	7.6	0	0	H0YIC9;F8VYY9;O54950;P54619	H0YIC9;F8VYY9;O54950;P54619	5-AMP-activated protein kinase subunit gamma-1	PRKAG1;Prkag1		Host
0.871164	1.08449	1.72757	0.670181	0.30674	0.961805	0.581497	0.844729	7	10	5	6	5	6	13.8	20.6	3	2	Q3U741;A0A1X7SBZ2;A0A5H1ZRQ2;Q501J6;Q92841;Q3TU25	Q3U741;A0A1X7SBZ2;A0A5H1ZRQ2;Q501J6;Q92841;Q3TU25	Probable ATP-dependent RNA helicase DDX17	Ddx17;DDX17		Host
0.721456	1.12678	0.885273	0.895946	-0.133871	0.236809	0.57821	0.829001	6	7	6	7	4	5	25	29.7	8	7	Q63844;D3Z3G6;A0A0U1RPX4;P27361;E9PQW4;D3Z6D8;B3KR49;E9PBK7;E9PJF0;A0A0U1RPZ0;H0YDH9;E9PRH7;H0YEX6;K7EN18;E9Q3I6;K7ELV1;E9PXX5;Q6P5G0;P31152;Q61532;Q16659	Q63844;D3Z3G6;A0A0U1RPX4;P27361;E9PQW4;D3Z6D8;B3KR49;E9PBK7;E9PJF0;A0A0U1RPZ0	Mitogen-activated protein kinase 3;Mitogen-activated protein kinase	Mapk3;MAPK3		Host
-0.256931	0.250118	2.49228	-0.0386219	0.109436	0.683603	0.577016	0.263818	3	2	3	2	3	2	6	5.9	1	0	Q3UPP8;D6R9Q4;E0CZ48;E0CYR4;A0A1L1SUS8;A0A3B3IT05;D6RAY6;U5KVR9;F8VPJ7;Q96MT8	Q3UPP8	Centrosomal protein of 63 kDa	Cep63		Host
0.651814	1.3874	1.05005	0.489542	0.149452	0.725117	0.575051	0.997495	1	1	1	1	1	1	12.2	12.2	2	1	E0CX65;P97797	E0CX65;P97797	Tyrosine-protein phosphatase non-receptor type substrate 1	Sirpa		Host
1.7877	1.70874	1.91883	1.44606	0.714588	1.52983	0.574931	1.01414	10	10	10	10	10	10	33	33	11	10	A2ACG7;Q9DBG6;P04844	A2ACG7;Q9DBG6	Dolichyl-diphosphooligosaccharide--protein glycosyltransferase subunit 2	Rpn2		Host
-3.09587	-3.89221	-2.79614	-5.01846	-4.13983	-2.33334	0.569139	0.265818	2	1	2	1	2	1	3.5	2.3	0	1	O60716;D3Z2H7;E9Q8Z8;E9Q8Z6;E9Q8Z5;C9JZR2;G3X9V2;A0A669KB05;E9Q904;E9Q901;E9Q903;A0A669KB62;D3Z2H2;E9Q8Z9;E9Q8Z4;E9Q905;E9Q907;E9Q906;D3Z7H6;E9Q986;P30999;H0YC95	O60716;D3Z2H7;E9Q8Z8;E9Q8Z6;E9Q8Z5;C9JZR2;G3X9V2;A0A669KB05;E9Q904;E9Q901;E9Q903;A0A669KB62;D3Z2H2;E9Q8Z9;E9Q8Z4;E9Q905;E9Q907;E9Q906;D3Z7H6;E9Q986;P30999	Catenin delta-1	CTNND1;Ctnnd1		Host
-0.872784	-1.60028	-1.05257	-1.89619	-1.58434	-1.719	0.557963	1.10857	2	1	2	1	2	1	15.4	5.3	1	1	Q9D1J1;D6RAN6;F6SKB8;Q9NVZ3	Q9D1J1;D6RAN6;F6SKB8;Q9NVZ3	Adaptin ear-binding coat-associated protein 2	Necap2;NECAP2		Host
-4.47245	-5.28085	-4.31425	-4.6951	-5.29787	-5.74768	0.5577	0.581956	2	3	2	3	2	3	2.2	2.9	1	0	Q9QZC2;B4DHQ7;O60486;F5H3A2;F8W1K6	Q9QZC2;B4DHQ7;O60486	Plexin-C1	Plxnc1;PLXNC1		Host
-3.52194	-3.6406	-2.78639	-3.53937	-3.13128	-4.95056	0.557428	0.38274	1	1	1	1	1	1	1.4	1.4	1	1	Q5SUQ9;E0CXE7	Q5SUQ9;E0CXE7	CST complex subunit CTC1	Ctc1		Host
-3.72898	-4.76457	-2.96067	-4.00386	-4.69757	-4.41728	0.554832	0.422525	3	6	3	6	3	6	1.8	5.5	4	6	Q8BTI8;A0A087WPS9;A0A087WRX8;A0A3B2W3Z4;Q9UQ35;I3L1C0;A0A087X1W1;I3L1I8;I3L182;I3L4D8	Q8BTI8	Serine/arginine repetitive matrix protein 2	Srrm2		Host
2.17087	2.34452	2.07861	1.24313	1.74299	1.95982	0.549356	1.14282	25	23	25	23	25	23	39.3	35.4	24	25	Q921K2;P11103;P09874;A0A0A6YY63;A0A0A6YVX0;Q5VX84;Q5VX85	Q921K2;P11103	Poly [ADP-ribose] polymerase 1	Parp1		Host
1.739	1.13388	1.8555	0.716944	1.22728	1.13955	0.548203	0.936999	13	11	13	11	2	1	20.6	17.6	17	5	Q8VDN2	Q8VDN2	Sodium/potassium-transporting ATPase subunit alpha-1	Atp1a1		Host
-1.79714	-1.06292	-1.06479	-3.29185	-1.14666	-1.13077	0.548146	0.292666	1	1	1	1	1	1	4.4	3.8	0	1	P61962;P61963;A0A087WWI6	P61962;P61963;A0A087WWI6	DDB1- and CUL4-associated factor 7	DCAF7;Dcaf7		Host
-2.84412	-2.88175	-2.66318	-1.94876	-2.09126	-5.99034	0.547105	0.154273	1	1	1	1	1	1	5.1	5.1	1	1	Q9ER00;Q86Y82	Q9ER00;Q86Y82	Syntaxin-12	Stx12;STX12		Host
7.38127	8.11932	7.09836	7.34302	6.20169	7.42058	0.544554	0.474315	8	7	5	4	5	4	31.4	27.2	9	8	P08508;E9PUV2;A0A0B4J1M6;E9PVR4	P08508;E9PUV2;A0A0B4J1M6	Low affinity immunoglobulin gamma Fc region receptor III	Fcgr3		Host
-3.65327	-3.28807	-3.05233	-4.25692	-3.6076	-3.74638	0.539078	0.957036	1	1	1	1	1	1	2.5	2.5	1	1	Q92845;P70188	Q92845;P70188	Kinesin-associated protein 3	KIFAP3;Kifap3		Host
0.182957	0.951702	-0.0259647	0.142176	-0.806724	0.161583	0.53722	0.543941	4	5	4	5	4	5	12.4	18.4	5	6	P10852;A0A0U1RPK4;A0A0U1RPL8;A0A0U1RP98;F5H0E2;H0YFS2;F5GZS6;J3KPF3;P08195	P10852;A0A0U1RPK4	4F2 cell-surface antigen heavy chain	Slc3a2		Host
0.35379	-0.838808	-0.378429	-1.87851	-0.788078	0.194185	0.53632	0.317306	14	10	6	3	5	2	21.7	16.3	5	2	A0A2R8YEY8;Q8VCE0;A0A0G2JGX4;A0A0A0MT26;M0R116;Q6PIC6;P13637;Q6PIE5;D3YYN7;B1AKY9;P50993;H0Y7C1;M0QXF2;Q13733;E9PRA5;Q64436;P20648;Q91WH7;Q9Z1W8;E9QNX7;P54707;A0A669K9X0	A0A2R8YEY8;Q8VCE0;A0A0G2JGX4;A0A0A0MT26;M0R116;Q6PIC6;P13637;Q6PIE5;D3YYN7;B1AKY9;P50993	Sodium/potassium-transporting ATPase subunit alpha-3;Sodium/potassium-transporting ATPase subunit alpha-2	Atp1a3;ATP1A3;Atp1a2;ATP1A2		Host
2.13311	3.50265	3.19963	2.29299	2.56186	2.42344	0.519038	0.542698	10	12	10	12	10	12	40.7	45.2	15	15	Q60854;F8WIV2;K7E6F1;E9Q0P9;E9Q108;E9Q3Y1;E9Q6X2;E9PYY0;E9Q4R2;E9PZQ9;A0A087X1N8;A0A024QZX5;A0A2R8YD12;A0A1B0GU38;E9Q5Q5;H7BXK7;C9JVA8;C9JTJ8;P50452;P35237;A0A2R8Y6A7	Q60854;F8WIV2;K7E6F1;E9Q0P9;E9Q108	Serpin B6	Serpinb6;Serpinb6a		Host
-5.24114	-3.14486	-3.45835	-4.83436	-4.50148	-4.0605	0.517333	0.305206	4	2	4	2	4	2	4.9	2.7	4	2	G3X9J0;O60292;S4R2C7;S4R1S0	G3X9J0		Sipa1l3		Host
-2.02984	-1.84281	-1.53207	-2.31289	-2.89189	-1.74368	0.514583	0.641923	3	3	3	3	3	3	3.1	4.1	2	2	Q00519;A0A3B2WBF8;P47989	Q00519;A0A3B2WBF8	Xanthine dehydrogenase/oxidase;Xanthine dehydrogenase;Xanthine oxidase	Xdh		Host
-2.67694	-1.79508	-2.26986	-2.41165	-1.65869	-4.2095	0.512654	0.255107	1	1	1	1	1	1	13.7	13.7	1	0	M0R2X4;O96013;Q8BTW9	M0R2X4;O96013;Q8BTW9	Serine/threonine-protein kinase PAK 4	PAK4;Pak4		Host
-2.34066	-4.66801	-1.96397	-3.10255	-3.42183	-3.97747	0.509733	0.225599	2	2	2	2	2	2	2.1	3	1	3	A0A0R4J0H8;Q6NWW9;C9JKH7;Q53EP0	A0A0R4J0H8;Q6NWW9	Fibronectin type III domain-containing protein 3B	Fndc3b		Host
3.25416	3.70533	3.51718	2.89115	3.1327	2.92416	0.509553	1.55291	16	14	16	14	14	12	53.7	45	16	15	Q922I7;Q8BGJ5;Q8CB58;P17225;P26599;A0A0U1RRM4;E9QMW9;A6NLN1;A0A6Q8PEX4;A0A087WU68;K7EK45;K7EKJ7;A0A0D9SF20;F7AXP1;F7DCW4;E9Q279;K7ES59;A0A087WUW5;E9Q0W3	Q922I7;Q8BGJ5;Q8CB58;P17225;P26599;A0A0U1RRM4;E9QMW9;A6NLN1;A0A6Q8PEX4	Polypyrimidine tract-binding protein 1	Ptbp1;PTBP1		Host
0.465075	-0.470812	0.868019	-0.366293	-0.349764	0.0503712	0.509322	0.535678	8	7	8	7	8	7	26	22.8	10	7	P16460;P00966;Q5T6L5;Q5T6L6	P16460	Argininosuccinate synthase	Ass1		Host
1.9243	1.78259	2.41537	1.01628	1.44299	2.14643	0.505522	0.592676	12	9	12	9	12	9	31.1	25.8	16	9	B1AVH5;Q8C0P5;Q92828	B1AVH5;Q8C0P5	Coronin;Coronin-2A	Coro2a		Host
0.866079	1.59213	1.47261	0.691702	0.802677	0.923933	0.504169	1.00861	14	12	14	12	14	12	30.4	24.8	12	9	Q01853;P55072;C9JUP7;C9IZA5;TGGT1_321640-t26_1-p1	Q01853;P55072	Transitional endoplasmic reticulum ATPase	Vcp;VCP		Host
0.66254	0.152864	0.764912	-0.0235825	-0.0988274	0.195187	0.502513	1.13178	4	2	4	2	4	2	8.7	3.4	4	2	E9PYK0;Q8VCW4;Q9H1C4;A0A494BBK7;E9Q8P6	E9PYK0;Q8VCW4;Q9H1C4	Protein unc-93 homolog B1	Unc93b1;UNC93B1		Host
-0.727142	1.58572	-1.1146	-1.179	-0.661632	0.0805931	0.501339	0.211604	1	2	1	2	1	2	3.8	8.4	1	2	Q62419;A0A3B2W7K0	Q62419;A0A3B2W7K0	Endophilin-A2	Sh3gl1		Host
1.52008	2.25809	2.12618	1.99634	1.61055	0.798201	0.499755	0.523189	13	16	13	16	13	16	39.1	47.2	15	15	Q9R002	Q9R002	Interferon-activable protein 202	Ifi202		Host
3.23015	2.90752	2.70167	3.39583	2.75954	1.19402	0.496648	0.300236	6	8	6	8	6	8	27.7	34.4	3	5	Q9H444;Q9D8B3;P59074;Q9D7F7;Q96CF2	Q9H444;Q9D8B3	Charged multivesicular body protein 4b	CHMP4B;Chmp4b		Host
1.71324	0.397818	0.0954227	-0.198196	1.49641	-0.578291	0.495516	0.241856	4	2	4	2	4	2	30.1	19.5	1	1	D3YTB1;F8W727;P62911;P62910	D3YTB1;F8W727;P62911;P62910	60S ribosomal protein L32	RPL32;Rpl32		Host
-2.37565	-2.57347	-3.677	-3.73055	-4.234	-2.14535	0.494594	0.263788	3	2	3	2	3	2	10.9	7.8	2	1	Q3UDC3;O88746;A0A1D5RL90;Q6UW50;B0QY01;O60784;F8WB30;A0A1D5RM12;F8WAW7;F8WE29;F8WBB0;V9GZ68;H7BYN7;V9GYF4;A0A1D5RM84;B0QY02	Q3UDC3;O88746;A0A1D5RL90;Q6UW50;B0QY01;O60784	Target of Myb protein 1	Tom1;TOM1		Host
-2.01656	-1.7132	-2.73723	-2.56279	-2.72484	-2.6369	0.485847	0.723535	4	4	4	4	4	4	12.9	13.8	3	2	E9PYT3;Q91YH5;A0A494BAU1;A0A494BAX8;F5H6I7;Q6DD88;A0A494BAW9	E9PYT3;Q91YH5	Atlastin-3	Atl3		Host
-1.13509	-0.663053	-1.7467	0.526213	-0.882629	-4.645	0.485529	0.111671	4	8	4	8	4	8	20.4	39.5	2	11	Q9Z1G3;P21283;E7EV59;A0A2I3BPD0;A0A2I3BQD9;A0A3B3IRZ7;D3Z5W3;A0A0U1RR16;Q99L60;Q8NEY4	Q9Z1G3;P21283;E7EV59	V-type proton ATPase subunit C 1	Atp6v1c1;ATP6V1C1		Host
-1.04202	-2.0279	-0.583616	-2.50998	-1.11031	-1.48802	0.484927	0.335197	37	34	10	6	9	6	18.4	15.6	8	5	Q5SV64;Q3UH59;Q61879;P35580;Q8BXF2;E7ERA5	Q5SV64;Q3UH59;Q61879;P35580	Myosin-10	Myh10;MYH10		Host
-1.34552	-0.401287	-0.644352	-1.54164	-1.36177	-0.939095	0.483784	0.653936	4	5	4	5	4	5	7.7	11	4	4	Q9DC23;Q8IXB1;Q71S60;A0A087WXH7;E7EP04;A0A494C1G5	Q9DC23	DnaJ homolog subfamily C member 10	Dnajc10		Host
-2.1142	-0.72172	-1.76421	-2.11676	-1.61087	-2.32198	0.483159	0.442807	5	5	5	5	4	4	10.8	10.8	3	2	F8WIV5;P39054;P50570;G3X9G4;Q3TCR7;G3UZZ3;Q3T9X3;A0A1B0GUX5;A0A0D9SFE4;A0A0J9YUN4;A0A1B0GU67;A0A0D9SFB1;A0A0U1RQP1;A0A0J9YUE9;E5RHK8;E5RIK2;P39053;Q9UQ16;Q05193	F8WIV5;P39054;P50570;G3X9G4;Q3TCR7;G3UZZ3;Q3T9X3	Dynamin-2	Dnm2;DNM2		Host
2.67902	2.36419	2.31435	2.43527	2.03937	1.43933	0.481196	0.705646	10	10	10	10	10	10	51.7	49	13	8	E0CXZ9;A0A571BF54;Q3UPV6;P62482;A0A571BGH0;A0A571BEM7;A0A590UJB6;Q13303;A0A590UJJ4;A0A5F9UN28;Q5TG81;A0A5F8MPA4;Q5TG84;P63143;A0A5F8MPK0;A0A590UJY1;Q14722;B7Z8E5;A0A087X1P8;F8W6W4;A0A571BFX6;A0A590UJB8;A0A571BE49;A0A590UJU1;Q5TG78;E0CXI4;C9JQ60;K7EIR5;A0A590UJU4;K7EKU4;A0A590UK89;C9JBV8;A0A590UJV4;A0A590UJ35	E0CXZ9;A0A571BF54;Q3UPV6;P62482;A0A571BGH0;A0A571BEM7;A0A590UJB6;Q13303;A0A590UJJ4;A0A5F9UN28;Q5TG81	Voltage-gated potassium channel subunit beta-2	Kcnab2;KCNAB2		Host
1.22475	0.460566	0.126091	0.367252	-0.0619984	0.065424	0.480242	0.61797	3	3	1	1	1	1	7.4	7.4	2	2	P28330	P28330	Long-chain specific acyl-CoA dehydrogenase, mitochondrial	ACADL		Host
3.70837	3.17529	3.32357	3.08221	3.00131	2.68648	0.479077	1.12927	2	1	2	1	2	1	21.6	21.6	2	0	Q5T123;Q9H299;Q91VW3	Q5T123;Q9H299;Q91VW3	SH3 domain-binding glutamic acid-rich-like protein 3	SH3BGRL3;Sh3bgrl3		Host
1.42747	1.91134	1.33664	2.36903	2.00222	-1.12183	0.475344	0.158916	10	10	10	10	10	10	36.2	36.2	12	18	P58242;Q92485;Q5T0Y8;F8VWW8	P58242	Acid sphingomyelinase-like phosphodiesterase 3b	Smpdl3b		Host
-3.85553	-3.77826	-2.07511	-3.95723	-3.61924	-3.55828	0.475285	0.329254	1	1	1	1	1	1	2.3	2.3	1	1	Q61193;G3UZ21;O15211	Q61193;G3UZ21;O15211	Ral guanine nucleotide dissociation stimulator-like 2	Rgl2;RGL2		Host
0.785007	1.19359	0.906851	-0.00380516	0.931641	0.538668	0.472982	0.729359	2	1	2	1	2	1	22.3	4.9	3	1	Q923D2;E9PZC3;E9PZC4;A0A0U1RPU7;A0A2R8YEP4;P30043	Q923D2;E9PZC3;E9PZC4;A0A0U1RPU7	Flavin reductase (NADPH)	Blvrb		Host
-0.456373	0.126276	-0.56745	-0.512958	-0.609739	-1.15975	0.461633	0.716003	2	3	1	1	1	1	3.8	4.8	1	1	A0A2R8Y4F5;H0YFD6;P40939;A0A2R8YG21;A0A2R8Y688	A0A2R8Y4F5;H0YFD6;P40939;A0A2R8YG21	Trifunctional enzyme subunit alpha, mitochondrial;Long-chain enoyl-CoA hydratase;Long chain 3-hydroxyacyl-CoA dehydrogenase	HADHA		Host
-2.10155	-0.233627	-1.72973	-1.80686	0.156977	-3.79695	0.460639	0.132889	4	3	4	3	4	3	14.8	12.3	3	3	P35821;P18031;B4DSN5	P35821;P18031	Tyrosine-protein phosphatase non-receptor type 1	Ptpn1;PTPN1		Host
0.689936	-1.0021	-0.850351	0.0494366	-0.415403	-2.1784	0.460615	0.205126	3	5	3	5	2	3	14.2	28.5	3	4	Q9CQV8;P31946;A2A5N1;Q4VY20;Q4VY19;A0A0J9YWE8;A0A0J9YWZ2	Q9CQV8;P31946;A2A5N1	14-3-3 protein beta/alpha;14-3-3 protein beta/alpha, N-terminally processed	Ywhab;YWHAB		Host
2.03433	1.42709	2.01326	1.40171	1.55686	1.1366	0.459839	0.918697	1	1	1	1	1	1	20	20	1	1	D3YV67;V9GY93;P52875;Q9HC07	D3YV67;V9GY93;P52875;Q9HC07	Transmembrane protein 165	Tmem165;TMEM165		Host
-2.70532	-0.609205	-0.387356	-1.09632	-1.63078	-2.34854	0.457923	0.216462	5	4	5	4	5	4	11.9	10	3	3	Q8R1F1;Q96TA1;A2ARS6	Q8R1F1;Q96TA1	Niban-like protein 1	Fam129b;FAM129B		Host
-3.31378	-1.91886	-1.93287	-3.60807	-2.9169	-2.00777	0.455744	0.280041	2	1	2	1	2	1	4.2	1.4	2	1	Q91VE0;Q6P1M0	Q91VE0;Q6P1M0	Long-chain fatty acid transport protein 4	Slc27a4;SLC27A4		Host
1.21449	1.35549	1.36304	0.144117	1.24449	1.18787	0.45218	0.555073	10	9	10	9	9	9	40.6	39.2	7	6	P25444;D3YVC1;D3YWJ3;P15880;H0YEN5;E9PQD7;I3L404;E9PMM9;E9PPT0;E9PM36;H3BNG3;H0YE27	P25444;D3YVC1;D3YWJ3;P15880;H0YEN5;E9PQD7;I3L404;E9PMM9	40S ribosomal protein S2	Rps2;RPS2		Host
4.12615	4.47799	4.84875	4.0947	4.09494	3.90726	0.452	0.972342	25	23	25	23	10	10	57.8	57.8	39	31	O88342;A0A0J9YU05	O88342	WD repeat-containing protein 1	Wdr1		Host
-2.32421	-3.9949	-2.85851	-4.22621	-3.09557	-3.2112	0.451787	0.301203	9	3	9	3	9	3	13.4	3.9	7	2	Q8C2E7;E7EQI7;Q12768;E5RFU6	Q8C2E7	WASH complex subunit strumpellin	Kiaa0196		Host
-2.79731	-1.72418	-1.91555	-2.89727	-2.16765	-2.72436	0.450745	0.495252	1	1	1	1	1	1	4	4	1	1	P27600;Q03113;E9PC54;A0A0G2JG40	P27600;Q03113;E9PC54;A0A0G2JG40	Guanine nucleotide-binding protein subunit alpha-12	Gna12;GNA12		Host
-3.39423	-2.38794	-2.88803	-3.03261	-3.71443	-3.27027	0.449038	0.565776	5	5	5	5	5	5	8.1	8.1	3	4	F8VPX1;A0A669KBL1;E9PXY8;Q93009;Q6A4J8;H3BND8;G3UWR8;F5H2X1	F8VPX1;A0A669KBL1;E9PXY8;Q93009;Q6A4J8;H3BND8	Ubiquitin carboxyl-terminal hydrolase;Ubiquitin carboxyl-terminal hydrolase 7	Usp7;USP7		Host
-1.27019	-1.15861	-0.449862	-1.41802	-1.57595	-1.21021	0.441838	0.728169	2	3	2	3	2	3	9.2	13.1	3	4	Q9UBS4;Q99KV1;A0A338P778;H7C2Y5	Q9UBS4;Q99KV1	DnaJ homolog subfamily B member 11	DNAJB11;Dnajb11		Host
1.16184	1.00099	1.21212	1.17393	0.101725	0.778339	0.440321	0.61949	6	5	6	5	6	5	28.5	22.3	7	5	Q6ZQI3;F5H1S8;H0YG07;Q14165;F5GX14	Q6ZQI3;F5H1S8;H0YG07;Q14165	Malectin	Mlec;MLEC		Host
-2.30277	-0.963657	-2.26109	-2.82906	-1.22982	-2.78563	0.438997	0.254338	2	1	2	1	2	1	5	2.9	1	0	Q9D8W5;O00232;B1AT36;Q3TRH2	Q9D8W5;O00232;B1AT36	26S proteasome non-ATPase regulatory subunit 12	Psmd12;PSMD12		Host
1.65619	1.37454	3.35335	1.92306	1.12556	2.02103	0.438143	0.256143	15	16	15	16	15	16	29.6	29.7	18	11	P09405;P19338;H7BY16;A0A087WRM5	P09405	Nucleolin	Ncl		Host
-0.763557	-1.40935	-1.90976	-2.69237	-2.6262	-0.076973	0.437626	0.180441	5	4	5	4	5	4	22.1	19.8	4	3	Q80ZJ8;E9PZB6;E9Q2F1;E9PXF1	Q80ZJ8	EF-hand calcium-binding domain-containing protein 4A	Cracr2b		Host
-1.94564	-2.02531	-1.9659	-3.01635	-2.39837	-1.83097	0.436281	0.5647	6	3	6	3	6	3	9.2	4.2	7	3	Q3UMB9;A0A1W2P6V9;A0A087X256;Q2M389;F8VYH7;F8W1W1	Q3UMB9;A0A1W2P6V9;A0A087X256;Q2M389	WASH complex subunit 7	Kiaa1033;KIAA1033		Host
-2.06664	-1.52728	-2.0783	-2.7084	-2.42882	-1.84216	0.43572	0.625734	2	4	2	4	2	4	6.4	12.1	2	6	P14685;O43242;H0YGV8;F7B7L8	P14685;O43242	26S proteasome non-ATPase regulatory subunit 3	Psmd3;PSMD3		Host
-0.294065	-0.754536	0.448688	-1.71712	-0.0102253	-0.166895	0.431443	0.266142	10	7	10	7	10	7	20.2	13.4	8	5	Q9EQH3;Q96QK1;I3L4S0;A0A1W2PP10;A0A3B3ITD4	Q9EQH3;Q96QK1	Vacuolar protein sorting-associated protein 35	Vps35;VPS35		Host
-3.28029	-1.8167	-2.22327	-3.06879	-2.73657	-2.79343	0.426174	0.402948	2	4	2	4	2	4	6	11.6	1	4	Q922B2;P14868;C9JQM9;C9J7S3;C9JLC1;H7C278;H7BZ35	Q922B2;P14868	Aspartate--tRNA ligase, cytoplasmic	Dars;DARS		Host
1.36902	2.5275	2.29713	2.24311	1.80438	0.880585	0.421862	0.323519	3	4	3	4	3	4	54.8	76.8	5	10	P63082;E9Q9C5;H3BNI4;P27449	P63082;E9Q9C5	V-type proton ATPase 16 kDa proteolipid subunit	Atp6v0c		Host
-0.750387	-0.325928	-0.860849	-0.235348	-0.420084	-2.5124	0.410222	0.212791	2	2	2	2	2	2	11.1	11.1	2	3	P38060	P38060	Hydroxymethylglutaryl-CoA lyase, mitochondrial	Hmgcl		Host
2.21149	2.2382	2.36316	1.27703	1.80374	2.50764	0.408148	0.49528	6	7	6	7	6	7	32.6	32.6	9	7	F8W6I7;Q5EBP8;P49312;P09651;F8VZ49;F8VTQ5;F8W646;H0YH80;A0A2R8Y4L2;Q32P51;F8VYN5	F8W6I7;Q5EBP8;P49312;P09651;F8VZ49;F8VTQ5;F8W646;H0YH80;A0A2R8Y4L2;Q32P51	Heterogeneous nuclear ribonucleoprotein A1;Heterogeneous nuclear ribonucleoprotein A1, N-terminally processed;Heterogeneous nuclear ribonucleoprotein A1-like 2	HNRNPA1;Hnrnpa1;HNRNPA1L2		Host
-4.84931	-4.43321	-3.77184	-4.45107	-4.98664	-4.83779	0.407047	0.506037	4	3	4	3	4	3	6	7.6	2	4	Q8CGK3	Q8CGK3	Lon protease homolog, mitochondrial	Lonp1		Host
-1.36809	-1.57807	-0.254616	-1.82705	-2.21731	-0.372438	0.405341	0.22819	8	5	8	5	8	5	9.6	6.8	5	2	B1AXI9;J3QMP9;Q62036;I3L2X7;I3L2J8;Q9UPN4	B1AXI9;J3QMP9;Q62036	Centrosomal protein of 131 kDa	Cep131		Host
2.68973	3.8232	1.81093	3.21714	3.32739	0.563448	0.405294	0.139482	17	18	17	18	17	18	50.2	50.2	21	30	Q8C255;A0A2K6EDK8;Q9H4A9;J3QLL2;J3KSU4	Q8C255;A0A2K6EDK8	Dipeptidase 2	Dpep2		Host
0.171076	-0.602728	-0.381704	-1.33051	-0.750893	0.0581913	0.403283	0.362869	6	3	6	3	6	3	25.1	12.2	8	2	Q3TCW6;P34960;Q8BJC0;H3BV48;H3BR66;P08253	Q3TCW6;P34960	Macrophage metalloelastase	Mmp12		Host
-2.5303	-1.78882	-0.932474	-2.35162	-2.18595	-1.92232	0.402767	0.349575	5	4	5	4	5	4	7.9	5.7	1	0	Q8CAS9;H7BWY5	Q8CAS9;H7BWY5	Poly [ADP-ribose] polymerase 9	Parp9		Host
-2.36964	-1.62058	-0.5972	-1.15847	-2.22745	-2.39699	0.3985	0.244652	1	3	1	3	1	3	1.8	7.6	0	0	A0A1B0GRH2;A0A1B0GRT6;P49446;P23469;S4R2Y5	A0A1B0GRH2;A0A1B0GRT6;P49446;P23469	Receptor-type tyrosine-protein phosphatase epsilon	Ptpre;PTPRE		Host
-0.585415	-0.549347	-1.06638	-0.950508	-1.06747	-1.36221	0.393018	0.885374	3	2	3	2	3	2	15	10.5	3	2	Q3TCU5;Q9R233;G3UZZ2;A0A3Q4EGL0	Q3TCU5;Q9R233	Tapasin	Tapbp		Host
-3.31989	-2.48017	-3.17332	-3.38957	-3.37529	-3.38676	0.392747	0.690366	1	1	1	1	1	1	1.5	1.5	1	1	D3YX34;E9Q586;E7EX90;E9Q3M3;Q14203;O08788;E7EWF7;Q6AWB1	D3YX34;E9Q586;E7EX90;E9Q3M3;Q14203;O08788;E7EWF7;Q6AWB1	Dynactin subunit 1	Dctn1;DCTN1;DKFZp686E0752		Host
-4.47263	-5.60897	-5.24433	-6.54671	-5.50674	-4.4485	0.392008	0.220822	2	1	2	1	2	1	2.2	1.5	1	1	H7BXY3;A0A0G2JGL8;Q7L2E3;Q99PU8	H7BXY3;A0A0G2JGL8;Q7L2E3;Q99PU8	Putative ATP-dependent RNA helicase DHX30	DHX30;Dhx30		Host
-3.71541	-2.8081	-1.21635	-3.13489	-2.72017	-3.05702	0.390735	0.203394	2	3	2	3	2	3	4.7	10.1	0	4	O08529;P17655;C9JWY7	O08529	Calpain-2 catalytic subunit	Capn2		Host
1.52629	1.65835	1.45303	1.95847	0.808365	0.701162	0.389889	0.406477	13	15	13	15	6	8	30.3	32.1	10	13	Q925I1;H3BKI6;H3BK90;H0Y2W2;Q5SV16;V9GWS5;Q5T2N8	Q925I1	ATPase family AAA domain-containing protein 3	Atad3		Host
-0.244797	-0.532303	-0.00762939	-0.755341	-0.802103	-0.384611	0.385775	0.894316	28	27	23	23	23	23	16.1	16.3	20	21	Q9Z329;Q14571;B2KF89;A0A0N4SUL2	Q9Z329;Q14571	Inositol 1,4,5-trisphosphate receptor type 2	Itpr2;ITPR2		Host
-3.37802	-4.89772	-2.87937	-5.23887	-3.39276	-3.67093	0.382489	0.173283	7	5	5	3	4	3	5.9	4	7	3	A0A1L1SQR4;Q8VDR9;A0A1L1STJ1;K7EP20	A0A1L1SQR4;Q8VDR9	Dedicator of cytokinesis protein 6	Dock6		Host
-3.69605	-3.5671	-3.55296	-4.09536	-3.805	-4.06112	0.381795	1.69333	5	3	5	3	5	3	3.9	2.1	3	3	A0A669KB12;B2RWS6;Q09472;A0A0U1RQB6;F8VPR5;P45481;Q92793;I3L466;A0A0U1RPL2;A0A0U1RP23;A0A0U1RPQ3;I3L0Q1	A0A669KB12;B2RWS6;Q09472	Histone acetyltransferase p300	Ep300;EP300		Host
-3.50659	-3.30386	-3.01866	-3.25053	-3.50051	-4.22307	0.381669	0.516766	2	3	2	3	2	3	6.7	12.4	2	5	A0A1D5RLS1;Q60902;M0R2S2;M0R165;Q9UBC2	A0A1D5RLS1;Q60902	Epidermal growth factor receptor substrate 15-like 1	Eps15l1		Host
-4.54425	-3.85415	-3.64746	-4.68973	-4.05797	-4.44126	0.381035	0.509553	1	2	1	2	1	2	3.5	6.8	2	2	Q8VI94	Q8VI94	2-5-oligoadenylate synthase-like protein 1	Oasl1		Host
-4.05182	-2.90536	-4.23903	-4.0099	-3.79048	-4.53683	0.380333	0.332005	3	1	3	1	3	1	8.5	3	3	0	Q8CB77;A0A024RAC6;Q14241	Q8CB77;A0A024RAC6;Q14241	Transcription elongation factor B polypeptide 3	Tceb3;TCEB3		Host
-1.55459	-2.47377	-1.64162	-1.88523	-2.30147	-2.62071	0.37914	0.450686	8	7	8	7	8	7	12.6	10.8	7	5	O00410;Q8BKC5;H0Y8C6;E7ETV3;E7EWK4;H0Y3V4;E7EQT5;E7EV12;E7EX05;C9JZ53;C9J583;E7ESZ1;C9JZD8;C9JQT6;C9J875;C9JXE0;F8WF30;E7ETV8	O00410;Q8BKC5;H0Y8C6	Importin-5	IPO5;Ipo5		Host
-1.55945	-1.42266	-0.791758	-2.03692	-1.87574	-0.99791	0.378902	0.40087	6	4	6	4	6	4	7.5	5.1	3	3	O54774;O14617;A0A2R8Y4J3;A0A087WYN6;A0A2R8Y611	O54774;O14617	AP-3 complex subunit delta-1	Ap3d1;AP3D1		Host
0.144993	-1.13512	-0.674852	-1.00177	-0.471323	-1.3282	0.378773	0.349384	3	2	3	2	3	2	18.9	11.1	4	3	Q8K1T1	Q8K1T1	Leucine-rich repeat-containing protein 25	Lrrc25		Host
1.93414	3.49606	4.04827	3.37089	3.84738	1.13198	0.376073	0.131819	15	20	14	19	14	19	29.3	34.5	15	30	Q9JHF5;F6XRE6;Q13488;F6ZFB8;H0YCE3;E9PNA6;A0A494B9E3;E9PM12	Q9JHF5	V-type proton ATPase subunit a	Tcirg1		Host
-3.2878	-3.0494	-3.22883	-3.75232	-3.64854	-3.29107	0.375301	1.12401	1	1	1	1	1	1	6.3	6.3	1	1	J3KMM6;A0A0R4J174;Q9QZH6	J3KMM6;A0A0R4J174;Q9QZH6	Evolutionarily conserved signaling intermediate in Toll pathway, mitochondrial	Ecsit		Host
-2.79714	-2.52365	-2.82542	-4.06733	-3.11048	-2.08601	0.372541	0.255158	1	2	1	2	1	2	2.6	3.8	1	2	A0A6I8PTT9;P47856;Q06210;A0A6I8PRT6;D3YYE0;D3YYD9;A0A6I8PRN4	A0A6I8PTT9;P47856;Q06210;A0A6I8PRT6;D3YYE0;D3YYD9;A0A6I8PRN4	Glutamine--fructose-6-phosphate aminotransferase [isomerizing] 1	Gfpt1;GFPT1		Host
1.73539	1.11001	1.62054	0.82135	1.08382	1.44344	0.372445	0.637395	5	2	5	2	5	2	25.4	7.6	4	2	A0A0R4J2B2;Q96CX2;Q6WVG3	A0A0R4J2B2;Q96CX2;Q6WVG3	BTB/POZ domain-containing protein KCTD12	KCTD12;Kctd12		Host
0.293165	0.725447	1.02439	0.781704	0.112019	0.0332928	0.371995	0.511925	2	2	2	2	2	2	18.2	18.2	6	6	Q61462	Q61462	Cytochrome b-245 light chain	Cyba		Host
-2.37264	-1.11116	-2.51281	-2.55435	-1.82285	-2.72594	0.368844	0.283294	166	165	2	2	2	2	82.8	83.2	8	9	A0A3B2W7J8	A0A3B2W7J8				Host
-0.0743904	0.142187	0.199118	-0.241211	-0.960939	0.364601	0.368155	0.396963	6	8	6	8	6	8	17.6	26.4	4	6	A2AI08	A2AI08	Taperin	Tprn		Host
-2.62727	-1.7653	-2.93073	-2.58806	-3.33995	-2.4914	0.365372	0.343709	3	2	3	2	3	2	3.5	2	2	2	F8WHM5;Q61543;Q92896;H3BM42;F6RSH1	F8WHM5;Q61543;Q92896;H3BM42	Golgi apparatus protein 1	Glg1;GLG1		Host
4.13307	4.24139	4.45529	4.00108	3.85911	3.8774	0.364049	1.59556	13	14	13	14	10	10	29.1	40.1	12	12	Q6PHZ2;A0A0G2JGS4;D6R938;E9Q1W0;E9PBG7;E9PF82;Q13557;E9Q1T1;E9Q1V9;Q8CCM0;H0Y9J2;H0Y9C2;F6RWZ9;E9PXV3;D6RDQ8;D6RFJ0;F8WIS9;A0A5F9ZHR5;E9QAJ4;A0A5F9ZH21;A0A5K1VW76;A0A5F9ZHM9;A0A5F9ZH50;A0A5F9ZH90;Q9UQM7;P11798;A0A5F9ZHY2;E9PBE8;E7EQE4;F6WHR9;E7ETC9	Q6PHZ2;A0A0G2JGS4;D6R938;E9Q1W0;E9PBG7;E9PF82;Q13557;E9Q1T1;E9Q1V9;Q8CCM0;H0Y9J2	Calcium/calmodulin-dependent protein kinase type II subunit delta	Camk2d;CAMK2D		Host
2.06133	1.90092	2.26127	1.95807	1.37062	1.81059	0.361411	0.816474	10	12	10	12	10	12	48.9	50.8	10	8	Q3UND0;A0A0N4SVW8;O75563	Q3UND0	Src kinase-associated phosphoprotein 2	Skap2		Host
-2.64599	-0.537428	-1.25616	-2.90127	-1.09828	-1.51575	0.358576	0.163613	1	2	1	2	1	2	2.3	6.3	1	3	D4AFX6;A0A087X1H5;A0A338P6P6;Q6ZQK5;Q15057;A0A0U1RQT1;A0A2R8W6H4;C9J8L1;A0A5F8MPT4;A0A5F9ZHJ9;H7C3K3	D4AFX6;A0A087X1H5;A0A338P6P6;Q6ZQK5;Q15057;A0A0U1RQT1;A0A2R8W6H4	Arf-GAP with coiled-coil, ANK repeat and PH domain-containing protein 2	Acap2;ACAP2		Host
3.15655	3.3243	3.33963	3.14361	2.34376	3.26378	0.356447	0.533192	16	15	16	15	11	11	38	40.9	16	13	Q9R112;F6ZKZ3;H3BLH2;H3BNP9;A0A1B0GXB4;H3BV36	Q9R112;F6ZKZ3	Sulfide:quinone oxidoreductase, mitochondrial	Sqrdl		Host
-0.839241	-1.12785	-1.0282	-1.35892	-1.55556	-1.14973	0.356308	1.15919	2	1	2	1	2	1	10.2	5.1	2	2	E9Q855;Q3UXS0;O14828;O35609	E9Q855;Q3UXS0;O14828;O35609	Secretory carrier-associated membrane protein 3	Scamp3;SCAMP3		Host
-0.839539	-2.81349	-4.07925	-1.87626	-3.13172	-3.7921	0.355933	0.118084	2	3	2	3	2	3	7.6	11.3	1	1	Q8CI78;F6QWS3;A0A087WXU0;A0A2R8Y4J4;Q9NWS8	Q8CI78	Required for meiotic nuclear division protein 1 homolog	Rmnd1		Host
0.589148	0.495754	2.03024	0.636595	0.278299	1.13703	0.354406	0.253183	1	1	1	1	1	1	9.7	9.7	1	0	A0A5F9ZGM7;Q9BU89	A0A5F9ZGM7;Q9BU89	Deoxyhypusine hydroxylase	DOHH		Host
2.70482	2.66751	3.31325	2.31734	2.51508	2.79121	0.353985	0.637668	36	31	36	31	36	31	45.9	42.6	43	37	E9PUF7;Q61210;F6ZN61;M0QZR4;Q92888;M0QYC1;A0A0U1RPN7;M0QYS3;A0A0U1RPP2;M0R2C7;A0A0U1RPH2;M0QZH8;D3YVJ9;M0QXV6	E9PUF7;Q61210;F6ZN61	Rho guanine nucleotide exchange factor 1	Arhgef1		Host
1.72951	2.50109	2.66713	1.73971	1.98223	2.1203	0.351831	0.495963	1	1	1	1	1	1	4.5	4.5	2	2	Q8TAE8	Q8TAE8	Growth arrest and DNA damage-inducible proteins-interacting protein 1	GADD45GIP1		Host
-2.94127	-2.74698	-2.70559	-3.64016	-2.92992	-2.87891	0.351716	0.616627	3	3	3	3	3	3	15	16.6	3	3	A0A0R3P9C8;Q9DC69	A0A0R3P9C8;Q9DC69	NADH dehydrogenase [ubiquinone] 1 alpha subcomplex subunit 9, mitochondrial	Ndufa9		Host
3.63732	3.1922	3.75515	3.68107	3.2468	2.60453	0.350758	0.419079	15	16	15	16	9	11	71	71.4	19	18	Q6IRU2;A0A571BEU1	Q6IRU2;A0A571BEU1	Tropomyosin alpha-4 chain	Tpm4		Host
-0.797024	-1.40934	-1.37361	-1.76561	-1.42753	-1.43653	0.349899	0.701556	10	11	10	11	7	8	13.5	15.1	11	11	Q9ES52;F7BZA7	Q9ES52	Phosphatidylinositol 3,4,5-trisphosphate 5-phosphatase 1	Inpp5d		Host
-6.03669	-4.41243	-5.36386	-5.38618	-5.6686	-5.80444	0.348748	0.289447	1	1	1	1	1	1	1.3	1.3	1	1	B2RQC7;Q3UH60;Q9P265	B2RQC7;Q3UH60;Q9P265	Disco-interacting protein 2 homolog B	Dip2b;DIP2B		Host
-5.75029	-3.91554	-4.51047	-5.74039	-4.62497	-4.85044	0.346501	0.210197	1	2	1	2	1	2	1.8	4.3	1	2	A0A0C4DGH5;Q86VP6;Q6ZQ38	A0A0C4DGH5;Q86VP6;Q6ZQ38	Cullin-associated NEDD8-dissociated protein 1	CAND1;Cand1		Host
-0.00735283	-0.423128	0.0709324	-0.511429	-0.91625	0.0335732	0.344852	0.474788	6	6	6	6	6	6	12	10	5	4	Q04750;P11387;TGGT1_234360-t26_1-p1	Q04750;P11387	DNA topoisomerase 1	Top1;TOP1		Host
-1.10422	-0.778414	-1.07522	-1.52573	-1.72328	-0.742598	0.344582	0.470838	3	2	3	2	3	2	11.1	7.4	3	0	P68181;A0A087WVC4;A0A0A0MS54;P22694;P17612;P05132;A0A0G2JFT9;H6TMF5	P68181;A0A087WVC4;A0A0A0MS54;P22694;P17612;P05132	cAMP-dependent protein kinase catalytic subunit beta;cAMP-dependent protein kinase catalytic subunit alpha	Prkacb;PRKACB;PRKACA;Prkaca		Host
1.67651	1.08149	1.78325	0.28956	1.1179	2.10347	0.343438	0.23808	12	11	12	11	12	11	24.9	22.5	11	9	Q8CBM2;A2AL85;Q8BSY0;Q12797;A2AL83;A2AL75;Q3TU40;A2AL81;A2AL71;A2AL77;A2AL79;Q9CR06;Q6P8S1;A2AL74;A2AL78;A2AL76	Q8CBM2;A2AL85;Q8BSY0	Aspartyl/asparaginyl beta-hydroxylase	Asph		Host
5.49971	5.43784	4.22878	5.09125	4.6444	4.42119	0.336497	0.298038	11	9	11	9	11	9	68.1	50.8	17	11	P12815;O75340;A0A024QZ42;H0Y9X3;A0A087WZ38	P12815;O75340;A0A024QZ42	Programmed cell death protein 6	Pdcd6;PDCD6		Host
-0.0580711	0.26132	-0.272789	-1.22203	0.420235	-0.275345	0.335867	0.268409	3	2	3	2	3	2	13	9.7	1	2	P42208;Q15019;B5MCX3;E9Q3V6;C9JQJ4;D3Z3C0;D3YYB1;F6WYM0;C9J2Q4;D3Z1S1;C9JB25;C9J938;C9IZU3;C9IY94;F6UKN5;H7C310;D3YZU7;B5MD47;C9JFT1;H7C2Y0;C9JZI2;F8WB65;D3YV76;A0A1B0GXJ2	P42208;Q15019;B5MCX3;E9Q3V6;C9JQJ4;D3Z3C0;D3YYB1;F6WYM0;C9J2Q4;D3Z1S1;C9JB25;C9J938;C9IZU3;C9IY94;F6UKN5	Septin-2	Sept2;SEPT2		Host
1.30147	1.8794	1.47035	1.13154	1.69714	0.827194	0.331786	0.467294	3	3	1	1	1	1	22.9	22.9	1	1	Q9Y281;P45591	Q9Y281;P45591	Cofilin-2	CFL2;Cfl2		Host
-2.01942	-1.46132	-1.40686	-2.44523	-1.77094	-1.66574	0.331436	0.456803	1	2	1	2	1	2	6.3	12.6	1	2	D3YU09;A0A494B982;Q9R111	D3YU09;A0A494B982;Q9R111	Guanine deaminase	Gda		Host
4.98067	5.03219	4.98989	4.47834	4.69127	4.84329	0.329948	1.43386	16	16	16	16	16	16	45.6	44.2	13	18	Q9D8E6;P36578;H3BM89;H3BTP7;H3BU31	Q9D8E6;P36578	60S ribosomal protein L4	Rpl4;RPL4		Host
-4.10762	-4.21975	-3.54813	-5.77001	-3.66351	-3.43141	0.329816	0.160312	2	0	2	0	2	0	6.6	0	3	0	A0A0R4J0T4;Q5D0E0;Q3U141;O14920;O88351;E5RJH2;E5RGA0;E5RIW0;E5RFT3;E5RFG5;J3KNS5;E5RGW5;G3V105;A0A499FJS7	A0A0R4J0T4;Q5D0E0;Q3U141;O14920;O88351	Inhibitor of nuclear factor kappa-B kinase subunit beta	Ikbkb;IKBKB		Host
-0.711714	-0.306456	-0.366312	-0.74007	-1.13917	-0.485073	0.326611	0.645894	2	2	2	2	2	2	2.3	2.3	1	1	A0A0H2UH17;A0A0G2JDV6;F8W726;Q14157;Q80X50;Q5VU77	A0A0H2UH17;A0A0G2JDV6;F8W726;Q14157;Q80X50;Q5VU77	Ubiquitin-associated protein 2-like	UBAP2L;Ubap2l		Host
-2.68369	-3.68462	-2.60873	-3.29709	-3.92763	-2.72594	0.324547	0.264036	6	4	6	4	6	4	3.5	2.3	3	1	Q6P5D8;A6NHR9;J3KRK8	Q6P5D8	Structural maintenance of chromosomes flexible hinge domain-containing protein 1	Smchd1		Host
-3.18046	-2.8025	-3.31573	-3.80338	-2.85654	-3.60527	0.322169	0.420371	1	1	1	1	1	1	3.9	3.9	1	1	Q3TJN5;B1AT03;Q3UC82;Q80ZH7;K4DI59;P97386	Q3TJN5;B1AT03;Q3UC82;Q80ZH7;K4DI59;P97386	DNA ligase;DNA ligase 3	Lig3		Host
7.31215	7.70088	8.06179	7.16505	7.37366	7.57587	0.320076	0.577672	69	71	62	64	9	10	63.8	64.6	142	136	Q8CG29;G3V011;G3UZR3	Q8CG29;G3V011		Myo1f		Host
1.71738	1.56224	1.94392	1.3094	1.50094	1.46724	0.315317	1.18059	1	1	1	1	1	1	15.3	15.3	1	1	A0A0G2JGY8;A0A0G2JEY6;Q9D1R9;P49207	A0A0G2JGY8;A0A0G2JEY6;Q9D1R9;P49207	60S ribosomal protein L34	Rpl34;RPL34		Host
6.57313	6.647	7.21835	6.52369	6.47326	6.49614	0.315128	0.703341	72	72	72	72	23	24	67.6	70.2	141	143	E9Q634;H0YNQ8;H0YLJ4;A0A1L1STM1;H0YN00	E9Q634	Unconventional myosin-Ie	Myo1e		Host
0.199081	1.32555	1.4352	0.583468	0.646814	0.790213	0.313113	0.321266	6	6	6	6	6	6	13.3	13.3	5	6	P23780;A0A1L1SSJ7	P23780	Beta-galactosidase	Glb1		Host
4.87146	4.9759	5.89232	4.80479	4.84016	5.15562	0.313035	0.384083	19	21	9	10	4	5	10.4	11.3	12	15	K3W4R2;Q6URW6;M0QY43;A0A140LI60;A1L2Z2	K3W4R2;Q6URW6;M0QY43	Myosin-14	Myh14;MYH14		Host
-3.29673	-3.02131	-2.56672	-3.77869	-3.0952	-2.94565	0.311595	0.395012	2	2	2	2	2	2	3.2	3.3	1	1	Q8CI94;P11216;H0Y4Z6;E9PUM3;E9PK47;Q9WUB3;P11217;P06737	Q8CI94;P11216	Glycogen phosphorylase, brain form	Pygb;PYGB		Host
-1.07757	-0.358786	0.363291	-0.744898	-0.764072	-0.498104	0.311336	0.297459	97	94	2	1	0	0	50.2	50.2	2	1	Q9Y4I1;A0A087WY00;F8WE88;F8W6H6	Q9Y4I1;A0A087WY00;F8WE88;F8W6H6	Unconventional myosin-Va	MYO5A		Host
-1.72813	-1.25688	-1.92542	-2.00707	-1.2767	-2.55595	0.309765	0.299321	9	7	9	7	9	7	13.9	11.6	6	6	P58281;H7BX01;A0A2R8Y3X5;O60313;E5KLJ9;A0A2R8YDM2;C9JMB8;A0A2R8YE78;A0A2R8YFD1;F6U775;E0CXD1;A0A2R8YGE5;A0A2R8YD53;A0A2R8YE54;A0A2R8Y4Q3;A0A2R8Y4G4;H7C141	P58281;H7BX01;A0A2R8Y3X5;O60313;E5KLJ9;A0A2R8YDM2;C9JMB8;A0A2R8YE78	Dynamin-like 120 kDa protein, mitochondrial;Dynamin-like 120 kDa protein, form S1	Opa1;OPA1		Host
-0.54336	-0.891554	-0.613983	-1.06646	-0.817652	-1.09398	0.309732	1.05538	1	2	1	2	1	2	16.8	27.7	2	1	D6RCZ6;D6RJ50;A0A338P6U4;Q5XJY4	D6RCZ6;D6RJ50;A0A338P6U4;Q5XJY4	Presenilins-associated rhomboid-like protein, mitochondrial;P-beta	Parl		Host
-3.23266	-2.6498	-2.79895	-3.55247	-3.17048	-2.88666	0.309397	0.522333	1	1	1	1	1	1	6.7	6.7	2	2	E9QAQ5;A0A3B3ITW1;Q9WV60;P49841	E9QAQ5;A0A3B3ITW1;Q9WV60;P49841	Glycogen synthase kinase-3 beta	Gsk3b;GSK3B		Host
0.613957	0.763674	1.55003	0.469269	0.523113	1.02322	0.30402	0.37534	2	2	2	2	2	2	29	29	2	3	E9Q5B6;D6RF44;H0YA96;F6ZV59;D6RAF8;H0Y8G5;G5E8G0;G3X9W0;Q60668;Q14103;D6RD83;F6SHF3;D6RBQ9	E9Q5B6;D6RF44;H0YA96;F6ZV59;D6RAF8;H0Y8G5;G5E8G0;G3X9W0;Q60668;Q14103;D6RD83;F6SHF3;D6RBQ9	Heterogeneous nuclear ribonucleoprotein D0	Hnrnpd;HNRNPD		Host
5.80432	5.93574	6.49668	5.63087	5.76728	5.9404	0.299395	0.578965	116	114	116	114	0	0	63.5	64.4	176	164	D3Z4J3;D3YZ62;F6TDE5;E7ERV5;F6Z2S4;Q9ULV0;Q9NQX4;P21271;G3X9Y9;G5E8G6;E9Q1F5;D6RFU0;G3V3C9;H0YMK3;A0A1L1SUF0;H0YM96;A0A0A0MR36;F7DF36;E0CXC7;D3Z135;E9PPN9;F5H8L4;C9JBG5;F6SV01;H0YM93;Q8NBJ9;Q8CIF6	D3Z4J3;D3YZ62		Myo5a		Host
-0.020916	-0.0266037	0.200707	-0.797832	0.0836144	-0.0291958	0.298867	0.448161	6	4	6	4	6	4	18	10.5	3	2	P80313;A0A0N4SV00;Q99832;F8WAM2	P80313;A0A0N4SV00;Q99832	T-complex protein 1 subunit eta	Cct7;CCT7		Host
4.52011	4.30765	3.74673	3.83249	4.40955	3.44297	0.296493	0.336914	4	3	4	3	4	3	32.5	27.5	4	4	Q9CQM8;O09167;P46778;G3V1B3;M0R181	Q9CQM8;O09167;P46778;G3V1B3;M0R181	60S ribosomal protein L21	Rpl21;RPL21		Host
-0.376377	0.179216	-0.41346	-0.849459	-0.367279	-0.279051	0.295056	0.492682	3	3	3	3	3	3	8.1	8.1	4	3	A0A0A0MTH3;Q13418;O55222	A0A0A0MTH3;Q13418;O55222	Integrin-linked protein kinase	ILK;Ilk		Host
4.10646	4.62349	4.73312	4.2281	4.21796	4.13961	0.29246	0.680897	7	7	7	7	7	7	29	29	14	15	Q31125;Q92504	Q31125	Zinc transporter SLC39A7	Slc39a7		Host
-4.58243	-3.7373	-2.97402	-5.25974	-3.32956	-3.58152	0.292356	0.141933	2	2	2	2	2	2	6.9	6.9	2	1	P37040;E9Q997;Q05DV1;H0Y4R2;P16435	P37040;E9Q997;Q05DV1;H0Y4R2;P16435	NADPH--cytochrome P450 reductase	Por;POR		Host
-0.964024	-0.645138	-0.258246	-0.995834	-0.834133	-0.909485	0.290682	0.624744	10	11	10	11	10	11	13.7	14.1	9	8	B1ASP2;P52332;A0A5F9ZH07;A0A5F9ZHN8;A0A5F9ZI39;P23458;A0A5F9ZHW0;A0A5F9ZH32;G5E852;Q62120;O60674	B1ASP2;P52332	Tyrosine-protein kinase;Tyrosine-protein kinase JAK1	Jak1		Host
-1.08202	-1.08221	-0.683245	-0.459175	-1.32159	-1.92856	0.287282	0.255675	2	1	2	1	2	1	7.6	2.3	3	2	P56542;D3Z512;D3Z5U3	P56542;D3Z512;D3Z5U3	Deoxyribonuclease-2-alpha	Dnase2;Dnase2a		Host
3.04705	2.59774	3.08741	2.51386	2.36071	2.99706	0.286858	0.506668	13	14	13	14	13	14	21.4	23.6	16	10	Q8VEK3;Q00839;A0A1W2PPS1;A0A1X7SBS1;A0A1W2PP35;Q5RI18;A0A1W2PPL4;A0A1W2PPH7;A0A1W2PP34;A0A1W2PQL0;A0A1W2PQ74;A0A1W2PQD4;A0A1W2PRZ7;A0A1W2PRI6;A0A1W2PNG3;A0A1W2PPE9;A0A1W2PP22	Q8VEK3;Q00839;A0A1W2PPS1;A0A1X7SBS1;A0A1W2PP35;Q5RI18;A0A1W2PPL4;A0A1W2PPH7;A0A1W2PP34;A0A1W2PQL0;A0A1W2PQ74	Heterogeneous nuclear ribonucleoprotein U	Hnrnpu;HNRNPU		Host
-0.0512676	0.467138	0.455265	0	-0.430458	0.444286	0.285769	0.396112	4	6	4	6	4	6	8.1	15.3	5	6	A0A0A6YYJ8;Q9Y383;Q7TNC4;E9Q715;Q05CX5;D3Z765;B8ZZ10;A8MYV2;A0A0R4J047;Q9NQ29;Q9CYI4	A0A0A6YYJ8;Q9Y383;Q7TNC4;E9Q715;Q05CX5	Putative RNA-binding protein Luc7-like 2	LUC7L2;Luc7l2		Host
0.43405	0.297651	0.302851	-0.181631	0.140718	0.224922	0.283514	1.01032	1	1	1	1	1	1	21.4	21.4	3	0	Q62426	Q62426	Cystatin-B	Cstb		Host
-1.68627	-3.13318	-4.99927	-4.57419	-3.86147	-2.21897	0.278638	0.0831536	2	1	2	1	2	1	7.3	4.8	3	2	Q8BVW3	Q8BVW3	Tripartite motif-containing protein 14	Trim14		Host
2.17771	1.77153	2.2641	1.39372	2.00826	1.97645	0.278304	0.482058	20	16	18	14	9	8	30.2	26.9	19	17	H3BKQ7;H3BJD0;H3BL28;Q7TN74;H3BJD6;Q3UXW4;Q8BMP0;H3BKE7;H3BJA6;C9J3G5;C9J730	H3BKQ7;H3BJD0;H3BL28;Q7TN74;H3BJD6;Q3UXW4		Ppp1r9a		Host
-3.85517	-3.14437	-3.49113	-3.87122	-3.70899	-3.7373	0.275614	0.581788	1	1	1	1	1	1	4.7	4.7	1	1	Q80X73	Q80X73	Protein pelota homolog	Pelo		Host
0.216314	0.529226	0.214706	0.0602264	0.281774	-0.201414	0.27322	0.715826	1	1	1	1	1	1	18.5	18.5	2	0	F6QHR6;E9Q3B1;Q99LJ7	F6QHR6;E9Q3B1;Q99LJ7	RCC1 and BTB domain-containing protein 2	Rcbtb2		Host
3.90566	4.65769	5.31613	4.1312	4.24925	4.68957	0.269822	0.241012	28	27	28	27	28	27	65.7	64	34	35	P52480;P14618;B4DNK4;H3BTN5;A0A1L1SU37;H3BR70;H3BQ34;A0A1L1SQV8;A0A1L1STV8;A0A1L1SSN6;A0A1L1SUV0;H3BUW1;H3BTJ2;A0A1L1ST52;H3BT25;A0A1L1SVH2;H3BU13;P30613;E9Q509;G3X925;P53657	P52480;P14618;B4DNK4;H3BTN5	Pyruvate kinase PKM;Pyruvate kinase	Pkm;PKM		Host
-3.31452	-3.03208	-2.66318	-3.55338	-3.31418	-2.94734	0.268377	0.447136	1	1	1	1	1	1	2.5	2.5	1	1	Q9WUN2	Q9WUN2	Serine/threonine-protein kinase TBK1	Tbk1		Host
-2.733	-2.32165	-1.98513	-3.71421	-2.19346	-1.93191	0.2666	0.168815	179	180	1	1	1	1	62.1	61.6	1	1	P35579;Q5BKV1;B1AH99;A0A2R8Y4C3;A0A0C4DFM8;B1AR69;A0A6E1W127;G3UW82;E9Q264;REV__E7EQT4;REV__S4R3H4;REV__B2RW38;REV__Q5T655;REV__Q8BX05;REV__E9PV98;REV__D3YYU4;REV__Q9UKV3;Q5SX39;Q5SX40;Q9UKX2;A2AQP0;P13541;P11055;P13535;P13533;P12882;Q9Y623;Q9UKX3;Q02566;P13542;P12883;Q91Z83;A7E2Y1	P35579	Myosin-9	MYH9		Host
-5.6453	-4.69668	-4.63037	-5.65707	-5.21191	-4.89851	0.265045	0.268556	1	1	1	1	1	1	1.7	1.7	0	0	Q3V117;Q91V92;P53396	Q3V117;Q91V92;P53396	ATP-citrate synthase	Acly;ACLY		Host
-1.25372	-3.16227	-1.27456	-2.45995	-2.65196	-1.37066	0.264006	0.129627	11	5	11	5	11	5	11.7	4.3	7	5	H7BX26;Q6A065;A0A0A6YXK7;A0A0A6YX99;A0A0A6YVZ3;H0Y2V6;Q5SW79;E5RGW7;E5RG47;H0Y4T4;E7EWM2;E7EMW0;Q96L14	H7BX26;Q6A065;A0A0A6YXK7	Centrosomal protein of 170 kDa	Cep170		Host
-0.200962	-1.04171	-1.50273	-1.62429	-0.598215	-1.30717	0.261424	0.207673	5	4	3	2	3	2	23.2	20.9	5	3	P63085;P28482;A0A338P781;A0A338P736	P63085;P28482	Mitogen-activated protein kinase 1	Mapk1;MAPK1		Host
-1.21348	-1.38824	-1.23378	-1.48869	-1.59394	-1.52642	0.257846	1.8213	7	7	1	1	0	0	15	15.1	1	1	Q9NVI7;A0A5K1VW56	Q9NVI7	ATPase family AAA domain-containing protein 3A	ATAD3A		Host
1.63811	2.38094	2.53441	1.71404	2.29722	1.7687	0.257833	0.316489	10	11	10	11	10	11	29.3	40	11	11	Q99JY0;D3YXU1;F5GZQ3;P55084	Q99JY0	Trifunctional enzyme subunit beta, mitochondrial;3-ketoacyl-CoA thiolase	Hadhb		Host
3.8341	3.61886	4.40399	3.89403	3.62525	3.56521	0.257484	0.431879	20	21	19	20	10	10	45.8	45.8	24	21	A0A0G2JEP4;A0A668KLE1;A0A1L1SSC0;A0A0G2JFV5;E9QN52;A0A0R4J169;Q91WK0;A0A1L1SVG1;A0A1L1SQW1;C9JSU1;A0A0G2JDR6;A0A0G2JGZ1;H7C3N9;A0A0G2JEF6;C9JC17;C9J0U5;C9J321;C9JJC9	A0A0G2JEP4;A0A668KLE1;A0A1L1SSC0;A0A0G2JFV5;E9QN52;A0A0R4J169;Q91WK0;A0A1L1SVG1;A0A1L1SQW1	Leucine-rich repeat flightless-interacting protein 2	Lrrfip2		Host
-3.72153	-2.00128	-3.07072	-3.29489	-3.00109	-3.26778	0.256743	0.192988	2	2	2	2	2	2	4.1	4.6	2	1	Q9WTR1	Q9WTR1	Transient receptor potential cation channel subfamily V member 2	Trpv2		Host
-1.91698	-1.42344	-0.849318	-1.71376	-1.72003	-1.52263	0.255557	0.334406	3	2	3	2	3	2	7.5	4.4	2	0	Q3UIR3	Q3UIR3	E3 ubiquitin-protein ligase DTX3L	Dtx3l		Host
2.83845	3.6433	3.61895	3.18321	2.97098	3.1815	0.255009	0.393626	28	30	28	30	28	30	47.1	48.6	30	28	Q9WU78;Q8WUM4;A0A3B3IT07;C9IZF9;F8WEQ7;F8WBR8;F8WDK9	Q9WU78;Q8WUM4	Programmed cell death 6-interacting protein	Pdcd6ip;PDCD6IP		Host
2.20118	0.772015	1.36075	2.64113	0.780113	0.157049	0.251883	0.106443	4	4	4	4	4	4	17.3	17.3	3	3	Q921W0;A0A6Q8PGM8;A0A6Q8PF35;F8VUA2;F8VVT7;F5H875;A0A6Q8PFF9;Q9HD42;A0A6Q8PG85;A0A6Q8PGI9;A0A6Q8PF26;A0A6Q8PHU0;A0A6Q8PFF8	Q921W0;A0A6Q8PGM8;A0A6Q8PF35;F8VUA2;F8VVT7;F5H875;A0A6Q8PFF9;Q9HD42;A0A6Q8PG85	Charged multivesicular body protein 1a	Chmp1a;CHMP1A		Host
0.527668	0.923281	1.56041	0.541695	0.583691	1.13111	0.251623	0.285341	10	9	10	9	9	8	17.6	16.6	7	9	P58252;P13639	P58252;P13639	Elongation factor 2	Eef2;EEF2		Host
-0.0556564	1.93072	0.753899	0.251259	1.26779	0.356489	0.251141	0.140717	4	6	4	6	4	6	9.1	15.1	1	5	Q8VCQ8;E9QA16;E9Q0M9;S4R1T7;D3Z6I7;E9QA15;F6RGN9;F6ZAW1;F6QLP8;F6T2Z7;E9Q9F3;E7EX44;Q05682;C9J813;E9PGZ1	Q8VCQ8;E9QA16;E9Q0M9;S4R1T7;D3Z6I7;E9QA15		Cald1		Host
-4.05602	-5.19687	-5.11197	-5.14253	-4.79452	-5.17631	0.249498	0.256529	0	1	0	1	0	1	0	1.5	0	0	Q01970;P51432	Q01970;P51432	1-phosphatidylinositol 4,5-bisphosphate phosphodiesterase beta-3	PLCB3;Plcb3		Host
1.62749	1.64375	1.7421	1.4765	1.66344	1.12578	0.249205	0.703503	14	13	13	12	13	12	31.8	24.4	14	12	B2RXP1;E9QAU9;Q8BVU0;B7ZWM8;Q96II8;E9Q892;F6YZL6;E9PD99;F6TPH7;E9Q0H5;F8WFB5;F6Y466;H7C1G3;H7C0J8	B2RXP1;E9QAU9;Q8BVU0;B7ZWM8;Q96II8	Leucine-rich repeat and calponin homology domain-containing protein 3	Lrch3;LRCH3		Host
-0.203251	-1.55358	0.280912	-0.39484	-1.02822	-0.792183	0.246442	0.159667	8	10	8	10	8	10	19.4	22	5	10	Q9D2V7;G3X9L5;E9PYU1;I3L442;A0A0A6YYL4;P57737	Q9D2V7	Coronin-7	Coro7		Host
-2.45294	-2.41482	-1.27317	-2.23388	-2.65709	-1.98482	0.244954	0.219978	9	8	9	8	9	8	14.7	12.2	6	4	E9Q2A6;Q3UDE9;Q9QVP9;Q14289;F7CCX1;H0YB74;E9PEI4;H0YB16;H0YBZ1;H0YBP1;A0A5F8MPY3;E7ESA6;TGGT1_292140-t26_1-p1;TGGT1_239440-t26_1-p1;Q05397;P34152	E9Q2A6;Q3UDE9;Q9QVP9;Q14289	Protein-tyrosine kinase 2-beta	Ptk2b;PTK2B		Host
-1.43469	-1.22579	-1.02021	-1.15504	-1.81584	-1.44386	0.244682	0.469662	4	5	4	5	4	5	18.3	20.8	5	5	G3V126;A0A0A6YX18;Q9UI12;Q8BVE3;A0A0A6YWP6;A0A0A6YW86;A0A0A6YVU0	G3V126;A0A0A6YX18;Q9UI12;Q8BVE3;A0A0A6YWP6	V-type proton ATPase subunit H	ATP6V1H;Atp6v1h		Host
-1.77327	-1.85984	-0.525971	-1.26294	-1.1861	-2.43979	0.243249	0.153578	5	6	5	6	5	6	10	11.6	3	5	A0A2U3TZ82;Q99KW3;Q9H2D6;F6WMF4;J9JI90;A0A2R8VI29;F6WYE2;F6TR96;G5E8W1;H0Y5J9	A0A2U3TZ82;Q99KW3;Q9H2D6	TRIO and F-actin-binding protein	Triobp;TRIOBP		Host
3.22182	3.52994	3.6646	3.2082	3.14189	3.33784	0.242809	0.782417	30	32	30	32	30	32	42.6	47.6	35	39	A0A0R4J150;B9EJ86;A0A5F8MPC5;Q9BZF1;F8VUA7;F8VQX7;G5E833;Q9ER64;Q9H0X9;F8VZ43	A0A0R4J150;B9EJ86;A0A5F8MPC5	Oxysterol-binding protein	Osbpl8		Host
-4.6073	-4.07079	-3.35989	-4.45906	-4.46351	-3.82747	0.237357	0.221178	3	3	3	3	3	3	1.8	1.6	1	1	E9QAI5;G3UWN2;B2RQC6;F8VPD4;P27708;H7BZB3;E9QAT6	E9QAI5;G3UWN2;B2RQC6;F8VPD4;P27708	CAD protein;Glutamine-dependent carbamoyl-phosphate synthase;Aspartate carbamoyltransferase;Dihydroorotase	Cad;CAD		Host
1.20683	1.69634	1.94541	1.32648	1.42387	1.38907	0.236389	0.467531	11	12	11	12	11	12	28.3	29.7	15	17	P21981;G3UXE8;P21980	P21981	Protein-glutamine gamma-glutamyltransferase 2	Tgm2		Host
-4.97708	-4.08385	-4.28903	-3.21082	-4.30221	-6.5457	0.23626	0.0820282	1	2	1	2	1	2	7.4	18.9	1	2	P08074;F6YNX9	P08074;F6YNX9	Carbonyl reductase [NADPH] 2	Cbr2		Host
-4.01462	-5.23959	-2.38644	-5.68985	-3.77101	-2.8825	0.234238	0.0700185	2	2	2	2	2	2	1	1	1	0	L7N451;Q80SU7	L7N451;Q80SU7	Interferon-induced very large GTPase 1	Gvin1		Host
2.94802	1.73542	0.428873	1.78779	1.49044	1.13551	0.23286	0.112317	4	2	4	2	4	2	28.5	15.3	3	1	P41105;H0YLP6;H0YMF4;H0YKD8;P46779	P41105;H0YLP6;H0YMF4;H0YKD8;P46779	60S ribosomal protein L28	Rpl28;RPL28		Host
-3.46874	-2.02084	-2.94281	-3.11187	-3.13273	-2.88503	0.232413	0.209042	2	2	2	2	2	2	5.3	5.3	4	3	P35606;O55029;H0Y938	P35606;O55029;H0Y938	Coatomer subunit beta	COPB2;Copb2		Host
4.67828	4.98592	5.53239	4.70204	4.88456	4.91279	0.232399	0.377582	50	55	50	55	50	55	53.7	59.6	76	82	Q9JJ28;Q13045;J3KS54;J3QQQ2;J3QLR6;K7EP37;J3QQU5;K7EP27;K7EQZ7;J3KT47;J3KS39	Q9JJ28;Q13045	Protein flightless-1 homolog	Flii;FLII		Host
0.464054	0.191898	0.579908	0.392792	0.145641	0.000333786	0.232365	0.64678	6	8	6	8	6	8	20.4	28	7	6	A0A0R4J0B4;Q99KK2;Q8NFW8;A0A0N4SW65;F5GYM0;A0A0N4SWC3	A0A0R4J0B4;Q99KK2	N-acylneuraminate cytidylyltransferase	Cmas		Host
-2.1625	-2.18574	-1.65036	-1.88689	-2.74024	-2.06579	0.231444	0.300324	12	9	1	1	1	1	14.6	10.7	1	1	Q9ULJ8	Q9ULJ8	Neurabin-1	PPP1R9A		Host
2.22393	2.92937	2.23448	3.28511	1.8703	1.54021	0.230721	0.14698	14	18	6	8	2	4	46.3	51.1	7	11	Q9DC51	Q9DC51	Guanine nucleotide-binding protein G(k) subunit alpha	Gnai3		Host
-3.69283	-1.99923	-3.03759	-3.12397	-2.67301	-3.61625	0.227863	0.150873	1	2	1	2	1	2	1.8	3.2	1	1	Q3UVG3;E7ER68;Q658Y4	Q3UVG3;E7ER68;Q658Y4	Protein FAM91A1	Fam91a1;FAM91A1		Host
-5.06794	-4.09052	-3.49154	-4.77085	-3.88793	-4.67149	0.226757	0.1581	1	1	1	1	1	1	3.1	3.1	1	1	P49761;O35492	P49761;O35492	Dual specificity protein kinase CLK3	CLK3;Clk3		Host
3.329	2.52951	2.87128	2.47893	2.68007	2.89105	0.226579	0.363215	38	32	36	30	11	10	46.1	39.2	43	32	Q5SYD0	Q5SYD0	Unconventional myosin-Id	Myo1d		Host
-0.377886	-0.995586	0.727369	-0.630152	-0.387814	-0.303015	0.224959	0.165013	8	7	8	7	8	7	14.6	13	5	6	Q99J31;O60890;B1AV64;B1AXS4	Q99J31	Oligophrenin-1	Ophn1		Host
3.44782	3.61079	3.53596	3.16745	3.15792	3.60368	0.221838	0.649567	6	6	6	6	6	6	46.4	46.4	8	6	Q921R2;P62301;P62277;J3KMX5;A0A0U1RQ71;E9PS50;REV__TGGT1_291340-t26_1-p1	Q921R2;P62301;P62277;J3KMX5;A0A0U1RQ71;E9PS50	40S ribosomal protein S13	Rps13;RPS13		Host
2.81048	2.66455	3.39918	2.87609	2.5644	2.76825	0.221822	0.385149	7	7	7	7	7	7	21.4	19.2	6	6	Q9CY27;G3UWE1;A0A5F8MQC8;Q52L67;A0A5F8MPU6;M0R2N5;Q9NZ01;A0A1D5RLH3;M0R3C3;A0A1D5RLB4;Q3TAN8	Q9CY27;G3UWE1;A0A5F8MQC8;Q52L67;A0A5F8MPU6;M0R2N5;Q9NZ01	Very-long-chain enoyl-CoA reductase	Tecr;TECR		Host
10.4805	10.5665	11.5346	10.5104	10.585	10.8233	0.220919	0.24941	267	269	267	269	87	88	82.1	81.9	1124	1134	Q8VDD5;A0A2R8VKI5;F2Z494;A0A2R8W6V7	Q8VDD5	Myosin-9	Myh9		Host
-0.00810242	-0.137304	0.80509	0.0452862	-0.049509	0.00405502	0.21995	0.30187	11	12	1	1	0	0	36.2	38.1	1	1	G5E8E1	G5E8E1		Lrrfip1		Host
-3.78126	-3.58855	-2.17614	-4.83717	-1.8558	-3.50283	0.216615	0.0762047	2	1	2	1	2	1	2.3	1.4	2	1	G3X9Q3;D3Z7R7;Q3TBD2;K7ES92;F5H1R4;K7ES98;K7EM85;Q92619	G3X9Q3;D3Z7R7;Q3TBD2	Minor histocompatibility protein HA-1	Hmha1		Host
1.83762	3.07669	2.88264	1.78601	2.59692	2.76544	0.216193	0.166554	3	2	3	2	3	2	34.2	22.4	1	2	K7ELC2;P62843;P62841;K7EM56;D3YTQ9;A0A0B4J2B4;S4R417;K7EQJ5;K7EJ78;S4R456	K7ELC2;P62843;P62841;K7EM56;D3YTQ9;A0A0B4J2B4;S4R417;K7EQJ5;K7EJ78	40S ribosomal protein S15	RPS15;Rps15		Host
4.78074	5.26882	4.94692	4.62778	4.86864	4.85668	0.21446	0.586108	4	4	4	4	4	4	19.8	19.8	6	5	Q9CR57;A0A1L1SUF6;E7EPB3;P50914	Q9CR57;A0A1L1SUF6;E7EPB3;P50914	60S ribosomal protein L14	Rpl14;RPL14		Host
5.46877	5.43401	6.18515	5.67137	5.31023	5.46656	0.213259	0.329819	27	25	27	25	10	8	49.4	50.4	35	37	P13020;A0A0J9YUQ8;A0A0J9YUJ8	P13020;A0A0J9YUQ8	Gelsolin	Gsn		Host
5.31724	5.33549	6.22396	5.29378	5.38038	5.56865	0.211287	0.273281	119	116	119	116	59	59	63.7	64	192	183	K3W4L0;Q9JMH9;B2RRE2;E9QAX2;E9Q405;A0A1C7ZN10;E9QA74;F6ZGN3	K3W4L0;Q9JMH9;B2RRE2;E9QAX2;E9Q405;A0A1C7ZN10;E9QA74	Unconventional myosin-XVIIIa	Myo18a		Host
5.21915	5.02277	5.23952	4.82274	4.94525	5.08117	0.210754	0.970659	1	1	1	1	1	1	4.8	4.8	1	1	A0A0A6YWK3;E9QMA6;P70191	A0A0A6YWK3;E9QMA6;P70191	TNF receptor-associated factor 5	Traf5		Host
-2.64262	-2.65682	-1.27024	-2.97338	-2.40381	-1.81139	0.206303	0.1335	7	4	7	4	7	4	9.7	4.7	6	5	Q9Z0U1;A0A3B2WCN9;A0A3B2WBH9;Q9UDY2;A0A3B3ISZ5;A0A2R8YDH4;A0A1B0GTW1;A0A3B3ITE1;A0A3B3IRI3;A0A3B3ISF1;A0A3B3IU51;A0A3B3IRV6;A0A3B3IS03;A0A3B3IT83;A0A3B3IU26;A0A494B9E6;B1AN86;U3KQJ2	Q9Z0U1;A0A3B2WCN9;A0A3B2WBH9	Tight junction protein ZO-2	Tjp2		Host
-2.60228	-2.88227	-2.37118	-2.88117	-2.60177	-2.99134	0.206182	0.476312	4	3	4	3	4	3	5.6	4.3	2	1	B2RUJ2;B7ZNX6;Q80TH2;B4DIP2;Q96RT1	B2RUJ2;B7ZNX6;Q80TH2	Protein LAP2	Erbb2ip		Host
0.868986	-0.821419	-1.47286	-0.761969	-1.33082	0.0493545	0.206048	0.0912399	2	2	2	2	2	2	4.1	4.1	1	1	Q9R1Q9	Q9R1Q9	V-type proton ATPase subunit S1	Atp6ap1		Host
3.88617	4.17853	3.79092	3.78301	3.77252	3.68579	0.204767	0.783018	7	8	7	8	7	8	54.2	60.4	8	12	A0A140T8T4;P51410;A0A0G2JES3;D6RAN4;A0A2R8Y5Y7;P32969;H0Y9R4;H0Y9V9;D3Z629;D3YZT0;A0A0G2JFQ3;S4R1R7	A0A140T8T4;P51410;A0A0G2JES3;D6RAN4;A0A2R8Y5Y7;P32969;H0Y9R4;H0Y9V9;D3Z629	60S ribosomal protein L9	Rpl9;RPL9		Host
-0.789551	-0.066267	-0.360826	-0.701853	-0.476986	-0.651068	0.204421	0.39057	3	5	3	5	3	5	8.1	15.2	1	2	Q921F4;B7WPG3;C9IYN3;V9GYK2;Q8WVV9;H7C464;C9JJZ7;H7BXH8;V9GXB6	Q921F4;B7WPG3;C9IYN3;V9GYK2;Q8WVV9	Heterogeneous nuclear ribonucleoprotein L-like	Hnrnpll;HNRNPLL		Host
1.27389	0.787081	1.68623	1.24864	0.651238	1.2409	0.202143	0.244521	11	11	11	11	11	11	42.7	46.5	9	9	Q9QZB7;A0A1Y7VL71;Q9NZ32;G3V2Q5;G3V5Y4;F6S9Y6;V9GYX7;G3V4K6;A0A1Y7VM21;G3V524;H0YJD9	Q9QZB7	Actin-related protein 10	Actr10		Host
6.26133	6.74273	7.59919	6.61888	6.57969	6.79868	0.202	0.19541	158	157	158	157	43	40	74.1	74.3	270	282	B7FAU9;Q8BTM8;B7FAV1;P21333;F6XC15;F8WE98;J3JS91;H0Y5C6;F6Z2C0;F7AVL7;H7C2E7;H0Y5F3;A0A669KBC6;A0A668KLG7	B7FAU9;Q8BTM8;B7FAV1;P21333	Filamin-A	Flna;FLNA		Host
3.13708	2.88488	2.90852	3.29517	2.84115	2.19395	0.200065	0.239204	3	3	3	3	3	3	51.5	51.5	4	3	C9J4Z3;P61514;P61513;G5E9R3;M0R0A1;Q6P4E4;E9PEL3;M0R2L6;A0A1D5RL86;A6NKH3	C9J4Z3;P61514;P61513;G5E9R3;M0R0A1;Q6P4E4;E9PEL3;M0R2L6	60S ribosomal protein L37a	RPL37A;Rpl37a		Host
-1.53469	-1.02734	-1.57687	-1.37367	-1.23869	-2.12316	0.198874	0.239739	4	4	1	1	1	1	21.4	21.4	0	1	P61021;P61020	P61021;P61020	Ras-related protein Rab-5B	Rab5b;RAB5B		Host
-1.75971	-1.46568	-0.342724	-1.33181	-1.57837	-1.25406	0.19871	0.169565	12	11	12	11	12	11	10.6	10.1	8	7	Q6ZPE2;O95248;D6RG52;F6S251;F7AWK3;H3BKD9	Q6ZPE2;O95248	Myotubularin-related protein 5	Sbf1;SBF1		Host
1.06973	0.638128	0.110718	0.577274	0.301062	0.344274	0.198654	0.274638	6	6	6	6	6	6	25.4	27.8	5	5	Q921F2;Q8BLD4;A0A087WR97;Q8R0B4;A0A087WRZ5;Q6VYI5;Q6VYI4;A0A087X260;G3V162;A0A087WYY0;B1AKP7;A0A087WX29;Q13148;K7EN94;A0A0A0N0M3;A0A087WSE4;K7EJM5;A0A087WQA5;A0A1W2PNU8;A0A087WV68;A0A087WXQ5;A0A087WSH7;A0A087WX67;H3BJV1;A0A087WRP4;A0A087WW61;K7EJ99;A0A087WXV3;A0A087WP57;A0A0A0MSV7;A0A087WZC9;A0A087WQX8;A0A087WS74;A0A087WNY6;A0A087WYE7;A0A087WSC6;K7EL26;A0A087WTZ4	Q921F2;Q8BLD4;A0A087WR97;Q8R0B4;A0A087WRZ5;Q6VYI5;Q6VYI4;A0A087X260;G3V162;A0A087WYY0;B1AKP7;A0A087WX29;Q13148;K7EN94;A0A0A0N0M3;A0A087WSE4;K7EJM5;A0A087WQA5	TAR DNA-binding protein 43	Tardbp;TARDBP;TDP43		Host
3.80343	4.0692	4.66639	4.06234	3.75271	4.12889	0.198361	0.28555	28	27	28	27	14	13	54.6	55.6	47	44	Q3UZ39;Q32MZ4;A0A087WPT0	Q3UZ39	Leucine-rich repeat flightless-interacting protein 1	Lrrfip1		Host
-4.32881	-4.1069	-4.13129	-4.3383	-4.10188	-4.71932	0.1975	0.43863	2	1	2	1	2	1	2.5	1.1	1	1	E9QNG1;B2RR82;Q9Z0R6;E7EPJ2;A0A1W2P775;A0A087WVF7;Q9NZM3	E9QNG1;B2RR82;Q9Z0R6;E7EPJ2;A0A1W2P775;A0A087WVF7;Q9NZM3	Intersectin-2	Itsn2;ITSN2		Host
2.57391	3.25207	3.34285	2.49197	2.63496	3.44945	0.197483	0.197551	22	21	22	21	6	5	47.6	42.9	23	22	Q62167;O00571;A0A0D9SF53;A0A2R8Y4A4;A0A2R8YFS5;A0A0D9SG12;A0A2R8YF78;A0A0D9SFB3;A0A2R8Y645;A0A2U3TZJ9;A0A2R8YFR4;A0A2R8YCW1;F6S8Q4;A0A2R8Y5G6;A0A2R8Y7T2;A0A2R8YDT5;P16381;A0A2R8YDH3;A0A0J9YVQ7;A0A087WVZ1;A0A2R8Y650;A0A2R8YCU0;A0A087WX09;A0A2R8YF89;A0A2R8Y770	Q62167;O00571;A0A0D9SF53;A0A2R8Y4A4;A0A2R8YFS5;A0A0D9SG12;A0A2R8YF78;A0A0D9SFB3;A0A2R8Y645;A0A2U3TZJ9;A0A2R8YFR4;A0A2R8YCW1;F6S8Q4;A0A2R8Y5G6;A0A2R8Y7T2;A0A2R8YDT5;P16381;A0A2R8YDH3	ATP-dependent RNA helicase DDX3X;Putative ATP-dependent RNA helicase Pl10	Ddx3x;DDX3X;D1Pas1		Host
-0.372187	-1.20934	-0.0763493	-0.51268	-0.897343	-0.837069	0.196406	0.211785	6	6	6	6	6	6	9	9	3	3	Q14974;P70168;J3KTM9;J3QR48;J3QKQ5	Q14974;P70168;J3KTM9	Importin subunit beta-1	KPNB1;Kpnb1		Host
2.35676	2.2061	2.86671	2.57556	2.0988	2.17715	0.192685	0.317532	14	13	14	13	14	13	34.4	27.9	14	13	Q61093;P04839;E9Q7S3;E9Q802;Q5H9D4;Q9Y5S8;Q8CIZ9	Q61093;P04839	Cytochrome b-245 heavy chain	Cybb;CYBB		Host
-4.16998	-2.78179	-3.85036	-4.00208	-3.87884	-3.49711	0.191965	0.161572	2	3	2	3	2	3	5.3	7.2	2	3	Q3U2G2;A0A087WYC1;P34932;Q61316;A0A087WTS8	Q3U2G2;A0A087WYC1;P34932;Q61316;A0A087WTS8	Heat shock 70 kDa protein 4	Hspa4;HSPA4		Host
4.05983	3.50568	4.20395	3.60004	3.54228	4.05218	0.191653	0.290247	29	25	28	24	28	24	50.5	47.5	40	25	P20029;P11021	P20029;P11021	78 kDa glucose-regulated protein	Hspa5;HSPA5		Host
3.41197	3.15055	2.60805	2.68384	3.18082	2.73634	0.189856	0.266805	13	16	1	2	1	2	51.2	50.3	2	6	A0A0B4J1E6;P08101	A0A0B4J1E6;P08101	Low affinity immunoglobulin gamma Fc region receptor II	Fcgr2b;Fcgr2		Host
-2.90256	-3.24117	-2.1269	-2.76743	-3.10884	-2.96	0.188546	0.212491	4	3	4	3	4	3	7.6	5.4	4	2	G3X8X7;Q920Q4;A2BI90;Q9H269	G3X8X7;Q920Q4	Vacuolar protein sorting-associated protein 16 homolog	Vps16		Host
-2.08517	-1.77219	-1.68247	-1.72686	-2.32705	-2.05079	0.18829	0.371809	16	17	6	6	6	6	28.5	29.4	5	6	Q5SVG5;Q5SVG4;O35643;Q10567;C9J1E7	Q5SVG5;Q5SVG4;O35643;Q10567;C9J1E7	AP-1 complex subunit beta-1	Ap1b1;AP1B1		Host
0.478943	0.967106	1.04393	0.595064	0.864952	0.475063	0.184967	0.366001	1	1	1	1	1	1	8.3	8.3	0	0	P0CK97	P0CK97	Solute carrier family 35 member E2	SLC35E2		Host
-0.879618	-1.22178	-1.05894	-1.11267	-0.72064	-1.87943	0.184133	0.200143	9	8	9	8	9	8	26.8	17.8	11	6	Q6P7W2;M0R2P6;Q8TBC3;M0R0S1;M0R2U6;M0QZF2;M0QYJ9;M0QZF4;M0R0E3;M0R0S2;M0R204;H0Y5P8;M0QYB1;A0A0A6YX67;Q9Y597;Q8BFX3	Q6P7W2;M0R2P6;Q8TBC3;M0R0S1	SH3KBP1-binding protein 1	Shkbp1;SHKBP1		Host
2.20923	2.77315	2.67401	2.4906	2.6519	1.96188	0.184001	0.271697	5	6	5	6	2	3	44.4	56.7	6	8	P61750;E9Q798;P18085;F6UFB9;C9JAK5;U3KQF2	P61750;E9Q798;P18085;F6UFB9	ADP-ribosylation factor 4	Arf4;ARF4		Host
0.301197	-1.84503	-0.34519	-0.280804	-0.406275	-1.75367	0.183909	0.0821538	5	5	3	3	3	3	17.7	17.9	2	3	I3L3H2;Q91VC3;P38919;A0A0N4SVP8;A2AFK7;E9PV04;A0A0N4SVM5	I3L3H2;Q91VC3;P38919;A0A0N4SVP8;A2AFK7;E9PV04	Eukaryotic initiation factor 4A-III;Eukaryotic initiation factor 4A-III, N-terminally processed	EIF4A3;Eif4a3;Gm8994		Host
5.27414	5.4829	5.93292	5.59523	4.88529	5.65854	0.183631	0.228261	17	19	17	19	13	13	47.8	47.8	28	34	P10126;Q5VTE0;P68104;A0A087WV01;D3YZ68;A0A087WVQ9;D3Z3I8;Q5JR01;A0A2R8Y488;A6PW80;A0A2R8Y660;A0A6Q8PFK6;A0A2R8YDN5	P10126;Q5VTE0;P68104;A0A087WV01;D3YZ68;A0A087WVQ9;D3Z3I8	Elongation factor 1-alpha 1;Putative elongation factor 1-alpha-like 3;Elongation factor 1-alpha	Eef1a1;EEF1A1P5;EEF1A1		Host
-2.96263	-0.840292	-1.08117	-2.21276	-2.01617	-1.20531	0.183384	0.0882658	2	2	2	2	2	2	9.9	8.8	2	1	H3BKL5;Q921H8;Q8VCH0;H3BJC1;H3BKA1;H7C131;H3BJZ9;C9JDE9;P09110	H3BKL5;Q921H8;Q8VCH0	3-ketoacyl-CoA thiolase A, peroxisomal;3-ketoacyl-CoA thiolase B, peroxisomal	Acaa1a;Acaa1b		Host
0.719595	1.16642	0.95257	0.252241	0.918608	1.12051	0.182407	0.246814	6	5	6	5	6	5	24.1	17.4	9	5	Q99N69;A0A494B990;O60711;B7Z5P7;E9PNX9	Q99N69;A0A494B990	Leupaxin	Lpxn		Host
-1.7469	-4.56658	-4.97683	-5.95437	-3.29566	-2.58742	0.182381	0.0431146	2	1	2	1	2	1	3.7	2.1	2	1	Q8BJS4;H0Y686;B0QY63;B0QY64;Q9UH99	Q8BJS4;H0Y686;B0QY63;B0QY64;Q9UH99	SUN domain-containing protein 2	Sun2;SUN2		Host
2.71053	2.57613	1.60785	1.74536	2.08636	2.51625	0.182179	0.166366	13	12	13	12	13	12	28.1	28.6	13	14	Q9Z0X1;B1AU25;A0A6Q8PHC0;A0A6Q8PHJ9;A0A6Q8PG15;O95831;A0A6Q8PFM5;A0A6Q8PFE1;E9PMA0;A0A6Q8PFA7;A0A6Q8PFQ8;A0A6Q8PFS4;A0A6Q8PHJ4;A0A6Q8PF87;A0A6Q8PFW2	Q9Z0X1;B1AU25	Apoptosis-inducing factor 1, mitochondrial	Aifm1		Host
1.6171	1.40743	1.86605	1.63289	1.37559	1.34198	0.180042	0.485683	9	10	9	10	9	10	21.7	24.4	10	13	E9Q0J3;A0A338P725;Q3UD61;A0A338P7J0;Q9WVP9;H9KVC7;H9KVC9;P20591;P20592;C9JEL4	E9Q0J3;A0A338P725;Q3UD61;A0A338P7J0		Mx1		Host
-1.68489	-1.47834	-1.41776	-1.92221	-1.5606	-1.63684	0.179556	0.586874	1	1	1	1	1	1	4.6	4.6	1	1	A0A0N4SVL9;Q9CQR6;O00743;A0A0N4SVE2;A0A0N4SW66;Q5T1S7	A0A0N4SVL9;Q9CQR6;O00743;A0A0N4SVE2;A0A0N4SW66;Q5T1S7	Serine/threonine-protein phosphatase 6 catalytic subunit;Serine/threonine-protein phosphatase 6 catalytic subunit, N-terminally processed;Serine/threonine-protein phosphatase	Ppp6c;PPP6C		Host
0.754761	0.743978	0.79295	0.521807	0.952415	0.280334	0.179044	0.381857	1	1	1	1	1	1	21.8	21.8	1	1	A0A0U1RQV5;P56537;O55135	A0A0U1RQV5;P56537;O55135	Eukaryotic translation initiation factor 6	EIF6;Eif6		Host
-3.67577	-3.58145	-2.6708	-3.53248	-3.51467	-3.41787	0.178997	0.215851	1	2	1	2	1	2	1.3	3	1	1	Q6P9Q4;Q9Y613	Q6P9Q4	FH1/FH2 domain-containing protein 1	Fhod1		Host
-0.472044	-0.832497	-0.226215	0.130825	-0.915981	-1.27504	0.176482	0.143257	12	14	12	14	12	14	17.1	20.6	8	11	D6RE33;A0A0R4J1Q0;G5E896;Q3UJB9;Q6P2E9;F6ZJ27;F6V5I7;I3L2F4;I3L0V0;I3L3M2	D6RE33;A0A0R4J1Q0;G5E896;Q3UJB9	Enhancer of mRNA-decapping protein 4	Edc4		Host
2.12232	2.12544	2.99224	1.7992	2.54762	2.36581	0.175791	0.182555	12	12	12	12	12	12	44.5	42.6	11	15	Q8CBY8;Q9UJW0;E5RGG1;H9KVE0;Q3TRR2;E5RI97;E5RK21	Q8CBY8;Q9UJW0	Dynactin subunit 4	Dctn4;DCTN4		Host
-2.33529	-2.33978	-1.20521	-2.11901	-1.77448	-2.51387	0.175691	0.151114	1	1	1	1	1	1	1.7	1.7	1	1	Q8BGX0;P36406	Q8BGX0;P36406	E3 ubiquitin-protein ligase TRIM23	Trim23;TRIM23		Host
-0.476536	-0.119726	0.0130615	-0.562622	-0.365067	-0.182316	0.175601	0.407576	10	7	8	5	8	5	32.1	25.6	9	5	G8JL74;G3UXA6;Q8BHD7;G3UY95;G3UZ01;O95758;G3UXZ6;G3UXZ8;F7C521;A0A1W2P7W3;B2RU80	G8JL74;G3UXA6;Q8BHD7;G3UY95;G3UZ01	Polypyrimidine tract-binding protein 3	Ptbp3		Host
-1.1255	-0.785255	-0.9091	-1.25396	-0.950121	-1.139	0.174408	0.584322	2	2	2	2	2	2	8.1	8.1	2	1	Q9CQ62;E5RID6;E5RJD2;E5RJG7;E5RFV2;Q16698	Q9CQ62	2,4-dienoyl-CoA reductase, mitochondrial	Decr1		Host
-0.899664	-0.85631	0.0255394	-0.596617	-0.222221	-1.4335	0.173969	0.137286	8	9	8	9	8	9	13.6	13.2	8	9	P27546;A0A140T8T5;E9PZ43;A0A0G2JFH2;A0A0G2JDN7;A0A0G2JG35;A0A0G2JDY5;A0A0G2JFT4;Q78TF3;F8W9U4;P27816;H0Y2V1;A0A0G2JFK3;E7EVA0;H7C4C5;A0A0G2JDU1;A0A0G2JE57	P27546;A0A140T8T5	Microtubule-associated protein 4	Map4		Host
-4.37962	-4.06006	-1.75204	-4.3463	-3.86033	-2.50636	0.17376	0.0606138	4	6	4	6	4	6	3.4	5.1	3	4	Q8C3J5;Q92608;Q5SRI3;D6RGU3;E5RFJ0;A0A3B3IRS9;A0A3B3ISB1;Q3TMS1;F6S220	Q8C3J5;Q92608;Q5SRI3	Dedicator of cytokinesis protein 2	Dock2;DOCK2		Host
1.48016	1.57602	1.99499	1.39234	1.31277	1.82848	0.172523	0.313184	66	61	57	51	27	25	40.2	38.6	63	53	Q80X90	Q80X90	Filamin-B	Flnb		Host
-3.3358	-2.35234	-4.05276	-4.29815	-2.90925	-3.0479	0.171467	0.0923966	1	1	1	1	1	1	6	6	0	1	Q9Z2E9	Q9Z2E9	Seipin	Bscl2		Host
0.167093	1.01041	0.617105	-0.17898	0.659775	0.799463	0.171449	0.165256	10	11	1	1	1	1	53.2	53.2	1	0	E9PKG0	E9PKG0		PLEC		Host
-1.31234	-0.922853	-0.948387	-1.37314	-1.2444	-1.07671	0.170226	0.48649	7	11	7	11	7	11	17.5	24.6	8	8	P46460;I3L0N3;P46459;G3UX86;G3UX98;I3L2G1;K7EQD6	P46460;I3L0N3;P46459	Vesicle-fusing ATPase	Nsf;NSF		Host
0.891554	1.27662	0.762762	0.551039	1.12017	0.751009	0.169572	0.303719	9	9	9	9	9	9	27.9	31.3	6	8	P11983;P17987;E7ERF2;E7EQR6;F5H282;F5GZ03;F5H726;F5GZI8;F2Z483;F5H676;F5H136;F5GYL4	P11983;P17987;E7ERF2;E7EQR6	T-complex protein 1 subunit alpha	Tcp1;TCP1		Host
1.47218	0.864395	0.3438	0.274733	0.419273	1.48165	0.168239	0.122664	8	7	8	7	8	7	15.1	13.6	9	6	E9QN37;A1L314;Q2M385	E9QN37;A1L314	Macrophage-expressed gene 1 protein	Mpeg1		Host
0.201536	0.143089	-0.489838	-0.559315	0.166439	-0.256504	0.168056	0.213633	4	4	4	4	4	4	12.4	13.6	5	5	Q99KQ4;P43490;A0A0C4DFS8;C9JG65	Q99KQ4;P43490	Nicotinamide phosphoribosyltransferase	Nampt;NAMPT		Host
0.544935	1.26466	1.31238	0.545574	0.994844	1.08018	0.167124	0.217909	12	11	12	11	12	11	22.6	19.9	9	7	P42225;A0A087WSP5;Q8C3V4;Q99K94;P42224;A0A669KB53;A0A669KBA4;A0A669KB68;A0A669KB56;A0A669KBI6;J3KPM9;A0A087WSQ5;A0A669KB52;A0A669KB75;E7EPD2;A0A669KB17;D2KFR9;E7ENM1;Q8CFQ1;A0A087WRI1;Q67C41;E9PH66;A0A669KBK4	P42225;A0A087WSP5;Q8C3V4;Q99K94	Signal transducer and activator of transcription 1;Signal transducer and activator of transcription	Stat1		Host
-1.40268	-1.43967	0.0635891	-1.06128	-1.10246	-1.1051	0.16336	0.120298	2	3	2	3	2	3	7.8	10.5	1	2	F7CUP3;F6UP77;Q8JZV7;H3BSD5;H3BT49;H3BTZ6;H3BSV9;A0A3B3IU33;Q9Y303	F7CUP3;F6UP77;Q8JZV7	Putative N-acetylglucosamine-6-phosphate deacetylase	Amdhd2		Host
-2.70289	-2.59849	-2.40137	-2.9911	-2.71359	-2.48593	0.162622	0.403638	39	38	1	1	1	1	53.3	51.9	1	2	P46062	P46062	Signal-induced proliferation-associated protein 1	Sipa1		Host
5.6677	6.02314	5.64738	5.67995	5.73219	5.45042	0.158553	0.457271	22	21	22	21	20	19	74.6	74.6	29	26	Q91YR1;Q12792;F8VS81;F8W1Q9;D3Z2H0;F8VRG3;F8W645	Q91YR1;Q12792;F8VS81	Twinfilin-1	Twf1;TWF1		Host
5.13444	5.21994	5.66341	5.16178	5.03158	5.35092	0.157839	0.347601	15	15	15	15	15	15	45.3	45.3	16	15	P47911;Q02878;F8VR69;F8VZ45;U3KQR5;A0A0J9YU32	P47911	60S ribosomal protein L6	Rpl6		Host
-2.03592	-3.88272	-2.33107	-3.17931	-3.47031	-2.06827	0.156062	0.0768592	2	1	2	1	2	1	6.3	4.1	2	1	P14733;P20700;A0A0D9SFE5;E9PBF6	P14733;P20700	Lamin-B1	Lmnb1;LMNB1		Host
-0.746904	-0.70974	-0.673605	-1.65331	-0.353598	-0.588455	0.155038	0.143664	5	4	5	4	5	4	18	13	3	3	P54823;P26196;Q8IV96	P54823;P26196	Probable ATP-dependent RNA helicase DDX6	Ddx6;DDX6		Host
2.12228	2.99621	1.57838	2.89901	2.62791	0.705212	0.154912	0.0671688	7	7	7	7	7	7	25.4	27.5	7	8	P18181;F8WHM0	P18181;F8WHM0	CD48 antigen	Cd48		Host
5.41337	5.35628	5.64373	5.21926	5.32318	5.41381	0.152373	0.661859	29	31	29	31	20	22	46.1	53.1	38	44	P63017;Q504P4;P11142;E9PKE3;E9PNE6;E9PN89;A8K7Q2;E9PLF4;P54652;E9PK54;E9PQK7;E9PQQ4;P17156;E9PPY6;E9PN25;E9PI65;D3Z5E2;E9PS65;E9PM13	P63017;Q504P4;P11142;E9PKE3;E9PNE6;E9PN89	Heat shock cognate 71 kDa protein	Hspa8;HSPA8		Host
-4.87443	-4.271	-4.69725	-5.17304	-4.57229	-4.5508	0.15115	0.216631	1	1	1	1	1	1	2.9	2.9	1	0	Q8BIJ7	Q8BIJ7	RUN and FYVE domain-containing protein 1	Rufy1		Host
2.32886	2.34092	2.51918	2.37659	2.16986	2.19149	0.15034	0.769708	18	18	18	18	15	15	60.1	60.1	23	25	P56480;P06576;H0YH81;F8W079;H0YI37;F8W0P7	P56480;P06576;H0YH81	ATP synthase subunit beta, mitochondrial;ATP synthase subunit beta	Atp5b;ATP5B		Host
-3.83421	-3.45014	-3.35601	-3.80952	-3.72602	-3.54582	0.147001	0.371575	2	1	2	1	2	1	4.4	2	2	1	E9Q9N6;E9PYX3;A0A0R4J227;A0A0R4J0B1;Q3T9A3;F6ZS70;E9QMP6;Q05512;F7A3Q3;F6UY70;F6ZEX4;E7ETY4;E9PC69;Q7KZI7	E9Q9N6;E9PYX3;A0A0R4J227;A0A0R4J0B1;Q3T9A3;F6ZS70;E9QMP6;Q05512;F7A3Q3;F6UY70;F6ZEX4;E7ETY4;E9PC69;Q7KZI7	Serine/threonine-protein kinase MARK2	Mark2;MARK2		Host
-2.47494	-2.74206	-2.9103	-2.68414	-4.06382	-1.81646	0.145708	0.0769364	1	1	1	1	1	1	3.8	3.8	2	1	Q3TPC3;G3V1N3;A0A0R4J1A6;Q3UWW6;Q86XJ1	Q3TPC3;G3V1N3;A0A0R4J1A6;Q3UWW6;Q86XJ1	GAS2-like protein 3	Gas2l3;GAS2L3		Host
1.62867	0.893484	2.06062	1.52577	1.40362	1.2239	0.143161	0.151884	12	12	12	12	12	12	22.5	21	17	14	Q3UMT1;F6XWD4;K7EL81;Q9BZL4;K7ER83;A0A0U1RPR6	Q3UMT1;F6XWD4	Protein phosphatase 1 regulatory subunit 12C	Ppp1r12c		Host
-0.949795	-0.394589	-0.268417	-0.830357	-0.687778	-0.510845	0.138727	0.238822	16	16	16	16	16	16	21.2	21.1	15	18	Q6P5E4;Q9NYU2;G3UYG7;G3UZU8;G3UY73;G3UY35;H7BZG0	Q6P5E4	UDP-glucose:glycoprotein glucosyltransferase 1	Uggt1		Host
2.10089	1.77038	1.50195	1.75024	1.63159	1.57655	0.138283	0.312817	8	8	8	8	8	8	33.8	33.8	10	8	Q9CR62;Q5SX46;Q02978;I3L1P8;Q5SX48	Q9CR62;Q5SX46;Q02978;I3L1P8	Mitochondrial 2-oxoglutarate/malate carrier protein	Slc25a11;SLC25A11		Host
0.318455	0.538919	1.02931	0.252731	0.901403	0.3248	0.135918	0.175486	5	6	5	6	5	6	25.1	25.1	4	4	Q80XR5;P26369;P26368;Q3KQM4;K7ENG2;K7ELP8;A0A140LJK3;A0A140LJ08	Q80XR5;P26369;P26368;Q3KQM4;K7ENG2	Splicing factor U2AF 65 kDa subunit	U2af2;U2AF2		Host
0.138756	0.112541	-0.202873	-0.347444	0.0281582	-0.0393715	0.135694	0.353975	2	2	2	2	2	2	18.5	18.5	2	1	Q9D8L3;Q62186	Q9D8L3;Q62186	Translocon-associated protein subunit delta	Ssr4		Host
3.39741	3.16443	3.49121	3.42162	2.96943	3.2573	0.1349	0.340079	25	25	25	25	25	25	43.9	42.2	27	22	Q9D0E1;B8JK33;B8JK32;P52272;A0A087X0X3;A0A3Q4EH91;M0R019;M0QZM1;M0R0N3;M0R2T0;F6W322;M0QYQ7;M0R2I7;M0QY96;F7C9U3;M0R0Y6;A0A3Q4L2X3;M0QYL3	Q9D0E1;B8JK33;B8JK32;P52272;A0A087X0X3	Heterogeneous nuclear ribonucleoprotein M	Hnrnpm;HNRNPM		Host
3.80479	3.37961	3.79299	4.38971	2.36029	3.82308	0.134771	0.0763976	21	22	21	22	21	22	54.4	54.4	23	29	Q9EP89;P83111;A0A1L1SVF9;H0YNN5	Q9EP89;P83111;A0A1L1SVF9	Serine beta-lactamase-like protein LACTB, mitochondrial	Lactb;LACTB		Host
3.25294	3.18936	3.93401	3.07957	3.34115	3.55801	0.132528	0.183308	23	22	23	22	15	14	42.5	38.4	18	17	P11499;P08238;Q58FF7;E9Q3D6;E9Q0C3;E9PX27;Q14568;D3Z1R1;Q58FF6;Q58FG1	P11499;P08238	Heat shock protein HSP 90-beta	Hsp90ab1;HSP90AB1		Host
3.83712	3.8533	3.75361	3.52667	3.97216	3.55077	0.131474	0.372334	4	4	4	4	4	4	34.7	34.7	4	4	C9JXB8;C9JNW5;Q8BP67;P83731	C9JXB8;C9JNW5;Q8BP67;P83731	60S ribosomal protein L24	RPL24;Rpl24		Host
0.299513	-2.92928	0.0802116	-0.372084	-3.06496	0.493097	0.131463	0.0295966	3	3	3	3	3	3	6.9	6.8	5	1	Q91YX0	Q91YX0	Protein THEMIS2	Themis2		Host
1.05985	1.25413	1.76411	0.879511	1.43668	1.37307	0.129609	0.179857	9	8	9	8	8	7	21.4	18.7	6	6	Q9EQP2;Q9H223;TGGT1_231210-t26_1-p1	Q9EQP2;Q9H223	EH domain-containing protein 4	Ehd4;EHD4		Host
5.67726	5.62214	5.40134	5.5368	5.40181	5.3741	0.129343	0.588445	12	12	12	12	12	12	46.7	46.7	14	18	P14869;F8VU65;P05388;F8VPE8;G3V210;S4R1N1;F8VW21;F8VWS0;F8VQY6;D3YVM5;F8VRK7;Q8NHW5;F8VWV4;F8VS58;F8VZS0	P14869;F8VU65;P05388;F8VPE8;G3V210;S4R1N1;F8VW21;F8VWS0;F8VQY6;D3YVM5;F8VRK7;Q8NHW5;F8VWV4	60S acidic ribosomal protein P0;60S acidic ribosomal protein P0-like	Rplp0;RPLP0;RPLP0P6		Host
1.66636	1.88933	1.68923	1.52499	1.60512	1.7278	0.128997	0.630452	18	17	4	3	0	0	53	53.3	5	4	P68372;P68371	P68372;P68371	Tubulin beta-4B chain	Tubb4b;TUBB4B		Host
-4.96942	-4.09136	-4.13873	-4.62741	-4.37104	-4.58589	0.128273	0.16299	1	1	1	1	1	1	1	1	1	1	K4DI77;Q5ND34	K4DI77;Q5ND34	WD repeat-containing protein 81	Wdr81		Host
2.62923	2.48104	3.2053	2.66303	2.38966	2.87838	0.12817	0.186645	5	5	1	1	1	1	57.6	57.6	5	4	P0CG50;J3QS39;E9Q4P0;F5GXK7;F5H747;Q5PY61;E9QNP0;B4DV12;F5H388;Q5SX22;F5H265;Q96C32;A0A0A6YW67;E9Q9J0;J3QKN0;F5H2Z3;J3QTR3;F5H6Q2;F5GYU3;P62984;P62987;P0CG47;P62983;P62979;P0CG49;P0CG48;E9Q5F6;M0R1M6;A0A2R8Y422;M0R2S1;M0R1V7;F5GZ39;J3QSA3	P0CG50;J3QS39;E9Q4P0;F5GXK7;F5H747;Q5PY61;E9QNP0;B4DV12;F5H388;Q5SX22;F5H265;Q96C32;A0A0A6YW67;E9Q9J0;J3QKN0;F5H2Z3;J3QTR3;F5H6Q2;F5GYU3;P62984;P62987;P0CG47;P62983;P62979;P0CG49;P0CG48;E9Q5F6;M0R1M6;A0A2R8Y422;M0R2S1;M0R1V7	Polyubiquitin-C;Ubiquitin;Ubiquitin-related 1;Ubiquitin-related 2;Ubiquitin-60S ribosomal protein L40;Ubiquitin;60S ribosomal protein L40;Polyubiquitin-B;Ubiquitin;Ubiquitin-40S ribosomal protein S27a;Ubiquitin;40S ribosomal protein S27a;Polyubiquitin-C;Ubiquitin	Ubc;UBB;Kxd1;UBC;Ubb;Gm8797;Uba52;RPS27A;UBA52;Rps27a		Host
2.52032	3.11297	2.55226	3.47229	3.13726	1.19197	0.128008	0.060254	10	9	10	9	10	9	27.4	27.1	9	12	Q9EPK2;O75695	Q9EPK2	Protein XRP2	Rp2		Host
-1.71082	-2.08006	-1.42803	-2.04941	-1.71187	-1.84049	0.127621	0.235742	7	7	7	7	7	7	11.3	11.3	3	4	Q8R307;Q9P253	Q8R307;Q9P253	Vacuolar protein sorting-associated protein 18 homolog	Vps18;VPS18		Host
-1.0767	-0.891964	-0.7518	-1.51265	-0.635063	-0.95179	0.126348	0.175301	1	1	1	1	1	1	0.4	0.3	1	1	F5H212;P15822;H7BYU7;F8VPM9;Q03172	F5H212;P15822;H7BYU7;F8VPM9;Q03172	Zinc finger protein 40	HIVEP1;Hivep1		Host
2.51889	1.9876	2.44941	1.94	2.04259	2.5945	0.126266	0.18304	6	5	6	5	6	5	27.4	22.6	8	4	P62996;P62995;F8WJG3;H7BXF3	P62996;P62995;F8WJG3	Transformer-2 protein homolog beta	Tra2b;TRA2B		Host
-5.50198	-5.74497	-5.74502	-7.11352	-5.02553	-5.2313	0.126129	0.0656551	3	3	3	3	3	3	1.2	1.1	2	2	A0A171EBL2;E9Q555	A0A171EBL2;E9Q555	E3 ubiquitin-protein ligase RNF213	Rnf213		Host
1.28812	1.53454	1.2837	1.41215	1.20945	1.11183	0.12431	0.440002	1	1	1	1	1	1	46.4	46.4	1	1	E5RJC2;E5RIP9;E5RIY0;E5RFT4;Q9CZX7;Q8N4L2	E5RJC2;E5RIP9;E5RIY0;E5RFT4;Q9CZX7;Q8N4L2	Type 2 phosphatidylinositol 4,5-bisphosphate 4-phosphatase	TMEM55A;Tmem55a		Host
3.63118	3.02188	3.85899	3.48044	2.87392	3.78865	0.123015	0.122468	15	15	15	15	9	8	47.5	48.3	15	19	P60842;P60843;J3KT12;J3QS69;J3KTB5;J3QL43;J3KSZ0;J3QR64;J3QLN6;J3QKZ9;J3KS25;J3KTN0;J3KSN7;J3KS93;J3QL52;J3KT04;E7EMV8;J3QQP0;TGGT1_250770-t26_1-p1;D6RJ11;F8WE11;D6RJ60;E9PBH4	P60842;P60843;J3KT12;J3QS69;J3KTB5;J3QL43	Eukaryotic initiation factor 4A-I	EIF4A1;Eif4a1		Host
4.13783	4.46519	4.19651	3.8064	4.32479	4.3096	0.119582	0.237865	7	7	7	7	7	7	36.7	36.7	6	6	Q5JR95;P62242;P62241	Q5JR95;P62242;P62241	40S ribosomal protein S8	RPS8;Rps8		Host
1.06905	0.866156	1.2407	0.895107	1.16619	0.758936	0.118562	0.298183	1	1	1	1	1	1	12.4	12.4	1	0	P10639	P10639	Thioredoxin	Txn		Host
2.18529	3.83009	2.42171	2.35878	2.99388	2.7306	0.117948	0.0760377	5	5	5	5	5	5	25.8	25.8	6	4	P62082;P62081;B5MCP9;A0A2R8Y623	P62082;P62081;B5MCP9;A0A2R8Y623	40S ribosomal protein S7	Rps7;RPS7		Host
-1.10435	-0.446661	-1.29837	-1.57244	-0.968479	-0.661457	0.117665	0.115032	1	1	1	1	1	1	10.3	10.3	2	3	O09043	O09043	Napsin-A	Napsa		Host
1.89131	1.92369	1.85434	1.78292	1.68677	1.84823	0.117137	1.07993	17	16	17	16	17	16	43.5	40.5	15	19	Q8BMK4;Q07065	Q8BMK4	Cytoskeleton-associated protein 4	Ckap4		Host
4.94485	4.86775	4.98344	4.66752	4.90946	4.87294	0.115375	0.628744	15	15	15	15	15	15	45.9	45.9	13	11	P14148;F6XI62;A8MUD9;P18124;C9JIJ5;C9JZ88	P14148;F6XI62;A8MUD9;P18124	60S ribosomal protein L7	Rpl7;RPL7		Host
7.15968	7.62768	8.04115	7.36825	7.5198	7.59552	0.114981	0.164432	131	134	131	134	128	131	75.1	75.9	297	291	Q9JKF1;P46940;A0A0J9YXZ5;H0YLE8;A0A0U1RNG5;A0A0U1RPU3;A0A087X225;A0A0U1RPI2;H0YKA5;Q3UQP1;F2Z2E2;F8VQ29;Q86VI3;A0A087WWP1	Q9JKF1;P46940	Ras GTPase-activating-like protein IQGAP1	Iqgap1;IQGAP1		Host
-5.71511	-5.71082	-5.22319	-5.62825	-5.79812	-5.56337	0.113539	0.253775	1	1	1	1	1	1	0.6	0.6	1	1	G3X973;Q8R4Y4	G3X973;Q8R4Y4	Stabilin-1	Stab1		Host
4.71861	4.89611	5.41261	4.89819	4.88228	4.90732	0.113181	0.210616	101	101	101	101	98	98	54.5	55.7	143	130	Q8C147;Q8NF50;A2A369;E9PDJ4;A2A370;C9J7A3;C9J613;F8WC95;E9PHZ4	Q8C147	Dedicator of cytokinesis protein 8	Dock8		Host
-3.99624	-3.15	-3.30191	-4.41027	-2.82999	-3.54381	0.111974	0.074786	2	1	2	1	2	1	11.2	4.9	2	1	Q9WUK4	Q9WUK4	Replication factor C subunit 2	Rfc2		Host
0.86676	0.816122	0.984814	0.762701	0.72072	0.854929	0.109782	0.794934	11	10	11	10	7	6	52.1	46.8	6	7	P61164;P61163;R4GMT0;A0A494BB86;A0A1B0GVS3;A0A494BAH0	P61164;P61163;R4GMT0;A0A494BB86;A0A1B0GVS3	Alpha-centractin	Actr1a;ACTR1A		Host
-4.42976	-4.0361	-3.32537	-3.7675	-3.94714	-4.40545	0.109619	0.105413	145	147	2	2	0	0	68.5	68.6	0	0	A3KGU7;A3KGU9	A3KGU7;A3KGU9		Sptan1		Host
0.225491	1.21179	1.91133	0.836712	0.974859	1.20823	0.109603	0.0770156	15	16	15	16	15	16	22.9	24.7	9	10	A0A2I3BPY7;Q9EP71;Q9P0K7;D6RB27;D6R9G4;D6RBY4;D6REL2;D6R9G6;D6RF74;D6RE17	A0A2I3BPY7;Q9EP71	Ankycorbin	Rai14		Host
0.0843449	-0.150311	0.310545	0.650509	-0.238163	-0.495407	0.109214	0.105938	2	2	2	2	2	2	4.6	4.6	2	1	Q9NR56;A0A0A6YVV8;G3X9Q0;Q9JKP5;C9JP00;A0A0A0MQX8;A0A0A6YWB0;A0A0A6YXP3;A0A0A6YXE3;S4R267;A0A2K6EDM5;Q86VM6;C9J4T8;B1AKI6;O95205;A0A0A6YXL7;Q8R003;Q9NUK0;Q8C181;Q5VZF2;H7C4T5	Q9NR56;A0A0A6YVV8;G3X9Q0;Q9JKP5;C9JP00;A0A0A0MQX8;A0A0A6YWB0;A0A0A6YXP3;A0A0A6YXE3;S4R267;A0A2K6EDM5;Q86VM6;C9J4T8;B1AKI6;O95205;A0A0A6YXL7;Q8R003;Q9NUK0;Q8C181;Q5VZF2;H7C4T5	Muscleblind-like protein 1;Muscleblind-like protein 3;Muscleblind-like protein 2	MBNL1;Mbnl1;Mbnl3;MBNL3;MBLL;Mbnl2;MBNL2		Host
-1.58166	-1.13366	-1.89281	-1.69288	-1.70007	-1.54014	0.108315	0.182202	4	6	4	6	4	6	5.1	8.8	4	6	E9Q3Y7;E9Q5L4;A0A5F8MPP1;Q5PR69;F5H1N7;Q6ZU35	E9Q3Y7;E9Q5L4;A0A5F8MPP1;Q5PR69	Uncharacterized protein KIAA1211	C530008M17Rik;Kiaa1211		Host
2.48205	3.32568	2.69375	2.41206	2.74617	3.01915	0.108035	0.128616	15	16	14	15	13	12	27.5	30.9	18	10	Q8BTS0;Q61656;J3KTA4;P17844;S4R1I6;J3QSF1;J3KRZ1;B1ARB9;J3QRQ7;B1ARC0;J3KRX8;J3KTQ4;S4R1E3;X6RLV5;J3QR02;A0A0U1RQJ0	Q8BTS0;Q61656;J3KTA4;P17844;S4R1I6	Probable ATP-dependent RNA helicase DDX5	Ddx5;DDX5		Host
-0.0566044	0.88797	0.911919	0.675133	-0.0581951	0.806091	0.106752	0.0911622	17	15	17	15	16	12	29.1	22.6	17	11	H3BJU7;H3BJ45;H3BJ40;H3BKH9;H3BJX8;Q60875;H3BL15;H3BLF9;H3BJ59;H3BLJ1;H3BIX8;V9GYF5;V9GYG5;V9GZ14;V9GYF0;Q5VY93	H3BJU7;H3BJ45;H3BJ40;H3BKH9;H3BJX8;Q60875	Rho guanine nucleotide exchange factor 2	Arhgef2		Host
1.72186	2.51373	2.70744	2.16569	2.10139	2.35595	0.106666	0.125582	15	17	15	17	15	17	33.4	39.1	17	21	E9QMK9;Q8BH86;F7CUW7;H0YB11;H0YB62;H0YB09;Q7Z3D6	E9QMK9;Q8BH86	UPF0317 protein C14orf159 homolog, mitochondrial	9030617O03Rik		Host
5.67697	5.85364	6.22968	5.76331	5.89465	5.78559	0.105581	0.248951	21	21	21	21	1	1	57.7	64.6	25	31	P68373;F5H5D3;Q9BQE3;A0A1W2PQM2;A0A2R8VHF3;C9J2C0;Q9NY65;Q9JJZ2	P68373;F5H5D3;Q9BQE3;A0A1W2PQM2	Tubulin alpha-1C chain	Tuba1c;TUBA1C		Host
3.78568	3.85639	4.63604	3.95016	3.83038	4.18344	0.104708	0.132184	110	111	110	111	109	110	55.3	57	150	155	Q62261;A0A0A0MQG2;Q01082;A0A087WUZ3;F8W6C1;Q68FG2;O15020;A4QPE4;P11277;E9Q397;Q3UGX2;A0A494BBH5;P15508;TGGT1_259172-t26_1-p1	Q62261;A0A0A0MQG2;Q01082;A0A087WUZ3	Spectrin beta chain, non-erythrocytic 1	Sptbn1;SPTBN1		Host
-4.32497	-4.79134	-4.42003	-4.68772	-4.63761	-4.52233	0.103772	0.277088	1	1	1	1	1	1	2	2	1	1	A0A494B9G7;G5E8Y6;A0A494BA91;E9QP49;Q8N3D4;Q99MS7	A0A494B9G7;G5E8Y6;A0A494BA91;E9QP49;Q8N3D4;Q99MS7	EH domain-binding protein 1-like protein 1	Ehbp1l1;EHBP1L1		Host
0.199009	0.311878	-0.178026	0.276503	0.153379	-0.408001	0.10366	0.150038	9	9	9	9	9	9	21.1	21.1	12	10	E9QL31;A0A0R4J104;P98078;E9PX84;Q3TRE6;F6TQN9;Q9DCE6;E0CXT5;P98082;D6REB1;D6RIA5;E0CZ53;D6RFF7	E9QL31;A0A0R4J104;P98078;E9PX84;Q3TRE6;F6TQN9	Disabled homolog 2	Dab2		Host
4.12487	4.05494	4.7699	4.21981	4.17291	4.24727	0.103239	0.170732	145	147	145	147	2	2	69.1	69.2	193	198	A3KGU5;E9Q447;A0A0D9SF54;A0A0D9SGF6;A3KGU4;A0A0D9SFF6;A0A5F9ZHC3;A0A5F8MQC3;A0A1B0GTB7;A0A1B0GUH3;A0A0D9SFH4;A0A1B0GV13	A3KGU5;E9Q447;A0A0D9SF54;A0A0D9SGF6		Sptan1;SPTAN1		Host
-0.265379	-0.516249	0.454695	-0.385389	0.0835457	-0.331827	0.102246	0.113596	7	6	7	6	7	6	18.3	15	6	5	P80318;E9Q133;Q3U0I3;P49368;B4DUR8;Q5SZX6;F6Q609;Q5SZX9;E9PRC8;F6ZVG8;E9PM09;Q5SZW8	P80318;E9Q133;Q3U0I3;P49368;B4DUR8	T-complex protein 1 subunit gamma	Cct3;CCT3		Host
0.463152	1.32029	1.48668	1.00404	1.28964	0.672136	0.101438	0.100055	10	10	10	10	10	10	33.7	33.7	16	9	S4R293;F8WH69;Q09014;P14598;A6NI72;H7C1S1;C9J155;A8MVU1	S4R293;F8WH69;Q09014	Neutrophil cytosol factor 1	Ncf1		Host
4.70147	4.62066	4.8114	4.60141	4.79864	4.43491	0.0995267	0.347562	17	18	17	18	4	5	52.4	63.1	24	23	Q7TMM9;Q13885;Q9CWF2;Q9BVA1;K7ES63	Q7TMM9;Q13885;Q9CWF2;Q9BVA1	Tubulin beta-2A chain;Tubulin beta-2B chain	Tubb2a;TUBB2A;Tubb2b;TUBB2B		Host
2.39917	2.32931	2.68741	2.23783	2.18154	2.70182	0.098231	0.189928	5	4	4	3	1	1	16.3	13.4	6	5	P70333;P55795	P70333;P55795	Heterogeneous nuclear ribonucleoprotein H2	Hnrnph2;HNRNPH2		Host
4.50009	5.18456	4.8753	4.84346	4.98336	4.43941	0.0979087	0.141452	76	81	76	81	60	63	57.3	61.1	119	142	Q5SXR6;Q68FD5;A0A087WVQ6;Q00610;J3KS13;K7EJJ5;F6Z1R4;J3KRF5;J3KSQ2;J3QL20;F5H5N6;A0A087WV74;A0A087WXH4	Q5SXR6;Q68FD5;A0A087WVQ6;Q00610	Clathrin heavy chain;Clathrin heavy chain 1	Cltc;CLTC		Host
0.453859	0.775248	1.39303	0.484327	1.09779	0.757467	0.0941868	0.103414	10	8	10	8	10	8	9.5	7.6	7	11	O54824;Q14005;H0YLH9	O54824	Pro-interleukin-16;Interleukin-16	Il16		Host
0.538898	-0.0500431	0.536253	0.826635	-0.503611	0.420496	0.0938625	0.0750088	2	2	2	2	2	2	7	7	1	1	Q91V04;G3XAN4;Q15629	Q91V04;G3XAN4;Q15629	Translocating chain-associated membrane protein 1	Tram1;TRAM1		Host
5.63627	5.72037	6.38639	5.74357	5.68138	6.04777	0.0901063	0.125497	23	23	22	21	22	21	55.8	51.9	34	37	Q9WUM3;Q9BR76;A0A494B9Y4;A0A087WW53;F5H390;D3YUG6;A0A494BAI1;F5H0D2;A9Z1Z3	Q9WUM3;Q9BR76	Coronin-1B	Coro1b;CORO1B		Host
-0.00977135	-1.07311	0.746302	0.426687	-0.180122	-0.847914	0.0882562	0.0469545	5	5	2	2	2	2	22.4	22.4	2	3	O75431;C9JNK6;C9JAZ1	O75431;C9JNK6;C9JAZ1	Metaxin-2	MTX2		Host
-4.04031	-3.58602	-3.75885	-4.03428	-4.18266	-3.42935	0.0870374	0.119373	2	1	2	1	2	1	5	2.7	3	1	Q3TZZ7;A0A1Y7VM39	Q3TZZ7;A0A1Y7VM39	Extended synaptotagmin-2	Esyt2		Host
-1.65481	-1.14841	0.285412	-1.27362	-0.548725	-0.953011	0.0858498	0.0476028	11	9	11	9	11	9	14.2	9	4	8	Q8VDJ3;A0A087WP83;Q00341;A0A024R4E5;H0Y394;H7C0A4;C9JIZ1;A0A087WQY9;C9J5E5;A0A087WS92;A0A087WPC5;C9JK79;C9JHS7;C9JHZ8;C9JES8;C9JZI8;C9JT62;H7BZC3;H7C2D1;C9J739;C9JHN6;C9JEJ8;C9JBS3;C9JQ82;C9JMQ6;A0A087WPH2;C9JHS9	Q8VDJ3;A0A087WP83;Q00341;A0A024R4E5;H0Y394	Vigilin	Hdlbp;HDLBP		Host
-1.06499	-0.0696278	-0.704227	-0.833063	-0.313047	-0.949888	0.0857169	0.0867634	1	1	1	1	1	1	25.8	25.8	1	1	A0A0G2JFE1;A0A0G2JEE6;A0A0G2JE46;A0A0G2JFF9;A0A0G2JDP0;O35387	A0A0G2JFE1;A0A0G2JEE6;A0A0G2JE46;A0A0G2JFF9;A0A0G2JDP0;O35387	HCLS1-associated protein X-1	Hax1		Host
3.89823	4.05241	4.346	4.00309	3.94535	4.092	0.0854009	0.244324	7	8	7	8	7	8	38.2	38.2	8	12	P62754;P62753;A2A3R5;A2A3R7	P62754;P62753;A2A3R5	40S ribosomal protein S6	Rps6;RPS6		Host
-3.98899	-3.85815	-2.57004	-3.68483	-3.76809	-3.21919	0.0849762	0.0609138	3	3	3	3	3	3	3.9	3.9	4	2	A0A087WUT6;Q05D44;O60841	A0A087WUT6;Q05D44;O60841	Eukaryotic translation initiation factor 5B	EIF5B;Eif5b		Host
-4.73522	-4.39326	-3.75244	-4.63286	-4.04717	-4.4465	0.081871	0.0864962	1	1	1	1	1	1	1.8	1.8	2	1	Q80ZX0	Q80ZX0		Sec24b		Host
2.37559	2.04804	3.06604	2.63463	2.28968	2.32264	0.0809034	0.0901257	8	9	2	2	0	0	44.6	58.2	3	3	A6PWS5	A6PWS5		Gsn		Host
4.64005	4.71397	4.89633	4.24506	4.7755	4.99217	0.079202	0.123401	46	43	46	43	3	2	61.8	59.1	58	59	E9Q0Y4;Q3V403;A0A494BAM3;E9PIB3	E9Q0Y4;Q3V403		Sipa1		Host
5.17908	4.73244	5.14864	5.10675	4.9469	4.76937	0.0790501	0.171955	13	13	13	13	13	13	41.4	41.4	14	11	P62424;P12970;Q5T8U3;Q5T8U2;V9GX35	P62424;P12970;Q5T8U3	60S ribosomal protein L7a	RPL7A;Rpl7a		Host
-2.58308	-0.844057	-2.01781	-0.636667	-2.21731	-2.82741	0.0788123	0.0320346	2	3	2	3	2	3	7.3	10.6	0	3	Q9DCL9;D3Z6P1;D6RCU8;D6RF62;P22234	Q9DCL9	Multifunctional protein ADE2;Phosphoribosylaminoimidazole-succinocarboxamide synthase;Phosphoribosylaminoimidazole carboxylase	Paics		Host
4.40784	4.19836	4.45392	4.19208	4.40203	4.23159	0.0781371	0.314286	6	8	6	8	6	8	38.1	43.5	4	5	A0A1D5RLW5;A0A1D5RM85;P62717;A0A1D5RME4;M0R3D6;M0R1A7;M0R117;Q02543;M0R0P7;A0A1D5RM79;A0A1D5RMC7	A0A1D5RLW5;A0A1D5RM85;P62717;A0A1D5RME4;M0R3D6;M0R1A7;M0R117;Q02543;M0R0P7	60S ribosomal protein L18a	Rpl18a;RPL18A		Host
-5.40057	-4.59769	-4.94938	-4.97453	-5.13721	-5.0635	0.0758705	0.116357	2	2	2	2	2	2	3	3	1	1	A0A2R8VHH1;Q99P88	A0A2R8VHH1;Q99P88	Nuclear pore complex protein Nup155	Nup155		Host
-0.234907	-0.000221252	-0.215216	-0.224716	-0.121912	-0.327864	0.0747159	0.319526	3	3	3	3	3	3	13.1	13.1	3	2	Q61171;D3Z4A4	Q61171;D3Z4A4	Peroxiredoxin-2	Prdx2		Host
0.370563	-0.847931	-0.642336	-0.439348	0.0155487	-0.91209	0.0720622	0.0537278	3	4	3	4	2	3	15.2	17.9	2	6	Q80VD1;Q52LJ0	Q80VD1	Protein FAM98B	Fam98b		Host
3.6939	3.99121	4.5495	3.88053	4.02144	4.11947	0.0710557	0.0978282	41	40	41	40	41	40	42.9	45.6	52	53	Q9DBR7;O14974;A0A1W2P750;F8VZN8;H0YIS4;A0A3B3ISH4;H0YHI8;A0A0U1RQZ1;H0YIS3;H0YIM2;H0YHL8;F8VW28;Q8BG95;E1CKY7;A0A571BGD8;O60237;A6H644	Q9DBR7;O14974;A0A1W2P750	Protein phosphatase 1 regulatory subunit 12A	Ppp1r12a;PPP1R12A		Host
1.44514	2.36794	2.64222	2.43752	1.63673	2.1708	0.070083	0.0560318	5	6	5	6	1	1	36.6	40.1	3	4	Q5SW88;P62821;P62820;Q5SW87;E7END7;Q5SW86	Q5SW88;P62821;P62820;Q5SW87;E7END7;Q5SW86	Ras-related protein Rab-1A	Rab1;Rab1A;RAB1A		Host
1.91496	1.91174	2.29046	1.92267	1.81913	2.16559	0.0699215	0.161894	16	15	16	15	16	15	31.3	31.3	13	13	P29341;E7EQV3;P11940;A0A087WTT1;E7ERJ7;Q9D4E6;H0YAR2;Q9H361;Q62029;H0YAP2;B1ANR0;Q13310;E5RGH3;H0YB86;Q6PHQ9;E5RJB9;Q91YZ8;A3KFU5;H0YBN4;A3KFU8;H0YAS7;H0Y5F5;H0YAS6;E5RH24;B1ANR1;H0YB75;A0A2I3BR37;F6ZAX1;A0A6Q8JFT6;V9GXG3;H0YEQ8;Q4VXU2;A0A6I8PLA1;H0YEU6;A0A6Q8JFV4;H0YC10;A2A5N3;Q8C7D3;H0YER0;H0Y6X6;Q96DU9;A0A6I8PS38;E5RHG7	P29341;E7EQV3;P11940;A0A087WTT1;E7ERJ7;Q9D4E6;H0YAR2	Polyadenylate-binding protein 1;Polyadenylate-binding protein	Pabpc1;PABPC1;Pabpc6		Host
0.867624	0.323586	0.808592	0.385647	0.55238	0.852655	0.0697066	0.11512	1	1	1	1	1	1	2.7	2.7	1	1	A0A0R4J1C8;P31996	A0A0R4J1C8;P31996	Macrosialin	Cd68		Host
-1.12275	-1.172	-0.316217	-1.08855	-1.31063	-0.419457	0.0692215	0.0623508	3	2	3	2	3	2	13.9	6.4	0	1	A0A1B0GS58;Q9CQM9;A0A1B0GT04;O76003;A0A1B0GSD3	A0A1B0GS58;Q9CQM9;A0A1B0GT04	Glutaredoxin-3	Glrx3		Host
-4.65325	-4.18835	-3.52835	-4.65388	-3.87044	-4.05312	0.069166	0.0594323	3	2	3	2	3	2	5.1	3.9	1	1	Q7TSI3;A0A0U1RNI2;A0A0U1RPT0;A0A0U1RQ86	Q7TSI3;A0A0U1RNI2	Serine/threonine-protein phosphatase 6 regulatory subunit 1	Ppp6r1		Host
1.46897	0.486673	1.6266	0.88221	1.01968	1.47702	0.0677757	0.0587469	14	12	14	12	14	12	38.6	34.3	11	10	P27773;P30101;H7BZJ3;F6Q404	P27773	Protein disulfide-isomerase A3	Pdia3		Host
2.68355	2.52376	2.91799	2.77063	2.37125	2.78082	0.067529	0.141424	10	10	10	10	10	10	38.2	38.2	8	10	Q3UMP4;Q9CY58;A0A0N4SV32;Q8NC51;A0A0N4SWH2;A0A0N4SUQ1;A0A0N4SUN8;A0A0N4SV40;A0A0N4SVK5	Q3UMP4;Q9CY58;A0A0N4SV32;Q8NC51;A0A0N4SWH2;A0A0N4SUQ1;A0A0N4SUN8	Plasminogen activator inhibitor 1 RNA-binding protein	Serbp1;SERBP1		Host
-0.330614	-0.180178	0.222326	-0.652407	0.51177	-0.346937	0.0663694	0.0596325	6	7	2	2	0	0	45.3	48.8	1	2	Q9H0U4;E9PLD0;Q92928	Q9H0U4;E9PLD0	Ras-related protein Rab-1B	RAB1B		Host
2.1806	2.14256	2.67692	2.22093	2.19249	2.38823	0.0661449	0.133385	35	33	35	33	35	33	39.3	27.5	39	31	A2AVJ7;Q99PL5;Q9P2E9;F8W7S5;A0A087WVV2;A0A087WU26;A2A2S5;H0YDJ4;H9KV85;E9PN67;C9J066;Q8N4C6	A2AVJ7;Q99PL5	Ribosome-binding protein 1	Rrbp1		Host
-0.620804	-0.440872	-0.221525	-0.539204	-0.469044	-0.472691	0.0659122	0.218034	7	7	7	7	7	7	11.6	11.3	7	2	Q61768;P33176;E9QAK5;P28738;O60282;A0A0G2JMZ6;J3KNA1;A0A6Q8PEZ8;A0A6Q8PGJ3;P33175;Q12840;A0A6Q8PGT2;A0A6Q8PGN1	Q61768;P33176;E9QAK5	Kinesin-1 heavy chain;Kinesin-like protein	Kif5b;KIF5B		Host
-1.22992	-2.10542	-0.587412	-1.55659	-1.46505	-1.09882	0.0659033	0.0489644	6	5	6	5	6	5	11.2	9.9	6	6	Q78PY7;Q7KZF4;Q3TJ56;H7C597	Q78PY7;Q7KZF4;Q3TJ56	Staphylococcal nuclease domain-containing protein 1	Snd1;SND1		Host
-1.92934	-1.7951	-2.00567	-2.25508	-1.79645	-1.87435	0.0652568	0.158372	3	2	3	2	3	2	7.5	3.4	4	2	A0A5F8MPP7;A2AAY5;G3V144;A0A1B0GUF2;A1X283;H0YAU1;H0Y507;O89032;Q5TCZ1	A0A5F8MPP7;A2AAY5	SH3 and PX domain-containing protein 2B	Sh3pxd2b		Host
7.61505	7.44639	7.09665	7.63084	7.48137	6.85258	0.0644315	0.0803265	19	21	19	21	18	20	56.8	61.6	39	39	Q9JHJ0;A0A1L1SQ12;A0A1L1SR42;Q9NYL9;H0YKU1;H0YNJ8;A0A1L1SU70;Q9JKK7	Q9JHJ0	Tropomodulin-3	Tmod3		Host
0.331759	0.203222	0.156706	0.0548878	0.0945072	0.356117	0.0620581	0.22444	1	1	1	1	1	1	7.4	7.4	2	2	Q99KU0	Q99KU0	Vacuole membrane protein 1	Vmp1		Host
7.05177	6.49869	7.13546	6.86859	6.89441	6.73839	0.0615145	0.108119	20	20	20	20	2	2	74.2	74.2	59	45	P19973	P19973	Lymphocyte-specific protein 1	Lsp1		Host
4.0762	3.63439	3.6683	3.18084	4.07071	3.9472	0.0600408	0.0670326	10	7	10	7	10	7	39.7	26.3	8	4	Q6ZWN5;P46781;F7CJS8;D3YWH9;Q9CXW7;B5MCT8;C9JM19;F2Z3C0;D3Z673;A8MXK4;D3YUV6	Q6ZWN5;P46781;F7CJS8;D3YWH9;Q9CXW7;B5MCT8;C9JM19	40S ribosomal protein S9	Rps9;RPS9		Host
0.546354	-0.137001	0.92996	0.393534	0.900675	-0.134964	0.060023	0.0475726	5	6	5	6	5	6	18.5	23.1	4	5	F8WJB9;P70429;E9PVP4;A0A1Y7VJA2;Q9UI08;H0YJN0;H0YJL6;G3V3G2;G3V535;G3V314;A0A087WYI2;G3V2K5;G3V5F7	F8WJB9;P70429;E9PVP4;A0A1Y7VJA2;Q9UI08	Ena/VASP-like protein	Evl;EVL		Host
-0.029438	1.09841	0.659655	0.32337	0.867306	0.359324	0.0595442	0.0551841	12	13	12	13	12	13	37.9	40	10	12	P63038;P10809;E7ESH4;E7EXB4;D3Z2F2;C9J0S9;C9JL19;C9JCQ4;D3Z7J9;C9JL25	P63038;P10809	60 kDa heat shock protein, mitochondrial	Hspd1;HSPD1		Host
3.50605	3.73576	3.99702	3.57956	3.43923	4.04704	0.0576655	0.0882961	11	9	11	9	9	7	40.5	36.6	11	10	Q9Z2X1;P52597;J3QM80;J3QMT0;J3QP45;A0A1B0GW42	Q9Z2X1;P52597;J3QM80;J3QMT0	Heterogeneous nuclear ribonucleoprotein F;Heterogeneous nuclear ribonucleoprotein F, N-terminally processed	Hnrnpf;HNRNPF		Host
-0.0462074	0.0160465	-0.00946617	0.198978	-0.00382805	-0.407494	0.057572	0.116885	10	11	1	1	1	1	27.1	29	1	2	A0A140LHQ8;A0A1L1SUR7;H0YCY1;H0YEF7;H0YEH1;H0YE97;H0YEY8;H0YD48	A0A140LHQ8;A0A1L1SUR7				Host
1.32121	1.79597	1.80158	1.37708	1.24223	2.12687	0.0575275	0.0628838	6	4	6	4	6	4	29	17.5	7	4	P47962;A0A2R8Y6J3;P46777;D3YYV8;Q5T7N0;A0A2R8Y4A2	P47962;A0A2R8Y6J3;P46777;D3YYV8	60S ribosomal protein L5	Rpl5;RPL5		Host
-4.89045	-4.52936	-4.38855	-4.88755	-4.43107	-4.66017	0.0568118	0.102533	2	1	2	1	2	1	8.3	2.9	2	0	A0A2U3TZ67;E9PUD2;O00429;Q8K1M6	A0A2U3TZ67;E9PUD2;O00429;Q8K1M6	Dynamin-1-like protein	Dnm1l;DNM1L		Host
3.92763	3.79342	3.82296	3.76756	3.63184	3.97584	0.0562534	0.200673	13	13	13	13	8	9	48.3	45.2	12	10	P62702;P62701;V9GWY0;C9JEH7;P22090	P62702;P62701	40S ribosomal protein S4, X isoform	Rps4x;RPS4X		Host
0.492975	0.856573	1.22501	0.738253	0.876919	0.792585	0.0555992	0.0921465	6	7	6	7	6	7	15.3	18.2	7	5	Q5JC28;H3BK65;P42567;F6W2Q5;A0A0R4J0A0;H3BJB8;H3BLE4;B1AUU8;P42566	Q5JC28;H3BK65;P42567;F6W2Q5;A0A0R4J0A0	Epidermal growth factor receptor substrate 15	Eps15		Host
4.81564	4.33699	4.65774	4.47238	4.65956	4.51273	0.0552355	0.134019	8	7	8	7	8	7	39.3	36.6	11	9	P62918;P62917;E9PKZ0;E9PKU4;G3V1A1;E9PP36	P62918;P62917;E9PKZ0;E9PKU4;G3V1A1;E9PP36	60S ribosomal protein L8	Rpl8;RPL8		Host
4.6798	4.69408	5.42198	4.54778	4.82355	5.25937	0.0550512	0.0594306	23	21	23	21	22	20	56.3	43.9	25	24	P27659;P39023;G5E9G0;B5MCW2;H7C422;A0A2R8VHN4;H7C3M2;A0A087WQK0;A0A087WNS0;F8WCR1;Q9CQ09;E9PWZ3;Q92901	P27659;P39023;G5E9G0;B5MCW2	60S ribosomal protein L3	Rpl3;RPL3		Host
8.53102	8.62838	8.8938	8.48675	8.58957	8.81387	0.0543397	0.138348	92	92	92	92	29	29	71.5	68.5	203	199	Q9WTI7	Q9WTI7	Unconventional myosin-Ic	Myo1c		Host
1.96343	1.9104	2.2341	2.06454	1.95358	1.92735	0.0541515	0.190777	8	9	8	9	8	9	33.1	35.8	7	8	A0A494BBD8;P10107;P04083;Q5T3N0;Q5T3N1	A0A494BBD8;P10107	Annexin A1	Anxa1		Host
-0.061182	0.119984	-0.349569	-0.146685	-0.33733	0.0331058	0.0533803	0.111375	6	5	1	1	1	1	18	16.2	1	1	Q9Y6N5;H3BMS6;H3BNX3	Q9Y6N5;H3BMS6;H3BNX3	Sulfide:quinone oxidoreductase, mitochondrial	SQRDL		Host
2.28279	2.17303	1.87653	1.98119	2.17353	2.01849	0.0530485	0.146213	19	19	5	5	4	4	63	63	5	7	P62141;P62140;E7ETD8;C9JP48;C9J9S3;A0A0J9YUU8;A0A0J9YUG2	P62141;P62140;E7ETD8	Serine/threonine-protein phosphatase PP1-beta catalytic subunit;Serine/threonine-protein phosphatase	Ppp1cb;PPP1CB		Host
5.60448	5.06259	5.94232	5.58742	5.29298	5.57077	0.0527395	0.0672951	46	42	46	42	44	40	57.8	56.5	69	61	Q6R891;Q96SB3;A2AV96;Q9D5U8	Q6R891;Q96SB3	Neurabin-2	Ppp1r9b;PPP1R9B		Host
5.55483	5.4294	5.64321	5.39937	5.41086	5.66262	0.051527	0.185628	65	65	2	2	2	2	51.5	48.4	3	4	F5H6E2;O00159;I3L501;Q5ND45	F5H6E2;O00159	Unconventional myosin-Ic	MYO1C		Host
5.28974	5.28776	5.14083	5.32151	5.27934	4.9675	0.049991	0.152994	40	41	40	41	2	2	86	86.1	60	53	H3BLL3;O75427;H7C5D9;A0A087X197;H3BK42;H3BLB4;H3BJU9;H3BL36	H3BLL3		Lrch4		Host
0.0102081	0.298775	0.781618	0.160778	0.218329	0.566677	0.0482725	0.0650755	5	7	4	6	4	6	9.2	14.8	1	3	Q8C605;Q9WUA3;Q01813;D3YUA3;Q5VSR5;V9GYV7;V9GY25;F6YL81;B1APP6	Q8C605;Q9WUA3;Q01813	ATP-dependent 6-phosphofructokinase;ATP-dependent 6-phosphofructokinase, platelet type	Pfkp;PFKP		Host
-2.34655	-2.07388	-2.64913	-1.95596	-2.24467	-3.01223	0.0477695	0.0458443	3	3	3	3	3	3	6.6	6.6	3	1	D3Z0V2;A0A0R4J0X8;Q9ES28;B1ALK7;A0A2R8YG42;A2AFJ8;E9PDQ5;F6WMJ3;Q8K4I3;Q15052;Q14155	D3Z0V2;A0A0R4J0X8;Q9ES28;B1ALK7;A0A2R8YG42	Rho guanine nucleotide exchange factor 7	Arhgef7;ARHGEF7		Host
1.84313	2.23503	2.60875	2.55706	2.07822	1.91035	0.0470924	0.0552818	11	20	11	20	3	10	28.9	47.8	16	23	Q61033	Q61033	Lamina-associated polypeptide 2, isoforms alpha/zeta	Tmpo		Host
-4.97718	-4.03719	-3.9095	-3.43988	-4.35724	-5.26412	0.0457857	0.024513	2	3	2	3	2	3	14.1	26.1	1	3	D6RDI2;J3KPP4;Q5SUF2;O95232;D6RHH0;F8WGA8;U3KQT3;E7EN55;C9JL41	D6RDI2;J3KPP4;Q5SUF2;O95232	Luc7-like protein 3	LUC7L3;Luc7l3		Host
7.04224	6.72649	7.13629	6.84597	6.83067	7.09221	0.0453904	0.109314	69	68	69	68	66	65	70.1	66.7	158	146	Q5SUA5;A0A3B3IU30;B0I1T2;F8WEW9;A8Y5I5	Q5SUA5	Unconventional myosin-Ig	Myo1g		Host
-0.357983	0.102591	0.989614	0.0181122	0.319634	0.261488	0.0449963	0.0375782	93	96	92	95	13	13	21.1	20.4	81	94	B1ARU4;E9PVY8;E9QA63;Q9QXZ0;A0A571BGC6;A0A571BF93;A0A0A0MQA6;E9QNP1;F6SHS0;A0A5F8MP99;F6YKN8;F6RL59	B1ARU4;E9PVY8;E9QA63;Q9QXZ0;A0A571BGC6;A0A571BF93;A0A0A0MQA6;E9QNP1	Microtubule-actin cross-linking factor 1	Macf1		Host
8.33397	8.60926	9.07154	8.60493	8.63484	8.64094	0.0446892	0.0727175	495	500	495	500	112	113	81.6	81.7	981	997	Q9QXS1;E9Q3W4;A0A0R4J218;A0A0R4J223;E9PW24	Q9QXS1;E9Q3W4	Plectin	Plec		Host
-1.53541	-1.50642	-1.50465	-1.70652	-1.0889	-1.88179	0.0435797	0.0629265	6	7	6	7	6	7	9.2	11.2	5	6	Q8C4S8;Q9ULE3;H7C5K8;D3Z1C6;F8WAT8	Q8C4S8	DENN domain-containing protein 2A	Dennd2a		Host
0.413279	-1.0216	0.683229	0.321032	0.7834	-1.16013	0.0435352	0.0183283	3	3	3	3	3	3	34.1	34.1	3	2	Q6ZWZ6;F7AEH4;P25398;A0A1W2P7A1;P63323	Q6ZWZ6;F7AEH4;P25398;A0A1W2P7A1;P63323	40S ribosomal protein S12	Rps12;RPS12		Host
-1.84781	-3.66423	-2.43018	-2.27825	-3.60394	-2.1899	0.0432943	0.0204852	1	2	1	2	1	2	2.4	5.4	0	1	Q9D554;Q12874	Q9D554;Q12874	Splicing factor 3A subunit 3	Sf3a3;SF3A3		Host
0.148212	0.434427	0.980923	0.229809	0.634657	0.571894	0.042401	0.0531405	5	4	5	4	5	4	21	18.6	5	5	Q9DBC7;P10644;K7EM13;K7EPB2;K7EKR1;H7BYW5;D3Z0V6;C9JSK5;P31321;P12849	Q9DBC7;P10644;K7EM13;K7EPB2	cAMP-dependent protein kinase type I-alpha regulatory subunit;cAMP-dependent protein kinase type I-alpha regulatory subunit, N-terminally processed	Prkar1a;PRKAR1A		Host
-1.16985	-0.409706	-0.663326	-0.963163	-0.682602	-0.723257	0.0420475	0.0607683	21	19	16	15	16	15	10.5	10.1	15	11	P11881;Q14643;A0A3F2YNW8;A0A3B3IU04;A0A3B3ITU8;A0A3B3ITQ1;A0A3B3IU05;A0A3B3IU13;A0A3B3IRP0;B7ZMI3;A0A3B3ITM6;A0A3B3IS59;A0A3B3IRZ9;A0A3B3ITM1;A0A0N4SWH7;A0A3B3ISE3;A0A0N4SWI0;A0A3B3ITQ4;A0A3B3ISR4;A0A0N4SVN2;A0A0N4SW22	P11881;Q14643;A0A3F2YNW8;A0A3B3IU04;A0A3B3ITU8;A0A3B3ITQ1;A0A3B3IU05;A0A3B3IU13;A0A3B3IRP0	Inositol 1,4,5-trisphosphate receptor type 1	Itpr1;ITPR1		Host
0.509203	1.65742	1.55288	2.23195	1.49466	-0.131716	0.0415363	0.0174936	7	12	7	12	5	9	34.1	48.2	6	13	Q8BFZ9;E5RHW4;O94905;A0A1B0GSD8;A0A1B0GQZ0;E5RJ09;A0A1B0GT70;A0A1B0GT43;A0A1B0GRQ1;A0A1B0GRG7	Q8BFZ9;E5RHW4;O94905;A0A1B0GSD8;A0A1B0GQZ0	Erlin-2	Erlin2;ERLIN2		Host
-0.902483	0.0238953	-0.87269	-0.212242	-0.172445	-1.48933	0.0409139	0.0259386	7	11	7	11	5	8	13.4	19.4	3	12	Q8VD75;A0A0J9YUA3;A0A1D5RMM7;A0A0J9YV08;C9JMG5;A0A0G2JFU3;A0A0J9YUX9;Q9JKY5;O75146	Q8VD75;A0A0J9YUA3	Huntingtin-interacting protein 1	Hip1		Host
-1.85289	-1.59098	-0.785946	-1.749	-1.24005	-1.36074	0.039992	0.0381358	2	3	2	3	2	3	2.9	4.4	2	3	A0A1D5RLY6;Q8C052	A0A1D5RLY6;Q8C052	Microtubule-associated protein 1S;MAP1S heavy chain;MAP1S light chain	Map1s		Host
4.17668	1.63431	1.84512	2.304	2.93879	2.29604	0.0390924	0.0153857	4	3	4	3	4	3	23.3	20.3	6	2	P00405	P00405	Cytochrome c oxidase subunit 2	Mtco2		Host
2.05991	1.02099	1.46729	1.7581	1.19724	1.47692	0.0386448	0.038388	10	9	10	9	10	9	31.1	28.9	17	10	Q9DB77;A0A140LI98;H3BSJ9;H3BRG4;P22695;H3BP04	Q9DB77	Cytochrome b-c1 complex subunit 2, mitochondrial	Uqcrc2		Host
5.73637	5.7017	6.00313	5.59789	5.87528	5.8543	0.0379098	0.104683	31	28	31	28	31	28	61.6	58.1	48	47	Q8BQ30;A0A087WRI9;Q6NYC8;A0A0G2JHC2;A0A0G2JKF1	Q8BQ30	Phostensin	Ppp1r18		Host
2.41768	2.58629	2.99873	2.47642	2.79212	2.62685	0.0357698	0.0637326	70	68	67	65	64	62	44.8	44.3	75	75	Q8R1A4;A2A9M4;A2A9M5;E9PX48;A0A0U1RNK7;Q96N67;A0A1B0GWE0;A0A0U1RNY4;A0A1B0GUE9;A0A1B0GVW2;A0A0C4DGY6;F6ZJ55;A2AW79;A0A0U1RQJ5;A0A0U1RRC1;A0A0U1RQT6;A0A0U1RP53;A0A0U1RR97;A0A0U1RQG7;A0A1L1ST98;A0A0U1RPH6	Q8R1A4;A2A9M4;A2A9M5;E9PX48;A0A0U1RNK7;Q96N67	Dedicator of cytokinesis protein 7	Dock7;DOCK7		Host
-0.115929	0.382467	-0.269327	0.107132	0.206228	-0.422014	0.0352885	0.0434569	6	6	6	6	6	6	16.9	16.9	7	6	A0A0G2JDI9;P55096;A0A3B3ITW3;P28288	A0A0G2JDI9;P55096;A0A3B3ITW3;P28288	ATP-binding cassette sub-family D member 3	Abcd3;ABCD3		Host
0.227829	1.10053	0.514513	0.293621	0.714239	0.73008	0.034977	0.0404781	5	5	5	5	5	5	16.3	21.4	4	5	A0A0H2UH27;A0A0G2JEP0;Q61584;E7EU85;E9PFF5;B4DXZ6;P51114;C9JZE0;C9JY20;H7C4S4	A0A0H2UH27;A0A0G2JEP0;Q61584;E7EU85;E9PFF5;B4DXZ6;P51114	Fragile X mental retardation syndrome-related protein 1	Fxr1;FXR1		Host
-1.63838	-1.03774	-0.349037	-1.38613	-0.962751	-0.775421	0.0330486	0.0267773	8	6	8	6	8	6	11.4	8.3	7	6	Q8K1X4;P55160;F8W050;A0A2R8VHC4	Q8K1X4		Nckap1l		Host
-2.1467	-4.52818	-2.96189	-3.30016	-3.55697	-2.87834	0.0329041	0.0150076	3	3	3	3	3	3	3.5	3.5	4	2	Q921M3;Q15393	Q921M3;Q15393	Splicing factor 3B subunit 3	Sf3b3;SF3B3		Host
0.245983	0.165978	1.02976	0.327959	0.441933	0.573948	0.0326271	0.0389362	7	8	7	8	7	8	21.5	24.8	6	6	O08553;A0A1C7CYX9;Q16555;E5RFU4;D6RF19;Q71H75;Q3TT92;E9PD68;E9PWE8;Q6P1J1;Q62188;Q14195;Q14194;P97427	O08553;A0A1C7CYX9;Q16555	Dihydropyrimidinase-related protein 2	Dpysl2;DPYSL2		Host
-4.88617	-5.47793	-4.77748	-5.37951	-5.08994	-4.76933	0.0324011	0.0393084	1	1	1	1	1	1	2.2	2.2	1	0	Q9CZU3	Q9CZU3	Superkiller viralicidic activity 2-like 2	Skiv2l2		Host
-5.11455	-4.65278	-3.8199	-4.86241	-4.12341	-4.69724	0.0319411	0.0242825	3	5	3	5	3	5	2.4	3.9	0	3	Q69ZN7;A0A286YDF5;E9Q390;Q9NZM1;A0A286YCZ3;H0YD14;E9Q423;A0A0N4SVX9;A0A0N4SUN3;A0A0N4SWH3;A0A0N4SWG7;A0A286YE65;A0A0N4SUJ2;E9PXU9;A0A0N4SV63;Q9ESD7;O75923;E9QL12	Q69ZN7;A0A286YDF5;E9Q390;Q9NZM1	Myoferlin	Myof;MYOF		Host
-1.13671	-0.666821	-0.31867	-0.579737	-0.471918	-1.16563	0.0316957	0.0334138	16	20	13	17	13	17	15.4	19.6	9	14	Q3UQ44;Q13576;E7EWC2;F5H7S7;D6R939;E9PDT6	Q3UQ44	Ras GTPase-activating-like protein IQGAP2	Iqgap2		Host
3.02918	3.04329	2.96755	3.09778	2.80885	3.03986	0.0311769	0.125032	14	14	14	14	13	13	32.9	33.7	13	14	P62046;A0A2I3BQ16;Q9Y2L9;A0A6I8MX29;C9JWE0;C9J5B8;A2AMP0;F7AAC3;F6VQ19;Q5VUJ6;Q3UMG5	P62046;A0A2I3BQ16	Leucine-rich repeat and calponin homology domain-containing protein 1	Lrch1		Host
1.61336	1.47344	1.65088	1.32951	1.69892	1.62059	0.0295537	0.0839316	3	2	3	2	3	2	10.4	9.5	5	3	Q8CFQ9;P56959;P35637;G3UXT7;H3BPE7	Q8CFQ9;P56959;P35637	RNA-binding protein FUS	Fus;FUS		Host
-0.465847	-0.79529	-1.13101	-0.590322	-2.10945	0.221321	0.0287685	0.0134063	2	2	2	2	2	2	8	8	2	0	D3Z3S1;Q9WUQ2;A0A0J9YU39;F6XLZ3	D3Z3S1;Q9WUQ2;A0A0J9YU39	Prolactin regulatory element-binding protein	Preb		Host
0.802465	1.54745	0.326748	0.90976	1.05667	0.624714	0.0285079	0.0253124	12	13	4	3	4	3	38.5	35.8	4	6	Q61029;G5E972;P42167;P42166;H0YJH7	Q61029;G5E972;P42167	Lamina-associated polypeptide 2, isoforms beta/delta/epsilon/gamma;Lamina-associated polypeptide 2, isoforms beta/gamma;Thymopoietin;Thymopentin	Tmpo;TMPO		Host
0.693119	0.708096	0.686474	0.460442	0.843947	0.700281	0.0276731	0.0877349	2	2	2	2	2	2	22.1	22.1	0	0	Q5JRI1;Q3TFP0;Q9R0U0;O75494;Q6IQ42;A3KG57;Q8WXF0	Q5JRI1;Q3TFP0;Q9R0U0;O75494	Serine/arginine-rich splicing factor 10	SRSF10;Srsf10		Host
-1.5561	-2.38032	-2.16417	-1.66612	-2.93703	-1.57456	0.0257034	0.0169216	114	116	1	1	1	1	51.9	52.8	1	1	Q60FE5;A0A087WWY3	Q60FE5;A0A087WWY3		FLNA		Host
2.48374	2.46151	2.69435	2.41092	2.35499	2.79782	0.0252914	0.0553192	13	16	13	16	1	2	27.7	34	17	14	P38647	P38647	Stress-70 protein, mitochondrial	Hspa9		Host
1.36136	1.39231	1.93597	1.61896	1.62003	1.37584	0.0249386	0.0417342	25	22	25	22	3	2	36.8	32.7	16	20	A0A0J9YTU3;Q5SXY1;A0A0J9YUF8;A0A0J9YUG8;Q5M775;J3KSG2;J3QQM0;A0A0J9YV47;J3KRN9	A0A0J9YTU3;Q5SXY1;A0A0J9YUF8	Cytospin-B	Specc1		Host
-3.14916	-3.21939	-2.80532	-3.26911	-3.13084	-2.84707	0.0243855	0.0468035	3	3	3	3	3	3	5	5	3	3	Q9D0I9;P54136	Q9D0I9;P54136	Arginine--tRNA ligase, cytoplasmic	Rars;RARS		Host
1.21567	0.626614	0.80673	0.431971	1.58515	0.561443	0.0234852	0.0193348	2	1	2	1	2	1	27.6	16.3	2	1	P50543;P31949	P50543;P31949	Protein S100-A11;Protein S100-A11;Protein S100-A11, N-terminally processed	S100a11;S100A11		Host
1.65892	2.15998	1.78211	2.26845	2.05657	1.21145	0.021513	0.0201089	13	14	13	14	4	4	24.5	26.1	7	12	Q7M6Y3;Q13492;E9PI56;E9PKP6;E9PLJ8;A0A140LHG9;E5RGY9;E9PDG8;E9QLK9;A0A5F8MPL3;E9QQ05;E9Q9A3;Q3TWS4;E5RIJ5;A0A087WSI9;E5RK51;E5RFC6;E5RHK9;E5RFU0;Q61548;O60641;E9PK13	Q7M6Y3;Q13492	Phosphatidylinositol-binding clathrin assembly protein	Picalm;PICALM		Host
-7.09138	-5.23843	-4.65944	-5.12821	-6.05464	-5.87076	0.0214545	0.00897915	1	3	1	3	1	3	0.4	1.1	0	2	Q8BX70;A0A1L1SS63;Q709C8;A0A1L1SUY8;A0A3B3IU50	Q8BX70;A0A1L1SS63	Vacuolar protein sorting-associated protein 13C	Vps13c		Host
3.76039	3.80275	4.45582	3.89095	3.91385	4.1553	0.0196209	0.0273888	64	65	64	65	1	1	43.3	41.9	84	79	E9Q3Z5	E9Q3Z5		Svil		Host
4.78291	4.80564	4.15875	4.74807	4.61583	4.32651	0.0189654	0.025856	1	1	1	1	1	1	17.4	17.4	2	3	A0A087WRZ7;A0A0G2JDM3;E9PWG4;A0A0G2JDW2;P05977;P05976;P08590;P09542	A0A087WRZ7;A0A0G2JDM3;E9PWG4;A0A0G2JDW2;P05977;P05976;P08590;P09542	Myosin light chain 1/3, skeletal muscle isoform;Myosin light chain 3	Myl1;MYL1;MYL3;Myl3		Host
-4.34714	-3.27983	-2.9555	-4.42351	-2.87123	-3.33243	0.0148989	0.0078551	1	1	1	1	1	1	2.5	2.5	1	1	Q5JY90;A2BDW0;U3NG26;Q06187;P35991	Q5JY90;A2BDW0;U3NG26;Q06187;P35991	Non-specific protein-tyrosine kinase;Tyrosine-protein kinase BTK	BTK;Btk		Host
2.46238	2.90087	2.74737	2.31097	2.89426	2.86125	0.0147133	0.0214618	12	12	12	12	12	12	28	28.4	13	17	P29416;H3BS10;H3BP20;P06865;H3BU85;H3BTD4	P29416	Beta-hexosaminidase subunit alpha	Hexa		Host
5.61685	5.09041	5.66359	5.64944	5.60322	5.07674	0.0138206	0.0176701	27	26	27	26	0	0	71.4	67	48	41	A0A087WWU8;A0A494C0P6;D6R904;A0A494C0G0;D3YVR0;S4R2U0;H0YKP3;Q5TCU3;CON__Q3SX28;A7XZE4;A2AIM4;P58774;P07951;Q5VU61;A2AIM5	A0A087WWU8;A0A494C0P6		TPM3		Host
2.63605	3.28158	2.83266	2.55052	2.99863	3.16017	0.0136553	0.0171671	11	13	11	13	11	13	34.9	44.5	12	15	Q99LR1;Q8N2K0;D6RFU2;A0A5F9ZH71;I3L294;A0A5F9ZHM3;A0A5F9ZHQ8;A0A5F9ZH49;A0A5F9ZHH2;I3L206;A0A5F9ZHQ0;A0A5F9ZGW7;A0A5F9ZH28;A0A5F9ZGZ9;A0A5F9ZHF0;Q5T712;A0A5F9ZHG5;A0A5F9ZGT4;I3L1V0;I3L440;A0A5F9ZHE8;F7BHM8;D6RI21;A0A5F9ZHB5	Q99LR1;Q8N2K0;D6RFU2;A0A5F9ZH71;I3L294;A0A5F9ZHM3;A0A5F9ZHQ8;A0A5F9ZH49;A0A5F9ZHH2;I3L206;A0A5F9ZHQ0;A0A5F9ZGW7;A0A5F9ZH28;A0A5F9ZGZ9;A0A5F9ZHF0	Monoacylglycerol lipase ABHD12	Abhd12;ABHD12		Host
5.93702	5.82302	6.18864	5.96947	5.86697	6.07679	0.0118186	0.0321913	42	46	42	46	42	46	59.4	67.9	71	81	Q9ERG0;Q9UHB6;F8VQE1;F8VS07;A0A2R8VI67;F8VRN8;B2BBR6;A0A5F8MPJ5;A0A5F9ZHW6;A0A5F9ZH43;Q4U4S6;F8VVQ7;F8VTU2	Q9ERG0	LIM domain and actin-binding protein 1	Lima1		Host
1.4521	0.624142	1.85272	1.41142	1.08931	1.39859	0.00988388	0.00862896	26	27	26	27	26	27	32.2	33.7	35	34	Q8R4U7;Q86V48;E5RFK8;E9Q9L3;E5RHU7;F6XG76	Q8R4U7	Leucine zipper protein 1	Luzp1		Host
-0.973452	-1.1384	-1.43	-1.31141	-1.24066	-1.01391	0.00804583	0.0165993	10	10	10	10	10	10	16	16	11	10	A0A087WNM1;Q91Z67;B7ZM87;A0A075B7B5;O75044;A0A087WSQ1;P0DMP2;A0A286YEY3;P0DJJ0;A0A087WS59;A0A087WW56;E9PDX4;Q7Z6B7;D3YZW1;Q5VZB4;A0A075B743;G5EA48;Q91Z69;A0A087WRV4;A0A087X0L1;A0A075B7C8;E9QN14;A0A087X1G6;A0A087WNR5;F8VPQ4;A0A087WS73;O43295;Q812A2;A0A087WZH4	A0A087WNM1;Q91Z67;B7ZM87;A0A075B7B5;O75044;A0A087WSQ1;P0DMP2;A0A286YEY3	SLIT-ROBO Rho GTPase-activating protein 2;SLIT-ROBO Rho GTPase-activating protein 2B	Srgap2;SRGAP2;SRGAP2B		Host
-3.06827	-1.47634	-2.30178	-2.62547	-1.85034	-2.38996	0.00645955	0.00411482	3	3	3	3	3	3	7.4	7.4	3	6	A0A0G2JG10;Q497W9;O43143;O35286;A0A0G2JGQ5;TGGT1_233520-t26_1-p1	A0A0G2JG10;Q497W9;O43143;O35286;A0A0G2JGQ5	Pre-mRNA-splicing factor ATP-dependent RNA helicase DHX15	Dhx15;DHX15		Host
3.49462	3.17786	3.6613	3.5135	3.60088	3.20168	0.00591024	0.0104448	18	15	18	15	18	15	39.8	29.9	20	14	Q3U7K7;Q62191	Q3U7K7;Q62191	E3 ubiquitin-protein ligase TRIM21	Trim21		Host
-1.7576	-2.00239	-0.811689	-1.87572	-1.94645	-0.766437	0.00564257	0.00350103	3	4	3	4	3	4	4.2	6.7	2	4	A0A0R4J1E3;Q9QXS6;Q16643;D6R9W4;D6RFI1;F7CPL2;D6RCR4	A0A0R4J1E3;Q9QXS6;Q16643;D6R9W4	Drebrin	Dbn1;DBN1		Host
-0.849827	-1.37604	-0.563862	-0.955488	-1.20444	-0.642958	0.00438754	0.00499013	1	2	1	2	1	2	2.8	5.5	0	1	A0A2R8Y695;A0A5F8MPT9;A0A2R8Y7T6;A0A1D5RM83;E9PUA3;A0A3B3IRZ4;Q8R0S2;Q6DN90;A0A0R4J1U6;A0A3B3IU98;A0A0C4DGT3	A0A2R8Y695;A0A5F8MPT9;A0A2R8Y7T6;A0A1D5RM83;E9PUA3;A0A3B3IRZ4;Q8R0S2;Q6DN90;A0A0R4J1U6;A0A3B3IU98;A0A0C4DGT3	IQ motif and SEC7 domain-containing protein 1	Iqsec1;IQSEC1		Host
14.2088	13.9025	14.6853	14.3649	14.0218	14.3991	0.00359281	0.00456606	53	52	53	52	0	0	97.9	97.9	1083	1082	P60710;P60709;A0A6Q8PFE4;E7EVS6;E9Q1F2;A0A2R8Y793;A0A2R8YGF8;G5E9R0;A0A6Q8PH58;C9JUM1;C9JZR7;A0A2R8YFE2;C9JTX5;F8WGM8;Q6S8J3;P0CG38	P60710;P60709;A0A6Q8PFE4;E7EVS6;E9Q1F2;A0A2R8Y793	Actin, cytoplasmic 1;Actin, cytoplasmic 1, N-terminally processed	Actb;ACTB		Host
0.835413	1.12972	0.738039	0.612318	1.26011	0.826117	0.00154114	0.00224673	12	10	4	2	3	1	45.3	29.5	4	2	P48962	P48962	ADP/ATP translocase 1	Slc25a4		Host
1.92563	1.97035	2.38427	1.79269	2.22183	2.26259	0.00105031	0.00163576	4	4	4	4	4	4	36.8	36.8	4	5	P97315;P21291;E9PND2;E9PP21;E9PS42	P97315;P21291;E9PND2;E9PP21;E9PS42	Cysteine and glycine-rich protein 1	Csrp1;CSRP1		Host
3.92299	3.73672	4.17241	3.76111	3.73606	4.33311	0.000614166	0.000862148	19	19	19	19	18	18	65.4	63.1	22	20	P17182;Q6PHC1;A0A2R8Y6G6;P06733;B0QZL1;B1ARR7;K7EM90;P09104;A0A0N4SUX5;D3Z6E4;F5H0C8;P17183;B1ARR6;A0A2R8YEM5;A0A2R8Y879;P21550;P13929;A0A2R8Y798;D3YVD3;A0A2R8YEG5;D3Z2S4;A0A0N4SUI6;K7ERS8;F5H1C3;E5RGZ4;E5RG95;Q5SX60;K7EPM1;K7EKN2;Q5SX59;E5RI09;J3QPZ9;Q5SX61;A0A0N4SUW8	P17182;Q6PHC1;A0A2R8Y6G6;P06733	Alpha-enolase	Eno1;ENO1		Host
0.890213	0.826662	0.975031	0.963379	0.566454	1.16034	0.000576655	0.00104556	7	8	7	8	7	8	24.2	27.8	8	8	A0A1B0GSG5;Q91VI7;A0A1B0GRG4;A0A1B0GRY7	A0A1B0GSG5;Q91VI7;A0A1B0GRG4	Ribonuclease inhibitor	Rnh1		Host
-0.867752	-0.422092	0.195707	-0.291141	-0.830313	0.0278664	-0.000183105	0.000150171	5	5	5	5	5	5	7.1	7.8	1	5	A0A1B0GRU8;A0A6Q6PUT5;Q9R1C7;O75400	A0A1B0GRU8;A0A6Q6PUT5;Q9R1C7;O75400	Pre-mRNA-processing factor 40 homolog A	Prpf40a;PRPF40A		Host
-2.25224	-1.56151	-1.50654	-2.04394	-2.03651	-1.23881	-0.000347137	0.000315007	1	1	1	1	1	1	4.7	4.7	1	1	Q9CQ26	Q9CQ26	STAM-binding protein	Stambp		Host
0.868759	0.727417	1.38681	0.77915	1.23638	0.969683	-0.000741959	0.00100674	14	11	14	11	12	9	20.5	17	14	11	O08528;E9Q5B5;P52789;E9PB90;E9Q9M6;G3UVV4;P19367;P17710	O08528;E9Q5B5	Hexokinase-2;Hexokinase	Hk2		Host
3.30387	2.66298	2.57816	2.57801	3.08334	2.88744	-0.00126076	0.00151105	13	12	13	12	13	12	38	34.6	15	10	Q8BG07;G3V3J8;A0A3B3IT68;F5H2B5;Q96BZ4	Q8BG07	Phospholipase D4	Pld4		Host
-1.78149	-1.90085	-2.6	-2.45546	-2.1342	-1.68823	-0.00148773	0.00143348	3	3	3	3	3	3	13.2	13.2	3	3	P48036;A0A0G2JGQ0;D6RBE9;D6RBL5;P08758	P48036	Annexin A5	Anxa5		Host
-2.50118	-1.9826	-1.51453	-2.23095	-2.34707	-1.4127	-0.00253042	0.00201767	4	5	4	5	1	0	5.4	5.7	1	1	F8WHL2;Q8CIE6	F8WHL2;Q8CIE6	Coatomer subunit alpha;Coatomer subunit alpha;Xenin;Proxenin	Copa		Host
4.98384	4.71413	4.67377	5.22524	5.04221	4.11567	-0.00379435	0.00347603	9	9	1	1	1	1	69.7	69.7	11	7	G8JLA2;A0A1W2P6G5;F8VZU9;F8W180;F8VXL3	G8JLA2;A0A1W2P6G5;F8VZU9;F8W180		MYL6		Host
4.43997	4.47544	4.57592	4.55037	4.58484	4.36971	-0.00452741	0.0192775	3	4	2	3	0	1	14.4	16.2	3	4	B1AZS9;O08807	B1AZS9;O08807	Peroxiredoxin-4	Prdx4		Host
-4.89329	-7.14001	-6.75049	-5.4269	-7.42528	-5.91568	-0.00530926	0.00188846	8	11	0	1	0	1	2.3	3.4	0	1	E9PHM6;F6QMI7;F8W9J4;Q03001	E9PHM6;F6QMI7;F8W9J4;Q03001	Dystonin	DST		Host
-3.40165	-3.1646	-3.81164	-3.55475	-3.15434	-3.65123	-0.00585429	0.00793077	1	2	1	2	1	2	3.9	7.5	0	2	P97363;O15270	P97363;O15270	Serine palmitoyltransferase 2	Sptlc2;SPTLC2		Host
7.14763	7.07898	7.19878	7.21452	7.26067	6.97011	-0.00663439	0.0229434	67	68	67	68	4	4	81.1	82.3	117	124	Q8CAQ8;B9A067;Q16891;C9J406;A0A087WYS0	Q8CAQ8	MICOS complex subunit Mic60	Immt		Host
-2.43131	-1.92392	-1.65248	-2.06556	-1.56377	-2.35806	-0.00677681	0.00683635	2	3	2	3	2	3	3.3	5.7	1	1	P68404;P05771;H3BV73;I3L1Z0;Q3TQ39;Q4VA93;P17252	P68404;P05771;H3BV73	Protein kinase C beta type	Prkcb;PRKCB		Host
1.71111	2.10939	1.85906	0.652308	2.49352	2.55458	-0.00694656	0.00357843	9	8	9	8	8	7	18.8	18.8	6	8	P12382;P17858;A0A1W2P7T1;A0A2R8Y891;P47857;P08237;A0A1W2P6Q4;F8VZI0	P12382	ATP-dependent 6-phosphofructokinase, liver type	Pfkl		Host
5.05066	4.5904	4.84045	4.83112	4.76812	4.907	-0.00824483	0.0197546	10	10	10	10	10	10	40.3	40.3	12	9	P47963;P26373;J3KS98;J3QSB4;H3BUK8	P47963;P26373	60S ribosomal protein L13	Rpl13;RPL13		Host
-1.09475	-1.61135	-0.433569	-0.921253	-1.21131	-0.979368	-0.00924428	0.00863388	3	2	3	2	3	2	10.2	8	3	0	Q9JII6;B1AXW3;Q5T621;P14550	Q9JII6;B1AXW3	Alcohol dehydrogenase [NADP(+)]	Akr1a1		Host
3.56903	3.75672	4.1136	3.64927	3.82686	3.9943	-0.0103594	0.0182948	19	19	7	7	5	5	60.3	60.6	8	10	Q5JP53;P99024;P07437;Q5ST81;G3UZR1	Q5JP53;P99024;P07437;Q5ST81	Tubulin beta-5 chain;Tubulin beta chain	TUBB;Tubb5		Host
3.85391	4.63214	4.28597	5.054	4.87628	2.87304	-0.0104364	0.00465215	49	57	49	57	49	57	41.2	50.3	49	80	G3X8X6;Q62230;H9KUZ3;H9KUZ2;Q9BZZ2	G3X8X6;Q62230;H9KUZ3	Sialoadhesin	Siglec1		Host
4.06291	4.57713	4.86374	4.4058	4.5444	4.58581	-0.0107403	0.0147883	49	50	49	50	46	47	52.4	52.4	59	64	Q7TQD7;P46735;E9QNH6;E9Q580;E9PDF6;O43795;D3YV80;H7C2Y7;E7EQD9;C9JYW1;A0A0U1RRI3;C9JUP5	Q7TQD7;P46735;E9QNH6;E9Q580;E9PDF6;O43795	Unconventional myosin-Ib	Myo1b;MYO1B		Host
-0.0707283	-0.770945	0.212007	0.247486	-0.542149	-0.28789	-0.0157045	0.0139104	7	8	7	8	7	8	23.8	24.4	2	4	P80316;P48643;E0CZA1;E7ENZ3;B7ZAR1;E9PCA1;H0Y914	P80316;P48643	T-complex protein 1 subunit epsilon	Cct5;CCT5		Host
-2.03375	-1.92267	-1.28265	-1.9456	-1.26612	-1.97795	-0.016463	0.0165726	6	9	6	9	6	9	10.6	18.2	4	6	Q8BPU7;Q92556;A0A1Y7VIX9;C9J5X3;C9JB20;H7C0N5;C9JIW2;C9IZR8;H7C0S6;H7C3P3;Q5JW01;F6YXR3;H0YCM7;Q5JVZ5;Q96JJ3;Q8BHL5	Q8BPU7;Q92556	Engulfment and cell motility protein 1	Elmo1;ELMO1		Host
0.40391	-0.391323	0.584524	1.42	0.792017	-1.56144	-0.0178216	0.00611659	4	5	4	5	4	5	17.7	20.8	4	4	Q8BX10;A0A0G2JG95;Q96HS1;F5GXG4	Q8BX10;A0A0G2JG95;Q96HS1	Serine/threonine-protein phosphatase PGAM5, mitochondrial	Pgam5;PGAM5		Host
1.11154	1.03882	1.12023	0.951937	1.0087	1.36349	-0.0178477	0.0464984	10	10	10	10	9	9	24.8	24.8	10	6	Q8BH59;O75746;V9GXX9;F8W9J0;H0YFB2;B4DGK6	Q8BH59;O75746	Calcium-binding mitochondrial carrier protein Aralar1	Slc25a12;SLC25A12		Host
-1.22625	-1.29394	-0.663181	-0.965788	-1.26605	-0.896799	-0.0182425	0.02662	4	5	4	5	3	4	10.8	15	4	5	G3UZI2;A0A0R4J259;G3V018;Q7TMK9;O60506;F6UXX1;G3UWM1;G3UXJ6;G3UZ48;B7Z645;G3XA76;G3UXU5	G3UZI2;A0A0R4J259;G3V018;Q7TMK9;O60506;F6UXX1;G3UWM1;G3UXJ6;G3UZ48;B7Z645	Heterogeneous nuclear ribonucleoprotein Q	Syncrip;SYNCRIP		Host
1.7197	1.82516	2.66899	2.81549	2.61618	0.840061	-0.0192941	0.00912236	22	26	22	26	22	26	55.8	62.1	17	37	P50516;P38606;D3Z1B9;D3YWH3;C9JA17;C9JVW8;D3YZ23;TGGT1_256970-t26_1-p1	P50516;P38606	V-type proton ATPase catalytic subunit A	Atp6v1a;ATP6V1A		Host
0.403784	1.02571	-0.142881	0.131803	0.553305	0.659609	-0.0193666	0.0171894	13	13	13	13	13	13	40.6	43.8	14	15	Q99LF4;Q9Y3I0	Q99LF4;Q9Y3I0	tRNA-splicing ligase RtcB homolog	Rtcb;RTCB		Host
-3.31708	-2.70195	-2.25199	-3.03684	-2.63729	-2.53349	-0.0211366	0.0204287	1	1	1	1	1	1	1.9	1.9	1	1	Q2TBE6;A0A494BBQ4;E9PAM4;Q9BTU6	Q2TBE6;A0A494BBQ4;E9PAM4;Q9BTU6	Phosphatidylinositol 4-kinase type 2-alpha	Pi4k2a;PI4K2A		Host
0.805647	1.68992	0.888376	1.05386	1.45243	0.942944	-0.0217609	0.0225947	4	3	4	3	4	3	29.6	22.1	4	3	Q9WVA4;X6RJP6;P37802;A0A0A6YXG6	Q9WVA4;X6RJP6;P37802	Transgelin-2	Tagln2;TAGLN2		Host
1.2246	1.11647	1.29405	2.04706	1.01303	0.641594	-0.0221869	0.0173924	3	3	3	3	3	3	14.5	14.5	2	2	P63325;P46783;Q9NQ39;A0A338P731;A0A2R8Y6L3;Q3UW83;A0A338P7K4;F6U211;A0A2R8Y7H1;A0A2R8YFH6;A0A3B2W864;A0A1W2PQS6	P63325;P46783;Q9NQ39	40S ribosomal protein S10;Putative 40S ribosomal protein S10-like	Rps10;RPS10;RPS10P5		Host
9.61279	9.37517	10.0729	9.66555	9.64257	9.82092	-0.0227362	0.0362705	38	36	38	36	37	34	65.8	61.2	90	91	Q9WUM4;Q9ULV4;B4E3S0;H0YHL7;F8VV53;F8VSA4;F8VVB7;F8VTT6;F8VRE9;E9PX03;F8VUX3;F8W1H8;E9PVJ1;E9PZJ0;Q920M5;Q6QEF8;J3QLV6;B9EIZ7;J3KSS5	Q9WUM4;Q9ULV4;B4E3S0	Coronin-1C;Coronin	Coro1c;CORO1C		Host
5.97073	5.8565	6.08111	6.22888	5.99652	5.75183	-0.0229645	0.0518849	17	18	17	18	15	16	80.1	80.7	17	22	P18760;F8WGL3;A0A494B9A7;P23528;G3V1A4;E9PP50;E9PK25;E9PQB7;E9PLJ3;E9PS23;F6RFD5;P60981	P18760;F8WGL3;A0A494B9A7;P23528;G3V1A4;E9PP50;E9PK25	Cofilin-1	Cfl1;CFL1		Host
-0.323126	-0.0989208	-0.126562	-0.467642	-0.343126	0.331194	-0.0230115	0.0300192	3	2	3	2	3	2	7.5	4.8	3	2	Q60865;G3V153;Q14444;E9PLA9;F6YLI0	Q60865;G3V153;Q14444	Caprin-1	Caprin1;CAPRIN1		Host
0.546127	0.623674	0.777517	0.695377	0.492937	0.830904	-0.0239665	0.0701937	9	11	9	11	9	11	19.2	19.9	9	9	O88325	O88325		Naglu		Host
0.867989	1.0521	1.14703	0.933174	0.941731	1.26567	-0.0244859	0.0622101	3	2	3	2	3	2	26.7	14	4	2	C9J592;C9IZZ0;A0A6Q8PG52;A0A6Q8PH84;P51150;P51149;A0A6Q8PGE6;A0A0N4SVR6;A0A0N4SVG9;C9J8S3;TGGT1_248880-t26_1-p1;C9J7D1;C9J4S4;C9J4V0	C9J592;C9IZZ0;A0A6Q8PG52;A0A6Q8PH84;P51150;P51149;A0A6Q8PGE6;A0A0N4SVR6;A0A0N4SVG9;C9J8S3;TGGT1_248880-t26_1-p1	Ras-related protein Rab-7a	RAB7A;Rab7a		Host
3.43799	2.95647	3.35882	3.27497	3.37084	3.18139	-0.0246436	0.0534574	12	10	12	10	12	10	38.3	34.4	9	10	Q62418;Q9UJU6;B4DDD6;H0Y5J4;F8WBG8;F8WC20;F8WBB2;F8WFE1;H7C111	Q62418	Drebrin-like protein	Dbnl		Host
-1.18212	-0.505695	-0.772186	-1.15025	-1.28592	0.0527668	-0.0255337	0.0181055	5	3	5	3	5	3	22.7	12	3	2	Q9D1A2;Q96KP4;A0A494B9S3	Q9D1A2	Cytosolic non-specific dipeptidase	Cndp2		Host
4.78565	4.78456	4.69517	4.86917	4.92281	4.55268	-0.0264295	0.0780356	25	23	25	23	20	19	51.5	49.5	31	28	Q03265;D3Z6F5;P25705;K7EK77;K7ERX7;K7EJP1;K7EQH4;K7ENJ4;K7ESA0;D6RJ16	Q03265;D3Z6F5;P25705;K7EK77	ATP synthase subunit alpha, mitochondrial;ATP synthase subunit alpha	Atp5a1;ATP5A1		Host
-2.85086	-3.98253	-3.31366	-3.47326	-3.29602	-3.29453	-0.0277475	0.0279151	2	3	2	3	2	3	5.8	7.8	2	0	Q6DFW4;A0A087WP00;A0A087WQ46;A0A0A0MQ76;Q9Y2X3	Q6DFW4;A0A087WP00;A0A087WQ46;A0A0A0MQ76;Q9Y2X3	Nucleolar protein 58	Nop58;NOP58		Host
1.40582	2.30637	2.70862	2.58686	2.81344	1.10505	-0.0281804	0.0141342	16	20	16	20	15	19	49.7	56.8	21	23	P62814;P21281;H0YC04;C9JL73;Q91YH6;P15313;C9JNS9;A0A0U1RNU9;H0YC45;E5RGH6	P62814;P21281	V-type proton ATPase subunit B, brain isoform	Atp6v1b2;ATP6V1B2		Host
-2.6639	-2.00507	-1.265	-1.5734	-2.14989	-2.11788	-0.0309321	0.0232149	12	12	12	12	12	12	11.9	11.6	15	14	E9Q9C3;Q9QZQ1;E9Q852;E9PYX7;J3KN01;P55196;A8MQ02;Q5TIG5;F7C3I9;H0Y7R8;D3YUD2;D3Z7L2;H0Y948;H0Y8L4;E9PFY5;F8W9I4;H0Y8U8	E9Q9C3;Q9QZQ1;E9Q852;E9PYX7	Afadin	Mllt4		Host
0.810713	1.18557	0.637951	0.921797	1.10252	0.715258	-0.0351143	0.0620259	9	10	9	10	9	10	33	41	6	11	B7ZCL8;P70290;A2AN84;B7ZCL9;Q00013;B7ZCM0;C9J9J4;A8MTH1;D6RFD5;B7ZCM1;C9JB34	B7ZCL8;P70290;A2AN84;B7ZCL9;Q00013	55 kDa erythrocyte membrane protein	Mpp1;MPP1		Host
1.84777	1.79194	1.77653	1.95983	1.76575	1.7968	-0.0353813	0.214957	9	9	9	9	9	9	29.7	29.7	10	8	Q61187;A0A1B0GS09;F5H442;Q99816;A0A1B0GS10;A0A1B0GRX2;J3QKS4;D3Z2V5;J3QRU6;D3Z0S9	Q61187;A0A1B0GS09;F5H442;Q99816	Tumor susceptibility gene 101 protein	Tsg101;TSG101		Host
3.14291	3.29205	2.71999	3.52371	3.22815	2.51041	-0.0357698	0.0349461	6	6	6	6	6	6	54.5	54.5	8	7	P35979;P30050	P35979;P30050	60S ribosomal protein L12	Rpl12;RPL12		Host
0.802561	-0.55283	0.0266933	0.118757	-0.157129	0.424988	-0.0367304	0.0289092	15	11	15	11	15	11	19.4	16.2	14	2	A2AWT7;A2AWT6;E9PKP7;A2AWT5;P17480;P25976;E9Q4A8;E9PMM2;G3UZW9;E9PLT2	A2AWT7;A2AWT6;E9PKP7;A2AWT5;P17480;P25976	Nucleolar transcription factor 1	Ubtf;UBTF		Host
-0.276886	-0.694277	0.480902	0.52574	-0.26791	-0.629784	-0.0394357	0.027316	22	22	1	1	0	0	74.2	74.2	1	2	P62136;E9PMD7;F5H1L6;F5H037	P62136;E9PMD7	Serine/threonine-protein phosphatase PP1-alpha catalytic subunit;Serine/threonine-protein phosphatase	PPP1CA		Host
3.19237	3.33907	3.41759	3.3264	3.35799	3.38635	-0.0405706	0.233489	4	4	4	4	4	4	37.1	37.1	3	2	Q9CXW4;P62913;Q5VVC8;A2BH06	Q9CXW4;P62913;Q5VVC8;A2BH06	60S ribosomal protein L11	Rpl11;RPL11		Host
2.41519	3.29639	3.30562	3.12127	3.21087	2.80686	-0.0405966	0.0433147	19	23	19	23	18	21	36	42.2	25	36	Q8BMS1	Q8BMS1	Trifunctional enzyme subunit alpha, mitochondrial;Long-chain enoyl-CoA hydratase;Long chain 3-hydroxyacyl-CoA dehydrogenase	Hadha		Host
-1.11298	-1.91481	-0.619221	-1.32134	-0.511032	-1.6906	-0.0413462	0.0270045	4	1	4	1	4	1	16.4	4.6	3	1	Q8CD10	Q8CD10	Calcium uptake protein 2, mitochondrial	Micu2		Host
-0.908571	-0.540318	-1.65581	-1.69986	0.405298	-1.67569	-0.044817	0.0193438	3	3	3	3	3	3	38.7	41.5	1	1	Q9CQI6;A0A1D5RLP1	Q9CQI6	Coactosin-like protein	Cotl1		Host
-2.16756	-1.68782	-1.23268	-1.85548	-1.92077	-1.17729	-0.0448386	0.0424903	1	1	1	1	1	1	13.8	13.8	1	1	A0A1B0GR69;A0A1B0GRV8;A0A1B0GRR8;P08621;Q62376	A0A1B0GR69;A0A1B0GRV8;A0A1B0GRR8;P08621;Q62376	U1 small nuclear ribonucleoprotein 70 kDa	SNRNP70;Snrnp70		Host
4.94679	5.28762	5.15952	5.13551	5.31697	5.07736	-0.045304	0.13612	22	23	22	23	22	23	58.2	59.7	38	39	Q8BGH2;Q9Y512	Q8BGH2;Q9Y512	Sorting and assembly machinery component 50 homolog	Samm50;SAMM50		Host
-0.138477	-0.790407	0.323418	0.107313	-0.215977	-0.360613	-0.0453968	0.0440916	6	8	6	8	6	8	13.4	15.1	7	7	P28867;Q1MX41;Q1MX43;Q1MX40;Q1MX42;Q05655;A0A494C1T7;REV__E9Q9T6;REV__Q6ZPL9	P28867;Q1MX41;Q1MX43;Q1MX40;Q1MX42	Protein kinase C delta type;Protein kinase C delta type regulatory subunit;Protein kinase C delta type catalytic subunit;Protein kinase C	Prkcd		Host
7.46948	7.45753	7.82469	7.51891	7.57287	7.79777	-0.0459538	0.112855	76	73	76	73	12	11	81.8	82.7	181	191	Q7TPR4;A1BN54	Q7TPR4;A1BN54	Alpha-actinin-1	Actn1		Host
3.0951	3.11795	4.49971	2.87343	3.29773	4.67961	-0.0460078	0.0214239	2	3	2	3	2	3	18.7	26	1	2	P42766;Q6ZWV7;F2Z388	P42766;Q6ZWV7;F2Z388	60S ribosomal protein L35	RPL35;Rpl35		Host
0.153292	-0.608194	-0.457306	0.555422	0.464346	-1.79379	-0.0460625	0.0190888	4	4	3	3	3	3	24.3	24.3	5	3	Q8BH80;Q9QY76;E5RK64;O95292	Q8BH80;Q9QY76;E5RK64;O95292	Vesicle-associated membrane protein-associated protein B;Vesicle-associated membrane protein-associated protein B/C	Vapb;VAPB		Host
-2.15868	-3.23278	-2.95661	-2.90828	-3.34053	-1.95896	-0.0467676	0.0302886	4	4	4	4	4	4	7	7.1	4	6	Q96JC1;Q8R5L3	Q96JC1;Q8R5L3	Vam6/Vps39-like protein	VPS39;Vps39		Host
-3.20434	-3.17394	-2.87467	-3.05609	-2.99367	-3.06243	-0.046924	0.16439	6	11	6	11	6	11	7.5	14	7	11	E9Q0A3;Q68FM7;D6RGQ8;O15085;A0A1D5RLI4	E9Q0A3;Q68FM7		Arhgef11		Host
-2.26076	-2.30441	-0.837154	-1.86007	-1.63304	-1.76574	-0.047823	0.033194	6	7	6	7	2	2	6.2	7.3	3	3	Q7TMB8;A0A0R4J119;Q7L576;A0A0U1RQ05;A0A0G2JR96;A0A0G2JQT1;H0YL50;G3UZI5;A0A0G2JQH3;A0A087WVZ5	Q7TMB8;A0A0R4J119;Q7L576;A0A0U1RQ05;A0A0G2JR96;A0A0G2JQT1	Cytoplasmic FMR1-interacting protein 1	Cyfip1;CYFIP1		Host
3.11868	2.46201	3.28958	2.90644	3.04191	3.06645	-0.0481771	0.0652588	1	1	1	1	1	1	13	13	1	1	P62855;P62854	P62855;P62854	40S ribosomal protein S26	Rps26;RPS26		Host
-1.42029	-1.84612	-2.4107	-2.08222	-1.71243	-1.73781	-0.0482152	0.0534626	12	11	12	11	12	11	18.1	17.6	6	7	A0A0R4J0J8;Q2KN98;A0A494C1J1;Q69YQ0;F8WAN1;C9J8U1;C9JLY8	A0A0R4J0J8;Q2KN98;A0A494C1J1;Q69YQ0;F8WAN1;C9J8U1	Cytospin-A	Specc1l;SPECC1L;SPECC1L-ADORA2A		Host
-2.10497	-1.49547	-1.62018	-1.57215	-1.45717	-2.04545	-0.0486158	0.0654381	2	2	2	2	2	2	5.5	5.5	1	2	P28650;J3QN31;Q8N142	P28650;J3QN31	Adenylosuccinate synthetase isozyme 1	Adssl1		Host
-1.31599	-1.42193	-1.05246	-1.58143	-1.12455	-0.938435	-0.0486565	0.0777668	9	9	7	7	7	7	13.7	14.2	5	5	Q3TRM8;E9Q3Z4;E9Q8S8;D6RFA3;P52790;D3Z2E4;C9JQD1;A0A5F9ZGW4;A0A5F9ZHE0;P52792;P35557	Q3TRM8;E9Q3Z4;E9Q8S8	Hexokinase-3;Hexokinase	Hk3		Host
0.849701	1.20799	1.37445	1.27316	0.841953	1.46485	-0.0492764	0.0717409	10	12	10	12	10	12	24.5	32.9	9	12	P29351;P29350;F5H1V7;F5H4Z1;F5GXD4;U3KQS1;G3UYY5;F5H5H9;F5H1Z8;F5H0N8	P29351	Tyrosine-protein phosphatase non-receptor type 6	Ptpn6		Host
6.56544	6.18623	6.45807	6.50288	6.64575	6.20976	-0.0495504	0.104435	19	18	19	18	10	10	74.4	74.4	34	30	P35700;B1AXW5;B1AXW6;B1AXW4	P35700;B1AXW5;B1AXW6;B1AXW4	Peroxiredoxin-1	Prdx1		Host
-1.03161	-0.178739	-0.66116	-0.675135	-0.175673	-0.871143	-0.0498517	0.0532819	6	8	6	8	1	1	12	16.2	4	7	Q8IWT6	Q8IWT6	Volume-regulated anion channel subunit LRRC8A	LRRC8A		Host
-6.51584	-5.56049	-4.87473	-5.93333	-5.15189	-5.7156	-0.0500806	0.0318751	1	1	1	1	1	1	1	1	1	2	Q2EMV9	Q2EMV9	Poly [ADP-ribose] polymerase 14	Parp14		Host
-0.896034	-0.333916	-0.702232	-0.770357	-0.356983	-0.644764	-0.0533593	0.0927158	1	1	1	1	1	1	4.7	4.7	2	2	Q9JLJ5	Q9JLJ5	Elongation of very long chain fatty acids protein 1	Elovl1		Host
2.49156	0.553566	2.29474	1.29597	2.03896	2.16974	-0.0549304	0.0273841	6	2	6	2	6	2	20.6	8.7	6	2	Q80XR6;Q20BD0;Q99020;D6R9P3;D6RD18;D6RBZ0;Q99729	Q80XR6;Q20BD0;Q99020;D6R9P3;D6RD18;D6RBZ0;Q99729	Heterogeneous nuclear ribonucleoprotein A/B	Hnrnpab;HNRNPAB		Host
2.82529	2.22478	1.35979	3.13698	2.17256	1.26769	-0.055788	0.0272444	7	7	7	7	7	7	37.4	35.1	7	9	Q78IK4;B1AV14	Q78IK4;B1AV14	MICOS complex subunit Mic27	Apool		Host
4.72875	3.91589	4.39881	4.77356	4.41456	4.02919	-0.0579554	0.0631022	28	27	6	6	1	1	70.6	70.6	5	5	E9Q7Q3;D3Z6I8;A0A0R4J1P2;P21107;P06753	E9Q7Q3;D3Z6I8;A0A0R4J1P2;P21107;P06753	Tropomyosin alpha-3 chain	Tpm3;TPM3		Host
-3.45449	-1.72291	-2.72081	-2.31784	-1.85838	-3.54627	-0.058569	0.0276524	4	6	4	6	4	6	3.2	4.5	4	6	A0A140T8I9;E9Q3L2;P42356;A0A338P7D3;A0A338P6F9;A8MTF1;Q8N8J0;A4QPH2	A0A140T8I9;E9Q3L2;P42356	Phosphatidylinositol 4-kinase alpha	Pi4ka;PI4KA		Host
-1.1358	-0.0751476	0.0889416	-0.730547	-0.248152	0.0326386	-0.0586478	0.0451519	6	6	6	6	6	6	9.2	10.9	5	5	Q02053;P22314;Q5JRR6;P31254	Q02053	Ubiquitin-like modifier-activating enzyme 1	Uba1		Host
-0.834516	-0.485903	-0.794739	-0.249067	-0.720993	-0.968538	-0.0588531	0.0878256	10	7	10	7	10	7	13.2	9.6	7	7	A0A0N4SW73;Q8R361;A0A1B0GTL5;Q9BXF6	A0A0N4SW73;Q8R361	Rab11 family-interacting protein 5	Rab11fip5		Host
-2.63869	-1.29015	-1.35201	-1.69758	-1.96088	-1.44267	-0.059906	0.0440375	1	1	1	1	1	1	9.4	9.4	1	1	A0A0U1RQ50;A0A0U1RNL7;A0A0U1RPT4;O55028;O14874	A0A0U1RQ50;A0A0U1RNL7;A0A0U1RPT4;O55028;O14874	[3-methyl-2-oxobutanoate dehydrogenase [lipoamide]] kinase, mitochondrial	Bckdk;BCKDK		Host
2.64629	2.2236	2.26095	2.49593	2.34136	2.47532	-0.0605939	0.158263	6	6	6	6	6	6	26.9	34.7	10	10	Q99LB4;P24452;D3YTL5;D3YZN3;D3YU77;P40121;D3Z014;D3Z4K5;B8ZZL6;E7ENU9	Q99LB4;P24452;D3YTL5	Macrophage-capping protein	Capg		Host
2.59451	2.19008	2.7805	2.42661	2.62595	2.69513	-0.0608648	0.115168	6	5	6	5	6	5	25.5	22.8	9	8	Q61792;A2A6G9;A2A6H0;Q14847;A2A6G7;A2A6G8;C9J9W2;A2A6G6;A2A6H1;A2A6G5;E9Q0N6;F6S2S5;A2A6G0;A2A6G4;K7ESD6	Q61792;A2A6G9;A2A6H0;Q14847;A2A6G7;A2A6G8;C9J9W2;A2A6G6	LIM and SH3 domain protein 1	Lasp1;LASP1		Host
-5.10499	-2.73244	-2.42716	-3.25601	-3.3221	-3.50294	-0.0611773	0.0240862	0	1	0	1	0	1	0	5.4	0	1	Q8CB10;A6PWD6;Q5SVP2;Q5SVP0;Q5NCB3	Q8CB10;A6PWD6;Q5SVP2;Q5SVP0;Q5NCB3		9930111J21Rik;Gm5431;9930111J21Rik2;9930111J21Rik1		Host
-5.73257	-3.99985	-4.2539	-4.72946	-4.66252	-4.40703	-0.0624393	0.0386056	5	9	0	2	0	2	3.3	5.9	0	2	Q13402;H7C4D8	Q13402;H7C4D8	Unconventional myosin-VIIa	MYO7A		Host
0.0939331	0.142288	0.818459	0.224813	0.607967	0.409893	-0.0626647	0.085909	10	11	10	11	10	11	15.6	16.5	10	10	Q8VDU4;P27870;E9PXI0;F5H5P4;Q96D37;A0A0A0MR07;P15498;H0YDG2;Q9UKW4;Q9R0C8	Q8VDU4;P27870;E9PXI0	Proto-oncogene vav	Vav1		Host
0.596844	0.542793	0.931396	0.745131	0.745804	0.771023	-0.0636412	0.201347	34	41	34	41	34	41	26	28.8	38	52	P26039;Q9Y490;F6SX70;F6S1V7;A2AIM2;A0A1L1SQP9;Q8CDM9;H0YMT1;A0A1L1SRI1;A0A1B0GVU7;E9PUM4;A0A1L1SQ51;Q71LX4;Q9Y4G6	P26039;Q9Y490	Talin-1	Tln1;TLN1		Host
1.8462	2.15701	1.76537	2.24336	2.6728	1.04339	-0.0636539	0.0432485	4	4	4	4	4	4	42.2	42.2	2	3	P16045;A0A2R8VHJ0;P09382	P16045	Galectin-1	Lgals1		Host
0.455069	0.718578	0.875997	0.990368	1.02531	0.228188	-0.0647418	0.0793905	7	9	7	9	7	9	14.7	20	7	11	Q8BG51;Q8IXI2;H7BXZ6;F7ASU3;J3KSR5;K7EIQ7;H3BST5;I3L2C6;Q8IXI1;Q8JZN7	Q8BG51;Q8IXI2;H7BXZ6	Mitochondrial Rho GTPase 1;Mitochondrial Rho GTPase	Rhot1;RHOT1		Host
4.77999	5.19786	5.17422	5.19062	5.2027	4.95304	-0.0647647	0.153089	32	34	32	34	32	34	42.1	40.9	47	47	O09159;O00754	O09159	Lysosomal alpha-mannosidase	Man2b1		Host
-0.487654	-0.304339	-0.412783	-0.422136	-0.210257	-0.377891	-0.0648301	0.317361	8	8	1	1	1	1	23.5	23.5	1	1	P49411	P49411	Elongation factor Tu, mitochondrial	TUFM		Host
8.19322	7.29538	7.75518	8.09955	7.94096	7.40189	-0.0662072	0.0692163	14	13	14	13	0	0	81.4	81.4	40	33	J3QRS3;P19105;J3KTJ1;P24844;D3Z249	J3QRS3;P19105	Myosin regulatory light chain 12A	MYL12A		Host
-3.04777	-4.25301	-3.10969	-3.11634	-3.62824	-3.46573	-0.0667205	0.0547979	1	3	1	3	1	3	1.3	5	2	2	F8WGX0;Q91ZT5;F8W1R0;B7Z493;E9PJX4;F8VWL3;Q96M96;E0CZ69	F8WGX0;Q91ZT5;F8W1R0;B7Z493;E9PJX4;F8VWL3;Q96M96;E0CZ69	FYVE, RhoGEF and PH domain-containing protein 4	Fgd4;FGD4		Host
5.97416	6.10731	5.87893	6.09099	6.14854	5.92251	-0.0672086	0.286125	22	22	22	22	1	1	74.2	74.2	40	46	P62137	P62137	Serine/threonine-protein phosphatase PP1-alpha catalytic subunit	Ppp1ca		Host
4.98654	4.64255	3.78582	5.26233	5.05189	3.30429	-0.0678654	0.031966	8	8	8	8	8	8	36.4	36.4	13	21	Q8C253;P16110;P17931;G3V3R6	Q8C253;P16110	Galectin;Galectin-3	Lgals3		Host
-0.0923119	-0.156948	0.336798	0.0340977	0.00346947	0.254057	-0.0680288	0.145351	13	11	13	11	13	11	19	16.8	10	6	Q3U7R1;A0A1W2P784;Q9BSJ8;F8VZB1	Q3U7R1	Extended synaptotagmin-1	Esyt1		Host
-4.76679	-5.70299	-4.18964	-4.88096	-5.47668	-4.09701	-0.0682589	0.0389603	3	3	3	3	3	3	2.2	2.2	2	2	O75643;Q6P4T2;A0A494C1A5	O75643;Q6P4T2;A0A494C1A5	U5 small nuclear ribonucleoprotein 200 kDa helicase	SNRNP200;Snrnp200		Host
3.46827	2.99655	3.59477	3.29259	3.41322	3.55857	-0.0682615	0.12659	17	17	17	17	17	17	50.3	50.3	25	23	A2AL12;P51991;Q8BG05;A2AL13;V9GX38;H7C1J8	A2AL12;P51991;Q8BG05	Heterogeneous nuclear ribonucleoprotein A3	Hnrnpa3;HNRNPA3		Host
0.231789	0.55695	-0.203577	-1.0387	0.371918	1.45677	-0.0682735	0.0304359	1	1	1	1	1	1	2.8	2.8	2	0	A0A2R8VH96;Q8BJ34	A0A2R8VH96;Q8BJ34	Meiosis arrest female protein 1	Marf1		Host
3.63412	3.6281	4.01164	3.74999	3.95234	3.77685	-0.068442	0.183995	4	4	4	4	4	4	20.7	20.7	3	3	P19253;A0A1B0GSC2;A0A1B0GSQ6;A0A1B0GS68;A0A1B0GSB2;A0A1B0GTA1;M0QYS1;P40429;A0A1B0GQW6;A0A1B0GSL5;A0A1B0GRH1;A0A1B0GSF0;A0A1B0GT00;Q8J015;A0A1B0GSJ2;Q6NVV1	P19253;A0A1B0GSC2;A0A1B0GSQ6;A0A1B0GS68;A0A1B0GSB2;A0A1B0GTA1;M0QYS1;P40429	60S ribosomal protein L13a	Rpl13a;RPL13A		Host
2.44682	1.94474	3.19323	2.22108	2.59657	2.97353	-0.0687949	0.0561963	17	16	17	16	16	16	30	29.5	19	15	Q8VIJ6;P23246;H0Y9K7	Q8VIJ6;P23246	Splicing factor, proline- and glutamine-rich	Sfpq;SFPQ		Host
6.27274	5.87968	6.59326	6.25732	6.13781	6.56133	-0.0702578	0.104668	76	70	51	46	30	26	84.4	79.7	101	95	P57780;A0A1L1SV25;O43707;F5GXS2;A0A1L1SVJ6;H7C144;D3Z0L8;D3Z761;K7EP19	P57780;A0A1L1SV25;O43707	Alpha-actinin-4	Actn4;ACTN4		Host
4.46313	3.85734	4.48953	3.92658	4.14484	4.95057	-0.0706622	0.0659041	10	9	10	9	2	2	43.1	39.7	13	10	Q9CZM2;P61313;A0A2R8YEM3;E7EQV9;E7EX53;A0A2R8Y738;B8JKK2;E7ERA2	Q9CZM2;P61313;A0A2R8YEM3;E7EQV9;E7EX53;A0A2R8Y738	60S ribosomal protein L15;Ribosomal protein L15	Rpl15;RPL15		Host
0.225349	0.225279	0.592415	0.307549	0.374071	0.57645	-0.0716756	0.186655	4	3	4	3	4	3	44.1	28.4	3	5	Q99PT1;J3KS60;J3KRE2;J3KTF8;J3QQX2;J3KRY1;P52565	Q99PT1;J3KS60;J3KRE2;J3KTF8;J3QQX2;J3KRY1;P52565	Rho GDP-dissociation inhibitor 1	Arhgdia;ARHGDIA		Host
-1.35192	-1.00643	-1.01225	-0.508514	-1.10891	-1.53542	-0.0725816	0.0803104	2	3	2	3	2	3	11.3	14.2	0	2	Q8BUE4;Q9BRQ8	Q8BUE4;Q9BRQ8	Apoptosis-inducing factor 2	Aifm2;AIFM2		Host
-0.448319	-1.01846	-0.989654	-1.19474	-0.540586	-0.503105	-0.0726706	0.0887158	5	2	5	2	5	2	22.8	9.1	5	3	Q8K124	Q8K124	Pleckstrin homology domain-containing family O member 2	Plekho2		Host
2.91751	2.49159	2.97159	3.11656	3.20623	2.28222	-0.0747693	0.0796763	21	20	13	12	13	12	69	73	13	10	G5E8R1;G5E8R2;E9Q455;G5E8R0;A0A494BZZ2;H7BYY1;H0YKJ4;H0YK48;B7ZNL3;F8WID5;E9Q456;E9Q453;Q6ZN40;F5H7S3;B7Z596;Q8BSH3;E9Q454;E9Q450;P58771;E9Q452;E9Q448;A0A0S2Z4G6;P09493;Q8BP43;H0YKX5;A0A494C0V8;H0YL80;H0YL42;H0YN06;S4R261	G5E8R1;G5E8R2;E9Q455;G5E8R0;A0A494BZZ2;H7BYY1;H0YKJ4;H0YK48;B7ZNL3;F8WID5;E9Q456;E9Q453;Q6ZN40;F5H7S3;B7Z596;Q8BSH3;E9Q454;E9Q450;P58771;E9Q452;E9Q448;A0A0S2Z4G6;P09493;Q8BP43	Tropomyosin alpha-1 chain	Tpm1;TPM1		Host
1.38822	1.35685	1.70751	1.66355	0.736691	2.28663	-0.0781002	0.0582386	4	4	4	4	4	4	40.8	40.8	3	5	P62245;P62244;I3L3P7;F8WJ41;H3BVC7;D3YVB4;D3Z712;I3L246;H3BN98;H3BV27;H3BT37;I3L303	P62245;P62244;I3L3P7;F8WJ41	40S ribosomal protein S15a	Rps15a;RPS15A		Host
-3.359	-2.88109	-2.90336	-2.89126	-3.0388	-2.97893	-0.0781536	0.18458	2	1	2	1	2	1	8.2	3.8	2	1	Q9Y295;P32233	Q9Y295;P32233	Developmentally-regulated GTP-binding protein 1	DRG1;Drg1		Host
-3.51775	-3.07604	-2.51691	-3.25843	-2.90383	-2.70542	-0.0810095	0.0866804	1	1	1	1	1	1	4	4	1	1	Q99LH2	Q99LH2	Phosphatidylserine synthase 1	Ptdss1		Host
1.85601	1.9719	1.72216	1.8821	2.10899	1.80289	-0.081302	0.280347	6	5	6	5	6	5	46.1	31.4	7	9	P60953;P60766;Q5JYX0;A0A590UJK8;A0A494C1M1;A0A494BZX6	P60953;P60766;Q5JYX0;A0A590UJK8	Cell division control protein 42 homolog	CDC42;Cdc42		Host
1.27485	0.694195	0.534903	0.232052	0.637419	1.88038	-0.0819677	0.0517714	11	6	10	6	10	6	37	24.1	8	5	Q99K48;Q15233;H7C367;C9IZL7;C9JYS8;B1AXT0;C9J4X2	Q99K48;Q15233;H7C367	Non-POU domain-containing octamer-binding protein	Nono;NONO		Host
-0.0280018	0.828997	-1.19136	0.406166	-0.360928	-0.189272	-0.0821114	0.0445148	5	4	4	3	4	3	25.1	20.4	3	3	P62259;P62258;K7EM20;F6WA09	P62259;P62258;K7EM20	14-3-3 protein epsilon	Ywhae;YWHAE		Host
3.46121	2.92727	3.44969	3.31176	3.40176	3.38177	-0.0857054	0.183317	6	4	6	4	5	3	67.3	29.3	6	4	A0A2R8Y811;P62264;P62263;D3YVF4;E5RH77;D3Z7I1;A0A494BAS4	A0A2R8Y811;P62264;P62263;D3YVF4;E5RH77;D3Z7I1	40S ribosomal protein S14	Rps14;RPS14		Host
-3.06334	-2.65007	-2.45792	-3.19244	-1.57546	-3.14353	-0.086635	0.0532533	5	6	5	6	5	6	15.1	16.3	5	7	Q3U4W8;P56399;P45974;D3YYA5;D3Z4K7	Q3U4W8;P56399;P45974	Ubiquitin carboxyl-terminal hydrolase;Ubiquitin carboxyl-terminal hydrolase 5	Usp5;USP5		Host
-0.871979	-0.921701	-0.847698	-0.682703	-0.981977	-0.712116	-0.0881939	0.379132	1	2	1	2	1	2	5.4	14.1	2	2	F2Z456;Q9DCN2	F2Z456;Q9DCN2	NADH-cytochrome b5 reductase;NADH-cytochrome b5 reductase 3;NADH-cytochrome b5 reductase 3 membrane-bound form;NADH-cytochrome b5 reductase 3 soluble form	Cyb5r3		Host
1.75341	1.32292	0.960297	2.02443	1.35345	0.926098	-0.0891151	0.0799412	6	6	6	6	6	6	47.1	47.1	6	9	O08583;Q86V81;E9PB61;G3X9I4;Q9JJW6	O08583;Q86V81;E9PB61;G3X9I4;Q9JJW6	THO complex subunit 4;Aly/REF export factor 2	Alyref;ALYREF;Alyref2		Host
4.03481	4.39983	5.0015	4.53787	4.72051	4.44569	-0.0893116	0.110231	6	8	6	8	6	8	29.3	41.5	7	6	P35980;A0A1B0GSS8;A0A1B0GQU8;A0A1B0GSA8;F8VYV2;A0A1B0GSF7;J3QQ67;Q07020;A0A075B7A0;G3V203;H0YHA7;A0A1B0GRZ3;A0A1B0GS28;F8VUA6;F8VXR6	P35980;A0A1B0GSS8;A0A1B0GQU8;A0A1B0GSA8;F8VYV2;A0A1B0GSF7;J3QQ67;Q07020;A0A075B7A0;G3V203;H0YHA7	60S ribosomal protein L18	Rpl18;RPL18		Host
-2.79725	-2.31243	-1.9016	-2.46113	-2.25246	-2.02926	-0.0894794	0.11293	2	1	2	1	2	1	8.7	4.9	2	1	F6RV17;A0A590UJJ1;A0A590UJY3;Q9CWU3;Q6P1F6;P63151;Q925E7;Q66LE6;E5RFR9;A0A668KLA9;Q6ZWR4;Q00005	F6RV17;A0A590UJJ1;A0A590UJY3;Q9CWU3;Q6P1F6;P63151;Q925E7;Q66LE6;E5RFR9;A0A668KLA9;Q6ZWR4;Q00005	Serine/threonine-protein phosphatase 2A 55 kDa regulatory subunit B;Serine/threonine-protein phosphatase 2A 55 kDa regulatory subunit B alpha isoform;Serine/threonine-protein phosphatase 2A 55 kDa regulatory subunit B delta isoform;Serine/threonine-protein phosphatase 2A 55 kDa regulatory subunit B beta isoform	Ppp2r2d;Ppp2r2a;PPP2R2A;PPP2R2D;Ppp2r2b;PPP2R2B		Host
-0.662457	-0.858213	-1.13072	-0.797968	0.04212	-1.62586	-0.0898965	0.0624163	6	5	5	4	5	4	30.4	25.9	8	11	P49813;P28289	P49813;P28289	Tropomodulin-1	Tmod1;TMOD1		Host
-0.580322	-1.02026	-0.875988	-0.995542	-0.482771	-0.724014	-0.0914135	0.176307	5	3	5	3	5	3	14	8.9	4	2	Q8QZW8;Q1HDU4;F8VW89;R4GN15	Q8QZW8;Q1HDU4		Arhgap9		Host
-3.32895	-1.41798	-1.42285	-1.93542	-1.56381	-2.39473	-0.0919412	0.0462468	7	12	7	12	2	5	5.2	9.1	5	11	A0A0R4J113;Q5MJ56;P97479;A0A0U1RPX7;A0A087WT71;A0A590UJ94;A0A0U1RPT3;B9A012;A0A590UJR8;A0A571BE72;D3YUT5	A0A0R4J113;Q5MJ56;P97479;A0A0U1RPX7	Unconventional myosin-VIIa	Myo7a		Host
-3.15299	-3.21615	-3.18833	-3.30084	-2.72688	-3.25131	-0.0928167	0.192868	2	2	2	2	1	2	6.6	6	2	2	Q9JI11;A0A087WVN8;Q13043	Q9JI11;A0A087WVN8;Q13043	Serine/threonine-protein kinase 4;Serine/threonine-protein kinase 4 37kDa subunit;Serine/threonine-protein kinase 4 18kDa subunit	Stk4;STK4		Host
4.25815	4.12904	3.78147	4.21683	4.06803	4.16716	-0.0944519	0.251535	13	14	13	14	11	12	60.5	60.5	12	11	P62908;P23396;E9PL09;D3YV43;F2Z2S8;H0YCJ7;A0A140LI77;E9PPU1;H0YEU2;H0YF32;E9PQ96;E9PJH4;E9PK82;E9PSF4;E9PQX2;H0YES8	P62908;P23396;E9PL09;D3YV43;F2Z2S8;H0YCJ7;A0A140LI77;E9PPU1;H0YEU2;H0YF32	40S ribosomal protein S3	Rps3;RPS3		Host
-0.621187	-1.07754	-1.10702	-0.789469	-0.946119	-0.781815	-0.0961151	0.226292	5	6	5	6	5	6	17.6	20.3	6	8	Q60766;H0YBM2;A1A4Y4	Q60766	Immunity-related GTPase family M protein 1	Irgm1		Host
-3.5338	-2.4893	-4.10399	-3.96898	-3.11205	-2.75738	-0.0962235	0.0559276	1	1	1	1	1	1	5.3	5.1	0	0	Q8VDD8	Q8VDD8	WAS protein family homolog 1	Wash1		Host
2.17771	1.29164	1.75521	1.98338	2.18696	1.35107	-0.098952	0.0988545	3	3	3	3	2	2	24.2	24.2	3	3	D3YYM6;D3Z1S8;M0R0F0;Q91V55;P46782;M0QZN2;M0R0R2;P97461	D3YYM6;D3Z1S8;M0R0F0;Q91V55;P46782;M0QZN2;M0R0R2;P97461	40S ribosomal protein S5;40S ribosomal protein S5, N-terminally processed	Rps5;RPS5		Host
2.4673	2.12797	1.97556	2.38406	2.52493	1.95915	-0.0991052	0.167085	13	13	1	1	1	1	50.7	50.7	15	15	A0A0A0MR02;P45880	A0A0A0MR02;P45880	Voltage-dependent anion-selective channel protein 2	VDAC2		Host
-4.6274	-2.1614	-3.34564	-3.6515	-4.31967	-1.8628	-0.100157	0.0330791	1	1	1	1	1	1	1.1	1.1	0	0	Q8BU30	Q8BU30	Isoleucine--tRNA ligase, cytoplasmic	Iars		Host
1.90784	2.27611	1.12842	1.88791	1.80507	1.92174	-0.100783	0.106949	5	6	5	6	2	4	31.8	47.2	7	6	O35295	O35295	Transcriptional activator protein Pur-beta	Purb		Host
-0.85828	0.487778	-0.643435	-0.806976	-0.225311	0.323198	-0.101616	0.0668842	4	3	4	3	4	3	13.3	11.2	4	2	P11152;P06858	P11152;P06858	Lipoprotein lipase	Lpl;LPL		Host
1.81821	1.55042	3.82112	3.43286	1.87271	2.18908	-0.101633	0.0401723	4	5	4	5	4	5	27.2	30.9	6	7	Q8CAG6;Q9JHK5;P08567;Q5F270	Q8CAG6;Q9JHK5	Pleckstrin	Plek		Host
8.87367	8.49068	9.06309	9.08023	8.87615	8.77658	-0.101842	0.206594	16	16	16	16	5	4	55.3	54.3	40	47	A0A0B4J1G1	A0A0B4J1G1		Fcgr2b		Host
3.75475	3.67337	3.79289	3.70227	3.9218	3.90388	-0.102311	0.579188	5	6	5	6	5	6	45.6	45.6	2	4	P61358;P61353;K7ELC7;A2A4Q0;K7EQQ9;K7ERY7	P61358;P61353;K7ELC7	60S ribosomal protein L27	Rpl27;RPL27		Host
-2.18993	-1.31138	-2.00886	-1.62664	-1.2615	-2.30379	-0.106081	0.0932082	5	6	5	6	5	6	6.4	7.6	3	4	Q7TPV4	Q7TPV4	Myb-binding protein 1A	Mybbp1a		Host
-0.588278	-0.124296	-0.693455	0.351908	-0.464695	-0.972414	-0.106942	0.0898587	6	6	6	6	6	6	41.9	41.9	7	6	Q60631;B1AT92;P62993;J3KT38;J3QRL5;B1AT95	Q60631;B1AT92;P62993;J3KT38	Growth factor receptor-bound protein 2	Grb2;GRB2		Host
0.0535965	-0.0868378	0.201729	-0.266665	0.161268	0.596619	-0.107578	0.15291	11	10	11	10	11	10	23.4	22.7	9	5	A2AQR0;Q64521;P43304;F5GYK7	A2AQR0;Q64521;P43304	Glycerol-3-phosphate dehydrogenase;Glycerol-3-phosphate dehydrogenase, mitochondrial	Gpd2;GPD2		Host
-1.28359	-2.38141	-1.69162	-1.95585	-1.96465	-1.10883	-0.1091	0.0907819	4	3	4	3	4	3	9.9	8.7	4	3	O88967;Q96I63;Q96TA2;R4GNA5;Q5T8D2;Q5T8D1	O88967;Q96I63;Q96TA2	ATP-dependent zinc metalloprotease YME1L1	Yme1l1;YME1L1		Host
-0.27047	0.125263	-0.633793	-1.01355	-0.299515	0.87022	-0.112051	0.0660537	6	5	6	5	6	5	22.3	23.8	5	4	Q8BLF1;Q8BYQ0;A0A0A0MTJ9;Q6PIU2	Q8BLF1	Neutral cholesterol ester hydrolase 1	Nceh1		Host
-2.04804	-2.07204	-1.72171	-1.81356	-2.49776	-1.19265	-0.112607	0.102954	2	3	2	3	2	3	9.3	14.9	2	2	P27601;Q9D034;Q14344	P27601;Q9D034	Guanine nucleotide-binding protein subunit alpha-13	Gna13		Host
3.47671	3.3704	3.28383	3.43132	3.53181	3.50656	-0.112916	0.825066	8	9	8	9	8	9	33.3	37.3	5	9	Q8VEM8;G5E902;F8VVM2;Q00325;F8VWQ0;F8VZL5;F8VWR4	Q8VEM8;G5E902;F8VVM2	Phosphate carrier protein, mitochondrial	Slc25a3;SLC25A3		Host
-2.27061	-1.61219	-1.57991	-2.21195	-1.92959	-0.978727	-0.114147	0.0935294	2	3	2	3	2	3	12.5	18.3	2	2	Q9CWE0;Q9H019;C9JF50;E9PLU1;E9PRK5;E9PLD2;D6RCX5;D3Z0X8;D3YW54;E9PPQ0;E9PRW1;E9PSD6;E9PPF9	Q9CWE0;Q9H019;C9JF50;E9PLU1;E9PRK5;E9PLD2;D6RCX5;D3Z0X8;D3YW54	Mitochondrial fission regulator 1-like	Mtfr1l;MTFR1L		Host
-0.223535	-0.154917	-0.0295525	0.0879097	0.194338	-0.347303	-0.114316	0.259981	4	5	4	5	4	5	10.3	12	5	7	H3BNC9;P63276;P08708;H0YN88;A0A075B716;H0YN73	H3BNC9;P63276;P08708;H0YN88;A0A075B716	40S ribosomal protein S17	Rps17;RPS17		Host
5.10658	5.24928	4.10824	5.62267	4.79897	4.39296	-0.116833	0.080969	10	10	10	10	0	0	47.1	47.1	13	12	Q8C2Q8;Q91VR2	Q8C2Q8;Q91VR2	ATP synthase subunit gamma;ATP synthase subunit gamma, mitochondrial	Atp5c1		Host
-2.38749	-2.43776	-2.18145	-2.26296	-2.42083	-1.96989	-0.117671	0.312994	2	2	2	2	2	2	8.4	8.4	1	2	Q6YGZ1;D3Z3C3	Q6YGZ1;D3Z3C3	Heparanase;Heparanase 8 kDa subunit;Heparanase 50 kDa subunit	Hpse		Host
-0.471008	-0.822201	0.180946	-0.458506	-0.409311	0.110548	-0.118331	0.125309	21	23	21	23	21	23	13.4	14.7	13	15	G3X922;D4AFX7;O75165;A0A3B3IRM0;A0A087WRC9;A0A1L1STR9;A0A087WS25;H0Y8Q2	G3X922;D4AFX7		Dnajc13		Host
0.423393	0.689575	1.07589	1.17738	0.808487	0.560989	-0.119333	0.173362	90	97	90	97	68	71	41.1	42.7	72	102	E9Q616;A0A494BBD5;G5E8K8;A0A494B8Y7;E9PQE3;E9PJZ0;E9PKR9;E9PJC6;E9PLK4	E9Q616		Ahnak		Host
9.00955	8.49841	8.46279	9.07464	8.74448	8.51138	-0.119912	0.190857	10	10	10	10	2	2	62.8	62.8	30	29	F8W1R7;A0A1W2P6F6;A0A1W2P7Q9;G3V1V0;Q60605;P60660;J3KND3;B7Z6Z4;G3V1Y7;F8VPF3;H0YI43;F8W1I5;P14649;Q8CI43	F8W1R7;A0A1W2P6F6;A0A1W2P7Q9;G3V1V0;Q60605;P60660;J3KND3;B7Z6Z4;G3V1Y7;F8VPF3	Myosin light polypeptide 6	MYL6;Myl6		Host
1.27984	1.36335	1.17189	1.43684	1.60237	1.14245	-0.122193	0.348553	28	27	28	27	28	27	35.8	35.7	26	27	P97434;Q5SWZ5;F6RND9;F6S5I0;A0A494BZV2;Q6WCQ1;J3KSW8;F6XZM9;H0Y2S9;H0Y7E2;H7C3G6;J3QRL2;J3KSK7;A8MZF8;K7EL39;A0A1W2PPU9	P97434;Q5SWZ5;F6RND9;F6S5I0;A0A494BZV2;Q6WCQ1;J3KSW8	Myosin phosphatase Rho-interacting protein	Mprip;MPRIP		Host
-1.34691	-1.94651	-1.36556	-1.18004	-1.28791	-1.82378	-0.122417	0.164647	6	6	6	6	3	3	19.5	24.1	5	4	A0A024R571;Q9WVK4;Q9H4M9;C9JC03;C9J2Z4;C9JDQ8;C9JIJ3;C9IZH1;Q9NZN4;Q8BH64	A0A024R571;Q9WVK4;Q9H4M9;C9JC03;C9J2Z4	EH domain-containing protein 1	EHD1;Ehd1		Host
2.45186	2.29774	2.79973	2.92465	2.41214	2.5881	-0.125187	0.232542	11	14	11	14	11	14	48	52.5	14	17	Q04447;P12277;H0YJG0;G3V4N7;A0A0J9YKD4;P07310;P06732	Q04447;P12277;H0YJG0	Creatine kinase B-type	Ckb;CKB		Host
2.81826	2.74967	3.42866	3.04112	3.16958	3.16423	-0.126114	0.224083	13	14	13	14	13	14	45.4	45.4	15	16	P61978;P61979;B2M1R6;H3BLL4;Q5T6W2;H3BKD0;H3BK96;A0A286YDM3;A0A286YCM2;H3BKI8;A0A286YEC4;A0A286YDH1;H3BLP7;Q8BT23;H3BJ43;S4R359;S4R457;A0A286YE41;H3BJS9	P61978;P61979;B2M1R6;H3BLL4;Q5T6W2;H3BKD0;H3BK96;A0A286YDM3	Heterogeneous nuclear ribonucleoprotein K	HNRNPK;Hnrnpk		Host
2.25924	2.05031	2.52456	2.34081	2.37691	2.49637	-0.126657	0.364665	13	14	13	14	13	14	36.1	44.3	9	15	P06151;A0A1B0GSX0;A0A1B0GSR9;D3YZQ9;A0A1B0GT41;A0A1B0GQX5;A0A1B0GSL7;A0A1B0GRW9;A0A1B0GS79;A0A1B0GRS2;A0A1B0GRC1;P00338;F5H5G7;P16125;A0A5F9ZHM4;A0A6I8MX27;F5H245;P07195;A0A3B3IS95;G3XAP5;D3YZE4;D3YVR7;A0A0N4SVV8;A0A087WUM2;P07864;F5H155;P00342;A8MW50;D3Z7F0;F5GXY2;Q6ZMR3	P06151;A0A1B0GSX0;A0A1B0GSR9;D3YZQ9;A0A1B0GT41;A0A1B0GQX5;A0A1B0GSL7;A0A1B0GRW9;A0A1B0GS79	L-lactate dehydrogenase A chain;L-lactate dehydrogenase	Ldha		Host
4.4597	3.73966	3.94022	4.54177	4.24966	3.72909	-0.126979	0.147566	14	13	3	3	3	3	83.7	83.7	19	17	Q6ZWQ9;D3YV37	Q6ZWQ9		Myl12a		Host
0.130218	0.546242	-2.02114	-0.173803	-0.894415	0.106827	-0.127763	0.0517114	3	5	3	5	3	5	13.5	15.1	4	9	G3V0E4;Q9CXT8;O75439;F8WAZ6;D3Z1T9;TGGT1_236210-t26_1-p1	G3V0E4;Q9CXT8;O75439;F8WAZ6	Mitochondrial-processing peptidase subunit beta	PMPCB;Pmpcb		Host
-2.34062	-2.20556	-1.61032	-2.63113	-1.56296	-1.57086	-0.130513	0.112736	2	1	2	1	2	1	7.9	4	1	1	Q6ZQM8;D3YZE6;D3Z7G0;D3YZ96;B2RT14;E9PXN7;D3Z748;K9J7B2;Q62452;Q64435;P70691;Q63886	Q6ZQM8;D3YZE6;D3Z7G0;D3YZ96;B2RT14;E9PXN7;D3Z748;K9J7B2;Q62452;Q64435;P70691;Q63886	UDP-glucuronosyltransferase 1-7C;UDP-glucuronosyltransferase 1-9;UDP-glucuronosyltransferase 1-6;UDP-glucuronosyltransferase 1-2;UDP-glucuronosyltransferase 1-1	Ugt1a7c;Ugt1a6a;Ugt1a10;Ugt1a5;Ugt1a8;Ugt1a6b;Ugt1a9;Ugt1a6;Ugt1a2;Ugt1a1		Host
1.79266	2.18061	1.98768	2.17975	2.043	2.13011	-0.130637	0.476762	14	15	3	3	2	1	58	57.1	4	4	E9Q415	E9Q415		Fcgr2b		Host
-3.36164	-2.926	-2.97361	-3.16587	-2.89929	-2.80106	-0.131679	0.304935	2	2	2	2	2	2	4.1	4.1	3	2	E9QAD4;F8W9X7;Q7TQK5;Q567U6	E9QAD4;F8W9X7;Q7TQK5;Q567U6	Coiled-coil domain-containing protein 93	Ccdc93;CCDC93		Host
2.35473	2.95803	3.03236	3.10426	3.03678	2.59949	-0.1318	0.189132	27	34	27	34	17	23	44.6	52.9	26	41	Q9DBG3;P63010;H3BIY9;A0A087X253;H3BKM0;A0A087WZQ6;A0A087WU93;A0A087WYD1;K7EN71;K7ERB2;H3BJ06;K7EJ01;K7EJX1;H7C034;A0A087WXS3;K7EKZ5;TGGT1_240870-t26_1-p1;Q5SWR0	Q9DBG3;P63010;H3BIY9;A0A087X253;H3BKM0;A0A087WZQ6;A0A087WU93;A0A087WYD1	AP-2 complex subunit beta;AP complex subunit beta	Ap2b1;AP2B1		Host
6.40122	6.7717	5.93117	7.15538	6.93314	5.41487	-0.133098	0.0783556	17	17	17	17	17	17	54.1	54.1	28	34	P10810	P10810	Monocyte differentiation antigen CD14	Cd14		Host
-3.58571	-3.17989	-3.35762	-3.45145	-3.60638	-2.66595	-0.133145	0.159095	2	3	2	3	2	3	3.1	5.2	3	3	Q8R1B4;Q99613;B5ME19;H3BTY8;H3BPE3;H3BPE4;M0QWV3	Q8R1B4;Q99613;B5ME19	Eukaryotic translation initiation factor 3 subunit C;Eukaryotic translation initiation factor 3 subunit C-like protein	Eif3c;EIF3C;EIF3CL		Host
-0.469286	0.744703	-0.407949	-0.167112	0.186502	0.249081	-0.133668	0.117011	13	13	2	2	2	2	39.9	33.2	3	3	P12236	P12236	ADP/ATP translocase 3;ADP/ATP translocase 3, N-terminally processed	SLC25A6		Host
-0.144697	-0.719536	-0.270601	0.448849	-0.482471	-0.698252	-0.13432	0.125165	4	3	4	3	4	3	19.7	14.1	2	3	Q922Q4;J3QL24;A2ABZ2;J3QKT4;J3KQ22;Q922W5;P32322	Q922Q4	Pyrroline-5-carboxylate reductase 2	Pycr2		Host
0.871889	1.06499	1.56984	1.19012	1.33647	1.39667	-0.138845	0.254181	42	46	42	46	1	1	29.7	32.8	36	54	E9PZW8;Q9QY06	E9PZW8;Q9QY06	Unconventional myosin-IXb	Myo9b		Host
1.11338	0.614319	-0.074152	0.756945	1.22278	0.0998001	-0.141993	0.108236	2	1	2	1	2	1	14.2	5.2	2	1	A0A3B3IRT8;Q9CY50;P43307;A0A286YDB7;C9JBX5;C9J3L8;C9J5W0;E9PAL7;C9IZQ1;A0A286YCT4;A0A286YCG8	A0A3B3IRT8;Q9CY50;P43307;A0A286YDB7;C9JBX5;C9J3L8;C9J5W0;E9PAL7;C9IZQ1;A0A286YCT4;A0A286YCG8	Translocon-associated protein subunit alpha	Ssr1;SSR1		Host
0.370243	1.15517	-0.22361	0.503567	0.430409	0.795397	-0.142522	0.125913	5	6	5	6	5	6	14.6	19.4	5	6	Q99M87;Q96EY1;I3L1T6	Q99M87	DnaJ homolog subfamily A member 3, mitochondrial	Dnaja3		Host
1.61545	1.67267	0.638704	1.37042	1.55462	1.43258	-0.143602	0.158416	8	7	8	7	8	7	43.3	41	9	6	O70503	O70503	Very-long-chain 3-oxoacyl-CoA reductase	Hsd17b12		Host
-6.17836	-5.04104	-5.73423	-6.25277	-5.45847	-4.79911	-0.14776	0.0990604	1	1	1	1	1	1	1.7	1.7	0	0	A0A286YCX6	A0A286YCX6				Host
-1.88307	-1.31235	-0.970751	-1.14442	-1.22094	-1.34745	-0.15112	0.21546	35	38	35	38	35	38	12.4	13.3	24	34	Q9JHU4;Q14204;A0A2R8Y706;A0A2R8YFZ7;A0A2R8Y6H2;A0A2R8Y5T0;A0A2R8Y542;A0A2R8YGC7;F6ZX84;H0YJ21;A0A2R8Y6I5	Q9JHU4;Q14204	Cytoplasmic dynein 1 heavy chain 1	Dync1h1;DYNC1H1		Host
2.70469	2.76431	2.10352	4.2231	3.13872	0.665283	-0.151532	0.0483734	5	6	5	6	5	6	33.9	38.3	5	6	Q9CPX4;P29391;A0A1B0GR60;P49945;A0A1B0GRH4;A0A1Y7VNT9	Q9CPX4;P29391;A0A1B0GR60;P49945;A0A1B0GRH4	Ferritin;Ferritin light chain 1;Ferritin light chain 2	Ftl1;Ftl2		Host
0.627224	-0.106575	1.21189	0.984715	0.593962	0.611517	-0.15255	0.140434	42	42	3	3	2	2	75	78.3	5	4	A0A0U1RP81;D6RAW4;A0A0U1RNN9;TGGT1_242790B-t26_1-p1	A0A0U1RP81				Host
2.58791	2.26868	2.30799	2.46996	3.20445	1.96362	-0.157813	0.158191	2	1	2	1	2	1	23.4	12.8	0	1	C9K025;P18077;O55142;F8WBS5;F8WB72	C9K025;P18077;O55142	60S ribosomal protein L35a	RPL35A;Rpl35a		Host
4.82219	4.1544	4.90745	4.6055	4.84999	4.90353	-0.158321	0.245253	8	8	8	8	7	7	52.5	52.5	9	7	M0QZC5;A0A1B0GRR3;P62281;P62280;A0A1B0GSE8;M0R1H6;M0R1H5	M0QZC5;A0A1B0GRR3;P62281;P62280;A0A1B0GSE8	40S ribosomal protein S11	RPS11;Rps11		Host
-2.73052	-1.2643	-1.6177	-2.03644	-0.94309	-2.15676	-0.158742	0.0968494	2	1	2	1	2	1	9.7	7.3	2	1	Q9QYJ0;O60884	Q9QYJ0;O60884	DnaJ homolog subfamily A member 2	Dnaja2;DNAJA2		Host
-0.111801	0.478882	0.347391	0.919945	0.56152	-0.286373	-0.160206	0.149213	18	21	18	21	18	21	26.2	31.5	16	19	Q60597;Z4YJV4;A0A0D9SFS3;E9PCR7;Q02218;E9PDF2;E9PFG7;B2RXT3;E9Q7L0;Q5SVY0;C9J4G7;Q9ULD0;Q5SVY1	Q60597;Z4YJV4;A0A0D9SFS3;E9PCR7;Q02218;E9PDF2	2-oxoglutarate dehydrogenase, mitochondrial	Ogdh;OGDH		Host
3.94819	2.91413	4.14053	4.12502	3.67717	3.68333	-0.16089	0.146371	3	3	3	3	3	3	18.8	18.8	3	2	P47915;A0A1L1SUN1;A0A1L1SS27;W4VSN7	P47915;A0A1L1SUN1;A0A1L1SS27;W4VSN7	60S ribosomal protein L29	Rpl29;Gm3550		Host
0.324757	0.512007	-0.514044	1.68159	-0.408171	-0.464493	-0.162069	0.0735231	5	6	5	6	5	6	19.5	23.5	6	9	Q8VCF0	Q8VCF0	Mitochondrial antiviral-signaling protein	Mavs		Host
2.53281	2.46592	1.40347	2.30576	2.83023	1.75379	-0.162527	0.123818	10	11	10	11	10	11	61.8	69.3	13	12	Q9DBJ1;P18669;Q8N0Y7;P15259;O70250	Q9DBJ1;P18669	Phosphoglycerate mutase 1	Pgam1;PGAM1		Host
1.77395	1.66439	2.21552	1.9475	2.16034	2.03665	-0.163542	0.383491	9	10	9	10	9	10	33.9	33.9	8	8	Q922R8;F7DBQ0;Q3TML0;Q15084	Q922R8;F7DBQ0;Q3TML0;Q15084	Protein disulfide-isomerase A6	Pdia6;PDIA6		Host
0.435154	0.766991	0.956203	0.841507	0.718853	1.09609	-0.166035	0.368397	12	12	12	12	12	12	34.6	36.4	11	12	P80314;P78371;F5GWF6;A0A1W2P7B7;F8VQ14;A0A1W2P6Q3;A0A1W2P828;A0A1W2P871;A0A1W2P8B6	P80314;P78371;F5GWF6;A0A1W2P7B7;F8VQ14	T-complex protein 1 subunit beta	Cct2;CCT2		Host
13.5857	13.1999	13.6697	13.6578	13.5118	13.7841	-0.166122	0.431664	94	85	94	85	25	25	96.6	96.6	1235	1204	P20152;A0A0A6YWC8;A2AKJ2;A0A1B0GTT5;A0A1B0GVG8;P31001;P17661;P15331;G3X981;G5E846;A0A2R8W6R6;H7C5W5;P41219;P03995;A0A1W2PR46;A0A1X7SCE1;U3KPR1;CON__Q61726;E9Q1Y9;A0A0R4J036;A0A1X7SBR3;Q8IWY7;E7EMV2;K7EKH9;E7ESP9;Q6IMF0;P07197;P08553;Q9Z2T6;P14136;B4DIR1;P46660;P97861;Q9ERE2;K7ELP4;K7EJU1;D3YZ35;Q16352;F8W835;P08551;P07196	P20152;A0A0A6YWC8	Vimentin	Vim		Host
-1.35637	-2.38375	-1.2879	-1.57846	-1.93402	-1.00971	-0.168609	0.140231	1	1	1	1	1	1	3.4	3.4	1	1	A0A2I3BRL8;Q91VM5;A0A2I3BQC0;H3BNC1;H3BR27;A2AFI4;A0A1B0GUK8;H0Y6E7;H3BT71;A2AFI3;Q96E39;Q9WV02;P38159	A0A2I3BRL8;Q91VM5;A0A2I3BQC0;H3BNC1;H3BR27;A2AFI4;A0A1B0GUK8;H0Y6E7;H3BT71;A2AFI3;Q96E39;Q9WV02;P38159	RNA binding motif protein, X-linked-like-1;RNA-binding motif protein, X chromosome;RNA-binding motif protein, X chromosome, N-terminally processed	Rbmxl1;RBMX;Rbmx;RBMXL1		Host
-7.31854	-4.9782	-3.21762	-4.79043	-5.40078	-4.81658	-0.168858	0.0480438	0	1	0	1	0	1	0	3.3	0	1	Q3TC93	Q3TC93	HCLS1-binding protein 3	Hs1bp3		Host
-2.18978	-2.21661	-2.1349	-1.93744	-1.82018	-2.27595	-0.169243	0.538321	1	3	1	3	1	3	9.2	25.4	1	5	A2AUR7;Q9D031;Q15404;Q01730;B1AYQ0	A2AUR7;Q9D031;Q15404;Q01730	Ras suppressor protein 1	Rsu1;RSU1		Host
-5.95361	-5.80262	-4.53353	-6.14332	-4.90374	-4.72421	-0.172831	0.0976615	1	1	1	1	1	1	0.9	0.9	0	0	A0A140LHU9;A0A140LI54;Q3TRM4;A0A140LHT9;A0A384DVU0;Q8IY17	A0A140LHU9;A0A140LI54;Q3TRM4;A0A140LHT9;A0A384DVU0;Q8IY17	Neuropathy target esterase	Pnpla6;PNPLA6		Host
-1.37556	-0.342087	-1.61754	-0.690483	-0.751253	-1.37274	-0.173572	0.143862	5	7	5	7	5	7	18.5	23.6	2	4	P46467;O75351;K7EL71;K7EKZ3;I3L4J1;Q9UN37;Q8VEJ9	P46467;O75351	Vacuolar protein sorting-associated protein 4B	Vps4b;VPS4B		Host
2.76192	2.73995	2.8209	3.20155	3.01783	2.62488	-0.173832	0.433177	9	8	9	8	9	8	36.4	32.4	12	8	Q8R1G6;A0A087WPL1;F7C957;E9Q996;Q96JY6;A0A087WVI1;C9JS55;C9K0F0;H7C1D1;C9JSR2;A0A087WU48;C9J0X3;F8WFB8;B3KPU0;H0YBP7;E5RGS7;A0A087WUQ1;C9J760	Q8R1G6;A0A087WPL1;F7C957	PDZ and LIM domain protein 2	Pdlim2		Host
-1.593	-1.59558	-1.06539	-1.19683	-1.56934	-0.963592	-0.174737	0.282214	1	1	1	1	1	1	4	4	1	2	P70315	P70315	Wiskott-Aldrich syndrome protein homolog	Was		Host
1.52488	0.657387	1.24714	1.01903	1.27579	1.66305	-0.176154	0.216115	12	14	12	14	7	9	28.1	30.8	10	8	P26041;P26038;Q7TSG6;A0A2R8Y7M3;A0A2R8Y5S7;A0A5F8MPB9;P35241;P26043;V9GZ54	P26041;P26038	Moesin	Msn;MSN		Host
-4.21291	-5.67381	-3.76337	-4.00416	-5.22346	-3.88829	-0.178063	0.0881795	2	2	2	2	2	2	1.8	1.8	0	1	Q80TM9;F7AFP3;F6YR29	Q80TM9;F7AFP3;F6YR29	Nischarin	Nisch		Host
5.59666	5.87385	5.3664	5.61873	6.18615	5.56767	-0.178548	0.293199	8	9	8	9	8	9	16	19.9	18	20	Q99P91;Q8BVA0	Q99P91;Q8BVA0	Transmembrane glycoprotein NMB	Gpnmb		Host
2.9739	3.22549	2.79663	3.1535	3.11951	3.2592	-0.178728	0.610506	3	4	3	4	3	4	22.3	22.3	3	4	P14115;E9PLL6;P46776;E9PJD9	P14115;E9PLL6;P46776;E9PJD9	60S ribosomal protein L27a	Rpl27a;RPL27A		Host
8.35076	8.07259	7.87048	8.34374	8.07753	8.40882	-0.178755	0.446277	31	30	31	30	11	9	73.9	69.1	58	61	Q91Z25;Q9WV32;O15143;C9JEY1;C9K057;F8VXW2;C9JBJ7;F6VVE6;C9JTT6;F6THG2;D3Z6S0;C9JM51;F8WEB3	Q91Z25;Q9WV32;O15143;C9JEY1;C9K057	Actin-related protein 2/3 complex subunit 1B	Arpc1b;ARPC1B		Host
-2.28452	-2.57443	-1.65281	-2.01308	-2.18468	-1.77303	-0.180319	0.239065	2	2	2	2	2	2	3.7	3.7	3	2	A2A8V8;A2A8V9;E9PUK6;Q52KI8;E9QKA4;M0R1E7;M0QXG5;F6T4M4;A2A983;F7BWM1;M0R088;E9PCT1;A9Z1X7;Q8IYB3	A2A8V8;A2A8V9;E9PUK6;Q52KI8;E9QKA4	Serine/arginine repetitive matrix protein 1	Srrm1		Host
0.899488	1.47906	1.06097	2.43477	1.72538	-0.176149	-0.181494	0.0802367	4	4	4	4	4	4	27.6	22.2	2	4	C9J8H1;P50518;P36543;A0A0N4SW34;A0A0N4SW07;A0A0N4SWA3	C9J8H1;P50518;P36543;A0A0N4SW34;A0A0N4SW07	V-type proton ATPase subunit E 1	ATP6V1E1;Atp6v1e1		Host
2.99963	2.85372	2.84041	3.05292	2.95299	3.23575	-0.182632	0.874335	20	17	20	17	20	17	48.8	46.2	24	21	Q5U458;E9Q8B3;Q9NVH1;B1AK20;Q5TH61;A2A8D1	Q5U458;E9Q8B3;Q9NVH1	DnaJ homolog subfamily C member 11	Dnajc11;DNAJC11		Host
-2.39357	0.000221252	-1.38409	0.134825	-1.35717	-2.00558	-0.183171	0.068061	4	4	4	4	4	4	31.2	34.9	5	8	Q9NVJ2;Q9CQW2;A0A0N4SVB8;F6QKK2;Q96BM9;Q8VEH3	Q9NVJ2;Q9CQW2;A0A0N4SVB8;F6QKK2;Q96BM9;Q8VEH3	ADP-ribosylation factor-like protein 8B;ADP-ribosylation factor-like protein 8A	ARL8B;Arl8b;Arl8a;ARL8A		Host
7.85842	7.62472	8.07612	8.14935	7.77582	8.19043	-0.185448	0.42731	31	31	5	6	1	2	52	54.6	105	110	P68032;P68033;P62736;P62737;P63267;P63268;P68133;P68134;A6NL76;D3YZY0;A0A494B9T3;D3Z2K3;A0A1D5RM20;F6QUT6;F6UVQ4;B8ZZJ2;C9JFL5;F8WB63;A0A0U1RQ96	P68032;P68033;P62736;P62737;P63267;P63268;P68133;P68134;A6NL76;D3YZY0;A0A494B9T3	Actin, alpha cardiac muscle 1;Actin, aortic smooth muscle;Actin, gamma-enteric smooth muscle;Actin, alpha skeletal muscle	ACTC1;Actc1;ACTA2;Acta2;ACTG2;Actg2;ACTA1;Acta1		Host
4.91259	5.05813	5.02728	5.39553	5.28923	4.87451	-0.187091	0.494589	35	37	35	37	35	37	71.9	71.9	44	60	Q61233;P13796;Q5TBN3;Q99K51;P13797;A0A1C7CYV0;B1AX58;A0A0A0MSQ0;D3Z7D9;D3YZ25;D3YVW8;D3Z311;U3KQI3;Q5TBN5;C9JAM8;Q14651;Q3V0K9	Q61233;P13796	Plastin-2	Lcp1;LCP1		Host
3.79545	3.35962	3.52411	4.02649	3.68336	3.53346	-0.188045	0.413234	7	7	7	7	7	7	48.8	48.8	7	8	M0R210;P62249;P14131;M0R3H0;Q6IPX4;M0R1M5;M0QX76	M0R210;P62249;P14131;M0R3H0;Q6IPX4;M0R1M5	40S ribosomal protein S16	RPS16;Rps16		Host
2.12863	3.04115	3.20105	2.72646	3.00408	3.205	-0.188238	0.200496	14	17	14	17	14	17	58.1	64	13	20	P29758;P04181	P29758	Ornithine aminotransferase, mitochondrial	Oat		Host
-0.932884	-3.12241	-1.6988	-3.09054	-1.31504	-0.774115	-0.191465	0.0705879	4	3	4	3	4	3	12.4	10.1	4	4	P21958;Q3TBA3;F6QHF1	P21958;Q3TBA3	Antigen peptide transporter 1	Tap1		Host
1.02312	0.578501	0.836824	0.849102	1.07705	1.08839	-0.192032	0.566382	6	6	6	6	6	6	17.1	17.1	5	8	Q91VH2;Q9Y5X1	Q91VH2;Q9Y5X1	Sorting nexin-9	Snx9;SNX9		Host
0.704765	1.36273	-0.0955849	0.288683	1.02201	1.23827	-0.192351	0.139459	6	4	6	4	6	4	24.3	17.6	8	6	P70460;K7ENR7;K7ENL7;P50552	P70460	Vasodilator-stimulated phosphoprotein	Vasp		Host
0.0464687	-0.11529	-2.12685	0.329899	-2.65754	0.709543	-0.192522	0.0519915	7	9	7	9	6	8	12.7	19.4	8	9	Q80UE5;O70318;Q80UE4;Q8C928;A0A1W2P6I5;E9PII3;E9PK52;A0A2R8Y5B3;E9PHY5;O43491;A0A1W2P896;A0A1W2P7H7;A0A1W2P7I4;A0A1W2P6H2;A0A1W2P7I2;Q4VXN0	Q80UE5;O70318;Q80UE4;Q8C928;A0A1W2P6I5	Band 4.1-like protein 2	Epb4.1l2;Epb41l2		Host
-3.23868	-4.07375	-2.82856	-3.33682	-3.06239	-3.15881	-0.194326	0.199467	1	1	1	1	1	1	3.5	3.5	0	0	Q91WR3	Q91WR3	Activating signal cointegrator 1 complex subunit 2	Ascc2		Host
1.09797	-0.182371	1.0569	1.26215	1.05002	0.247793	-0.195821	0.138868	6	6	6	6	6	6	36	36	6	7	P17742;P62937;A0A1L1SST0;A0A1L1SRX5;F8WE65;C9J5S7;V9GXC1;V9GX31	P17742;P62937;A0A1L1SST0	Peptidyl-prolyl cis-trans isomerase A;Peptidyl-prolyl cis-trans isomerase A, N-terminally processed	Ppia;PPIA		Host
3.29486	2.79577	2.41867	2.65697	3.28686	3.15375	-0.196092	0.243485	2	2	2	2	2	2	44	44	3	2	J3QLI9;P62315;P62314	J3QLI9;P62315;P62314	Small nuclear ribonucleoprotein Sm D1	SNRPD1;Snrpd1		Host
-1.92979	-1.52163	-1.53131	-1.9349	-1.32373	-1.13396	-0.196714	0.287221	1	2	1	2	1	2	4.8	7.8	1	3	A0A0R4J079;Q8BMP6;Q9H3P7	A0A0R4J079;Q8BMP6	Golgi resident protein GCP60	Acbd3		Host
4.62514	4.08889	4.82227	4.84197	4.79005	4.49703	-0.197585	0.333929	11	11	11	11	11	11	64.5	64.5	8	6	S4R1N6;F6YVP7;P62270;P62269;A0A1Y7VKY1;A0A0G2JQH2;Q5GGW2;A0A3Q4EGP3;J3JS69	S4R1N6;F6YVP7;P62270;P62269;A0A1Y7VKY1;A0A0G2JQH2;Q5GGW2;A0A3Q4EGP3	40S ribosomal protein S18	Rps18;Gm10260;RPS18		Host
-2.24213	-0.933474	-0.517902	-0.445705	-0.78845	-1.86346	-0.19863	0.106557	3	4	3	4	3	4	21.7	32.8	2	4	P08030;A0A1D5RLR6	P08030;A0A1D5RLR6	Adenine phosphoribosyltransferase	Aprt		Host
-3.27634	-2.47611	-2.68759	-2.94406	-2.5571	-2.32724	-0.203878	0.272923	2	2	2	2	2	2	7	7	1	1	Q8C0E3;Q96LD4	Q8C0E3;Q96LD4	Tripartite motif-containing protein 47	Trim47;TRIM47		Host
-0.600422	-0.660431	-1.7686	-0.169084	-1.19462	-1.04984	-0.205305	0.15448	3	2	3	2	3	2	15.7	7.8	4	2	Q810S1;F6SD17;D6RIL8	Q810S1;F6SD17	Calcium uniporter regulatory subunit MCUb, mitochondrial	Ccdc109b		Host
-1.38478	-0.638758	-1.69567	-0.738688	-0.531048	-1.83135	-0.206041	0.150364	4	3	1	1	1	1	39.9	26.8	1	1	P10114;Q80ZJ1;F6U784	P10114;Q80ZJ1;F6U784	Ras-related protein Rap-2a	RAP2A;Rap2a		Host
-1.22327	-2.42168	-0.914619	-1.18712	-1.66329	-1.08871	-0.206813	0.157254	10	8	3	2	0	0	15.7	11.9	3	1	P07900;G3V2J8;B7ZC50;A2A6A2;B7ZC49	P07900	Heat shock protein HSP 90-alpha	HSP90AA1		Host
2.40724	2.34702	3.92683	3.51119	2.18994	3.60061	-0.206886	0.108451	2	3	2	3	2	3	26.6	34.3	5	5	P62267;P62266;D6RD47;D6RDJ2;D6RIX0;D6R9I7	P62267;P62266;D6RD47	40S ribosomal protein S23	Rps23;RPS23		Host
-2.69079	-1.94114	-2.6159	-1.83791	-2.40166	-2.38571	-0.207515	0.27598	1	3	1	3	1	3	3.3	12.3	0	3	Q6P9N1;H7C0W7;Q9BYI3;B8ZZA2;A0A0G2JH12	Q6P9N1;H7C0W7;Q9BYI3	Hyccin	Fam126a;FAM126A		Host
8.37321	5.34721	7.25303	7.68375	6.45577	7.45665	-0.207573	0.0759945	11	11	11	11	9	9	58.3	54.4	19	15	P62806;P62805	P62806;P62805	Histone H4	Hist1h4a;HIST1H4A		Host
3.13302	2.16689	2.42033	3.06123	2.4393	2.84698	-0.209093	0.241156	8	10	8	10	8	10	36.7	39.4	10	11	P97351;P61247;E9PFI5;D6RG13;H0Y8L7;D6RB09;D6RAT0;H0Y9Y4;D6RAS7;D6RI02;D6R9B6;D6RED7;D6RGE0	P97351;P61247;E9PFI5;D6RG13;H0Y8L7;D6RB09;D6RAT0;H0Y9Y4;D6RAS7	40S ribosomal protein S3a	Rps3a;RPS3A		Host
0.96908	-0.444178	1.44769	1.39134	0.0752201	1.13364	-0.209204	0.108591	12	11	12	11	5	4	39.4	34.7	11	9	Q8BFR5;A0A0U1RNQ6;A0A0U1RPC4;H3BNU3	Q8BFR5	Elongation factor Tu, mitochondrial	Tufm		Host
2.35075	1.79761	-0.593615	1.00812	1.77913	1.39526	-0.209251	0.0793064	3	2	3	2	3	2	20	15.3	4	2	Q8BFY6;Q9UBV8	Q8BFY6	Peflin	Pef1		Host
5.6619	5.93095	6.01338	6.18052	6.13882	5.92625	-0.213125	0.739762	20	19	20	19	11	11	74.7	72.4	39	45	A0A0A0MQF6;P16858;S4R1W1;A0A1D5RLD8;S4R257;V9GX06;S4R1N5;A0A0R4J0X7;S4R2G5;Q64467;S4R1W8;V9GXA7;V9GXK0;O14556	A0A0A0MQF6;P16858;S4R1W1;A0A1D5RLD8;S4R257	Glyceraldehyde-3-phosphate dehydrogenase	Gapdh;Gm3839		Host
-1.84862	-0.827095	-0.748467	-0.786926	-0.534151	-1.46328	-0.213274	0.1803	22	34	22	34	16	28	11.2	17.1	15	33	E9Q6R7;A0A1W2P7C0;Q61636;A0A1W2P8G5;A0A1W2P8A5;Q5T097;A0A1W2P6L4;A0A0D9SG57;A0A0A0MSM3;Q4G0X0;A0A087WV90;A0A5H1ZRP8;A0A087WTU7;A0A075B6G3;P11531;P11532	E9Q6R7		Utrn		Host
3.0299	3.01773	2.65312	3.50099	3.30571	2.53424	-0.213397	0.266539	5	6	5	6	2	3	30.8	31.3	7	7	Q3TLP8;P63000;P63001	Q3TLP8;P63000;P63001	Ras-related C3 botulinum toxin substrate 1	Rac1;RAC1		Host
1.92552	2.07282	2.12815	2.73333	2.46012	1.58179	-0.216249	0.241963	2	3	2	3	1	2	5.8	10.2	2	2	Q04899	Q04899	Cyclin-dependent kinase 18	Cdk18		Host
5.77783	5.60521	5.94192	5.9609	5.94032	6.07396	-0.216742	0.959955	22	22	22	22	22	22	51.2	51.2	20	30	O89053;G3UYK8;P31146;H3BRY3;A0A0U1RPY8;D3YW57;H3BTU6;H3BRJ0;G3UX53;D3YXM2;H3BNA2;H3BU76;H3BSL1	O89053;G3UYK8;P31146;H3BRY3	Coronin-1A;Coronin	Coro1a;CORO1A		Host
-2.27137	-2.80304	-1.25491	-1.32003	-2.86486	-1.4858	-0.219546	0.119847	2	4	2	4	2	3	3.8	8.1	3	2	Q12979;Q5SSL4;A0A571BG95;A0A1C7CYZ0;E9PUE7;A0A0G2JQ41;B7Z683;I3L2P5;I3L0R7;I3L4Y1;H0Y554;I3NI05;A0A0D9SGD7;A0A0G2JSE0;I3L1U8;H3BKV6;H3BJY3;I3L3W0;A0A0G2JQB5;H3BKT3;A0A0G2JRJ1;A0A0G2JQT5;Q6PAJ1	Q12979;Q5SSL4;A0A571BG95;A0A1C7CYZ0;E9PUE7;A0A0G2JQ41;B7Z683	Active breakpoint cluster region-related protein	ABR;Abr		Host
-3.34016	-3.6013	-3.21629	-2.7945	-3.37166	-3.33224	-0.219784	0.431276	2	2	2	2	2	2	2	2.5	2	2	G5E8J3;Q8K1X1;A0A0U1RPD4;S4R3Z0;Q9BZH6	G5E8J3;Q8K1X1	WD repeat-containing protein 11	Wdr11		Host
6.58578	5.39868	4.33905	5.90501	5.82128	5.26124	-0.221335	0.11861	20	17	20	17	1	1	68.9	61.8	41	31	Q60932	Q60932	Voltage-dependent anion-selective channel protein 1	Vdac1		Host
1.80258	1.89272	2.49887	2.57891	2.04659	2.23762	-0.222981	0.344087	13	13	13	13	13	13	31.7	32.8	18	19	P20060;Q5URX0;P07686	P20060	Beta-hexosaminidase subunit beta	Hexb		Host
1.91674	2.00849	2.36108	2.07522	2.44798	2.43691	-0.224599	0.543551	61	60	61	60	55	55	31.9	32.6	66	76	P70227;Q14573;A0A3B3IRT5	P70227;Q14573	Inositol 1,4,5-trisphosphate receptor type 3	Itpr3;ITPR3		Host
1.06184	1.75481	1.48398	2.15201	1.57555	1.24788	-0.224936	0.271066	24	29	17	20	17	20	35.3	41.8	8	22	P17426;O95782;A0A140LIG7;A0A140LHA6	P17426;O95782	AP-2 complex subunit alpha-1	Ap2a1;AP2A1		Host
-0.244501	-0.336494	-0.728735	0.584442	-0.530014	-0.685919	-0.22608	0.204639	1	1	1	1	1	1	1.6	1.6	1	1	Q96JB3;Q9JLZ6	Q96JB3;Q9JLZ6	Hypermethylated in cancer 2 protein	HIC2;Hic2		Host
-0.716339	-0.295019	-0.491451	0.766888	0.432424	-2.01849	-0.227877	0.0916188	6	9	6	9	6	9	18.2	24.1	4	7	Q61503;P21589;Q96B60;H0Y3X5	Q61503	5-nucleotidase	Nt5e		Host
1.36426	0.777988	1.59388	1.6349	1.24564	1.5451	-0.229836	0.354123	6	7	6	7	6	7	31	35.1	7	5	Q9D1E8;F8WGD9	Q9D1E8;F8WGD9	1-acyl-sn-glycerol-3-phosphate acyltransferase epsilon	Agpat5		Host
4.33518	3.92053	2.18648	4.43493	3.9149	2.78443	-0.230685	0.101206	6	6	6	6	2	2	58.2	58.2	11	11	Q9D898	Q9D898	Actin-related protein 2/3 complex subunit 5-like protein	Arpc5l		Host
6.28524	5.80248	5.72384	6.33169	6.41419	5.76043	-0.231585	0.356703	15	15	15	15	15	15	56.8	56.8	23	25	Q9CRB9;Q9D9P1;D3Z0L4;S4R238;C9JRZ6;F8WAR4;Q9NX63;A0A286YEX5;F6QFL0	Q9CRB9;Q9D9P1;D3Z0L4;S4R238;C9JRZ6;F8WAR4;Q9NX63	MICOS complex subunit Mic19;MICOS complex subunit MIC19	Chchd3;CHCHD3		Host
-0.346973	-1.68417	-0.124146	-0.437763	-0.616741	-0.404961	-0.231942	0.179389	2	2	2	2	2	2	7.5	7.5	0	0	P20042;Q99L45;E0CXJ3	P20042;Q99L45;E0CXJ3	Eukaryotic translation initiation factor 2 subunit 2	EIF2S2;Eif2s2		Host
0.27656	0.149181	-0.24198	0.483282	0.234896	0.16218	-0.232199	0.56046	5	4	5	4	5	4	27.2	24.5	6	6	Q9EQ06;Q7Z5P4;A8Y5N4;Q8VCR2	Q9EQ06	Estradiol 17-beta-dehydrogenase 11	Hsd17b11		Host
4.65365	5.53329	5.49757	5.5306	5.45572	5.40024	-0.234013	0.33271	12	13	12	13	12	13	37.9	37.9	20	23	F8WIR1;P18242;F6Y6L6;A0A1B0GT66;H7C1V0;H7C469;A0A1B0GW44;A0A1B0GV23;A0A1B0GVD5;A0A1B0GWE8;A0A1B0GU92;A0A1B0GU03;P07339	F8WIR1;P18242;F6Y6L6;A0A1B0GT66	Cathepsin D	Ctsd		Host
0.318653	0.512627	0.689226	0.439608	0.824692	0.958269	-0.234021	0.548522	31	26	31	26	30	25	30.6	24.9	28	23	Q4VBF8;Q8C0T5;O43166;F5GYF8;H0YJY2;A0A1Y7VJM1	Q4VBF8;Q8C0T5;O43166	Signal-induced proliferation-associated 1-like protein 1	Sipa1l1;SIPA1L1		Host
-4.63429	-3.76708	-4.31052	-4.07831	-3.93156	-3.99985	-0.234061	0.383871	2	1	2	1	2	1	3.4	1.2	2	1	P53618;Q9JIF7;E9PP73	P53618;Q9JIF7;E9PP73	Coatomer subunit beta	COPB1;Copb1		Host
-0.743013	-1.34342	-0.717201	-0.485544	-0.837326	-0.767576	-0.237729	0.441543	5	5	4	4	4	4	31.8	31.8	5	3	P63101;B0AZS6;P63104;B7Z2E6;H0YB80;A0A2I3BQ03;E7EX29;E7ESK7	P63101;B0AZS6;P63104;B7Z2E6;H0YB80;A0A2I3BQ03;E7EX29	14-3-3 protein zeta/delta	Ywhaz;YWHAZ		Host
-3.23774	-3.34409	-2.63133	-2.4591	-2.83924	-3.19738	-0.239149	0.318292	4	5	4	5	3	4	6.6	11.4	7	6	D3Z2E7;E9Q3L4;E9PUG6;A0A0R4J0H6;E9QAN9;O35368	D3Z2E7;E9Q3L4		AI607873		Host
3.76692	3.24048	3.98447	3.93978	3.87167	3.90088	-0.240153	0.4689	5	4	5	4	5	4	23.8	23.3	5	4	J3QR09;J3KTE4;A2A547;P84099;P84098	J3QR09;J3KTE4;A2A547;P84099;P84098	Ribosomal protein L19;60S ribosomal protein L19	RPL19;Rpl19		Host
-5.02863	-3.79335	-4.64936	-4.52077	-4.20627	-4.02172	-0.240858	0.241552	1	2	1	2	1	2	2.4	3.7	1	3	Q6PGG2	Q6PGG2	GEM-interacting protein	Gmip		Host
-1.59265	-2.42052	-1.05363	-1.59097	-1.32382	-1.42923	-0.240927	0.233608	6	5	6	5	6	5	8.1	6.4	4	6	S4R1M0;P06800;P08575;M3ZCP1;A0A075B788;E9PKH0	S4R1M0;P06800	Protein-tyrosine-phosphatase;Receptor-type tyrosine-protein phosphatase C	Ptprc		Host
8.89789	9.24589	9.1086	9.36838	9.15956	9.45888	-0.244816	0.844976	33	34	33	34	28	29	75.4	80.1	92	105	Q99JY9;P61158;B4DXW1;A0A087WRA1;A0A087WQ14;A0A087WP86;F8WDR7;A0A087WS98;Q641P0;A0A087WQ83;A0A0A0MTI9;H7C4J1;Q9C0K3;C9IZN3;F8WE84;A0A087WPR6;F8WEW2	Q99JY9;P61158;B4DXW1	Actin-related protein 3	Actr3;ACTR3		Host
1.31426	0.861965	0.849398	1.49702	1.08341	1.18711	-0.247307	0.556396	6	4	6	4	6	4	22.3	16	4	4	Q9CQA3;A0A087WXX8;A0A087WWT1;P21912	Q9CQA3;A0A087WXX8;A0A087WWT1;P21912	Succinate dehydrogenase [ubiquinone] iron-sulfur subunit, mitochondrial	Sdhb;SDHB		Host
8.82782	8.34345	8.09369	9.10393	8.62979	8.27562	-0.248124	0.314615	24	26	24	26	24	26	64.6	64.6	61	61	Q8C845;Q9D8Y0;Q96C19;H0Y4Y4;A0A087X1Z2;Q9BUP0;Q9D4J1;C9JTV4;Q8WYH2	Q8C845;Q9D8Y0;Q96C19	EF-hand domain-containing protein D2	Efhd2;EFHD2		Host
-1.29726	-2.31347	-1.90209	-1.36755	-2.47241	-0.927145	-0.248571	0.172206	2	2	2	2	2	2	16.8	16.8	4	1	A2AM65;Z4YKA3;Z4YKB8;Q3TEA8;B0QZK4;Q5SSJ5	A2AM65;Z4YKA3;Z4YKB8;Q3TEA8;B0QZK4;Q5SSJ5	Heterochromatin protein 1-binding protein 3	Hp1bp3;HP1BP3		Host
-1.15831	-1.44612	0.778505	-0.827932	-0.4095	0.159361	-0.249284	0.120451	6	7	5	6	4	5	13.2	13.7	6	8	P08113;P14625;F7C312;Q96GW1;A0A1W2PRR1;F8W026	P08113;P14625;F7C312	Endoplasmin	Hsp90b1;HSP90B1		Host
3.09781	2.84028	3.04028	2.95739	3.29504	3.47915	-0.251072	0.663204	3	3	3	3	1	1	34	34	2	2	H0YMV8;Q71UM5;Q6ZWY3;D6RH49;C9JLI6;D3YYB0	H0YMV8;Q71UM5;Q6ZWY3;D6RH49;C9JLI6;D3YYB0	40S ribosomal protein S27;40S ribosomal protein S27-like	RPS27L;Rps27l		Host
0.157312	0.377371	0.843887	0.851805	0.354513	0.931818	-0.253188	0.394204	5	5	5	5	5	5	16.3	15.6	5	4	O54784;M0R0D0;A0A1W2P6K3;A0A1W2P6J6;O43293;M0QYW5;A0A1W2P730;E9JGN0;Q9UIK4;Q8VDF3	O54784;M0R0D0;A0A1W2P6K3;A0A1W2P6J6;O43293;M0QYW5	Death-associated protein kinase 3	Dapk3;DAPK3		Host
1.07454	0.296888	-0.575569	0.496607	0.128469	0.930666	-0.253296	0.182002	7	4	7	4	7	4	25.4	15.4	8	3	Q3UMR5;Q8NE86;S4R468	Q3UMR5;Q8NE86	Calcium uniporter protein, mitochondrial	Mcu;MCU		Host
2.00239	0.580202	1.3497	1.54864	1.64604	1.502	-0.254798	0.243493	12	9	12	9	12	9	30.7	23.6	14	13	Q07797;E9Q5X5	Q07797	Galectin-3-binding protein	Lgals3bp		Host
1.60319	2.07662	1.21931	2.38434	2.11582	1.169	-0.25668	0.225949	13	11	13	11	13	11	37.5	32.9	13	12	P14234;P09769	P14234	Tyrosine-protein kinase Fgr	Fgr		Host
8.87748	8.72662	8.69994	9.05158	8.82422	9.19837	-0.256709	0.985865	30	26	30	26	30	26	69.5	66	58	74	P61161;P61160;F5H6T1;A0A1B0GWD0;A0A1B0GWH0	P61161;P61160;F5H6T1	Actin-related protein 2	Actr2;ACTR2		Host
-2.19797	-1.92241	-2.9843	-2.32495	-2.02066	-1.98063	-0.259481	0.315781	3	3	3	3	3	3	6.6	6.6	3	1	B4DG22;B1AXG1;B7ZB17;B1AXN9;P51812;P18654	B4DG22;B1AXG1;B7ZB17;B1AXN9;P51812;P18654	Ribosomal protein S6 kinase alpha-3	RPS6KA3;Rps6ka3		Host
-1.27755	-1.6316	-1.71168	-1.46875	-1.27119	-1.10075	-0.260048	0.694515	2	2	2	2	2	2	8.1	8.1	3	0	B7ZCU2;B6VEX4;B7ZCU5;B7ZCU4;B7ZCU3;A0A0A0MRT6;B7ZCU0;J3QNK8;Q8CBW3;Q8IZP0	B7ZCU2;B6VEX4;B7ZCU5;B7ZCU4;B7ZCU3;A0A0A0MRT6;B7ZCU0;J3QNK8;Q8CBW3;Q8IZP0	Abl interactor 1	Abi1;ABI1		Host
2.24295	2.66098	2.66439	2.91822	3.00024	2.44739	-0.265841	0.527151	10	14	10	14	8	12	27.7	32.8	6	16	A0A0R4J083;P51174	A0A0R4J083;P51174	Long-chain specific acyl-CoA dehydrogenase, mitochondrial	Acadl		Host
6.79685	7.31384	7.04239	8.0729	7.67464	6.2073	-0.267256	0.172435	25	26	25	26	15	14	73	72.1	42	65	P08752;P04899;A0A0A6YWA9;P63096;B2RSH2;A0A3B3ITM0;P50149;P19087;A8MTJ3;A2AE32;P20612;P11488;P09471;Q3V3I2;P18872;A0A1W2PRE1;F8WE78;H3BTM2;A0A087WZE5;A0A1W2PS82;A0A1W2PQK2;A0A3B3IUA8;A0A0A6YXC2;A2AE31;A2A2R6;D3Z2M7;A0A0A6YXN0;A0A1W2PP38;Q8BHK8;F6QPU5;A0A087WTB6;Q8C040;Q5JWD1;P38405;Q8CGK7;A2A610;A0A6Q8PGR1;A0A1W2PRJ7;H0Y7E8;Q66L47	P08752;P04899;A0A0A6YWA9	Guanine nucleotide-binding protein G(i) subunit alpha-2	Gnai2;GNAI2		Host
0.314993	0.765301	-0.315796	0.37351	0.240717	0.952356	-0.267362	0.281747	5	7	3	4	3	4	25.9	29.2	2	4	Q9R0Q6;A0A0G2JF52;Q92747;D3YVI5	Q9R0Q6;A0A0G2JF52;Q92747;D3YVI5	Actin-related protein 2/3 complex subunit 1A	Arpc1a;ARPC1A		Host
2.74049	2.22277	0.998453	1.54674	2.11808	3.10027	-0.267791	0.14465	5	5	5	5	5	5	27.9	27.9	5	4	Q9CX86;Q13151	Q9CX86	Heterogeneous nuclear ribonucleoprotein A0	Hnrnpa0		Host
-5.67782	-3.89813	-3.96487	-4.16783	-4.23077	-4.33866	-0.267856	0.173547	0	1	0	1	0	1	0	1.2	0	2	B2RXS4	B2RXS4	Plexin-B2	Plxnb2		Host
-4.40176	-4.38266	-3.03364	-2.9179	-3.72498	-4.36626	-0.269644	0.164531	1	2	1	2	1	2	3.5	7.7	0	1	Q8BYI6;H3BU68;Q7L5N7	Q8BYI6;H3BU68;Q7L5N7	Lysophosphatidylcholine acyltransferase 2	Lpcat2;LPCAT2		Host
-3.94261	-3.41223	-2.67271	-2.09042	-2.63324	-4.49276	-0.270378	0.121011	1	2	1	2	1	2	3.7	6.3	1	2	A0A2I3BQL9;A0A2I3BS39;A0A0R4J0G0;Q8BH04;A0A2I3BQC6;A0A2I3BRX1	A0A2I3BQL9;A0A2I3BS39;A0A0R4J0G0;Q8BH04;A0A2I3BQC6;A0A2I3BRX1	Phosphoenolpyruvate carboxykinase [GTP], mitochondrial	Pck2		Host
1.35881	2.0212	0.249779	1.39587	2.37112	0.676148	-0.271114	0.140822	3	3	3	3	3	3	47.9	47.9	3	4	Q9CQX2	Q9CQX2	Cytochrome b5 type B	Cyb5b		Host
0.60499	-1.02835	-1.04866	-0.806755	0.0598621	0.0889702	-0.271365	0.164307	3	3	3	3	3	3	28.7	28.7	5	7	S4R1E5;O70325	S4R1E5;O70325	Glutathione peroxidase;Phospholipid hydroperoxide glutathione peroxidase, mitochondrial	Gpx4		Host
4.30844	4.47429	4.33324	4.87416	4.64605	4.42039	-0.274878	0.911306	2	3	2	3	2	3	30	47.1	1	3	K7EMA7;H7BY10;K7EJV9;K7ERT8;A8MUS3;P62751;P62750	K7EMA7;H7BY10;K7EJV9;K7ERT8;A8MUS3;P62751;P62750	60S ribosomal protein L23a	RPL23A;Rpl23a		Host
-0.417536	-0.114092	0.00723648	0.0102959	0.00681877	0.288885	-0.276797	0.815495	2	3	2	3	2	3	9.6	11.3	2	4	Q60972;Q09028;H0YCT5;H0YF10;H0YDK2;E9PNS2;E9PIC4;E9PNS6;H0YEU5;Q5JP02;Q5JP01;A2AFI9;E9PC52;A2AFJ1;Q60973;Q16576	Q60972;Q09028;H0YCT5;H0YF10;H0YDK2	Histone-binding protein RBBP4	Rbbp4;RBBP4		Host
3.84591	4.16412	3.60648	3.90468	4.63924	3.90611	-0.27784	0.401346	4	5	4	5	4	5	26.6	32.9	2	3	B1ARA5;P61255;P61254;B1ARA3;J3QRI7;J3QQQ9;J3QQV1;E5RIT6;J3QRC4;Q9UNX3;J3KSS0;E5RHH1;J3KS10	B1ARA5;P61255;P61254;B1ARA3;J3QRI7;J3QQQ9;J3QQV1;E5RIT6;J3QRC4;Q9UNX3;J3KSS0	60S ribosomal protein L26;60S ribosomal protein L26-like 1	Rpl26;RPL26;RPL26L1		Host
2.03591	1.92143	1.73071	2.23122	2.14629	2.14479	-0.278081	1.38765	9	8	9	8	9	8	32.8	32.5	10	9	Q922Q1;E0CZH6	Q922Q1;E0CZH6	Mitochondrial amidoxime reducing component 2	2002-03-01		Host
8.19072	7.99671	7.75216	8.34071	8.09356	8.33996	-0.278214	0.855057	37	40	37	40	37	40	85.7	85.7	131	123	Q9CVB6;D3YXG6;O15144;H7C3F9;C9JTV5;G5E9J0;G5E9S7;A0A087WRT2	Q9CVB6;D3YXG6;O15144	Actin-related protein 2/3 complex subunit 2	Arpc2;ARPC2		Host
3.90317	2.72406	2.34162	3.46851	3.23925	3.09659	-0.2785	0.225808	7	6	7	6	7	6	35.2	30.5	13	10	Q9QYA2;K7EKG4;O96008;G3UY77;K7EJ57	Q9QYA2	Mitochondrial import receptor subunit TOM40 homolog	Tomm40		Host
0.986299	2.15092	1.81227	1.93093	2.13397	1.72315	-0.279518	0.312295	32	37	32	37	22	24	23.3	25.3	30	41	P11276;A0A087WR50;A0A087WSN6;Q3UHL6;A0A087WS56;B9EHT6;B7ZNJ1;A0A087WS99;Q4KL80;A0A087WSU6;A0A087WQE0	P11276;A0A087WR50;A0A087WSN6;Q3UHL6;A0A087WS56;B9EHT6;B7ZNJ1	Fibronectin;Anastellin	Fn1		Host
2.78892	0.702538	1.69516	2.16843	1.20595	2.6628	-0.283519	0.142231	8	6	2	1	2	1	26.9	26.5	2	0	P43274	P43274	Histone H1.4	Hist1h1e		Host
3.02195	1.91782	3.17256	3.13554	3.29358	2.53798	-0.284922	0.24622	7	7	7	7	7	7	35.3	43.2	7	7	Q9Z1Q5;O00299	Q9Z1Q5;O00299	Chloride intracellular channel protein 1	Clic1;CLIC1		Host
3.91323	5.15552	4.49856	5.4613	5.36785	3.59469	-0.28551	0.150986	39	44	39	44	39	44	44.2	49.9	52	92	P97449;A0A0U1RNS3;P15144;H0YMC1	P97449	Aminopeptidase N	Anpep		Host
-0.66482	0.0232964	-0.386366	-0.739664	0.337462	0.232668	-0.286118	0.291698	3	3	2	1	2	1	17.9	15.5	2	1	P61028;H0YNE9;Q92930	P61028;H0YNE9;Q92930	Ras-related protein Rab-8B	Rab8b;RAB8B		Host
2.77893	2.8724	3.34554	3.2549	3.37505	3.22843	-0.287169	0.725903	20	19	20	19	20	19	47.8	44.6	23	27	P26443;P00367;P49448;F7CFA5	P26443;P00367	Glutamate dehydrogenase 1, mitochondrial	Glud1;GLUD1		Host
0.812603	0.608894	1.80423	1.68566	1.14406	1.26598	-0.289989	0.29024	8	9	8	9	8	9	23.7	23.7	5	6	P05202;P00505;TGGT1_248600-t26_1-p1	P05202;P00505	Aspartate aminotransferase, mitochondrial	Got2;GOT2		Host
4.86088	4.59674	4.73179	5.08821	5.06758	4.90515	-0.290512	1.41323	17	18	17	18	6	7	57.7	50.3	16	20	P51881;P05141	P51881;P05141	ADP/ATP translocase 2;ADP/ATP translocase 2, N-terminally processed	Slc25a5;SLC25A5		Host
3.27837	3.08843	3.14804	3.38309	3.36939	3.63578	-0.291137	1.32107	16	15	16	15	16	15	31	32	15	12	Q8R0X7;D6REF7;D3YZT4;O95470	Q8R0X7;D6REF7	Sphingosine-1-phosphate lyase 1	Sgpl1		Host
-0.795872	-0.501778	-1.05704	-0.861681	-0.457506	-0.15962	-0.291961	0.491107	6	8	6	8	6	8	9.5	13.4	5	5	Q9DBR1;Q9H0D6	Q9DBR1;Q9H0D6	5-3 exoribonuclease 2	Xrn2;XRN2		Host
-3.85577	-3.1642	-2.50339	-1.96758	-3.38452	-3.28351	-0.295918	0.188388	2	3	2	3	2	3	4.3	5.5	1	4	Q60790;Q14644	Q60790;Q14644	Ras GTPase-activating protein 3	Rasa3;RASA3		Host
4.89361	5.18269	4.63961	5.7507	5.59322	4.26959	-0.299201	0.237859	30	35	30	35	28	33	66.8	74.2	38	50	P25911;P07948;E5RJ37;E9PJX5;P16277;P51451	P25911;P07948	Tyrosine-protein kinase Lyn	Lyn;LYN		Host
1.99481	2.27531	2.11518	2.47226	2.60258	2.20842	-0.299318	0.991376	25	30	25	30	18	21	39.2	44.7	22	32	P17427;O94973;A0A0G2JS82;A0A0G2JQM1;E9PR62;A0A0G2JQA4;A0A0G2JRF9;A0A0G2JQT9;H0YEG0;H0YDE9;A0A0G2JS17;A0A0G2JRS3;E9PPY8;A0A0J9YUA7;E9PNC4;M0R2D9;E9PQP4;E9PS94;E9PPZ3;A0A140LHG0	P17427;O94973;A0A0G2JS82;A0A0G2JQM1	AP-2 complex subunit alpha-2	Ap2a2;AP2A2		Host
0.880337	1.19465	1.30628	1.15681	1.44309	1.68316	-0.300594	0.689245	1	1	1	1	1	1	10.5	10.5	1	1	Q6ZWZ4;Q9Y3U8	Q6ZWZ4;Q9Y3U8	60S ribosomal protein L36	Rpl36;RPL36		Host
2.5571	2.97528	2.0023	3.69521	3.12723	1.6177	-0.301818	0.167158	10	12	10	12	10	12	36.7	44.4	11	19	Q64277;A0A0R4J190	Q64277;A0A0R4J190	ADP-ribosyl cyclase/cyclic ADP-ribose hydrolase 2	Bst1		Host
-3.73847	-2.87014	-4.28403	-3.04857	-3.45235	-3.47952	-0.304068	0.28173	39	40	1	1	1	1	79.1	79.3	1	1	Q921G6;H3BIX9	Q921G6;H3BIX9	Leucine-rich repeat and calponin homology domain-containing protein 4	Lrch4		Host
2.30185	2.82046	2.26391	2.5815	2.80967	2.90898	-0.30464	0.678401	7	6	7	6	7	6	31.6	28.7	6	6	Q922Q8;Q96AG4	Q922Q8;Q96AG4	Leucine-rich repeat-containing protein 59	Lrrc59;LRRC59		Host
4.324	4.42498	3.78185	4.95394	4.30104	4.19157	-0.30524	0.418548	7	7	7	7	7	7	34.3	34.3	9	8	P98086;X6RLJ0;P02745	P98086	Complement C1q subcomponent subunit A	C1qa		Host
-1.23512	-1.73196	-0.46055	-1.14483	-0.845142	-0.516437	-0.307076	0.303183	4	4	4	4	4	4	12.8	12.8	4	3	Q8BGD9;B2RWE8;F8W0K0;F8VYE9;F8VSC7;F8VP89;F8VX11;E7EX17;P23588;F8VRU1	Q8BGD9;B2RWE8	Eukaryotic translation initiation factor 4B	Eif4b		Host
-6.94873	-2.71119	-1.03534	-1.46586	-5.444	-2.86075	-0.308217	0.0501439	0	3	0	3	0	3	0	5.9	0	2	Q5SUH7;Q5SUH6;Q14677;Q99KN9	Q5SUH7;Q5SUH6;Q14677;Q99KN9	Clathrin interactor 1	Clint1;CLINT1		Host
3.58853	3.72318	3.52852	4.13891	3.89902	3.72937	-0.309025	1.10074	5	6	5	6	5	6	45.4	45.4	6	5	J3QL05;J3KP15;Q62093;Q01130;Q9BRL6	J3QL05;J3KP15;Q62093;Q01130	Serine/arginine-rich splicing factor 2	SRSF2;Srsf2		Host
3.49808	2.5524	2.14372	3.4572	3.03669	2.6279	-0.309197	0.264248	9	10	9	10	9	10	43.6	38.8	13	11	Q91VN4;E9Q4M4	Q91VN4;E9Q4M4	MICOS complex subunit Mic25	Chchd6		Host
-1.22598	-2.02623	-2.12355	-1.11269	-0.933769	-2.40122	-0.309359	0.222473	3	3	3	3	3	3	11.4	11.4	1	3	A0A087X2I1;P62334;P62333;H0YJC0;H0YJS8;H0YJE9;H0YJT1	A0A087X2I1;P62334;P62333;H0YJC0;H0YJS8	26S protease regulatory subunit 10B	PSMC6;Psmc6		Host
-3.15439	-3.07562	-2.85539	-2.64789	-3.02395	-2.47973	-0.311277	0.779608	5	6	5	6	5	6	4.3	5	6	3	A0A087WRP5;A0A087WQ86;E9QM99;Q8BZN6;A0A0R4J2B7;A0A2R8YD85;Q96BY6;Q8BLX9;A0A087WQA1;A0A087WS26	A0A087WRP5;A0A087WQ86;E9QM99;Q8BZN6;A0A0R4J2B7;A0A2R8YD85;Q96BY6	Dedicator of cytokinesis protein 10	Dock10;DOCK10		Host
-4.32861	-5.32785	-3.26961	-4.80559	-3.27212	-3.91268	-0.311896	0.157448	2	3	2	3	2	3	4.4	4.6	1	2	Q3U1J4;Q16531;F5GY55;A0A494BBJ6;A0A494B987;F5GYG8;F5GWI0;F5GZY8;F5H198;F5H2L3;A0A494BAF6	Q3U1J4;Q16531;F5GY55	DNA damage-binding protein 1	Ddb1;DDB1		Host
-0.769907	-0.87575	-1.23351	-0.29007	-0.400032	-1.2517	-0.312456	0.394294	4	7	4	7	4	7	10.9	21.2	4	8	E9Q4Q2;D3YZC9;D3YZD0;Q15637;Q64213;D3YVH4;F8WHF9;F8WEV5;C9J792;D6RDB7;H7C561	E9Q4Q2;D3YZC9;D3YZD0;Q15637;Q64213;D3YVH4	Splicing factor 1	Sf1;SF1		Host
-0.635414	-0.724731	-0.223959	-0.148844	-0.11857	-0.379133	-0.312519	0.828888	4	4	4	4	4	4	25.9	25.9	2	3	Q8BP92;Q14257;H0YL43;A8MXP8	Q8BP92	Reticulocalbin-2	Rcn2		Host
2.94598	3.70486	2.26315	3.57007	3.87762	2.40402	-0.312574	0.196173	5	8	5	8	5	8	26.2	42.6	5	9	Q9D1I2;Q96LW7	Q9D1I2	Bcl10-interacting CARD protein			Host
-3.11536	-1.53849	-2.24246	-0.956112	-2.06185	-2.93487	-0.314489	0.16141	6	9	6	9	6	9	13.7	17.6	6	9	A0A1D5RLL3;Q8BG67;A0A1B0GUZ7;Q14156;A0A2I3BR57;E5RJS1;Q8BWC5	A0A1D5RLL3;Q8BG67;A0A1B0GUZ7;Q14156	Protein EFR3 homolog A	Efr3a;EFR3A		Host
0.0405159	-0.674738	0.1311	0.381462	0.551941	-0.485476	-0.317017	0.316442	5	5	5	5	3	3	13.4	13.4	1	3	Q80SW1;O43865;F7ATQ6;D3Z2Q0	Q80SW1;O43865	Putative adenosylhomocysteinase 2	Ahcyl1;AHCYL1		Host
1.40328	1.34661	1.30797	1.91204	1.9481	1.15211	-0.318134	0.537832	4	3	4	3	1	1	39.9	26.8	3	5	P61226;P61225	P61226;P61225	Ras-related protein Rap-2b	Rap2b;RAP2B		Host
-1.71188	-0.277029	-1.62311	-0.0087986	-1.42586	-1.22006	-0.319102	0.190613	7	8	3	4	3	4	37.2	39.4	2	4	Q8R5C5;P42025;E0CZD4;E0CYB4	Q8R5C5;P42025	Beta-centractin	Actr1b;ACTR1B		Host
5.73466	5.10114	6.01775	6.01143	5.47749	6.32865	-0.321337	0.365183	26	26	26	26	14	14	53.1	53.1	52	52	P49710;E9Q4E5;F8WDD5;F8WEZ6	P49710	Hematopoietic lineage cell-specific protein	Hcls1		Host
0.573576	0.960703	0.956137	1.34912	0.868246	1.23839	-0.321779	0.763588	3	3	3	3	3	3	15.6	15.6	3	5	P68400;Q60737;E7EU96;A0A2R8YD58;A0A2R8YF43;A0A2R8Y5A0;A0A2R8YEW1;A0A2R8YFU2;A0A2R8YDP2;A0A2R8Y4H0;A0A2R8Y4D6;V9GYA2;Q8NEV1;Q6NSS6;A0A2R8Y7T1;A0A2R8YDY7;A2ANR6;A0A2R8YCK2;A0A2R8YF47;V9GY80;A0A2R8YEL7;A0A2R8Y797;A0A2R8Y3W6	P68400;Q60737;E7EU96;A0A2R8YD58;A0A2R8YF43;A0A2R8Y5A0;A0A2R8YEW1;A0A2R8YFU2;A0A2R8YDP2;A0A2R8Y4H0;A0A2R8Y4D6;V9GYA2;Q8NEV1	Casein kinase II subunit alpha;Casein kinase II subunit alpha 3	CSNK2A1;Csnk2a1;CSNK2A3		Host
-2.48225	-2.46529	-2.16721	-2.11596	-2.32572	-1.70305	-0.32334	0.703904	1	1	1	1	1	1	1.9	1.9	1	1	Q3UKJ7;Q2TAY7	Q3UKJ7;Q2TAY7	WD40 repeat-containing protein SMU1;WD40 repeat-containing protein SMU1, N-terminally processed	Smu1;SMU1		Host
-0.336466	-0.646956	0.288084	0.497297	-0.598974	0.379293	-0.324318	0.296921	2	3	2	3	2	3	28.9	38.3	1	1	B1AXX9;B1AXY0;B1AXY1;P63037;P31689	B1AXX9;B1AXY0;B1AXY1;P63037;P31689	DnaJ homolog subfamily A member 1	Dnaja1;DNAJA1		Host
-0.973467	-0.475416	-0.504301	-0.0987206	-0.558699	-0.318659	-0.325702	0.711713	1	2	1	2	1	2	12.2	13.3	1	2	I3L412;K7ENA6;P32121;Q91YI4	I3L412;K7ENA6;P32121;Q91YI4	Beta-arrestin-2	ARRB2;Arrb2		Host
-2.06466	-2.21374	-2.22248	-2.44178	-1.84288	-1.23538	-0.326946	0.391942	19	18	4	3	3	2	34	31.2	5	4	Q62095	Q62095	ATP-dependent RNA helicase DDX3Y	Ddx3y		Host
3.91196	3.88768	3.50115	4.40465	3.86142	4.01596	-0.327083	0.713961	4	5	4	5	4	5	19.9	25.2	6	6	Q02105	Q02105	Complement C1q subcomponent subunit C	C1qc		Host
1.40985	1.34029	1.45331	1.89122	1.73181	1.5698	-0.329795	1.54402	5	5	5	5	5	5	17.2	17.2	5	3	O35465;Q14318;U3KQ64;A0A0A0MTJ1;F6WP10;U3KQI1;M0R2K9	O35465;Q14318	Peptidyl-prolyl cis-trans isomerase FKBP8	Fkbp8;FKBP8		Host
-0.32645	-2.0916	-0.126705	-1.04145	-0.47053	-0.0426159	-0.330055	0.182748	7	5	7	5	7	5	27.1	20.9	6	3	P09411;P00558;S4R2M7;P07205;P09041;TGGT1_318230-t26_1-p1	P09411;P00558;S4R2M7	Phosphoglycerate kinase 1;Phosphoglycerate kinase	Pgk1;PGK1		Host
2.0388	2.17192	1.79427	2.74748	2.47781	1.77962	-0.333309	0.466933	8	9	8	9	8	9	23.1	24.2	9	12	Q9D2G2;P36957;Q86SW4	Q9D2G2	Dihydrolipoyllysine-residue succinyltransferase component of 2-oxoglutarate dehydrogenase complex, mitochondrial	Dlst		Host
2.41294	1.43443	1.78071	2.33756	2.25625	2.04566	-0.33713	0.490651	19	19	2	2	2	2	68.1	68.1	2	2	F8VYE8;F8W0W8;P63087;P36873;F8VR82;A0A0G2JGC1;A0A0G2JFF1;A0A087WYY5;H0Y3Y6;F8WE71;F8W1A0;F8W0V8	F8VYE8;F8W0W8;P63087;P36873;F8VR82;A0A0G2JGC1;A0A0G2JFF1;A0A087WYY5	Serine/threonine-protein phosphatase;Serine/threonine-protein phosphatase PP1-gamma catalytic subunit	PPP1CC;Ppp1cc		Host
-1.73498	-1.60631	-1.45648	-1.17143	-1.82511	-0.786932	-0.338102	0.466521	4	5	4	5	4	5	4.7	6.6	5	8	Q4VAC9	Q4VAC9	Pleckstrin homology domain-containing family G member 3	Plekhg3		Host
-1.73055	-0.730129	-1.4557	-1.28481	-0.655649	-0.955639	-0.340092	0.414032	1	1	1	1	1	1	4.4	4.4	1	2	P12804;Q14314	P12804;Q14314	Fibroleukin	Fgl2;FGL2		Host
1.96348	1.74982	1.51893	1.79314	2.12175	2.33884	-0.340499	0.768256	21	21	2	2	0	0	57.4	64.3	4	5	P68363;P05213;F8VVB9;F8VQQ4;F8VRZ4;F8VS66;F8VWV9;F8VX09;F8VRK0;F8VXZ7;F8W0F6	P68363;P05213;F8VVB9	Tubulin alpha-1B chain	TUBA1B;Tuba1b		Host
0.69158	0.411758	0.806507	0.797378	0.995312	1.14949	-0.344111	1.04061	6	5	6	5	6	5	18.3	14	7	5	Q14498;Q8VH51;G3XAC6;E9Q8F0;A0A0U1RQH7;H0Y4X3;F7AA45;A0A0U1RQW2;B7ZD61;Q5QP23;Q5QP22;B7ZD63;F8WF24;A8MYG5;F8WF73;D6RJ85;E9Q999;F2Z2Z5;D6RCZ8;F2Z3E6;E9PZF9;B7ZD64;A0A087X122	Q14498;Q8VH51;G3XAC6;E9Q8F0;A0A0U1RQH7;H0Y4X3;F7AA45	RNA-binding protein 39	RBM39;Rbm39		Host
-3.64195	-3.25979	-4.14753	-3.41025	-3.08527	-3.51578	-0.345987	0.529117	1	1	1	1	1	1	3.8	3.8	1	1	Q9ES46	Q9ES46	Beta-parvin	Parvb		Host
-0.0900154	0.928022	0.524698	1.02876	0.645718	0.72933	-0.347033	0.473042	10	13	10	13	10	13	17.5	21.3	6	14	Q8BGR2;Q7L1W4;E9PMF9;E9PJ89;D3Z5Q6;D3Z6C1;D3YV62;Q5VWA0;E9PJS7;E9PL08	Q8BGR2;Q7L1W4	Volume-regulated anion channel subunit LRRC8D	Lrrc8d;LRRC8D		Host
0.887302	0.70857	1.24115	1.5166	0.959164	1.40265	-0.347132	0.683062	5	5	5	5	5	5	21.5	21.5	7	4	P40124;B1ARS0;Q01518	P40124	Adenylyl cyclase-associated protein 1	Cap1		Host
8.77533	8.31359	7.94104	8.96989	8.67389	8.42773	-0.347184	0.531575	20	19	20	19	3	2	68.8	68.8	50	54	Q60930;A0A286YCR8;D3YZT5;D3YUN8	Q60930;A0A286YCR8;D3YZT5	Voltage-dependent anion-selective channel protein 2	Vdac2		Host
4.55904	3.23527	3.89616	4.89344	3.80957	4.03106	-0.347872	0.27652	7	8	7	8	7	8	36.8	45.5	9	12	P14106;A0A0A0MSV6;D6R934;P02746	P14106	Complement C1q subcomponent subunit B	C1qb		Host
-2.62349	-1.79828	-1.91521	-1.79311	-1.74601	-1.75235	-0.348501	0.60474	1	2	1	2	1	2	6.7	10.6	1	2	Q9DBE8;F6RBY3	Q9DBE8;F6RBY3	Alpha-1,3/1,6-mannosyltransferase ALG2	Alg2		Host
0.368637	0.523586	-0.00723648	0.885908	0.446087	0.600594	-0.349201	0.792131	4	6	4	6	4	6	25.2	48.1	5	11	P62960;P67809;H0Y449;A2BGG7;Q9JKB3;P16989;A0A0A0MQD2;B2RUF0;Q9Z2C8;Q9Y2T7;A0A0D9SEI8;C9J5V9	P62960;P67809;H0Y449	Nuclease-sensitive element-binding protein 1	Ybx1;YBX1		Host
-1.26653	-1.28515	-0.812422	-0.705378	-0.928043	-0.68055	-0.350047	0.944128	7	5	7	5	7	5	8.2	6.4	7	4	A0A494C1K3;P78347;Q9ESZ8;Q3UHU8;G3UYD0;G3UYJ6;G3UX27;A0A494C1N8;A0A494C0I1;A0A494C0Q7;G3UWV2;A0A087WW90;A0A0D9SF80;A0A494C013;Q6EKJ0;Q86UP8;Q99NI3	A0A494C1K3;P78347;Q9ESZ8;Q3UHU8;G3UYD0	General transcription factor II-I	GTF2I;Gtf2i		Host
3.72722	4.3712	4.01978	5.23808	4.71813	3.21748	-0.351831	0.215844	13	15	13	15	13	15	40.2	43.6	12	21	P51863;F5GYQ1;P61421;R4GN72;J3QL14;H3BQB4;H3BSG7;H3BUQ0;H3BTB5;H3BQJ1	P51863;F5GYQ1;P61421;R4GN72;J3QL14	V-type proton ATPase subunit d 1	Atp6v0d1;ATP6V0D1		Host
-0.784971	0.390373	0.948523	0.319393	0.842071	0.457079	-0.354873	0.265285	4	4	1	1	1	1	33.3	33.3	2	2	F5H423;P84078;P84077;P61205;P61204	F5H423;P84078;P84077;P61205;P61204	ADP-ribosylation factor 1;ADP-ribosylation factor 3	Arf1;ARF1;Arf3;ARF3		Host
0.351454	0.585403	0.651627	0.323916	1.50365	0.843313	-0.360797	0.437839	2	3	2	3	2	3	6.1	11.8	1	3	Q91VC9;Q9H3K2;A0A286YDK2	Q91VC9;Q9H3K2	Growth hormone-inducible transmembrane protein	Ghitm;GHITM		Host
2.06684	1.76249	1.83708	2.29632	2.34615	2.10749	-0.361188	1.43643	13	15	13	15	13	15	25.8	30.4	15	19	Q8K2B3;P31040;D6RFM5;A0A1Y7VJ55;A0A087X1I3;A0A494C1T6;H0Y8X1;TGGT1_215590-t26_1-p1	Q8K2B3	Succinate dehydrogenase [ubiquinone] flavoprotein subunit, mitochondrial	Sdha		Host
0.853193	1.36079	1.72635	1.73878	1.8239	1.46378	-0.362045	0.586535	15	17	15	17	15	17	49.8	49.8	14	18	A0A0R4J027;P54987;H7C1Q4;A6NK06	A0A0R4J027;P54987	Cis-aconitate decarboxylase	Irg1		Host
-0.354374	0.0683193	-0.194612	0.740236	-0.218971	0.0889702	-0.363634	0.517482	1	1	1	1	1	1	6.9	6.9	1	1	F6VV25;Q9JIY0;Q53GL0	F6VV25;Q9JIY0;Q53GL0	Pleckstrin homology domain-containing family O member 1	Plekho1;PLEKHO1		Host
4.79917	4.2259	3.69038	4.73261	4.67266	4.40162	-0.36381	0.46884	4	4	4	4	4	4	94.7	94.7	7	6	P47955;P05386	P47955	60S acidic ribosomal protein P1	Rplp1		Host
8.38397	8.23213	7.80535	8.49382	8.5966	8.4305	-0.366491	0.953845	14	13	14	13	14	13	69.6	68.5	28	28	F8WCF6;P59999;P59998;F8WDD7;H7C0A3;A0A0A6YYG9;R4GN08;Q3TX55;E9PWA7;F8WE39;F8WDW3	F8WCF6;P59999;P59998;F8WDD7;H7C0A3;A0A0A6YYG9;R4GN08;Q3TX55;E9PWA7	Actin-related protein 2/3 complex subunit 4	ARPC4-TTLL3;Arpc4;ARPC4		Host
-0.835804	-0.622501	0.513783	1.04717	0.329117	-1.2213	-0.366503	0.176082	2	1	2	1	2	1	9.9	5.8	4	1	Q8K2C9	Q8K2C9	Very-long-chain (3R)-3-hydroxyacyl-CoA dehydratase 3	Hacd3		Host
4.20474	4.74937	4.44658	5.34297	5.15118	4.01046	-0.367972	0.34244	5	6	5	6	5	6	18.1	21.6	11	15	Q3U8S1;A2APM5;A2APM3;A2APM4;E9QKM8;Q80X37;A2APM1;A2APM2;P15379	Q3U8S1;A2APM5;A2APM3;A2APM4;E9QKM8;Q80X37;A2APM1;A2APM2;P15379	CD44 antigen	Cd44		Host
1.08485	0.947094	1.33199	2.11997	1.36485	0.983761	-0.368216	0.449783	3	2	3	2	2	1	32.1	32.1	3	2	A0A0G2JGD2;P07091	A0A0G2JGD2;P07091	Protein S100-A4	S100a4		Host
6.15166	6.64634	6.19412	7.32587	6.92734	5.84366	-0.368247	0.321136	15	15	15	15	7	7	52.9	52.9	18	27	P62880;P62879;E9QKR0;E7EP32;D3YZX3;C9JXA5;D3Z1M1;C9JIS1;C9JZN1;D3Z1T4;E9PWM7;V9GWY1	P62880;P62879;E9QKR0;E7EP32;D3YZX3;C9JXA5;D3Z1M1;C9JIS1;C9JZN1;D3Z1T4;E9PWM7	Guanine nucleotide-binding protein G(I)/G(S)/G(T) subunit beta-2	Gnb2;GNB2		Host
6.91458	5.35412	6.40926	6.83909	6.44333	6.50395	-0.369472	0.317973	10	8	10	8	10	8	65.3	63.3	16	15	O70200;G3UYJ2;Q5STX8;P55008	O70200;G3UYJ2	Allograft inflammatory factor 1	Aif1		Host
-0.237251	-1.13269	-0.160872	-0.246752	-0.291002	0.119986	-0.371016	0.476132	6	5	6	5	6	5	13.8	11.8	3	4	Q8R550;E9Q0C1;B1AZ85;Q5JPT1;B0R0Y8;Q5VSN0;Q5JPT2;Q96B97;Q5JPT3	Q8R550;E9Q0C1;B1AZ85	SH3 domain-containing kinase-binding protein 1	Sh3kbp1		Host
-0.417646	-2.46231	0.415251	-0.654047	-0.482971	-0.209236	-0.372815	0.16206	6	9	6	9	6	9	15.2	25.5	6	7	Q60710;E9PYG9;F6TVP2;A0A2R8YD90;A0A2R8YCS7;Q9Y3Z3;A0A2R8Y586;A0A2R8Y6J9;A0A2R8YF51;A0A2R8Y5D2	Q60710;E9PYG9;F6TVP2	Deoxynucleoside triphosphate triphosphohydrolase SAMHD1	Samhd1		Host
6.01012	5.57736	4.9004	6.42732	5.76241	5.42014	-0.374002	0.355428	9	9	9	9	8	8	69.5	69.5	28	32	Q9CPW4;O15511;B1ALC0;Q3UA72	Q9CPW4;O15511;B1ALC0;Q3UA72	Actin-related protein 2/3 complex subunit 5	Arpc5;ARPC5		Host
2.55202	2.54124	1.13015	3.03067	2.77529	1.54925	-0.377268	0.224241	7	7	7	7	7	7	36.9	41	5	8	P17751;H7BXC3;P60174;U3KPZ0;U3KQF3;U3KPS5	P17751;H7BXC3;P60174;U3KPZ0	Triosephosphate isomerase	Tpi1;TPI1		Host
-2.18853	-1.79923	-1.14311	-1.59408	-1.17862	-1.2261	-0.377356	0.4958	1	1	1	1	1	1	5.5	5.5	1	1	Q61081;K7EIU0;K7EQA9;A0A1L1STC0;Q16543	Q61081;K7EIU0;K7EQA9;A0A1L1STC0;Q16543	Hsp90 co-chaperone Cdc37;Hsp90 co-chaperone Cdc37, N-terminally processed	Cdc37;CDC37		Host
0.859741	1.34745	-0.192137	1.00913	1.68268	0.467413	-0.38139	0.265189	7	9	7	9	7	9	53	60	10	8	Q91V41;P61106;X6RFL8;Q50HX3;A0A2R8VHW9	Q91V41;P61106;X6RFL8;Q50HX3	Ras-related protein Rab-14	Rab14;RAB14		Host
0.828939	0.396139	0.57151	0.890383	1.07117	0.979406	-0.381458	1.31279	28	26	28	26	28	26	23.6	24.2	28	35	Q69Z38;A0A087WQ01;Q9H792;H0YN99;H3BUZ5	Q69Z38	Pseudopodium-enriched atypical kinase 1	Peak1		Host
-2.55727	-2.63235	-3.44622	-2.68076	-2.2951	-2.51234	-0.382544	0.554341	3	5	3	5	3	5	2.6	3.6	3	5	A0A087WSE3;E9QQ25;Q62407;Q15772	A0A087WSE3;E9QQ25;Q62407	Striated muscle-specific serine/threonine-protein kinase	Speg		Host
0.0378532	-2.07297	-0.588684	0.149574	0.534664	-2.15953	-0.382835	0.134591	2	3	2	3	2	3	12.7	21.8	2	2	E9QJW0;Q91VS7;D3YU60;A0A0N4SV17;A0A0N4SVZ0;D3YVR3;F5H760;P10620	E9QJW0;Q91VS7;D3YU60	Microsomal glutathione S-transferase 1	Mgst1		Host
1.19738	1.69522	2.38047	2.64715	2.23661	1.54126	-0.383985	0.336645	13	15	13	15	13	15	49	56.2	17	23	Q9DBS1;Q9BTV4	Q9DBS1	Transmembrane protein 43	Tmem43		Host
3.92233	3.40242	3.36009	4.0158	3.76228	4.0593	-0.384179	0.880974	11	10	11	10	11	10	49	41.1	11	7	J3KTL2;H7BX95;Q6PDM2;Q07955;J3KSR8;F7AI47;J3QQV5;J3KSW7;F6QXN3	J3KTL2;H7BX95;Q6PDM2;Q07955;J3KSR8	Serine/arginine-rich splicing factor 1	SRSF1;Srsf1		Host
0.682362	1.0907	0.825832	1.43982	1.33196	0.984148	-0.385678	0.992473	4	5	4	5	4	5	15.9	21.6	4	6	O88986;E9PWY6;A0A2R8VHE4;O75600;H7BZ75	O88986;E9PWY6;A0A2R8VHE4;O75600	2-amino-3-ketobutyrate coenzyme A ligase, mitochondrial	Gcat;GCAT		Host
-3.63977	-3.10914	-3.15717	-3.40746	-3.22227	-2.11838	-0.385993	0.369978	3	2	3	2	3	2	3.4	2.6	3	1	F8VQE2;E9Q0A4;Q9QXL1;O75037;F6ZSF2	F8VQE2;E9Q0A4;Q9QXL1;O75037	Kinesin-like protein;Kinesin-like protein KIF21B	Kif21b;KIF21B		Host
1.1406	1.90241	1.73804	2.19877	1.9982	1.76277	-0.392895	0.677266	5	6	5	6	5	6	25.3	31	7	7	P51908;A0A0N4SVL6;A0A0N4SW85	P51908;A0A0N4SVL6;A0A0N4SW85	C->U-editing enzyme APOBEC-1	Apobec1		Host
-2.19657	-1.56869	-1.04569	-0.711828	-0.60527	-2.30412	-0.396576	0.243862	3	2	3	2	3	2	13.9	7.1	3	2	A0A668KL51;Q91VA7;A0A087X2E5;A0A087WZN1;O43837;V9GXV0	A0A668KL51;Q91VA7	Isocitrate dehydrogenase [NAD] subunit, mitochondrial	Idh3b		Host
-2.05498	-0.908674	-0.310903	-0.74007	0.107977	-1.44233	-0.400045	0.230573	6	6	6	6	6	6	18.4	14.7	6	7	Q9QYC0;E9Q1K3;F8WHZ9;F8WGR0;E7EV99;E7ENY0;P35611;A0A0A0MSR2;F6V4G5;D6RAH3;D3Z0T1;D6RF25;A0A0J9YVI4;H0Y9H2;D6RJE2;F6RDR0	Q9QYC0;E9Q1K3;F8WHZ9;F8WGR0;E7EV99;E7ENY0;P35611;A0A0A0MSR2	Alpha-adducin	Add1;ADD1		Host
1.37018	2.31717	2.20139	2.55996	2.46025	2.0695	-0.400325	0.528038	4	6	4	6	4	6	26.5	33.1	5	9	P20108;P30048	P20108	Thioredoxin-dependent peroxide reductase, mitochondrial	Prdx3		Host
3.03334	2.55409	2.59835	3.36239	3.33656	2.69188	-0.40168	0.683148	10	12	10	12	10	12	39.7	51	13	15	Q99JB2;A2AG39;F6WI02;A0A087WYB4;Q9UJZ1;F2Z2I8;A2AG41	Q99JB2;A2AG39;F6WI02	Stomatin-like protein 2, mitochondrial	Stoml2		Host
-1.56163	-1.17412	-2.57244	-0.601149	-1.33594	-2.15736	-0.40458	0.263351	1	2	1	2	1	2	3.1	6.9	1	2	Q920A5;I3L506;I3L4Z3;Q9HB40	Q920A5;I3L506;I3L4Z3;Q9HB40	Retinoid-inducible serine carboxypeptidase	Scpep1;SCPEP1		Host
0.475668	-0.0536518	1.44237	1.24156	1.36391	0.474583	-0.405223	0.320127	1	3	1	3	1	2	5.1	7.7	1	4	Q8N8Y2	Q8N8Y2	V-type proton ATPase subunit d 2	ATP6V0D2		Host
0.161915	0.469574	0.0852585	0.411158	0.988874	0.535376	-0.40622	0.896857	15	16	2	2	2	2	84.1	84.1	2	3	A0A2R8YEA7	A0A2R8YEA7				Host
-0.910971	-2.24914	-0.699879	-0.794785	-1.03836	-0.806902	-0.406646	0.342422	5	5	5	5	5	5	5.7	5.7	5	4	Q9Z1T1;O00203;A0A338P6V5	Q9Z1T1;O00203	AP-3 complex subunit beta-1	Ap3b1;AP3B1		Host
-3.5268	-4.52821	-4.95055	-3.87394	-4.0186	-3.88362	-0.4098	0.409735	4	2	4	2	3	1	3.7	1.9	3	0	E9Q9E7;R4GML3;A2AL36;R4GML4;A0A0G2JE96;A2AS42;F6QP53	E9Q9E7;R4GML3;A2AL36;R4GML4	Centriolin	Cntrl		Host
-0.83431	-2.26071	-1.24005	-0.899925	-0.865719	-1.32544	-0.414664	0.388979	4	4	3	3	3	3	27.3	27.3	3	2	P27348;P68254;E9PG15	P27348;P68254;E9PG15	14-3-3 protein theta	YWHAQ;Ywhaq		Host
2.41202	2.53391	2.78539	2.70743	2.94009	3.33007	-0.415426	0.913549	40	42	40	42	40	42	35.7	36.7	51	55	Q6P5H2;P48681	Q6P5H2	Nestin	Nes		Host
3.04976	2.41502	2.55842	3.50073	2.97153	2.7974	-0.415487	0.658297	7	7	7	7	4	4	46.8	46.8	10	12	P35278;Q8C266;P51148;F8VVK3;K7ENY4;K7ERI8;K7ERQ8;F8VVZ0;F8VUA5	P35278;Q8C266;P51148;F8VVK3;K7ENY4;K7ERI8;K7ERQ8	Ras-related protein Rab-5C	Rab5c;RAB5C		Host
0.185438	0.188847	0.0126743	0.546375	0.341024	0.74794	-0.416127	1.47226	15	15	3	3	3	3	24.9	24.9	5	6	P14317;E7EVW7	P14317;E7EVW7	Hematopoietic lineage cell-specific protein	HCLS1		Host
7.11498	6.61116	5.96203	7.27517	6.982	6.68283	-0.417276	0.483931	14	14	14	14	14	14	65.7	65.7	34	38	Q9JM76;H7BWZ3;A0A0G2JFK7;D3Z2F7;D3Z2F8;O15145;C9JZD1;F8VR50	Q9JM76;H7BWZ3;A0A0G2JFK7;D3Z2F7;D3Z2F8;O15145	Actin-related protein 2/3 complex subunit 3	Arpc3;ARPC3		Host
2.86408	2.63247	2.66155	3.34456	2.78477	3.28697	-0.4194	1.02491	13	17	13	17	13	17	32.3	37.4	11	18	Q3UJU9;H0YMB1;Q96TC7;A3KGH5;A3KGH6;A3KGH7;H0YLG5	Q3UJU9	Regulator of microtubule dynamics protein 3	Rmdn3		Host
0.64377	0.835205	0.746223	1.26839	1.49111	0.725464	-0.419922	0.832161	1	1	1	1	1	1	12.4	12.4	1	1	Q9QUI0;P61586;C9JNR4;A0A0A6YXF6;C9JX21;Q9CR99;A0A0A6YWJ1;C9JRM1;P62746;P62745	Q9QUI0;P61586;C9JNR4;A0A0A6YXF6;C9JX21;Q9CR99	Transforming protein RhoA	Rhoa;RHOA;4930544G11Rik		Host
8.24032	8.26457	7.98807	8.91583	8.50655	8.33156	-0.420327	1.01484	21	22	21	22	17	18	84.6	84.6	56	64	P47754;P47755;D6RCW7;A0A0N4SVM0;F8W9N7;A0A0D9SET8;C9JUG7	P47754;P47755;D6RCW7;A0A0N4SVM0	F-actin-capping protein subunit alpha-2	Capza2;CAPZA2		Host
-0.0418472	-0.667347	-0.693075	-0.207058	-0.13497	0.204088	-0.421443	0.784625	4	3	4	3	4	3	16.4	11.7	2	4	P80317;A0A571BEL9;P40227	P80317;A0A571BEL9;P40227	T-complex protein 1 subunit zeta	Cct6a;CCT6A		Host
-2.97679	-2.66482	-2.94753	-2.72874	-2.10998	-2.47691	-0.424507	0.968327	2	3	2	3	2	3	2.2	4.2	2	3	Q6A0A9;Q9NZB2;A0A0C4DH52;Q5T035	Q6A0A9;Q9NZB2	Constitutive coactivator of PPAR-gamma-like protein 1	FAM120A		Host
6.86437	4.90056	5.56053	6.43161	5.69014	6.47975	-0.425344	0.269838	11	9	11	9	5	4	36.3	35.8	10	7	P15864	P15864	Histone H1.2	Hist1h1c		Host
8.20189	8.22435	7.95734	8.95881	8.51445	8.19281	-0.427497	0.83317	30	32	30	32	8	7	88.5	90.4	62	83	A2AMW0;B1AK88;F7CAZ6;A0A6I8PRV6	A2AMW0;B1AK88;F7CAZ6		Capzb;CAPZB		Host
1.81034	0.0727406	0.662046	0.888226	1.20166	1.74107	-0.428612	0.307782	8	8	8	8	8	8	26	29.8	10	9	Q9CZ13;A0A0A6YW82;P31930;A0A0A6YWX6	Q9CZ13	Cytochrome b-c1 complex subunit 1, mitochondrial	Uqcrc1		Host
-0.680283	-0.643583	-0.9596	0.178627	-0.402205	-0.762121	-0.432589	0.673322	1	1	1	1	1	1	5.5	5.5	1	1	Q9DCM0	Q9DCM0	Persulfide dioxygenase ETHE1, mitochondrial	Ethe1		Host
3.33756	0.983353	3.29091	3.07829	2.45478	3.38333	-0.434858	0.203783	2	2	2	2	2	2	14.8	14.8	3	3	A0A0G2JEK2;P63254;K4DIB9;H3BRQ4;P50238	A0A0G2JEK2;P63254	Cysteine-rich protein 1	Crip1		Host
-3.39405	-3.05835	-2.33468	-3.15159	-1.83886	-2.49108	-0.435184	0.370878	1	1	1	1	0	0	1.9	1.9	0	1	Q7TMC8;A0A1D5RMI1;I3L3J1;I3L106;I3L171;I3L1X0	Q7TMC8;A0A1D5RMI1		Fuk		Host
0.612602	0.174278	0.935766	0.539015	1.42562	1.0718	-0.437931	0.57464	3	3	3	3	3	3	38.3	38.3	4	3	P63242;P63241;I3L397;A0A0A0MQM0;I3L504;Q6IS14;J3QPS8;F8WCJ1;C9J7B5;C9J4W5;Q9GZV4;Q8BGY2	P63242;P63241;I3L397;A0A0A0MQM0;I3L504;Q6IS14;J3QPS8;F8WCJ1;C9J7B5;C9J4W5;Q9GZV4;Q8BGY2	Eukaryotic translation initiation factor 5A-1;Eukaryotic translation initiation factor 5A;Eukaryotic translation initiation factor 5A-1-like;Eukaryotic translation initiation factor 5A-2	Eif5a;EIF5A;EIF5AL1;EIF5A2;Eif5a2		Host
-1.6975	-2.50901	-2.16821	-1.61286	-1.61927	-1.82229	-0.440098	0.832683	2	2	2	2	2	2	4.6	4.6	1	1	Q9CWK8;O60749;H0YK42;Q6NZD2;Q9WV80;Q13596	Q9CWK8;O60749;H0YK42;Q6NZD2;Q9WV80;Q13596	Sorting nexin-2;Sorting nexin-1	Snx2;SNX2;SNX1;Snx1		Host
-2.17394	-3.93776	-2.12713	-2.15285	-2.62988	-2.13427	-0.440613	0.28821	2	2	2	2	2	2	9.6	9.6	2	4	Q9CRY7;J3QRR6;Q8N9F7	Q9CRY7;J3QRR6;Q8N9F7	Glycerophosphodiester phosphodiesterase domain-containing protein 1	Gdpd1;GDPD1		Host
1.2024	1.3246	1.06378	1.26924	1.19724	2.46089	-0.445531	0.462026	9	9	9	9	9	9	25.7	25.7	12	14	Q80WJ7;F6QHD1;F6QFT1;F6ZSG0;E9PUX0;F6ZQL0;Q86UE4;E5RJU9;H0YBJ8;H0YB56	Q80WJ7;F6QHD1;F6QFT1	Protein LYRIC	Mtdh		Host
4.22422	3.94345	3.63447	4.33985	4.61647	4.20635	-0.453511	1.01963	6	6	6	6	6	6	50.3	50.3	12	10	Q9CPU4	Q9CPU4	Microsomal glutathione S-transferase 3	Mgst3		Host
-0.00410652	-0.125259	-1.65138	0.522554	-0.0186768	-0.923462	-0.45372	0.267872	5	6	5	6	5	6	24.4	28.8	8	7	Q9JL15;A8DIL0;Q8C6H0	Q9JL15;A8DIL0;Q8C6H0	Galectin-8;Galectin	Lgals8		Host
-4.6189	-0.593025	-1.24923	-2.33058	-1.73419	-1.03328	-0.454371	0.127997	1	1	1	1	1	1	8.4	7.4	1	1	O00487;O35593;C9JW37	O00487;O35593	26S proteasome non-ATPase regulatory subunit 14	PSMD14;Psmd14		Host
5.69029	5.10161	4.67387	5.80051	5.66906	5.3619	-0.455236	0.637611	13	14	13	14	13	14	54.8	56.2	22	21	Q60931;J3QMG3;Q9Y277;E5RJN6;E5RHZ6;E5RK27;E5RFP6;E5RHE1	Q60931;J3QMG3;Q9Y277;E5RJN6;E5RHZ6	Voltage-dependent anion-selective channel protein 3	Vdac3;VDAC3		Host
8.01288	4.82895	6.65355	7.67027	5.96137	7.23154	-0.455933	0.162447	7	7	7	7	6	6	44	44	9	8	Q8CBB6;Q6ZWY9;O60814;U3KQK0;Q99879;Q99880;Q93079;Q8CGP2;Q8CGP1;Q99877;Q64525;Q64478;Q64475;Q5QNW6;P62807;P58876;P10854;P10853;P57053;Q16778;P33778;P23527;P06899;Q64524;Q8CGP0;Q8N257;Q9D2U9;P70696;Q96A08;A0A2R8Y619;Q6DRA6;Q6DN03	Q8CBB6;Q6ZWY9;O60814;U3KQK0;Q99879;Q99880;Q93079;Q8CGP2;Q8CGP1;Q99877;Q64525;Q64478;Q64475;Q5QNW6;P62807;P58876;P10854;P10853;P57053;Q16778;P33778;P23527;P06899;Q64524;Q8CGP0;Q8N257;Q9D2U9;P70696	Histone H2B;Histone H2B type 1-C/E/G;Histone H2B type 1-K;Histone H2B type 1-M;Histone H2B type 1-L;Histone H2B type 1-H;Histone H2B type 1-P;Histone H2B type 1-N;Histone H2B type 2-B;Histone H2B type 1-B;Histone H2B type 2-F;Histone H2B type 1-C/E/F/G/I;Histone H2B type 1-D;Histone H2B type 1-F/J/L;Histone H2B type F-S;Histone H2B type 2-E;Histone H2B type 1-O;Histone H2B type 1-J;Histone H2B ty…	Hist1h2br;Hist1h2bc;HIST1H2BK;HIST1H2BN;HIST1H2BM;HIST1H2BL;HIST1H2BH;Hist1h2bp;Hist1h2bk;Hist2h2bb;Hist1h2bh;Hist1h2bb;HIST2H2BF;HIST1H2BC;HIST1H2BD;Hist1h2bm;Hist1h2bf;H2BFS;HIST2H2BE;HIST1H2BB;HIST1H2BO;HIST1H2BJ;Hist2h2be;Hist3h2bb;HIST3H2BB;Hist3h2ba;Hist1h2ba		Host
0.641327	0.28233	-0.719454	0.366798	1.18528	0.0211029	-0.456325	0.355754	3	3	3	3	2	2	17	17	2	1	A0A3Q4EI12;Q9NP72;P35293;Q5W0J0;A0A087X163;A0A452J8C1;A0A3Q4EIF7;H0Y6T8	A0A3Q4EI12;Q9NP72;P35293;Q5W0J0;A0A087X163;A0A452J8C1	Ras-related protein Rab-18	RAB18;Rab18		Host
0.551399	0.705862	-0.13427	0.868877	0.921217	0.70492	-0.457341	0.79315	5	7	5	7	2	4	16	22.8	3	6	P14427	P14427	H-2 class I histocompatibility antigen, D-P alpha chain	H2-D1		Host
2.80716	1.85828	2.03193	2.90683	2.61151	2.56569	-0.462217	0.675698	4	4	4	4	3	3	29.9	29.9	3	2	A0A3Q4EH04;A0A0B4J1Z1;A0A3Q4L335;C9JAB2;A0A3Q4L393;Q16629;Q8BL97	A0A3Q4EH04;A0A0B4J1Z1;A0A3Q4L335;C9JAB2;A0A3Q4L393;Q16629;Q8BL97	Serine/arginine-rich splicing factor 7	SRSF7;Srsf7		Host
-2.88053	-2.21356	-4.33634	-2.51193	-2.44423	-3.07389	-0.466794	0.286444	1	1	1	1	1	1	6.9	6.9	1	1	E9Q8R5;Q99JY4;E9Q7A5;J3KPT4;Q9H4I3	E9Q8R5;Q99JY4;E9Q7A5;J3KPT4;Q9H4I3	TraB domain-containing protein	Trabd;TRABD		Host
-3.44895	-3.51956	-2.80059	-3.01414	-2.84391	-2.50978	-0.467087	0.791163	21	25	20	24	13	15	5	5.9	15	21	S4R1P5;Q91ZU6;E9Q9X1;A0A087WSP0;A0A087WRB8;S4R1Y6;A0A1D5RLZ3;A0A087WPR7;A0A0U1RQJ2;E7ETB9;A0A494C073;Q5T0V7;A0A494C1U5;A0A494C1D7;Q6P0N6;E7ERX3;A0A571BGG5;A0A0A6YXR1;A0A0A6YX28;H0YC65;A0A5F8MPU9;S4R2A8;S4R2C6	S4R1P5;Q91ZU6;E9Q9X1;A0A087WSP0	Dystonin	Dst		Host
-6.36463	-5.13604	-5.38986	-5.97478	-5.70742	-3.8054	-0.467642	0.23613	1	1	1	1	1	1	1.6	1.6	0	1	I7HPV9;Q69ZK0	I7HPV9;Q69ZK0	Phosphatidylinositol 3,4,5-trisphosphate-dependent Rac exchanger 1 protein	Prex1		Host
6.11744	6.05657	6.10843	6.97275	6.48201	6.25387	-0.475398	1.04891	19	20	15	16	15	16	75.5	80.1	41	49	P47753;Q5RKN9;P52907;A0A0G2JE27	P47753;Q5RKN9;P52907	F-actin-capping protein subunit alpha-1	Capza1;CAPZA1		Host
-1.87365	-3.58364	-3.48816	-2.77242	-2.35704	-2.38446	-0.477175	0.346631	5	3	5	3	5	3	6.1	3.6	4	2	D3YW19;I1E4X5;Q8BWQ6;D3YW20;E7EWW0;Q7Z3J2;H3BVG8;C9J7I2;F5H7K1;H3BV68;I3L1U5;F6RR19;H3BJE8	D3YW19;I1E4X5;Q8BWQ6;D3YW20;E7EWW0;Q7Z3J2;H3BVG8;C9J7I2;F5H7K1;H3BV68	UPF0505 protein C16orf62 homolog;UPF0505 protein C16orf62	9030624J02Rik;C16orf62		Host
-1.33385	-2.13874	-0.212147	-1.20929	-0.504219	-0.536531	-0.478233	0.32527	2	3	2	3	2	3	4.6	10.1	1	2	P14211;P27797;K7EL50;K7EJB9	P14211	Calreticulin	Calr		Host
-1.0669	-0.0696278	-1.39207	-0.345957	-0.177208	-0.565226	-0.48007	0.508481	21	22	1	1	0	0	32.2	33.2	1	1	A0A1W2PNV4;E9PF58;F8WFD3	A0A1W2PNV4				Host
-0.22073	-0.73785	0.137516	0.229727	-0.0782928	0.473482	-0.481993	0.736387	2	3	2	3	2	3	6	8.5	2	2	P63244;P68040;H0Y8W2;J3KPE3;H0YAM7;D6RHH4;D6R9L0;D6RAC2;D6R9Z1;H0YAF8;D6RFX4;D6REE5;D6RF23;D6RFZ9;D6RBD0;E9PD14;D6RAU2;H0Y8R5;H0Y9P0	P63244;P68040;H0Y8W2;J3KPE3;H0YAM7;D6RHH4;D6R9L0;D6RAC2;D6R9Z1;H0YAF8;D6RFX4;D6REE5	Guanine nucleotide-binding protein subunit beta-2-like 1;Guanine nucleotide-binding protein subunit beta-2-like 1, N-terminally processed	GNB2L1;Gnb2l1		Host
-1.16647	-2.5226	-1.74534	-1.06969	-1.6216	-1.29619	-0.482312	0.49607	4	5	4	5	4	5	9.9	12.1	3	4	Q8JZP9;Q9D2H3;A0A5E8;Q99501;Z4YN41	Q8JZP9;Q9D2H3;A0A5E8;Q99501	GAS2-like protein 1	Gas2l1;GAS2L1		Host
3.61116	3.94636	2.86163	4.04638	4.07271	3.75217	-0.484041	0.649872	10	10	10	10	10	10	30.1	30.1	19	18	P10605	P10605	Cathepsin B;Cathepsin B light chain;Cathepsin B heavy chain	Ctsb		Host
0.454767	1.15281	0.424801	1.40141	1.25343	0.831226	-0.484563	0.761175	8	7	8	7	7	6	44.6	41	11	9	Q9WV55;A0A3B2W837;Q9P0L0;J3QKM9	Q9WV55	Vesicle-associated membrane protein-associated protein A	Vapa		Host
-0.771605	-3.14206	-1.23201	-1.03618	-1.16335	-1.47771	-0.489475	0.26507	1	1	1	1	1	1	3.1	3.1	0	0	Q6UWP8	Q6UWP8	Suprabasin	SBSN		Host
5.11346	3.86089	3.03778	4.95164	4.88405	3.64681	-0.490121	0.265418	9	8	9	8	6	6	85.9	85.9	23	22	P0DP25;P0DP26;P0DP24;P0DP23;P0DP28;P0DP27;E7EMB3;A0A3Q4EHJ0;Q96HY3;A0A590UJI2;G3V361;M0QZ52;G3V226;A0A590UJC0;G3V479;A0A1Y7VK66;F8WBR5;TGGT1_249240-t26_1-p1;G3UX57;C9J7T9;P27482;P20801;P02585	P0DP25;P0DP26;P0DP24;P0DP23;P0DP28;P0DP27;E7EMB3;A0A3Q4EHJ0;Q96HY3;A0A590UJI2;G3V361		CALM2;CALM1		Host
-5.44575	-4.369	-4.82958	-4.7477	-4.29981	-4.12477	-0.49068	0.606025	1	1	1	1	1	1	2.2	2.2	1	2	Q8BMJ2;A0A494BBF9;A0A6I8PIP7;A0A6I8PLB3;A0A6I8PS05;A0A6I8PLB8;A0A6I8PRS0;A0A6I8PL42;B4DER1;A0A6I8PIT3;A0A6I8PIV1;Q9P2J5	Q8BMJ2;A0A494BBF9;A0A6I8PIP7;A0A6I8PLB3;A0A6I8PS05;A0A6I8PLB8;A0A6I8PRS0;A0A6I8PL42;B4DER1;A0A6I8PIT3;A0A6I8PIV1;Q9P2J5	Leucine--tRNA ligase, cytoplasmic	Lars;LARS		Host
-1.20549	-1.48167	-3.02565	-1.59135	-1.65775	-0.978765	-0.49498	0.337234	1	1	1	1	1	1	3.7	3.7	0	0	P53702;G3UXK7	P53702;G3UXK7	Cytochrome c-type heme lyase	Hccs		Host
-4.86613	-3.85319	-3.71691	-3.75639	-3.75808	-3.4308	-0.496988	0.586017	2	2	2	2	2	2	3.5	3.5	2	3	G3UWR2;G3UYG6;Q6Y7W8;E9Q2M5;G3UYR9;F8WCD5;C9JPV7;C9JXQ0;C9J0V6;C9JHT0;C9JRZ2;C9JHW1;G3UZX7;E7ESB6;I1E4Y6;Q6Y7W6	G3UWR2;G3UYG6;Q6Y7W8;E9Q2M5;G3UYR9	PERQ amino acid-rich with GYF domain-containing protein 2	Gigyf2		Host
-2.97282	-2.71184	-2.80459	-2.71261	-2.30808	-1.97671	-0.497281	1.03295	1	1	1	1	1	1	2.5	2.5	1	0	G3XA79;G3UY19;G3UW86;G3UWQ7;Q99K43;G3UXT4;G3UYX6	G3XA79;G3UY19;G3UW86;G3UWQ7;Q99K43;G3UXT4;G3UYX6	Protein regulator of cytokinesis 1	Prc1		Host
0.455614	-1.29692	-0.339174	0.243376	0.261093	-0.182858	-0.500697	0.402437	6	5	6	5	6	5	35.2	31.1	6	5	Q9Y224;Q9CQE8;G3V4C6;H0YJB9;G3V4E7	Q9Y224;Q9CQE8;G3V4C6;H0YJB9	UPF0568 protein C14orf166;UPF0568 protein C14orf166 homolog	C14orf166		Host
2.97485	2.33151	1.40952	2.72257	3.01509	2.48089	-0.500889	0.449243	4	4	4	4	4	4	29.3	29.3	3	5	Q9D3P8;D3YXU2;D3YY76;D3YV19	Q9D3P8;D3YXU2;D3YY76	Plasminogen receptor (KT)	Plgrkt		Host
-6.45347	-4.77517	-4.91036	-5.76196	-4.36665	-4.5066	-0.501264	0.290622	2	1	2	1	2	1	0.7	0.3	2	1	A0A0R4J0I9;Q91ZX7;Q07954;Q6PJ72;Q3U5J2	A0A0R4J0I9;Q91ZX7;Q07954	Prolow-density lipoprotein receptor-related protein 1;Low-density lipoprotein receptor-related protein 1 85 kDa subunit;Low-density lipoprotein receptor-related protein 1 515 kDa subunit;Low-density lipoprotein receptor-related protein 1 intracellular domain	Lrp1;LRP1		Host
1.43254	1.54063	1.73636	2.38831	2.46673	1.36066	-0.502057	0.613668	8	11	8	11	8	11	23.6	35.9	6	11	Q6A0D4;D3Z731;C9JWQ9;F8WAR1;C9JRN3;C9JHG2;Q14699	Q6A0D4	Raftlin	Rftn1		Host
-1.1736	-2.26008	-0.940859	-1.24571	-0.71958	-0.87694	-0.51077	0.514485	2	3	2	3	2	3	7.6	13.5	0	4	Q9DCE9;Q9Z1M2;A0A140LIF8	Q9DCE9		Igtp		Host
2.91025	2.41055	2.27138	3.10743	2.84584	3.17929	-0.513454	1.1033	4	3	4	3	4	3	25.2	22.7	5	3	P60867;P60866;E5RIP1;E5RJX2;G3XAN0	P60867;P60866;E5RIP1;E5RJX2	40S ribosomal protein S20	Rps20;RPS20		Host
1.86033	0.32773	1.71026	1.70249	2.19922	1.54507	-0.516153	0.417821	7	7	7	7	2	2	37.5	37.5	13	10	X1WI28;I7HLV2;Q6ZWV3;P27635;P86048;B8A6G2;A0A1B0GXC3;A6QRI9	X1WI28;I7HLV2;Q6ZWV3;P27635;P86048	60S ribosomal protein L10;60S ribosomal protein L10-like	RPL10;Rpl10;Rpl10l		Host
2.01017	2.84213	2.7371	3.92292	3.56464	1.6513	-0.516487	0.275738	18	26	18	26	17	25	27.7	36.6	23	45	K3W4T3;Q9Z1G4;Q93050;B7Z2A9;B7Z641;K7EM24;K7EN36;K7EPG4;F5H1T6;K7ELZ6;P15920;Q9Y487;A0A2R8Y6X9;A2A599;K7EQW2;K7ENA1;K7ERA6;F5H847;K7ERA0;Q920R6;Q9HBG4;F5GX48	K3W4T3;Q9Z1G4;Q93050;B7Z2A9;B7Z641	V-type proton ATPase subunit a;V-type proton ATPase 116 kDa subunit a isoform 1	Atp6v0a1;ATP6V0A1		Host
-3.55057	-1.16914	-1.06133	-1.78234	-1.12828	-1.31802	-0.517468	0.244794	0	1	0	1	0	1	0	17.9	0	1	P70305;A0A087WQM2;Q80UI5;P26450	P70305;A0A087WQM2;Q80UI5;P26450	Phosphatidylinositol 3-kinase regulatory subunit alpha	Pik3r1		Host
3.53546	3.21369	3.18737	4.21782	3.72501	3.5502	-0.51884	1.06446	25	29	3	4	3	4	82.7	87.7	1	4	P47757;P47756;B1AK87;B1AK85;A0A0A0MQI9;F6YHZ8;A0A6I8PIN8	P47757;P47756;B1AK87;B1AK85;A0A0A0MQI9;F6YHZ8	F-actin-capping protein subunit beta	Capzb;CAPZB		Host
1.91707	0.187101	-0.41807	1.43266	1.77415	0.0442676	-0.521655	0.23356	10	8	10	8	10	8	27.2	22.6	14	13	G3X8T3;P16675;A2A5J8;A2A5J9	G3X8T3;P16675	Carboxypeptidase;Lysosomal protective protein;Lysosomal protective protein 32 kDa chain;Lysosomal protective protein 20 kDa chain	Ctsa		Host
-3.91071	-1.62446	-4.41886	-2.13784	-3.40984	-2.83563	-0.523569	0.218034	1	2	1	2	1	2	4.8	8.1	2	3	Q7LGA3;Q8R3H7;K7EP71	Q7LGA3;Q8R3H7;K7EP71	Heparan sulfate 2-O-sulfotransferase 1	HS2ST1;Hs2st1		Host
6.89326	3.28595	6.16598	6.97298	4.97676	5.96789	-0.524148	0.158048	4	4	4	4	1	1	42	42	6	6	E0CZ27;K7EK07;P84244;P84243;P02301	E0CZ27;K7EK07;P84244;P84243;P02301	Histone H3;Histone H3.3;Histone H3.3C	H3f3a;H3F3B;H3F3A;H3f3c		Host
0.622061	-1.61062	2.81977	0.471027	0.575314	2.36671	-0.527282	0.137218	6	6	6	6	6	6	22.1	22.1	7	9	Q60749;Q07666	Q60749	KH domain-containing, RNA-binding, signal transduction-associated protein 1	Khdrbs1		Host
-0.240381	1.1177	-0.462166	0.896574	1.16152	-0.0564594	-0.52883	0.356867	3	4	3	4	3	4	14.8	21.1	4	4	Q3TMX0;O08992;H3BLG5;A2AKJ9;A2AKJ6;G5EA09;O00560;B4DHN5;E9PBU7	Q3TMX0;O08992;H3BLG5;A2AKJ9;A2AKJ6;G5EA09;O00560	Syntenin-1	Sdcbp;SDCBP		Host
4.71492	4.42794	3.87267	5.17597	5.02316	4.40802	-0.53054	0.710856	13	14	13	14	13	14	56.1	56.1	21	20	Q791V5;A2AFW6;Q9D050;Q9Y6C9;E9PIE4;D6RCZ1	Q791V5;A2AFW6;Q9D050;Q9Y6C9	Mitochondrial carrier homolog 2	Mtch2;MTCH2		Host
1.94219	2.14606	2.57569	3.01676	2.52144	2.71948	-0.531249	1.05892	9	14	9	14	6	10	26.6	40.3	10	17	P47738;A0A0G2JEU1;P05091;A0A0G2JF60;A0A0G2JFQ0;D3YYF3;S4R3S4	P47738;A0A0G2JEU1;P05091	Aldehyde dehydrogenase, mitochondrial	Aldh2;ALDH2		Host
-0.373905	-0.813335	-2.43771	-1.07981	-0.849388	-0.089119	-0.535546	0.315007	6	5	5	4	1	2	15.1	10.5	4	4	Q9QXX4;R4GN64	Q9QXX4	Calcium-binding mitochondrial carrier protein Aralar2	Slc25a13		Host
-3.19535	-2.55021	-1.60273	-1.94133	-1.84345	-1.95503	-0.536163	0.505777	5	5	5	5	5	5	10.7	10.7	4	3	B2RY56;P49756;S4R2B0;E9PQU5;S4R2J1;S4R2A4	B2RY56;P49756;S4R2B0	RNA-binding protein 25	Rbm25;RBM25		Host
-2.76016	-1.78789	-1.10851	-1.49148	-1.18802	-1.36629	-0.536922	0.478371	4	8	4	8	4	8	5.1	10.2	3	7	Q0GNC1;E9QLA5;A0A1Y7VM80;A0A0A0MQU1;A0A6Q8PH71;A0A6Q8PHG2;A0A6Q8PGN3;A0A6Q8PF44;A0A6Q8PHS8;A0A6Q8PHA2;Q27J81;A0A6Q8PFW4;A0A6Q8PF29;A0A6Q8PH25;A0A6Q8PH63;A0A087X118;A0A6Q8PGC7;A0A6Q8PH59;A0A6Q8PFN5;A0A6Q8PGU8;A0A6Q8PFB9;A0A6Q8PGY8	Q0GNC1;E9QLA5;A0A1Y7VM80	Inverted formin-2	Inf2		Host
-2.34465	-6.18439	-0.519585	-3.46581	-1.29828	-2.67039	-0.53805	0.108933	4	3	4	3	4	3	12.7	9.1	6	3	D6R9M0;A0A6Q8PGG1;F8VQ42;A0A6Q8PGH7;A0A6Q8PFA6;A0A6Q8PG37;A0A6Q8PH57;E0CZ72;P28740;O00139	D6R9M0;A0A6Q8PGG1;F8VQ42;A0A6Q8PGH7;A0A6Q8PFA6;A0A6Q8PG37;A0A6Q8PH57;E0CZ72;P28740;O00139	Kinesin-like protein;Kinesin-like protein KIF2A	KIF2A;Kif2a		Host
-3.02026	-1.97811	-3.77127	-2.57239	-2.02302	-2.55517	-0.539691	0.417648	2	2	2	2	2	2	7.7	7.7	3	4	B1AR28;P50544	B1AR28;P50544	Very long-chain specific acyl-CoA dehydrogenase, mitochondrial	Acadvl		Host
2.57084	2.17082	0.883861	2.80423	2.20662	2.24237	-0.542565	0.425487	14	14	14	14	14	14	48.2	48.2	17	18	Q9D5T0;Q8NBU5;A0A494BAB5;A0A494B9Y0;A0A494B9L7	Q9D5T0;Q8NBU5;A0A494BAB5;A0A494B9Y0;A0A494B9L7	ATPase family AAA domain-containing protein 1	Atad1;ATAD1		Host
1.67786	3.09879	1.30765	3.52125	3.18098	1.02214	-0.546687	0.223784	1	2	1	2	1	2	18.2	19.1	1	6	D6RFN5;D3YW25;Q92982;O70131	D6RFN5;D3YW25;Q92982;O70131	Ninjurin-1	Ninj1;NINJ1		Host
-2.58487	-1.03072	-3.19178	-1.72854	-0.826883	-2.61104	-0.546967	0.265007	5	6	5	6	5	6	14.9	18.3	4	7	P30153;Q76MZ3;B3KQV6;C9J9C1;E9PH38;Q7TNP2;H3BKU1;Q3TTF6;H3BLE7;H3BLQ0;H3BIV7;H0YDG7;G3UWS4;P30154;G3UWL2;M0R0K6;H3BK50;G3UXQ1;M0QXG4	P30153;Q76MZ3;B3KQV6	Serine/threonine-protein phosphatase 2A 65 kDa regulatory subunit A alpha isoform	PPP2R1A;Ppp2r1a		Host
8.14526	4.25855	6.81175	7.77588	5.95031	7.14062	-0.550415	0.164516	7	7	7	7	0	0	58.1	58.1	10	11	Q64523;Q16777;Q6GSS7;Q6FI13	Q64523;Q16777;Q6GSS7;Q6FI13	Histone H2A type 2-C;Histone H2A type 2-A	Hist2h2ac;HIST2H2AC;Hist2h2aa1;HIST2H2AA3		Host
-1.24364	-0.837229	-0.347794	0.442839	-0.0615501	-1.15648	-0.551154	0.439046	5	5	5	5	3	3	12.3	14.6	2	5	Q9R0X4;Q32MW3	Q9R0X4;Q32MW3	Acyl-coenzyme A thioesterase 9, mitochondrial;Acyl-coenzyme A thioesterase 10, mitochondrial	Acot9;Acot10		Host
-2.36083	-2.20072	-2.08122	-2.02327	-1.38475	-1.57211	-0.554218	1.26204	1	1	1	1	1	1	3.2	3.2	1	1	G3UW57;E7EX40;E9Q8L9;Q7L804;G3XA57;Q9D620;Q6WKZ4	G3UW57;E7EX40;E9Q8L9;Q7L804;G3XA57;Q9D620;Q6WKZ4	Rab11 family-interacting protein 2;Rab11 family-interacting protein 1	Rab11fip2;RAB11FIP1;Rab11fip1;RAB11FIP2		Host
-4.36812	-4.66824	-3.96936	-3.84074	-3.26406	-4.23776	-0.554387	0.730395	1	3	1	3	1	3	1.2	4.2	1	4	Q8BL66;Q15075	Q8BL66	Early endosome antigen 1	Eea1		Host
1.10546	1.12562	0.0539513	2.28848	1.72594	-0.0646305	-0.554921	0.28188	1	3	1	3	1	3	11.3	34.6	1	3	Q3U1Z5;G3UYL4	Q3U1Z5	G-protein-signaling modulator 3	Gpsm3		Host
-1.49061	-0.837425	-0.689812	-0.388193	-0.322586	-0.639635	-0.555811	0.985707	1	4	1	4	1	4	2	7.6	1	5	Q9QYB5;A0A494B9K4;Q9UEY8	Q9QYB5;A0A494B9K4	Gamma-adducin	Add3		Host
3.08848	3.4731	2.65858	3.60918	3.76575	3.52103	-0.558599	1.06769	17	17	15	15	15	15	68.2	61.3	23	24	Q9Z0P5;A0A1L1SU53;Q6IBS0;A0A1L1STC8;D6RG15;H0Y858;A0A087WRG4	Q9Z0P5;A0A1L1SU53;Q6IBS0;A0A1L1STC8	Twinfilin-2	Twf2;TWF2		Host
-4.74831	-3.18752	-4.23728	-4.46685	-2.76453	-3.2565	-0.561744	0.339901	1	1	1	1	1	1	5.2	5.2	1	0	O54946;F6YRQ2;A0A0G2JER9	O54946;F6YRQ2;A0A0G2JER9	DnaJ homolog subfamily B member 6	Dnajb6		Host
1.17512	0.369051	0.4688	1.34356	1.186	1.17061	-0.562398	1.01662	5	7	5	7	5	7	30.9	44.6	5	9	A0A0J9YVR6;E9PQ56;A0A0J9YYL3;A0A0J9YVP6;A0A0J9YWM1;H0YEM1;A0A0J9YXJ8;A0A0J9YXX5;Q9UHX1;Q3UEB3;E9PMU7;E9PN18;E9PL19;H0YCP8	A0A0J9YVR6;E9PQ56;A0A0J9YYL3;A0A0J9YVP6;A0A0J9YWM1;H0YEM1;A0A0J9YXJ8;A0A0J9YXX5;Q9UHX1;Q3UEB3;E9PMU7;E9PN18	Poly(U)-binding-splicing factor PUF60	PUF60;Puf60		Host
0.167021	0.710564	-0.810316	0.430452	0.37793	0.952505	-0.56454	0.514462	3	1	3	1	3	1	14.7	5.6	1	1	F6WR04;O70370	F6WR04;O70370	Cathepsin S	Ctss		Host
0.566427	-0.417877	-0.785068	0.56237	0.330881	0.165081	-0.56495	0.60309	2	2	2	2	2	2	16.8	16.8	3	1	G3UXX9;G3XA66;Q8R5C0;A0A6I8MWZ8;P47802;D3YVW0;D3Z3F4;Q13505	G3UXX9;G3XA66;Q8R5C0;A0A6I8MWZ8;P47802;D3YVW0;D3Z3F4;Q13505	Metaxin-1	Mtx1;MTX1		Host
-3.30384	-4.09089	-2.15671	-2.22264	-1.89516	-3.73832	-0.565105	0.285498	8	8	8	8	8	8	5.8	5.8	6	8	B7ZCJ0;A0A0A0MQE8;B7ZCJ1;Q6DFV3;G3UWM5;Q5T5U3;G3UX38;A0A1B0GV73;A0A087WW76;A0A452Q6Z5;E7ESW5;A0A1B0GTZ9;Q5JSD8;H0Y468	B7ZCJ0;A0A0A0MQE8;B7ZCJ1;Q6DFV3;G3UWM5	Rho GTPase-activating protein 21	Arhgap21		Host
-2.13653	-4.48313	-1.4577	-2.36145	-2.28019	-1.73294	-0.567593	0.238388	4	2	4	2	4	2	5.8	4.3	4	1	P25206;J3KQ69;A0A499FHX9;P25205;Q7Z6P5	P25206;J3KQ69;A0A499FHX9;P25205	DNA replication licensing factor MCM3	Mcm3;MCM3		Host
-0.302937	-1.53333	-0.457737	0.0166683	-0.290039	-0.315565	-0.568355	0.638825	3	2	3	2	3	2	12.8	8.6	2	2	Q80X95;Q7L523;G3UYP1;Q5VZM0;Q6NTA4;Q5VZM2	Q80X95;Q7L523	Ras-related GTP-binding protein A	Rraga;RRAGA		Host
2.33314	3.41362	1.68571	3.89377	3.76197	1.48677	-0.570014	0.241871	10	11	10	11	10	11	48.3	48.3	18	20	A0A6I8MWW4;Q9D7J6	A0A6I8MWW4;Q9D7J6	Deoxyribonuclease-1-like 1	Dnase1l1		Host
-0.38069	0.299763	-0.865665	-0.206495	0.728857	0.247553	-0.572169	0.590839	1	2	1	2	1	2	3.7	10.3	2	1	O89023	O89023	Tripeptidyl-peptidase 1	Tpp1		Host
-3.40939	-3.79432	-3.28949	-3.10296	-2.63853	-3.03109	-0.573534	1.28192	6	6	1	1	1	1	11.9	11.9	0	1	E7EQR4;P26040;P15311;E9PQ82;E9PNV3;E9PNP4;A0A2R8Y5P0	E7EQR4;P26040;P15311	Ezrin	EZR;Ezr		Host
-2.83421	-1.88985	-2.16604	-1.83444	-1.65508	-1.65731	-0.581092	0.94889	2	3	2	2	2	2	7.3	8.1	3	1	E9QAT0;D3Z6U8;E9QNF5;Q6AXB7;P35922;Q8IXW7;A0A087WXI3;R9WNI0;A8MQB8;E9QAS9;G3V0J0;E9QAS8;Q06787;A0A087WWR6;A0A087WY29	E9QAT0;D3Z6U8;E9QNF5;Q6AXB7;P35922;Q8IXW7;A0A087WXI3;R9WNI0;A8MQB8;E9QAS9;G3V0J0;E9QAS8;Q06787;A0A087WWR6;A0A087WY29	Fragile X mental retardation protein 1 homolog;Fragile X mental retardation protein 1	Fmr1;FMR1		Host
-4.74352	-4.04101	-5.1481	-4.00524	-3.85846	-4.3113	-0.585878	0.771303	1	1	1	1	1	1	3.9	3.9	1	0	H0YI23;E9Q803;F8VU51;F6YTL8;H0YIQ2;D3YWX2;Q9R0I7;P49750	H0YI23;E9Q803;F8VU51;F6YTL8;H0YIQ2;D3YWX2;Q9R0I7;P49750	YLP motif-containing protein 1	YLPM1;Ylpm1		Host
-2.99571	-3.56973	-3.24852	-2.20142	-2.37436	-3.47399	-0.58806	0.611138	6	6	6	6	6	6	6	6	2	5	Q80U72;A0A0G2JNZ2;A0A0G2JPP5;A0A669KB89;Q14160;A0A0G2JMS7;D3YU97;Q5T0G3;A0A669KAX5;Q9BTT6;Q80VQ1	Q80U72	Protein scribble homolog	Scrib		Host
-0.787975	-0.490244	-0.887255	0.194983	0.245733	-0.838213	-0.589326	0.723444	1	2	1	2	1	2	7.2	12.8	2	2	Q3TXV4;Q921E2;Q13636;J3QR51;A2ARZ7;Q9UL26;P35285	Q3TXV4;Q921E2;Q13636;J3QR51;A2ARZ7;Q9UL26;P35285	Ras-related protein Rab-31;Ras-related protein Rab-22A	Rab31;RAB31;Rab22a;RAB22A		Host
1.04972	1.5237	1.19548	2.14905	1.82862	1.57651	-0.595095	1.2858	2	3	2	3	1	2	9.6	15.4	4	3	Q15365;P60335	Q15365;P60335	Poly(rC)-binding protein 1	PCBP1;Pcbp1		Host
-1.24889	-0.721903	-1.70444	-0.161869	-0.859346	-0.855482	-0.599511	0.7514	1	2	1	2	1	2	13.5	19.1	2	2	F5GXM3;H3BQF7;H3BMU1;H3BUI0;J3KR23;Q9CX00;P53990;H3BRE2	F5GXM3;H3BQF7;H3BMU1;H3BUI0;J3KR23;Q9CX00;P53990;H3BRE2	IST1 homolog	IST1;Ist1		Host
1.86018	1.64504	0.445437	1.43081	2.35065	1.97029	-0.600368	0.511108	7	7	5	4	3	2	20.9	20.9	5	2	Q5SWX3;A0A2Q3DQE3;A0A2I3BQP6;Q923T9;Q13555;Q8WU40;H0Y6G2;A0A286YCW8;A0A286YDL6;H7BXS4;A0A286YCB8;A0A286YDK9;A0A286YCH4;A0A286YCI7;H7C394	Q5SWX3;A0A2Q3DQE3;A0A2I3BQP6;Q923T9;Q13555;Q8WU40;H0Y6G2;A0A286YCW8	Calcium/calmodulin-dependent protein kinase type II subunit gamma	CAMK2G;Camk2g		Host
-3.05899	-1.0197	-2.79904	-1.20667	-1.0533	-2.8058	-0.603984	0.286355	2	4	2	4	2	4	6.3	12.5	3	4	D3Z2B4;Q9Z0U0;Q9UBH6	D3Z2B4;Q9Z0U0;Q9UBH6	Xenotropic and polytropic retrovirus receptor 1	Xpr1;XPR1		Host
0.137022	-2.75596	-1.08894	0.373209	-1.01272	-1.24931	-0.606351	0.244653	2	2	2	2	2	2	9.5	9.5	2	2	P70372;M0QZR9;Q15717	P70372;M0QZR9;Q15717	ELAV-like protein 1	Elavl1;ELAVL1		Host
-1.97054	-0.560551	-1.70627	-0.906105	-0.778845	-0.730436	-0.607324	0.627159	5	6	5	6	5	6	12	14.5	5	7	Q9DC61;A2AIW9;Q10713	Q9DC61;A2AIW9	Mitochondrial-processing peptidase subunit alpha	Pmpca		Host
4.629	2.69943	2.92678	4.9066	4.40412	2.76685	-0.607456	0.2746	5	5	5	5	5	5	62.8	62.8	8	6	A0A2I3BQF4;E5RI99;P62889;P62888;A0A0B4J213;E5RJH3;A0A0C4DH44	A0A2I3BQF4;E5RI99;P62889;P62888	60S ribosomal protein L30	RPL30;Rpl30		Host
-2.47638	-5.10897	-1.8086	-2.71331	-2.30889	-2.54248	-0.609757	0.236484	2	1	2	1	2	1	5.8	3	1	2	Q60787;E7ESF6;B1ATD1;Q13094	Q60787;E7ESF6;B1ATD1;Q13094	Lymphocyte cytosolic protein 2	Lcp2;LCP2		Host
-3.01569	-2.91704	-2.92291	-2.53994	-2.41796	-2.06451	-0.611078	1.85732	2	2	2	2	2	2	8	8	0	3	D3Z2B3;D3Z7X0;Q8K370	D3Z2B3;D3Z7X0;Q8K370	Acyl-CoA dehydrogenase family member 10	Acad12;Acad10		Host
-1.58923	-1.33922	-3.33705	-1.79843	-1.71777	-0.91218	-0.612373	0.372171	2	1	2	1	2	1	5.3	2.7	1	1	Q80WQ6	Q80WQ6	Inactive rhomboid protein 2	Rhbdf2		Host
-2.87426	-0.0402355	-0.200308	-0.683783	-0.120512	-0.4515	-0.619669	0.265083	3	4	3	4	3	4	8.8	15	2	5	Q91ZE0;Q9NVH6	Q91ZE0	Trimethyllysine dioxygenase, mitochondrial	Tmlhe		Host
-3.16581	-2.40927	-3.96473	-2.9104	-2.17998	-2.58621	-0.621069	0.554419	3	2	3	2	3	2	12.7	8	2	2	Q9D6M3;E9PY45;E9Q6M6	Q9D6M3;E9PY45	Mitochondrial glutamate carrier 1	Slc25a22		Host
-3.5387	-3.7276	-4.43637	-2.4777	-4.05143	-3.28528	-0.629419	0.521663	1	2	1	2	1	2	7.3	13.9	0	1	B5MBZ8;Q15435;Q3UM45;C9JRC4;C9JD73;C9J177;H7C003	B5MBZ8;Q15435;Q3UM45;C9JRC4;C9JD73;C9J177;H7C003	Protein phosphatase 1 regulatory subunit 7	PPP1R7;Ppp1r7		Host
3.58473	3.30832	2.49834	4.00922	3.64139	3.63093	-0.630047	0.837857	6	7	6	7	6	7	49.8	53.1	11	15	O08734;F7CUQ1;Q91WX5	O08734;F7CUQ1;Q91WX5	Bcl-2 homologous antagonist/killer	Bak1		Host
-2.23625	-5.2287	-1.88822	-3.52629	-1.77556	-2.15689	-0.631479	0.205769	2	2	2	2	2	2	13.6	9.5	4	3	E0CYB9;Q6PCP5;F7CTF8;E0CYI3;Q9GZY8;C9JI76;E9PPR7;C9JU19;C9JAF1;C9JHF5	E0CYB9;Q6PCP5;F7CTF8;E0CYI3;Q9GZY8	Mitochondrial fission factor	Mff;MFF		Host
-2.79535	-1.1126	-1.21575	-1.13202	-0.965403	-1.11399	-0.637429	0.510441	2	1	2	1	2	1	3.8	3.8	2	1	Q91XB0	Q91XB0	Three-prime repair exonuclease 1	Trex1		Host
2.73527	1.64652	2.02538	2.53955	2.97644	2.80604	-0.638287	0.864289	10	9	10	9	10	9	47.9	47.9	13	14	A0A087WXM6;J3QQT2;J3KRX5;Q6ZWZ7;A0A0A6YYL6;Q9CPR4;P18621;J3QLC8;A0A0A0MRF8;J3KRB3;A0A087WWH0;J3QS96;A0A087WY81;J3KSJ0;B2RY53	A0A087WXM6;J3QQT2;J3KRX5;Q6ZWZ7;A0A0A6YYL6;Q9CPR4;P18621;J3QLC8;A0A0A0MRF8;J3KRB3;A0A087WWH0;J3QS96	60S ribosomal protein L17	RPL17;Rpl17;RPL17-C18orf32		Host
5.14216	5.55555	5.15733	6.28421	6.24976	5.23953	-0.639486	0.802461	6	9	6	9	6	9	28.1	30.6	9	14	O35682;C9JZL8;A0A499FIY8;C9JC07;Q96S97;A0A0N4SW94;A0A494C017;C9JJV6	O35682	Myeloid-associated differentiation marker	Myadm		Host
0.534153	2.09446	1.86759	3.26315	2.73342	0.418497	-0.639621	0.254014	3	5	3	5	3	5	19	23.4	2	5	P62834;P62835;A0A0G2JDL9;A6NIZ1;P61224;Q99JI6;F5H823;B7ZB78;A0A0G2JE52;F5GZG1;E7ESV4;F5GX62;F5H7Y6;A0A1W2P777;A0A075B6Q0;F5GYB5;F5H004;F5H4H0;F5GYH7;F5H6R7;F5H500;F5H0B7;F5H491;F5GWU8;F5H077;A0A0G2JED9	P62834;P62835;A0A0G2JDL9;A6NIZ1;P61224;Q99JI6;F5H823;B7ZB78;A0A0G2JE52;F5GZG1;E7ESV4;F5GX62;F5H7Y6	Ras-related protein Rap-1A;Ras-related protein Rap-1b-like protein;Ras-related protein Rap-1b	RAP1A;Rap1a;RAP1B;Rap1b		Host
2.15624	2.38401	0.572914	2.52311	2.72793	1.78709	-0.641656	0.430756	15	18	14	17	9	12	43.7	48.9	14	21	F6UND7;P08103;Q573B4;E9Q696;P06240;P06239	F6UND7;P08103	Non-specific protein-tyrosine kinase;Tyrosine-protein kinase HCK	Hck		Host
-0.674448	-1.58508	-1.60285	0.58184	-1.08977	-1.38214	-0.657435	0.407734	2	1	2	1	1	0	8.7	3.5	1	1	Q99KJ8;H0YHL1;F8VX93;F8VRV7;F8VW18;F8W1I6	Q99KJ8;H0YHL1;F8VX93;F8VRV7;F8VW18;F8W1I6	Dynactin subunit 2	Dctn2;DCTN2		Host
-5.21924	-4.66011	-3.65281	-4.47868	-3.62912	-3.43782	-0.662178	0.520444	0	1	0	1	0	1	0	5.9	0	0	Q9JMH6	Q9JMH6	Thioredoxin reductase 1, cytoplasmic	Txnrd1		Host
0.899221	1.92396	0.622366	2.20575	1.34353	1.88739	-0.66371	0.638183	6	9	6	9	6	9	20.9	29.8	5	10	Q62465;Q99536;K7ESA3;K7ENX2;K7EM19;K7ER81	Q62465	Synaptic vesicle membrane protein VAT-1 homolog	Vat1		Host
2.19436	1.30961	1.30533	2.61385	2.64288	1.55658	-0.668001	0.651288	4	6	4	6	4	6	10.5	15.7	4	7	Q9NZJ7;Q791T5;H0Y8C3;A0A3Q4EG99;A0A3Q4EBT8;D3YXC2;A0A3Q4EC24;A0A3Q4EGL4;A0A3Q4EC97;A0A3Q4EIA3;H7C196	Q9NZJ7;Q791T5;H0Y8C3;A0A3Q4EG99;A0A3Q4EBT8;D3YXC2;A0A3Q4EC24;A0A3Q4EGL4	Mitochondrial carrier homolog 1	MTCH1;Mtch1		Host
4.15311	3.84567	2.19821	3.58265	4.69652	3.9506	-0.677599	0.418494	4	3	4	3	4	3	33.1	33.1	4	2	A0A286YEB7;E7ETK0;A0A2R8Y849;A0A2R8YD14;P62849;P62847;A0A2R8Y8A0	A0A286YEB7;E7ETK0;A0A2R8Y849;A0A2R8YD14;P62849;P62847;A0A2R8Y8A0	40S ribosomal protein S24	RPS24;Rps24		Host
-5.00898	-5.71502	-5.57286	-4.92608	-3.87928	-5.42127	-0.690076	0.616089	2	2	2	2	2	2	3	3	0	1	Q3TAA7	Q3TAA7	Serine/threonine-protein kinase 11-interacting protein	Stk11ip		Host
-3.97831	-2.84618	-2.39231	-2.3759	-2.80156	-1.91647	-0.707627	0.589165	0	2	0	2	0	2	0	5.5	0	1	M0R3F1;A0A0A0MRA5;B7Z4B8;Q9BUJ2;Q8VDM6;M0QYZ0;M0QYM5;M0QYI8	M0R3F1;A0A0A0MRA5;B7Z4B8;Q9BUJ2;Q8VDM6;M0QYZ0	Heterogeneous nuclear ribonucleoprotein U-like protein 1	HNRNPUL1;Hnrnpul1		Host
-3.89446	-2.51975	-2.59071	-3.37655	-3.19903	-0.256048	-0.724427	0.260996	2	3	2	3	2	3	15.5	24.4	1	2	B4E0K5;Q16539;P47811;E7EX54;B5TY33;B2KF34;A0A3B2WB60	B4E0K5;Q16539;P47811;E7EX54;B5TY33;B2KF34;A0A3B2WB60	Mitogen-activated protein kinase 14	MAPK14;Mapk14		Host
-0.35894	1.49175	0.409569	1.46899	1.25082	1.01175	-0.729727	0.589575	8	9	8	9	8	9	22.9	24.2	8	10	Q61235;B7ZNU9;Q13425;H0YCS0;A0A140TA73;A0A0G2JM75;J3KT21;H7BY41;A0A3B3ITC2;Q99L88;Q13884	Q61235;B7ZNU9;Q13425	Beta-2-syntrophin	Sntb2;SNTB2		Host
1.14342	0.00507546	-4.86859	-0.223124	-1.0588	-0.233406	-0.73492	0.146566	4	3	4	3	4	3	13.2	9.7	2	1	Q7TNV0;D6RDA2;E9Q8Y1;D3YVJ6;H0Y8X0;B4DFG0;H0Y993;A0A494C028;P35659	Q7TNV0;D6RDA2;E9Q8Y1;D3YVJ6;H0Y8X0;B4DFG0;H0Y993;A0A494C028;P35659	Protein DEK	Dek;DEK		Host
0.267565	0.74074	0.511955	1.56247	1.23273	0.931818	-0.735587	1.4956	6	9	6	9	6	9	36.7	45.9	5	13	O35459;F7B227	O35459;F7B227	Delta(3,5)-Delta(2,4)-dienoyl-CoA isomerase, mitochondrial	Ech1		Host
3.19463	2.0016	2.75552	3.32037	3.03268	3.84139	-0.747561	0.822291	4	4	1	1	1	1	27.6	27.6	2	2	A0A1W2P768;Q71DI3;P84228;K7EMV3;A0A590UJJ6;B4DEB1;F8WI35;K7ES00;Q16695;K7EP01;Q6NXT2	A0A1W2P768;Q71DI3;P84228;K7EMV3;A0A590UJJ6;B4DEB1;F8WI35;K7ES00;Q16695	Histone H3.2;Histone H3;Histone H3.1t	HIST2H3A;Hist1h3b;H3F3B;H3F3A;H3f3a;HIST3H3		Host
-2.50334	-4.19976	-1.57543	-1.79203	-1.89102	-2.34918	-0.748769	0.402954	1	1	1	1	1	1	10.1	10.1	0	1	E9PV63;E9PVM7;P48774	E9PV63;E9PVM7;P48774	Glutathione S-transferase Mu 5	Gstm5		Host
-4.35311	-2.03976	-3.87043	-2.65549	-2.68612	-2.6727	-0.749666	0.459249	1	2	1	2	1	2	1.9	5.5	2	2	Q61102;A0A2R8Y473;A0A590UJS8;B4DGL8;A0A087WW65;A0A5F9ZA98;O75027	Q61102;A0A2R8Y473;A0A590UJS8;B4DGL8;A0A087WW65;A0A5F9ZA98;O75027	ATP-binding cassette sub-family B member 7, mitochondrial	Abcb7;ABCB7		Host
-7.08439	-5.85319	-6.78472	-6.73259	-5.5281	-5.20816	-0.751149	0.561188	81	83	2	2	1	1	25.8	24.5	1	1	F7ACR9;F6Q750;A0A286YD76	F7ACR9;F6Q750		Macf1		Host
2.93843	1.65867	0.454885	3.06368	3.37973	0.867603	-0.753012	0.284627	5	5	5	5	5	5	77.3	77.3	8	8	Q8R404;K7EIR2;A0A140TA84;A0A140TA86;Q5XKP0	Q8R404	Protein QIL1	Qil1		Host
-2.72295	-1.80088	-2.23734	-2.53445	-1.69251	-0.260735	-0.757826	0.457148	6	2	6	2	6	2	32.8	10.4	6	2	P83887;P23258;Q8VCK3;Q9NRH3;K7EIS0;K7EKE5;TGGT1_226870A-t26_1-p1	P83887;P23258;Q8VCK3;Q9NRH3;K7EIS0	Tubulin gamma-1 chain;Tubulin gamma-2 chain;Tubulin gamma chain	Tubg1;TUBG1;Tubg2;TUBG2		Host
-1.8915	0.243692	-0.593969	0.419928	0.712101	-1.09455	-0.759752	0.381967	16	27	16	27	16	27	15	22.6	8	30	A0A1Y7VME9;E9Q9B7;A0A1Y7VMH7;A0A1Y7VNF8;Q9ULH0;E9PH70;A0A1W2PPB7;H0Y8E4;A0A1Y7VK25;A0A1W2PPY4;F8WAY8;H7C584	A0A1Y7VME9;E9Q9B7;A0A1Y7VMH7;A0A1Y7VNF8;Q9ULH0	Kinase D-interacting substrate of 220 kDa	Kidins220;KIDINS220		Host
-6.78188	-4.79848	-5.40824	-5.20572	-4.85774	-4.62381	-0.767108	0.557133	1	2	1	2	1	2	1.3	2.4	0	1	D3Z030;Q6EDY6;Q5VZK9;F7AI27	D3Z030;Q6EDY6;Q5VZK9	Leucine-rich repeat-containing protein 16A	Lrrc16a;LRRC16A		Host
0.763872	0.261135	-0.278946	0.130201	1.6899	1.24473	-0.772926	0.62939	3	4	2	3	2	3	20.7	28.5	1	2	P68510;Q04917;A2IDB2	P68510;Q04917	14-3-3 protein eta	Ywhah;YWHAH		Host
-4.58796	-3.87476	-2.81446	-3.07469	-3.9285	-1.92065	-0.784445	0.431947	2	2	2	2	2	2	1.8	2	2	2	Q9EPU0;Q92900	Q9EPU0;Q92900	Regulator of nonsense transcripts 1	Upf1;UPF1		Host
-3.57283	-4.7356	-3.68547	-3.31774	-2.99258	-3.29528	-0.796099	0.969109	3	2	3	2	3	2	10.7	5.9	4	3	F7DBB3;F7CVJ5;E9PYB0;Q3URZ6	F7DBB3;F7CVJ5;E9PYB0		Ahnak2		Host
1.3337	0.539337	-0.932199	1.6653	1.13063	0.56403	-0.806374	0.475236	7	8	7	8	7	8	43.3	43.8	6	9	P99029;G3UZJ4;H3BJQ7;A0A494BAZ4;P30044	P99029;G3UZJ4;H3BJQ7;A0A494BAZ4	Peroxiredoxin-5, mitochondrial	Prdx5		Host
-0.513344	-0.0490704	-1.76479	0.190378	0.223055	-0.307737	-0.810966	0.682306	5	6	5	6	5	6	16.7	17.5	7	7	P48025;E9PWE9;P43405	P48025;E9PWE9;P43405	Tyrosine-protein kinase SYK;Tyrosine-protein kinase	Syk;SYK		Host
-2.98859	-2.47654	-1.13642	-1.39248	-1.88887	-0.881315	-0.812959	0.580612	4	3	4	3	4	3	13.4	9.5	5	2	P24547;A0A0A6YY72;A0A0A6YXS4;H0Y4R1;P12268;E7ETK5	P24547;A0A0A6YY72;A0A0A6YXS4;H0Y4R1;P12268	Inosine-5-monophosphate dehydrogenase 2	Impdh2;IMPDH2		Host
2.09143	2.64118	0.227903	3.2805	2.93879	1.19644	-0.818406	0.348445	12	14	6	8	6	8	48.2	61.5	6	10	P62874;P62873;H3BKR2;F6UT28;B1AKQ8;H3BLF7;B3KVK2;F6X3N5;F5H8J8;F5H100;F5H0S8;E9PCP0;Q61011;P16520	P62874;P62873;H3BKR2;F6UT28;B1AKQ8;H3BLF7;B3KVK2	Guanine nucleotide-binding protein G(I)/G(S)/G(T) subunit beta-1	Gnb1;GNB1		Host
-3.19634	-3.96474	-3.00321	-2.69692	-2.13627	-2.87288	-0.819405	1.04547	3	4	3	4	3	4	3	4	3	4	Q14152;P23116	Q14152;P23116	Eukaryotic translation initiation factor 3 subunit A	EIF3A;Eif3a		Host
2.15993	0.874529	2.13191	3.72485	2.22784	1.67537	-0.820567	0.478442	4	5	4	5	4	5	21.6	35.2	4	3	Q9DB20;A0A338P7G3;F7D3P8;A0A338P776	Q9DB20;A0A338P7G3;F7D3P8	ATP synthase subunit O, mitochondrial	Atp5o		Host
-1.9763	-1.81077	-0.138855	-0.645971	-0.504423	-0.288239	-0.8291	0.626044	3	3	3	3	3	3	19	15.4	1	4	P05064;A6ZI44;H3BQN4;P04075;H3BR04;D3Z510;A0A0U1RPN8;J3KPS3;D3YWI1;H3BPS8;A6ZI47;H3BMQ8;H3BUH7;H3BU78;D3YV98;A0A0U1RPT5;Q9CPQ9;A6ZI46	P05064;A6ZI44;H3BQN4;P04075;H3BR04;D3Z510;A0A0U1RPN8;J3KPS3;D3YWI1;H3BPS8;A6ZI47;H3BMQ8;H3BUH7;H3BU78;D3YV98;A0A0U1RPT5	Fructose-bisphosphate aldolase A;Fructose-bisphosphate aldolase	Aldoa;ALDOA;Aldoart2		Host
-1.81477	-1.1884	-1.08548	0.178024	-1.48005	-0.283928	-0.83423	0.699031	3	3	3	3	3	3	28.9	28.9	2	3	D3Z5B2;Q3UFK8;E9PS62;Q9BZ68;Q9BZ67	D3Z5B2;Q3UFK8	FERM domain-containing protein 8	Frmd8		Host
0.551626	-0.114033	1.54213	2.36833	2.32561	-0.184919	-0.843099	0.362034	5	5	5	5	2	2	33.5	34.6	5	5	P09528;A0A494BA92;A0A494BAP3;A0A494B9D4	P09528;A0A494BA92	Ferritin heavy chain;Ferritin heavy chain, N-terminally processed	Fth1		Host
-2.91208	-1.98844	-3.44253	-2.32828	-1.67199	-1.80243	-0.846783	0.836137	2	2	2	2	2	2	7.2	6.6	2	2	Q8BMN7;Q8CFB4;P32456;P32455	Q8BMN7;Q8CFB4	Guanylate-binding protein 5	Gbp5		Host
-0.00352287	-0.427879	-1.64847	-0.0781002	0.504377	0.0624065	-0.856187	0.751568	3	3	3	3	3	3	6.3	6.3	3	2	Q3U9N4;P28798;H3BJE0;H3BJ90;K7EQI0;K7EKL3;K7EQ05;P28799	Q3U9N4;P28798;H3BJE0;H3BJ90	Granulins;Acrogranin;Granulin-1;Granulin-2;Granulin-3;Granulin-4;Granulin-5;Granulin-6;Granulin-7	Grn		Host
-0.748993	-4.5457	-0.363474	-0.797409	-0.879995	-1.39495	-0.861938	0.253994	1	1	1	1	1	1	7.6	7.6	1	1	A2AR07;P32067	A2AR07;P32067	Lupus La protein homolog	Ssb		Host
1.40335	1.9446	2.52683	3.26294	3.00095	2.20316	-0.864093	0.885326	9	15	9	15	9	15	28.4	40.4	6	17	Q3TWV4;A0A087WY71;E9PFW3;Q96CW1;P84091;C9JJ47;C9JTK4;C9JGT8;C9JJD3;H7C4C3;C9JPV8;A0A338P6T4;A0A338P798	Q3TWV4;A0A087WY71;E9PFW3;Q96CW1;P84091	AP-2 complex subunit mu	Ap2m1;AP2M1		Host
2.57947	-0.505146	1.57155	2.56955	1.08412	2.5874	-0.865061	0.346222	3	3	3	3	3	3	10.8	10.8	3	2	P43276;P16401	P43276;P16401	Histone H1.5	Hist1h1b;HIST1H1B		Host
-5.45679	-3.3139	-1.93971	-2.77056	-2.6364	-2.70654	-0.865635	0.351102	1	1	1	1	1	1	2.2	2.7	1	1	A0A0B4J1E7;O35343;O00629;H7C4F6;O35344;O00505	A0A0B4J1E7;O35343;O00629;H7C4F6;O35344;O00505	Importin subunit alpha-3;Importin subunit alpha-4	Kpna4;KPNA4;Kpna3;KPNA3		Host
-3.77955	-3.6316	-2.84028	-2.47234	-2.92258	-2.22905	-0.875818	1.15893	2	4	2	4	2	4	3.5	6.4	3	5	E9Q3E2;Q8CC35;Q8N3V7	E9Q3E2;Q8CC35	Synaptopodin	Synpo		Host
1.19572	1.00485	-1.3865	1.97998	1.65242	-0.177229	-0.880367	0.340961	6	6	6	6	6	6	39.9	34	6	7	E0CYX9;Q3TC33;E0CYP1;Q96BQ5;E0CXT2;D6R9R2	E0CYX9;Q3TC33;E0CYP1	Coiled-coil domain-containing protein 127	Ccdc127		Host
-4.14628	-2.47549	-3.28427	-2.71722	-2.36963	-2.16986	-0.883113	0.803373	1	1	1	1	1	1	5.4	5.4	1	2	Q922Y1;A0A087WTZ5;E9PJ81;E9PRQ7;Q04323	Q922Y1;A0A087WTZ5;E9PJ81;E9PRQ7;Q04323	UBX domain-containing protein 1	Ubxn1;UBXN1		Host
-6.57063	-5.55815	-4.48076	-4.70427	-4.40007	-4.85127	-0.884643	0.646937	0	2	0	2	0	2	0	4.6	0	0	D3Z0R8;Q8BGB2;G5E9G4;Q9ULT0	D3Z0R8;Q8BGB2;G5E9G4;Q9ULT0	Tetratricopeptide repeat protein 7A	Ttc7;Ttc7a;TTC7A		Host
-2.09498	-0.0541668	0.648884	0.128063	-0.0638657	1.13924	-0.901236	0.425974	7	5	7	5	7	5	29.4	14.6	6	4	Q99K70;Q9HB90;Q9NQL2;B1AWT2;B1AWT3;Q7TT45;B1AWT4	Q99K70;Q9HB90;Q9NQL2	Ras-related GTP-binding protein C;Ras-related GTP-binding protein D	Rragc;RRAGC;RRAGD		Host
-3.99638	-0.877678	-0.18548	-0.791441	-1.27291	-0.267618	-0.909187	0.306827	5	7	5	7	5	7	14.1	17.5	6	9	P40142;A0A0B4J1R6;A0A286YE28;P29401;E9PFF2	P40142	Transketolase	Tkt		Host
0.0496769	-0.700821	-0.228321	0.73872	0.83399	0.292322	-0.914832	1.53255	3	4	3	4	3	4	19.7	23.3	3	5	Q9CZE3;A0A1Y7VIZ0;Q13637;A0A140LHK2;E9QLQ7;O14966;Q91YQ1;Q8QZZ8;P57729	Q9CZE3	Ras-related protein Rab-32	Rab32		Host
-0.762714	-0.439974	-4.67932	-0.760696	-2.20875	-0.160687	-0.917292	0.24266	2	2	2	2	2	2	9.8	9.8	2	1	Q8K1K2;P62196;P62195;J3QSE0;J3QLH6;J3KRP2;J3QSA9;J3QQM1	Q8K1K2;P62196;P62195;J3QSE0;J3QLH6;J3KRP2;J3QSA9;J3QQM1	26S protease regulatory subunit 8	Psmc5;PSMC5		Host
2.84758	2.09031	0.278871	2.85604	2.58803	2.52849	-0.918594	0.525658	14	13	14	13	14	13	25.6	23.8	16	17	P48678;A0A6Q8PFJ0;P02545;Q3BDU5;A0A6Q8PHQ9;Q5TCI8;A0A6Q8PF80;A0A6Q8PGH0;D3YUF7;A0A6Q8PFM1;A0A6Q8PF59;A0A0C4DGC5	P48678;A0A6Q8PFJ0;P02545;Q3BDU5;A0A6Q8PHQ9;Q5TCI8;A0A6Q8PF80	Prelamin-A/C;Lamin-A/C	Lmna;LMNA		Host
0.202761	0.417976	0.433128	0.462423	3.10819	0.262604	-0.926451	0.430712	4	4	4	4	4	4	32.6	38.3	2	1	P62331;P62330	P62331;P62330	ADP-ribosylation factor 6	Arf6;ARF6		Host
-1.81369	-5.32827	-0.666676	-2.27674	-1.96957	-0.743589	-0.93958	0.252092	1	1	1	1	1	1	3.5	3.5	1	1	Q9UN86;P97379	Q9UN86;P97379	Ras GTPase-activating protein-binding protein 2	G3BP2;G3bp2		Host
4.11457	6.20561	6.90858	6.91754	6.30209	6.86157	-0.950815	0.479119	52	52	2	3	2	3	97.9	97.9	7	8	P63261;P63260;I3L3I0;I3L1U9;I3L4N8;B1ATY1;I3L3R2;G3UYG0;J3KT65;K7EM38	P63261;P63260;I3L3I0;I3L1U9	Actin, cytoplasmic 2;Actin, cytoplasmic 2, N-terminally processed	ACTG1;Actg1		Host
-2.09442	-2.99543	-5.87627	-3.67185	-2.2217	-2.15736	-0.971734	0.320515	2	1	2	1	2	1	2	1.1	2	1	Q62318;Q13263;M0R2I3;M0R3C0	Q62318;Q13263	Transcription intermediary factor 1-beta	Trim28;TRIM28		Host
0.525078	0.440874	-5.21843	-2.12448	0.412626	0.392456	-0.977694	0.178719	3	2	3	2	3	2	10.8	9.2	2	2	Q921L6;Q60598;Q14247;H0YEV2;H0YCD9	Q921L6;Q60598;Q14247	Src substrate cortactin	Cttn;CTTN		Host
-5.51364	-5.8009	-4.82292	-4.60567	-4.04221	-4.55429	-0.978427	1.34038	3	3	3	3	3	3	2.5	2.5	2	2	A2AF67;A2AF47;A0A0J9YW64;A6NIW2;Q5JSL3	A2AF67;A2AF47;A0A0J9YW64;A6NIW2;Q5JSL3	Dedicator of cytokinesis protein 11	Dock11;DOCK11		Host
-4.52594	-1.08361	-3.15137	-3.54505	-1.01562	-1.26177	-0.979496	0.311459	1	1	1	1	1	1	2.6	2.6	1	1	J3QK07;Q14161;Q9JLQ2;F8W822;F7BIK4;R4GNG3;Q80XR8;F8WAK2;D3Z1I2;E9PVA6;F6WV69;F8VXI9;A0A0C4DGN6;Q5F258;D3Z409;J3QRU8;Q9Y2X7;Q68FF6	J3QK07;Q14161;Q9JLQ2;F8W822;F7BIK4;R4GNG3;Q80XR8;F8WAK2;D3Z1I2;E9PVA6;F6WV69;F8VXI9;A0A0C4DGN6;Q5F258;D3Z409;J3QRU8;Q9Y2X7;Q68FF6	ARF GTPase-activating protein GIT2;ARF GTPase-activating protein GIT1	Git2;GIT2;GIT1;Git1		Host
-8.5776	-6.08158	-6.87967	-6.49367	-5.91746	-6.16351	-0.988069	0.584048	1	2	1	2	1	2	0.4	0.8	0	2	E9QNY8;Q9JLC8;Q9NZJ4	E9QNY8;Q9JLC8;Q9NZJ4	Sacsin	Sacs;SACS		Host
-1.08718	-1.39221	-4.68184	-0.505745	-2.31596	-1.37301	-0.988837	0.320823	19	19	1	1	1	1	75	75	2	1	A2A6J7;A2A6J4;A0A1B0GRF5;P33241	A2A6J7;A2A6J4		Lsp1		Host
1.15467	2.93053	3.22369	3.08164	3.50062	3.70467	-0.992676	0.670358	4	4	3	3	3	3	40	40	3	2	A0A087X2D0;P84104;P84103	A0A087X2D0;P84104;P84103	Serine/arginine-rich splicing factor 3	SRSF3;Srsf3		Host
-2.56889	-4.80676	-1.72481	-1.4219	-2.87479	-1.81468	-0.996361	0.41726	1	2	1	2	1	2	1.6	5	0	3	Q5T749	Q5T749	Keratinocyte proline-rich protein	KPRP		Host
-3.88537	-3.79619	-2.72373	-2.99568	-1.37509	-3.03625	-0.999423	0.686594	1	1	1	1	1	1	4.3	4.3	0	2	Q3UJQ9;Q9D0K2	Q3UJQ9;Q9D0K2	Succinyl-CoA:3-ketoacid-coenzyme A transferase;Succinyl-CoA:3-ketoacid coenzyme A transferase 1, mitochondrial	Oxct1		Host
-2.03113	-4.59012	-2.23066	-1.80655	-1.46404	-2.57849	-1.00094	0.492881	1	1	1	1	1	1	25	25	0	0	D3Z375;B1AKZ5;Q62048;Q15121	D3Z375;B1AKZ5;Q62048;Q15121	Astrocytic phosphoprotein PEA-15	Pea15a;PEA15;Pea15		Host
-4.0054	-2.86583	-3.41112	-3.70554	-3.10772	-0.446543	-1.00751	0.405172	4	5	2	2	2	2	18.2	20.7	0	0	B0QZ43;Q91X78;O75477;E9PUH5;E9PZB0	B0QZ43;Q91X78;O75477;E9PUH5	Erlin-1	ERLIN1;Erlin1		Host
2.35054	0.425404	-4.27344	1.54567	0.491005	-0.482	-1.01739	0.189685	4	4	4	4	4	4	48.6	48.6	7	4	Q9CPQ3;Q9NS69;A0A2R8VHJ4;A0A2R8VHM4	Q9CPQ3;Q9NS69	Mitochondrial import receptor subunit TOM22 homolog	Tomm22;TOMM22		Host
0.83894	0.649447	1.02381	4.34671	0.138123	1.14794	-1.04019	0.337461	8	7	8	7	8	7	28.2	22.9	7	6	Q9Z0N1;Q9Z0N2;P41091;Q2VIR3;A2AAW9;H7BZU1	Q9Z0N1;Q9Z0N2;P41091;Q2VIR3;A2AAW9	Eukaryotic translation initiation factor 2 subunit 3, X-linked;Eukaryotic translation initiation factor 2 subunit 3, Y-linked;Eukaryotic translation initiation factor 2 subunit 3;Putative eukaryotic translation initiation factor 2 subunit 3-like protein	Eif2s3x;Eif2s3y;EIF2S3;EIF2S3L		Host
-2.0064	-1.31991	0.482489	0.086626	0.253674	-0.00752068	-1.05887	0.640476	2	3	2	3	2	3	5.2	5.8	2	3	Q99KC8;F6TIL5	Q99KC8	von Willebrand factor A domain-containing protein 5A	Vwa5a		Host
-2.74057	-2.25395	-3.20537	-1.79389	-1.89817	-1.31048	-1.06578	1.49921	1	1	1	1	1	1	6.2	6.2	0	1	E9PN50;A0A087WPH7;R4GNH3;E9PLG2;F6Q2E3;E9PMD8;E9PKD5;E9PM69;A2AGN7;B7ZCF1;P17980;O88685	E9PN50;A0A087WPH7;R4GNH3;E9PLG2;F6Q2E3;E9PMD8;E9PKD5;E9PM69;A2AGN7;B7ZCF1;P17980;O88685	26S protease regulatory subunit 6A	PSMC3;Psmc3		Host
-1.81558	-6.02108	-1.15079	-2.07814	-2.256	-1.44722	-1.0687	0.278179	2	1	2	1	2	1	5.6	2.4	2	1	P97384;D3Z7U0	P97384;D3Z7U0	Annexin A11;Annexin	Anxa11		Host
-4.74125	-0.666733	-1.70329	-1.20503	-0.993609	-1.68288	-1.07658	0.362425	3	5	0	2	0	2	14.9	32.6	0	2	Q9CQD1;P20339;F8WCY6;F8WD79;A2A5F5;F8VWU4;A2A5F6;F8VPW9;F8VSF8;F8VWZ7;TGGT1_267810-t26_1-p1;TGGT1_219720-t26_1-p1	Q9CQD1;P20339	Ras-related protein Rab-5A	Rab5a;RAB5A		Host
0.0583019	-0.459143	0.0524425	1.23979	0.424345	1.26515	-1.09256	1.54855	4	6	4	6	4	6	21.9	33.1	5	9	Q8JZU2;P53007;F6VVY4;B4DP62	Q8JZU2;P53007	Tricarboxylate transport protein, mitochondrial	Slc25a1;SLC25A1		Host
3.29139	2.03057	1.95196	2.76477	3.65684	4.14945	-1.09904	0.860669	3	2	3	2	3	2	39.1	39.1	2	2	J3KT73;J3QL01;Q9JJI8;P63173;J3KSP2	J3KT73;J3QL01;Q9JJI8;P63173;J3KSP2	60S ribosomal protein L38	RPL38;Rpl38		Host
-3.01603	-3.8396	-6.38603	-3.37929	-3.111	-3.44613	-1.10175	0.467705	1	2	1	2	1	2	1.4	3.7	1	1	Q00612;A3KG36;REV__A0A5K1VW66;REV__P35240;REV__P46662;P11413	Q00612;A3KG36	Glucose-6-phosphate 1-dehydrogenase X;Glucose-6-phosphate 1-dehydrogenase	G6pdx		Host
-2.49706	-1.86446	-5.37632	-2.56805	-1.73449	-2.1295	-1.10193	0.424865	3	3	3	3	2	2	9.6	9.6	3	1	P41241;P41240;A0A1L1SR46;H3BUM9;A0A1L1STA1;H3BU69;A0A1L1SQQ5;D3YVQ8;D6RGA0;K7ENL8;A0A0R4J1P8;D3Z4T5;A0A0R4J1N6;P41242	P41241;P41240	Tyrosine-protein kinase CSK	Csk;CSK		Host
-0.603567	-1.32544	-2.17038	0.0587311	0.194838	-1.04644	-1.10217	0.854255	2	3	2	3	2	3	13.4	19.6	1	2	Q91V61;Q3U4F0;A0A494BB84	Q91V61;Q3U4F0	Sideroflexin-3	Sfxn3		Host
-0.549536	-3.72045	-0.38785	-0.358648	-0.707731	-0.282301	-1.10305	0.431926	1	1	1	1	1	1	12.4	12.4	0	0	D3YUQ9;E9QN08;Q80T06;A0A0R4J1E2;P57776	D3YUQ9;E9QN08;Q80T06;A0A0R4J1E2;P57776	Elongation factor 1-delta	Eef1d		Host
-4.37564	-5.38208	-2.12782	-2.8773	-3.16848	-2.51797	-1.10726	0.492455	4	2	4	2	4	2	4.4	2	5	1	H3BL37;O08784;F6R3V4;H3BIX0;A0A6I8PRA0;A0A3B3IS06;E7ETY2;Q13428	H3BL37;O08784;F6R3V4;H3BIX0	Treacle protein	Tcof1		Host
-0.991043	-5.70421	1.24302	-2.26278	1.6913	-1.55208	-1.10956	0.176799	2	1	2	1	2	1	23.7	11.8	1	0	P05109	P05109	Protein S100-A8;Protein S100-A8, N-terminally processed	S100A8		Host
-5.10839	-3.15388	-5.91078	-4.95454	-3.39329	-2.46996	-1.11842	0.438576	1	1	1	1	1	1	4.3	4.3	1	1	Q61598;A0A1Y7VLG4;V9GYF8;Q5SX90;Q5SX86;Q5SX87;A0A1Y7VL99;P50395	Q61598;A0A1Y7VLG4;V9GYF8;Q5SX90;Q5SX86;Q5SX87;A0A1Y7VL99;P50395	Rab GDP dissociation inhibitor beta	Gdi2;GDI2		Host
-5.42715	-4.79103	-4.28921	-3.65678	-3.60508	-3.88278	-1.12092	1.52208	1	2	1	2	1	2	1.6	2.8	0	2	Q6PGC1;A0A087WYN9;Q7Z478	Q6PGC1;A0A087WYN9;Q7Z478	ATP-dependent RNA helicase Dhx29;ATP-dependent RNA helicase DHX29	Dhx29;DHX29		Host
-0.679884	-3.02284	-0.936337	-0.049675	-0.368387	-0.848877	-1.12404	0.654111	2	3	2	3	2	3	7.7	10.5	3	4	Q5SS83;J3QLD9;E7EMK3;Q60634;Q14254;K7EKW9	Q5SS83;J3QLD9;E7EMK3;Q60634;Q14254	Flotillin-2	Flot2;FLOT2		Host
1.49976	-1.85903	0.10297	1.44068	0.445562	1.24114	-1.1279	0.480101	4	4	3	3	3	3	22.1	22.1	6	4	P43275	P43275	Histone H1.1	Hist1h1a		Host
-2.45426	-5.98655	-3.06635	-4.62907	-1.96778	-1.50916	-1.13372	0.317855	5	3	5	3	2	0	4.7	2.3	6	3	Q01320;P11388	Q01320;P11388	DNA topoisomerase 2-alpha	Top2a;TOP2A		Host
-1.11638	-5.526	-1.78392	-1.96427	-1.97296	-1.08707	-1.134	0.333146	3	1	3	1	3	1	8.8	4.3	3	0	Q8BVK9	Q8BVK9	Sp110 nuclear body protein	Sp110		Host
-2.04523	0.0217743	-0.478441	0.546375	0.834471	-0.463175	-1.13986	0.706389	3	4	3	4	3	4	9.6	14.8	2	5	A0A0A0MQ68;Q60759;Q92947	A0A0A0MQ68;Q60759	Glutaryl-CoA dehydrogenase, mitochondrial	Gcdh		Host
-4.23766	-3.96695	-2.07649	-2.62944	-1.72711	-2.50251	-1.14068	0.707541	0	1	0	1	0	1	0	10.1	0	1	H3BRW9;G5E9C7;Q91YS7;A0A1B0GUL7;Q02750;P31938;P36507;Q63932	H3BRW9;G5E9C7;Q91YS7;A0A1B0GUL7;Q02750;P31938;P36507;Q63932	Dual specificity mitogen-activated protein kinase kinase 1;Dual specificity mitogen-activated protein kinase kinase 2	MAP2K1;MAP2K2;Map2k2;Map2k1		Host
-0.184473	0.62048	-3.97456	0.426687	0.422319	-0.95859	-1.14299	0.313591	3	4	3	4	3	4	16.1	17	2	4	P10833;P10301;A0A1B0GRG1;A0A1B0GRT5;E9PK85;P62071;P62070	P10833;P10301	Ras-related protein R-Ras	Rras;RRAS		Host
-1.59663	-2.77285	-2.0918	-0.89381	-1.55904	-0.520954	-1.16249	1.19687	2	2	2	2	2	2	6.1	6.1	4	3	G3X9H7;Q8R1S4;H0YAZ8;E7EWW5;O43312;A0A2I3BQ92;A0A2I3BPM9;E5RJX3;A0A2I3BQ67;H0YB53;H0YBL3	G3X9H7;Q8R1S4;H0YAZ8;E7EWW5;O43312;A0A2I3BQ92;A0A2I3BPM9;E5RJX3;A0A2I3BQ67;H0YB53	Metastasis suppressor protein 1	Mtss1;MTSS1		Host
2.14452	2.76561	0.524517	3.11622	3.29314	2.52892	-1.16788	0.759895	6	7	6	7	6	7	31.2	40.4	8	9	Q61425;E9PF18;Q16836;A0A0A0MSE2;A0A0D9SFP2;A0A1W2PP40;A0A1W2PQ78;A0A1W2PQV5;A0A1W2PNM1;A0A1W2PQ55;A0A1W2PQC2;A0A1W2PRT2	Q61425	Hydroxyacyl-coenzyme A dehydrogenase, mitochondrial	Hadh		Host
-4.9352	-3.69424	-4.51329	-1.99059	-4.18778	-3.44529	-1.17302	0.72448	2	2	2	2	2	2	4.3	4.3	1	2	E9Q1S3;Q01405;F5H365;Q15436;A0A2R8YFH5;Q9D662;Q15437;Q5QPE1;A2ANA0;Q5QPE2	E9Q1S3;Q01405;F5H365;Q15436;A0A2R8YFH5;Q9D662;Q15437	Protein transport protein Sec23A;Protein transport protein Sec23B	Sec23a;SEC23A;Sec23b;SEC23B		Host
-2.47122	-1.46127	1.06863	0.797155	-0.923151	0.781233	-1.17303	0.417037	1	4	1	4	1	4	5	12.1	1	5	Q9D8N0;P26641	Q9D8N0;P26641	Elongation factor 1-gamma	Eef1g;EEF1G		Host
-2.55523	-3.33007	-0.552629	-0.191059	-1.95541	-0.771828	-1.17321	0.528713	5	5	5	5	5	5	15.3	15.3	5	7	P54071;D6RIL6;P48735;A0A0U1RPR1;H0YL11;A0A0U1RP68	P54071	Isocitrate dehydrogenase [NADP], mitochondrial	Idh2		Host
-3.70089	-2.60412	-5.52259	-2.46022	-2.35792	-3.484	-1.17515	0.564916	1	1	1	1	1	1	10.5	10.5	1	2	Q9WTP6	Q9WTP6	Adenylate kinase 2, mitochondrial;Adenylate kinase 2, mitochondrial, N-terminally processed	Ak2		Host
-6.06544	-1.8955	-3.21351	-2.87988	-2.3235	-2.43214	-1.17964	0.402179	0	2	0	2	0	2	0	5.6	0	2	Q9D024;B1AR93;F7C265;Q96A33	Q9D024;B1AR93;F7C265;Q96A33	Coiled-coil domain-containing protein 47	Ccdc47;CCDC47		Host
-1.24429	1.68654	-1.24861	2.09705	1.76771	-1.04069	-1.21014	0.361787	2	3	2	3	2	3	19	22.2	0	1	Q9WUU7;Q9UBR2	Q9WUU7	Cathepsin Z	Ctsz		Host
-1.09787	-0.298958	-3.49273	-0.572632	-0.175592	-0.495005	-1.21544	0.557101	4	5	4	5	4	5	11.7	14.6	3	6	P54818;A0A1Y7VM63;G3V4M2;G3V5E8;A0A087WX10;P54803	P54818	Galactocerebrosidase	Galc		Host
-1.38439	-5.38318	-2.29799	-1.21475	-2.36475	-1.82027	-1.22193	0.414311	7	7	1	1	0	0	44.4	44.4	2	2	A0A0U1RR32;A0A0U1RRH7;Q99878;Q96KK5;Q9BTM1;P20671;P0C0S8;H0YFX9	A0A0U1RR32;A0A0U1RRH7;Q99878;Q96KK5;Q9BTM1;P20671;P0C0S8;H0YFX9	Histone H2A type 1-J;Histone H2A type 1-H;Histone H2A.J;Histone H2A type 1-D;Histone H2A type 1;Histone H2A	HIST1H2AJ;HIST1H2AH;H2AFJ;HIST1H2AD;HIST1H2AG		Host
-2.30138	-0.976866	-2.62745	-0.53355	-0.621244	-1.00602	-1.24829	1.11784	4	6	3	5	3	5	16.6	19.9	2	4	D3YZ57;P39688;P06241;F8WI90;J3QRU1;P12931;Q04736;P05480;P07947	D3YZ57;P39688;P06241	Non-specific protein-tyrosine kinase;Tyrosine-protein kinase Fyn	Fyn;FYN		Host
-5.59574	-4.07079	-5.5466	-5.32045	-3.1827	-2.93648	-1.25784	0.623534	1	1	1	1	1	1	1.7	1.7	1	1	O54988;Q9H2G2	O54988;Q9H2G2	STE20-like serine/threonine-protein kinase	Slk;SLK		Host
-0.963634	-2.9498	-5.11892	-2.33953	-1.53639	-1.36987	-1.26219	0.43754	2	2	2	2	2	2	8.1	8.1	2	1	F6WLY0;G5E880;Q60664;F6VUK8	F6WLY0;G5E880;Q60664;F6VUK8	Lymphoid-restricted membrane protein;Processed lymphoid-restricted membrane protein	Lrmp		Host
-0.51512	-1.4902	-5.2733	-0.176556	-1.68421	-1.6176	-1.26675	0.342142	1	1	1	1	1	1	19.1	19.1	3	3	A0A0G2JGT5;A0A0G2JH04;P63073;A0A0G2JG98;A0A0G2JFB4;H0Y8J7;D6RBW1;P06730	A0A0G2JGT5;A0A0G2JH04;P63073;A0A0G2JG98;A0A0G2JFB4;H0Y8J7;D6RBW1;P06730	Eukaryotic translation initiation factor 4E	Eif4e;EIF4E		Host
-2.92373	-6.89526	-2.87333	-3.1128	-3.29055	-2.48872	-1.26676	0.395165	2	1	2	1	2	1	6.4	3	2	1	F8WGM5;Q64324;M0QZ54;M0R118;M0R0M7;Q15833	F8WGM5;Q64324	Syntaxin-binding protein 2	Stxbp2		Host
3.01335	-0.409044	2.69526	2.83788	3.12436	3.1591	-1.27393	0.508823	2	2	2	2	2	2	19.4	19.4	2	2	A0A1L1SQA8;P62852;P62851	A0A1L1SQA8;P62852;P62851	40S ribosomal protein S25	Rps25;RPS25		Host
-2.28351	-2.62531	-6.43312	-2.19896	-2.97865	-2.27951	-1.29494	0.406004	2	1	2	1	2	1	6.2	2	1	0	H3BQZ7;Q00PI9;Q1KMD3	H3BQZ7;Q00PI9;Q1KMD3	Heterogeneous nuclear ribonucleoprotein U-like protein 2	HNRNPUL2-BSCL2;Hnrnpul2;HNRNPUL2		Host
-3.66458	-3.89338	-1.18045	-1.4408	-1.51815	-1.88313	-1.29878	0.670134	1	3	1	3	1	3	2	7.9	1	2	Q3TW96	Q3TW96	UDP-N-acetylhexosamine pyrophosphorylase-like protein 1	Uap1l1		Host
-5.44785	-3.96612	-1.9505	-1.73804	-3.49204	-2.23588	-1.2995	0.497659	3	4	3	4	3	3	6.8	8.1	3	2	Q9QZE5;Q9Y678	Q9QZE5;Q9Y678	Coatomer subunit gamma-1	Copg1;COPG1		Host
-2.99499	-3.56292	-4.30245	-2.65395	-1.77821	-2.50354	-1.30822	1.31699	2	2	2	2	2	2	3	3	1	2	P08240;Q9DBG7;F6VF36	P08240;Q9DBG7	Signal recognition particle receptor subunit alpha	SRPR;Srpr		Host
-2.7121	-5.21128	-1.99846	-2.59053	-2.8029	-0.484673	-1.34791	0.478439	1	1	1	1	1	1	2.1	2.1	1	0	O70145;A0A087WPH0	O70145;A0A087WPH0	Neutrophil cytosol factor 2	Ncf2		Host
-0.556957	-1.6262	-3.61166	-0.317379	-0.190697	-1.16336	-1.37446	0.658097	1	1	1	1	1	1	7.9	7.9	1	1	A0A087X1F5;E9PVN6;A0A087WYV9;Q9D6K5;P57105	A0A087X1F5;E9PVN6;A0A087WYV9;Q9D6K5;P57105	Synaptojanin-2-binding protein	SYNJ2BP-COX16;Gm20498;Synj2bp;SYNJ2BP		Host
-2.92739	-4.08359	-5.5142	-2.92225	-2.77811	-2.68426	-1.38019	0.85359	1	1	1	1	1	1	3.9	3.9	0	1	O89017	O89017	Legumain	Lgmn		Host
-3.50687	-5.2579	-5.56168	-4.25655	-2.33439	-3.59024	-1.38176	0.743366	2	2	1	1	1	1	3.2	3.2	0	0	A2AUK7;A2AUK8;A0A2R8VHB6;A2AUK5;A0A0C4DH22;E9PV14;A0A1B0GTW6;Q9Z2H5;Q9H4G0;H7C2K6	A2AUK7;A2AUK8;A0A2R8VHB6;A2AUK5;A0A0C4DH22;E9PV14;A0A1B0GTW6;Q9Z2H5;Q9H4G0	Band 4.1-like protein 1	Epb4.1l1;EPB41L1;Epb41l1		Host
-0.697794	-4.78881	-1.88721	-0.995913	-0.41007	-1.81142	-1.38547	0.468091	2	2	2	2	2	2	12.3	12.3	2	2	P61019;P53994;H7C125;Q3TEG7;A0A3B3ITL1;Q8WUD1;P59279;A0A1D5RMH1;S4R232;Q6PIK3;E9PKL7;TGGT1_312050-t26_1-p1	P61019;P53994;H7C125;Q3TEG7;A0A3B3ITL1;Q8WUD1;P59279	Ras-related protein Rab-2A;Ras-related protein Rab-2B	RAB2A;Rab2a;Rab2b;RAB2B		Host
-4.7816	-4.48396	-4.37467	-2.39705	-4.04304	-2.95015	-1.41667	1.32957	63	65	0	1	0	1	38.4	37.9	0	1	A0A1B0GS91;Q8K4L3;Q8K4L2;F6R6A4;A0A6I8PL75;F6TBK9;D3Z2X9	A0A1B0GS91;Q8K4L3;Q8K4L2;F6R6A4	Supervillin	Svil		Host
1.27025	0.562536	-3.82883	1.66022	0.363825	0.245056	-1.42172	0.357021	4	3	4	3	4	3	64	50	2	1	Q9JJU8;O75368	Q9JJU8;O75368	SH3 domain-binding glutamic acid-rich-like protein	Sh3bgrl;SH3BGRL		Host
-4.32243	-1.95669	-1.71617	-0.625452	-0.933359	-2.15945	-1.42568	0.678692	2	6	2	6	2	6	3.7	12.1	0	3	Q99KI0;A2A274;Q99798;A0A2R8VHM8	Q99KI0;A2A274;Q99798	Aconitate hydratase, mitochondrial	Aco2;ACO2		Host
-5.59587	-0.391323	-0.0796509	-0.682922	-0.449574	-0.642004	-1.43078	0.328831	0	1	0	1	0	1	0	2.6	0	1	E7EQ29;P16278	E7EQ29;P16278	Beta-galactosidase	GLB1		Host
-1.49816	-2.58036	-5.27795	0.16226	-2.53049	-2.68475	-1.43449	0.420167	4	3	4	3	4	3	29	23.4	2	4	G3X9V0;P97372;E0CZ90;H0YM70;A0A087X1Z3;Q9UL46	G3X9V0;P97372;E0CZ90	Proteasome activator complex subunit 2	Psme2		Host
-1.54966	-1.3195	-5.41602	-0.803535	-1.27887	-1.85179	-1.45033	0.459365	3	3	3	3	3	3	18	14.7	4	2	Q99LC5;H0YK49;H0YNX6;P13804;H0YL83;H0YL12;H0YLU7	Q99LC5	Electron transfer flavoprotein subunit alpha, mitochondrial	Etfa		Host
0.366388	0.153908	-2.00399	1.3012	0.913795	0.696512	-1.46507	0.877308	8	8	7	7	7	7	10.7	10.3	7	9	Q5JWF2;Q6R0H7;P63094;Z4YKV1;P63092;A0A0A0MR13;A0A590UJ58;A0A571BEI3;B0AZR9;A0A590UJF0;A0A590UJB0;A0A590UJQ9;A0A590UKB4;A0A590UJG5;A0A590UJI6;A0A590UJR6;A0A590UJJ0;A0A590UJQ2;A0A571BE25;S4R3E3;A0A590UJ22;A0A590UJS2;A0A590UJY2;A0A571BEM2;A0A590UKA4;A0A571BEG2;A0A590UK28;Q5JWE9;A0A590UJY8;H0Y7F4;A0A590UJC9;A0A590UJB7;S4R3V9;A0A590UKA9;A0A590UJA5;A0A590UKA1;A0A590UJX6;X6R7U9	Q5JWF2;Q6R0H7;P63094;Z4YKV1;P63092;A0A0A0MR13;A0A590UJ58;A0A571BEI3;B0AZR9;A0A590UJF0;A0A590UJB0;A0A590UJQ9;A0A590UKB4;A0A590UJG5;A0A590UJI6;A0A590UJR6;A0A590UJJ0;A0A590UJQ2;A0A571BE25;S4R3E3;A0A590UJ22;A0A590UJS2	Guanine nucleotide-binding protein G(s) subunit alpha isoforms XLas;Guanine nucleotide-binding protein G(s) subunit alpha isoforms short	GNAS;Gnas		Host
-3.26052	-6.77902	-2.96759	-3.04792	-3.05928	-2.22834	-1.5572	0.548956	2	2	2	2	2	2	5.2	5.2	2	4	B2RXC2	B2RXC2		Itpkb		Host
-4.48259	-2.35282	-6.22756	-3.08499	-4.89394	-0.269344	-1.6049	0.385938	2	3	1	1	1	1	11.7	18.2	1	1	P61982;P61981	P61982;P61981	14-3-3 protein gamma;14-3-3 protein gamma, N-terminally processed	Ywhag;YWHAG		Host
-3.46242	-6.31815	-3.38201	-2.80761	-1.93382	-3.54615	-1.625	0.689962	1	1	1	1	1	1	3.1	3.4	0	1	A2AAN2;Q8BMA6;Q9UHB9	A2AAN2;Q8BMA6;Q9UHB9	Signal recognition particle subunit SRP68	Srp68;SRP68		Host
-1.57177	-1.70707	-0.946602	-1.4744	2.03615	0.121393	-1.63619	0.718353	71	61	2	1	2	1	75.5	69.7	3	1	P08670;B0YJC4;B0YJC5	P08670;B0YJC4	Vimentin	VIM		Host
-1.88834	-2.14415	-3.32211	-0.373724	-0.112835	-1.88052	-1.66251	1.10733	5	8	5	8	4	7	10.4	16.2	3	8	O88502;H0YNP3;H0YKR1;E9PIJ0	O88502	High affinity cAMP-specific and IBMX-insensitive 3,5-cyclic phosphodiesterase 8A	Pde8a		Host
-3.52508	-2.59825	-3.57361	-0.636591	-1.55689	-2.26548	-1.746	1.42917	2	6	2	6	2	6	7.7	24.8	2	6	O08917;G3UYU4;G3UZZ5;A2AB10;A2AB12;A0A0G2JJQ6;G3UWW8;A2AB13;O75955;A2AB11;A0A140T957;A0A140T959;A0A140T9X0;A0A140T9C3;A2AB09;A0A140T910;A0A140T9R1;A0A140T9B1	O08917;G3UYU4;G3UZZ5;A2AB10;A2AB12;A0A0G2JJQ6;G3UWW8;A2AB13;O75955;A2AB11	Flotillin-1	Flot1;FLOT1		Host
-4.08267	-5.62424	-6.78439	-3.71703	-3.90506	-3.62884	-1.74679	1.04296	1	1	1	1	1	1	2.2	2.2	1	1	O55098	O55098	Serine/threonine-protein kinase 10	Stk10		Host
0.0922222	-5.3358	0.29139	-0.350922	0.155693	0.502367	-1.75311	0.398712	2	2	2	2	2	2	23	23	2	3	A0A5F9ZGZ7;E7ES33;E9Q9F5;E9Q1G8;E7EPK1;O55131;Q16181;A0A0U1RRD1;A0A0U1RRH9;A0A0U1RRE1;G3V1Q4	A0A5F9ZGZ7;E7ES33;E9Q9F5;E9Q1G8;E7EPK1;O55131;Q16181;A0A0U1RRD1;A0A0U1RRH9;A0A0U1RRE1;G3V1Q4	Septin-7	SEPT7;Sept7		Host
0.987179	0.637312	-4.09065	0.927957	1.09397	0.820337	-1.76948	0.467042	1	1	1	1	1	1	9.8	9.8	1	1	H0YJ90;F8WHW3;Q86T03;Q3TWL2	H0YJ90;F8WHW3;Q86T03;Q3TWL2	Type 1 phosphatidylinositol 4,5-bisphosphate 4-phosphatase	TMEM55B;Tmem55b		Host
-1.65575	-0.779741	-4.52651	-0.298675	-0.0767822	-1.26254	-1.77467	0.678362	6	7	6	7	6	7	10.2	12.5	4	7	Q8R502;Q8TDW0;D3YUV5;D3Z557;A6NED7;E9PHY6;M0R3C1;M0QZ48;Q66JT1;Q6NSJ5	Q8R502;Q8TDW0	Volume-regulated anion channel subunit LRRC8C	Lrrc8c;LRRC8C		Host
-4.84656	-2.07709	-4.30318	-2.46274	-1.92407	-1.48371	-1.78544	0.934476	0	1	0	1	0	1	0	4	0	1	D6R9I9;P61222;P61221	D6R9I9;P61222;P61221	ATP-binding cassette sub-family E member 1	ABCE1;Abce1		Host
-2.05798	-1.70095	-4.14387	0.299097	-1.83322	-1.00633	-1.78745	0.844536	2	3	2	3	2	3	11	14.2	2	3	Q7TMG8;O55126;O75323	Q7TMG8;O55126	Protein NipSnap homolog 2	Gbas		Host
-4.50893	-5.38783	-2.01982	-2.31241	-1.92766	-2.2524	-1.80804	0.82489	2	2	2	2	2	2	2.6	2.6	2	2	Q9QXJ2;E9QJX9;Q9WVL2;A0A494C164;P52630	Q9QXJ2;E9QJX9;Q9WVL2;A0A494C164;P52630	Signal transducer and activator of transcription;Signal transducer and activator of transcription 2	Stat2;STAT2		Host
-4.82815	-1.01132	-4.22013	-1.93677	-1.59421	-1.07915	-1.81649	0.682587	0	2	0	2	0	2	0	9.8	0	3	D3Z5U5;Q9Z257;Q9JJX6;D3YYR5;Q9Z256	D3Z5U5;Q9Z257;Q9JJX6;D3YYR5;Q9Z256	P2X purinoceptor;P2X purinoceptor 4	P2rx4		Host
-4.04709	-5.30829	-3.78448	-2.70878	-2.6429	-2.30686	-1.82711	1.70221	0	1	0	1	0	1	0	4.9	0	0	Q80X68;Q9CZU6;F8W642;F8VZK9;F8VX07;F8VRP1;F8VX68;F8VPF9;F8VPA1;F8VTT8;F8W1S4;F8W4S1;H0YH82;A0A0C4DGI3;B4DJV2;O75390	Q80X68;Q9CZU6;F8W642;F8VZK9;F8VX07;F8VRP1;F8VX68;F8VPF9;F8VPA1;F8VTT8;F8W1S4;F8W4S1;H0YH82;A0A0C4DGI3;B4DJV2;O75390	Citrate synthase;Citrate synthase, mitochondrial	Csl;Cs;CS		Host
-2.02981	-2.09221	-6.66822	-1.82784	-1.53078	-1.83536	-1.86542	0.534315	3	4	1	2	0	1	8.7	10.3	1	1	E9PWT4;E9QJR9;P14429;P01897;E9PX63;G3UZP7;O19441;P79568;P01899;P14426;Q3TH01;Q8HWB2;A0A494BA33;A0A494BAT0;P03991;P04223;P01901;A7VMS3;P14428;H3BJA9;H3BK58;A7VMS6;E9Q0G4;V9GXI3;A0A494B9G2;G3UXW2;F6VXI7;A0A494B9G8;P01896;P14431;P01895;G3UXE9;L7N260;A0A0B4J1G3	E9PWT4;E9QJR9;P14429;P01897;E9PX63;G3UZP7;O19441;P79568;P01899;P14426;Q3TH01;Q8HWB2;A0A494BA33;A0A494BAT0;P03991;P04223;P01901;A7VMS3;P14428;H3BJA9;H3BK58	H-2 class I histocompatibility antigen, Q7 alpha chain;H-2 class I histocompatibility antigen, L-D alpha chain;H-2 class I histocompatibility antigen, D-B alpha chain;H-2 class I histocompatibility antigen, D-K alpha chain;H-2 class I histocompatibility antigen, K-W28 alpha chain;H-2 class I histocompatibility antigen, K-K alpha chain;H-2 class I histocompatibility antigen, K-B alpha chain;H-2 cl…	H2-Q7;H2-L;H2-Q1;H2-D1;H2-Q6;H2-K1;H2-Q4;H2-M5		Host
1.06905	-6.33807	0.658085	0.769177	-0.326885	0.632994	-1.89541	0.319988	8	7	2	2	2	2	26.2	26.2	3	2	P43277	P43277	Histone H1.3	Hist1h1d		Host
-2.02558	-1.29678	-5.44815	-1.13746	-0.987497	-0.943939	-1.90054	0.673495	2	2	2	2	2	2	6.7	5.1	2	2	E9PX91;F6TVX7;Q8BSF4;F7C386;D3Z0X7;A0A0G2JEL6;D3YY63;Q9UG56	E9PX91;F6TVX7;Q8BSF4;F7C386	Phosphatidylserine decarboxylase proenzyme;Phosphatidylserine decarboxylase alpha chain;Phosphatidylserine decarboxylase beta chain	Pisd;Gm20671		Host
-0.85726	-3.03125	-6.07398	-0.715776	-1.42139	-2.10883	-1.9055	0.536986	2	2	2	2	2	2	6	6.2	2	2	B1AQR8;G3X9T7;O08573	B1AQR8;G3X9T7;O08573	Galectin;Galectin-9	Lgals9		Host
0.13521	-4.44561	0.918901	0.347855	0.520672	1.51352	-1.92451	0.489686	1	1	1	1	1	1	8.9	8.9	1	1	D3Z4B0;Q3UIX4;F6RDI8;E9Q6E5	D3Z4B0;Q3UIX4;F6RDI8;E9Q6E5		Srsf11		Host
-1.70916	-5.95342	-4.79036	-2.20174	-1.88121	-2.12783	-2.08072	0.752837	1	1	1	1	1	1	3.5	3.5	1	1	P26151	P26151	High affinity immunoglobulin gamma Fc receptor I	Fcgr1		Host
1.3452	-1.67183	-1.72563	1.7449	1.46401	1.00086	-2.08734	0.940819	16	14	1	1	1	1	34	34	3	3	O75083;D6RD66	O75083;D6RD66	WD repeat-containing protein 1	WDR1		Host
-0.914608	-4.89992	0.793778	-0.697168	2.5263	-0.567205	-2.09422	0.453773	1	1	1	1	1	1	14.9	13.2	0	1	P06702	P06702	Protein S100-A9	S100A9		Host
-4.83655	-1.9884	-4.51067	-1.59379	-1.61982	-1.78201	-2.11333	1.10179	3	2	3	2	3	2	7	5.4	2	3	E9Q3X0;Q9EQK5	E9Q3X0;Q9EQK5	Major vault protein	Mvp		Host
-7.19625	-2.51984	-1.3256	-1.74495	-1.95026	-0.998081	-2.11613	0.510995	0	2	0	2	0	2	0	10.6	0	1	P09103;P07237;I3L4M2;I3L398;I3L312;H7BZ94;I3L3P5;E9Q8G8;H0Y3Z3	P09103	Protein disulfide-isomerase	P4hb		Host
-6.06867	-4.02437	-5.67474	-3.27287	-3.85649	-2.08071	-2.1859	1.2579	1	1	1	1	1	1	3.2	2.5	0	0	A0A0R4IZX1;Q8C2K1;A0A3B2W417;A0A3B2WCX4;A0A3B2W486;Q9H4E7	A0A0R4IZX1;Q8C2K1;A0A3B2W417	Differentially expressed in FDCP 6	Def6		Host
-5.72767	1.867	0.851711	0.658001	1.05292	1.87949	-2.19979	0.384516	0	1	0	1	0	1	0	0.1	0	1	G3V5X4;A0A0A0MRE3;Q8WXH0;A0A669KBG2;E9QP46;Q6ZWQ0	G3V5X4;A0A0A0MRE3;Q8WXH0;A0A669KBG2;E9QP46;Q6ZWQ0	Nesprin-2	SYNE2;Syne2		Host
-4.79621	-3.93502	0.121544	-1.81977	4.51336	-4.45222	-2.28368	0.303411	24	26	0	2	0	2	10.4	12.7	0	2	A0A2R8VHF9;E9QPE7;A0A338P6K2;P35749;O08638;A0A494C024	A0A2R8VHF9;E9QPE7;A0A338P6K2;P35749;O08638	Myosin-11	Myh11;MYH11		Host
-5.91176	-2.12846	-5.59412	-2.33913	-1.85533	-2.45973	-2.32672	0.884451	0	1	0	1	0	1	0	3.2	0	0	P16219;Q07417;E9PE82	P16219;Q07417;E9PE82	Short-chain specific acyl-CoA dehydrogenase, mitochondrial	ACADS;Acads		Host
-2.84727	-5.95061	-5.19846	-2.67546	-2.14853	-2.07289	-2.36649	1.16681	1	1	1	1	1	1	9.3	9.3	1	1	X6RDA4;Q8WXF1;Q8R326	X6RDA4;Q8WXF1;Q8R326	Paraspeckle component 1	PSPC1;Pspc1		Host
1.76931	-5.67175	1.43037	1.85953	1.61954	1.55395	-2.5017	0.442494	1	1	1	1	1	1	35.1	35.1	2	1	D3YZN2;D3YXL8;D3Z585;D3YZ86;A0A571BDP7;Q8VDV3	D3YZN2;D3YXL8;D3Z585;D3YZ86;A0A571BDP7;Q8VDV3	Guanine nucleotide exchange factor for Rab-3A	Rab3il1		Host
-0.0405674	-6.54376	-1.45945	0.585157	0.572142	-1.45069	-2.58347	0.547556	2	2	2	2	2	2	13.5	13.5	1	0	F5H157;Q6PHN9;Q15286;S4R1W7;F5H7F8;TGGT1_258130-t26_1-p1	F5H157;Q6PHN9;Q15286;S4R1W7;F5H7F8;TGGT1_258130-t26_1-p1	Ras-related protein Rab-35	RAB35;Rab35		Host
-4.36037	-5.63263	-5.84036	-1.73142	-3.2895	-3.04254	-2.58997	1.74508	0	2	0	2	0	2	0	10.3	0	2	Q9CZN7;G3V2Y4;G3V4W5;P34897;G3V2D2;G3V540;G3V5L0;H0YIZ0;G3UZ26;G3UYY1;P50431;P34896	Q9CZN7;G3V2Y4;G3V4W5;P34897	Serine hydroxymethyltransferase;Serine hydroxymethyltransferase, mitochondrial	Shmt2;SHMT2		Host
1.51171	-1.56217	-3.43769	1.61833	1.40875	1.46904	-2.66142	0.856674	3	3	3	3	3	3	10	10	2	3	P97821;D3Z220	P97821;D3Z220	Dipeptidyl peptidase 1;Dipeptidyl peptidase 1 exclusion domain chain;Dipeptidyl peptidase 1 heavy chain;Dipeptidyl peptidase 1 light chain	Ctsc		Host
-1.16519	0.14933	-1.15479	2.50506	2.46776	1.17523	-2.7729	1.96189	3	5	3	5	3	5	15.9	23.8	2	6	Q8BH95;P30084	Q8BH95	Enoyl-CoA hydratase, mitochondrial	Echs1		Host
0.543285	-5.12571	-5.016	-0.581049	-0.544441	0.173323	-2.88209	0.695674	1	1	1	1	1	1	15.3	15.3	1	1	A0A140LIR6;M0R2U2;M0R1H0;M0R2B0;M0R0P1;M0R299;M0QXL5;M0R2Q4;P22087;P35550	A0A140LIR6;M0R2U2;M0R1H0;M0R2B0;M0R0P1;M0R299;M0QXL5;M0R2Q4;P22087;P35550	rRNA 2-O-methyltransferase fibrillarin	FBL;Fbl		Host
-5.9813	-0.953026	-5.21801	-0.928783	-0.974228	-0.990374	-3.08631	0.921508	0	1	0	1	0	1	0	5.5	0	0	Q8BHN5	Q8BHN5	RNA-binding protein 45	Rbm45		Host
-2.68513	-0.353128	-2.78469	0.179575	1.66281	1.7671	-3.14414	1.53414	4	5	4	5	4	5	26.7	32.1	5	4	Q01081;Q9D883;P0DN76;G3UW94;M0R2N4;E9Q5J3;E9Q1I7;E9PUZ3;E9Q5Y2;A0A494B947;F8WH71;A0A494B9X9;E9Q809;M0QYK5;A0A494BA95;A0A1B0GW87;Q8BGJ9;Q8WU68;K7EJM7;K7EJH3;E9PWM2;E9PWX6	Q01081;Q9D883;P0DN76;G3UW94	Splicing factor U2AF 35 kDa subunit	U2AF1;U2af1		Host
-0.363199	-6.49664	-1.02541	0.571842	-0.269978	1.66133	-3.28281	0.745083	4	4	1	1	1	1	36.8	36.8	1	5	P68433;P68431	P68433;P68431	Histone H3.1	Hist1h3a;HIST1H3A		Host
0.755989	-4.49785	-3.858	0.560257	1.2117	0.743267	-3.3717	0.946722	1	1	1	1	1	1	16.3	16.3	1	2	A0A286YD39;A0A286YDW5;F8WFC3;C9JUD5;Q96LZ7;Q8BSE0	A0A286YD39;A0A286YDW5;F8WFC3;C9JUD5;Q96LZ7;Q8BSE0	Regulator of microtubule dynamics protein 2	RMDN2;Rmdn2		Host
-5.56515	-2.53731	-0.311792	-1.16056	2.32261	0.962395	-3.5129	0.895652	0	5	0	5	0	5	0	43.6	0	3	P31151;Q86SG5	P31151	Protein S100-A7	S100A7		Host
-0.844414	-4.16184	-4.5507	0.837257	1.57671	-0.845696	-3.70841	1.26357	1	3	1	3	1	3	4.6	11.3	1	2	Q9WUM5;P53597;A0A494C0D1	Q9WUM5;P53597	Succinyl-CoA ligase [ADP/GDP-forming] subunit alpha, mitochondrial	Suclg1;SUCLG1		Host
-3.3958	-1.43922	-5.84316	0.129579	0.539396	0.480963	-3.94271	1.43235	3	2	3	2	3	2	38.5	23.7	3	1	P50637;A0A140LIU9	P50637;A0A140LIU9	Translocator protein	Tspo		Host
-5.54681	0.916592	-4.55883	1.48161	1.22152	1.76634	-4.55284	1.06113	3	3	0	1	0	1	16.3	26.6	0	1	Q96QR8	Q96QR8	Transcriptional activator protein Pur-beta	PURB		Host
3.49573	-1.1913	0.207951	-6.99289	-0.0259418	0.457567	3.02455	0.471559	7	1	7	1	7	1	41.9	4.3	8	1	TGGT1_215980-t26_1-p1	TGGT1_215980-t26_1-p1	TGGT1_215980	TGGT1_215980	215980	Toxoplasma - dense granules	dense granules
11.1846	10.4734	10.5275	3.91589	3.78041	4.22899	6.75341	4.85549	34	17	34	17	34	17	66.7	53.2	216	19	TGGT1_288650-t26_1-p1	TGGT1_288650-t26_1-p1	TGGT1_288650	TGGT1_288650	GRA12	Toxoplasma - dense granules	dense granules
1.89711	1.90167	1.36096	-0.499806	0.0159016	0.520666	1.70766	2.11016	9	8	9	8	9	8	24.1	20.4	7	4	TGGT1_270240-t26_1-p1	TGGT1_270240-t26_1-p1	TGGT1_270240	TGGT1_270240	MAG1	Toxoplasma - dense granules	dense granules
2.59383	0.168093	2.03921	-0.609482	0.0756264	1.90429	1.14357	0.472224	4	2	4	2	4	2	21.6	11.9	5	0	TGGT1_227620-t26_1-p1	TGGT1_227620-t26_1-p1	TGGT1_227620	TGGT1_227620	GRA2	Toxoplasma - dense granules	dense granules
2.18757	1.16556	2.22272	0.463413	0.276056	1.46108	1.1251	1.04575	4	2	4	2	1	1	18.4	9.6	5	2	TGGT1_410360-t26_1-p1	TGGT1_410360-t26_1-p1	TGGT1_410360	TGGT1_410360	MAF1_410360	Toxoplasma - dense granules	MANUAL_DENSE_GRANULES
4.01689	3.19214	2.29192	2.4519	2.1409	2.01386	0.964767	0.872197	4	3	4	3	4	3	20	19.7	7	5	TGGT1_310780-t26_1-p1	TGGT1_310780-t26_1-p1	TGGT1_310780	TGGT1_310780	GRA4	Toxoplasma - dense granules	dense granules
-1.18411	-0.768683	-1.66186	-1.92999	-2.59471	-1.71185	0.873965	1.11002	3	2	3	2	3	2	15.1	9.7	3	1	TGGT1_251540-t26_1-p1	TGGT1_251540-t26_1-p1	TGGT1_251540	TGGT1_251540	GRA9	Toxoplasma - dense granules	dense granules
4.20069	3.38094	3.18737	3.27165	2.77738	3.02796	0.564004	0.758815	5	5	5	5	5	5	22.1	22.1	4	6	TGGT1_254720-t26_1-p1	TGGT1_254720-t26_1-p1	TGGT1_254720	TGGT1_254720	GRA8	Toxoplasma - dense granules	dense granules
2.10889	-0.272816	0.805014	0.499298	-0.372177	0.862883	0.55036	0.284524	4	3	3	3	3	3	21.6	15	3	5	TGGT1_220950-t26_1-p1	TGGT1_220950-t26_1-p1	TGGT1_220950	TGGT1_220950	MAF1_220950	Toxoplasma - dense granules	dense granules
-5.02471	-4.58707	-5.16253	-5.45058	-5.48412	-4.77473	0.311707	0.466741	1	1	1	1	1	1	2	2	0	0	TGGT1_309600-t26_1-p1	TGGT1_309600-t26_1-p1	TGGT1_309600	TGGT1_309600	GRA71	Toxoplasma - dense granules	dense granules
-6.86468	-5.30319	-5.19336	-6.6998	-6.20019	-5.39032	0.309694	0.17797	2	1	2	1	2	1	1.7	0.9	2	0	TGGT1_217680-t26_1-p1	TGGT1_217680-t26_1-p1	TGGT1_217680	TGGT1_217680	GRA57	Toxoplasma - dense granules	dense granules
-0.541428	-0.63052	0.0264359	-0.806585	-0.815887	-0.0480385	0.175	0.206834	2	1	2	1	2	1	2.8	1.1	0	0	TGGT1_320490-t26_1-p1	TGGT1_320490-t26_1-p1	TGGT1_320490	TGGT1_320490	GRA66	Toxoplasma - dense granules	dense granules
-6.5838	-6.19502	-6.14356	-6.76785	-5.86013	-6.44126	0.0489483	0.0564301	3	2	3	2	3	2	2.4	1.5	2	1	TGGT1_257470-t26_1-p1	TGGT1_257470-t26_1-p1	TGGT1_257470	TGGT1_257470	MYOJ	Toxoplasma - dense granules	dense granules
0.364458	-1.69154	-2.04343	-1.13457	-0.467262	0.505064	-0.757918	0.354597	11	6	11	6	11	6	21.9	9.2	16	3	TGGT1_240060-t26_1-p1	TGGT1_240060-t26_1-p1	TGGT1_240060	TGGT1_240060	IST	Toxoplasma - dense granules	dense granules
-4.19103	-4.10404	-6.61787	-4.49567	-4.05762	-3.8396	-0.84002	0.423655	1	1	1	1	1	1	2	2	1	1	TGGT1_304740-t26_1-p1	TGGT1_304740-t26_1-p1	TGGT1_304740	TGGT1_304740	304740	Toxoplasma - dense granules	dense granules
0.940203	-5.62829	-0.147278	-0.0551338	-0.637177	0.129364	-1.42414	0.280119	2	2	2	2	2	2	5	5	2	1	TGGT1_227280-t26_1-p1	TGGT1_227280-t26_1-p1	TGGT1_227280	TGGT1_227280	GRA3	Toxoplasma - dense granules	dense granules
2.85356	1.78551	2.54954	0.199064	0.500034	0.619623	1.95663	2.33795	15	10	11	6	11	6	31	18.9	10	5	TGGT1_311720-t26_1-p1	TGGT1_311720-t26_1-p1	TGGT1_311720	TGGT1_311720	BIP	Toxoplasma - other/unknown	ER 2
1.27128	0.531406	-0.0842056	-6.02402	0.00824165	-4.40236	4.04554	1.02993	2	1	1	0	1	0	17.8	5	1	0	TGGT1_261250-t26_1-p1	TGGT1_261250-t26_1-p1	TGGT1_261250	TGGT1_261250	HIST2A1	Toxoplasma - other/unknown	nucleus - chromatin
5.28899	3.55428	-0.0872498	-4.08693	1.14335	1.14556	3.51802	0.678472	4	2	2	0	2	0	36.8	8.1	1	0	TGGT1_261240-t26_1-p1;TGGT1_218260-t26_1-p1	TGGT1_261240-t26_1-p1;TGGT1_218260-t26_1-p1	TGGT1_261240;TGGT1_218260	TGGT1_261240;TGGT1_218260	HIST3	Toxoplasma - other/unknown	MANUAL_OTHER
0.283253	-1.31619	-0.965624	-1.38239	-6.15667	-0.973709	2.1714	0.555199	3	2	3	2	3	2	13.2	7.8	4	2	TGGT1_216000-t26_1-p1	TGGT1_216000-t26_1-p1	TGGT1_216000	TGGT1_216000	IMC3	Toxoplasma - other/unknown	IMC
-2.05405	-2.80493	-1.24787	-7.36325	-6.12149	-4.19813	3.85867	1.70612	1	0	1	0	1	0	2	0	1	0	TGGT1_244110-t26_1-p1	TGGT1_244110-t26_1-p1	TGGT1_244110	TGGT1_244110	NAP	Toxoplasma - other/unknown	cytosol
-1.9302	-3.2248	-2.39752	-3.54119	-4.63563	-4.67642	1.76691	1.53611	3	3	2	2	2	2	4.8	4.8	2	0	TGGT1_269190-t26_1-p1	TGGT1_269190-t26_1-p1	TGGT1_269190	TGGT1_269190		Toxoplasma - other/unknown	apicoplast
-0.333851	-0.281523	-0.78121	-0.169851	-0.882629	-5.53132	1.72907	0.439258	1	1	1	1	1	1	6.9	6.9	1	0	TGGT1_294670-t26_1-p1	TGGT1_294670-t26_1-p1	TGGT1_294670	TGGT1_294670		Toxoplasma - other/unknown	nucleus - non-chromatin
-2.12129	-1.88503	-1.94894	-2.51627	-5.09414	-3.25605	1.63706	0.997725	5	6	1	1	0	0	19.7	19.7	0	0	TGGT1_411590-t26_1-p1;TGGT1_408820-t26_1-p1	TGGT1_411590-t26_1-p1	TGGT1_411590	TGGT1_411590		Toxoplasma - other/unknown	MANUAL_OTHER
0.743612	-0.201498	-1.29607	0.806715	-0.588718	-5.11569	1.38125	0.297799	3	2	3	2	3	2	14.4	14.4	3	0	TGGT1_238010-t26_1-p1	TGGT1_238010-t26_1-p1	TGGT1_238010	TGGT1_238010		Toxoplasma - other/unknown	60S ribosome
4.75815	1.82749	5.94273	2.50097	2.57031	3.45094	1.33538	0.456894	5	5	5	5	5	5	29.4	29.8	10	7	TGGT1_223940-t26_1-p1	TGGT1_223940-t26_1-p1	TGGT1_223940	TGGT1_223940		Toxoplasma - other/unknown	IMC
-2.01972	-0.761076	-1.30483	-2.1813	-0.42248	-5.31434	1.2775	0.360843	1	1	1	1	1	1	2.3	2.3	1	2	TGGT1_245490-t26_1-p1	TGGT1_245490-t26_1-p1	TGGT1_245490	TGGT1_245490		Toxoplasma - other/unknown	micronemes
-1.16504	-1.04217	-1.03965	-4.57919	-1.0918	-1.30278	1.2423	0.477281	1	0	1	0	1	0	2.1	0	1	0	TGGT1_247550-t26_1-p1	TGGT1_247550-t26_1-p1	TGGT1_247550	TGGT1_247550		Toxoplasma - other/unknown	mitochondrion - soluble
-0.199534	-0.809553	-2.5117	-2.60291	-2.67699	-1.69205	1.15039	0.688054	7	4	6	2	6	2	18.9	8.5	7	2	TGGT1_236650-t26_1-p1	TGGT1_236650-t26_1-p1	TGGT1_236650	TGGT1_236650		Toxoplasma - other/unknown	nucleus - non-chromatin
-2.7483	-3.17046	-2.37273	-3.97384	-4.92596	-2.24945	0.952588	0.511248	14	7	14	7	14	7	11.9	5.8	12	4	TGGT1_314780-t26_1-p1	TGGT1_314780-t26_1-p1	TGGT1_314780	TGGT1_314780		Toxoplasma - other/unknown	PM - peripheral 2
-6.74521	-5.15048	-4.47771	-6.71498	-6.3701	-5.95651	0.889397	0.557605	1	1	1	1	1	1	0.8	0.8	0	1	TGGT1_298610-t26_1-p1	TGGT1_298610-t26_1-p1	TGGT1_298610	TGGT1_298610		Toxoplasma - other/unknown	nucleus - chromatin
-3.12126	-3.8093	-2.33284	-4.11651	-4.23926	-3.48979	0.86072	0.821023	4	2	4	2	4	2	3.5	2	4	2	TGGT1_230980-t26_1-p1	TGGT1_230980-t26_1-p1	TGGT1_230980	TGGT1_230980		Toxoplasma - other/unknown	ER
3.74055	2.16146	3.13528	2.28788	1.66059	2.66922	0.806531	0.670332	15	15	8	9	8	9	47.1	44.4	12	4	TGGT1_209030-t26_1-p1	TGGT1_209030-t26_1-p1	TGGT1_209030	TGGT1_209030		Toxoplasma - other/unknown	cytosol
3.27623	0.817596	1.90355	1.16387	0.675489	1.78332	0.791566	0.434489	14	9	13	8	5	3	53.5	34.1	15	8	TGGT1_266960-t26_1-p1	TGGT1_266960-t26_1-p1	TGGT1_266960	TGGT1_266960		Toxoplasma - other/unknown	tubulin cytoskeleton
-1.29358	-2.14484	-1.92587	-2.72345	-2.58584	-2.42247	0.789159	1.36705	6	3	6	3	6	3	6.2	3.4	5	2	TGGT1_243250-t26_1-p1	TGGT1_243250-t26_1-p1	TGGT1_243250	TGGT1_243250		Toxoplasma - other/unknown	apical 2
4.65957	2.31005	2.41305	3.03579	1.45303	2.62039	0.757825	0.348994	7	6	6	5	6	5	50.9	50.9	12	3	TGGT1_305160-t26_1-p1;TGGT1_251870-t26_1-p1	TGGT1_305160-t26_1-p1;TGGT1_251870-t26_1-p1	TGGT1_305160;TGGT1_251870	TGGT1_305160;TGGT1_251870		Toxoplasma - other/unknown	MANUAL_OTHER
3.21826	2.10657	2.81492	1.06545	1.80255	3.0123	0.753151	0.50364	19	9	19	9	9	4	57	32.8	21	10	TGGT1_308090-t26_1-p1	TGGT1_308090-t26_1-p1	TGGT1_308090	TGGT1_308090		Toxoplasma - other/unknown	MANUAL_RHOPTRIES
-3.12617	-2.59976	-2.87047	-5.27159	-3.22943	-2.20031	0.701643	0.31332	6	2	6	2	6	2	4.2	1.6	6	1	TGGT1_223920-t26_1-p1	TGGT1_223920-t26_1-p1	TGGT1_223920	TGGT1_223920		Toxoplasma - other/unknown	rhoptries 1
1.78359	0.655459	0.668951	-0.576376	0.919781	0.834124	0.643489	0.45265	5	5	4	4	4	4	31.2	31.2	7	4	TGGT1_288720-t26_1-p1	TGGT1_288720-t26_1-p1	TGGT1_288720	TGGT1_288720		Toxoplasma - other/unknown	60S ribosome
-1.63843	-1.87148	-2.373	-2.35336	-2.67722	-2.63981	0.595827	1.16906	4	3	4	3	4	3	7.3	5.1	4	3	TGGT1_273090-t26_1-p1	TGGT1_273090-t26_1-p1	TGGT1_273090	TGGT1_273090		Toxoplasma - other/unknown	cytosol
3.13444	2.51634	2.63634	1.90472	1.92403	2.70897	0.583132	0.830454	14	11	14	11	14	11	48.1	38.9	14	10	TGGT1_309120-t26_1-p1	TGGT1_309120-t26_1-p1	TGGT1_309120	TGGT1_309120		Toxoplasma - other/unknown	60S ribosome
-0.271872	1.16792	0.608494	-0.64875	0.564617	-0.0868835	0.55852	0.438348	1	2	1	2	1	2	8	15.4	2	4	TGGT1_309820-t26_1-p1	TGGT1_309820-t26_1-p1	TGGT1_309820	TGGT1_309820		Toxoplasma - other/unknown	40S ribosome
-1.36007	-1.85361	-1.47659	-1.66965	-1.4501	-3.15531	0.528266	0.402549	2	2	1	1	1	1	15.1	15.1	1	1	TGGT1_242330-t26_1-p1	TGGT1_242330-t26_1-p1	TGGT1_242330	TGGT1_242330		Toxoplasma - other/unknown	40S ribosome
4.61103	4.06953	4.53174	3.67551	4.00826	3.9485	0.526675	1.25197	11	9	11	9	11	9	33.8	26.8	14	8	TGGT1_250710-t26_1-p1	TGGT1_250710-t26_1-p1	TGGT1_250710	TGGT1_250710		Toxoplasma - other/unknown	micronemes
4.73175	2.77104	2.41884	2.45824	2.89022	3.01997	0.517731	0.282074	5	4	3	2	3	2	39.8	39.8	4	2	TGGT1_239260-t26_1-p1	TGGT1_239260-t26_1-p1	TGGT1_239260	TGGT1_239260		Toxoplasma - other/unknown	nucleus - chromatin
1.78173	1.15684	0.980724	0.978842	0.485292	0.922371	0.510928	0.819434	5	4	5	4	5	4	26.2	23.4	6	3	TGGT1_210690-t26_1-p1	TGGT1_210690-t26_1-p1	TGGT1_210690	TGGT1_210690		Toxoplasma - other/unknown	40S ribosome
1.70606	1.22979	2.00012	1.14751	0.410366	1.84658	0.510502	0.468733	6	7	5	6	5	6	21.3	24.4	5	3	TGGT1_227360-t26_1-p1	TGGT1_227360-t26_1-p1	TGGT1_227360	TGGT1_227360		Toxoplasma - other/unknown	60S ribosome
0.327932	0.151621	0.0115108	-0.178539	-0.62775	-0.195057	0.49747	1.34308	3	1	3	1	3	1	21.9	9.6	5	2	TGGT1_300000-t26_1-p1	TGGT1_300000-t26_1-p1	TGGT1_300000	TGGT1_300000		Toxoplasma - other/unknown	60S ribosome
1.02099	1.20469	0.42548	0.291155	0.362045	0.533527	0.488145	0.927585	4	3	4	3	4	3	32.7	27.3	2	3	TGGT1_213350-t26_1-p1	TGGT1_213350-t26_1-p1	TGGT1_213350	TGGT1_213350		Toxoplasma - other/unknown	40S ribosome
2.47743	-2.36843	-1.22626	0.0917568	-2.39867	-0.199219	0.462957	0.100065	10	6	10	6	10	6	26.3	14.8	15	2	TGGT1_231640-t26_1-p1	TGGT1_231640-t26_1-p1	TGGT1_231640	TGGT1_231640		Toxoplasma - other/unknown	IMC
-1.26239	-2.06814	-3.65537	-4.24702	-3.45079	-0.636705	0.449536	0.126585	1	2	1	2	1	2	2.4	7.5	0	1	TGGT1_252360-t26_1-p1	TGGT1_252360-t26_1-p1	TGGT1_252360	TGGT1_252360		Toxoplasma - other/unknown	rhoptries 1
-0.167332	-2.9155	-1.45806	-3.31599	-2.02759	-0.520407	0.441034	0.14459	5	2	5	2	5	2	10.5	3.7	6	2	TGGT1_363030-t26_1-p1;TGGT1_215775-t26_1-p1	TGGT1_363030-t26_1-p1	TGGT1_363030	TGGT1_363030		Toxoplasma - other/unknown	MANUAL_RHOPTRIES
-0.230717	-0.0752049	-0.437908	0.20398	0.167395	-2.4273	0.437365	0.190911	3	4	3	4	3	4	19.4	36.6	3	7	TGGT1_271050-t26_1-p1	TGGT1_271050-t26_1-p1	TGGT1_271050	TGGT1_271050		Toxoplasma - other/unknown	PM - peripheral 1
2.11875	1.54444	2.54832	0.973591	0.951897	2.97608	0.436647	0.234576	3	2	3	2	3	2	17.6	10.7	4	4	TGGT1_228470-t26_1-p1	TGGT1_228470-t26_1-p1	TGGT1_228470	TGGT1_228470		Toxoplasma - other/unknown	60S ribosome
3.44082	3.06386	3.58947	2.54929	2.53311	3.74407	0.42256	0.418154	51	37	51	37	51	37	36.4	26.6	62	36	TGGT1_278870-t26_1-p1	TGGT1_278870-t26_1-p1	TGGT1_278870	TGGT1_278870		Toxoplasma - other/unknown	nucleus - chromatin
0.601934	-0.514906	0.362175	0.38505	-0.583994	-0.569471	0.405873	0.362743	4	3	4	3	4	3	15	14.6	3	0	TGGT1_215460-t26_1-p1	TGGT1_215460-t26_1-p1	TGGT1_215460	TGGT1_215460		Toxoplasma - other/unknown	40S ribosome
1.23366	1.01452	1.49748	0.667606	0.65274	1.25758	0.389244	0.733302	15	13	11	9	10	8	29.8	26.5	13	10	TGGT1_273760-t26_1-p1	TGGT1_273760-t26_1-p1	TGGT1_273760	TGGT1_273760		Toxoplasma - other/unknown	cytosol
0.484762	0.277641	0.691328	0.0990543	-0.10013	0.312851	0.380652	1.05995	35	38	35	38	35	38	19	21.9	38	29	TGGT1_306060-t26_1-p1	TGGT1_306060-t26_1-p1	TGGT1_306060	TGGT1_306060		Toxoplasma - other/unknown	rhoptries 1
5.6662	5.64175	5.87825	4.99397	5.2303	5.87454	0.362461	0.591914	53	47	53	47	53	47	75.7	66.5	73	55	TGGT1_263180-t26_1-p1	TGGT1_263180-t26_1-p1	TGGT1_263180	TGGT1_263180		Toxoplasma - other/unknown	PM - peripheral 1
6.33836	5.72226	6.03865	5.17322	5.39767	6.45752	0.356949	0.339942	50	48	50	48	50	48	70.2	66.4	80	46	TGGT1_235470-t26_1-p1	TGGT1_235470-t26_1-p1	TGGT1_235470	TGGT1_235470		Toxoplasma - other/unknown	IMC
1.31423	-0.261776	0.49457	-0.24548	-0.00346947	0.755148	0.34694	0.252139	5	3	5	3	5	3	11.9	8.7	5	3	TGGT1_207440-t26_1-p1	TGGT1_207440-t26_1-p1	TGGT1_207440	TGGT1_207440		Toxoplasma - other/unknown	40S ribosome
1.67259	1.73059	1.51693	1.17557	1.29583	1.43926	0.336484	1.5584	16	14	16	14	16	14	36.4	33.2	23	22	TGGT1_226250-t26_1-p1	TGGT1_226250-t26_1-p1	TGGT1_226250	TGGT1_226250		Toxoplasma - other/unknown	nucleus - non-chromatin
5.61426	5.70637	5.49063	4.93994	5.08718	5.81139	0.324251	0.514348	27	25	27	25	27	25	89.9	82	37	31	TGGT1_297470-t26_1-p1	TGGT1_297470-t26_1-p1	TGGT1_297470	TGGT1_297470		Toxoplasma - other/unknown	PM - peripheral 1
0.585506	-0.283203	0.985407	-0.487045	1.0743	-0.248196	0.316216	0.198419	3	1	3	1	3	1	19.3	9.1	3	3	TGGT1_289530-t26_1-p1;REV__G3UZR9;REV__Q15059;REV__Q9ESU6;REV__O60885;REV__A0A0G2JK44;REV__A0A140T9E9;REV__H0Y6K2;REV__P25440;REV__Q7JJ13;REV__Q8K2F0;REV__A0A140T9V2;REV__A0A140T9F7;REV__A0A0G2JHL0;REV__A0A494BAK1;REV__M0QZD9;REV__B0V2V6;REV__U3KQA6;REV__A0A140T9I1;REV__A0A0G2JHN8;REV__Q3UH70	TGGT1_289530-t26_1-p1	TGGT1_289530	TGGT1_289530		Toxoplasma - other/unknown	60S ribosome
0.485828	0.721966	0.0883274	0.0493412	-0.354237	0.683306	0.305904	0.36018	2	2	2	2	2	2	15.9	15.9	1	0	TGGT1_245680-t26_1-p1	TGGT1_245680-t26_1-p1	TGGT1_245680	TGGT1_245680		Toxoplasma - other/unknown	60S ribosome
-1.39617	-2.55465	-1.73901	-3.1656	-1.95073	-1.48813	0.304878	0.19261	9	3	9	3	8	2	10.2	2.8	8	2	TGGT1_269885A-t26_1-p1	TGGT1_269885A-t26_1-p1	TGGT1_269885A	TGGT1_269885A		Toxoplasma - other/unknown	MANUAL_RHOPTRIES
-0.255941	0.0291042	-0.417374	-0.916534	-0.185562	-0.394123	0.284003	0.487561	2	1	2	1	2	1	6.3	3.7	2	1	TGGT1_255260-t26_1-p1	TGGT1_255260-t26_1-p1	TGGT1_255260	TGGT1_255260		Toxoplasma - other/unknown	micronemes
-2.76319	-1.74966	-3.09793	-5.58889	-2.24892	-0.529756	0.252261	0.0566089	2	0	2	0	2	0	6.6	0	1	0	TGGT1_268890-t26_1-p1	TGGT1_268890-t26_1-p1	TGGT1_268890	TGGT1_268890		Toxoplasma - other/unknown	mitochondrion - soluble
1.03753	1.6498	0.861504	0.514389	0.774939	1.50392	0.251862	0.264254	1	1	1	1	1	1	6	6	1	1	TGGT1_227600-t26_1-p1	TGGT1_227600-t26_1-p1	TGGT1_227600	TGGT1_227600		Toxoplasma - other/unknown	60S ribosome
6.11145	6.02645	6.32402	5.67967	5.79743	6.29424	0.230193	0.480617	5	5	5	5	1	1	36.4	36.4	8	9	TGGT1_289750-t26_1-p1;TGGT1_219820-t26_1-p1	TGGT1_289750-t26_1-p1;TGGT1_219820-t26_1-p1	TGGT1_289750;TGGT1_219820	TGGT1_289750;TGGT1_219820		Toxoplasma - other/unknown	MANUAL_OTHER
4.2767	2.99946	2.93652	3.23205	2.99549	3.33576	0.216458	0.184231	11	9	11	9	11	9	75.1	70	24	15	TGGT1_257680-t26_1-p1	TGGT1_257680-t26_1-p1	TGGT1_257680	TGGT1_257680		Toxoplasma - other/unknown	IMC
1.87923	2.02542	1.2115	1.57995	1.21531	1.70735	0.204513	0.283571	5	6	5	6	5	6	27.5	31	3	3	TGGT1_314810-t26_1-p1	TGGT1_314810-t26_1-p1	TGGT1_314810	TGGT1_314810		Toxoplasma - other/unknown	60S ribosome
2.51695	1.95162	1.04266	1.47443	1.62335	1.8074	0.202014	0.173894	9	8	9	8	9	8	46.2	35.4	7	5	TGGT1_218410-t26_1-p1	TGGT1_218410-t26_1-p1	TGGT1_218410	TGGT1_218410		Toxoplasma - other/unknown	60S ribosome
0.0551929	0.659103	0.276829	-0.0341225	0.441669	0.012888	0.19023	0.338135	3	3	1	1	1	1	14.2	14.2	0	1	TGGT1_313190-t26_1-p1	TGGT1_313190-t26_1-p1	TGGT1_313190	TGGT1_313190		Toxoplasma - other/unknown	ER
3.26274	2.69542	2.90496	2.81438	2.73815	2.91633	0.131415	0.308999	5	5	5	5	5	5	18.8	18.8	5	5	TGGT1_204020-t26_1-p1	TGGT1_204020-t26_1-p1	TGGT1_204020	TGGT1_204020		Toxoplasma - other/unknown	60S ribosome
-3.10704	-2.69374	-3.65539	-4.06345	-3.15555	-2.62071	0.127844	0.0901346	1	1	1	1	1	1	2.8	2.8	1	1	TGGT1_235930-t26_1-p1	TGGT1_235930-t26_1-p1	TGGT1_235930	TGGT1_235930		Toxoplasma - other/unknown	nucleus - non-chromatin
3.01654	2.27108	1.47824	1.86404	2.20368	2.32469	0.124482	0.0957259	6	4	6	4	6	4	34.7	26.5	6	4	TGGT1_239100-t26_1-p1	TGGT1_239100-t26_1-p1	TGGT1_239100	TGGT1_239100		Toxoplasma - other/unknown	40S ribosome
2.42123	1.17822	0.205578	0.481747	1.25772	1.75475	0.103601	0.0479373	16	11	10	6	10	6	42.4	35.6	13	7	TGGT1_316400B-t26_1-p1	TGGT1_316400B-t26_1-p1	TGGT1_316400B	TGGT1_316400B		Toxoplasma - other/unknown	MANUAL_OTHER
1.0796	0.909018	0.412022	0.546709	0.735317	0.854506	0.0880375	0.14953	2	2	2	2	2	2	16.8	16.8	3	3	TGGT1_284560-t26_1-p1	TGGT1_284560-t26_1-p1	TGGT1_284560	TGGT1_284560		Toxoplasma - other/unknown	60S ribosome
-0.0476627	-1.24662	-0.830879	-0.865068	-0.942953	-0.518352	0.0670719	0.0621219	5	6	4	5	4	5	19.4	27.8	4	4	TGGT1_268850-t26_1-p1;TGGT1_268860-t26_1-p1	TGGT1_268850-t26_1-p1	TGGT1_268850	TGGT1_268850		Toxoplasma - other/unknown	cytosol
2.83439	2.63861	2.73436	2.86877	2.58051	2.56198	0.0653655	0.223345	3	2	3	2	3	2	14.3	8.3	2	1	TGGT1_215470-t26_1-p1	TGGT1_215470-t26_1-p1	TGGT1_215470	TGGT1_215470		Toxoplasma - other/unknown	60S ribosome
-4.57536	-4.70487	-5.50178	-5.43734	-4.65369	-4.87146	0.0601584	0.0558173	1	1	1	1	1	1	1.4	1.4	1	1	TGGT1_275650-t26_1-p1	TGGT1_275650-t26_1-p1	TGGT1_275650	TGGT1_275650		Toxoplasma - other/unknown	nucleus - non-chromatin
2.25057	2.13529	1.94954	1.41515	2.37332	2.37088	0.0586815	0.0615663	3	3	3	3	3	3	18	18	2	2	TGGT1_245460-t26_1-p1	TGGT1_245460-t26_1-p1	TGGT1_245460	TGGT1_245460		Toxoplasma - other/unknown	40S ribosome
-2.04869	-1.34834	-3.31729	-2.78157	-1.75046	-2.29331	0.0370089	0.018981	11	6	1	1	1	1	37.5	24.5	0	1	TGGT1_411430-t26_1-p1	TGGT1_411430-t26_1-p1	TGGT1_411430	TGGT1_411430		Toxoplasma - other/unknown	MANUAL_RHOPTRIES
1.14612	1.63349	0.830679	0.596096	1.26859	1.67082	0.0249246	0.0212627	4	4	4	4	4	4	20.2	19.7	5	3	TGGT1_248480-t26_1-p1	TGGT1_248480-t26_1-p1	TGGT1_248480	TGGT1_248480		Toxoplasma - other/unknown	40S ribosome
0.156345	-0.6008	-0.61632	-0.315557	-0.820806	0.0599346	0.00521851	0.00473736	19	16	18	15	18	15	28	24.9	20	14	TGGT1_255190-t26_1-p1	TGGT1_255190-t26_1-p1	TGGT1_255190	TGGT1_255190		Toxoplasma - other/unknown	IMC
-2.95175	-3.38652	-2.20482	-2.95294	-2.74729	-2.79794	-0.0149765	0.0141372	3	2	3	2	3	2	3.4	2.2	4	2	TGGT1_230940-t26_1-p1	TGGT1_230940-t26_1-p1	TGGT1_230940	TGGT1_230940		Toxoplasma - other/unknown	nucleus - chromatin
0.769136	0.0806007	0.496696	0.297592	0.415739	0.726561	-0.0311527	0.0447896	5	2	5	2	5	2	22.8	7.6	3	1	TGGT1_261570-t26_1-p1	TGGT1_261570-t26_1-p1	TGGT1_261570	TGGT1_261570		Toxoplasma - other/unknown	60S ribosome
1.71538	1.48504	0.105032	0.678547	1.37606	1.35216	-0.0337696	0.0203689	3	1	3	1	3	1	15.2	4.7	3	1	TGGT1_263040-t26_1-p1	TGGT1_263040-t26_1-p1	TGGT1_263040	TGGT1_263040		Toxoplasma - other/unknown	40S ribosome
4.43462	3.52236	3.03109	3.18878	3.47473	4.43141	-0.0356178	0.0213256	16	13	16	13	16	13	45.9	35.5	22	13	TGGT1_219320-t26_1-p1	TGGT1_219320-t26_1-p1	TGGT1_219320	TGGT1_219320		Toxoplasma - other/unknown	IMC
0.642601	0.155893	1.80963	0.6665	1.64592	0.404345	-0.0362136	0.0194632	3	2	3	2	3	2	39.4	31.8	3	3	TGGT1_207840-t26_1-p1	TGGT1_207840-t26_1-p1	TGGT1_207840	TGGT1_207840		Toxoplasma - other/unknown	40S ribosome
-1.95242	-2.1069	-2.66699	-2.04056	-2.60682	-1.96063	-0.0394306	0.0453013	1	1	1	1	1	1	2.9	2.9	1	1	TGGT1_248630-t26_1-p1	TGGT1_248630-t26_1-p1	TGGT1_248630	TGGT1_248630		Toxoplasma - other/unknown	cytosol
1.41515	-0.945557	-1.19086	-0.354904	-0.479078	0.296762	-0.0613492	0.0237145	6	3	6	3	6	3	25.7	13.7	9	3	TGGT1_231630-t26_1-p1	TGGT1_231630-t26_1-p1	TGGT1_231630	TGGT1_231630		Toxoplasma - other/unknown	IMC
-0.191084	-1.18312	-1.58816	-1.33596	-0.698185	-0.715689	-0.070844	0.0524285	1	1	1	1	1	1	6.7	9.7	1	1	TGGT1_254440-t26_1-p1	TGGT1_254440-t26_1-p1	TGGT1_254440	TGGT1_254440		Toxoplasma - other/unknown	60S ribosome
-1.23266	-1.62281	-1.65873	-1.11962	-1.5133	-1.65725	-0.0746784	0.130172	1	2	1	2	1	2	3.9	8.5	0	1	TGGT1_237140-t26_1-p1	TGGT1_237140-t26_1-p1	TGGT1_237140	TGGT1_237140		Toxoplasma - other/unknown	cytosol
1.88027	0.468136	0.903301	1.44305	1.14542	0.896378	-0.0777136	0.0603511	1	1	1	1	1	1	13.8	13.8	1	1	TGGT1_269442-t26_1-p1	TGGT1_269442-t26_1-p1	TGGT1_269442	TGGT1_269442		Toxoplasma - other/unknown	IMC
1.31782	0.59915	-0.984383	-0.087286	0.275465	0.993055	-0.0828819	0.0374505	3	2	3	2	3	2	16.9	11.3	3	2	TGGT1_299050-t26_1-p1	TGGT1_299050-t26_1-p1	TGGT1_299050	TGGT1_299050		Toxoplasma - other/unknown	60S ribosome
1.88907	2.04188	1.18319	1.65246	1.78531	2.06814	-0.130589	0.169189	6	5	6	5	6	5	26.3	22	4	3	TGGT1_232710-t26_1-p1	TGGT1_232710-t26_1-p1	TGGT1_232710	TGGT1_232710		Toxoplasma - other/unknown	40S ribosome
-0.0559139	0.339132	0.585133	0.160255	0.0628109	1.04069	-0.131804	0.133873	8	10	8	10	1	3	20.1	25.1	8	11	TGGT1_277270-t26_1-p1	TGGT1_277270-t26_1-p1	TGGT1_277270	TGGT1_277270		Toxoplasma - other/unknown	MANUAL_RHOPTRIES
4.01305	3.59051	3.72204	3.75462	3.79599	4.18197	-0.135658	0.298156	14	12	14	12	14	12	36.8	34.2	22	18	TGGT1_232440-t26_1-p1	TGGT1_232440-t26_1-p1	TGGT1_232440	TGGT1_232440		Toxoplasma - other/unknown	nucleus - chromatin
0.417259	-1.68362	-0.484173	-0.920238	-0.653509	0.295128	-0.157305	0.0778674	4	4	4	4	4	4	18.2	18.2	5	4	TGGT1_312270-t26_1-p1	TGGT1_312270-t26_1-p1	TGGT1_312270	TGGT1_312270		Toxoplasma - other/unknown	rhoptries 1
0.477039	0.125973	0.105759	0.280682	0.254034	0.769007	-0.198317	0.408067	2	1	2	1	2	1	21.8	12.8	2	1	TGGT1_239760-t26_1-p1	TGGT1_239760-t26_1-p1	TGGT1_239760	TGGT1_239760		Toxoplasma - other/unknown	60S ribosome
-0.544447	-0.942154	-2.23802	-1.34415	-0.742851	-0.984821	-0.2176	0.150125	3	3	3	3	3	3	7.1	7.1	3	1	TGGT1_262050-t26_1-p1	TGGT1_262050-t26_1-p1	TGGT1_262050	TGGT1_262050		Toxoplasma - other/unknown	rhoptries 2
-2.88402	-2.55218	-3.40199	-2.81589	-3.39698	-1.94168	-0.227882	0.17651	1	2	1	2	1	2	4.9	8.3	1	3	TGGT1_218520-t26_1-p1	TGGT1_218520-t26_1-p1	TGGT1_218520	TGGT1_218520		Toxoplasma - other/unknown	micronemes
-1.76872	-2.36654	-3.35241	-2.25466	-2.3112	-2.23498	-0.228946	0.189499	2	2	1	1	1	1	8.7	8.7	1	0	TGGT1_263090-t26_1-p1	TGGT1_263090-t26_1-p1	TGGT1_263090	TGGT1_263090		Toxoplasma - other/unknown	cytosol
1.91905	0.215221	0.154365	1.25478	0.91876	0.811655	-0.232186	0.145325	2	2	2	2	2	2	24.1	24.1	3	2	TGGT1_305050-t26_1-p1	TGGT1_305050-t26_1-p1	TGGT1_305050	TGGT1_305050		Toxoplasma - other/unknown	IMC
0.383968	-0.0886593	0.16766	0.146055	0.274994	0.766314	-0.241465	0.445034	15	16	15	16	15	16	15.1	15.3	18	12	TGGT1_300100-t26_1-p1	TGGT1_300100-t26_1-p1	TGGT1_300100	TGGT1_300100		Toxoplasma - other/unknown	rhoptries 1
7.04073	6.10064	5.93907	6.77388	6.44686	6.61251	-0.250935	0.283998	27	26	27	26	27	26	75.5	75.5	57	54	TGGT1_319560-t26_1-p1	TGGT1_319560-t26_1-p1	TGGT1_319560	TGGT1_319560		Toxoplasma - other/unknown	micronemes
0.542602	-0.298277	-0.0442657	-0.133045	0.491768	0.604811	-0.254491	0.306195	6	6	6	6	6	6	21.4	21.4	4	3	TGGT1_313390-t26_1-p1	TGGT1_313390-t26_1-p1	TGGT1_313390	TGGT1_313390		Toxoplasma - other/unknown	60S ribosome
1.59473	0.227829	1.33675	2.9258	0.359316	0.645813	-0.257209	0.1011	4	6	4	6	4	6	15.8	28.6	4	8	TGGT1_233460-t26_1-p1	TGGT1_233460-t26_1-p1	TGGT1_233460	TGGT1_233460		Toxoplasma - other/unknown	PM - peripheral 1
0.122623	-0.344612	-0.828121	0.0234928	-0.117716	-0.0962505	-0.286545	0.442674	3	2	3	2	3	2	10.7	5.4	0	1	TGGT1_263050-t26_1-p1	TGGT1_263050-t26_1-p1	TGGT1_263050	TGGT1_263050		Toxoplasma - other/unknown	60S ribosome
2.93029	1.75294	0.990469	2.12869	2.09869	2.35746	-0.30371	0.205895	9	7	7	5	7	5	42.7	33.3	9	5	TGGT1_232300-t26_1-p1;E9PJN9	TGGT1_232300-t26_1-p1	TGGT1_232300	TGGT1_232300		Toxoplasma - other/unknown	40S ribosome
-0.0792885	0.34441	-0.0310173	0.553564	0.637142	-0.000335693	-0.318755	0.59171	1	1	1	1	1	1	3.5	3.5	1	1	TGGT1_233480-t26_1-p1	TGGT1_233480-t26_1-p1	TGGT1_233480	TGGT1_233480		Toxoplasma - other/unknown	PM - peripheral 1
0.684479	0.911194	0.875286	1.36846	1.83029	0.314543	-0.347446	0.312664	7	5	6	5	6	5	37.2	26	5	5	TGGT1_305520-t26_1-p1	TGGT1_305520-t26_1-p1	TGGT1_305520	TGGT1_305520		Toxoplasma - other/unknown	40S ribosome
2.00301	1.60833	0.773327	1.89456	1.59992	1.93289	-0.347569	0.388028	4	5	3	4	3	4	29.5	47.4	5	2	TGGT1_263700-t26_1-p1	TGGT1_263700-t26_1-p1	TGGT1_263700	TGGT1_263700		Toxoplasma - other/unknown	40S ribosome
-0.318672	0.0833664	-0.580122	0.817871	-0.184343	-0.281023	-0.389311	0.412978	4	6	4	6	4	6	18	23	5	8	TGGT1_291890-t26_1-p1	TGGT1_291890-t26_1-p1	TGGT1_291890	TGGT1_291890		Toxoplasma - other/unknown	micronemes
-0.501438	-0.323988	-2.16341	-0.845776	-0.664011	-0.28999	-0.396353	0.259502	6	4	6	4	6	4	14.3	9.1	8	6	TGGT1_262920-t26_1-p1	TGGT1_262920-t26_1-p1	TGGT1_262920	TGGT1_262920		Toxoplasma - other/unknown	rhoptries 1
1.03081	1.28108	1.139	1.28976	1.68446	1.66901	-0.397451	1.26012	10	12	8	9	3	3	40	40.6	16	14	TGGT1_286420A-t26_1-p1;TGGT1_294800A-t26_1-p1	TGGT1_286420A-t26_1-p1;TGGT1_294800A-t26_1-p1	TGGT1_286420A;TGGT1_294800A	TGGT1_286420A;TGGT1_294800A		Toxoplasma - other/unknown	MANUAL_OTHER
-1.20245	-2.76408	-3.54309	-2.27792	-3.00499	-1.02095	-0.401918	0.168654	5	3	5	3	5	3	13.2	8.3	7	4	TGGT1_205250-t26_1-p1	TGGT1_205250-t26_1-p1	TGGT1_205250	TGGT1_205250		Toxoplasma - other/unknown	rhoptries 1
-1.48065	-2.99927	-2.35855	-1.50907	-2.30557	-1.6524	-0.457144	0.38139	3	2	3	2	3	2	10.7	7.2	3	2	TGGT1_313010-t26_1-p1	TGGT1_313010-t26_1-p1	TGGT1_313010	TGGT1_313010		Toxoplasma - other/unknown	nucleus - non-chromatin
0.542545	0.214413	-1.01704	0.128153	-0.0810127	1.07285	-0.460024	0.317835	6	6	6	6	6	6	14.1	15.5	7	6	TGGT1_258580-t26_1-p1	TGGT1_258580-t26_1-p1	TGGT1_258580	TGGT1_258580		Toxoplasma - other/unknown	rhoptries 1
2.76521	0.0369892	-0.900288	0.318846	-0.132145	3.23515	-0.506643	0.12134	3	2	3	2	3	2	10.6	8.6	3	2	TGGT1_249850-t26_1-p1	TGGT1_249850-t26_1-p1	TGGT1_249850	TGGT1_249850		Toxoplasma - other/unknown	IMC
2.03156	0.0806522	2.39831	1.9874	1.8924	2.17656	-0.515277	0.287346	14	16	14	16	14	16	29.8	37.2	15	13	TGGT1_229010-t26_1-p1	TGGT1_229010-t26_1-p1	TGGT1_229010	TGGT1_229010		Toxoplasma - other/unknown	rhoptries 1
0.759766	0.130169	0.809113	1.19149	0.522715	1.60773	-0.540962	0.634636	20	28	20	28	20	28	19.8	30.3	19	25	TGGT1_311470-t26_1-p1	TGGT1_311470-t26_1-p1	TGGT1_311470	TGGT1_311470		Toxoplasma - other/unknown	rhoptries 1
0.0153046	0.13682	-2.69322	-0.52525	-1.16699	0.854559	-0.567806	0.198724	9	11	9	11	9	11	35.3	40.5	12	10	TGGT1_210370-t26_1-p1	TGGT1_210370-t26_1-p1	TGGT1_210370	TGGT1_210370		Toxoplasma - other/unknown	rhoptries 1
1.87293	1.37973	1.52547	1.88549	2.12937	2.58981	-0.608845	1.13144	3	4	2	3	2	3	19.9	26.1	2	1	TGGT1_226970-t26_1-p1	TGGT1_226970-t26_1-p1	TGGT1_226970	TGGT1_226970		Toxoplasma - other/unknown	40S ribosome
0.366581	-0.767929	0.123701	0.69562	0.203684	0.720022	-0.632324	0.757655	1	1	1	1	1	1	5.2	5.2	1	1	TGGT1_223050-t26_1-p1	TGGT1_223050-t26_1-p1	TGGT1_223050	TGGT1_223050		Toxoplasma - other/unknown	nucleus - chromatin
-0.542635	-1.61886	-0.249678	-0.259296	-0.30994	0.125515	-0.655818	0.679904	5	4	5	4	5	4	22	18.8	6	3	TGGT1_219280-t26_1-p1	TGGT1_219280-t26_1-p1	TGGT1_219280	TGGT1_219280		Toxoplasma - other/unknown	cytosol
1.63044	-0.824352	1.30438	1.30191	1.41109	1.4289	-0.677141	0.367302	4	4	4	4	4	4	25.2	25.2	3	3	TGGT1_270380-t26_1-p1	TGGT1_270380-t26_1-p1	TGGT1_270380	TGGT1_270380		Toxoplasma - other/unknown	40S ribosome
-2.17001	-3.76419	-3.06101	-2.31794	-2.58652	-2.03175	-0.686332	0.633476	1	1	1	1	1	1	4.3	4.3	1	1	TGGT1_246940-t26_1-p1	TGGT1_246940-t26_1-p1	TGGT1_246940	TGGT1_246940		Toxoplasma - other/unknown	IMC
-2.65944	-3.6622	-5.51824	-3.05673	-3.16335	-3.27064	-0.783054	0.39378	1	1	1	1	1	1	5.1	5.1	1	1	TGGT1_222220-t26_1-p1	TGGT1_222220-t26_1-p1	TGGT1_222220	TGGT1_222220		Toxoplasma - other/unknown	IMC
-0.0457783	-0.435556	-1.74293	-0.271244	-0.515219	1.05851	-0.832107	0.514848	4	7	4	7	4	7	10.9	24.9	3	5	TGGT1_205580-t26_1-p1	TGGT1_205580-t26_1-p1	TGGT1_205580	TGGT1_205580		Toxoplasma - other/unknown	nucleus - chromatin
2.82728	-4.21515	0.803894	1.43486	1.50821	-0.95653	-0.856836	0.141427	4	3	3	2	3	2	33.3	21.1	4	0	TGGT1_209910-t26_1-p1	TGGT1_209910-t26_1-p1	TGGT1_209910	TGGT1_209910		Toxoplasma - other/unknown	nucleus - chromatin
-4.23218	-3.33704	-3.49931	-1.804	-2.43353	-4.19036	-0.880213	0.502843	6	6	3	3	3	3	16.6	17	4	3	TGGT1_261950-t26_1-p1	TGGT1_261950-t26_1-p1	TGGT1_261950	TGGT1_261950		Toxoplasma - other/unknown	mitochondrion - membranes
-2.08848	-2.00051	-6.05754	-2.71172	-2.84278	-1.94186	-0.88339	0.256982	2	1	2	1	2	1	6.5	2.9	3	0	TGGT1_320050-t26_1-p1	TGGT1_320050-t26_1-p1	TGGT1_320050	TGGT1_320050		Toxoplasma - other/unknown	cytosol
-2.21489	-1.26178	-5.05586	-2.7288	-2.07499	-0.995241	-0.911163	0.296411	1	1	1	1	1	1	4.7	4.7	1	0	TGGT1_319530-t26_1-p1	TGGT1_319530-t26_1-p1	TGGT1_319530	TGGT1_319530		Toxoplasma - other/unknown	nucleus - non-chromatin
1.43647	0.155695	-4.10603	-0.0999737	-0.0500278	0.442179	-0.935348	0.215918	1	1	1	1	1	1	5.2	5.2	1	1	TGGT1_202500-t26_1-p1	TGGT1_202500-t26_1-p1	TGGT1_202500	TGGT1_202500		Toxoplasma - other/unknown	N/A
0.437359	1.13584	-0.390942	0.201778	1.59557	2.27951	-0.964868	0.568914	4	3	4	3	4	3	18.2	15	4	2	TGGT1_292130-t26_1-p1	TGGT1_292130-t26_1-p1	TGGT1_292130	TGGT1_292130		Toxoplasma - other/unknown	60S ribosome
2.32411	1.72712	-1.41136	2.02076	1.93791	1.90717	-1.07532	0.391428	2	2	2	2	2	2	14.7	14.7	3	4	TGGT1_225080-t26_1-p1	TGGT1_225080-t26_1-p1	TGGT1_225080	TGGT1_225080		Toxoplasma - other/unknown	40S ribosome
-1.76931	-1.94997	-4.90265	-1.92992	-1.74299	-1.20795	-1.24702	0.52862	4	3	3	2	3	2	13.5	8.2	2	1	TGGT1_289690-t26_1-p1	TGGT1_289690-t26_1-p1	TGGT1_289690	TGGT1_289690		Toxoplasma - other/unknown	cytosol
-0.0220947	-5.01229	1.21639	-1.5617	0.585026	1.03586	-1.29239	0.247619	4	4	2	2	1	1	25.2	25.2	2	0	TGGT1_300200-t26_1-p1;Q8R029;Q3UA95;C9J386	TGGT1_300200-t26_1-p1;Q8R029;Q3UA95	TGGT1_300200Q8R029;Q3UA95	TGGT1_300200;H2az2;H2az1		Toxoplasma - other/unknown
-0.75248	-1.49552	-5.32643	-1.40265	-1.1694	-0.901129	-1.36708	0.407197	2	2	2	2	2	2	11.7	11.7	2	3	TGGT1_234450-t26_1-p1	TGGT1_234450-t26_1-p1	TGGT1_234450	TGGT1_234450		Toxoplasma - other/unknown	40S ribosome
0.51832	-0.268682	-4.33761	-0.523428	0.483555	0.596998	-1.54837	0.427915	2	2	2	2	2	2	25.2	25.2	2	2	TGGT1_312090-t26_1-p1	TGGT1_312090-t26_1-p1	TGGT1_312090	TGGT1_312090		Toxoplasma - other/unknown	60S ribosome
0.840839	-4.42604	-4.31679	-1.77169	-0.453682	0.291307	-1.98931	0.468111	12	8	2	1	2	1	48.3	35.4	3	1	TGGT1_221620-t26_1-p1;TGGT1_212240-t26_1-p1	TGGT1_221620-t26_1-p1;TGGT1_212240-t26_1-p1	TGGT1_221620;TGGT1_212240	TGGT1_221620;TGGT1_212240		Toxoplasma - other/unknown	MANUAL_OTHER
0.623838	-0.671213	-5.04075	0.0836849	0.333607	0.822393	-2.10927	0.538969	1	1	1	1	1	1	8.2	8.2	1	0	TGGT1_267400-t26_1-p1	TGGT1_267400-t26_1-p1	TGGT1_267400	TGGT1_267400		Toxoplasma - other/unknown	60S ribosome
2.4479	-5.43635	2.29056	2.27461	1.99168	2.02108	-2.32842	0.374957	1	1	1	1	1	1	1	1	0	0	TGGT1_239560-t26_1-p1	TGGT1_239560-t26_1-p1	TGGT1_239560	TGGT1_239560		Toxoplasma - other/unknown	N/A
