# Supplementary material for: GRA12 is a common virulence factor across Toxoplasma gondii strains and mouse subspecies
Source: Nat Commun. 2025 Apr 16;16:3570. doi: 10.1038/s41467-025-58876-2 (PMC12003902; doi:10.1038/s41467-025-58876-2)
Supplement: Supplementary file 15 — Source data [file 41467_2025_58876_MOESM15_ESM.zip]

Archive with 477 entries (447 files):
- Source suppl/
- Source suppl/Supplementary Figure 4_Source Data/
- __MACOSX/Source suppl/._Supplementary Figure 4_Source Data
- Source suppl/Supplementary Figure 8_Source Data/
- __MACOSX/Source suppl/._Supplementary Figure 8_Source Data
- Source suppl/Supplementary Figure 2_Source Data/
- __MACOSX/Source suppl/._Supplementary Figure 2_Source Data
- Source suppl/Supplementary Figure 7_Source Data/
- __MACOSX/Source suppl/._Supplementary Figure 7_Source Data
- Source suppl/Supplementary Figure 9_Source Data/
- __MACOSX/Source suppl/._Supplementary Figure 9_Source Data
- Source suppl/Supplementary Figure 5_Source Data/
- __MACOSX/Source suppl/._Supplementary Figure 5_Source Data
- Source suppl/Supplementary Figure 6_Source Data/
- __MACOSX/Source suppl/._Supplementary Figure 6_Source Data
- Source suppl/Supplementary Figure 3_Source Data/
- __MACOSX/Source suppl/._Supplementary Figure 3_Source Data
- Source suppl/Supplementary Figure 4_Source Data/Suppl Fig4_Source Data.xlsx
- __MACOSX/Source suppl/Supplementary Figure 4_Source Data/._Suppl Fig4_Source Data.xlsx
- Source suppl/Supplementary Figure 8_Source Data/Suppl Fig8a/
- __MACOSX/Source suppl/Supplementary Figure 8_Source Data/._Suppl Fig8a
- Source suppl/Supplementary Figure 8_Source Data/Suppl Fig8_Source Data.xlsx
- __MACOSX/Source suppl/Supplementary Figure 8_Source Data/._Suppl Fig8_Source Data.xlsx
- Source suppl/Supplementary Figure 2_Source Data/Suppl Fig 2d/
- __MACOSX/Source suppl/Supplementary Figure 2_Source Data/._Suppl Fig 2d
- Source suppl/Supplementary Figure 2_Source Data/Suppl Fig 2b/
- __MACOSX/Source suppl/Supplementary Figure 2_Source Data/._Suppl Fig 2b
- Source suppl/Supplementary Figure 2_Source Data/Suppl Fig2_Source Data.xlsx
- __MACOSX/Source suppl/Supplementary Figure 2_Source Data/._Suppl Fig2_Source Data.xlsx
- Source suppl/Supplementary Figure 7_Source Data/Suppl Fig7_Source Data.xlsx
- __MACOSX/Source suppl/Supplementary Figure 7_Source Data/._Suppl Fig7_Source Data.xlsx
- Source suppl/Supplementary Figure 7_Source Data/Suppl Fig7c/
- __MACOSX/Source suppl/Supplementary Figure 7_Source Data/._Suppl Fig7c
- Source suppl/Supplementary Figure 9_Source Data/Suppl Fig9c/
- __MACOSX/Source suppl/Supplementary Figure 9_Source Data/._Suppl Fig9c
- Source suppl/Supplementary Figure 9_Source Data/Suppl Fig9b/
- __MACOSX/Source suppl/Supplementary Figure 9_Source Data/._Suppl Fig9b
- Source suppl/Supplementary Figure 9_Source Data/Suppl Fig9_Source Data.xlsx
- __MACOSX/Source suppl/Supplementary Figure 9_Source Data/._Suppl Fig9_Source Data.xlsx
- Source suppl/Supplementary Figure 5_Source Data/Suppl Fig5d/
- __MACOSX/Source suppl/Supplementary Figure 5_Source Data/._Suppl Fig5d
- Source suppl/Supplementary Figure 5_Source Data/Suppl Fig5_Source Data.xlsx
- __MACOSX/Source suppl/Supplementary Figure 5_Source Data/._Suppl Fig5_Source Data.xlsx
- Source suppl/Supplementary Figure 5_Source Data/Suppl Fig5a&5b/
- __MACOSX/Source suppl/Supplementary Figure 5_Source Data/._Suppl Fig5a&5b
- Source suppl/Supplementary Figure 6_Source Data/Suppl Fig6c/
- __MACOSX/Source suppl/Supplementary Figure 6_Source Data/._Suppl Fig6c
- Source suppl/Supplementary Figure 6_Source Data/Suppl Fig6b/
- __MACOSX/Source suppl/Supplementary Figure 6_Source Data/._Suppl Fig6b
- Source suppl/Supplementary Figure 6_Source Data/Suppl Fig6g/
- __MACOSX/Source suppl/Supplementary Figure 6_Source Data/._Suppl Fig6g
- Source suppl/Supplementary Figure 6_Source Data/Suppl Fig6a/
- __MACOSX/Source suppl/Supplementary Figure 6_Source Data/._Suppl Fig6a
- Source suppl/Supplementary Figure 6_Source Data/Suppl Fig6_Source Data.xlsx
- __MACOSX/Source suppl/Supplementary Figure 6_Source Data/._Suppl Fig6_Source Data.xlsx
- Source suppl/Supplementary Figure 3_Source Data/Suppl Fig3g/
- __MACOSX/Source suppl/Supplementary Figure 3_Source Data/._Suppl Fig3g
- Source suppl/Supplementary Figure 3_Source Data/Suppl Fig 3_Source Data.xlsx
- __MACOSX/Source suppl/Supplementary Figure 3_Source Data/._Suppl Fig 3_Source Data.xlsx
- Source suppl/Supplementary Figure 3_Source Data/Suppl Fig3d/
- __MACOSX/Source suppl/Supplementary Figure 3_Source Data/._Suppl Fig3d
- Source suppl/Supplementary Figure 3_Source Data/Suppl Fig3e/
- __MACOSX/Source suppl/Supplementary Figure 3_Source Data/._Suppl Fig3e
- Source suppl/Supplementary Figure 8_Source Data/Suppl Fig8a/FT_240927_PRU_EXP3_IRGd_IRGb10-0002_dUPRT_FK2_D_IFNg_toxo.tif
- __MACOSX/Source suppl/Supplementary Figure 8_Source Data/Suppl Fig8a/._FT_240927_PRU_EXP3_IRGd_IRGb10-0002_dUPRT_FK2_D_IFNg_toxo.tif
- Source suppl/Supplementary Figure 8_Source Data/Suppl Fig8a/FT_240927_PRU_EXP3_IRGd_IRGb10-0002_dUPRT_FK2_D_IFNg_DAPI.tif
- __MACOSX/Source suppl/Supplementary Figure 8_Source Data/Suppl Fig8a/._FT_240927_PRU_EXP3_IRGd_IRGb10-0002_dUPRT_FK2_D_IFNg_DAPI.tif
- Source suppl/Supplementary Figure 8_Source Data/Suppl Fig8a/FT_240927_PRU_EXP3_IRGd_IRGb10-0003_UPRT_IFNg_IRGb10_D_toxo_MERGE.tif
- __MACOSX/Source suppl/Supplementary Figure 8_Source Data/Suppl Fig8a/._FT_240927_PRU_EXP3_IRGd_IRGb10-0003_UPRT_IFNg_IRGb10_D_toxo_MERGE.tif
- Source suppl/Supplementary Figure 8_Source Data/Suppl Fig8a/FT_240927_PRU_EXP3_IRGd_IRGb10-0003_UPRT_IFNg_IRGb10_D_IRGb1_MERGE_crop.tif
- __MACOSX/Source suppl/Supplementary Figure 8_Source Data/Suppl Fig8a/._FT_240927_PRU_EXP3_IRGd_IRGb10-0003_UPRT_IFNg_IRGb10_D_IRGb1_MERGE_crop.tif
- Source suppl/Supplementary Figure 8_Source Data/Suppl Fig8a/FT_240927_PRU_EXP3_IRGd_IRGb10-0002_dUPRT_FK2_D_IFNg_FK2.tif
- __MACOSX/Source suppl/Supplementary Figure 8_Source Data/Suppl Fig8a/._FT_240927_PRU_EXP3_IRGd_IRGb10-0002_dUPRT_FK2_D_IFNg_FK2.tif
- Source suppl/Supplementary Figure 8_Source Data/Suppl Fig8a/FT_240927_PRU_EXP3_IRGd_IRGb10-0002_dUPRT_FK2_D_IFNg_FK2_MERGE_crop.tif
- __MACOSX/Source suppl/Supplementary Figure 8_Source Data/Suppl Fig8a/._FT_240927_PRU_EXP3_IRGd_IRGb10-0002_dUPRT_FK2_D_IFNg_FK2_MERGE_crop.tif
- Source suppl/Supplementary Figure 8_Source Data/Suppl Fig8a/FT_240927_PRU_EXP3_IRGd_IRGb10-0002_dUPRT_GBP2_C_IFNg_DAPI_MERGE.tif
- __MACOSX/Source suppl/Supplementary Figure 8_Source Data/Suppl Fig8a/._FT_240927_PRU_EXP3_IRGd_IRGb10-0002_dUPRT_GBP2_C_IFNg_DAPI_MERGE.tif
- Source suppl/Supplementary Figure 8_Source Data/Suppl Fig8a/FT_240927_PRU_EXP3_IRGd_IRGb10-0003_UPRT_IFNg_IRGb10_D_IRGb10.tif
- __MACOSX/Source suppl/Supplementary Figure 8_Source Data/Suppl Fig8a/._FT_240927_PRU_EXP3_IRGd_IRGb10-0003_UPRT_IFNg_IRGb10_D_IRGb10.tif
- Source suppl/Supplementary Figure 8_Source Data/Suppl Fig8a/FT_240927_PRU_EXP3_IRGd_IRGb10-0002_dUPRT_GBP2_D_IFNg_GBP2_crop.tif
- __MACOSX/Source suppl/Supplementary Figure 8_Source Data/Suppl Fig8a/._FT_240927_PRU_EXP3_IRGd_IRGb10-0002_dUPRT_GBP2_D_IFNg_GBP2_crop.tif
- Source suppl/Supplementary Figure 8_Source Data/Suppl Fig8a/FT_240927_PRU_EXP3_IRGd_IRGb10-0002_dUPRT_FK2_D_IFNg_FK2_MERGE.tif
- __MACOSX/Source suppl/Supplementary Figure 8_Source Data/Suppl Fig8a/._FT_240927_PRU_EXP3_IRGd_IRGb10-0002_dUPRT_FK2_D_IFNg_FK2_MERGE.tif
- Source suppl/Supplementary Figure 8_Source Data/Suppl Fig8a/FT_240927_PRU_EXP3_IRGd_IRGb10-0003_UPRT_IFNg_IRGb10_D_toxo.tif
- __MACOSX/Source suppl/Supplementary Figure 8_Source Data/Suppl Fig8a/._FT_240927_PRU_EXP3_IRGd_IRGb10-0003_UPRT_IFNg_IRGb10_D_toxo.tif
- Source suppl/Supplementary Figure 8_Source Data/Suppl Fig8a/FT_240927_PRU_EXP3_IRGd_IRGb10-0003_UPRT_IFNg_IRGb10_D_DAPI.tif
- __MACOSX/Source suppl/Supplementary Figure 8_Source Data/Suppl Fig8a/._FT_240927_PRU_EXP3_IRGd_IRGb10-0003_UPRT_IFNg_IRGb10_D_DAPI.tif
- Source suppl/Supplementary Figure 8_Source Data/Suppl Fig8a/FT_240927_PRU_EXP3_IRGd_IRGb10-0003_UPRT_IFNg_IRGb10_D_toxo_crop.tif
- __MACOSX/Source suppl/Supplementary Figure 8_Source Data/Suppl Fig8a/._FT_240927_PRU_EXP3_IRGd_IRGb10-0003_UPRT_IFNg_IRGb10_D_toxo_crop.tif
- Source suppl/Supplementary Figure 8_Source Data/Suppl Fig8a/FT_240927_PRU_EXP3_IRGd_IRGb10-0002_dUPRT_GBP2_C_IFNg_toxo.tif
- __MACOSX/Source suppl/Supplementary Figure 8_Source Data/Suppl Fig8a/._FT_240927_PRU_EXP3_IRGd_IRGb10-0002_dUPRT_GBP2_C_IFNg_toxo.tif
- Source suppl/Supplementary Figure 8_Source Data/Suppl Fig8a/FT_240927_PRU_EXP3_IRGd_IRGb10-0002_dUPRT_GBP2_D_IFNg_DAPI_crop.tif
- __MACOSX/Source suppl/Supplementary Figure 8_Source Data/Suppl Fig8a/._FT_240927_PRU_EXP3_IRGd_IRGb10-0002_dUPRT_GBP2_D_IFNg_DAPI_crop.tif
- Source suppl/Supplementary Figure 8_Source Data/Suppl Fig8a/FT_240927_PRU_EXP3_IRGd_IRGb10-0003_UPRT_IFNg_IRGb10_D_IRGb1_crop.tif
- __MACOSX/Source suppl/Supplementary Figure 8_Source Data/Suppl Fig8a/._FT_240927_PRU_EXP3_IRGd_IRGb10-0003_UPRT_IFNg_IRGb10_D_IRGb1_crop.tif
- Source suppl/Supplementary Figure 8_Source Data/Suppl Fig8a/FT_240927_PRU_EXP3_IRGd_IRGb10-0002_dUPRT_GBP2_D_IFNg_DAPI.tif
- __MACOSX/Source suppl/Supplementary Figure 8_Source Data/Suppl Fig8a/._FT_240927_PRU_EXP3_IRGd_IRGb10-0002_dUPRT_GBP2_D_IFNg_DAPI.tif
- Source suppl/Supplementary Figure 8_Source Data/Suppl Fig8a/FT_240927_PRU_EXP3_IRGd_IRGb10-0002_dUPRT_GBP2_C_IFNg_DAPI.tif
- __MACOSX/Source suppl/Supplementary Figure 8_Source Data/Suppl Fig8a/._FT_240927_PRU_EXP3_IRGd_IRGb10-0002_dUPRT_GBP2_C_IFNg_DAPI.tif
- Source suppl/Supplementary Figure 8_Source Data/Suppl Fig8a/FT_240927_PRU_EXP3_IRGd_IRGb10-0002_dUPRT_GBP2_C_IFNg_GBP2.tif
- __MACOSX/Source suppl/Supplementary Figure 8_Source Data/Suppl Fig8a/._FT_240927_PRU_EXP3_IRGd_IRGb10-0002_dUPRT_GBP2_C_IFNg_GBP2.tif
- Source suppl/Supplementary Figure 8_Source Data/Suppl Fig8a/FT_240927_PRU_EXP3_IRGd_IRGb10-0003_UPRT_IFNg_IRGb10_D_DAPI_crop.tif
- __MACOSX/Source suppl/Supplementary Figure 8_Source Data/Suppl Fig8a/._FT_240927_PRU_EXP3_IRGd_IRGb10-0003_UPRT_IFNg_IRGb10_D_DAPI_crop.tif
- Source suppl/Supplementary Figure 2_Source Data/Suppl Fig 2d/vand_ku_500_n(Silver Stain).jpg
- __MACOSX/Source suppl/Supplementary Figure 2_Source Data/Suppl Fig 2d/._vand_ku_500_n(Silver Stain).jpg
- Source suppl/Supplementary Figure 2_Source Data/Suppl Fig 2d/vandz_GRA12_COMPL_C2_500(Silver Stain).jpg
- __MACOSX/Source suppl/Supplementary Figure 2_Source Data/Suppl Fig 2d/._vandz_GRA12_COMPL_C2_500(Silver Stain).jpg
- Source suppl/Supplementary Figure 2_Source Data/Suppl Fig 2d/igcuser 2024-12-19 17h11m36s(Silver Stain).jpg
- __MACOSX/Source suppl/Supplementary Figure 2_Source Data/Suppl Fig 2d/._igcuser 2024-12-19 17h11m36s(Silver Stain).jpg
- Source suppl/Supplementary Figure 2_Source Data/Suppl Fig 2d/igcuser 2024-12-19 17h14m33s(Silver Stain).tif
- __MACOSX/Source suppl/Supplementary Figure 2_Source Data/Suppl Fig 2d/._igcuser 2024-12-19 17h14m33s(Silver Stain).tif
- Source suppl/Supplementary Figure 2_Source Data/Suppl Fig 2d/vand_gra12_200_N(Silver Stain).jpg
- __MACOSX/Source suppl/Supplementary Figure 2_Source Data/Suppl Fig 2d/._vand_gra12_200_N(Silver Stain).jpg
- Source suppl/Supplementary Figure 2_Source Data/Suppl Fig 2d/igcuser 2024-12-19 17h14m33s(Silver Stain).jpg
- __MACOSX/Source suppl/Supplementary Figure 2_Source Data/Suppl Fig 2d/._igcuser 2024-12-19 17h14m33s(Silver Stain).jpg
- Source suppl/Supplementary Figure 2_Source Data/Suppl Fig 2b/FT_210607_VAND_dGRA12_C2_GRA12_594_toxo488_A-0002_toxo_adj.tif
- __MACOSX/Source suppl/Supplementary Figure 2_Source Data/Suppl Fig 2b/._FT_210607_VAND_dGRA12_C2_GRA12_594_toxo488_A-0002_toxo_adj.tif
- Source suppl/Supplementary Figure 2_Source Data/Suppl Fig 2b/FT_210607_VANDdKu80_GRA12_594_toxo488_A.nd2
- __MACOSX/Source suppl/Supplementary Figure 2_Source Data/Suppl Fig 2b/._FT_210607_VANDdKu80_GRA12_594_toxo488_A.nd2
- Source suppl/Supplementary Figure 2_Source Data/Suppl Fig 2b/FT_210607_VAND_dGRA12_C2_GRA12_594_toxo488_A-0003_GRA12_adj_crop.tif
- __MACOSX/Source suppl/Supplementary Figure 2_Source Data/Suppl Fig 2b/._FT_210607_VAND_dGRA12_C2_GRA12_594_toxo488_A-0003_GRA12_adj_crop.tif
- Source suppl/Supplementary Figure 2_Source Data/Suppl Fig 2b/dKU80_MERGE_red_crop_MERGE.tif
- __MACOSX/Source suppl/Supplementary Figure 2_Source Data/Suppl Fig 2b/._dKU80_MERGE_red_crop_MERGE.tif
- Source suppl/Supplementary Figure 2_Source Data/Suppl Fig 2b/FT_210607_VAND_dGRA12_C2_GRA12_594_toxo488_A.nd2
- __MACOSX/Source suppl/Supplementary Figure 2_Source Data/Suppl Fig 2b/._FT_210607_VAND_dGRA12_C2_GRA12_594_toxo488_A.nd2
- Source suppl/Supplementary Figure 2_Source Data/Suppl Fig 2b/FT_210607_VANDdKu80_GRA12_594_toxo488_A-0002_toxo_adj_red_crop.tif
- __MACOSX/Source suppl/Supplementary Figure 2_Source Data/Suppl Fig 2b/._FT_210607_VANDdKu80_GRA12_594_toxo488_A-0002_toxo_adj_red_crop.tif
- Source suppl/Supplementary Figure 2_Source Data/Suppl Fig 2b/dKU80_MERGE_red_crop.tif
- __MACOSX/Source suppl/Supplementary Figure 2_Source Data/Suppl Fig 2b/._dKU80_MERGE_red_crop.tif
- Source suppl/Supplementary Figure 2_Source Data/Suppl Fig 2b/FT_210607_VANDdKu80_GRA12_594_toxo488_A-0001_DAPi_adj_crop.tif
- __MACOSX/Source suppl/Supplementary Figure 2_Source Data/Suppl Fig 2b/._FT_210607_VANDdKu80_GRA12_594_toxo488_A-0001_DAPi_adj_crop.tif
- Source suppl/Supplementary Figure 2_Source Data/Suppl Fig 2b/FT_210607_VAND_dGRA12_C2_GRA12_594_toxo488_A-0001_DAPI_adj_crop.tif
- __MACOSX/Source suppl/Supplementary Figure 2_Source Data/Suppl Fig 2b/._FT_210607_VAND_dGRA12_C2_GRA12_594_toxo488_A-0001_DAPI_adj_crop.tif
- Source suppl/Supplementary Figure 2_Source Data/Suppl Fig 2b/FT_210607_VANDdKu80_GRA12_594_toxo488_A-0003_GRA12_adj_crop.tif
- __MACOSX/Source suppl/Supplementary Figure 2_Source Data/Suppl Fig 2b/._FT_210607_VANDdKu80_GRA12_594_toxo488_A-0003_GRA12_adj_crop.tif
- Source suppl/Supplementary Figure 2_Source Data/Suppl Fig 2b/dGRA12_MERGE_scale.tif
- __MACOSX/Source suppl/Supplementary Figure 2_Source Data/Suppl Fig 2b/._dGRA12_MERGE_scale.tif
- Source suppl/Supplementary Figure 2_Source Data/Suppl Fig 2b/dKU80_MERGE_red_crop_scale.tif
- __MACOSX/Source suppl/Supplementary Figure 2_Source Data/Suppl Fig 2b/._dKU80_MERGE_red_crop_scale.tif
- Source suppl/Supplementary Figure 2_Source Data/Suppl Fig 2b/FT_210607_VAND_dGRA12_C2_GRA12_594_toxo488_A-0002_toxo_adj_crop.tif
- __MACOSX/Source suppl/Supplementary Figure 2_Source Data/Suppl Fig 2b/._FT_210607_VAND_dGRA12_C2_GRA12_594_toxo488_A-0002_toxo_adj_crop.tif
- Source suppl/Supplementary Figure 7_Source Data/Suppl Fig7c/EM04576_05_060423_007_SA-MAG_X8000.tif
- __MACOSX/Source suppl/Supplementary Figure 7_Source Data/Suppl Fig7c/._EM04576_05_060423_007_SA-MAG_X8000.tif
- Source suppl/Supplementary Figure 7_Source Data/Suppl Fig7c/EM04576_03_300623_SA-MAG_X6000_006.tif
- __MACOSX/Source suppl/Supplementary Figure 7_Source Data/Suppl Fig7c/._EM04576_03_300623_SA-MAG_X6000_006.tif
- Source suppl/Supplementary Figure 7_Source Data/Suppl Fig7c/EM04576_01_060223_blindedexp_007_SA-MAG_X5000.tif
- __MACOSX/Source suppl/Supplementary Figure 7_Source Data/Suppl Fig7c/._EM04576_01_060223_blindedexp_007_SA-MAG_X5000.tif
- Source suppl/Supplementary Figure 9_Source Data/Suppl Fig9c/Nc_MERGE_noGRA3_scale_montage.tif
- __MACOSX/Source suppl/Supplementary Figure 9_Source Data/Suppl Fig9c/._Nc_MERGE_noGRA3_scale_montage.tif
- Source suppl/Supplementary Figure 9_Source Data/Suppl Fig9c/FT_230301_Nc_HA488_GRA3_647_150x_A_2_MMStack_Pos0.ome_crop-0004.tif
- __MACOSX/Source suppl/Supplementary Figure 9_Source Data/Suppl Fig9c/._FT_230301_Nc_HA488_GRA3_647_150x_A_2_MMStack_Pos0.ome_crop-0004.tif
- Source suppl/Supplementary Figure 9_Source Data/Suppl Fig9c/Nc_MERGE_240304.tif
- __MACOSX/Source suppl/Supplementary Figure 9_Source Data/Suppl Fig9c/._Nc_MERGE_240304.tif
- Source suppl/Supplementary Figure 9_Source Data/Suppl Fig9c/Nc_MERGE_noGRA3.tif
- __MACOSX/Source suppl/Supplementary Figure 9_Source Data/Suppl Fig9c/._Nc_MERGE_noGRA3.tif
- Source suppl/Supplementary Figure 9_Source Data/Suppl Fig9c/FT_230301_Nc_HA488_GRA3_647_150x_A_2_MMStack_Pos0.ome_crop-0001.tif
- __MACOSX/Source suppl/Supplementary Figure 9_Source Data/Suppl Fig9c/._FT_230301_Nc_HA488_GRA3_647_150x_A_2_MMStack_Pos0.ome_crop-0001.tif
- Source suppl/Supplementary Figure 9_Source Data/Suppl Fig9c/FT_230301_Nc_HA488_GRA3_647_150x_A_2_MMStack_Pos0.ome_crop-0002.tif
- __MACOSX/Source suppl/Supplementary Figure 9_Source Data/Suppl Fig9c/._FT_230301_Nc_HA488_GRA3_647_150x_A_2_MMStack_Pos0.ome_crop-0002.tif
- Source suppl/Supplementary Figure 9_Source Data/Suppl Fig9c/FT_230301_Nc_HA488_GRA3_647_150x_A_2_MMStack_Pos0.ome_crop-0003.tif
- __MACOSX/Source suppl/Supplementary Figure 9_Source Data/Suppl Fig9c/._FT_230301_Nc_HA488_GRA3_647_150x_A_2_MMStack_Pos0.ome_crop-0003.tif
- Source suppl/Supplementary Figure 9_Source Data/Suppl Fig9c/Hh_MERGE_noGRA3.tif
- __MACOSX/Source suppl/Supplementary Figure 9_Source Data/Suppl Fig9c/._Hh_MERGE_noGRA3.tif
- Source suppl/Supplementary Figure 9_Source Data/Suppl Fig9c/FT_230301_Nc_HA488_GRA3_647_150x_A_2_MMStack_Pos0.ome_crop-0004_adj.tif
- __MACOSX/Source suppl/Supplementary Figure 9_Source Data/Suppl Fig9c/._FT_230301_Nc_HA488_GRA3_647_150x_A_2_MMStack_Pos0.ome_crop-0004_adj.tif
- Source suppl/Supplementary Figure 9_Source Data/Suppl Fig9c/FT_230301_hh_HA488_GRA3_647_150x_A_1_MMStack_Pos0.ome_crop-0004_adj.tif
- __MACOSX/Source suppl/Supplementary Figure 9_Source Data/Suppl Fig9c/._FT_230301_hh_HA488_GRA3_647_150x_A_1_MMStack_Pos0.ome_crop-0004_adj.tif
- Source suppl/Supplementary Figure 9_Source Data/Suppl Fig9c/Nc_MERGE_240304_MONTAGE.tif
- __MACOSX/Source suppl/Supplementary Figure 9_Source Data/Suppl Fig9c/._Nc_MERGE_240304_MONTAGE.tif
- Source suppl/Supplementary Figure 9_Source Data/Suppl Fig9c/Hh_MERGE_NEW_noGRA3.tif
- __MACOSX/Source suppl/Supplementary Figure 9_Source Data/Suppl Fig9c/._Hh_MERGE_NEW_noGRA3.tif
- Source suppl/Supplementary Figure 9_Source Data/Suppl Fig9c/Hh_MERGE_NEW_noGRA3_montage_scale.tif
- __MACOSX/Source suppl/Supplementary Figure 9_Source Data/Suppl Fig9c/._Hh_MERGE_NEW_noGRA3_montage_scale.tif
- Source suppl/Supplementary Figure 9_Source Data/Suppl Fig9c/FT_230301_Nc_HA488_GRA3_647_150x_A_2_MMStack_Pos0.ome_crop-0001_adj.tif
- __MACOSX/Source suppl/Supplementary Figure 9_Source Data/Suppl Fig9c/._FT_230301_Nc_HA488_GRA3_647_150x_A_2_MMStack_Pos0.ome_crop-0001_adj.tif
- Source suppl/Supplementary Figure 9_Source Data/Suppl Fig9c/FT_230301_hh_HA488_GRA3_647_150x_A_1_MMStack_Pos0.ome_crop-0001_adj.tif
- __MACOSX/Source suppl/Supplementary Figure 9_Source Data/Suppl Fig9c/._FT_230301_hh_HA488_GRA3_647_150x_A_1_MMStack_Pos0.ome_crop-0001_adj.tif
- Source suppl/Supplementary Figure 9_Source Data/Suppl Fig9c/FT_230301_Nc_HA488_GRA3_647_150x_A_2_MMStack_Pos0.ome_crop.tif
- __MACOSX/Source suppl/Supplementary Figure 9_Source Data/Suppl Fig9c/._FT_230301_Nc_HA488_GRA3_647_150x_A_2_MMStack_Pos0.ome_crop.tif
- Source suppl/Supplementary Figure 9_Source Data/Suppl Fig9c/Nc_MERGE_noGRA3_scale.tif
- __MACOSX/Source suppl/Supplementary Figure 9_Source Data/Suppl Fig9c/._Nc_MERGE_noGRA3_scale.tif
- Source suppl/Supplementary Figure 9_Source Data/Suppl Fig9c/FT_230301_hh_HA488_GRA3_647_150x_A_1_MMStack_Pos0.ome_crop-0003_adj.tif
- __MACOSX/Source suppl/Supplementary Figure 9_Source Data/Suppl Fig9c/._FT_230301_hh_HA488_GRA3_647_150x_A_1_MMStack_Pos0.ome_crop-0003_adj.tif
- Source suppl/Supplementary Figure 9_Source Data/Suppl Fig9c/FT_230301_Nc_HA488_GRA3_647_150x_A_2_MMStack_Pos0.ome_crop-0003_adj.tif
- __MACOSX/Source suppl/Supplementary Figure 9_Source Data/Suppl Fig9c/._FT_230301_Nc_HA488_GRA3_647_150x_A_2_MMStack_Pos0.ome_crop-0003_adj.tif
- Source suppl/Supplementary Figure 9_Source Data/Suppl Fig9c/FT_230301_hh_HA488_GRA3_647_150x_A_1_MMStack_Pos0.ome_crop-0002_adj.tif
- __MACOSX/Source suppl/Supplementary Figure 9_Source Data/Suppl Fig9c/._FT_230301_hh_HA488_GRA3_647_150x_A_1_MMStack_Pos0.ome_crop-0002_adj.tif
- Source suppl/Supplementary Figure 9_Source Data/Suppl Fig9c/FT_230301_Nc_HA488_GRA3_647_150x_A_2_MMStack_Pos0.ome_crop-0002_adj.tif
- __MACOSX/Source suppl/Supplementary Figure 9_Source Data/Suppl Fig9c/._FT_230301_Nc_HA488_GRA3_647_150x_A_2_MMStack_Pos0.ome_crop-0002_adj.tif
- Source suppl/Supplementary Figure 9_Source Data/Suppl Fig9c/HH_montage_NEW.tif
- __MACOSX/Source suppl/Supplementary Figure 9_Source Data/Suppl Fig9c/._HH_montage_NEW.tif
- Source suppl/Supplementary Figure 9_Source Data/Suppl Fig9c/Nc_Montage_NEW_NOGRA3.tif
- __MACOSX/Source suppl/Supplementary Figure 9_Source Data/Suppl Fig9c/._Nc_Montage_NEW_NOGRA3.tif
- Source suppl/Supplementary Figure 9_Source Data/Suppl Fig9b/rh dGRA COMPL NC PL200(Silver Stain).jpg
- __MACOSX/Source suppl/Supplementary Figure 9_Source Data/Suppl Fig9b/._rh dGRA COMPL NC PL200(Silver Stain).jpg
- Source suppl/Supplementary Figure 9_Source Data/Suppl Fig9b/igcuser 2024-12-16 16h55m48s(Silver Stain).raw16.tif
- __MACOSX/Source suppl/Supplementary Figure 9_Source Data/Suppl Fig9b/._igcuser 2024-12-16 16h55m48s(Silver Stain).raw16.tif
- Source suppl/Supplementary Figure 9_Source Data/Suppl Fig9b/igcuser 2024-12-16 17h00m30s(Silver Stain).raw16.tif
- __MACOSX/Source suppl/Supplementary Figure 9_Source Data/Suppl Fig9b/._igcuser 2024-12-16 17h00m30s(Silver Stain).raw16.tif
- Source suppl/Supplementary Figure 9_Source Data/Suppl Fig9b/igcuser 2024-12-16 17h01m36s(Silver Stain).raw16.tif
- __MACOSX/Source suppl/Supplementary Figure 9_Source Data/Suppl Fig9b/._igcuser 2024-12-16 17h01m36s(Silver Stain).raw16.tif
- Source suppl/Supplementary Figure 9_Source Data/Suppl Fig9b/rh dGRA COMPL HH PL100(Silver Stain).jpg
- __MACOSX/Source suppl/Supplementary Figure 9_Source Data/Suppl Fig9b/._rh dGRA COMPL HH PL100(Silver Stain).jpg
- Source suppl/Supplementary Figure 9_Source Data/Suppl Fig9b/rh dGRA PL 100(Silver Stain).jpg
- __MACOSX/Source suppl/Supplementary Figure 9_Source Data/Suppl Fig9b/._rh dGRA PL 100(Silver Stain).jpg
- Source suppl/Supplementary Figure 5_Source Data/Suppl Fig5d/BMDM_IFNG_GRA12_MERGE.tif
- __MACOSX/Source suppl/Supplementary Figure 5_Source Data/Suppl Fig5d/._BMDM_IFNG_GRA12_MERGE.tif
- Source suppl/Supplementary Figure 5_Source Data/Suppl Fig5d/BMDM_noIFNG_COMPL_MERGE.tif
- __MACOSX/Source suppl/Supplementary Figure 5_Source Data/Suppl Fig5d/._BMDM_noIFNG_COMPL_MERGE.tif
- Source suppl/Supplementary Figure 5_Source Data/Suppl Fig5d/BMDM_noIFNG_GRA12_MERGE.tif
- __MACOSX/Source suppl/Supplementary Figure 5_Source Data/Suppl Fig5d/._BMDM_noIFNG_GRA12_MERGE.tif
- Source suppl/Supplementary Figure 5_Source Data/Suppl Fig5d/BMDM_noIFNG_UPRT_MERGE.tif
- __MACOSX/Source suppl/Supplementary Figure 5_Source Data/Suppl Fig5d/._BMDM_noIFNG_UPRT_MERGE.tif
- Source suppl/Supplementary Figure 5_Source Data/Suppl Fig5d/BMDM_IFNG_UPRT_MERGE_scale.png
- __MACOSX/Source suppl/Supplementary Figure 5_Source Data/Suppl Fig5d/._BMDM_IFNG_UPRT_MERGE_scale.png
- Source suppl/Supplementary Figure 5_Source Data/Suppl Fig5d/BMDM_IFNG_GRA12_MERGE_scale.png
- __MACOSX/Source suppl/Supplementary Figure 5_Source Data/Suppl Fig5d/._BMDM_IFNG_GRA12_MERGE_scale.png
- Source suppl/Supplementary Figure 5_Source Data/Suppl Fig5d/BMDM_IFNG_COMPL_MERGE_scale.png
- __MACOSX/Source suppl/Supplementary Figure 5_Source Data/Suppl Fig5d/._BMDM_IFNG_COMPL_MERGE_scale.png
- Source suppl/Supplementary Figure 5_Source Data/Suppl Fig5d/BMDM_noIFNG_UPRT_MERGE_scale_2.png
- __MACOSX/Source suppl/Supplementary Figure 5_Source Data/Suppl Fig5d/._BMDM_noIFNG_UPRT_MERGE_scale_2.png
- Source suppl/Supplementary Figure 5_Source Data/Suppl Fig5d/BMDM_noIFNG_COMPL_MERGE_scale.png
- __MACOSX/Source suppl/Supplementary Figure 5_Source Data/Suppl Fig5d/._BMDM_noIFNG_COMPL_MERGE_scale.png
- Source suppl/Supplementary Figure 5_Source Data/Suppl Fig5d/BMDM_noIFNG_GRA12_MERGE-1_scale.png
- __MACOSX/Source suppl/Supplementary Figure 5_Source Data/Suppl Fig5d/._BMDM_noIFNG_GRA12_MERGE-1_scale.png
- Source suppl/Supplementary Figure 5_Source Data/Suppl Fig5d/BMDM_IFNG_COMPL_MERGE.tif
- __MACOSX/Source suppl/Supplementary Figure 5_Source Data/Suppl Fig5d/._BMDM_IFNG_COMPL_MERGE.tif
- Source suppl/Supplementary Figure 5_Source Data/Suppl Fig5d/BMDM_noIFNG_GRA12_MERGE_scale.tif
- __MACOSX/Source suppl/Supplementary Figure 5_Source Data/Suppl Fig5d/._BMDM_noIFNG_GRA12_MERGE_scale.tif
- Source suppl/Supplementary Figure 5_Source Data/Suppl Fig5d/BMDM_noIFNG_UPRT_MERGE_scale.png
- __MACOSX/Source suppl/Supplementary Figure 5_Source Data/Suppl Fig5d/._BMDM_noIFNG_UPRT_MERGE_scale.png
- Source suppl/Supplementary Figure 5_Source Data/Suppl Fig5a&5b/230721 GRA12 PI Uptake.xlsx
- __MACOSX/Source suppl/Supplementary Figure 5_Source Data/Suppl Fig5a&5b/._230721 GRA12 PI Uptake.xlsx
- Source suppl/Supplementary Figure 5_Source Data/Suppl Fig5a&5b/230804 GRA12 PI Uptake.xlsx
- __MACOSX/Source suppl/Supplementary Figure 5_Source Data/Suppl Fig5a&5b/._230804 GRA12 PI Uptake.xlsx
- Source suppl/Supplementary Figure 5_Source Data/Suppl Fig5a&5b/230726 GRA12 PI Uptake.xlsx
- __MACOSX/Source suppl/Supplementary Figure 5_Source Data/Suppl Fig5a&5b/._230726 GRA12 PI Uptake.xlsx
- Source suppl/Supplementary Figure 5_Source Data/Suppl Fig5a&5b/230802 GRA12 PI Uptake.xlsx
- __MACOSX/Source suppl/Supplementary Figure 5_Source Data/Suppl Fig5a&5b/._230802 GRA12 PI Uptake.xlsx
- Source suppl/Supplementary Figure 5_Source Data/Suppl Fig5a&5b/230727 GRA12 PI Uptake.xlsx
- __MACOSX/Source suppl/Supplementary Figure 5_Source Data/Suppl Fig5a&5b/._230727 GRA12 PI Uptake.xlsx
- Source suppl/Supplementary Figure 5_Source Data/Suppl Fig5a&5b/230809 GRA12 PI Uptake.xlsx
- __MACOSX/Source suppl/Supplementary Figure 5_Source Data/Suppl Fig5a&5b/._230809 GRA12 PI Uptake.xlsx
- Source suppl/Supplementary Figure 6_Source Data/Suppl Fig6c/BMDM_plus_UPRT_1_MERGE_crop.tif
- __MACOSX/Source suppl/Supplementary Figure 6_Source Data/Suppl Fig6c/._BMDM_plus_UPRT_1_MERGE_crop.tif
- Source suppl/Supplementary Figure 6_Source Data/Suppl Fig6c/BMDM_minus_dGRA12_1_MERGE_crop.tif
- __MACOSX/Source suppl/Supplementary Figure 6_Source Data/Suppl Fig6c/._BMDM_minus_dGRA12_1_MERGE_crop.tif
- Source suppl/Supplementary Figure 6_Source Data/Suppl Fig6c/BMDM_plus_dGRA12_5_toxo_crop.tif
- __MACOSX/Source suppl/Supplementary Figure 6_Source Data/Suppl Fig6c/._BMDM_plus_dGRA12_5_toxo_crop.tif
- Source suppl/Supplementary Figure 6_Source Data/Suppl Fig6c/BMDM_minus_dGRA12_1_MONTAGE_crop.tif
- __MACOSX/Source suppl/Supplementary Figure 6_Source Data/Suppl Fig6c/._BMDM_minus_dGRA12_1_MONTAGE_crop.tif
- Source suppl/Supplementary Figure 6_Source Data/Suppl Fig6c/BMDM_plus_dGRA12_5_DAPI_crop.tif
- __MACOSX/Source suppl/Supplementary Figure 6_Source Data/Suppl Fig6c/._BMDM_plus_dGRA12_5_DAPI_crop.tif
- Source suppl/Supplementary Figure 6_Source Data/Suppl Fig6c/BMDM_plus_dGRA12_5_GRA3_crop.tif
- __MACOSX/Source suppl/Supplementary Figure 6_Source Data/Suppl Fig6c/._BMDM_plus_dGRA12_5_GRA3_crop.tif
- Source suppl/Supplementary Figure 6_Source Data/Suppl Fig6c/BMDM_plus_dGRA12_5_GRA2_crop.tif
- __MACOSX/Source suppl/Supplementary Figure 6_Source Data/Suppl Fig6c/._BMDM_plus_dGRA12_5_GRA2_crop.tif
- Source suppl/Supplementary Figure 6_Source Data/Suppl Fig6c/BMDM_minus_UPRT_1_MONTAGE_crop.tif
- __MACOSX/Source suppl/Supplementary Figure 6_Source Data/Suppl Fig6c/._BMDM_minus_UPRT_1_MONTAGE_crop.tif
- Source suppl/Supplementary Figure 6_Source Data/Suppl Fig6c/BMDM_minus_dGRA12_1_toxo_crop.tif
- __MACOSX/Source suppl/Supplementary Figure 6_Source Data/Suppl Fig6c/._BMDM_minus_dGRA12_1_toxo_crop.tif
- Source suppl/Supplementary Figure 6_Source Data/Suppl Fig6c/BMDM_plus_dGRA12_5_MONTAGE_crop.tif
- __MACOSX/Source suppl/Supplementary Figure 6_Source Data/Suppl Fig6c/._BMDM_plus_dGRA12_5_MONTAGE_crop.tif
- Source suppl/Supplementary Figure 6_Source Data/Suppl Fig6c/BMDM_minus_dGRA12_1_DAPI_crop.tif
- __MACOSX/Source suppl/Supplementary Figure 6_Source Data/Suppl Fig6c/._BMDM_minus_dGRA12_1_DAPI_crop.tif
- Source suppl/Supplementary Figure 6_Source Data/Suppl Fig6c/BMDM_minus_dGRA12_1_GRA2_crop.tif
- __MACOSX/Source suppl/Supplementary Figure 6_Source Data/Suppl Fig6c/._BMDM_minus_dGRA12_1_GRA2_crop.tif
- Source suppl/Supplementary Figure 6_Source Data/Suppl Fig6c/BMDM_minus_dGRA12_1_GRA3_crop.tif
- __MACOSX/Source suppl/Supplementary Figure 6_Source Data/Suppl Fig6c/._BMDM_minus_dGRA12_1_GRA3_crop.tif
- Source suppl/Supplementary Figure 6_Source Data/Suppl Fig6c/BMDM_plus_UPRT_1_MONTAGE_crop.tif
- __MACOSX/Source suppl/Supplementary Figure 6_Source Data/Suppl Fig6c/._BMDM_plus_UPRT_1_MONTAGE_crop.tif
- Source suppl/Supplementary Figure 6_Source Data/Suppl Fig6c/BMDM_minus_UPRT_1_MERGE_crop.tif
- __MACOSX/Source suppl/Supplementary Figure 6_Source Data/Suppl Fig6c/._BMDM_minus_UPRT_1_MERGE_crop.tif
- Source suppl/Supplementary Figure 6_Source Data/Suppl Fig6c/BMDM_minus_UPRT_1_toxo_crop.tif
- __MACOSX/Source suppl/Supplementary Figure 6_Source Data/Suppl Fig6c/._BMDM_minus_UPRT_1_toxo_crop.tif
- Source suppl/Supplementary Figure 6_Source Data/Suppl Fig6c/BMDM_plus_dGRA12_5_MERGE_crop.tif
- __MACOSX/Source suppl/Supplementary Figure 6_Source Data/Suppl Fig6c/._BMDM_plus_dGRA12_5_MERGE_crop.tif
- Source suppl/Supplementary Figure 6_Source Data/Suppl Fig6c/BMDM_plus_UPRT_1_GRA3_crop.tif
- __MACOSX/Source suppl/Supplementary Figure 6_Source Data/Suppl Fig6c/._BMDM_plus_UPRT_1_GRA3_crop.tif
- Source suppl/Supplementary Figure 6_Source Data/Suppl Fig6c/BMDM_plus_UPRT_1_GRA2_crop.tif
- __MACOSX/Source suppl/Supplementary Figure 6_Source Data/Suppl Fig6c/._BMDM_plus_UPRT_1_GRA2_crop.tif
- Source suppl/Supplementary Figure 6_Source Data/Suppl Fig6c/BMDM_plus_UPRT_1_DAPI_crop.tif
- __MACOSX/Source suppl/Supplementary Figure 6_Source Data/Suppl Fig6c/._BMDM_plus_UPRT_1_DAPI_crop.tif
- Source suppl/Supplementary Figure 6_Source Data/Suppl Fig6c/BMDM_plus_UPRT_1_toxo_crop.tif
- __MACOSX/Source suppl/Supplementary Figure 6_Source Data/Suppl Fig6c/._BMDM_plus_UPRT_1_toxo_crop.tif
- Source suppl/Supplementary Figure 6_Source Data/Suppl Fig6c/BMDM_minus_UPRT_1_DAPI_crop.tif
- __MACOSX/Source suppl/Supplementary Figure 6_Source Data/Suppl Fig6c/._BMDM_minus_UPRT_1_DAPI_crop.tif
- Source suppl/Supplementary Figure 6_Source Data/Suppl Fig6c/BMDM_minus_UPRT_1_GRA3_crop.tif
- __MACOSX/Source suppl/Supplementary Figure 6_Source Data/Suppl Fig6c/._BMDM_minus_UPRT_1_GRA3_crop.tif
- Source suppl/Supplementary Figure 6_Source Data/Suppl Fig6c/BMDM_minus_UPRT_1_GRA2_crop.tif
- __MACOSX/Source suppl/Supplementary Figure 6_Source Data/Suppl Fig6c/._BMDM_minus_UPRT_1_GRA2_crop.tif
- Source suppl/Supplementary Figure 6_Source Data/Suppl Fig6b/FT_230301_GRA12-Nterm_HA488_GRA3_647_150x_A_2/
- __MACOSX/Source suppl/Supplementary Figure 6_Source Data/Suppl Fig6b/._FT_230301_GRA12-Nterm_HA488_GRA3_647_150x_A_2
- Source suppl/Supplementary Figure 6_Source Data/Suppl Fig6b/FT_230201_compl_HA488_GRA2647_150x_B_6-decon/
- __MACOSX/Source suppl/Supplementary Figure 6_Source Data/Suppl Fig6b/._FT_230201_compl_HA488_GRA2647_150x_B_6-decon
- Source suppl/Supplementary Figure 6_Source Data/Suppl Fig6b/COMPL_Nterm_GRA3_Montage.tif
- __MACOSX/Source suppl/Supplementary Figure 6_Source Data/Suppl Fig6b/._COMPL_Nterm_GRA3_Montage.tif
- Source suppl/Supplementary Figure 6_Source Data/Suppl Fig6b/FT_230301_GRA12-Nterm_HA488_GRA3_647_150x_A_2-decon/
- __MACOSX/Source suppl/Supplementary Figure 6_Source Data/Suppl Fig6b/._FT_230301_GRA12-Nterm_HA488_GRA3_647_150x_A_2-decon
- Source suppl/Supplementary Figure 6_Source Data/Suppl Fig6b/FT_230201_compl_HA488_GRA2647_150x_B_6/
[truncated: 177 more entries]
