# Supplementary material for: GRA12 is a common virulence factor across Toxoplasma gondii strains and mouse subspecies
Source: Nat Commun. 2025 Apr 16;16:3570. doi: 10.1038/s41467-025-58876-2 (PMC12003902; doi:10.1038/s41467-025-58876-2)
Supplement: Supplementary file 15 — Source data [file 41467_2025_58876_MOESM15_ESM.zip › Source suppl/Supplementary Figure 4_Source Data/Suppl Fig4_Source Data.xlsx]

## Sheet: Suppl Fig4a
Supplementary Figure 4a		Quantification of high content-automated imaging of parasite in IFNγ-treated BMDMs relative to untreated controls.
	M. m. castaneus CAST/Eij BMDMs
	RH				VAND
	ΔUPRT	ΔGRA12	ΔGRA12 ::GRA12-HA	ΔROP18	ΔUPRT	ΔGRA12	ΔGRA12 ::GRA12-HA	ΔROP18
201123	33.3026	7.91514		57.9832
201207	24.9217	4.31275		31.2876
201221	48.2773	4.66426		64.3834
220207 plate1	16.5248	1.9039	24.394	16.7037
220207 plate2	22.159	2.62378	27.8588	12.2044
220207 plate3	13.1995	2.98339	16.8026	15.8121
220207 plate1					37.0384	10.9958		55.5713
220207 plate2					10.288	3.238		10.3848
220207 plate3					7.11487	1.25094		15.4153
220228 plate1					21.814	6.6922	27.3493	54.509
220228 plate2					78.3227	10.1693	37.6164	56.2954
220228 plate3					28.9855	2.42601	23.916	20.6167
	M. m. musculus PWD/PhJ BMDMs
	RH				VAND
	ΔUPRT	ΔGRA12	ΔGRA12 ::GRA12-HA	ΔROP18	ΔUPRT	ΔGRA12	ΔGRA12 ::GRA12-HA	ΔROP18
211004	61.3041	17.0985
211115 plate1	53.5135	14.6673	70.7744	16.3182
211115 plate2	51.6715	46.3825	55.2974	75.1874
211129 plate 3	34.8195	38.729	49.6281	29.3249
211129 plate 4	28.6321	9.09987	52.51	24.3607
220207	39.23	19.4728	30.4129	30.6556
230426 plate1	95.5652	59.7856	68.8457	51.0021
230426 plate2	81.8545	30.3615	106.838	58.1513
211004					67.8275	30.67		77.078
211115 plate1					17.2869	11.1792	29.1504	26.1288
211115 plate2					44.3896	27.5806	51.6281	13.5326
211129 plate 3					48.2439	9.68502	29.7268	12.5277
211129 plate 4					32.7385	18.1584	28.4181	14.997
220207					32.698	14.4233	27.2375	43.3992
230426 plate3					71.7627	28.0679	47.4961	72.6567
	M. m. domesticus C57BL/6J BMDMs
	RH				VAND
	ΔUPRT	ΔGRA12	ΔGRA12 ::GRA12-HA	ΔROP18	ΔUPRT	ΔGRA12	ΔGRA12 ::GRA12-HA	ΔROP18
230425 PL1	55.484	44.6813	62.7346	60.5862
230425 PL2	92.5626	52.2761	74.3574	44.7085
230425 PL3	106.343	74.9278	86.1931	63.174
230425 PL4	79.0409	74.6606	86.4143	70.7791
230821 PL1	51.9379	56.1669	62.7723	42.0264
230821 PL2	69.9552	60.9066	66.8805	56.314
230425 PL2					34.4481	21.0611	47.3441	24.4873
230821 PL1					65.6632	37.8181	75.726	50.6635
230821 PL2					63.4184	21.121	47.4599	52.0821
230904 PL1					53.2624	40.6228	45.5105	34.249
230904 PL2					37.0764	35.567	30.421	31.132

## Sheet: Suppl Fig4b
Supplementary Figure 4b		Survival of PWD/Phj mice infected with the type I GT1 strain, dose in parenthesis.
		1 = culled
Days post infection	GT1 (50) n=3	GT1 (500) n=3
9		1
10	1
11	1
9		1
9		1
10	1

## Sheet: Suppl Fig4c
Supplementary Figure 4c		Quantification of high content-automated imaging of parasite in Wistar rat IFNγ-treated BMDMs relative to untreated controls.
	Toxoplasma vacuole number
	RH
	ΔUPRT	ΔGRA12	ΔGRA12 ::GRA12-HA	ΔROP18
230317	86.26	70.6453	70.7937	44.1787
230323	65.3924	79.0106	73.0454	38.2875
230904 PL1	102.893	66.4912	83.8093	74.9823
230904 PL2	62.8181	40.5237	59.5135	41.9162
	Toxoplasma parasite number
	RH
	ΔUPRT	ΔGRA12	ΔGRA12 ::GRA12-HA	ΔROP18
230317	74.1464	63.9917	62.6417	33.2461
230323	50.6327	84.2422	83.1962	32.8738
230904 PL1	78.3714	45.2592	64.6873	57.0879
230904 PL2	59.8323	39.5261	58.1842	35.0782

## Sheet: Suppl Fig 4d
Supplementary Figure 4d		Quantification of high content-automated imaging of parasite in IFNγ-treated C57BL/6J BMDMs, MEFs and HFFs relative to untreated controls.
	BMDMs
	PRU ΔUPRT	PRU ΔGRA12
FT 201123 BMDM	19.4942	6.1463
FT 201207 BMDM	12.7617	6.20347
FT 201221 BMDM	35.8028	16.3636
SB 200610 BMDM	67.1004	12.766
SB 200904 BMDM	76.0702	45.006
SB 210910 BMDM	55.9752	45.006
SB 211106 BMDM	64.994	13.0435
SB 210204 BMDM	65.8937	25.0908
EL 201026 BMDM	14.4282	1.65383
SB 210122 BMDM	22.0146	2.39766	MEFs
			PRU ΔUPRT	PRU ΔGRA12
SB 200904 MEFs			77.7384	38.9714
SB 200928 MEFs			51.5445	41.1417
EL 201002 MEFs			34.5924	35.3812
EL 201026 MEFs			29.669	25.325	HFFs
					PRU ΔUPRT	PRU ΔGRA12
SB 200726 HFF					37.1821	24.9559
SB 200904 HFF					24.2666	52.7063
SB 200928 HFF					60.1566	52.7063
SB 200925 HFF					69.8083	45.1885
SB 200928 HFF					56.3782	72.5501
SB 201009 HFF					38.1038	38.6989
EL 201028 HFF					40.9302	22.8765
EL 210203 HFF					40.4973	30.1162
EL 210206 HFF					45.8714	34.2419
