# Supplementary material for: GRA12 is a common virulence factor across Toxoplasma gondii strains and mouse subspecies
Source: Nat Commun. 2025 Apr 16;16:3570. doi: 10.1038/s41467-025-58876-2 (PMC12003902; doi:10.1038/s41467-025-58876-2)
Supplement: Supplementary file 15 — Source data [file 41467_2025_58876_MOESM15_ESM.zip › Source suppl/Supplementary Figure 8_Source Data/Suppl Fig8_Source Data.xlsx]

## Sheet: Suppl Fig8b
Supplementary Figure 8b			Quantification of the recruitment to the PVM of Ubiquitin (FK2) after 90 minutes infection of IFNγ-treated or untreated C57BL/6J BMDMs with PRU ΔUPRT or ΔGRA12 parasites, N=3.
EXPERIMENT 1
			Total Parasites	Recruited
FK2	IFNg	Fields
PRU dUPRT	-	A	71	0
		B	78	0
		C	58	0
		D	62	0
		SUM	269	0
		PERCENTAGE		0
PRU dGRA12	-	A	99	0
		B	90	0
		C	69	0
		D	77	0
		SUM	335	0
		PERCENTAGE		0
PRU dUPRT	+	A	46	13
		B	62	12
		C	81	18
		D	55	8
		SUM	244	51
		PERCENTAGE		20.9016
PRU dGRA12	+	A	73	7
		B	78	7
		C	49	8
		D	68	7
		SUM	268	29
		PERCENTAGE		10.8209
EXPERIMENT 2
			Total Parasites	Recruited
FK2	IFNg	Fields
PRU dUPRT	-	A	94	4
		B	74	2
		C	103	3
		D	67	3
		SUM	338	12
		PERCENTAGE		3.5503
PRU dGRA12	-	A	61	1
		B	73	3
		C	76	0
		D	81	4
		SUM	291	8
		PERCENTAGE		2.74914
PRU dUPRT	+	B	73	21
		C	87	32
		D	92	30
		E	72	19
		SUM	324	102
		PERCENTAGE		31.4815
PRU dGRA12	+	A	45	8
		B	56	11
		C	52	12
		D	59	9
		SUM	212	40
		PERCENTAGE		18.8679
EXPERIMENT 3
			Total Parasites	Recruited
FK2	IFNg	Fields
PRU dUPRT	-	A	87	2
		B	75	2
		C	72	2
		D	64	2
		SUM	298	8
		PERCENTAGE		2.68456
PRU dGRA12	-	A	45	1
		B	79	2
		C	75	4
		D	64	4
		SUM	263	11
		PERCENTAGE		4.18251
PRU dUPRT	+	A	75	22
		B	88	18
		C	84	21
		D	81	33
		SUM	328	94
		PERCENTAGE		28.6585
PRU dGRA12	+	A	53	14
		B	47	14
		C	53	11
		D	45	12
		SUM	198	51
		PERCENTAGE		25.7576

## Sheet: Suppl Fig8c
Supplementary Figure 8c	Quantification of the recruitment to the PVM of IRGd after 90 minutes infection of IFNγ-treated or untreated C57BL/6J BMDMs with RH ΔUPRT, RH ΔGRA12 or RH ΔGRA12::GRA12-HA parasites, N=3. PRU ΔUPRT was used as positive control, N=2.
EXPERIMENT 1	IFNg	Fields	Total Parasites	Recruited
RH dUPRT	-	A	41	0
		B	39	0
		C	70	0
		D
		SUM	150	0
		PERCENTAGE		0
RH dGRA12	-	A	44	0
		B	24	0
		C	34	0
		D
		SUM	102	0
		PERCENTAGE		0
RH COMPL	-	A	37	0
		B	26	0
		C	24	0
		D	36	0
		SUM	123	0
		PERCENTAGE		0
RH dUPRT	+	A	62	2
		B	80	3
		C	78	3
		D	75	0
		SUM	295	8
		PERCENTAGE		2.71186
RH dGRA12	+	A	68	1
		B	62	2
		C	57	0
		D	60	1
		E	69	0
		F	58	0
		SUM	374	4
		PERCENTAGE		1.06952
RH COMPL	+	A	51	3
		B	58	1
		C	60	1
		D	70	2
		SUM	239	7
		PERCENTAGE		2.92887
EXPERIMENT 2	IFNg	Fields	Total Parasites	Recruited
PRU dUPRT	-	A	88	2
		B	92	0
		C	105	0
		D	83	0
		SUM	368	2
		PERCENTAGE		0.543478
PRU dUPRT	+	A	107	35
		B	109	20
		C	111	31
		D	105	21
		SUM	432	107
		PERCENTAGE		24.7685
RH dUPRT	-	A	37	0
		B	49	0
		C	55	0
		D	61	0
		SUM	202	0
		PERCENTAGE		0
RH dGRA12	-	A	70	0
		B	79	0
		C	90	1
		D	64	0
		SUM	303	1
		PERCENTAGE		0.330033
RH COMPL	-	A	83	0
		B	107	2
		C	54	0
		D	82	0
		SUM	326	2
		PERCENTAGE		0.613497
RH dUPRT	+	A	38	1
		B	56	0
		C	37	3
		D	45	1
		E	50	1
		SUM	226	6
		PERCENTAGE		2.65487
RH dGRA12	+	A	99	1
		B	86	1
		C	105	0
		D	107	0
		SUM	397	2
		PERCENTAGE		0.503778
RH COMPL	+	A	91	1
		B	105	0
		C	104	1
		D	95	0
		SUM	395	2
		PERCENTAGE		0.506329
EXPERIMENT 3	IFNg	Fields	Total Parasites	Recruited
PRU dUPRT	-	A	60	0
		B	66	1
		C	72	0
		D	54	0
		SUM	252	1
		PERCENTAGE		0.396825
PRU dUPRT	+	A	64	20
		B	60	17
		C	53	19
		D	58	17
		SUM	235	73
		PERCENTAGE		31.0638
RH dUPRT	-	A	76	0
		B	65	0
		C	75	3
		D	68	0
		SUM	284	3
		PERCENTAGE		1.05634
RH dGRA12	-	A	55	0
		B	45	0
		C	61	0
		D	53	0
		SUM	214	0
		PERCENTAGE		0
RH COMPL	-	A	42	0
		B	46	0
		C	51	0
		D	45	0
		SUM	184	0
		PERCENTAGE		0
RH dUPRT	+	A	83	2
		B	90	2
		C	95	2
		D	90	0
		SUM	358	6
		PERCENTAGE		1.67598
RH dGRA12	+	A	65	0
		B	62	0
		C	58	0
		D	68	0
		SUM	253	0
		PERCENTAGE		0
RH COMPL	+	A	40	1
		B	55	1
		C	57	2
		D	51	2
		SUM	203	6
		PERCENTAGE		2.95567

## Sheet: Suppl Fig8d
Supplementary Figure 8d			Quantification of the recruitment to the PVM of IRGb10 after 90 minutes infection of IFNγ-treated or untreated C57BL/6J BMDMs with RH ΔUPRT, RH ΔGRA12 or RH ΔGRA12::GRA12-HA parasites, N=3. PRU ΔUPRT was used as positive control, N=2.
EXPERIMENT 1	IFNg	Fields	Total Parasites	Recruited
RH dUPRT	-	A	46	0
		B	44	0
		C	46	0
		D
		SUM	136	0
		PERCENTAGE
				0
RH dGRA12	-	A	32	0
		B	52	0
		C	59	0
		D
		SUM	143	0
		PERCENTAGE
RH COMPL	-	A	33	0
		B	35	0
		C	33	0
		D
		SUM	101	0
		PERCENTAGE		0
RH dUPRT	+	A	60	2
		B	58	0
		C	56	2
		D	71	2
		E	54	4
		SUM	299	10
		PERCENTAGE		3.34448
RH dGRA12	+	A	49	0
		B	33	0
		C	46	0
		D	30	0
		E	34	1
		SUM	192	1
		PERCENTAGE		0.520833
RH COMPL	+	A	35	2
		B	38	4
		C	53	3
		D	47	2
		SUM	173	11
		PERCENTAGE		6.35838
EXPERIMENT 2	IFNg	Fields
PRU dUPRT	-	A	87	0
		B	96	1
		C	132	2
		D	121	1
		SUM	436	4
		PERCENTAGE		0.917431
PRU dUPRT	+	A	65	25
		B	66	29
		C	68	25
		D	62	26
		SUM	261	105
		PERCENTAGE		40.2299
RH dUPRT	-	A	72	0
		B	74	0
		C	53	1
		D	83	0
		SUM	282	1
		PERCENTAGE		0.35461
RH dGRA12	-	A	57	0
		B	62	0
		C	58	0
		D	59	0
		SUM	236	0
		PERCENTAGE		0
RH COMPL	-	A	89	0
		B	90	0
		C	87	0
		D	63	2
		SUM	329	2
		PERCENTAGE		0.607903
RH dUPRT	+	A	59	3
		B	55	0
		C	55	1
		D	63	2
		SUM	232	6
		PERCENTAGE		2.58621
RH dGRA12	+	A	73	1
		B	82	1
		C	68	1
		D	83	0
		SUM	306	3
		PERCENTAGE		0.980392
RH COMPL	+	A	60	5
		B	68	5
		C	68	3
		D	90	2
		SUM	286	15
		PERCENTAGE		5.24476
EXPERIMENT 3	IFNg	Fields
PRU dUPRT	-	A	46	1
		B	52	1
		C	39	0
		D	53	1
		SUM	190	3
		PERCENTAGE		1.57895
PRU dUPRT	+	A	24	15
		B	49	23
		C	46	23
		D	49	28
		SUM	168	89
		PERCENTAGE		52.9762
RH dUPRT	-	A	70	1
		B	67	0
		C	70	0
		D	61	2
		SUM	268	3
		PERCENTAGE		1.1194
RH dGRA12	-	A	59	0
		B	61	0
		C	56	0
		D	47	2
		SUM	223	2
		PERCENTAGE		0.896861
RH COMPL	-	A	48	1
		B	67	1
		C	67	0
		D	82	1
		SUM	264	3
		PERCENTAGE		1.13636
RH dUPRT	+	A	87	2
		B	118	1
		C	93	2
		D	85	1
		SUM	383	6
		PERCENTAGE		1.56658
RH dGRA12	+	A	49	0
		B	80	0
		C	95	0
		D	74	1
		SUM	298	1
		PERCENTAGE		0.33557
RH COMPL	+	A	73	2
		B	73	1
		C	56	2
		D	59	3
		SUM	261	8
		PERCENTAGE		3.06513

## Sheet: Suppl Fig8e
Supplementary Figure 8e			Quantification of the recruitment to the PVM of GBP2 after 90 minutes infection of IFNγ-treated or untreated C57BL/6J BMDMs with RH ΔUPRT, RH ΔGRA12 or RH ΔGRA12::GRA12-HA parasites, N=3. PRU ΔUPRT was used as positive control, N=2.
EXPERIMENT 1	IFNg	Fields	Total Parasites	Recruited
RH dUPRT	-	A	63	0
		B	75	1
		C	66	0
		D	47	0
		SUM	251	1
		PERCENTAGE		0.398406
RH dGRA12	-	A	66	0
		B	54	0
		C	60	0
		D	46	0
		SUM	226	0
		PERCENTAGE		0
RH COMPL	-	A	108	0
		B	78	0
		C	66	0
		D	57	0
		SUM	309	0
		PERCENTAGE		0
RH dUPRT	+	A	36	2
		B	54	1
		C	85	4
		D	67	1
		E	58	1
		SUM	300	9
		PERCENTAGE		3
RH dGRA12	+	A	34	1
		B	59	0
		C	41	1
		D	47	2
		E	37	0
		SUM	218	4
		PERCENTAGE		1.83486
RH COMPL	+	A	46	1
		B	32	3
		C	32	1
		D	37	1
		E	37	0
		F	33	3
		SUM	217	9
		PERCENTAGE		4.14747
EXPERIMENT 2	IFNg	Fields
PRU dUPRT	-	A	66	0
		B	102	1
		C	81	0
		D	78	1
		SUM	327	2
		PERCENTAGE		0.611621
PRU dUPRT	+	A	96	29
		B	103	20
		C	85	22
		D	67	20
		SUM	351	91
		PERCENTAGE		25.9259
RH dUPRT	-	A	65	0
		B	61	0
		C	61	0
		D	59	0
		SUM	246	0
		PERCENTAGE		0
RH dGRA12	-	A	58	0
		B	50	0
		C	79	0
		D	81	0
		SUM	268	0
		PERCENTAGE		0
RH COMPL	-	A	90	0
		B	92	0
		C	82	0
		D	106	0
		SUM	370	0
		PERCENTAGE		0
RH dUPRT	+	A	61	3
		B	88	1
		C	62	0
		D	71	3
		SUM	282	7
		PERCENTAGE		2.48227
RH dGRA12	+	A	80	0
		B	100	0
		C	119	0
		D	91	0
		SUM	390	0
		PERCENTAGE		0
RH COMPL	+	A	55	0
		B	63	1
		C	56	0
		D	49	0
		SUM	223	1
		PERCENTAGE		0.44843
EXPERIMENT 3	IFNg	Fields
PRU dUPRT	-	A	67	3
		B	74	3
		C	81	0
		D	72	1
		SUM	294	7
		PERCENTAGE		2.38095
PRU dUPRT	+	A	65	21
		B	56	21
		C	57	16
		D	59	16
		SUM	237	74
		PERCENTAGE		31.2236
RH dUPRT	-	A	55	2
		B	61	0
		C	48	1
		D	82	3
		SUM	246	6
		PERCENTAGE		2.43902
RH dGRA12	-	A	62	0
		B	67	0
		C	69	1
		D	89	0
		SUM	287	1
		PERCENTAGE		0.348432
RH COMPL	-	A	60	1
		B	62	0
		C	84	0
		D	74	1
		SUM	280	2
		PERCENTAGE		0.714286
RH dUPRT	+	A	86	2
		B	108	1
		C	92	1
		D	94	2
		SUM	380	6
		PERCENTAGE		1.57895
RH dGRA12	+	A	77	0
		B	109	1
		C	76	0
		D	70	1
		SUM	332	2
		PERCENTAGE		0.60241
RH COMPL	+	A	54	1
		B	71	2
		C	62	0
		D	58	3
		SUM	245	6
		PERCENTAGE		2.44898

## Sheet: Suppl Fig8f
Supplementary Figure 8f			Quantification of the recruitment to the PVM of FK2 after 90 minutes infection of IFNγ-treated or untreated C57BL/6J BMDMs with RH ΔUPRT, RH ΔGRA12 or RH ΔGRA12::GRA12-HA parasites, N=3. PRU ΔUPRT was used as positive control, N=2.
EXPERIMENT 1	IFNg	Fields	Total Parasites	Recruited
RH dUPRT	-	A	59	1
		B	58	0
		C	58	0
		D	64	0
		SUM	239	1
		PERCENTAGE		0.41841
RH dGRA12	-	A	50	0
		B	60	0
		C	51	0
		D	59	0
		SUM	220	0
		PERCENTAGE		0
RH COMPL	-	A	52	0
		B	59	0
		C	52	0
		D	66	0
		SUM	229	0
		PERCENTAGE		0
RH dUPRT	+	A	59	4
		B	48	1
		C	61	4
		D	47	2
		E	37	2
		SUM	252	13
		PERCENTAGE		5.15873
RH dGRA12	+	A	43	0
		B	37	0
		C	48	0
		D	47	1
		E	43	0
		SUM	218	1
		PERCENTAGE		0.458716
RH COMPL	+	A	53	1
		B	53	3
		C	52	4
		D	61	1
		E	57	1
		SUM	276	10
		PERCENTAGE		3.62319
EXPERIMENT 2	IFNg	Fields
PRU dUPRT	-	A	52	0
		B	94	5
		C	115	7
		D	143	8
		SUM	404	20
		PERCENTAGE		4.9505
PRU dUPRT	+	A	83	35
		B	86	28
		C	89	30
		D	92	26
		SUM	350	119
		PERCENTAGE		34
RH dUPRT	-	A	51	0
		B	54	0
		C	55	0
		D	45	1
		SUM	205	1
		PERCENTAGE		0.487805
RH dGRA12	-	A	70	0
		B	70	0
		C	65	0
		D	47	0
		SUM	252	0
		PERCENTAGE		0
RH COMPL	-	A	76	0
		B	60	0
		C	42	1
		D	74	0
		SUM	252	1
		PERCENTAGE		0.396825
RH dUPRT	+	A	60	2
		B	40	1
		C	55	0
		D	67	2
		SUM	222	5
		PERCENTAGE		2.25225
RH dGRA12	+	A	70	0
		B	82	0
		C	74	0
		D	74	0
		SUM	300	0
		PERCENTAGE		0
RH COMPL	+	A	101	0
		B	92	0
		C	80	3
		D	74	0
		SUM	347	3
		PERCENTAGE		0.864553
EXPERIMENT 3	IFNg	Fields
PRU dUPRT	-	A	46	2
		B	44	3
		C	52	2
		D	54	3
		SUM	196	10
		PERCENTAGE		5.10204
PRU dUPRT	+	A	52	19
		B	66	22
		C	60	22
		D	58	24
		SUM	236	87
		PERCENTAGE		36.8644
RH dUPRT	-	A	87	0
		B	67	1
		C	60	2
		D	68	0
		SUM	282	3
		PERCENTAGE		1.06383
RH dGRA12	-	A	75	0
		B	63	1
		C	53	0
		D	43	0
		SUM	234	1
		PERCENTAGE		0.42735
RH COMPL	-	A	66	0
		B	62	0
		C	69	0
		D	61	0
		SUM	258	0
		PERCENTAGE		0
RH dUPRT	+	A	66	1
		B	70	1
		C	87	2
		D	90	1
		SUM	313	5
		PERCENTAGE		1.59744
RH dGRA12	+	A	69	1
		B	72	0
		C	57	0
		D	79	1
		SUM	277	2
		PERCENTAGE		0.722022
RH COMPL	+	A	68	0
		B	65	2
		C	68	6
		D	55	3
		SUM	256	11
		PERCENTAGE		4.29688
