# Supplementary material for: GRA12 is a common virulence factor across Toxoplasma gondii strains and mouse subspecies
Source: Nat Commun. 2025 Apr 16;16:3570. doi: 10.1038/s41467-025-58876-2 (PMC12003902; doi:10.1038/s41467-025-58876-2)
Supplement: Supplementary file 15 — Source data [file 41467_2025_58876_MOESM15_ESM.zip › Source suppl/Supplementary Figure 2_Source Data/Suppl Fig2_Source Data.xlsx]

## Sheet: Suppl Fig 2a
Supplementary Figure 2a			PCR amplification of the GRA12 locus in the parental VAND and ∆GRA12 strains. Amplification of SAG3 was performed as control.
																GRA12
																SAG3

## Sheet: Suppl Fig 2c
Supplementary Figure 2c			PCR validation of the VAND ∆GRA12::GRA12-HA strain.
			Integration of GRA12-HA in the UPRT Locus

## Sheet: Suppl Fig 2d
Supplementary Figure 2d			Plaque size of VAND parental and derived clones in MEFs (N=2) and HFFs (N=4)
		MEFs			HFFs
		VAND	VAND ∆GRA12	VAND∆GRA12 ::GRA12-HA	VAND	VAND ∆GRA12	VAND∆GRA12 ::GRA12-HA
EXPERIMENT 1		0.781	1.084	0.775	2.544	5.785	2.064
		2.581	1.387	1.334	2.06	4.343	7.323
		2.249	1.608	0.682	3.361	5.505	4.151
		1.282	0.839	1.101	4.153	3.121	3.626
		1.154	1.066	0.39	2.256	5.025	1.572
		0.787	1.101	0.629	1.9	5.088	2.423
		1.002	1.142	1.643	1.189	3.232	2.82
		0.88	1.8	0.46	1.866	4.418	5.229
		1.125	1.037	1.707	1.54	4.072	2.056
		0.915	1.119	0.641	1.862	5.892	1.756
		1.276	1.014	0.781	2.474	5.638	1.382
		1.031	1.037	1.101	1.925	2.684	3.577
		0.886	0.897	0.495	2.807	4.617	1.528
		1.078	1.189	0.658	1.747	3.857	3.283
		0.594	1.125	1.655	1.972	6.824	1.3
		0.728	1.445	1.095	2.717	3.402	2.31
		0.921	1.183	0.653	5.231	7.193	2.832
		1.993	1.457	0.536	2.053	3.889	3.008
		0.787	1.224	0.571	1.981	4.918	0.808
		0.437	1.742	0.495	1.925	7.195	2.226
		0.484	0.868	0.757	3.304	2.777	1.861
		1.393	1.218	0.437	4.525	7.18	2.294
		1.189	1.369	0.513	4.054	5.627	1.908
		1.468	1.824	0.845	3.498	3.223	2.938
		1.008	1.515	0.629	4.144	6.188	3.03
		0.757	1.317	0.81	5.112	6.946	2.409
		0.967	1.06	0.501	4.009	4.599	1.991
		1.189	1.224	0.507	4.97	5.235	2.792
		0.967	1.078	0.641	2.109	2.881	2.017
		0.804	1.229	0.664	2.451		1.408
		0.641	1.929	0.705	2.555		2.884
		0.798	1.352	0.658	3.485		2.581
		0.792		0.42	3.268		3.131
		0.839		0.682	6.737
		1.125		0.478	3.286
		0.6		0.752	2.568
		0.892		0.554	4.126
		1.066		0.81	3.989
		0.769		0.822	3.095
		1.026		0.583	0.894
		1.037		0.332	6.758
		0.752		0.46	3.761
		1.113		0.618	0.626
		0.787		0.507	3.331
		1.935		0.717	3.124
		1.288		0.361	3.836
		1.09		0.355	5.754
		1.276		0.577
		1.369		0.385
		1.235		0.95
		1.311		0.268
		0.664		0.548
		0.734		0.641
		0.88		0.449
		1.62		1.107
		1.445		0.746
		1.416		0.67
				0.763
				1.136
				1.352
				0.688
				0.274
				1.189
				0.903
				1.398
				1.229
				0.851
				1.422
				1.037
				1.084
EXPERIMENT 2		1.85	3.38	2.019	1.338	5.938
		1.889	2.519	1.362	1.472	3.36
		1.714	2.608	1.763	2.184	3.22
		1.945	2.368	1.838	1.211	4.641	2.804
		1.848	1.831	1.292	2.186	4.154	4.363
		1.335	2.284	1.177	2.475	3.603	1.781
		1.134	2.757	1.305	2.447	6.317	5.491
		1.787	2.27	1.373	2.32	3.328	1.886
		1.242	1.704	1.043	2.365	2.081	4.914
		1.179	2.325	1.084	1.942	5.097	3.564
		1.458	1.618	2.508	3.014	3.519	3.147
		1.383	2.259	0.637	1.507	4.396	3.839
		1.748	1.5	1.862	1.869	4.167	3.216
		1.592	1.686	1.829	3.712	5.149	1.631
		1.617	1.278	1.843	2.482	4.172	2.303
		0.975	1.366	0.727	2.344	3.104	1.49
		1.286	1.695	0.639	2.106	2.272	2.89
		1.612	2.488	1.728	2.532	5.455	2.444
		0.762	1.251	0.754	1.34	5.174
		1.111	1.02	1.058	2.894
		1.481	1.28	1.19	1.845		4.137
		0.995	0.879	0.591	3.023		1.328
		0.998	1.142	1.065	3.796		3.331
		1.097	1.568	0.434	2.203		2.456
		1.252	1.101	0.763	3.018		5.04
		1.007	0.943	1.062			1.736
		1.161	2.603	0.86			3.417
		1.252	0.684	0.692			1.843
		0.839	1.434	1.135			3.841
		1.106	1.294	1.151			1.771
		1.186	1.523	0.926			1.318
		0.819	4.28	1.241			2.267
		1.447	1.235	0.851			1.242
		1.363	0.99	1.027			3.626
		0.585	0.986	1.508
		1.558	2.418	0.976
		0.803	1.017	0.725
		1.077	1.285	1.012
		1.038	1.606	1.038
		0.896	2.449	1.04
		0.979	1.328	1.547
		1.245	0.983	0.8
		1.258	1.804	0.95
		0.839	2.259	0.754
		1.14	1.316	1.122
		1.009	2.225	1.417
		1.948	1.273
		1.233	1.099
		0.764	1.679
		1.397	1.076
		0.837	1.894
		0.821
		0.784
		0.714
		0.936
		0.639
		0.934
		1.812
		0.955
		0.853
		1.038
		0.669
		2.07
		0.782
		0.8
		1.827
		1.106
		1.27
		1.279
		2.29
		2.338
		2.315
		1.889
		1.766
		1.242
		2.072
		1.589
EXPERIMENT 3					1.123	1.188	2.383
					1.447	0.626	0.619
					0.886	1.433	1.181
					0.936	1.008	0.95
					0.533	4.241	0.893
					0.965	2.599	0.972
					0.806	1.764	1.174
					0.979	1.274	1.174
					1.174	1.174	0.763
					0.77	1.786	1.368
					1.577	0.598	1.102
					0.454	2.095	1.159
					1.116	1.57	1.231
					1.274	2.232	1.433
					1.181	1.188	1.102
					1.174	1.886	1.325
					2.786	2.426	1.166
					1.066	1.188	1.62
					1.195	2.081	1.001
					3.06	3.031	0.9
					2.182	3.204	1.073
					2.29	1.505	0.864
					2.441	2.326	1.469
					1.44	0.806	2.225
					2.614	2.455	1.015
					1.476	1.217	1.282
					1.001	2.945	1.368
					1.08	2.081	2.614
					0.619	2.333	1.051
					0.497	2.614	0.886
					1.706	2.398	2.376
					1.85	3.874	3.571
					1.058	1.267	0.857
					1.202	2.131	2.491
					1.598	3.744	1.562
					1.375	4.003	3.528
					2.081	2.585	2.182
					1.656	0.734	1.282
					1.764	1.85	0.979
					1.246	2.239	1.541
					1.015	2.232	1.447
					1.001	0.929	2.434
					0.814	5.407	2.398
					1.159	1.613	1.174
					1.454	4.529	1.44
					1.202	3.881	2.102
					1.008		1.685
					1.951		0.943
					1.188		2.167
							1.735
							1.318
							1.022
							0.922
							2.304
							2.981
							2.362
							2.138
							0.742
							0.734
EXPERIMENT 4					1.175	0.781	1.196
					1.526	2.414	1.096
					1.347	1.375	1.117
					1.597	2.356	1.404
					1.504	1.561	1.153
					1.089	2.02	0.688
					2.937	2.199	0.573
					2.399	2.285	1.096
					1.44	2.55	1.619
					1.955	0.86	1.59
					1.912	2.271	1.518
					1.977	2.177	3.331
					2.593	3.775	3.015
					1.468	2.378	1.461
					0.809	1.59	1.397
					1.196	3.144	1.511
					1.561	1.597	1.862
					2.077	3.066	1.074
					1.533	2.156	2.915
					1.776	3.674	2.17
					1.59	1.676	1.597
					0.616	1.783	1.705
					2.98	2.292	1.239
					1.819	1.812	0.852
					0.516	3.839	2.206
					1.633	3.99	1.275
					0.881	3.359	1.031
					1.683	3.717	1.848
					1.404	3.689	1.218
					0.501	3.646	1.934
					1.425	2.177	1.475
					3.603	2.464	1.232
					1.49	2.457	1.06
					1.977	2.564	2.12
					1.268	2.693	1.146
						1.733	1.225
					1.354	2.765	0.58
					1.518	1.339	0.752
					1.232		0.738
					1.16		1.282
					3.553		0.988
					1.318		0.659
					1.06		1.583
					0.745		2.586
					1.325		3.051
					0.974		1.167
					1.841		0.637
					1.44		1.418
					1.569		0.716
					2.02		1.418
					1.418		0.509
							1.533
							0.981
							1.275
							1.096
							2.249
							0.974
							0.824
							1.175
							1.39
							1.44
							0.623
							0.58
							1.082
							1.21
							1.425
							4.018
							0.852
							1.783
							1.06
							1.612
							1.003
							1.268
							1.189
							0.731
							1.44
							1.676
							0.673
