# Supplementary material for: GRA12 is a common virulence factor across Toxoplasma gondii strains and mouse subspecies
Source: Nat Commun. 2025 Apr 16;16:3570. doi: 10.1038/s41467-025-58876-2 (PMC12003902; doi:10.1038/s41467-025-58876-2)
Supplement: Supplementary file 15 — Source data [file 41467_2025_58876_MOESM15_ESM.zip › Source suppl/Supplementary Figure 7_Source Data/Suppl Fig7_Source Data.xlsx]

## Sheet: Suppl Fig7d
Supplementary Figure 7d		Quantification of Nitric Oxide from C57BL/6J BMDMs stimulated for 24 h with 100 U/ml IFNγ and 0.2 µg/ml LPS or left untreated as control, and infected for 24 h with RH ∆UPRT, ∆GRA12, ∆GRA12::GRA12-HA or left uninfected.
IFNg & LPS	-	+	-	+	-	+	-	+
	Uninfected	Uninfected	ΔUPRT	ΔUPRT	ΔGRA12	ΔGRA12	ΔGRA12 ::GRA12-HA	ΔGRA12 ::GRA12-HA
EXP4	0.781609	31.7011	-0.367816	11.8161	-0.712644	11.069	-0.0804598	11.0115
EXP5	-2.31061	38.5227	-2.61364	15.5682	-2.38636	12.0076	-2.23485	15.7197
EXP6	-0.37037	25.4074	-0.296296	7.55556	2.1202e-15	5.33333	-0.222222	7.25926
EXP7	-0.166667	17.7879	0.742424	7.71212	0.363636	6.95455	0.287879	9.07576
EXP8	-0.621212	37.2576	-0.166667	13.1667	0.136364	14.1515	0.0606061	10.7424

## Sheet: Suppl Fig7e
Supplementary Figure 7e			Quantification of Nitric Oxide from a culture of uninfected C57BL/6J BMDMs pretreated for 24 h with 100 U/ml IFNγ and with the iNOS inhibitor 1400W, or left untreated as control, and stimulated for 24 h with 0.2 µg/ml LPS.
IFNg	-	+	-	+
1400W	-	-	+	+
EXP3	25.4183	68.6209	2.28105	2.41176
EXP4	8.65517	56.3563	-0.942529	-0.137931
EXP7	3.39394	36.3485	2.10606	15.3636
EXP8	23.5455	79.9848	0.439394	2.40909

## Sheet: Suppl Fig7f
Supplementary Figure 7f	Quantification by imaging of Toxoplasma restriction in IFNγ-treated or untreated C57BL/6 BMDMs, pretreated of not with 1400W, infected with RH ∆UPRT, ∆GRA12, ∆GRA12::GRA12-HA and parasites were quantified at 24 h after infection.
1400W	-	-	-	+	+	+
	ΔUPRT	ΔGRA12	ΔGRA12:: GRA12-HA	ΔUPRT	ΔGRA12	ΔGRA12:: GRA12-HA
EXP3	26.7739	9.47828	21.8211	89.3102	52.9177	78.1338
EXP7 240523	37.9444	12.1112	47.8562	71.4014	36.3585	88.2353
NEW 240808 EXP1	52.586	36.6889	46.0915	91.6026	48.416	59.8987
NEW 240812 EXP2	43.5512	32.4502	43.2055	65.2767	41.633	57.9829
NEW 240815 EXP2	72.5317	36.2214	45.4156	91.6839	46.1058	73.9058
