# Supplementary material for: GRA12 is a common virulence factor across Toxoplasma gondii strains and mouse subspecies
Source: Nat Commun. 2025 Apr 16;16:3570. doi: 10.1038/s41467-025-58876-2 (PMC12003902; doi:10.1038/s41467-025-58876-2)
Supplement: Supplementary file 15 — Source data [file 41467_2025_58876_MOESM15_ESM.zip › Source suppl/Supplementary Figure 9_Source Data/Suppl Fig9_Source Data.xlsx]

## Sheet: Suppl Fig9a
Supplementary Fig9a			PCR validation of the RH ∆GRA12 strain complemented with the H. hammondi (::(Hh)GRA12-HA) or the N. caninum (::(Nc)GRA12-HA) GRA12 homologues.

## Sheet: Suppl Fig9b
Supplementary Fig9b		Plaque size of the complemented ::(Hh)GRA12-HA and ::(Nc)GRA12-HA strains, compared to the parental RH ∆GRA12 strain in MEFs and HFFs, N=1
MEFs			HFFs
RH ∆GRA12	RH ∆GRA12:: (Hh)GRA12-HA	RH ∆GRA12:: (Nc)GRA12-HA	RH ∆GRA12	RH ∆GRA12:: (Hh)GRA12-HA	RH ∆GRA12:: (Nc)GRA12-HA
2.68	1.699	2.026	6.359	0.954	0.812
2.818	1.469	0.872	2.332	6.765	3.957
1.86	3.202	2.083	3.126	6.005	4.133
2.215	3.266	0.729	3.25	5.281	1.961
1.251	2.376	1.544	1.943	2.791	4.416
2.41	2.606	1.699	3.709	2.632	1.501
3.673	1.142	2.715	1.978	5.423	2.72
3.231	3.598	2.336	2.226	4.451	1.272
2.41	3.501	1.882	4.628	1.484	2.826
3.576	3.099	2.606	4.698	2.332	1.749
2.256	3.162	1.159	2.614	6.853	7.895
2.319	2.933	1.171	3.356	1.855	2.049
2.003	1.882	0.499	6.023	2.084	2.932
2.961	2.772	0.987	4.133	6.2	9.132
1.779	2.33	0.677	4.221	2.349	5.158
0.689	2.525	1.463	5.74	6.465	6.129
2.789	2.715	1.182	5.617	12.965	2.084
2.256	1.653	0.803	8.178	2.985	2.685
2.066	2.646	1.234	5.529	6.323	2.261
0.281	1.452	0.614	8.337	3.02	3.727
2.583	1.377	1.131	4.963	2.897	1.696
2.21	2.141	0.539	3.868	6.535	1.819
3.667	2.921	0.89	5.352	13.936	3.904
2.388	2.629	1.004	4.822	4.645	9.432
2.244	2.393	1.165	1.537	3.974	2.473
2.342	1.997	1.245	6.058	5.74	0.865
1.458	2.95	1.102	5.034	6.005	2.879
0.769	2.187	1.4	5.458	6.429	2.031
2.33	1.728	1.768	5.97	5.352	4.045
2.749	4.924	1.854	3.886	6.359	2.084
3.185	3.432	0.924	5.175	7.259	1.095
1.865	2.319	0.304	3.515	2.861	4.01
2.6	1.659	1.125	5.811	8.955	0.83
1.814	4.058	1.555	6.5	9.273	1.572
3.088	2.479	1.131	4.698	4.08	2.049
2.445	2.588	1.492	5.281	12.117	3.904
2.617	1.504	0.643	11.022	4.292	1.077
2.164	2.64	0.626	7.948	6.323	3.374
3.254	2.606	1.182	3.921	5.122	4.01
3.587	2.301	1.791	9.149	5.864	0.848
1.888	2.829	0.723	8.266	2.332	3.091
3.042	2.043	1.613	1.802	1.201	2.296
2.433	2.669	0.649	7.418	1.766	5.599
3.185	1.211	0.712	10.509	3.162	6.164
2.485	1.188	1.309	6.2	7.012	1.148
3.868	4.264	1.538	5.617	9.944	0.989
2.72	2.916	0.763	12.082	7.171	2.455
2.474	2.996	1.09	12.011	6.818	7.931
1.992	2.301	1.441	6.606	10.245	6.712
2.152	2.158	2.278	9.432	13.512	2.596
1.142	2.405	1.188	7.595	5.069	2.49
1.676	0.867	1.131	6.747	10.721	10.668
2.233	2.967	0.425	6.217	4.946	6.111
1.837	1.016	0.93	5.387	5.44	7.03
2.663	2.055	0.953	11.304	8.779	2.314
2.531	0.419	0.494	9.202	8.213	6.182
2.497	3.461	0.677	5.564	6.624	0.954
2.29	2.824	1.016	5.882	7.595	3.197
2.697	1.728	1.395	5.917	7.825	2.985
1.825	1.022	1.131	1.077	1.095	3.162
2.875	1.825	0.488	5.952	2.72	0.795
1.659	0.913	0.339	8.902	7.33	5.793
1.136	1.831	0.545	4.257	8.196	3.568
1.986	2.382	0.895	6.712	15.685	2.42
2.812	3.254	1.607	5.44	6.2	1.59
2.347	0.729	0.31	9.485	1.784	4.186
3.151	1.027	1.142	5.546	3.497	1.713
1.963	1.618	0.907	12.629	4.168	1.678
3.593	1.796	1.177	6.129	4.787	1.925
2.456	2.215	1.354	2.773	7.154	4.486
3.3	2.026	0.878	9.573	12.152	3.179
2.841	3.237	0.832	6.747	4.575	3.073
1.601	0.861	1.429	4.716	6.606	4.204
2.301	3.128	0.872	1.66	5.44	1.943
1.561	2.422	1.234	0.795	5.97	2.632
3.541	2.124	1.228	13.795	7.454	4.257
1.578	3.954	0.568	9.344	8.425	4.751
2.875	1.986	1.171	5.228	7.471	0.989
0.849	2.003	1.01	9.132	2.455	7.189
1.624	1.125	1.641	5.776	10.315	5.405
2.72	2.629	1.251	6.2	4.133	10.156
1.4	2.365	1.314	6.747	14.837	4.681
3.685	1.641	0.574	8.884	11.304	2.402
2.916	0.545	0.775	6.111	7.895	7.171
2.376	2.06	0.327	2.014	4.221	5.299
2.715	1.309	1.004		4.133	2.667
3.334		0.723		2.985	1.66
3.151		2.152		5.228	5.952
1.481		0.941		7.348	2.897
2.973		1.4		4.751	2.932
2.129		1.194		4.115	4.716
2.158		1.337		3.162	2.685
2.353		0.649		13.706	4.893
1.871		1.469		4.893	2.543
1.515		1.05		12.099	3.003
2.629		0.826		4.504	2.861
1.555		0.735		1.925	1.113
2.244		0.953		7.613	4.151
2.37		0.924		11.976
2.663		0.775		3.939
2.066		0.884		6.659
2.342		0.941		6.412
1.785		0.89		8.443
1.268		1.159		1.007
2.152		1.171		2.808
1.848		0.264		10.951
2.388		0.528		10.686
2.135		1.09		5.246
2.606				9.132
1.71				1.395
1.555				5.405
2.055				12.894
2.634				4.875
1.458				5.034
3.076				7.666
1.291				2.579
2.164				3.303
2.014				7.63
2.187				13.795
1.768				5.175
2.376				4.61
1.509				6.482
1.567				5.599
2.25				2.067
2.594				2.42
1.372				6.995
1.768				1.519
2.479				5.193
2.565				4.504
1.36				3.603
2.697				10.951
2.037				2.385
1.096				3.709
1.957				10.245
1.745				3.586
2.433				5.705
3.243				6.27
2.388				9.379
2.422				1.802
1.928
1.894
2.652
2.37
2.146
3.501
3.776
2.164
1.808
3.633
