# Supplementary material for: GRA12 is a common virulence factor across Toxoplasma gondii strains and mouse subspecies
Source: Nat Commun. 2025 Apr 16;16:3570. doi: 10.1038/s41467-025-58876-2 (PMC12003902; doi:10.1038/s41467-025-58876-2)
Supplement: Supplementary file 15 — Source data [file 41467_2025_58876_MOESM15_ESM.zip › Source suppl/Supplementary Figure 5_Source Data/Suppl Fig5_Source Data.xlsx]

## Sheet: Suppl Fig5c
Supplementary Figure 5c			Quantification of the HMGB1 necrosis marker from the western blot analysis of the supernatant of infected BMDMs, relative to the untreated parental condition.
	ΔUPRT		ΔGRA12		ΔGRA12::GRA12-HA
	no IFNg	IFNg	no IFNg	IFNg	no IFNg	IFNg
EXP1	1	2.5649	1.46791	24.5564	1.9335	9.62973
EXP2	1	5.92908	0.437874	17.0029	1.6439	4.94648

## Sheet: Suppl Fig5e
Supplementary Figure 5e	Quantification by imaging of Toxoplasma growth in ML10-treated relative to untreated BMDMs, in naïve conditions or in IFNγ-treated conditions relative to untreated controls
	Growth of ML-10 treated parasites relative to untreated
	Untreated	ML10
240410	1	0.564668
240412	1	0.5
240425	1	0.5
240424	1	0.8
240523 EXP1	1	0.62405
240523 EXP2	1	0.711567
	IFNγ-mediated restriction in ML-10 treated parasites vs untreated
	Untreated	ML10
240425	76.53	41.01
240424	74.05	91.22
240523 EXP1	64.4611	65.9854
240523 EXP2	71.1567	80.9404

## Sheet: Suppl Fig5f
Supplementary Figure 5f			Time course of C57BL/6J BMDMs cell death quantified via Propidium Iodide uptake. Cells were infected with RH ∆UPRT, ∆GRA12, ∆GRA12::GRA12-HA or left uninfected, and 1 hpi treated with 1 µM ML10 or left untreated as a control .
			ML10-treated conditions are highlighted.
	Uninfected					ΔUPRT					ΔGRA12					ΔGRA12:: GRA12-HA					Uninfected				ΔUPRT					ΔGRA12					ΔGRA12::GRA12-HA
Hours post infection	EXP1 240321	EXP2 240322	EXP4 240330	EXP5 240408	EXP6 240425	EXP1 240321	EXP2 240322	EXP4 240330	EXP5 240408	EXP6 240425	EXP1 240321	EXP2 240322	EXP4 240330	EXP5 240408	EXP6 240425	EXP1 240321	EXP2 240322	EXP4 240330	EXP5 240408	EXP6 240425	EXP2 240322	EXP4 240330	EXP5 240408	EXP6 240425	EXP1 240321	EXP2 240322	EXP4 240330	EXP5 240408	EXP6 240425	EXP1 240321	EXP2 240322	EXP4 240330	EXP5 240408	EXP6 240425	EXP1 240321	EXP2 240322	EXP4 240330	EXP5 240408	EXP6 240425
1	1.94567	20.7212	1.23431	5.20575	0.25085	1.93682	17.7808	1.13569	5.89423	0.741084	1.55439	16.5193	1.53302	5.09494	0.808317	1.42519	18.8923	1.67133	5.77034	0.717697	16.426	4.5745	5.553	0.617759	1.20015	18.3453	4.07463	5.60021	0.767639	1.27148	15.8873	5.42065	5.87014	0.920517	1.07469	14.9287	6.16991	5.69738	0.924796
	2.38095	21.9227	1.35583	5.39231	0.424757	2.63014	20.0537	1.93522	6.33674	1.0384	2.64459	19.048	2.26336	6.55548	1.29545	1.8721	21.921	2.41272	6.59663	0.988843	20.9651	5.14253	6.57452	0.874423	1.74901	23.1017	7.28033	7.02057	1.13824	2.0008	21.5611	8.74668	7.44805	1.36883	6.98257	20.5176	10.1196	6.75842	1.29016
2	2.65575	23.3017	1.44536	5.42894	0.571854	3.1134	21.6583	2.26362	6.38466	1.34134	3.44344	20.8619	2.79419	7.39004	1.60875	2.22626	23.16	2.86624	6.90994	1.21403	22.3544	5.45102	6.77707	1.04609	2.17816	24.1516	8.20956	7.24095	1.37476	2.71667	23.0019	9.56246	8.07582	1.72401	1.71165	22.2774	11.4234	6.97651	1.59328
	2.88525	24.0051	1.47522	5.34473	0.676236	3.56491	22.2728	2.46378	6.29237	1.41898	3.88591	21.382	3.0577	7.65101	1.74243	2.54905	23.8416	3.0748	6.98703	1.34475	22.8208	5.56418	6.85082	1.09558	2.45596	25.0127	8.75339	7.25819	1.43449	3.07033	23.742	10.0563	8.27339	1.85876	1.87496	22.9862	12.1151	6.98044	1.74769
3	3.14498	24.1317	1.52197	5.26621	0.715172	3.94826	22.3408	2.61513	6.25207	1.45295	4.25489	21.6883	3.17077	7.61245	1.84644	2.82141	24.0064	3.25026	7.01409	1.40359	22.9854	5.61576	6.79621	1.03116	2.71005	25.0675	9.08948	7.47279	1.40208	3.4262	23.9849	10.4697	8.27958	1.85857	2.02644	23.3799	12.5304	6.92094	1.75087
	3.3719	23.9618	1.56434	5.23712	0.727657	4.21926	22.1826	2.74132	6.19628	1.46648	4.67208	21.6583	3.26813	7.78532	1.84562	3.01759	24.0686	3.39266	6.95166	1.42176	22.5196	5.70289	6.72234	1.00816	2.86101	24.849	9.36985	7.40784	1.33222	3.6508	23.7763	10.6588	8.20212	1.83587	7.72829	23.2363	12.8883	6.85156	1.71517
4	3.57921	23.1351	1.55956	5.1837	0.715041	4.51769	21.7358	2.83356	6.17571	1.45244	4.90669	21.1013	3.4188	7.78575	1.89214	3.23967	23.5136	3.53168	6.76615	1.37176	21.8664	5.57453	6.54484	0.942054	3.0547	24.0035	9.44449	7.26089	1.29656	3.83554	22.9694	10.7393	8.03838	1.74109	2.31416	22.7043	12.9986	6.88594	1.67363
	3.82394	21.8861	1.54631	5.12141	0.712412	4.74988	20.7364	2.90873	6.00341	1.43184	5.20522	20.1574	3.50372	7.72067	1.84994	3.39529	22.6937	3.58788	6.69379	1.36232	20.8802	5.56709	6.47198	0.891776	3.20249	23.1682	9.48382	6.90777	1.23719	4.06217	22.1783	10.787	7.8065	1.70998	2.37752	21.9773	12.9305	6.67209	1.62899
5	4.01701	20.5886	1.56544	5.03644	0.727842	5.03695	20.0136	3.09574	6.13967	1.40282	5.41795	19.2639	3.59559	7.76602	1.88081	3.63948	21.6837	3.67066	6.66964	1.39193	19.9484	5.38602	6.35911	0.902096	3.38885	22.0159	9.57159	6.58887	1.2019	4.23596	21.1957	10.7671	7.52729	1.64934	2.49191	20.8549	12.9237	6.52381	1.62813
	4.26989	19.2641	1.62811	5.0065	0.729091	5.34704	18.8355	3.12697	6.09923	1.36328	5.62855	18.2096	3.70984	7.80875	1.86658	3.84142	20.9714	3.73688	6.6502	1.39526	18.6032	5.26307	6.1124	0.916123	3.60099	20.6981	9.74535	6.48109	1.18514	4.50585	20.0305	10.7108	7.22909	1.58454	2.61751	19.8522	12.9835	6.40385	1.58405
6	4.55081	18.1004	1.5969	5.01192	0.800279	5.56603	17.586	3.22237	5.9625	1.31319	5.86385	17.2571	3.79646	7.72846	1.91667	4.0077	19.8738	3.80302	6.60094	1.44427	17.8418	5.15818	6.02513	0.985512	3.81357	19.4265	9.78841	6.31459	1.23087	4.61006	18.8805	10.7151	7.04681	1.55703	2.7364	18.7473	12.9424	6.2433	1.63566
	4.73525	16.9866	1.5779	4.95374	0.887298	5.86619	16.6511	3.29079	5.82515	1.37101	6.10823	16.1329	3.86656	7.65741	2.00876	4.23565	18.8538	3.85255	6.57136	1.54759	16.772	5.15681	6.10543	1.08558	3.97763	18.2681	9.74592	6.24368	1.2826	4.80354	17.6206	10.6661	6.9693	1.68673	2.86313	17.5638	12.9205	6.24283	1.70108
7	4.89285	16.2606	1.59867	4.994	1.00541	6.13069	15.7774	3.31254	5.94974	1.44814	6.31245	15.5297	3.8951	7.54872	2.1577	4.44219	18.0177	3.89895	6.51844	1.70346	15.9636	5.06915	5.93344	1.24285	4.18355	17.2666	9.73361	6.18377	1.40969	4.94457	16.8196	10.6907	6.84551	1.82448	3.03429	16.7586	12.7771	6.19699	1.86015
	5.05574	15.3712	1.63283	4.88711	1.13802	6.32052	15.0871	3.4204	6.10638	1.56427	6.50965	14.756	3.97761	7.4358	2.33418	4.56959	17.2788	3.99829	6.40318	1.90488	15.1349	5.10027	5.88663	1.44439	4.36529	16.338	9.83466	6.0526	1.57347	5.163	16.0918	10.5118	6.85442	1.99623	3.11893	16.0068	12.702	6.13534	2.09305
8	5.24202	14.8427	1.68524	4.81293	1.30745	6.58029	14.6397	3.46625	6.01736	1.71592	6.61289	14.4463	4.03122	7.37559	2.60136	4.79439	16.8542	4.05779	6.37086	2.08823	14.8277	5.12127	5.95766	1.68878	4.52137	15.8124	9.76632	6.1264	1.84311	5.27006	15.3356	10.6093	6.85698	2.17151	3.24964	15.481	12.6982	6.18549	2.36156
	5.48773	14.1904	1.66719	4.90069	1.48831	6.78999	14.4747	3.50547	5.9372	1.79144	6.90375	14.0469	4.08819	7.40858	2.85229	4.92127	16.3002	4.17025	6.53249	2.25994	14.538	5.01936	5.92254	1.93208	4.7297	15.3321	9.83719	6.12241	2.02256	5.51031	14.9698	10.5131	6.86789	2.36056	3.31153	14.9796	12.7342	6.23259	2.63009
9	5.57712	13.8769	1.59941	4.95681	1.72429	6.99221	14.0152	3.61272	6.08595	1.92864	7.00998	13.8358	4.11896	7.47175	3.05698	5.12145	15.9531	4.19028	6.51772	2.40486	14.3041	5.04243	5.98707	2.22138	4.89436	14.9843	9.99182	6.13755	2.23669	5.77238	14.6682	10.5373	6.85473	2.51064	3.44116	14.6586	12.6876	6.29946	2.85384
	5.75323	13.624	1.66719	4.94346	1.85603	7.30836	13.7871	3.59572	6.15824	2.04169	7.18183	13.7821	4.16765	7.43204	3.23893	5.31895	15.7642	4.24976	6.56854	2.53906	14.1173	4.99806	6.07429	2.3992	5.10308	14.6884	10.0165	6.13867	2.41071	5.89886	14.3405	10.4124	6.91903	2.66734	3.54593	14.3855	12.6712	6.24515	3.03804
10	5.90591	13.4385	1.68301	5.0547	1.97968	7.49588	13.7172	3.71949	6.40417	2.11177	7.34821	13.6001	4.23802	7.48034	3.3761	5.47743	15.616	4.4417	6.66863	2.57833	14.0438	5.10579	6.22881	2.51874	5.21813	14.4518	10.1715	6.15547	2.52913	6.06077	14.2389	10.477	6.90487	2.83303	3.66892	14.1781	12.8301	6.23751	3.1685
	6.15358	13.1868	1.7602	5.10324	2.03376	7.85878	13.7121	3.71571	6.50493	2.14444	7.55001	13.6403	4.29567	7.55735	3.40152	5.65405	15.38	4.46824	6.69666	2.63276	13.8477	4.98392	6.31212	2.61491	5.42444	14.4929	10.3335	6.25483	2.56521	6.31041	14.1797	10.5219	7.05813	2.96578	3.83063	14.1058	12.8667	6.253	3.30281
11	6.26053	13.1505	1.77085	5.31464	2.10332	8.06121	13.6723	3.79226	6.5739	2.21008	7.63234	13.6519	4.36112	7.7764	3.458	5.83206	15.5814	4.57737	6.86762	2.68486	13.9493	5.16495	6.53898	2.68607	5.67765	14.5041	10.3801	6.33756	2.61361	6.52654	14.1829	10.4902	7.04467	3.02936	3.9498	13.888	12.7614	6.32275	3.3786
	6.4466	13.1434	1.80421	5.40837	2.07077	8.33779	13.9645	3.86903	6.61331	2.21012	7.91639	13.6495	4.41676	7.85516	3.44876	5.96156	15.585	4.64344	6.8323	2.75999	14.0542	5.18079	6.63401	2.71697	5.92516	14.7296	10.4572	6.42175	2.66417	6.70871	14.2276	10.5458	7.27539	3.08106	4.1279	14.1041	12.6784	6.47038	3.36036
12	6.60693	13.2199	1.79946	5.44623	2.10635	8.6939	14.1377	3.87999	6.7181	2.2582	8.12308	13.8594	4.48799	7.83703	3.40742	6.18965	15.751	4.69985	7.03693	2.70735	14.4351	5.17723	6.83713	2.67114	6.11642	14.9445	10.6715	6.49645	2.64388	6.80932	14.3184	10.6518	7.44618	3.09323	4.32761	14.1796	12.881	6.61139	3.37665
	6.81107	13.1998	1.86393	5.69698	2.09634	9.02383	14.1281	3.97147	6.91509	2.26845	8.33868	13.9952	4.59897	7.9563	3.42176	6.49506	15.9125	4.8653	7.25487	2.71567	14.7184	5.29089	6.97024	2.75205	6.3647	15.1097	10.7644	6.65662	2.64597	7.11087	14.7561	10.7797	7.54465	3.12497	4.46805	14.1861	12.9084	6.79815	3.39688
13	6.86901	13.3222	1.86154	5.83844	2.10711	9.44172	14.4847	4.12768	6.96367	2.27297	8.70039	14.0606	4.67346	8.29363	3.4244	6.75173	16.0127	5.12021	7.45472	2.76762	15.1307	5.25765	7.19163	2.76756	6.57082	15.5421	10.9132	6.69556	2.70147	7.36428	15.0775	10.7593	7.80497	3.12603	4.69468	14.3749	13.09	7.02038	3.41636
	6.98807	13.3351	1.92813	6.00923	2.14232	9.93094	14.5642	4.22288	7.21379	2.32124	9.17362	14.3655	4.80227	8.44691	3.45723	7.07938	16.1882	5.35519	7.58571	2.76076	15.7121	5.38724	7.38581	2.81397	7.0073	15.9428	10.9392	6.85292	2.73303	7.54608	15.2764	10.7236	7.97265	3.15619	4.96317	14.5736	13.217	7.25064	3.45285
14	7.18772	13.6282	1.92087	6.17619	2.07083	10.4633	14.789	4.29593	7.42628	2.29742	9.61133	14.7755	5.06836	8.71942	3.43748	7.4341	16.4409	5.67957	7.7599	2.71845	16.1298	5.49331	7.64828	2.83821	7.33003	16.4115	11.0366	7.15059	2.76374	7.91612	15.8337	10.8843	8.18611	3.21945	5.20707	14.7535	13.2819	7.46093	3.47038
