# Supplementary material for: GRA12 is a common virulence factor across Toxoplasma gondii strains and mouse subspecies
Source: Nat Commun. 2025 Apr 16;16:3570. doi: 10.1038/s41467-025-58876-2 (PMC12003902; doi:10.1038/s41467-025-58876-2)
Supplement: Supplementary file 15 — Source data [file 41467_2025_58876_MOESM15_ESM.zip › Source suppl/Supplementary Figure 6_Source Data/Suppl Fig6_Source Data.xlsx]

## Sheet: Suppl Fig6d
Supplementary Figure 6d			PCR validation of the RH GRA12 C-terminally HA-tagged line in the endogenous locus (RH GRA12-HA)

## Sheet: Suppl Fig6e
Supplementary Figure 6e			Validation of the RH GRA12 C-terminally HA-tagged line in the endogenous locus (RH GRA12-HA) by western blot.
									anti-HA
									anti-Toxoplasma gondii

## Sheet: Suppl Fig6f
Supplementary Figure 6f			PCR validation of the RH GRA12 N-terminally HA-tagged line (RH ∆GRA12::HA-GRA12) created by complementing GRA12 in the Uprt locus.

## Sheet: Suppl Fig6g
Supplementary Figure 6g		Plaque size of RH GRA12-HA and RH ∆GRA12::HA-GRA12 lines compared to their respective parental RH ∆KU80 and RH ∆GRA12 strains in MEFs and HFFs, N=1
MEFs				HFFs
RH∆KU80	RHGRA12-HA (C term)	RH∆GRA12	RH∆GRA12:: HA-GRA12 (N term)	RH∆KU80	RHGRA12-HA (C term)	RH∆GRA12	RH∆GRA12:: HA-GRA12 (N term)
2.256	2.456	2.68	2.474	2.208	1.236	7.171	12.099
1.481	1.624	2.818	1.429	1.007	2.12	5.97	1.395
1.573	2.336	1.86	1.108	1.113	2.932	8.92	2.808
1.205	1.676	2.215	1.199	4.628	1.519	6.606	11.022
1.486	2.508	1.251	1.699	1.925	1.908	8.496	8.937
0.809	1.94	2.41	2.376	6.412	8.337	9.75	2.155
1.326	2.428	3.673	1.4	6.129	3.815	10.086	4.645
2.112	1.303	3.231	3.277	5.776	15.685	10.916	8.602
1.01	3.954	2.41	0.872	8.054	5.387	7.454	5.97
1.446	1.659	3.576	3.512	6.217	1.36	1.59	2.508
1.71	2.244	2.256	2.565	9.909	3.621	12.717	5.864
1.785	1.682	2.319	4.689	6.535	7.348	6.518	1.749
1.177	2.244	2.003	1.682	5.599	5.776	7.772	5.97
2.514	1.509	2.961	2.049	5.122	1.978	0.883	5.599
2.037	1.825	1.779	3.145	7.436	7.683	9.626	7.189
1.636	1.567	0.689	0.947	3.833	7.878	1.36	5.299
1.331	1.515	2.789	1.544	9.891	6.023	2.614	8.09
1.062	0.671	2.256	4.012	7.312	2.738	3.391	10.739
1.113	1.682	2.066	1.067	4.645	5.458	14.448	5.105
1.831	1.653	0.281	1.659	10.492	3.568	11.728	1.501
2.485	2.037	2.583	2.692	6.253	7.418	9.962	4.257
1.211	1.349	2.21	1.509	4.645	8.531	10.05	7.401
1.59	1.337	3.667	1.951	6.747	9.679	13.088	5.069
1.458	1.027	2.388	1.636	3.815	9.379	6.465	9.538
1.331	2.841	2.244	1.159	2.738	12.046	1.342	5.599
1.222	1.825	2.342	2.043	7.383	4.769	10.792	4.698
1.429	2.244	1.458	1.739	9.361	10.651	7.224	3.497
1.056	2.112	0.769	1.596	6.889	5.687	3.25	6.977
3.231	0.671	2.33	2.554	10.739	6.624	7.348	4.84
1.676	1.86	2.749	0.585	0.865	9.503	9.538	9.679
2.244	1.165	3.185	4.729	4.84	4.645	6.429	4.663
1.349	1.171	1.865	2.032	7.065	8.567	10.986	7.913
1.705	1.532	2.6	2.789	6.253	9.662	6.783	10.88
1.314	1.67	1.814	0.958	4.681	8.779	7.436	5.811
1.257	2.91	3.088	2.141	2.861	7.878	13.689	4.893
1.544	1.584	2.445	1.802		7.383	7.719	4.769
2.146	1.986	2.617	2.095		6.853	7.242	4.451
1.446	1.601	2.164	2.657		3.409	3.974	5.546
1.699	2.192	3.254	1.584		1.819	4.398	7.948
0.999	1.819	3.587	2.256		4.61	11.976	6.182
1.486	2.278	1.888	1.905		2.808	11.463	8.567
0.93	1.343	3.042	1.492		7.118	7.101	5.193
1.331	1.653	2.433	1.469		9.308	13.954	1.89
3.099	1.94	3.185	2.755		7.189	3.974	3.939
1.303	2.129	2.485	1.664		9.732	1.395	0.918
1.395	1.469	3.868	2.359		3.78	8.443	5.758
1.492	1.475	2.72	1.894		6.306	3.639	8.937
1.509	2.525	2.474	2.009		6.394	13.177	5.882
1.819	2.37	1.992	2.181		4.769	9.114	2.455
1.199	2.25	2.152	2.439		11.887	7.701	6.747
1.182	2.296	1.142	4.844		9.043	12.912	7.101
1.182	1.131	1.676	1.601		16.497	10.916	4.469
1.699	1.309	2.233	0.723		1.219	5.935	1.342
1.326	1.819	1.837	1.653		6.959	16.674
2.055	1.509	2.663	0.631		1.289	7.189
1.567	1.148	2.531	1.905		3.179	10.969
1.32	1.693	2.497	2.02		2.879	7.101
1.28	2.663	2.29	2.433		7.312	2.42
1.096	2.456	2.697	1.205		3.073
2.864	1.733	1.825	2.554		4.239
1.768	2.52	2.875	1.865		4.804
1.343	1.418	1.659	2.324		5.175
1.274	2.106	1.136	1.234		5.811
1.55	1.412	1.986	1.55		5.776
1.607	1.119	2.812	0.603		8.902
1.877	2.043	2.347	1.245		9.679
1.274	1.607	3.151	1.412		5.935
1.877	2.089	1.963	1.997		6.518
1.314	2.124	3.593	3.059		2.508
1.854	2.416	2.456	1.498		6.129
1.463	1.687	3.3	1.814		3.727
1.779	2.29	2.841	2.301		3.815
1.676	1.636	1.601	1.768
1.217	1.435	2.301	1.848
2.026	1.377	1.561	2.577
2.634	2.089	3.541	0.534
2.078	2.009	1.578	2.066
1.555	0.964	2.875	1.986
2.146	1.142	0.849	1.67
0.999	1.785	1.624	1.928
1.441	1.268	2.72	2.118
1.349	2.175	1.4	2.491
1.647	1.418	3.685	2.388
1.389	1.791	2.916	1.636
2.078	2.164	2.376	3.868
2.043	1.056	2.715	1.86
1.682	1.383	3.334	2.652
1.819	2.806	3.151	1.877
0.844	1.596	1.481	0.924
1.739	1.24	2.973	2.674
1.463	1.63	2.129	1.837
1.05	1.699	2.158	2.468
1.498	2.818	2.353	1.429
1.756	0.826	1.871	1.923
2.026	1.842	1.515	2.382
2.124	2.055	2.629	2.502
1.837	1.618	1.555	0.643
2.296	1.286	2.244	1.728
1.946	1.343	2.37	2.032
1.705	1.923	2.663	5.028
2.066	1.768	2.066	3.03
1.842	2.112	2.342	0.884
1.521	1.733	1.785	1.762
2.112	2.106	1.268	0.884
1.951	2.141	2.152	1.234
1.974	1.796	1.848	1.613
1.641	2.399	2.388	2.514
2.106	3.369	2.135	2.531
1.951	1.808	2.606	1.418
1.802	1.136	1.71	2.267
1.601	2.634	1.555	2.508
1.756	1.234	2.055	2.864
2.238	2.175	2.634	2.319
1.199	1.762	1.458	1.601
1.75	2.112	3.076	1.521
1.693	0.654	1.291	0.258
1.63	2.864	2.164	2.009
2.342	2.37	2.014	2.319
1.573	1.98	2.187	2.336
1.762	1.745	1.768	1.062
1.699	1.791	2.376	2.629
1.819	0.511	1.509	1.418
1.997	2.359	1.567	1.441
2.319	0.333	2.25	1.349
1.561	0.522	2.594	1.142
1.808	1.515	1.372	1.245
1.567	1.722	1.768	2.789
1.785	0.689	2.479	2.152
2.21	1.142	2.565	3.369
1.98	1.136	1.36	2.227
2.485	0.867	2.697	1.389
1.716	0.281	2.037	0.746
3.122	1.24	1.096	2.101
2.089		1.957	2.405
2.904		1.745	2.686
2.514		2.433	1.309
2.847		3.243	0.293
2.118		2.388	1.274
2.405		2.422	1.504
2.301		1.928	0.517
1.573		1.894	1.36
1.86		2.652	1.745
1.848		2.37	1.36
1.36		2.146	0.798
2.652		3.501	2.014
1.435		3.776	1.286
1.768		2.164	2.686
1.67		1.808	0.281
1.521		3.633	1.756
1.584
1.538
1.331
1.343
1.326

## Sheet: Suppl Fig6h
Supplementary Figure 6h		Relative Toxoplasma growth in IFNγ-treated versus untreated BMDMs. BMDMs were infected with the RH ∆GRA12 strain, or the RH∆GRA12 strain complemented with Toxoplasma (Tg) GRA12 or the N-terminally HA-tagged line RH ∆GRA12::HA-GRA12, or the parental RH ∆GRA12 strain as control for 24h before a plate reader quantification of the mCherry signal as proxy for parasite growth. N=2.
	∆GRA12	∆GRA12 ::(Tg)GRA12-HA	∆GRA12 ::HA-GRA12 (N terminal)
220414	23.6078	66.8406	56.4214
220426	10.7981	36.1014	50.4766
