# Supplementary material for: GRA12 is a common virulence factor across Toxoplasma gondii strains and mouse subspecies
Source: Nat Commun. 2025 Apr 16;16:3570. doi: 10.1038/s41467-025-58876-2 (PMC12003902; doi:10.1038/s41467-025-58876-2)
Supplement: Supplementary file 15 — Source data [file 41467_2025_58876_MOESM15_ESM.zip › Source suppl/Supplementary Figure 3_Source Data/Suppl Fig 3_Source Data.xlsx]

## Sheet: Suppl Fig3b
Supplementary Figure 3b			PCR validation of the RH ∆GRA12 and complemented strains.
		Substitution of the endogenous locus of GRA12 with mCherry-HXGPRT
		Integration of GRA12-HA in the UPRT Locus

## Sheet: Suppl Fig3c
Supplementary Figure 3c			Verification of the GRA12::HA expression via anti-HA detection in the RH ∆GRA12::GRA12-HA strain by western blot
			colorimetric						chemiluminescent
														anti-HA
														anti-Toxoplasma gondii

## Sheet: Suppl Fig3d
Supplementary Figure 3d			Plaque size of RH ∆KU80 parental and derived clones in MEFs (N=1) and HFFs (N=2)
	MEFs			HFFs
	RH∆KU80	RH∆GRA12	RH∆GRA12:: GRA12-HA	RH∆KU80	RH∆GRA12	RH∆GRA12:: GRA12-HA
EXPERIMENT 1	2.256	2.68	1.515	1.526	2.83	5.034
	1.481	2.818	3.472	1.674	4.462	7.042
	1.573	1.86	3.007	5.907	3.85	4.17
	1.205	2.215	3.455	1.399	5	3.194
	1.486	1.251	3.633	1.821	3.574	6.059
	0.809	2.41	4.236	2.75	3.216	3.375
	1.326	3.673	4.132	3.502	4.022	4.337
	2.112	3.231	6.91	2.792	3.684	4.295
	1.01	2.41	3.151	3.256	2.679	6.687
	1.446	3.576	3.478	3.418	2.438	2.106
	1.71	2.256	2.979	2.405	2.211	4.044
	1.785	2.319	4.482	1.35	6.129	3.11
	1.177	2.003	2.267	2.764	1.432	3.758
	2.514	2.961	3.271	3.586	3.058	4.079
	2.037	1.779	3.696	4.128	3.051	3.891
	1.636	0.689	3.931	3.811	2.155	3.326
	1.331	2.789	6.296	3.214	2.693	5.543
	1.062	2.256	3.484	6.364	3.168	4.316
	1.113		2.33	3.98	3.085
	1.831	2.066	3.771	1.878	2.713	3.974
	2.485	0.281	4.591	3.495	2.438	8.235
	1.211	2.583	0.677	3.959	3.133	2.503
	1.59	2.21	2.169	4.641	2.872	5.411
	1.458	3.667	3.702	2.433	2.885	5.927
	1.331	2.388	3.857	3.832	3.684	3.403
	1.222	2.244	2.296	2.834	3.016	4.651
	1.429	2.342	3.788	3.094	5.771	5.732
	1.056	1.458	1.871	2.349	4.146	6.255
	3.231	0.769	4.425	6.596	5.296	3.703
	1.676	2.33	3.386	3.242	3.533	8.409
	2.244	2.749	2.41	3.699	2.651	8.618
	1.349	3.185	3.007	2.299	3.774	4.721
	1.705	1.865	3.38	2.982	5.915	3.061
	1.314	2.6	4.769	1.561	3.126	6.98
	1.257	1.814		3.678	5.13	6.582
	1.544	3.088	3.22	2.222	2.004	3.835
	2.146	2.445	4.126	2.525	2.403	3.947
	1.446	2.617	4.35	4.191	3.788	3.884
	1.699	2.164	2.33	3.094	2.217	6.854
	0.999	3.254	3.082	2.215	2.658	8.779
	1.486	3.587	3.598	3.319	5.268	7.921
	0.93	1.888	2.531	3.706	5.447	1.088
	1.331	3.042	4.035	2.117	3.209	8.353
	3.099	2.433	3.84	2.384	1.818	5.202
	1.303	3.185	3.484	2.405	4.249	2.88
	1.395	2.485	4.924	2.792	2.823	4.581
	1.492	3.868	3.036	1.751	5.433	4.114
	1.509	2.72	2.37	2.011	4.965	2.733
	1.819	2.474	0.832	1.955	2.961	4.616
	1.199	1.992	5.039	4.093	1.997	4.26
	1.182	2.152	3.432	4.444	1.79
	1.182	1.142	2.669	3.523	4.621
	1.699	1.676	2.405	2.496	4.414
	1.326	2.233	2.652	1.716	3.932
	2.055	1.837	3.398	2.285	6.267
	1.567	2.663	3.576	3.748	3.216
	1.32	2.531	6.141	3.15	3.574
	1.28	2.497	3.334		1.639
	1.096	2.29	2.41		4.338
	2.864	2.697	1.441		2.562
	1.768	1.825	1.825		5.998
	1.343	2.875	3.369		4.49
	1.274	1.659	2.445		2.197
	1.55	1.136	2.979		7.141
	1.607	1.986	2.319		3.099
	1.877	2.812	1.911		5.11
	1.274	2.347	3.926
	1.877	3.151	3.231
	1.314	1.963	5.01
	1.854	3.593	4.827
	1.463	2.456	0.637
	1.779	3.3	3.771
	1.676	2.841	4.063
	1.217	1.601	1.389
	2.026	2.301	3.662
	2.634	1.561	3.667
	2.078	3.541	1.63
	1.555		5.28
	2.146	1.578	3.53
	0.999	2.875	1.441
	1.441	0.849	3.421
	1.349	1.624	3.042
	1.647	2.72	3.673
	1.389	1.4
	2.078	3.685
	2.043	2.916
	1.682	2.376
	1.819	2.715
	0.844	3.334
	1.739	3.151
	1.463	1.481
	1.05	2.973
	1.498	2.129
	1.756	2.158
	2.026	2.353
	2.124	1.871
	1.837	1.515
	2.296	2.629
	1.946	1.555
	1.705	2.244
	2.066	2.37
	1.842	2.663
	1.521	2.066
	2.112	2.342
	1.951	1.785
	1.974	1.268
	1.641	2.152
	2.106	1.848
	1.951	2.388
	1.802	2.135
	1.601	2.606
	1.756	1.71
	2.238	1.555
	1.199	2.055
	1.75	2.634
	1.693	1.458
	1.63	3.076
	2.342	1.291
	1.573	2.164
	1.762	2.014
	1.699	2.187
	1.819	1.768
	1.997
	2.319	2.376
	1.561	1.509
	1.808	1.567
	1.567	2.25
	1.785	2.594
	2.21	1.372
	1.98	1.768
	2.485	2.479
	1.716	2.565
	3.122	1.36
	2.089	2.697
	2.904	2.037
	2.514	1.096
	2.847	1.957
	2.118	1.745
	2.405	2.433
	2.301	3.243
	1.573	2.388
	1.86	2.422
	1.848	1.928
	1.36
	2.652	1.894
	1.435	2.652
	1.768	2.37
	1.67	2.146
	1.521	3.501
	1.584	3.776
	1.538	2.164
	1.331	1.808
	1.343	3.633
	1.326
EXPERIMENT 2				3.261	5.181	4.739
				2.186	3.943	1.605
				2.237	4.006	4.651
				2.199	2.603	2.73
				2.603		4.436
				2.768	6.647	3.576
				3.172	2.856	5.687
				3.185	4.461	4.297
				2.957	4.55	2.313
				2.338	7.406	3.501
				2.932		4.12
				2.351	4.398	4.6
				3.93	2.035	4.916
				3.829	3.589	8.783
				2.439	5.813	3.804
				2.439	4.992	4.689
				3.134	5.978	4.84
				1.554	4.309	3.956
				4.12	2.755	4.031
				3.058	7.14	4.246
				4.714	7.621	4.031
				2.313	3.551	4.486
				4.196	3.122	3.981
				2.793	5.106	4.537
				3.058	4.499	4.461
				4.613	5.295	4.12
				2.224	4.866	5.055
				3.425	6.243	4.663
				5.207	3.084	2.389
				3.602	5.889	2.831
				3.64	3.64	2.452
				3.071	3.652	3.602
				3.614	1.782	3.842
				3.109		6.243
				4.853		3.539
				3.223		4.575
				2.704		5.712
				3.614		6.483
				4.613		3.501
				4.802		4.79
				3.033		4.335
				5.649		4.246
				2.275		5.08
				3.185		4.84
				6.142		5.662
				5.093		3.185
				1.656		4.373
				2.869		4.701
				2.957		4.727
				3.526		6.61
				4.335		5.788
				2.844		5.207
				3.425		8.67
				3.008		6.976
				2.073		7.507
				3.362		6.167
				4.019		4.449
				3.488		5.068
				2.186		4.031
				3.172		6.091
				2.932
				2.603
				4.562
				3.855
				1.971
				3.298
				3.4
				1.997
				4.385
				3.488
				3.766
				6.306
				4.512
				2.54
				1.403
				3.45
				2.667
				4.992
				3.463
				2.464
				3.855
				2.3
				3.071
				4.246
				3.008
				1.112
				4.183
				1.201
				5.99
				1.883
				2.035

## Sheet: Suppl Fig3f
Supplementary Figure 3f			PCR validation of the VAND ∆UPRT and ∆ROP18. Amplification of SAG3 was performed as control.
													ROP18 and UPRT
													SAG3

## Sheet: Suppl Fig3g
Supplementary Figure 3g			Plaque size of VAND parental and derived clones ∆UPRT and ∆ROP18 in HFFs
	VAND WT	VAND ∆UPRT	VAND ∆ROP18
	1.882	0.83	1.506
	1.366	2.261	2.343
	4.688	0.883	2.459
	1.329	1.431	0.931
	1.458	1.113	1.099
	2.713	0.848	1.361
	0.997	3.056	2.052
	2.178	1.519	2.561
	2.621	2.49	1.892
	3.931	4.716	5.392
	1.181	0.865	1.273
	2.141	5.387	2.321
	1.698	0.936	1.586
	2.953	1.13	1.499
	3.396	4.239	2.387
	2.159	1.183	1.055
	2.492	2.649	3.158
	1.661	0.83	1.121
	3.211	1.466	3.078
	2.418	2.243	3.202
	1.624	3.162	0.633
	1.827	1.872	1.186
	1.218	5.193	4.468
	3.396	5.758	1.572
	3.71	2.932	1.317
	1.273	1.925	4.293
	3.654	4.628	2.736
	2.99	2.067	1.179
	0.941	2.314	3.966
	1.495	2.702	1.172
	4.909	4.469	1.135
	1.476	1.607	0.582
	1.624	1.113	1.368
	1.772	4.963	3.595
	3.34	1.749	2.008
	1.716	2.49	1.739
	1.882	1.943	1.579
	1.698	2.72	2.554
	1.679	4.787	2.445
	1.458	0.883	0.786
	2.252	5.034	1.397
	3.082	4.751	4.017
	1.384	1.254	3.878
	1.476	5.705	2.59
	2.953	2.649	1.703
	3.71	3.568	1.659
	0.812	1.802	1.594
	2.861	1.943	2.001
	2.418	3.285	3.711
	2.953	5.582	5.144
	1.292	4.221	1.448
	2.381	2.667	1.441
	5.814	5.529	2.809
	3.654	1.13	1.768
	1.827	1.395	2.212
	2.861	3.268	1.259
	1.864	1.607	3.704
	2.362	1.13	1.994
	1.753	2.155	3.049
	1.329	2.367	2.066
	4.891	1.342	1.528
	1.827	2.72	4.038
	4.669	2.208	2.066
	3.82	1.943	2.299
	2.159	2.014	2.67
	1.44	3.515	1.666
	3.58	1.66	0.618
	3.58	2.155	3.354
	2.325	4.857	2.67
	2.455	4.981	3.944
	0.96	2.367	0.538
	2.824	1.254	1.819
	0.923	6.571	3.755
	1.218	2.632	0.56
	3.728	2.332	5.013
	3.451	1.307	2.088
	1.864	2.473	2.765
	2.639	2.084	3.551
	2.51	3.215	3.922
	2.565	2.12	2.59
	3.137	4.575	2.176
	1.237	2.667	2.365
	0.941	1.36	1.426
	2.934	1.713	2.583
	0.867	1.731	2.612
	5.352	5.423	2.889
	0.849	5.793	3.18
	2.178	2.031	1.353
	3.267	2.367	2.292
	0.775	1.766	0.931
	3.894	2.296	2.554
	2.436	0.954	2.256
	1.44	2.173	1.302
	2.215	2.95	3.26
	2.971	3.374	2.161
	1.882	2.42	2.365
	1.052	1.148	3.755
	1.034	1.113	2.292
	1.255	1.643	1.725
	2.104	1.007	3.733
	1.698	2.349	4.162
	2.399	0.989	3.289
	2.141	3.126	2.321
	0.978	1.484	2.969
	1.384	0.812	3.289
	1.569	3.462	3.398
	1.292	2.967	4.657
	1.956	1.183	3.624
	3.064	1.713	3.951
	0.867	1.201	1.775
	3.082	2.279	2.205
	2.492	1.042	3.464
	2.639	2.437	0.931
	2.012	1.378	4.228
	1.956	1.148	2.387
	1.753	0.848	1.31
	3.654	1.572	0.902
	0.831	1.766	2.023
	1.126	1.501	2.729
	1.015	1.36	3.776
	0.923	3.48	3.937
	1.882	4.592	2.35
	2.178	1.289	3.413
	1.587	0.777	2.059
	1.07	2.367	1.928
	1.2	1.784	2.219
	1.938	2.437	2.408
	2.879	3.285	2.336
	1.882	2.12	2.299
	3.71	3.868	1.222
	2.565	1.855	1.95
	1.716	1.219	2.066
		0.777	2.852
		1.289	3.886
		1.201	2.066
			0.597
			2.285
			2.394
			1.805
			2.547
			1.754
			3.733
			5.472
			3.616
			1.594
			2.452

## Sheet: Suppl Fig3h
Supplementary Figure 3h			Verification of the ROP18 KO via anti-ROP18 detection in the VAND ∆ROP18 strain by western blot.
		colorimetric					chemiluminescent
										anti-ROP18
										anti-Toxoplasma gondii
