# Supplementary material for: GRA12 is a common virulence factor across Toxoplasma gondii strains and mouse subspecies
Source: Nat Commun. 2025 Apr 16;16:3570. doi: 10.1038/s41467-025-58876-2 (PMC12003902; doi:10.1038/s41467-025-58876-2)
Supplement: Supplementary file 15 — Source data [file 41467_2025_58876_MOESM15_ESM.zip › Source suppl/Supplementary Figure 5_Source Data/Suppl Fig5a&5b/230721 GRA12 PI Uptake.xlsx]

## Sheet: Plate Layout
			Uninfected	PRUdUPRT	PRUdGRA12	RHdUPRT	RHdGRA12	RHdGRA12-COMP	VANDdUPRT	VANDdGRA12	VANDdGRA12-COMP	Uninfected_No_PI
	MOI	0	3	3	3	3	3	3	3	3	3	3	0
	Row/Column	1	2	3	4	5	6	7	8	9	10	11	12
-IFNG	1	1	2	3	4	5	6	7	8	9	10	11	12
-IFNG	2	24	23	22	21	20	19	18	17	16	15	14	13
-IFNG	3	25	26	27	28	29	30	31	32	33	34	35	36
-IFNG	4	48	47	46	45	44	43	42	41	40	39	38	37
+IFNG	5	49	50	51	52	53	54	55	56	57	58	59	60
+IFNG	6	72	71	70	69	68	67	66	65	64	63	62	61
+IFNG	7	73	74	75	76	77	78	79	80	81	82	83	84
+IFNG	8	96	95	94	93	92	91	90	89	88	87	86	85

## Sheet: Key
position	strain	moi	ifng	row	column
1	Blank	0	0	1	1
24	Blank	0	0	2	1
25	Blank	0	0	3	1
48	Blank	0	0	4	1
49	Blank	0	100	5	1
72	Blank	0	100	6	1
73	Blank	0	100	7	1
96	Blank	0	100	8	1
2	Blank	0	0	1	2
23	Uninfected	3	0	2	2
26	Uninfected	3	0	3	2
47	Uninfected	3	0	4	2
50	Uninfected	3	100	5	2
71	Uninfected	3	100	6	2
74	Uninfected	3	100	7	2
95	Blank	0	100	8	2
3	Blank	0	0	1	3
22	PRUdUPRT	3	0	2	3
27	PRUdUPRT	3	0	3	3
46	PRUdUPRT	3	0	4	3
51	PRUdUPRT	3	100	5	3
70	PRUdUPRT	3	100	6	3
75	PRUdUPRT	3	100	7	3
94	Blank	0	100	8	3
4	Blank	0	0	1	4
21	PRUdGRA12	3	0	2	4
28	PRUdGRA12	3	0	3	4
45	PRUdGRA12	3	0	4	4
52	PRUdGRA12	3	100	5	4
69	PRUdGRA12	3	100	6	4
76	PRUdGRA12	3	100	7	4
93	Blank	0	100	8	4
5	Blank	0	0	1	5
20	RHdUPRT	0.3	0	2	5
29	RHdUPRT	0.3	0	3	5
44	RHdUPRT	0.3	0	4	5
53	RHdUPRT	0.3	100	5	5
68	RHdUPRT	0.3	100	6	5
77	RHdUPRT	0.3	100	7	5
92	Blank	0	100	8	5
6	Blank	0	0	1	6
19	RHdGRA12	0.3	0	2	6
30	RHdGRA12	0.3	0	3	6
43	RHdGRA12	0.3	0	4	6
54	RHdGRA12	0.3	100	5	6
67	RHdGRA12	0.3	100	6	6
78	RHdGRA12	0.3	100	7	6
91	Blank	0	100	8	6
7	Blank	0	0	1	7
18	RHdGRA12-COMP	0.3	0	2	7
31	RHdGRA12-COMP	0.3	0	3	7
42	RHdGRA12-COMP	0.3	0	4	7
55	RHdGRA12-COMP	0.3	100	5	7
66	RHdGRA12-COMP	0.3	100	6	7
79	RHdGRA12-COMP	0.3	100	7	7
90	Blank	0	100	8	7
8	Blank	0	0	1	8
17	VANDdUPRT	0.3	0	2	8
32	VANDdUPRT	0.3	0	3	8
41	VANDdUPRT	0.3	0	4	8
56	VANDdUPRT	0.3	100	5	8
65	VANDdUPRT	0.3	100	6	8
80	VANDdUPRT	0.3	100	7	8
89	Blank	0	100	8	8
9	Blank	0	0	1	9
16	VANDdGRA12	0.3	0	2	9
33	VANDdGRA12	0.3	0	3	9
40	VANDdGRA12	0.3	0	4	9
57	VANDdGRA12	0.3	100	5	9
64	VANDdGRA12	0.3	100	6	9
81	VANDdGRA12	0.3	100	7	9
88	Blank	0	100	8	9
10	Blank	0	0	1	10
15	VANDdGRA12-COMP	0	0	2	10
34	VANDdGRA12-COMP	0	0	3	10
39	VANDdGRA12-COMP	0	0	4	10
58	VANDdGRA12-COMP	0	100	5	10
63	VANDdGRA12-COMP	0	100	6	10
82	VANDdGRA12-COMP	0	100	7	10
87	Blank	0	100	8	10
11	Blank	0	0	1	11
14	Uninfected_No_PI	3	0	2	11
35	Uninfected_No_PI	3	0	3	11
38	Uninfected_No_PI	3	0	4	11
59	Uninfected_No_PI	3	100	5	11
62	Uninfected_No_PI	3	100	6	11
83	Uninfected_No_PI	3	100	7	11
86	Blank	0	100	8	11
12	Blank	0	0	1	12
13	Blank	0	0	2	12
36	Blank	0	0	3	12
37	Blank	0	0	4	12
60	Blank	0	100	5	12
61	Blank	0	100	6	12
84	Blank	0	100	7	12
85	Blank	0	100	8	12

## Sheet: Data
timepoint	position	frame	intden	rawintden
1	1	1	1224477568	463707488
2	1	2	1219350144	461765728
3	1	3	1208156032	457526528
4	1	4	1207798144	457391008
5	1	5	1209171968	457911264
6	1	6	1209015040	457851872
7	1	7	1208814592	457775936
8	1	8	1206283264	456817312
9	1	9	1206338048	456838112
10	1	10	1205826688	456644416
11	1	11	1206023680	456719040
12	1	12	1204811264	456259872
13	1	13	1205139200	456384064
14	1	14	1204812928	456260512
15	1	15	1205615616	456564512
16	1	16	1205978880	456702048
17	1	17	1206165248	456772640
18	1	18	1205112960	456374144
19	1	19	1205061120	456354496
20	1	20	1205077632	456360768
21	1	21	1204497664	456141152
22	1	22	1203779072	455868992
23	1	23	1204302464	456067232
24	1	24	1204131072	456002304
25	1	25	1204079616	455982816
26	1	26	1203860096	455899680
27	1	27	1202938752	455550784
28	1	28	1203440000	455740608
29	1	29	1202342784	455325088
30	1	30	1202014080	455200608
31	1	31	1201213184	454897280
32	1	32	1201190784	454888800
33	1	33	1200312576	454556256
34	1	34	1200150016	454494656
35	1	35	1201361024	454953280
36	1	36	1198637568	453921920
1	2	37	1221152640	462448352
2	2	38	1207081856	457119776
3	2	39	1195176192	452611104
4	2	40	1197937408	453656768
5	2	41	1200011136	454442048
6	2	42	1200059136	454460256
7	2	43	1199702272	454325120
8	2	44	1198596352	453906336
9	2	45	1198700160	453945600
10	2	46	1198106752	453720928
11	2	47	1198395520	453830272
12	2	48	1198136960	453732352
13	2	49	1197622784	453537600
14	2	50	1197025408	453311392
15	2	51	1197006208	453304128
16	2	52	1197180544	453370176
17	2	53	1197779072	453596800
18	2	54	1196359296	453059136
19	2	55	1196589824	453146432
20	2	56	1196354560	453057344
21	2	57	1195832320	452859584
22	2	58	1195224192	452629280
23	2	59	1195800960	452847680
24	2	60	1195131904	452594368
25	2	61	1195278208	452649728
26	2	62	1194636800	452406848
27	2	63	1193928064	452138432
28	2	64	1194223104	452250144
29	2	65	1193244928	451879744
30	2	66	1192625280	451645088
31	2	67	1192047616	451426304
32	2	68	1191612928	451261696
33	2	69	1190733056	450928512
34	2	70	1190713216	450920960
35	2	71	1189536768	450475456
36	2	72	1188930944	450246048
1	3	73	1221938816	462746080
2	3	74	1208249472	457561920
3	3	75	1196482944	453105984
4	3	76	1199982976	454431424
5	3	77	1202005632	455197408
6	3	78	1202436096	455360416
7	3	79	1202275712	455299712
8	3	80	1201097600	454853536
9	3	81	1201545984	455023328
10	3	82	1201386624	454962976
11	3	83	1201713152	455086624
12	3	84	1201252096	454912064
13	3	85	1200860928	454763936
14	3	86	1200568192	454653024
15	3	87	1200860288	454763648
16	3	88	1200632576	454677408
17	3	89	1201438080	454982496
18	3	90	1200463744	454613504
19	3	91	1201025536	454826272
20	3	92	1200605824	454667328
21	3	93	1200417024	454595776
22	3	94	1199802496	454363072
23	3	95	1200016128	454443968
24	3	96	1199872640	454389664
25	3	97	1200326528	454561504
26	3	98	1200198528	454513056
27	3	99	1199465600	454235520
28	3	100	1200299008	454551104
29	3	101	1199321472	454180928
30	3	102	1198881536	454014336
31	3	103	1198235776	453769792
32	3	104	1198377856	453823552
33	3	105	1197881088	453635456
34	3	106	1198039296	453695360
35	3	107	1197220608	453385312
36	3	108	1197025280	453311328
1	4	109	1220973312	462380416
2	4	110	1206817024	457019456
3	4	111	1194215424	452247264
4	4	112	1198038912	453695232
5	4	113	1200295168	454549664
6	4	114	1201546240	455023424
7	4	115	1202597504	455421536
8	4	116	1201555456	455026944
9	4	117	1201772672	455109184
10	4	118	1201435648	454981568
11	4	119	1202108800	455236480
12	4	120	1201901184	455157856
13	4	121	1201398144	454967360
14	4	122	1201058048	454838560
15	4	123	1201136000	454868064
16	4	124	1201286016	454924896
17	4	125	1202056832	455216768
18	4	126	1201195776	454890720
19	4	127	1201562112	455029472
20	4	128	1201350400	454949248
21	4	129	1201270656	454919040
22	4	130	1200526848	454637376
23	4	131	1201005696	454818720
24	4	132	1200623104	454673856
25	4	133	1201203200	454893504
26	4	134	1201430272	454979488
27	4	135	1200664448	454689472
28	4	136	1201238912	454907040
29	4	137	1200564480	454651648
30	4	138	1200542080	454643136
31	4	139	1199836160	454375808
32	4	140	1200163840	454499936
33	4	141	1199846656	454379808
34	4	142	1199923584	454408896
35	4	143	1199558016	454270528
36	4	144	1199397120	454209568
1	5	145	1219059840	461655776
2	5	146	1204979712	456323680
3	5	147	1193277184	451891968
4	5	148	1196806272	453228416
5	5	149	1199373312	454200576
6	5	150	1200332544	454563808
7	5	151	1202486144	455379392
8	5	152	1203226880	455659872
9	5	153	1203444736	455742400
10	5	154	1202811392	455502528
11	5	155	1203653376	455821408
12	5	156	1203392128	455722432
13	5	157	1203272064	455676992
14	5	158	1202730240	455471840
15	5	159	1202882304	455529408
16	5	160	1203300480	455687776
17	5	161	1204001280	455953120
18	5	162	1202749824	455479232
19	5	163	1203706112	455841376
20	5	164	1203324544	455696896
21	5	165	1203660032	455823904
22	5	166	1202791680	455495072
23	5	167	1202884736	455530304
24	5	168	1202957696	455557920
25	5	169	1203352960	455707648
26	5	170	1203720960	455846976
27	5	171	1202934272	455549056
28	5	172	1203826432	455886944
29	5	173	1203232768	455662112
30	5	174	1202975488	455564672
31	5	175	1202537600	455398848
32	5	176	1202782080	455491456
33	5	177	1202838784	455512896
34	5	178	1202816768	455504576
35	5	179	1202695424	455458592
36	5	180	1202556288	455405920
1	6	181	1217688576	461136512
2	6	182	1203464064	455749728
3	6	183	1192453376	451580000
4	6	184	1195522176	452742144
5	6	185	1198394624	453829920
6	6	186	1199693568	454321824
7	6	187	1201542656	455022080
8	6	188	1202392192	455343776
9	6	189	1203972224	455942112
10	6	190	1204488832	456137792
11	6	191	1205225984	456416960
12	6	192	1205459712	456505440
13	6	193	1204669184	456206080
14	6	194	1204129024	456001536
15	6	195	1204268032	456054176
16	6	196	1204723456	456226624
17	6	197	1205323136	456453696
18	6	198	1204226048	456038240
19	6	199	1204795520	456253920
20	6	200	1204269952	456054880
21	6	201	1204974720	456321792
22	6	202	1203935744	455928320
23	6	203	1203347840	455705696
24	6	204	1203907840	455917760
25	6	205	1204212608	456033184
26	6	206	1204424832	456113536
27	6	207	1203639296	455816064
28	6	208	1204898176	456292800
29	6	209	1204241920	456044288
30	6	210	1203403264	455726656
31	6	211	1203132288	455624032
32	6	212	1203139072	455626624
33	6	213	1202980096	455566432
34	6	214	1203114496	455617312
35	6	215	1202900352	455536224
36	6	216	1202916992	455542528
1	7	217	1223990144	463522880
2	7	218	1209973888	458214976
3	7	219	1198963328	454045280
4	7	220	1201681280	455074560
5	7	221	1204845952	456273024
6	7	222	1205490048	456516960
7	7	223	1205736064	456610112
8	7	224	1204460160	456126912
9	7	225	1204904320	456295104
10	7	226	1204857088	456277216
11	7	227	1205376896	456474112
12	7	228	1205636224	456572288
13	7	229	1205375872	456473696
14	7	230	1204868224	456281472
15	7	231	1205276160	456435968
16	7	232	1205746688	456614144
17	7	233	1206610944	456941408
18	7	234	1205219968	456414656
19	7	235	1206221824	456794080
20	7	236	1206127360	456758304
21	7	237	1206458496	456883680
22	7	238	1205573120	456548416
23	7	239	1205381760	456475936
24	7	240	1206061440	456733344
25	7	241	1206519424	456906784
26	7	242	1206738304	456989664
27	7	243	1206263552	456809856
28	7	244	1207700608	457354048
29	7	245	1207153024	457146720
30	7	246	1206485632	456893952
31	7	247	1206084352	456741984
32	7	248	1206175744	456776608
33	7	249	1206489088	456895264
34	7	250	1206602624	456938272
35	7	251	1206883200	457044512
36	7	252	1206941312	457066528
1	8	253	1222309504	462886464
2	8	254	1209072768	457873696
3	8	255	1198654592	453928384
4	8	256	1202216448	455277216
5	8	257	1204272256	456055776
6	8	258	1205941888	456688064
7	8	259	1205686144	456591200
8	8	260	1204920576	456301312
9	8	261	1205004032	456332864
10	8	262	1204881920	456286656
11	8	263	1205603200	456559776
12	8	264	1205765120	456621088
13	8	265	1205412352	456487520
14	8	266	1205017984	456338144
15	8	267	1205585664	456553152
16	8	268	1205990656	456706528
17	8	269	1206662016	456960768
18	8	270	1205255936	456428288
19	8	271	1206138240	456762400
20	8	272	1206322176	456832064
21	8	273	1206349184	456842304
22	8	274	1205566464	456545888
23	8	275	1205373056	456472640
24	8	276	1206062976	456733888
25	8	277	1206339072	456838464
26	8	278	1206681984	456968320
27	8	279	1206250880	456805056
28	8	280	1207841152	457407296
29	8	281	1206788864	457008800
30	8	282	1206340864	456839168
31	8	283	1205700096	456596480
32	8	284	1206018944	456717216
33	8	285	1206239360	456800736
34	8	286	1206838528	457027584
35	8	287	1206521600	456907616
36	8	288	1206488064	456894912
1	9	289	1218039808	461269504
2	9	290	1206502656	456900384
3	9	291	1196625792	453160032
4	9	292	1199581824	454279488
5	9	293	1202648192	455440768
6	9	294	1204850176	456274624
7	9	295	1206849408	457031744
8	9	296	1207432960	457252704
9	9	297	1208272512	457570656
10	9	298	1207989888	457463616
11	9	299	1208363264	457605024
12	9	300	1208175488	457533920
13	9	301	1208141824	457521152
14	9	302	1207477760	457269696
15	9	303	1207894912	457427680
16	9	304	1208512384	457661472
17	9	305	1208788864	457766208
18	9	306	1207828352	457402464
19	9	307	1208598912	457694272
20	9	308	1208945280	457825440
21	9	309	1208711168	457736768
22	9	310	1208086528	457500224
23	9	311	1208222464	457551680
24	9	312	1209084800	457878272
25	9	313	1209382016	457990816
26	9	314	1209732992	458123712
27	9	315	1209032704	457858560
28	9	316	1211082880	458634944
29	9	317	1210359552	458361024
30	9	318	1209691136	458107872
31	9	319	1209784832	458143360
32	9	320	1209481088	458028320
33	9	321	1209610240	458077248
34	9	322	1210182784	458294048
35	9	323	1210358528	458360608
36	9	324	1210362368	458362080
1	10	325	1222876672	463101216
2	10	326	1210985088	458597920
3	10	327	1186392704	449284800
4	10	328	1187786880	449812800
5	10	329	1189701504	450537824
6	10	330	1192081536	451439168
7	10	331	1194029312	452176768
8	10	332	1194692480	452427904
9	10	333	1196962176	453287456
10	10	334	1198616576	453913952
11	10	335	1200194560	454511520
12	10	336	1201252480	454912192
13	10	337	1201671168	455070720
14	10	338	1201496448	455004544
15	10	339	1201454848	454988800
16	10	340	1202481024	455377408
17	10	341	1202887552	455531360
18	10	342	1202295040	455306976
19	10	343	1203497088	455762208
20	10	344	1203319040	455694784
21	10	345	1203104896	455613664
22	10	346	1202849280	455516896
23	10	347	1202686080	455455072
24	10	348	1203933440	455927456
25	10	349	1204393728	456101792
26	10	350	1204870528	456282336
27	10	351	1204168960	456016672
28	10	352	1205947264	456690080
29	10	353	1205755776	456617600
30	10	354	1204666496	456205056
31	10	355	1204947072	456311296
32	10	356	1205071616	456358496
33	10	357	1205349760	456463808
34	10	358	1205844096	456651040
35	10	359	1205747200	456614336
36	10	360	1205988608	456705760
1	11	361	1230601216	466026496
2	11	362	1214562432	459952640
3	11	363	1182553856	447831040
4	11	364	1181649536	447488576
5	11	365	1181529856	447443264
6	11	366	1181561216	447455168
7	11	367	1181775616	447536352
8	11	368	1181010432	447246560
9	11	369	1181389440	447390112
10	11	370	1181722624	447516256
11	11	371	1182196992	447695904
12	11	372	1182544000	447827328
13	11	373	1182167808	447684864
14	11	374	1181988736	447617024
15	11	375	1182597632	447847616
16	11	376	1183493632	448186944
17	11	377	1183282432	448106976
18	11	378	1182739840	447901504
19	11	379	1183266688	448100960
20	11	380	1183089024	448033728
21	11	381	1182808576	447927520
22	11	382	1182638720	447863200
23	11	383	1182660992	447871616
24	11	384	1183470592	448178208
25	11	385	1183793152	448300352
26	11	386	1184173056	448444256
27	11	387	1183751424	448284544
28	11	388	1185379200	448900992
29	11	389	1185101184	448795712
30	11	390	1183960704	448363808
31	11	391	1184229888	448465792
32	11	392	1184336256	448506048
33	11	393	1184621184	448613952
34	11	394	1185574144	448974816
35	11	395	1186077184	449165312
36	11	396	1186154496	449194592
1	12	397	1219551232	461841920
2	12	398	1208389120	457614784
3	12	399	1195840896	452862816
4	12	400	1197674752	453557280
5	12	401	1200528640	454638048
6	12	402	1201917440	455164000
7	12	403	1204616448	456186112
8	12	404	1205444480	456499712
9	12	405	1206997632	457087872
10	12	406	1208445952	457636320
11	12	407	1209636992	458087360
12	12	408	1209887616	458182272
13	12	409	1209361408	457983040
14	12	410	1208982656	457839584
15	12	411	1209454976	458018464
16	12	412	1209991552	458221664
17	12	413	1209935488	458200448
18	12	414	1209128448	457894784
19	12	415	1209427968	458008224
20	12	416	1209813248	458154112
21	12	417	1209303808	457961216
22	12	418	1208454400	457639552
23	12	419	1209157760	457905888
24	12	420	1209715584	458117152
25	12	421	1210165632	458287584
26	12	422	1209828992	458160096
27	12	423	1209920384	458194720
28	12	424	1211555200	458813824
29	12	425	1210981120	458596384
30	12	426	1209823488	458158016
31	12	427	1209779200	458141248
32	12	428	1209749760	458130080
33	12	429	1209524224	458044672
34	12	430	1210575232	458442688
35	12	431	1210502144	458415040
36	12	432	1210682880	458483488
1	13	433	1224417280	463684640
2	13	434	1211406336	458757440
3	13	435	1190022400	450659360
4	13	436	1191762048	451318208
5	13	437	1194136064	452217184
6	13	438	1195367168	452683424
7	13	439	1198107392	453721152
8	13	440	1198767616	453971168
9	13	441	1200758912	454725280
10	13	442	1200938880	454793408
11	13	443	1201432192	454980224
12	13	444	1201435904	454981664
13	13	445	1200877824	454770272
14	13	446	1201024256	454825760
15	13	447	1200413568	454594496
16	13	448	1201932544	455169696
17	13	449	1202572288	455411968
18	13	450	1201976704	455186432
19	13	451	1202348288	455327200
20	13	452	1202745728	455477664
21	13	453	1202113280	455238144
22	13	454	1201921536	455165536
23	13	455	1202036224	455208960
24	13	456	1203231104	455661472
25	13	457	1204007296	455955424
26	13	458	1203984384	455946720
27	13	459	1204166656	456015776
28	13	460	1205591296	456555296
29	13	461	1205483520	456514464
30	13	462	1204208896	456031776
31	13	463	1204137216	456004640
32	13	464	1204399232	456103872
33	13	465	1203987584	455947968
34	13	466	1205171712	456396384
35	13	467	1205458560	456504992
36	13	468	1205778432	456626176
1	14	469	1233992064	467310624
2	14	470	1214920064	460088064
3	14	471	1200278784	454543424
4	14	472	1201305344	454932224
5	14	473	1202474112	455374784
6	14	474	1203469312	455751680
7	14	475	1204675968	456208672
8	14	476	1205091840	456366112
9	14	477	1205768960	456622560
10	14	478	1206083840	456741824
11	14	479	1206971776	457078080
12	14	480	1206569856	456925888
13	14	481	1206252672	456805760
14	14	482	1205668224	456584448
15	14	483	1205260800	456430144
16	14	484	1206084608	456742112
17	14	485	1205586176	456553344
18	14	486	1204310656	456070304
19	14	487	1204021632	455960864
20	14	488	1203099008	455611456
21	14	489	1202049152	455213856
22	14	490	1200457216	454611008
23	14	491	1200010368	454441824
24	14	492	1199465856	454235584
25	14	493	1198711168	453949760
26	14	494	1197419904	453460800
27	14	495	1196017024	452929536
28	14	496	1196207616	453001696
29	14	497	1194472192	452344512
30	14	498	1192530176	451609088
31	14	499	1191372800	451170784
32	14	500	1190034176	450663840
33	14	501	1189043968	450288864
34	14	502	1188518400	450089824
35	14	503	1187668352	449767904
36	14	504	1186914304	449482368
1	15	505	1608844032	609266368
2	15	506	1479188224	560165952
3	15	507	1441250304	545798912
4	15	508	1436231168	543898240
5	15	509	1433814912	542983168
6	15	510	1434694656	543316352
7	15	511	1438038144	544582464
8	15	512	1436572416	544027392
9	15	513	1438755712	544854272
10	15	514	1440343168	545455424
11	15	515	1442525696	546281920
12	15	516	1443750656	546745792
13	15	517	1444193792	546913664
14	15	518	1445647744	547464256
15	15	519	1447936128	548330880
16	15	520	1450001664	549113088
17	15	521	1452683008	550128448
18	15	522	1452076032	549898624
19	15	523	1453090688	550282880
20	15	524	1453939968	550604480
21	15	525	1454608384	550857600
22	15	526	1454258432	550725056
23	15	527	1455157376	551065536
24	15	528	1458720640	552414912
25	15	529	1461338752	553406400
26	15	530	1463286656	554144064
27	15	531	1467591552	555774336
28	15	532	1473250688	557917440
29	15	533	1472034048	557456704
30	15	534	1471901056	557406336
31	15	535	1473867008	558150784
32	15	536	1475949568	558939456
33	15	537	1477051008	559356608
34	15	538	1486237952	562835712
35	15	539	1491176192	564705792
36	15	540	1494362624	565912448
1	16	541	1528576896	578869376
2	16	542	1445267200	547320128
3	16	543	1415272448	535961152
4	16	544	1414761728	535767776
5	16	545	1420452096	537922688
6	16	546	1426774784	540317056
7	16	547	1434871296	543383232
8	16	548	1438727424	544843520
9	16	549	1446652800	547844864
10	16	550	1453528448	550448640
11	16	551	1459090048	552554816
12	16	552	1463236352	554125056
13	16	553	1467651328	555796992
14	16	554	1471249024	557159360
15	16	555	1474253696	558297280
16	16	556	1480667392	560726144
17	16	557	1486573312	562962624
18	16	558	1489987456	564255616
19	16	559	1496302464	566647104
20	16	560	1504241408	569653568
21	16	561	1511897344	572552832
22	16	562	1519183232	575312000
23	16	563	1528989824	579025728
24	16	564	1547649280	586092032
25	16	565	1566850432	593363456
26	16	566	1588646784	601617728
27	16	567	1614019200	611226240
28	16	568	1646865024	623664896
29	16	569	1672131072	633233088
30	16	570	1698733568	643307392
31	16	571	1730019840	655155456
32	16	572	1764340352	668152512
33	16	573	1798688768	681160256
34	16	574	1841860096	697509120
35	16	575	1892473088	716676224
36	16	576	1954844544	740296128
1	17	577	1608420736	609106112
2	17	578	1479139712	560147584
3	17	579	1435732224	543709248
4	17	580	1431592704	542141632
5	17	581	1434292224	543163904
6	17	582	1431912832	542262848
7	17	583	1434339584	543181824
8	17	584	1431517312	542113088
9	17	585	1433016832	542680960
10	17	586	1434800256	543356352
11	17	587	1435811840	543739392
12	17	588	1437146624	544244864
13	17	589	1438753792	544853504
14	17	590	1439565056	545160704
15	17	591	1443110912	546503552
16	17	592	1445744512	547500928
17	17	593	1447568000	548191424
18	17	594	1449487104	548918208
19	17	595	1451378688	549634496
20	17	596	1454591872	550851328
21	17	597	1456205568	551462464
22	17	598	1456837248	551701696
23	17	599	1458726016	552416960
24	17	600	1464883840	554748928
25	17	601	1469281536	556414336
26	17	602	1472248960	557538112
27	17	603	1476117504	559003072
28	17	604	1486648704	562991232
29	17	605	1487797120	563426112
30	17	606	1491488640	564824128
31	17	607	1500022784	568056000
32	17	608	1507020672	570706048
33	17	609	1514078976	573379008
34	17	610	1524518528	577332480
35	17	611	1537403392	582211968
36	17	612	1548694144	586487744
1	18	613	1488115328	563546624
2	18	614	1425659264	539894656
3	18	615	1399588480	530021664
4	18	616	1395695616	528547456
5	18	617	1397934464	529395296
6	18	618	1399666048	530051040
7	18	619	1405550976	532279648
8	18	620	1406072704	532477248
9	18	621	1410567424	534179392
10	18	622	1413900032	535441440
11	18	623	1416831488	536551584
12	18	624	1419367168	537511808
13	18	625	1421751936	538414912
14	18	626	1423408000	539042112
15	18	627	1428272256	540884160
16	18	628	1431413120	542073600
17	18	629	1434210944	543133120
18	18	630	1436905088	544153408
19	18	631	1440042240	545341440
20	18	632	1444169856	546904576
21	18	633	1445426432	547380416
22	18	634	1448904192	548697408
23	18	635	1451180544	549559552
24	18	636	1456495104	551572096
25	18	637	1461934720	553632064
26	18	638	1465873664	555123776
27	18	639	1472399104	557594944
28	18	640	1483891456	561947072
29	18	641	1487427072	563285952
30	18	642	1492220928	565101440
31	18	643	1501286912	568534720
32	18	644	1511863040	572539840
33	18	645	1525013888	577520064
34	18	646	1542955008	584314304
35	18	647	1562002816	591527680
36	18	648	1581213184	598802624
1	19	649	1493980672	565767808
2	19	650	1427725952	540677312
3	19	651	1396378496	528806048
4	19	652	1396036480	528676512
5	19	653	1397645440	529285856
6	19	654	1400980608	530548896
7	19	655	1406149248	532506208
8	19	656	1406773248	532742528
9	19	657	1411297792	534455936
10	19	658	1415820160	536168608
11	19	659	1417660160	536865376
12	19	660	1421609984	538361216
13	19	661	1424707584	539534208
14	19	662	1426262400	540123008
15	19	663	1431086976	541950080
16	19	664	1434013696	543058432
17	19	665	1439011968	544951296
18	19	666	1441201024	545780288
19	19	667	1443395200	546611200
20	19	668	1449345280	548864512
21	19	669	1451947392	549849920
22	19	670	1455570944	551222144
23	19	671	1460079488	552929472
24	19	672	1467589888	555773696
25	19	673	1475670144	558833664
26	19	674	1481306880	560968320
27	19	675	1491005440	564641088
28	19	676	1504728704	569838080
29	19	677	1512192384	572664576
30	19	678	1520716160	575892544
31	19	679	1535497600	581490240
32	19	680	1549042560	586619648
33	19	681	1566928640	593393088
34	19	682	1593058816	603288512
35	19	683	1618903680	613075968
36	19	684	1644656128	622828352
1	20	685	1552816512	588048896
2	20	686	1475825280	558892416
3	20	687	1440806528	545630912
4	20	688	1437874432	544520512
5	20	689	1438775936	544861888
6	20	690	1444291200	546950464
7	20	691	1451919232	549839232
8	20	692	1456634880	551625024
9	20	693	1464088960	554447872
10	20	694	1468955136	556290688
11	20	695	1471788800	557363776
12	20	696	1476518784	559155072
13	20	697	1480316672	560593280
14	20	698	1478706432	559983488
15	20	699	1485618432	562601024
16	20	700	1489025536	563891328
17	20	701	1494951808	566135616
18	20	702	1498013952	567295232
19	20	703	1503654016	569431104
20	20	704	1510104320	571873792
21	20	705	1515256576	573824960
22	20	706	1522211456	576458752
23	20	707	1530220928	579491968
24	20	708	1541342464	583703680
25	20	709	1555150464	588932736
26	20	710	1565032320	592674944
27	20	711	1582692992	599363008
28	20	712	1602432640	606838400
29	20	713	1616775936	612270144
30	20	714	1637583488	620149952
31	20	715	1659400320	628411968
32	20	716	1686720640	638758080
33	20	717	1716692480	650108416
34	20	718	1757545984	665579584
35	20	719	1799487616	681462784
36	20	720	1846230912	699164352
1	21	721	1492436864	565183168
2	21	722	1450832640	549427776
3	21	723	1443113728	546504640
4	21	724	1439132416	544996864
5	21	725	1436803968	544115136
6	21	726	1438376576	544710656
7	21	727	1441711616	545973632
8	21	728	1443083776	546493312
9	21	729	1448452480	548526400
10	21	730	1453884544	550583488
11	21	731	1458135808	552193472
12	21	732	1463862400	554362112
13	21	733	1467703552	555816768
14	21	734	1471108224	557106112
15	21	735	1477905024	559680000
16	21	736	1483754368	561895168
17	21	737	1490940160	564616384
18	21	738	1494011136	565779392
19	21	739	1499818496	567978624
20	21	740	1505646208	570185536
21	21	741	1510693248	572096832
22	21	742	1516372096	574247424
23	21	743	1523231872	576845248
24	21	744	1532270080	580267968
25	21	745	1544924928	585060288
26	21	746	1553289344	588227904
27	21	747	1567659008	593669696
28	21	748	1586125184	600662784
29	21	749	1597404160	604934080
30	21	750	1614320768	611340416
31	21	751	1634824960	619105344
32	21	752	1656045568	627141568
33	21	753	1678816384	635764800
34	21	754	1710865920	647901888
35	21	755	1743243008	660163008
36	21	756	1780912128	674428224
1	22	757	1529556352	579240256
2	22	758	1481812608	561159808
3	22	759	1468329088	556053632
4	22	760	1462567040	553871552
5	22	761	1460245376	552992320
6	22	762	1460420736	553058752
7	22	763	1464593024	554638784
8	22	764	1465660928	555043200
9	22	765	1470173696	556752192
10	22	766	1473334528	557949184
11	22	767	1475967104	558946112
12	22	768	1480593664	560698240
13	22	769	1483892992	561947648
14	22	770	1487066496	563149440
15	22	771	1492607232	565247680
16	22	772	1499278976	567774272
17	22	773	1505913984	570286912
18	22	774	1510359296	571970368
19	22	775	1518563840	575077440
20	22	776	1526335872	578020672
21	22	777	1531864576	580114368
22	22	778	1538810624	582744832
23	22	779	1545714048	585359168
24	22	780	1555955328	589237504
25	22	781	1565527936	592862656
26	22	782	1571870208	595264448
27	22	783	1579420160	598123584
28	22	784	1592923520	603237312
29	22	785	1597442560	604948672
30	22	786	1601590784	606519552
31	22	787	1608363904	609084544
32	22	788	1615037184	611611712
33	22	789	1620206848	613569472
34	22	790	1631046016	617674240
35	22	791	1638758656	620595008
36	22	792	1647742208	623997056
1	23	793	1411612288	534575072
2	23	794	1391961600	527133408
3	23	795	1380143744	522657984
4	23	796	1381599872	523209408
5	23	797	1381790208	523281504
6	23	798	1384137856	524170560
7	23	799	1388504320	525824096
8	23	800	1388873728	525964000
9	23	801	1392624768	527384512
10	23	802	1394420608	528064608
11	23	803	1396232704	528750816
12	23	804	1399681792	530056992
13	23	805	1401432064	530719808
14	23	806	1402524544	531133536
15	23	807	1404494720	531879680
16	23	808	1407330432	532953536
17	23	809	1409683584	533844672
18	23	810	1410360448	534100960
19	23	811	1412728320	534997696
20	23	812	1416485888	536420672
21	23	813	1416618496	536470944
22	23	814	1418878080	537326592
23	23	815	1422244480	538601472
24	23	816	1425443456	539812928
25	23	817	1430591232	541762368
26	23	818	1430473728	541717824
27	23	819	1432357120	542431104
28	23	820	1437577984	544408192
29	23	821	1436333952	543937088
30	23	822	1435631104	543670912
31	23	823	1437519872	544386240
32	23	824	1438188672	544639488
33	23	825	1438161280	544629120
34	23	826	1441378176	545847360
35	23	827	1443201024	546537664
36	23	828	1444412544	546996480
1	24	829	1217463808	461051392
2	24	830	1203938560	455929408
3	24	831	1181156992	447302080
4	24	832	1180801536	447167456
5	24	833	1180470144	447041984
6	24	834	1181557888	447453888
7	24	835	1182555904	447831808
8	24	836	1182645504	447865728
9	24	837	1184249216	448473088
10	24	838	1184507776	448571008
11	24	839	1185142400	448811328
12	24	840	1186136064	449187648
13	24	841	1186998016	449514048
14	24	842	1188064384	449917856
15	24	843	1182244608	447713952
16	24	844	1183090560	448034304
17	24	845	1183838720	448317632
18	24	846	1184901888	448720224
19	24	847	1186572288	449352800
20	24	848	1187408768	449669568
21	24	849	1187755776	449800992
22	24	850	1188197632	449968352
23	24	851	1188794624	450194400
24	24	852	1189307136	450388512
25	24	853	1190555904	450861408
26	24	854	1190269312	450752896
27	24	855	1190715520	450921856
28	24	856	1191693440	451292192
29	24	857	1190939904	451006816
30	24	858	1190532864	450852672
31	24	859	1191054976	451050400
32	24	860	1190922624	451000288
33	24	861	1190781184	450946720
34	24	862	1191472768	451208608
35	24	863	1191515008	451224608
36	24	864	1192071424	451435360
1	25	865	1220708992	462280352
2	25	866	1203733376	455851680
3	25	867	1178292352	446217216
4	25	868	1178290432	446216512
5	25	869	1177829120	446041792
6	25	870	1178360832	446243136
7	25	871	1178807680	446412384
8	25	872	1179009792	446488928
9	25	873	1179961728	446849408
10	25	874	1180134912	446915008
11	25	875	1180830336	447178368
12	25	876	1181569536	447458272
13	25	877	1182119424	447666528
14	25	878	1182216320	447703200
15	25	879	1182711040	447890560
16	25	880	1183546112	448206816
17	25	881	1184172032	448443840
18	25	882	1184665472	448630720
19	25	883	1185367040	448896416
20	25	884	1186140160	449189184
21	25	885	1186198656	449211360
22	25	886	1187044992	449531840
23	25	887	1188204160	449970816
24	25	888	1188691456	450155328
25	25	889	1190849536	450972576
26	25	890	1190562560	450863936
27	25	891	1191710464	451298624
28	25	892	1193282816	451894080
29	25	893	1193454848	451959232
30	25	894	1194051712	452185248
31	25	895	1194864512	452493088
32	25	896	1195612928	452776480
33	25	897	1196485760	453107008
34	25	898	1197230464	453389056
35	25	899	1197546112	453508576
36	25	900	1197490304	453487424
1	26	901	1426294400	540135168
2	26	902	1390042112	526406464
3	26	903	1391166336	526832224
4	26	904	1392140672	527201216
5	26	905	1392365440	527286336
6	26	906	1393365888	527665184
7	26	907	1396882944	528997120
8	26	908	1395902464	528625760
9	26	909	1399856896	530123296
10	26	910	1400180352	530245824
11	26	911	1402359296	531070944
12	26	912	1404386816	531838784
13	26	913	1406482048	532632224
14	26	914	1406493696	532636672
15	26	915	1389657344	526260768
16	26	916	1405815040	532379648
17	26	917	1413018368	535107552
18	26	918	1414229376	535566176
19	26	919	1416560256	536448864
20	26	920	1418041472	537009792
21	26	921	1418983424	537366528
22	26	922	1420857472	538076160
23	26	923	1424007424	539269120
24	26	924	1425425024	539805952
25	26	925	1431202944	541993984
26	26	926	1430563456	541751808
27	26	927	1433035520	542688000
28	26	928	1437568512	544404672
29	26	929	1436399488	543961920
30	26	930	1435579392	543651392
31	26	931	1438268544	544669760
32	26	932	1438399360	544719296
33	26	933	1439773056	545239488
34	26	934	1443249408	546555968
35	26	935	1445025792	547228672
36	26	936	1446178560	547665280
1	27	937	1522781696	576674688
2	27	938	1459170944	552585472
3	27	939	1435158400	543491968
4	27	940	1433357440	542809920
5	27	941	1432207744	542374528
6	27	942	1434709888	543322112
7	27	943	1439926016	545297408
8	27	944	1439374080	545088384
9	27	945	1445054336	547239552
10	27	946	1447108096	548017280
11	27	947	1450051072	549131776
12	27	948	1454397184	550777664
13	27	949	1459253888	552616896
14	27	950	1462917376	554004224
15	27	951	1461053440	553298368
16	27	952	1472079744	557473984
17	27	953	1480872832	560803904
18	27	954	1487590144	563347776
19	27	955	1496038016	566546944
20	27	956	1504513920	569756736
21	27	957	1508581248	571297024
22	27	958	1511585792	572434880
23	27	959	1512613376	572824000
24	27	960	1515916672	574074944
25	27	961	1525721472	577788032
26	27	962	1525238400	577605120
27	27	963	1531374848	579928896
28	27	964	1540192256	583268096
29	27	965	1543531776	584532736
30	27	966	1547490560	586031936
31	27	967	1557343616	589763264
32	27	968	1563466368	592081984
33	27	969	1571360128	595071296
34	27	970	1583751040	599763712
35	27	971	1592684032	603146624
36	27	972	1603334400	607179904
1	28	973	1499863552	567995648
2	28	974	1432970368	542663296
3	28	975	1402374528	531076736
4	28	976	1400293248	530288576
5	28	977	1399930624	530151264
6	28	978	1402865792	531262784
7	28	979	1405518848	532267488
8	28	980	1404768512	531983328
9	28	981	1409249152	533680160
10	28	982	1408267264	533308320
11	28	983	1410409728	534119648
12	28	984	1412863104	535048736
13	28	985	1416064768	536261248
14	28	986	1416219008	536319616
15	28	987	1420495104	537938944
16	28	988	1425091968	539679808
17	28	989	1429094144	541195392
18	28	990	1431488512	542102144
19	28	991	1436466048	543987136
20	28	992	1439226880	545032640
21	28	993	1439944064	545304256
22	28	994	1442866688	546411072
23	28	995	1445752704	547504000
24	28	996	1451150720	549548224
25	28	997	1460131456	552949184
26	28	998	1462554368	553866752
27	28	999	1470893056	557024576
28	28	1000	1480844416	560793152
29	28	1001	1485131392	562416640
30	28	1002	1488952576	563863680
31	28	1003	1500221824	568131392
32	28	1004	1507472768	570877248
33	28	1005	1517875712	574816832
34	28	1006	1533830016	580858688
35	28	1007	1548287616	586333824
36	28	1008	1564658944	592533568
1	29	1009	1531771392	580079104
2	29	1010	1460275328	553003712
3	29	1011	1424953088	539627200
4	29	1012	1428003584	540782400
5	29	1013	1435899904	543772736
6	29	1014	1444251776	546935616
7	29	1015	1455327104	551129792
8	29	1016	1462123008	553703360
9	29	1017	1470786176	556984128
10	29	1018	1474144128	558255808
11	29	1019	1482490752	561416640
12	29	1020	1488301568	563617152
13	29	1021	1494299136	565888384
14	29	1022	1498185984	567360384
15	29	1023	1506439424	570485952
16	29	1024	1512873088	572922368
17	29	1025	1518680448	575121536
18	29	1026	1524993280	577512256
19	29	1027	1531576192	580005184
20	29	1028	1537969920	582426496
21	29	1029	1544028544	584720832
22	29	1030	1551195776	587435072
23	29	1031	1559085824	590423040
24	29	1032	1569432192	594341184
25	29	1033	1584445568	600026688
26	29	1034	1593532544	603467904
27	29	1035	1612650624	610707904
28	29	1036	1634151168	618850176
29	29	1037	1649781504	624769280
30	29	1038	1669827456	632360704
31	29	1039	1701366272	644304384
32	29	1040	1729284480	654876992
33	29	1041	1763560704	667857344
34	29	1042	1812975616	686570624
35	29	1043	1852333824	701475520
36	29	1044	1900535936	719729536
1	30	1045	1483211904	561689728
2	30	1046	1425551360	539853760
3	30	1047	1400634240	530417696
4	30	1048	1402585344	531156608
5	30	1049	1406510208	532642944
6	30	1050	1415967616	536224448
7	30	1051	1425286400	539753408
8	30	1052	1431645824	542161728
9	30	1053	1440861440	545651648
10	30	1054	1446157056	547657088
11	30	1055	1454634880	550867648
12	30	1056	1459910656	552865600
13	30	1057	1466444032	555339776
14	30	1058	1470598912	556913152
15	30	1059	1479973376	560463296
16	30	1060	1487023744	563133248
17	30	1061	1493888640	565732992
18	30	1062	1498048128	567308160
19	30	1063	1502820864	569115584
20	30	1064	1509450496	571626240
21	30	1065	1515007104	573730496
22	30	1066	1523281792	576864064
23	30	1067	1532811776	580473152
24	30	1068	1545900672	585429824
25	30	1069	1562675072	591782272
26	30	1070	1575284736	596557504
27	30	1071	1597091328	604815680
28	30	1072	1620818304	613801024
29	30	1073	1639525504	620885376
30	30	1074	1662617728	629630336
31	30	1075	1693826560	641449088
32	30	1076	1720782464	651657280
33	30	1077	1756745984	665276608
34	30	1078	1803712384	683062656
35	30	1079	1850142208	700645568
36	30	1080	1899112320	719190464
1	31	1081	1480387712	560620224
2	31	1082	1429125888	541207424
3	31	1083	1402555008	531145088
4	31	1084	1401356928	530691360
5	31	1085	1405232000	532158880
6	31	1086	1408969216	533574176
7	31	1087	1414637056	535720512
8	31	1088	1416036864	536250656
9	31	1089	1423497216	539075840
10	31	1090	1425452928	539816512
11	31	1091	1429191040	541232128
12	31	1092	1432208384	542374784
13	31	1093	1437523072	544387392
14	31	1094	1437094784	544225216
15	31	1095	1442376576	546225408
16	31	1096	1447577984	548195200
17	31	1097	1451589248	549714304
18	31	1098	1455876096	551337728
19	31	1099	1458640000	552384384
20	31	1100	1462153088	553714752
21	31	1101	1464463616	554589760
22	31	1102	1470755200	556972416
23	31	1103	1474072192	558228544
24	31	1104	1481975424	561221504
25	31	1105	1491034624	564652160
26	31	1106	1495886208	566489408
27	31	1107	1506366208	570458176
28	31	1108	1518855040	575187712
29	31	1109	1526083584	577925120
30	31	1110	1535529344	581502272
31	31	1111	1550274688	587086272
32	31	1112	1563071360	591932352
33	31	1113	1581036928	598735872
34	31	1114	1603551232	607262016
35	31	1115	1624335360	615132928
36	31	1116	1646254208	623433536
1	32	1117	1613428224	611002368
2	32	1118	1483925760	561960064
3	32	1119	1443649024	546707328
4	32	1120	1437552256	544398464
5	32	1121	1442058112	546104832
6	32	1122	1446654976	547845696
7	32	1123	1450726528	549387584
8	32	1124	1450529664	549313024
9	32	1125	1456611968	551616384
10	32	1126	1457089408	551797120
11	32	1127	1459605120	552749888
12	32	1128	1463140864	554088832
13	32	1129	1465990912	555168192
14	32	1130	1465793536	555093440
15	32	1131	1469186304	556378240
16	32	1132	1473966976	558188672
17	32	1133	1476742656	559239808
18	32	1134	1478677120	559972416
19	32	1135	1478555136	559926208
20	32	1136	1484355072	562122624
21	32	1137	1485103872	562406208
22	32	1138	1490276608	564365120
23	32	1139	1492601856	565245696
24	32	1140	1496019456	566539904
25	32	1141	1502280960	568911168
26	32	1142	1506090112	570353664
27	32	1143	1514640384	573591616
28	32	1144	1525664000	577766208
29	32	1145	1530745728	579690688
30	32	1146	1539666304	583068928
31	32	1147	1555729792	589152128
32	32	1148	1568512896	593993024
33	32	1149	1583896960	599819008
34	32	1150	1604878080	607764480
35	32	1151	1625044352	615401408
36	32	1152	1644212352	622660288
1	33	1153	1560018816	590776384
2	33	1154	1459226880	552606592
3	33	1155	1423310592	539005184
4	33	1156	1427478656	540583616
5	33	1157	1431277312	542022208
6	33	1158	1439354624	545081024
7	33	1159	1444378368	546983552
8	33	1160	1448740992	548635648
9	33	1161	1455252736	551101632
10	33	1162	1458273408	552245568
11	33	1163	1461033216	553290688
12	33	1164	1464509952	554607296
13	33	1165	1470459648	556860480
14	33	1166	1470887424	557022464
15	33	1167	1475600384	558807232
16	33	1168	1482111360	561272960
17	33	1169	1487526784	563323776
18	33	1170	1493933312	565749888
19	33	1171	1497136384	566962880
20	33	1172	1504445696	569730880
21	33	1173	1510200192	571910144
22	33	1174	1521616128	576233344
23	33	1175	1530294144	579519680
24	33	1176	1542763520	584241792
25	33	1177	1563004800	591907136
26	33	1178	1580492160	598529536
27	33	1179	1605084160	607842496
28	33	1180	1632495744	618223232
29	33	1181	1655608704	626976064
30	33	1182	1680858112	636537984
31	33	1183	1715338496	649595648
32	33	1184	1741969152	659680640
33	33	1185	1778141184	673378880
34	33	1186	1829782400	692935360
35	33	1187	1881548288	712539008
36	33	1188	1940831104	734989312
1	34	1189	1636105216	619590144
2	34	1190	1487416960	563282176
3	34	1191	1440717312	545597120
4	34	1192	1444235648	546929472
5	34	1193	1438951808	544928512
6	34	1194	1441503232	545894720
7	34	1195	1442997120	546460416
8	34	1196	1442362368	546220032
9	34	1197	1448441600	548522240
10	34	1198	1451440768	549658048
11	34	1199	1455538560	551209856
12	34	1200	1458627712	552379712
13	34	1201	1462227456	553742976
14	34	1202	1462123520	553703552
15	34	1203	1465471744	554971584
16	34	1204	1469629440	556546048
17	34	1205	1471846528	557385664
18	34	1206	1474122496	558247552
19	34	1207	1474831360	558516032
20	34	1208	1477658240	559586560
21	34	1209	1477704960	559604224
22	34	1210	1482202880	561307584
23	34	1211	1480489088	560658624
24	34	1212	1483931136	561962112
25	34	1213	1489423872	564042176
26	34	1214	1488484096	563686336
27	34	1215	1491075712	564667776
28	34	1216	1494522752	565973120
29	34	1217	1494619136	566009600
30	34	1218	1494830080	566089536
31	34	1219	1498892544	567627968
32	34	1220	1500058624	568069568
33	34	1221	1502670464	569058688
34	34	1222	1510483712	572017472
35	34	1223	1515778304	574022528
36	34	1224	1522600704	576606208
1	35	1225	1235678208	467949152
2	35	1226	1214721664	460012960
3	35	1227	1199421568	454218848
4	35	1228	1199120128	454104672
5	35	1229	1199340288	454188032
6	35	1230	1201144960	454871456
7	35	1231	1201921280	455165440
8	35	1232	1201451264	454987456
9	35	1233	1203272576	455677184
10	35	1234	1203254016	455670176
11	35	1235	1203898752	455914336
12	35	1236	1203815296	455882720
13	35	1237	1204415232	456109920
14	35	1238	1203837568	455891168
15	35	1239	1200665344	454689824
16	35	1240	1202475776	455375456
17	35	1241	1202705536	455462432
18	35	1242	1203000576	455574176
19	35	1243	1202283392	455302592
20	35	1244	1201922048	455165728
21	35	1245	1200925824	454788448
22	35	1246	1200793216	454738272
23	35	1247	1199773568	454352128
24	35	1248	1198687360	453940768
25	35	1249	1199211392	454139200
26	35	1250	1197931520	453654528
27	35	1251	1197450880	453472512
28	35	1252	1196750208	453207168
29	35	1253	1195216384	452626304
30	35	1254	1193580800	452006944
31	35	1255	1192832000	451723392
32	35	1256	1191252352	451125152
33	35	1257	1190073344	450678656
34	35	1258	1189796992	450573984
35	35	1259	1189319040	450393024
36	35	1260	1188352768	450027104
1	36	1261	1226007168	464286720
2	36	1262	1211827840	458917024
3	36	1263	1192122496	451454688
4	36	1264	1194991104	452541024
5	36	1265	1196807808	453228960
6	36	1266	1199956480	454421408
7	36	1267	1202112512	455237856
8	36	1268	1203007872	455576928
9	36	1269	1205475584	456511488
10	36	1270	1205768192	456622240
11	36	1271	1206160128	456770688
12	36	1272	1205571328	456547712
13	36	1273	1206107136	456750624
14	36	1274	1205491328	456517440
15	36	1275	1204372352	456093696
16	36	1276	1206220288	456793472
17	36	1277	1206643584	456953760
18	36	1278	1207067392	457114304
19	36	1279	1206470656	456888288
20	36	1280	1206776704	457004192
21	36	1281	1206510848	456903520
22	36	1282	1207315072	457208064
23	36	1283	1207025024	457098240
24	36	1284	1207125760	457136384
25	36	1285	1208958720	457830528
26	36	1286	1208321920	457589376
27	36	1287	1209018112	457853024
28	36	1288	1210088192	458258240
29	36	1289	1208990976	457842720
30	36	1290	1208460288	457641760
31	36	1291	1208735872	457746112
32	36	1292	1208101248	457505824
33	36	1293	1208492416	457653952
34	36	1294	1208808192	457773536
35	36	1295	1209623424	458082272
36	36	1296	1209819648	458156544
1	37	1297	1222453632	462941024
2	37	1298	1207928832	457440512
3	37	1299	1185521408	448954816
4	37	1300	1187771136	449806816
5	37	1301	1189535872	450475136
6	37	1302	1192254592	451504704
7	37	1303	1194186112	452236160
8	37	1304	1195734272	452822432
9	37	1305	1197914752	453648160
10	37	1306	1198933504	454033984
11	37	1307	1200596480	454663776
12	37	1308	1201181696	454885376
13	37	1309	1202415488	455352640
14	37	1310	1202468992	455372864
15	37	1311	1201888128	455152896
16	37	1312	1203067008	455599328
17	37	1313	1203387264	455720608
18	37	1314	1204008960	455956032
19	37	1315	1203265152	455674400
20	37	1316	1203482496	455756704
21	37	1317	1203144320	455628608
22	37	1318	1203617920	455807968
23	37	1319	1203204864	455651520
24	37	1320	1203119616	455619264
25	37	1321	1204237696	456042688
26	37	1322	1203778432	455868736
27	37	1323	1204387968	456099616
28	37	1324	1205909504	456675808
29	37	1325	1204833664	456268384
30	37	1326	1204170880	456017344
31	37	1327	1204415104	456109856
32	37	1328	1203746304	455856576
33	37	1329	1204046336	455970240
34	37	1330	1204366592	456091488
35	37	1331	1204993920	456329056
36	37	1332	1204339456	456081216
1	38	1333	1230259712	465897152
2	38	1334	1209598336	458072736
3	38	1335	1182908288	447965280
4	38	1336	1182496512	447809312
5	38	1337	1181528320	447442688
6	38	1338	1181380608	447386720
7	38	1339	1180380416	447007968
8	38	1340	1179095936	446521504
9	38	1341	1178962816	446471136
10	38	1342	1178240512	446197568
11	38	1343	1178219776	446189728
12	38	1344	1177143424	445782144
13	38	1345	1177162880	445789504
14	38	1346	1176259584	445447424
15	38	1347	1176235008	445438080
16	38	1348	1176057600	445370944
17	38	1349	1175094528	445006208
18	38	1350	1174767104	444882208
19	38	1351	1173986304	444586528
20	38	1352	1173394560	444362432
21	38	1353	1172407296	443988544
22	38	1354	1172159744	443894784
23	38	1355	1171902464	443797376
24	38	1356	1171318016	443576064
25	38	1357	1172046080	443851776
26	38	1358	1171069312	443481856
27	38	1359	1171497216	443643936
28	38	1360	1171180160	443523840
29	38	1361	1170202752	443153696
30	38	1362	1169601792	442926112
31	38	1363	1169231360	442785856
32	38	1364	1168935040	442673632
33	38	1365	1168860800	442645504
34	38	1366	1168243328	442411680
35	38	1367	1168333312	442445760
36	38	1368	1168145920	442374784
1	39	1369	1616022016	611984640
2	39	1370	1498732928	567567488
3	39	1371	1462269696	553758912
4	39	1372	1459931904	552873600
5	39	1373	1454645376	550871616
6	39	1374	1459984128	552893376
7	39	1375	1462721408	553930048
8	39	1376	1462015872	553662848
9	39	1377	1465199232	554868352
10	39	1378	1465152384	554850624
11	39	1379	1468192512	556001856
12	39	1380	1467512320	555744320
13	39	1381	1470033280	556699008
14	39	1382	1471690368	557326528
15	39	1383	1464383232	554559360
16	39	1384	1473207552	557901120
17	39	1385	1476621312	559193856
18	39	1386	1479398656	560245632
19	39	1387	1480505984	560664960
20	39	1388	1482914304	561577024
21	39	1389	1483411456	561765312
22	39	1390	1484799232	562290816
23	39	1391	1487641856	563367360
24	39	1392	1490529664	564460928
25	39	1393	1496218880	566615424
26	39	1394	1497481600	567093632
27	39	1395	1502515968	569000128
28	39	1396	1507973504	571066880
29	39	1397	1509361152	571592384
30	39	1398	1512061440	572614976
31	39	1399	1518489728	575049344
32	39	1400	1525900544	577855808
33	39	1401	1534670080	581176832
34	39	1402	1546047232	585485312
35	39	1403	1559416832	590548352
36	39	1404	1573298560	595805376
1	40	1405	1585218816	600319552
2	40	1406	1482991232	561606144
3	40	1407	1436650496	544057024
4	40	1408	1438246016	544661184
5	40	1409	1442564992	546296832
6	40	1410	1450136448	549164096
7	40	1411	1456761856	551673152
8	40	1412	1459399552	552672064
9	40	1413	1468603392	556157504
10	40	1414	1470982784	557058560
11	40	1415	1476553344	559168128
12	40	1416	1479755264	560380672
13	40	1417	1485615360	562599936
14	40	1418	1486354048	562879616
15	40	1419	1493781248	565692288
16	40	1420	1498637824	567531456
17	40	1421	1501483520	568609152
18	40	1422	1508399488	571228224
19	40	1423	1511160448	572273792
20	40	1424	1518699264	575128704
21	40	1425	1523044864	576774336
22	40	1426	1534596736	581149056
23	40	1427	1544369920	584850112
24	40	1428	1559924736	590740736
25	40	1429	1580465152	598519360
26	40	1430	1597852544	605103936
27	40	1431	1626889344	616100096
28	40	1432	1657498496	627691776
29	40	1433	1686805760	638790336
30	40	1434	1714225024	649173952
31	40	1435	1749855872	662667328
32	40	1436	1787155200	676792512
33	40	1437	1827992704	692257600
34	40	1438	1886185344	714295040
35	40	1439	1957291520	741222848
36	40	1440	2031077632	769165504
1	41	1441	1631124224	617703872
2	41	1442	1497287040	567019968
3	41	1443	1449146752	548789312
4	41	1444	1447804288	548280896
5	41	1445	1447644288	548220288
6	41	1446	1453829888	550562752
7	41	1447	1454205952	550705216
8	41	1448	1454963840	550992192
9	41	1449	1461848320	553599360
10	41	1450	1462275456	553761152
11	41	1451	1466680192	555429184
12	41	1452	1466595968	555397312
13	41	1453	1469941120	556664128
14	41	1454	1469321088	556429248
15	41	1455	1473694208	558085376
16	41	1456	1476337920	559086592
17	41	1457	1478598912	559942784
18	41	1458	1483219712	561692672
19	41	1459	1483840384	561927744
20	41	1460	1485964800	562732224
21	41	1461	1484332416	562114048
22	41	1462	1489990656	564256832
23	41	1463	1491778048	564933696
24	41	1464	1498128896	567338752
25	41	1465	1504878464	569894784
26	41	1466	1506864640	570646976
27	41	1467	1517039360	574500096
28	41	1468	1524162176	577197504
29	41	1469	1526910720	578238400
30	41	1470	1532384768	580311424
31	41	1471	1540355456	583329920
32	41	1472	1549339648	586732160
33	41	1473	1561303040	591262656
34	41	1474	1576206208	596906496
35	41	1475	1594399360	603796224
36	41	1476	1613014016	610845568
1	42	1477	1520732416	575898688
2	42	1478	1459047296	552538624
3	42	1479	1436122624	543857088
4	42	1480	1438718720	544840256
5	42	1481	1444753664	547125632
6	42	1482	1455779584	551301184
7	42	1483	1462342144	553786368
8	42	1484	1467895296	555889344
9	42	1485	1479150848	560151808
10	42	1486	1482795520	561532032
11	42	1487	1491103872	564678400
12	42	1488	1495662208	566404608
13	42	1489	1503250176	569278144
14	42	1490	1509109632	571497152
15	42	1491	1511219584	572296192
16	42	1492	1523858560	577082560
17	42	1493	1531095936	579823296
18	42	1494	1541019520	583581376
19	42	1495	1545884928	585423872
20	42	1496	1554743424	588778560
21	42	1497	1558844800	590331776
22	42	1498	1569567104	594392320
23	42	1499	1576435584	596993408
24	42	1500	1589622784	601987328
25	42	1501	1605520256	608007680
26	42	1502	1613875200	611171648
27	42	1503	1633292416	618524928
28	42	1504	1649005568	624475520
29	42	1505	1663531904	629976576
30	42	1506	1677369472	635216832
31	42	1507	1698269312	643131584
32	42	1508	1716744448	650128064
33	42	1509	1740814080	659243200
34	42	1510	1772515456	671248448
35	42	1511	1802203264	682491136
36	42	1512	1835140736	694964544
1	43	1513	1511063936	572237248
2	43	1514	1456086144	551417216
3	43	1515	1436574464	544028160
4	43	1516	1441250176	545798912
5	43	1517	1445315968	547338624
6	43	1518	1455820032	551316480
7	43	1519	1464231168	554501760
8	43	1520	1471847168	557385920
9	43	1521	1485307520	562483328
10	43	1522	1490474880	564440192
11	43	1523	1500626176	568284480
12	43	1524	1508401152	571228864
13	43	1525	1515652096	573974784
14	43	1526	1520053248	575641472
15	43	1527	1534182528	580992192
16	43	1528	1542035328	583966080
17	43	1529	1547756800	586132736
18	43	1530	1557456768	589806080
19	43	1531	1563859200	592230720
20	43	1532	1572952192	595674240
21	43	1533	1575464064	596625408
22	43	1534	1585904128	600579072
23	43	1535	1592262784	602987072
24	43	1536	1604228864	607518656
25	43	1537	1619089920	613146432
26	43	1538	1622314368	614367616
27	43	1539	1634045056	618809984
28	43	1540	1643310848	622318912
29	43	1541	1653573504	626205376
30	43	1542	1663108608	629816256
31	43	1543	1674299648	634054272
32	43	1544	1689080576	639651840
33	43	1545	1706541824	646264320
34	43	1546	1731548544	655734336
35	43	1547	1758696192	666015168
36	43	1548	1786859136	676680384
1	44	1549	1539857792	583141440
2	44	1550	1483481344	561791744
3	44	1551	1464826624	554727232
4	44	1552	1464146048	554469504
5	44	1553	1467461376	555725056
6	44	1554	1478420864	559875328
7	44	1555	1485117696	562411456
8	44	1556	1494477056	565955776
9	44	1557	1506200704	570395520
10	44	1558	1512434304	572756160
11	44	1559	1522615168	576611648
12	44	1560	1531900800	580128128
13	44	1561	1540641664	583438272
14	44	1562	1545814016	585397056
15	44	1563	1554385408	588643008
16	44	1564	1566722304	593314944
17	44	1565	1572856192	595637824
18	44	1566	1583228288	599565696
19	44	1567	1589782144	602047680
20	44	1568	1598862080	605486272
21	44	1569	1605860480	608136512
22	44	1570	1618417408	612891776
23	44	1571	1627101952	616180608
24	44	1572	1643127296	622249344
25	44	1573	1660589312	628862208
26	44	1574	1674566144	634155200
27	44	1575	1699404032	643561280
28	44	1576	1722679040	652375488
29	44	1577	1745731712	661105536
30	44	1578	1771094144	670710208
31	44	1579	1799603328	681506624
32	44	1580	1833570048	694369728
33	44	1581	1871740288	708824768
34	44	1582	1913856000	724773824
35	44	1583	1957857408	741437120
36	44	1584	2006840064	759986752
1	45	1585	1516708736	574374912
2	45	1586	1448938496	548710400
3	45	1587	1414429312	535641856
4	45	1588	1411318144	534463712
5	45	1589	1411685376	534602752
6	45	1590	1415707136	536125792
7	45	1591	1417710336	536884416
8	45	1592	1419875200	537704192
9	45	1593	1425893120	539983232
10	45	1594	1426223104	540108160
11	45	1595	1429584128	541380992
12	45	1596	1432210688	542375616
13	45	1597	1435204352	543509376
14	45	1598	1436235392	543899776
15	45	1599	1440971776	545693440
16	45	1600	1445968896	547585856
17	45	1601	1448017280	548361600
18	45	1602	1453190144	550320512
19	45	1603	1454542208	550832576
20	45	1604	1458384128	552287488
21	45	1605	1459590400	552744256
22	45	1606	1464756992	554700864
23	45	1607	1468284928	556036928
24	45	1608	1475100544	558617920
25	45	1609	1482166016	561293632
26	45	1610	1486713344	563015680
27	45	1611	1499319808	567789760
28	45	1612	1509063424	571479616
29	45	1613	1514529408	573549632
30	45	1614	1523634304	576997632
31	45	1615	1533804160	580848896
32	45	1616	1545272192	585191808
33	45	1617	1556509824	589447488
34	45	1618	1572453376	595485312
35	45	1619	1588941056	601729152
36	45	1620	1609422336	609485376
1	46	1621	1524821760	577447296
2	46	1622	1456833024	551700096
3	46	1623	1429035648	541173248
4	46	1624	1430071936	541565696
5	46	1625	1429682816	541418368
6	46	1626	1436043648	543827200
7	46	1627	1438236160	544657472
8	46	1628	1440221056	545409152
9	46	1629	1446575744	547815680
10	46	1630	1448735616	548633600
11	46	1631	1453901952	550590080
12	46	1632	1457397120	551913664
13	46	1633	1460868864	553228480
14	46	1634	1464883072	554748608
15	46	1635	1467703936	555816896
16	46	1636	1477473152	559516480
17	46	1637	1480704896	560740288
18	46	1638	1488927872	563854336
19	46	1639	1495030528	566165440
20	46	1640	1502523008	569002752
21	46	1641	1506572416	570536256
22	46	1642	1514763264	573638144
23	46	1643	1520105984	575661440
24	46	1644	1532171520	580230656
25	46	1645	1542652288	584199680
26	46	1646	1549297920	586716352
27	46	1647	1566059776	593064064
28	46	1648	1576774144	597121536
29	46	1649	1587280128	601100160
30	46	1650	1600306816	606033344
31	46	1651	1615930624	611950080
32	46	1652	1630624384	617514560
33	46	1653	1647996160	624093184
34	46	1654	1669136896	632099200
35	46	1655	1691480832	640560768
36	46	1656	1713025408	648719680
1	47	1657	1435209728	543511360
2	47	1658	1397974272	529410368
3	47	1659	1391320960	526890752
4	47	1660	1395704064	528550624
5	47	1661	1397145600	529096576
6	47	1662	1401411712	530712128
7	47	1663	1403664128	531565120
8	47	1664	1404049152	531710912
9	47	1665	1409975680	533955296
10	47	1666	1410114816	534007968
11	47	1667	1413105152	535140384
12	47	1668	1415759104	536145472
13	47	1669	1417392384	536764000
14	47	1670	1418064512	537018496
15	47	1671	1408722816	533480832
16	47	1672	1420278144	537856832
17	47	1673	1423081216	538918336
18	47	1674	1428435200	540945856
19	47	1675	1430074752	541566784
20	47	1676	1431367552	542056384
21	47	1677	1431621888	542152640
22	47	1678	1434911872	543398592
23	47	1679	1435902208	543773632
24	47	1680	1439951104	545306944
25	47	1681	1443756544	546748032
26	47	1682	1444759424	547127808
27	47	1683	1451870208	549820672
28	47	1684	1452272000	549972864
29	47	1685	1452906368	550213056
30	47	1686	1453884288	550583424
31	47	1687	1454743040	550908608
32	47	1688	1455524736	551204672
33	47	1689	1457392256	551911872
34	47	1690	1460019200	552906688
35	47	1691	1462872960	553987392
36	47	1692	1464324096	554536960
1	48	1693	1219791232	461932768
2	48	1694	1206311168	456827904
3	48	1695	1180641024	447106656
4	48	1696	1181820928	447553504
5	48	1697	1181253120	447338464
6	48	1698	1182704512	447888096
7	48	1699	1182452352	447792608
8	48	1700	1182057088	447642912
9	48	1701	1183019648	448007424
10	48	1702	1182670592	447875264
11	48	1703	1183308800	448116960
12	48	1704	1183533696	448202112
13	48	1705	1183933952	448353696
14	48	1706	1183237632	448090016
15	48	1707	1184156672	448438048
16	48	1708	1184967296	448745024
17	48	1709	1184851968	448701312
18	48	1710	1185512960	448951648
19	48	1711	1185500928	448947104
20	48	1712	1185992832	449133408
21	48	1713	1185789824	449056480
22	48	1714	1186682496	449394592
23	48	1715	1187044352	449531616
24	48	1716	1187581440	449734976
25	48	1717	1188454656	450065696
26	48	1718	1188587392	450115936
27	48	1719	1189852160	450594912
28	48	1720	1190129152	450699808
29	48	1721	1189613568	450504544
30	48	1722	1189478528	450453408
31	48	1723	1189720704	450545152
32	48	1724	1189808512	450578368
33	48	1725	1190278016	450756192
34	48	1726	1190517888	450847008
35	48	1727	1190911616	450996096
36	48	1728	1191173120	451095136
1	49	1729	1223768704	463439040
2	49	1730	1205528576	456531552
3	49	1731	1179537024	446688576
4	49	1732	1179889792	446822144
5	49	1733	1179507200	446677280
6	49	1734	1180131584	446913760
7	49	1735	1180169984	446928288
8	49	1736	1180103168	446902944
9	49	1737	1181318528	447363232
10	49	1738	1181001088	447243040
11	49	1739	1181308416	447359392
12	49	1740	1181619584	447477248
13	49	1741	1181505536	447434048
14	49	1742	1181224704	447327680
15	49	1743	1182070144	447647840
16	49	1744	1183357568	448135424
17	49	1745	1183512064	448193920
18	49	1746	1184004352	448380352
19	49	1747	1184076672	448407744
20	49	1748	1184559488	448590592
21	49	1749	1184140416	448431904
22	49	1750	1185056128	448778656
23	49	1751	1185330816	448882688
24	49	1752	1186362240	449273280
25	49	1753	1187330944	449640128
26	49	1754	1187516928	449710560
27	49	1755	1188436352	450058752
28	49	1756	1188759552	450181120
29	49	1757	1188691456	450155360
30	49	1758	1188464512	450069376
31	49	1759	1188918144	450241216
32	49	1760	1188833280	450209088
33	49	1761	1189473024	450451296
34	49	1762	1189711104	450541472
35	49	1763	1190424576	450811648
36	49	1764	1190252800	450746592
1	50	1765	1455680384	551263552
2	50	1766	1405605632	532300352
3	50	1767	1386276736	524980576
4	50	1768	1386254464	524972096
5	50	1769	1384973696	524487072
6	50	1770	1386707840	525143808
7	50	1771	1386308352	524992512
8	50	1772	1385942784	524854080
9	50	1773	1388289280	525742656
10	50	1774	1388966912	525999296
11	50	1775	1390164864	526452960
12	50	1776	1390115328	526434208
13	50	1777	1391370240	526909408
14	50	1778	1393586816	527748864
15	50	1779	1387158528	525314464
16	50	1780	1391862912	527096000
17	50	1781	1391495040	526956672
18	50	1782	1394686464	528165280
19	50	1783	1395993600	528660288
20	50	1784	1397043328	529057824
21	50	1785	1395639808	528526304
22	50	1786	1399700096	530063968
23	50	1787	1398943360	529777376
24	50	1788	1401282176	530663104
25	50	1789	1403592960	531538176
26	50	1790	1406517760	532645792
27	50	1791	1411228416	534429664
28	50	1792	1412191360	534794336
29	50	1793	1410200192	534040320
30	50	1794	1410803584	534268832
31	50	1795	1411474304	534522784
32	50	1796	1410609408	534195296
33	50	1797	1413016832	535106944
34	50	1798	1415868160	536186752
35	50	1799	1417056256	536636704
36	50	1800	1418834944	537310272
1	51	1801	1513119360	573015616
2	51	1802	1456227200	551470656
3	51	1803	1431189760	541989056
4	51	1804	1437664640	544441088
5	51	1805	1444713600	547110464
6	51	1806	1457649280	552009216
7	51	1807	1466169344	555235776
8	51	1808	1473476864	558003072
9	51	1809	1486453248	562917184
10	51	1810	1493399552	565547776
11	51	1811	1502465024	568980800
12	51	1812	1511021440	572221120
13	51	1813	1518607488	575093952
14	51	1814	1523812352	577065024
15	51	1815	1533810688	580851392
16	51	1816	1546332672	585593408
17	51	1817	1553662848	588369408
18	51	1818	1566195456	593115456
19	51	1819	1578845696	597906048
20	51	1820	1587762304	601282752
21	51	1821	1596981760	604774144
22	51	1822	1611959040	610446016
23	51	1823	1623143424	614681536
24	51	1824	1639678848	620943488
25	51	1825	1652863488	625936448
26	51	1826	1663968256	630141824
27	51	1827	1681385344	636737600
28	51	1828	1695729408	642169728
29	51	1829	1706786560	646357056
30	51	1830	1722496640	652306432
31	51	1831	1738925440	658528000
32	51	1832	1753307392	663974400
33	51	1833	1773862016	671758400
34	51	1834	1796792320	680442048
35	51	1835	1819636736	689093184
36	51	1836	1844364032	698457344
1	52	1837	1513564160	573184064
2	52	1838	1499085312	567700928
3	52	1839	1555153920	588934016
4	52	1840	1629149696	616956096
5	52	1841	1694094592	641550592
6	52	1842	1761034752	666900736
7	52	1843	1815224320	687422272
8	52	1844	1857864448	703569984
9	52	1845	1907359360	722313600
10	52	1846	1944928768	736541056
11	52	1847	1987424640	752634176
12	52	1848	2025562624	767076992
13	52	1849	2065840768	782330240
14	52	1850	2094524928	793192896
15	52	1851	2110287744	799162176
16	52	1852	2172646912	822777536
17	52	1853	2204411392	834806720
18	52	1854	2247425024	851095872
19	52	1855	2282886656	864525120
20	52	1856	2306254592	873374464
21	52	1857	2323588096	879938688
22	52	1858	2354766848	891745984
23	52	1859	2373363456	898788544
24	52	1860	2401912320	909599936
25	52	1861	2429850112	920179904
26	52	1862	2445444096	926085312
27	52	1863	2475040256	937293376
28	52	1864	2489649664	942825920
29	52	1865	2498927104	946339328
30	52	1866	2506863872	949344896
31	52	1867	2525132032	956263040
32	52	1868	2532921344	959212800
33	52	1869	2545840640	964105344
34	52	1870	2564373248	971123648
35	52	1871	2579203072	976739584
36	52	1872	2596429312	983263104
1	53	1873	1528196480	578725312
2	53	1874	1509487616	571640256
3	53	1875	1525650048	577760960
4	53	1876	1568000256	593798912
5	53	1877	1610558592	609915648
6	53	1878	1653309696	626105472
7	53	1879	1689516800	639816960
8	53	1880	1721622272	651975296
9	53	1881	1754837760	664553920
10	53	1882	1775275776	672293760
11	53	1883	1802329216	682538880
12	53	1884	1818594816	688698624
13	53	1885	1836829952	695604224
14	53	1886	1845285632	698806400
15	53	1887	1867302016	707143936
16	53	1888	1890995584	716116672
17	53	1889	1906588800	722021760
18	53	1890	1923710336	728505664
19	53	1891	1938854784	734240896
20	53	1892	1953213056	739678336
21	53	1893	1961876608	742959168
22	53	1894	1982029440	750591040
23	53	1895	1994006528	755126720
24	53	1896	2012874496	762272000
25	53	1897	2038931072	772139584
26	53	1898	2055612288	778456704
27	53	1899	2084265600	789307712
28	53	1900	2104979456	797152000
29	53	1901	2122581120	803817728
30	53	1902	2142713600	811441856
31	53	1903	2173027072	822921536
32	53	1904	2197539072	832204096
33	53	1905	2231833856	845191488
34	53	1906	2266213632	858211072
35	53	1907	2299088128	870660608
36	53	1908	2341840896	886850944
1	54	1909	1506903296	570661568
2	54	1910	1540448128	583364928
3	54	1911	1629102592	616938240
4	54	1912	1685370112	638246656
5	54	1913	1745798656	661130816
6	54	1914	1821400832	689761216
7	54	1915	1900677120	719783040
8	54	1916	1974864128	747877504
9	54	1917	2059617280	779973376
10	54	1918	2123435264	804141184
11	54	1919	2177610240	824657152
12	54	1920	2220749056	840993728
13	54	1921	2263847424	857314944
14	54	1922	2293266176	868455872
15	54	1923	2296508160	869683520
16	54	1924	2361286144	894214848
17	54	1925	2403801600	910315392
18	54	1926	2435854080	922453632
19	54	1927	2469237248	935095744
20	54	1928	2492656640	943964608
21	54	1929	2504430848	948423488
22	54	1930	2541982464	962644288
23	54	1931	2558892800	969048128
24	54	1932	2588167680	980134464
25	54	1933	2619663872	992062080
26	54	1934	2640691968	1000025408
27	54	1935	2668872448	1010697280
28	54	1936	2684939520	1016781824
29	54	1937	2692007168	1019458304
30	54	1938	2698551552	1021936640
31	54	1939	2714821120	1028097984
32	54	1940	2723085568	1031227712
33	54	1941	2739177472	1037321600
34	54	1942	2754214144	1043016000
35	54	1943	2773311488	1050248128
36	54	1944	2794372352	1058223872
1	55	1945	1492772864	565310464
2	55	1946	1456418048	551542976
3	55	1947	1468290688	556039104
4	55	1948	1502663936	569056192
5	55	1949	1537532544	582260864
6	55	1950	1584455424	600030464
7	55	1951	1624467456	615182912
8	55	1952	1665456000	630705216
9	55	1953	1709619840	647430016
10	55	1954	1753723904	664132096
11	55	1955	1798243840	680991744
12	55	1956	1834002560	694533504
13	55	1957	1864667648	706146304
14	55	1958	1885994112	714222656
15	55	1959	1911201024	723768448
16	55	1960	1936605952	733389248
17	55	1961	1956780160	741029120
18	55	1962	1977124224	748733440
19	55	1963	1997049856	756279232
20	55	1964	2015412608	763233152
21	55	1965	2025514240	767058688
22	55	1966	2044557184	774270144
23	55	1967	2059166720	779802816
24	55	1968	2082279040	788555392
25	55	1969	2107118848	797962176
26	55	1970	2128531456	806071104
27	55	1971	2156557056	816684352
28	55	1972	2184139520	827129792
29	55	1973	2201357824	833650304
30	55	1974	2214126848	838485952
31	55	1975	2242475008	849221312
32	55	1976	2264090880	857407232
33	55	1977	2294255872	868830656
34	55	1978	2334931456	884234368
35	55	1979	2372804864	898576960
36	55	1980	2408348416	912037248
1	56	1981	1624366208	615144576
2	56	1982	1537563520	582272576
3	56	1983	1524969728	577503360
4	56	1984	1561019904	591155456
5	56	1985	1596846080	604722752
6	56	1986	1636116224	619594304
7	56	1987	1667221632	631373888
8	56	1988	1698977024	643399552
9	56	1989	1730196480	655222336
10	56	1990	1761478400	667068736
11	56	1991	1786754176	676640640
12	56	1992	1806313728	684047808
13	56	1993	1830437760	693183552
14	56	1994	1840693888	697067520
15	56	1995	1858829184	703935296
16	56	1996	1881439488	712497792
17	56	1997	1896903552	718353984
18	56	1998	1909366272	723073600
19	56	1999	1922632064	728097344
[truncated: 1,457 more rows]

## Sheet: Endpoint
position	intden	rawintden
1	1237637888	468691296
2	1224721920	463800000
3	1231297792	466290304
4	1233906560	467278240
5	1237987328	468823584
6	1242084096	470375072
7	1247531008	472437760
8	1242793344	470643616
9	1241214080	470045568
10	1247845504	472556864
11	1239824768	469519424
12	1249401472	473146112
13	1253340032	474637632
14	1230813312	466106816
15	1965652608	744389184
16	2500105216	946785408
17	2085676288	789841920
18	2076238336	786267776
19	2154856704	816040448
20	2354258688	891553664
21	2372644096	898516096
22	2231978752	845246400
23	2286893056	866042304
24	1233973760	467303680
25	1247656832	472485408
26	1989010560	753234752
27	2137918976	809626112
28	2099258880	794985600
29	2455286784	929812736
30	2491009536	943340928
31	2193468160	830662464
32	2205522944	835227648
33	2515510784	952619456
34	2030620288	768992256
35	1238647552	469073632
36	1251312000	473869632
37	1248932096	472968352
38	1224312960	463645152
39	2054523776	778044480
40	2705374976	1024520640
41	2141071360	810819904
42	2433466624	921549504
43	2393434368	906389376
44	2572723968	974286016
45	2178268160	824906304
46	2322600704	879564736
47	2126063616	805136512
48	1241707520	470232448
49	1237185024	468519744
50	1927824128	730063616
51	2409574144	912501440
52	3015771904	1142067456
53	2864464384	1084767616
54	3163688704	1198083328
55	2967132160	1123647744
56	2555426048	967735296
57	3215591936	1217739008
58	2628603904	995447616
59	1216817664	460806656
60	1244972288	471468832
61	1246298624	471971072
62	1236250496	468165888
63	2538311680	961254144
64	3092763392	1171224064
65	2692259328	1019553856
66	2731244544	1034317440
67	3141321216	1189612800
68	2976182784	1127075200
69	2647151104	1002471424
70	2298622720	870484352
71	1945400192	736719552
72	1243809408	471028416
73	1222325120	462892352
74	1897120256	718436096
75	2484350976	940819328
76	2716419840	1028703360
77	2677245952	1013868288
78	2710659072	1026521792
79	2817741568	1067073728
80	2496777472	945525248
81	2996366848	1134718848
82	2429390080	920005760
83	1243040896	470737408
84	1245747968	471762560
85	1243483136	470904864
86	1244735744	471379200
87	1245402624	471631776
88	1243699968	470986976
89	1246459520	472032032
90	1247873536	472567488
91	1244821504	471411712
92	1245753728	471764704
93	1245038336	471493792
94	1242834688	470659296
95	1242838016	470660544
96	1239012608	469211904
