# Supplementary material for: GRA12 is a common virulence factor across Toxoplasma gondii strains and mouse subspecies
Source: Nat Commun. 2025 Apr 16;16:3570. doi: 10.1038/s41467-025-58876-2 (PMC12003902; doi:10.1038/s41467-025-58876-2)
Supplement: Supplementary file 15 — Source data [file 41467_2025_58876_MOESM15_ESM.zip › Source suppl/Supplementary Figure 5_Source Data/Suppl Fig5a&5b/230804 GRA12 PI Uptake.xlsx]

## Sheet: Plate Layout
			Uninfected	VANDdUPRT	VANDdGRA12	VANDdGRA12-COMP	RHdUPRT	RHdGRA12	RHdGRA12-COMP	PRUdUPRT	PRUdGRA12	Uninfected_High_Vol
	MOI	0	3	3	3	3	3	3	3	3	3	3	0
	Row/Column	1	2	3	4	5	6	7	8	9	10	11	12
-IFNG	1	1	2	3	4	5	6	7	8	9	10	11	12
-IFNG	2	24	23	22	21	20	19	18	17	16	15	14	13
-IFNG	3	25	26	27	28	29	30	31	32	33	34	35	36
-IFNG	4	48	47	46	45	44	43	42	41	40	39	38	37
+IFNG	5	49	50	51	52	53	54	55	56	57	58	59	60
+IFNG	6	72	71	70	69	68	67	66	65	64	63	62	61
+IFNG	7	73	74	75	76	77	78	79	80	81	82	83	84
+IFNG	8	96	95	94	93	92	91	90	89	88	87	86	85

## Sheet: Key
position	strain	moi	ifng	row	column
1	Blank	0	0	1	1
24	Blank	0	0	2	1
25	Blank	0	0	3	1
48	Blank	0	0	4	1
49	Blank	0	100	5	1
72	Blank	0	100	6	1
73	Blank	0	100	7	1
96	Blank	0	100	8	1
2	Blank	0	0	1	2
23	Uninfected	3	0	2	2
26	Uninfected	3	0	3	2
47	Uninfected	3	0	4	2
50	Uninfected	3	100	5	2
71	Uninfected	3	100	6	2
74	Uninfected	3	100	7	2
95	Blank	0	100	8	2
3	Blank	0	0	1	3
22	VANDdUPRT	3	0	2	3
27	VANDdUPRT	3	0	3	3
46	VANDdUPRT	3	0	4	3
51	VANDdUPRT	3	100	5	3
70	VANDdUPRT	3	100	6	3
75	VANDdUPRT	3	100	7	3
94	Blank	0	100	8	3
4	Blank	0	0	1	4
21	VANDdGRA12	3	0	2	4
28	VANDdGRA12	3	0	3	4
45	VANDdGRA12	3	0	4	4
52	VANDdGRA12	3	100	5	4
69	VANDdGRA12	3	100	6	4
76	VANDdGRA12	3	100	7	4
93	Blank	0	100	8	4
5	Blank	0	0	1	5
20	VANDdGRA12-COMP	0.3	0	2	5
29	VANDdGRA12-COMP	0.3	0	3	5
44	VANDdGRA12-COMP	0.3	0	4	5
53	VANDdGRA12-COMP	0.3	100	5	5
68	VANDdGRA12-COMP	0.3	100	6	5
77	VANDdGRA12-COMP	0.3	100	7	5
92	Blank	0	100	8	5
6	Blank	0	0	1	6
19	RHdUPRT	0.3	0	2	6
30	RHdUPRT	0.3	0	3	6
43	RHdUPRT	0.3	0	4	6
54	RHdUPRT	0.3	100	5	6
67	RHdUPRT	0.3	100	6	6
78	RHdUPRT	0.3	100	7	6
91	Blank	0	100	8	6
7	Blank	0	0	1	7
18	RHdGRA12	0.3	0	2	7
31	RHdGRA12	0.3	0	3	7
42	RHdGRA12	0.3	0	4	7
55	RHdGRA12	0.3	100	5	7
66	RHdGRA12	0.3	100	6	7
79	RHdGRA12	0.3	100	7	7
90	Blank	0	100	8	7
8	Blank	0	0	1	8
17	RHdGRA12-COMP	0.3	0	2	8
32	RHdGRA12-COMP	0.3	0	3	8
41	RHdGRA12-COMP	0.3	0	4	8
56	RHdGRA12-COMP	0.3	100	5	8
65	RHdGRA12-COMP	0.3	100	6	8
80	RHdGRA12-COMP	0.3	100	7	8
89	Blank	0	100	8	8
9	Blank	0	0	1	9
16	PRUdUPRT	0.3	0	2	9
33	PRUdUPRT	0.3	0	3	9
40	PRUdUPRT	0.3	0	4	9
57	PRUdUPRT	0.3	100	5	9
64	PRUdUPRT	0.3	100	6	9
81	PRUdUPRT	0.3	100	7	9
88	Blank	0	100	8	9
10	Blank	0	0	1	10
15	PRUdGRA12	0	0	2	10
34	PRUdGRA12	0	0	3	10
39	PRUdGRA12	0	0	4	10
58	PRUdGRA12	0	100	5	10
63	PRUdGRA12	0	100	6	10
82	PRUdGRA12	0	100	7	10
87	Blank	0	100	8	10
11	Blank	0	0	1	11
14	Uninfected_High_Vol	3	0	2	11
35	Uninfected_High_Vol	3	0	3	11
38	Uninfected_High_Vol	3	0	4	11
59	Uninfected_High_Vol	3	100	5	11
62	Uninfected_High_Vol	3	100	6	11
83	Uninfected_High_Vol	3	100	7	11
86	Blank	0	100	8	11
12	Blank	0	0	1	12
13	Blank	0	0	2	12
36	Blank	0	0	3	12
37	Blank	0	0	4	12
60	Blank	0	100	5	12
61	Blank	0	100	6	12
84	Blank	0	100	7	12
85	Blank	0	100	8	12

## Sheet: Data
timepoint	position	frame	intden	rawintden
1	1	1	1671343872	632934976
2	1	2	1686737408	638764480
3	1	3	1700665344	644038976
4	1	4	1718379264	650747200
5	1	5	1731701888	655792384
6	1	6	1739254528	658652608
7	1	7	1737884800	658133888
8	1	8	1732526464	656104704
9	1	9	1728573824	654607872
10	1	10	1725005184	653256384
11	1	11	1721827328	652052928
12	1	12	1717669248	650478272
13	1	13	1715145984	649522752
14	1	14	1711096704	647989312
15	1	15	1706172672	646124544
16	1	16	1702658560	644793792
17	1	17	1698686336	643289472
18	1	18	1696105216	642312064
19	1	19	1691458304	640552256
20	1	20	1687649536	639109888
21	1	21	1684359936	637864128
22	1	22	1679220480	635917824
23	1	23	1674264960	634041152
24	1	24	1667824512	631602176
25	1	25	1663350272	629907840
26	1	26	1657520000	627699904
27	1	27	1650869632	625181440
28	1	28	1644756736	622866432
29	1	29	1637099136	619966528
30	1	30	1627093248	616177344
31	1	31	1617388800	612502272
32	1	32	1605031552	607822592
33	1	33	1590036864	602144128
34	1	34	1570557312	594767232
35	1	35	1543687936	584591872
36	1	36	1505226880	570026752
37	1	37	1490855680	564584448
1	2	38	1683410688	637504640
2	2	39	1694496640	641702848
3	2	40	1710779136	647869056
4	2	41	1732214784	655986688
5	2	42	1746297216	661319680
6	2	43	1754145664	664291840
7	2	44	1750381696	662866432
8	2	45	1746732544	661484544
9	2	46	1742426752	659853888
10	2	47	1741009920	659317376
11	2	48	1737406336	657952704
12	2	49	1733858560	656609152
13	2	50	1731176960	655593600
14	2	51	1727895168	654350848
15	2	52	1722986112	652491776
16	2	53	1719853184	651305344
17	2	54	1716004480	649847872
18	2	55	1714148992	649145216
19	2	56	1709172864	647260736
20	2	57	1705828736	645994304
21	2	58	1702541696	644749568
22	2	59	1698121600	643075648
23	2	60	1693206912	641214464
24	2	61	1688383232	639387712
25	2	62	1682541440	637175488
26	2	63	1677243008	635168960
27	2	64	1672023424	633192256
28	2	65	1666611328	631142720
29	2	66	1659990272	628635392
30	2	67	1650662144	625102784
31	2	68	1642845056	622142464
32	2	69	1631719296	617929216
33	2	70	1619675136	613368128
34	2	71	1604691200	607693696
35	2	72	1585146752	600292288
36	2	73	1557746944	589916032
37	2	74	1523283584	576864768
1	3	75	1690988800	640374464
2	3	76	1702923776	644894208
3	3	77	1718987904	650977664
4	3	78	1740462848	659110144
5	3	79	1755426944	664777088
6	3	80	1762149632	667322944
7	3	81	1757490816	665558656
8	3	82	1756204928	665071680
9	3	83	1752649216	663725184
10	3	84	1749715328	662614080
11	3	85	1746896384	661546560
12	3	86	1743855616	660395072
13	3	87	1740742784	659216192
14	3	88	1737552640	658008064
15	3	89	1732706432	656172864
16	3	90	1730100096	655185856
17	3	91	1726503296	653823744
18	3	92	1723054720	652517760
19	3	93	1718757632	650890496
20	3	94	1714986752	649462400
21	3	95	1711899776	648293376
22	3	96	1707726208	646712832
23	3	97	1702396800	644694656
24	3	98	1697533824	642853056
25	3	99	1692288256	640866560
26	3	100	1687191040	638936256
27	3	101	1681110784	636633664
28	3	102	1676068480	634724160
29	3	103	1668892288	632006528
30	3	104	1660384256	628784576
31	3	105	1652544128	625815552
32	3	106	1641602304	621671872
33	3	107	1629298944	617012608
34	3	108	1614948992	611578304
35	3	109	1594892544	603982976
36	3	110	1567747584	593703232
37	3	111	1533298432	580657344
1	4	112	1705096448	645716992
2	4	113	1715077504	649496768
3	4	114	1728282752	654497600
4	4	115	1749371776	662484032
5	4	116	1765684992	668661760
6	4	117	1772135808	671104704
7	4	118	1770360064	670432192
8	4	119	1767502336	669349952
9	4	120	1764543360	668229440
10	4	121	1761051136	666906944
11	4	122	1758250112	665846208
12	4	123	1754467968	664413888
13	4	124	1751906432	663443840
14	4	125	1748414592	662121536
15	4	126	1743902976	660412928
16	4	127	1740916608	659282048
17	4	128	1736528128	657620096
18	4	129	1733337216	656411712
19	4	130	1729063552	654793280
20	4	131	1725289856	653364224
21	4	132	1721769344	652031040
22	4	133	1717915776	650571648
23	4	134	1712384128	648476800
24	4	135	1707023104	646446656
25	4	136	1701702016	644431488
26	4	137	1697045120	642667968
27	4	138	1691863168	640705536
28	4	139	1686683904	638744192
29	4	140	1679932544	636187456
30	4	141	1671550464	633013184
31	4	142	1664840448	630472128
32	4	143	1655360128	626881920
33	4	144	1643485056	622384896
34	4	145	1630978688	617648704
35	4	146	1615844480	611917440
36	4	147	1593354368	603400448
37	4	148	1566009984	593045184
1	5	149	1702314240	644663360
2	5	150	1711091328	647987264
3	5	151	1726334336	653759744
4	5	152	1748612608	662196480
5	5	153	1765099648	668440128
6	5	154	1773286400	671540416
7	5	155	1767448704	669329664
8	5	156	1764868736	668352640
9	5	157	1762325632	667389568
10	5	158	1759265152	666230592
11	5	159	1756505856	665185664
12	5	160	1753728000	664133696
13	5	161	1751017728	663107328
14	5	162	1746734976	661485440
15	5	163	1742554880	659902464
16	5	164	1740114816	658978432
17	5	165	1736750336	657704256
18	5	166	1733306112	656399936
19	5	167	1728350080	654523072
20	5	168	1724976384	653245504
21	5	169	1721849344	652061312
22	5	170	1718508416	650796096
23	5	171	1712607744	648561472
24	5	172	1707409664	646593024
25	5	173	1702563968	644757952
26	5	174	1697449472	642821120
27	5	175	1692055168	640778304
28	5	176	1686504576	638676288
29	5	177	1680302592	636327616
30	5	178	1672026880	633193600
31	5	179	1665011840	630537024
32	5	180	1655428608	626907904
33	5	181	1644312320	622698176
34	5	182	1631863680	617983872
35	5	183	1617021568	612363200
36	5	184	1595040768	604039104
37	5	185	1568782592	594095168
1	6	186	1704475008	645481664
2	6	187	1711577728	648171456
3	6	188	1727868032	654340544
4	6	189	1751731072	663377408
5	6	190	1771651968	670921472
6	6	191	1777331584	673072320
7	6	192	1773240192	671522944
8	6	193	1771428096	670836672
9	6	194	1768299264	669651840
10	6	195	1764771712	668315904
11	6	196	1763621120	667880192
12	6	197	1761195520	666961664
13	6	198	1757646976	665617792
14	6	199	1753450240	664028480
15	6	200	1749678080	662600000
16	6	201	1747068672	661611776
17	6	202	1743430912	660234176
18	6	203	1740334208	659061440
19	6	204	1735708288	657309632
20	6	205	1733099648	656321792
21	6	206	1729670144	655022976
22	6	207	1726444800	653801600
23	6	208	1721127936	651788096
24	6	209	1716005120	649848064
25	6	210	1711585024	648174208
26	6	211	1707488768	646622976
27	6	212	1701649920	644411776
28	6	213	1697352192	642784256
29	6	214	1691161600	640439872
30	6	215	1683247744	637442944
31	6	216	1677784960	635374208
32	6	217	1669250432	632142208
33	6	218	1659175168	628326720
34	6	219	1648611968	624326400
35	6	220	1636381440	619694720
36	6	221	1618951552	613094080
37	6	222	1596608000	604632576
1	7	223	1698990464	643404672
2	7	224	1700942976	644144064
3	7	225	1716984960	650219136
4	7	226	1740974720	659304000
5	7	227	1758850176	666073408
6	7	228	1772302848	671167936
7	7	229	1776707456	672835968
8	7	230	1772834560	671369280
9	7	231	1769456640	670090112
10	7	232	1766648064	669026496
11	7	233	1765181824	668471232
12	7	234	1762030208	667277696
13	7	235	1760404608	666662080
14	7	236	1755906304	664958592
15	7	237	1753191552	663930560
16	7	238	1750950016	663081664
17	7	239	1747507968	661778176
18	7	240	1744670464	660703616
19	7	241	1740457472	659108160
20	7	242	1737729024	658074880
21	7	243	1735146240	657096768
22	7	244	1732196352	655979648
23	7	245	1727901440	654353216
24	7	246	1723461120	652671680
25	7	247	1719989760	651357056
26	7	248	1715614464	649700160
27	7	249	1711614720	648185408
28	7	250	1707225088	646523136
29	7	251	1702174464	644610432
30	7	252	1696551936	642481216
31	7	253	1692182400	640826496
32	7	254	1686194048	638558720
33	7	255	1679563776	636047808
34	7	256	1672846720	633504064
35	7	257	1665346048	630663616
36	7	258	1657119872	627548352
37	7	259	1646744192	623619136
1	8	260	1713491584	648896192
2	8	261	1711837568	648269824
3	8	262	1726351872	653766400
4	8	263	1749215488	662424768
5	8	264	1766739712	669061184
6	8	265	1776809088	672874432
7	8	266	1776418816	672726656
8	8	267	1773268096	671533504
9	8	268	1769480192	670099008
10	8	269	1766939264	669136768
11	8	270	1764311936	668141760
12	8	271	1761803264	667191744
13	8	272	1759336448	666257600
14	8	273	1755345792	664746304
15	8	274	1751613696	663332992
16	8	275	1749383808	662488576
17	8	276	1746345088	661337792
18	8	277	1742764544	659981888
19	8	278	1738480896	658359616
20	8	279	1735723392	657315328
21	8	280	1732494336	656092544
22	8	281	1729558400	654980672
23	8	282	1724317696	652996032
24	8	283	1719927040	651333312
25	8	284	1716312064	649964352
26	8	285	1711739392	648232640
27	8	286	1707234048	646526528
28	8	287	1703129088	644971968
29	8	288	1697230720	642738240
30	8	289	1690228864	640086656
31	8	290	1685059968	638129216
32	8	291	1678196224	635529920
33	8	292	1670034688	632439168
34	8	293	1661601792	629245632
35	8	294	1652166784	625672640
36	8	295	1639133440	620736896
37	8	296	1626044544	615780160
1	9	297	1708559744	647028544
2	9	298	1711424896	648113536
3	9	299	1729341952	654898752
4	9	300	1753439360	664024384
5	9	301	1773230720	671519360
6	9	302	1783921664	675568000
7	9	303	1783458688	675392640
8	9	304	1781666944	674714112
9	9	305	1780168832	674146816
10	9	306	1778768000	673616256
11	9	307	1779301248	673818240
12	9	308	1777284992	673054656
13	9	309	1775980416	672560640
14	9	310	1774375040	671952640
15	9	311	1772732928	671330816
16	9	312	1771359488	670810688
17	9	313	1770072960	670323520
18	9	314	1768546688	669745472
19	9	315	1765615232	668635328
20	9	316	1764653056	668270976
21	9	317	1763077504	667674304
22	9	318	1761360000	667023872
23	9	319	1759011968	666134720
24	9	320	1755852928	664938368
25	9	321	1753908608	664202048
26	9	322	1752744320	663761152
27	9	323	1749656448	662591744
28	9	324	1747670528	661839744
29	9	325	1745367296	660967488
30	9	326	1741684736	659572864
31	9	327	1740672256	659189504
32	9	328	1737609856	658029760
33	9	329	1733900800	656625152
34	9	330	1731346048	655657664
35	9	331	1728576256	654608768
36	9	332	1725220480	653337920
37	9	333	1722032256	652130560
1	10	334	1686441216	638652288
2	10	335	1704430848	645464960
3	10	336	1706550912	646267776
4	10	337	1719579008	651201536
5	10	338	1741070720	659340416
6	10	339	1768872448	669868864
7	10	340	1789551616	677700032
8	10	341	1805872384	683880640
9	10	342	1814923136	687308224
10	10	343	1818185088	688543488
11	10	344	1819508096	689044480
12	10	345	1818045440	688490560
13	10	346	1818767744	688764096
14	10	347	1819505024	689043328
15	10	348	1818835328	688789696
16	10	349	1818948224	688832448
17	10	350	1818835200	688789632
18	10	351	1819511552	689045760
19	10	352	1818291200	688583616
20	10	353	1818946560	688831808
21	10	354	1819119104	688897152
22	10	355	1820198656	689306048
23	10	356	1819423232	689012352
24	10	357	1818380928	688617664
25	10	358	1818483584	688656512
26	10	359	1819861632	689178368
27	10	360	1819225472	688937472
28	10	361	1820350464	689363456
29	10	362	1819803136	689156224
30	10	363	1816777472	688010432
31	10	364	1818411904	688629376
32	10	365	1818324736	688596352
33	10	366	1817665920	688346816
34	10	367	1816705664	687983232
35	10	368	1817141504	688148224
36	10	369	1816577152	687934528
37	10	370	1816847744	688036992
1	11	371	1703925888	645273728
2	11	372	1737956480	658161024
3	11	373	1758497920	665940032
4	11	374	1783416448	675376640
5	11	375	1804739584	683451648
6	11	376	1818716928	688744896
7	11	377	1825163136	691186048
8	11	378	1823748864	690650496
9	11	379	1821210112	689689024
10	11	380	1820428544	689393088
11	11	381	1821423488	689769856
12	11	382	1821072256	689636800
13	11	383	1821440896	689776448
14	11	384	1821406592	689763456
15	11	385	1820679040	689487936
16	11	386	1822119168	690033344
17	11	387	1821153280	689667520
18	11	388	1820785792	689528320
19	11	389	1820269824	689332992
20	11	390	1820830464	689545280
21	11	391	1820581120	689450816
22	11	392	1819939200	689207744
23	11	393	1819302784	688966720
24	11	394	1818317312	688593536
25	11	395	1818189568	688545152
26	11	396	1817994752	688471424
27	11	397	1817207296	688173184
28	11	398	1818586240	688695360
29	11	399	1817209472	688173952
30	11	400	1815159296	687397632
31	11	401	1815818752	687647360
32	11	402	1815361792	687474304
33	11	403	1813495680	686767616
34	11	404	1812642304	686444416
35	11	405	1812454912	686373440
36	11	406	1811932416	686175616
37	11	407	1810915200	685790400
1	12	408	1673545856	633768832
2	12	409	1697288448	642760128
3	12	410	1655514240	626940288
4	12	411	1669184128	632117056
5	12	412	1686871296	638815168
6	12	413	1703419776	645082048
7	12	414	1718203904	650680768
8	12	415	1733483904	656467264
9	12	416	1743752704	660356096
10	12	417	1750843264	663041216
11	12	418	1755337472	664743168
12	12	419	1756742784	665275392
13	12	420	1757096448	665409280
14	12	421	1757650560	665619136
15	12	422	1758865536	666079232
16	12	423	1760569600	666724608
17	12	424	1761629312	667125888
18	12	425	1762165248	667328832
19	12	426	1762159104	667326528
20	12	427	1764848512	668344960
21	12	428	1764787584	668321920
22	12	429	1766092928	668816256
23	12	430	1766686720	669041088
24	12	431	1767449856	669330112
25	12	432	1767699584	669424704
26	12	433	1769598976	670144000
27	12	434	1768964352	669903680
28	12	435	1771605760	670903936
29	12	436	1771506432	670866304
30	12	437	1770776576	670589952
31	12	438	1772682240	671311616
32	12	439	1773946752	671790528
33	12	440	1773279616	671537856
34	12	441	1773989888	671806848
35	12	442	1775004800	672191168
36	12	443	1775010304	672193280
37	12	444	1776007808	672571008
1	13	445	1664712448	630423616
2	13	446	1689366528	639760128
3	13	447	1703721856	645196416
4	13	448	1728352896	654524160
5	13	449	1749107840	662384000
6	13	450	1764813312	668331712
7	13	451	1779134080	673754944
8	13	452	1792147456	678683072
9	13	453	1799935616	681632384
10	13	454	1805874688	683881536
11	13	455	1809160832	685126016
12	13	456	1808129024	684735296
13	13	457	1805960832	683914112
14	13	458	1803557760	683004160
15	13	459	1802879744	682747392
16	13	460	1803016192	682799040
17	13	461	1802856576	682738624
18	13	462	1801960192	682399104
19	13	463	1800950400	682016768
20	13	464	1801736448	682314368
21	13	465	1801233664	682123968
22	13	466	1800392832	681805568
23	13	467	1799426944	681439808
24	13	468	1798534144	681101696
25	13	469	1798283264	681006720
26	13	470	1797911168	680865792
27	13	471	1796257408	680239488
28	13	472	1796889344	680478784
29	13	473	1795864192	680090560
30	13	474	1793498112	679194560
31	13	475	1794724736	679659072
32	13	476	1793696640	679269760
33	13	477	1791468160	678425856
34	13	478	1790281728	677976512
35	13	479	1790816128	678178880
36	13	480	1789676032	677747136
37	13	481	1788569344	677328064
1	14	482	3148427520	1192303872
2	14	483	3136163328	1187659392
3	14	484	2829270784	1071439872
4	14	485	2813047552	1065296128
5	14	486	2805230080	1062335616
6	14	487	2808807936	1063690560
7	14	488	2816587520	1066636672
8	14	489	2832829952	1072787712
9	14	490	2845536256	1077599488
10	14	491	2853653504	1080673408
11	14	492	2863187200	1084283904
12	14	493	2872611072	1087852672
13	14	494	2880495360	1090838400
14	14	495	2884613632	1092398080
15	14	496	2892447232	1095364608
16	14	497	2904139520	1099792512
17	14	498	2918098688	1105078784
18	14	499	2922259200	1106654336
19	14	500	2933836544	1111038720
20	14	501	2945170688	1115330944
21	14	502	2952582400	1118137728
22	14	503	2960748800	1121230336
23	14	504	2963613440	1122315136
24	14	505	2972149248	1125547648
25	14	506	2976745216	1127288064
26	14	507	2985857024	1130738816
27	14	508	3000712448	1136364416
28	14	509	3008803584	1139428608
29	14	510	3016497664	1142342400
30	14	511	3021357056	1144182528
31	14	512	3033194240	1148665344
32	14	513	3037829376	1150420608
33	14	514	3039076608	1150892928
34	14	515	3045923072	1153485696
35	14	516	3056638208	1157543424
36	14	517	3061157632	1159254912
37	14	518	3074497792	1164306816
1	15	519	4006903552	1517407360
2	15	520	3683575296	1394963456
3	15	521	3613204480	1368314112
4	15	522	3540887296	1340927744
5	15	523	3510885632	1329566208
6	15	524	3507947264	1328453376
7	15	525	3512580608	1330208000
8	15	526	3550084608	1344410752
9	15	527	3587739904	1358670720
10	15	528	3632364288	1375569920
11	15	529	3676277504	1392199808
12	15	530	3721222912	1409220480
13	15	531	3762262528	1424762112
14	15	532	3783690496	1432876928
15	15	533	3821035008	1447019136
16	15	534	3850910208	1458332928
17	15	535	3858530048	1461218432
18	15	536	3894599936	1474878080
19	15	537	3934002688	1489799808
20	15	538	3977037056	1506096896
21	15	539	4016527104	1521051648
22	15	540	4059228416	1537222528
23	15	541	4098589184	1552128384
24	15	542	4144300800	1569439360
25	15	543	4204963328	1592412160
26	15	544	4265397248	1615298432
27	15	545	4326307840	1638365184
28	15	546	4395621888	1664614144
29	15	547	4467944448	1692002560
30	15	548	4542947840	1720406272
31	15	549	4649061888	1760591488
32	15	550	4749882368	1798771968
33	15	551	4846593536	1835396352
34	15	552	4958777344	1877880192
35	15	553	5078902272	1923371392
36	15	554	5198609920	1968704384
37	15	555	5324135424	2016240640
1	16	556	3842935808	1455313024
2	16	557	3654093056	1383798528
3	16	558	3543875584	1342059392
4	16	559	3509748992	1329135744
5	16	560	3493986048	1323166336
6	16	561	3496329216	1324053632
7	16	562	3512255232	1330084864
8	16	563	3535930880	1339050752
9	16	564	3558558976	1347619968
10	16	565	3577648384	1354849152
11	16	566	3607209216	1366043648
12	16	567	3644836608	1380293120
13	16	568	3671179520	1390269184
14	16	569	3699579136	1401024000
15	16	570	3732945408	1413659776
16	16	571	3780594176	1431704320
17	16	572	3829391360	1450183680
18	16	573	3868341504	1464934016
19	16	574	3924519680	1486208640
20	16	575	3985021952	1509120768
21	16	576	4049941248	1533705472
22	16	577	4124026880	1561761664
23	16	578	4211951104	1595058432
24	16	579	4297550848	1627474944
25	16	580	4399464448	1666069376
26	16	581	4501939712	1704876544
27	16	582	4602356224	1742904064
28	16	583	4730126336	1791290368
29	16	584	4862848000	1841551872
30	16	585	4990412288	1889860352
31	16	586	5139193344	1946203392
32	16	587	5306484736	2009556352
33	16	588	5474438144	2073160064
34	16	589	5635605504	2134193792
35	16	590	5824189952	2205610496
36	16	591	5991363584	2268918784
37	16	592	6184659968	2342119936
1	17	593	3772552704	1428658944
2	17	594	3644875264	1380307840
3	17	595	3547536896	1343445888
4	17	596	3431666176	1299565824
5	17	597	3441057024	1303122176
6	17	598	3464436480	1311975936
7	17	599	3488777728	1321193856
8	17	600	3522752768	1334060160
9	17	601	3551898624	1345097728
10	17	602	3592969216	1360651136
11	17	603	3630880000	1375007744
12	17	604	3671023104	1390209920
13	17	605	3709403136	1404744320
14	17	606	3747438848	1419148416
15	17	607	3793772800	1436695040
16	17	608	3840186112	1454271616
17	17	609	3886936320	1471975808
18	17	610	3919463936	1484294016
19	17	611	3970571264	1503648384
20	17	612	4029867264	1526103552
21	17	613	4085957376	1547344768
22	17	614	4147087104	1570494464
23	17	615	4205949184	1592785536
24	17	616	4275552512	1619144192
25	17	617	4358001152	1650367360
26	17	618	4430664192	1677884672
27	17	619	4512210432	1708766080
28	17	620	4611366912	1746316416
29	17	621	4720773632	1787748736
30	17	622	4820919808	1825673728
31	17	623	4963955712	1879841280
32	17	624	5117072896	1937826560
33	17	625	5273389056	1997023104
34	17	626	5454003712	2065421568
35	17	627	5641130496	2136286208
36	17	628	5835418624	2209862656
37	17	629	6051620352	2291737856
1	18	630	3657092608	1384934400
2	18	631	3444197888	1304311552
3	18	632	3380865792	1280327808
4	18	633	3370343936	1276343296
5	18	634	3379165696	1279684096
6	18	635	3388939520	1283385472
7	18	636	3413203456	1292574080
8	18	637	3444116736	1304280832
9	18	638	3471044864	1314478592
10	18	639	3505564672	1327551104
11	18	640	3533009664	1337944576
12	18	641	3562434816	1349087744
13	18	642	3587438080	1358556416
14	18	643	3616193536	1369446016
15	18	644	3639031040	1378094592
16	18	645	3683623168	1394981632
17	18	646	3711738112	1405628672
18	18	647	3741199872	1416785792
19	18	648	3778356992	1430857088
20	18	649	3817463040	1445666560
21	18	650	3861896704	1462493440
22	18	651	3912289024	1481576832
23	18	652	3968542720	1502880128
24	18	653	4023187456	1523573888
25	18	654	4094563072	1550603776
26	18	655	4168937216	1578769152
27	18	656	4241432832	1606223104
28	18	657	4336000000	1642035584
29	18	658	4444536320	1683138048
30	18	659	4552084992	1723866496
31	18	660	4699068416	1779528960
32	18	661	4846650880	1835418112
33	18	662	5012559872	1898247552
34	18	663	5202564608	1970201984
35	18	664	5419648000	2052411008
36	18	665	5648861184	2139213568
37	18	666	5860764672	2219461376
1	19	667	3797047040	1437934976
2	19	668	3498376960	1324829184
3	19	669	3448039680	1305766528
4	19	670	3449254912	1306226688
5	19	671	3431010304	1299317504
6	19	672	3473090048	1315252992
7	19	673	3526061312	1335313152
8	19	674	3580078336	1355769344
9	19	675	3640681472	1378719616
10	19	676	3696597248	1399894784
11	19	677	3751133696	1420547712
12	19	678	3809167616	1442525056
13	19	679	3862721280	1462805632
14	19	680	3906132224	1479245312
15	19	681	3946961152	1494707200
16	19	682	3990704128	1511272576
17	19	683	4033807360	1527595648
18	19	684	4081016576	1545473792
19	19	685	4134483200	1565721344
20	19	686	4200326656	1590656256
21	19	687	4258106368	1612537344
22	19	688	4318294528	1635330432
23	19	689	4407240192	1669014144
24	19	690	4492737024	1701391488
25	19	691	4611980800	1746548864
26	19	692	4757761536	1801755776
27	19	693	4910758912	1859695744
28	19	694	5095978496	1929837952
29	19	695	5306091008	2009407232
30	19	696	5532290048	2095068544
31	19	697	5783805440	2190316800
32	19	698	6040072704	2287364864
33	19	699	6288252928	2381350144
34	19	700	6562617856	2485251840
35	19	701	6829109248	2586171392
36	19	702	7096222208	2687326720
37	19	703	7326567936	2774558208
1	20	704	4288556288	1624068608
2	20	705	3869623552	1465419648
3	20	706	3765864192	1426126080
4	20	707	3724875264	1410603648
5	20	708	3716289536	1407352320
6	20	709	3732729088	1413577856
7	20	710	3753523456	1421452672
8	20	711	3777401088	1430495104
9	20	712	3791107584	1435685760
10	20	713	3812314112	1443716608
11	20	714	3836991488	1453061888
12	20	715	3872948992	1466678912
13	20	716	3890329344	1473260800
14	20	717	3903455744	1478231680
15	20	718	3935640832	1490420224
16	20	719	3958438656	1499053696
17	20	720	3976867328	1506032640
18	20	721	3994892544	1512858752
19	20	722	4010198016	1518654848
20	20	723	4035057920	1528069248
21	20	724	4057166592	1536441856
22	20	725	4093921024	1550360576
23	20	726	4137622528	1566910336
24	20	727	4193412864	1588038016
25	20	728	4277982464	1620064256
26	20	729	4388068864	1661753984
27	20	730	4526470656	1714166400
28	20	731	4698684928	1779383552
29	20	732	4927602688	1866074496
30	20	733	5148773888	1949831552
31	20	734	5456747008	2066460416
32	20	735	5769048576	2184728576
33	20	736	6101126144	2310485760
34	20	737	6405798400	2425864448
35	20	738	6704810496	2539099904
36	20	739	6974656512	2641289984
37	20	740	7191762432	2723507712
1	21	741	3743645440	1417711872
2	21	742	3606242304	1365677568
3	21	743	3573510144	1353282048
4	21	744	3578924544	1355332352
5	21	745	3610486528	1367284864
6	21	746	3663547392	1387378816
7	21	747	3713684224	1406365568
8	21	748	3772701696	1428715392
9	21	749	3818757888	1446156800
10	21	750	3886397952	1471772032
11	21	751	3915864832	1482931072
12	21	752	3956470272	1498308352
13	21	753	3989118720	1510672128
14	21	754	4003515392	1516124160
15	21	755	4030099200	1526191360
16	21	756	4063762176	1538939520
17	21	757	4081657344	1545716352
18	21	758	4106732800	1555212416
19	21	759	4122678272	1561250944
20	21	760	4150587136	1571820032
21	21	761	4183316992	1584214784
22	21	762	4217346560	1597101568
23	21	763	4264014336	1614774656
24	21	764	4320301056	1636090368
25	21	765	4411805184	1670742784
26	21	766	4534709760	1717286656
27	21	767	4678955008	1771912064
28	21	768	4858670080	1839969664
29	21	769	5079859200	1923733760
30	21	770	5326833664	2017262336
31	21	771	5654189056	2141231232
32	21	772	5988680704	2267902720
33	21	773	6323333632	2394635264
34	21	774	6644589056	2516293888
35	21	775	6957661184	2634853888
36	21	776	7223681024	2735595264
37	21	777	7454224384	2822901504
1	22	778	4436749824	1680189312
2	22	779	4176363008	1581581312
3	22	780	3970211584	1503512064
4	22	781	3869720576	1465456256
5	22	782	3816115968	1445156352
6	22	783	3800602624	1439281536
7	22	784	3810113536	1442883200
8	22	785	3834944256	1452286592
9	22	786	3843083008	1455368704
10	22	787	3867179520	1464494080
11	22	788	3886105856	1471661440
12	22	789	3898049536	1476184448
13	22	790	3909457664	1480504704
14	22	791	3914834944	1482541056
15	22	792	3940639744	1492313216
16	22	793	3973652224	1504814976
17	22	794	3991942656	1511741568
18	22	795	4003097088	1515965824
19	22	796	4026760192	1524926976
20	22	797	4053787136	1535161984
21	22	798	4086296576	1547473280
22	22	799	4130864640	1564351104
23	22	800	4190004736	1586747392
24	22	801	4268306176	1616400000
25	22	802	4390461952	1662660096
26	22	803	4533406720	1716793216
27	22	804	4702095872	1780675328
28	22	805	4929451520	1866774528
29	22	806	5182189568	1962486016
30	22	807	5420521984	2052742144
31	22	808	5698482176	2158004992
32	22	809	5974402048	2262495488
33	22	810	6219671552	2355378688
34	22	811	6460152320	2446448384
35	22	812	6697637888	2536383488
36	22	813	6907049984	2615687680
37	22	814	7110124544	2692591616
1	23	815	3273038336	1239493888
2	23	816	3339479552	1264654976
3	23	817	3330654208	1261312896
4	23	818	3349610752	1268491648
5	23	819	3349460480	1268434688
6	23	820	3452972800	1307634688
7	23	821	3474681856	1315855872
8	23	822	3498085888	1324718976
9	23	823	3556497664	1346839296
10	23	824	3537018880	1339462784
11	23	825	3584372992	1357395712
12	23	826	3578785280	1355279616
13	23	827	3564960256	1350044160
14	23	828	3546249472	1342958336
15	23	829	3586410752	1358167424
16	23	830	3631187968	1375124480
17	23	831	3553394688	1345664256
18	23	832	3582118144	1356541824
19	23	833	3592968960	1360651008
20	23	834	3583190016	1356947712
21	23	835	3602654720	1364318976
22	23	836	3620150016	1370944384
23	23	837	3676472576	1392273664
24	23	838	3690169344	1397460608
25	23	839	3755850752	1422333952
26	23	840	3801590528	1439655552
27	23	841	3908131840	1480002560
28	23	842	4033192448	1527362816
29	23	843	4196867072	1589346176
30	23	844	4404700672	1668052224
31	23	845	4638105088	1756442240
32	23	846	4920797184	1863497216
33	23	847	5271649792	1996364288
34	23	848	5661174272	2143876736
35	23	849	6043645952	2288718080
36	23	850	6325074432	2395294464
37	23	851	6656237056	2520705024
1	24	852	1646757504	623624192
2	24	853	1682880640	637303872
3	24	854	1696918144	642619904
4	24	855	1717554304	650434752
5	24	856	1731235712	655615872
6	24	857	1740623232	659170944
7	24	858	1746855424	661531008
8	24	859	1745103872	660867776
9	24	860	1737094528	657834560
10	24	861	1734578560	656881792
11	24	862	1730786560	655445824
12	24	863	1727755008	654297792
13	24	864	1724544256	653081856
14	24	865	1718870144	650933056
15	24	866	1715190144	649539456
16	24	867	1713140992	648763456
17	24	868	1709024384	647204480
18	24	869	1704268672	645403520
19	24	870	1701159424	644226048
20	24	871	1696599936	642499392
21	24	872	1693403392	641288832
22	24	873	1688648320	639488128
23	24	874	1684522624	637925696
24	24	875	1679527296	636034048
25	24	876	1676390656	634846208
26	24	877	1671008896	632808064
27	24	878	1666791680	631211072
28	24	879	1661469184	629195456
29	24	880	1655927552	627096832
30	24	881	1648566016	624309056
31	24	882	1642246656	621915904
32	24	883	1636265728	619650944
33	24	884	1626544000	615969344
34	24	885	1616009344	611979840
35	24	886	1604190080	607503936
36	24	887	1589006336	601753920
37	24	888	1569737856	594456960
1	25	889	1653376384	626130688
2	25	890	1685944576	638464192
3	25	891	1699534080	643610496
4	25	892	1719524480	651180864
5	25	893	1731651456	655773312
6	25	894	1740598656	659161600
7	25	895	1747779712	661881024
8	25	896	1749764480	662632704
9	25	897	1741410304	659468992
10	25	898	1737439488	657965248
11	25	899	1733070080	656310592
12	25	900	1728975744	654760064
13	25	901	1725009536	653258048
14	25	902	1718636672	650844672
15	25	903	1714500992	649278464
16	25	904	1711831808	648267648
17	25	905	1706961664	646423360
18	25	906	1701657216	644414528
19	25	907	1697067776	642676544
20	25	908	1692872832	641087936
21	25	909	1688478976	639424000
22	25	910	1682970240	637337856
23	25	911	1677904384	635419392
24	25	912	1671641088	633047552
25	25	913	1668544384	631874816
26	25	914	1662696320	629660096
27	25	915	1657081472	627533824
28	25	916	1650846208	625172544
29	25	917	1645022976	622967296
30	25	918	1636191232	619622720
31	25	919	1628939136	616876352
32	25	920	1620852992	613814144
33	25	921	1609647104	609570496
34	25	922	1596379520	604546112
35	25	923	1581333760	598848320
36	25	924	1562291328	591636928
37	25	925	1534362880	581060480
1	26	926	3242904832	1228082304
2	26	927	3232056832	1223974144
3	26	928	3222038016	1220180096
4	26	929	3220875264	1219739776
5	26	930	3215927040	1217865856
6	26	931	3215636224	1217755776
7	26	932	3215830528	1217829376
8	26	933	3219144704	1219084416
9	26	934	3213426688	1216918912
10	26	935	3225476352	1221482112
11	26	936	3231738368	1223853568
12	26	937	3241298944	1227474176
13	26	938	3249469952	1230568448
14	26	939	3247904768	1229975808
15	26	940	3238104320	1226264320
16	26	941	3234631168	1224949120
17	26	942	3241209344	1227440256
18	26	943	3248405248	1230165376
19	26	944	3255086336	1232695424
20	26	945	3257876736	1233752192
21	26	946	3265517312	1236645632
22	26	947	3261080064	1234965248
23	26	948	3259921408	1234526464
24	26	949	3254627840	1232521856
25	26	950	3269094912	1238000512
26	26	951	3288693504	1245422336
27	26	952	3321736192	1257935616
28	26	953	3360065536	1272450816
29	26	954	3413616384	1292730496
30	26	955	3465000192	1312189440
31	26	956	3561821184	1348855424
32	26	957	3673314816	1391077760
33	26	958	3794956288	1437143168
34	26	959	3953152256	1497051776
35	26	960	4131416832	1564560256
36	26	961	4322645504	1636978176
37	26	962	4531712000	1716151296
1	27	963	4627466240	1752413184
2	27	964	4194151424	1588317696
3	27	965	3994902784	1512862592
4	27	966	3905229824	1478903680
5	27	967	3861377792	1462296960
6	27	968	3850998272	1458366208
7	27	969	3852165376	1458808192
8	27	970	3868785408	1465102208
9	27	971	3871220992	1466024448
10	27	972	3892080896	1473924096
11	27	973	3905153536	1478874752
12	27	974	3921801472	1485179264
13	27	975	3934656768	1490047616
14	27	976	3947003392	1494723200
15	27	977	3966661888	1502167808
16	27	978	3986516224	1509686656
17	27	979	4008240128	1517913472
18	27	980	4022950144	1523484032
19	27	981	4046527488	1532412800
20	27	982	4076056064	1543595264
21	27	983	4109812480	1556378624
22	27	984	4145497856	1569892736
23	27	985	4194929152	1588612224
24	27	986	4248114176	1608753280
25	27	987	4329391616	1639532928
26	27	988	4433226240	1678854912
27	27	989	4566701056	1729401600
28	27	990	4731780608	1791916928
29	27	991	4918438400	1862603776
30	27	992	5140188672	1946580224
31	27	993	5397670400	2044088192
32	27	994	5677673984	2150125056
33	27	995	5922795520	2242952192
34	27	996	6171913216	2337292544
35	27	997	6405725184	2425836800
36	27	998	6615478784	2505270016
37	27	999	6826491904	2585180416
1	28	1000	4010325760	1518703232
2	28	1001	3824757504	1448428800
3	28	1002	3753008128	1421257472
4	28	1003	3765165312	1425861504
5	28	1004	3806679296	1441582720
6	28	1005	3854460672	1459677440
7	28	1006	3911769600	1481380224
8	28	1007	3983478016	1508536064
9	28	1008	4032022016	1526919552
10	28	1009	4087758080	1548026752
11	28	1010	4141802752	1568493312
12	28	1011	4190146560	1586801152
13	28	1012	4236343808	1604295936
14	28	1013	4258105600	1612536960
15	28	1014	4291148032	1625050240
16	28	1015	4316658688	1634710912
17	28	1016	4350854656	1647660928
18	28	1017	4372233728	1655757056
19	28	1018	4403798016	1667710464
20	28	1019	4433554432	1678979200
21	28	1020	4469950464	1692762368
22	28	1021	4496524800	1702825984
23	28	1022	4553330176	1724338048
24	28	1023	4624480256	1751282432
25	28	1024	4725131264	1789398912
26	28	1025	4842739712	1833936896
27	28	1026	4986679808	1888446848
28	28	1027	5182524416	1962612736
29	28	1028	5409493504	2048565632
30	28	1029	5666792448	2146004224
31	28	1030	5965585920	2259156736
32	28	1031	6290869248	2382340864
33	28	1032	6620838912	2507300096
34	28	1033	6938573824	2627625472
35	28	1034	7224997376	2736093696
36	28	1035	7478991872	2832280832
37	28	1036	7693197312	2913400320
1	29	1037	4203529216	1591869056
2	29	1038	4021072128	1522772864
3	29	1039	3897093376	1475822336
4	29	1040	3844836608	1456032768
5	29	1041	3830105856	1450454272
6	29	1042	3837297152	1453177600
7	29	1043	3852632064	1458984960
8	29	1044	3890423552	1473296512
9	29	1045	3918249216	1483833984
10	29	1046	3947903488	1495064064
11	29	1047	3974802432	1505250560
12	29	1048	3995944960	1513257216
13	29	1049	4019282176	1522094976
14	29	1050	4038274560	1529287424
15	29	1051	4059869952	1537465472
16	29	1052	4084139520	1546656384
17	29	1053	4097256192	1551623552
18	29	1054	4115666176	1558595456
19	29	1055	4140631552	1568049792
20	29	1056	4169014016	1578798208
21	29	1057	4201737984	1591190656
22	29	1058	4240171776	1605745536
23	29	1059	4299369984	1628163840
24	29	1060	4380893696	1659036672
25	29	1061	4493682176	1701749504
26	29	1062	4639239168	1756871680
27	29	1063	4822984704	1826455680
28	29	1064	5059490304	1916020096
29	29	1065	5320315904	2014794112
30	29	1066	5602639872	2121709824
31	29	1067	5917026304	2240767488
32	29	1068	6257027584	2369525248
33	29	1069	6537564160	2475763968
34	29	1070	6819380736	2582487296
35	29	1071	7055810560	2672023040
36	29	1072	7259134976	2749021440
37	29	1073	7455630848	2823434240
1	30	1074	3818178560	1445937408
2	30	1075	3630287616	1374783488
3	30	1076	3571988224	1352705664
4	30	1077	3572260096	1352808576
5	30	1078	3588415744	1358926720
6	30	1079	3626110464	1373201664
7	30	1080	3663826432	1387484544
8	30	1081	3722721280	1409787904
9	30	1082	3761534720	1424486528
10	30	1083	3813737472	1444255616
11	30	1084	3860907264	1462118656
12	30	1085	3916930304	1483334528
13	30	1086	3966922496	1502266496
14	30	1087	3995308800	1513016320
15	30	1088	4043027712	1531087360
16	30	1089	4088834304	1548434304
17	30	1090	4129933568	1563998464
18	30	1091	4163795200	1576821888
19	30	1092	4212481536	1595259264
20	30	1093	4262737408	1614291072
21	30	1094	4319999488	1635976192
22	30	1095	4383305728	1659950080
23	30	1096	4459733504	1688893184
24	30	1097	4537913856	1718499840
25	30	1098	4646610432	1759662976
26	30	1099	4767024640	1805263744
27	30	1100	4909401088	1859181440
28	30	1101	5068697600	1919506688
29	30	1102	5246366208	1986789504
30	30	1103	5421804544	2053227776
31	30	1104	5637325824	2134845312
32	30	1105	5874331136	2224598784
33	30	1106	6101174272	2310503936
34	30	1107	6349564928	2404569088
35	30	1108	6585730048	2494004224
36	30	1109	6805609984	2577272320
37	30	1110	7006593024	2653384448
1	31	1111	3674557952	1391548544
2	31	1112	3550519040	1344575232
3	31	1113	3356110080	1270952832
4	31	1114	3353325312	1269898368
5	31	1115	3363972096	1273930240
6	31	1116	3386092544	1282307328
7	31	1117	3413108992	1292538368
8	31	1118	3446819840	1305304576
9	31	1119	3470949376	1314442368
10	31	1120	3505367040	1327476352
11	31	1121	3539516160	1340408448
12	31	1122	3572102144	1352748672
13	31	1123	3606042624	1365601920
14	31	1124	3633808128	1376116736
15	31	1125	3668243456	1389157248
16	31	1126	3703584768	1402540928
17	31	1127	3741447936	1416879744
18	31	1128	3773349888	1428960896
19	31	1129	3821233408	1447094272
20	31	1130	3866521856	1464244992
21	31	1131	3936770048	1490847872
22	31	1132	3989428480	1510789504
23	31	1133	4063810304	1538957824
24	31	1134	4138819840	1567363712
25	31	1135	4250554880	1609677568
26	31	1136	4382039040	1659470464
27	31	1137	4534352384	1717151232
28	31	1138	4705153536	1781833344
29	31	1139	4893084160	1853002240
30	31	1140	5097368576	1930364288
31	31	1141	5322225152	2015517312
32	31	1142	5551511552	2102347648
33	31	1143	5771194880	2185541120
34	31	1144	6024307712	2281394688
35	31	1145	6271939072	2375172096
36	31	1146	6516979200	2467968512
37	31	1147	6741417984	2552963072
1	32	1148	3636731136	1377223680
2	32	1149	3533227520	1338027008
3	32	1150	3467040000	1312961920
4	32	1151	3396872192	1286389504
5	32	1152	3402834432	1288647296
6	32	1153	3420215040	1295229312
7	32	1154	3444152832	1304294656
8	32	1155	3480033536	1317882496
9	32	1156	3509562624	1329065216
10	32	1157	3552204800	1345213696
11	32	1158	3589051136	1359167360
12	32	1159	3626339584	1373288320
13	32	1160	3663361536	1387308544
14	32	1161	3695485184	1399473664
15	32	1162	3733574912	1413898112
16	32	1163	3772568320	1428664960
17	32	1164	3815372800	1444874880
18	32	1165	3855950592	1460241664
19	32	1166	3904803328	1478742016
20	32	1167	3955682816	1498010112
21	32	1168	4012564224	1519550976
22	32	1169	4074099456	1542854272
23	32	1170	4142338304	1568696192
24	32	1171	4225422592	1600160000
25	32	1172	4320947200	1636335104
26	32	1173	4408784896	1669599104
27	32	1174	4515565056	1710036480
28	32	1175	4669119488	1768187136
29	32	1176	4821304320	1825819392
30	32	1177	4973159424	1883326720
31	32	1178	5173187584	1959076992
32	32	1179	5407607808	2047851520
33	32	1180	5634323968	2133708544
34	32	1181	5880038912	2226760192
35	32	1182	6138563584	2324663040
36	32	1183	6403755008	2425090816
37	32	1184	6641430016	2515097856
1	33	1185	4000389888	1514940544
2	33	1186	3797683712	1438176000
3	33	1187	3601594624	1363917568
4	33	1188	3566576384	1350656128
5	33	1189	3559772416	1348079488
6	33	1190	3571660032	1352581248
7	33	1191	3619589888	1370732288
8	33	1192	3662011648	1386797312
9	33	1193	3695190784	1399362176
10	33	1194	3743061504	1417490688
11	33	1195	3800068352	1439079168
12	33	1196	3853859840	1459449856
13	33	1197	3906400768	1479346944
14	33	1198	3953313280	1497112704
15	33	1199	4009138944	1518253824
16	33	1200	4073560064	1542649984
17	33	1201	4117861632	1559426944
18	33	1202	4172939776	1580284928
19	33	1203	4233055488	1603050624
20	33	1204	4316354048	1634595712
21	33	1205	4380277760	1658803456
22	33	1206	4447368192	1684210432
23	33	1207	4526443520	1714156160
24	33	1208	4604328960	1743651200
25	33	1209	4720608768	1787686144
26	33	1210	4809700864	1821425280
27	33	1211	4911116800	1859831168
28	33	1212	5020457984	1901238528
29	33	1213	5119124992	1938603648
30	33	1214	5226429952	1979239808
31	33	1215	5347679232	2025156608
32	33	1216	5477173248	2074195840
33	33	1217	5568585216	2108813440
34	33	1218	5689295872	2154526208
35	33	1219	5838425088	2211001088
36	33	1220	5959060992	2256685824
37	33	1221	6087532544	2305337856
1	34	1222	3747630848	1419221120
2	34	1223	3571821824	1352642560
3	34	1224	3440721152	1302994944
4	34	1225	3403555584	1288920448
5	34	1226	3400652032	1287820800
6	34	1227	3421674496	1295782144
7	34	1228	3445832192	1304930560
8	34	1229	3476421632	1316514688
9	34	1230	3488045312	1320916608
10	34	1231	3511450368	1329779968
11	34	1232	3538250752	1339929216
12	34	1233	3557027840	1347040128
13	34	1234	3590051328	1359546112
14	34	1235	3631762944	1375342208
15	34	1236	3683889664	1395082496
16	34	1237	3718379520	1408143616
17	34	1238	3759222528	1423610880
18	34	1239	3783245824	1432708480
19	34	1240	3831017216	1450799360
20	34	1241	3865251840	1463763968
21	34	1242	3881918208	1470075520
22	34	1243	3920159488	1484557440
23	34	1244	3953268480	1497095808
24	34	1245	3980213248	1507299712
25	34	1246	4039062272	1529585664
26	34	1247	4099513856	1552478592
27	34	1248	4133321472	1565281536
28	34	1249	4198213888	1589856128
29	34	1250	4260112128	1613296896
30	34	1251	4300734976	1628680704
31	34	1252	4392075776	1663271296
32	34	1253	4488741376	1699878400
33	34	1254	4574409728	1732320768
34	34	1255	4650161664	1761008000
35	34	1256	4744536064	1796747520
36	34	1257	4898174976	1854930176
37	34	1258	5107299840	1934125440
1	35	1259	3094811648	1171999744
2	35	1260	3089359872	1169935104
3	35	1261	3084433920	1168069632
4	35	1262	3092823808	1171246848
5	35	1263	3097876224	1173160192
6	35	1264	3112279552	1178614656
7	35	1265	3120709120	1181806976
8	35	1266	3142233600	1189958272
9	35	1267	3143606784	1190478336
10	35	1268	3156844032	1195491200
11	35	1269	3171685120	1201111552
12	35	1270	3181979904	1205010176
13	35	1271	3190890752	1208384768
14	35	1272	3196282624	1210426624
15	35	1273	3207066624	1214510464
16	35	1274	3216941824	1218250112
17	35	1275	3228093696	1222473344
18	35	1276	3236087296	1225500544
19	35	1277	3265040896	1236465152
20	35	1278	3274668800	1240111232
21	35	1279	3287677696	1245037696
22	35	1280	3294737408	1247711232
23	35	1281	3306424320	1252136960
24	35	1282	3313775360	1254920832
25	35	1283	3330427136	1261226880
26	35	1284	3342695168	1265872768
27	35	1285	3349101568	1268298752
28	35	1286	3359941888	1272403968
29	35	1287	3367183616	1275146368
30	35	1288	3370642688	1276456320
31	35	1289	3379571968	1279837824
32	35	1290	3384855040	1281838592
33	35	1291	3380343552	1280130048
34	35	1292	3391849728	1284487424
35	35	1293	3398719488	1287089024
36	35	1294	3403840256	1289028224
37	35	1295	3405169408	1289531520
1	36	1296	1692268544	640859072
2	36	1297	1659023872	628269376
3	36	1298	1608962944	609311424
4	36	1299	1610834688	610020224
5	36	1300	1610420480	609863424
6	36	1301	1613997184	611217856
7	36	1302	1614094976	611254912
8	36	1303	1616076416	612005248
9	36	1304	1616494976	612163776
10	36	1305	1618711424	613003136
11	36	1306	1617139072	612407680
12	36	1307	1617776256	612648960
13	36	1308	1618795648	613035008
14	36	1309	1618705024	613000704
15	36	1310	1620118528	613536000
16	36	1311	1620583040	613711936
17	36	1312	1624718720	615278080
18	36	1313	1624066176	615030976
19	36	1314	1624539904	615210432
20	36	1315	1624551168	615214656
21	36	1316	1624935552	615360192
22	36	1317	1624789760	615305024
23	36	1318	1624641024	615248704
24	36	1319	1624138624	615058432
25	36	1320	1625831424	615699456
26	36	1321	1626807936	616069312
27	36	1322	1626626432	616000512
28	36	1323	1627925120	616492352
29	36	1324	1626680576	616021056
30	36	1325	1625753600	615670016
31	36	1326	1626670464	616017216
32	36	1327	1627847168	616462784
33	36	1328	1627494400	616329280
34	36	1329	1628603136	616749120
35	36	1330	1630066688	617303360
36	36	1331	1630910720	617622976
37	36	1332	1631021056	617664832
1	37	1333	1696237952	642362304
2	37	1334	1674795776	634242176
3	37	1335	1620465408	613667392
4	37	1336	1631180800	617725248
5	37	1337	1642897664	622162432
6	37	1338	1655929472	627097536
7	37	1339	1662633472	629636352
8	37	1340	1670752512	632711040
9	37	1341	1675955456	634681344
10	37	1342	1681420160	636750848
11	37	1343	1684419328	637886656
12	37	1344	1687731456	639140864
13	37	1345	1689811072	639928448
14	37	1346	1689837440	639938432
15	37	1347	1691133312	640429184
16	37	1348	1691395200	640528384
17	37	1349	1690642688	640243392
18	37	1350	1689405440	639774848
19	37	1351	1690400128	640151488
20	37	1352	1692907264	641100992
21	37	1353	1692003072	640758528
22	37	1354	1691706880	640646400
23	37	1355	1690929152	640351872
24	37	1356	1690117760	640044608
25	37	1357	1692502400	640947648
26	37	1358	1690541184	640204928
27	37	1359	1688228608	639329152
28	37	1360	1688361216	639379392
29	37	1361	1688393856	639391744
30	37	1362	1687397376	639014400
31	37	1363	1686215168	638566656
32	37	1364	1687073920	638891904
33	37	1365	1687678976	639121024
34	37	1366	1687925120	639214208
35	37	1367	1688595968	639468288
36	37	1368	1688181120	639311168
37	37	1369	1687072000	638891136
1	38	1370	3086728960	1168938752
2	38	1371	3080454400	1166562560
3	38	1372	2899847168	1098167040
4	38	1373	2882028800	1091419264
5	38	1374	2887687936	1093562240
6	38	1375	2911422720	1102550656
7	38	1376	2925130240	1107741568
8	38	1377	2946805248	1115949952
9	38	1378	2956893184	1119770112
10	38	1379	2974055424	1126269440
11	38	1380	2988409600	1131705472
12	38	1381	2998584832	1135558784
13	38	1382	3013710592	1141286912
14	38	1383	3021681920	1144305536
15	38	1384	3034007552	1148973312
16	38	1385	3045160192	1153196672
17	38	1386	3057499136	1157869440
18	38	1387	3068529920	1162046848
19	38	1388	3080582144	1166610944
20	38	1389	3089111040	1169840896
21	38	1390	3098944000	1173564544
22	38	1391	3108565504	1177208192
23	38	1392	3115290880	1179755136
24	38	1393	3121626880	1182154496
25	38	1394	3135584256	1187440128
26	38	1395	3147966976	1192129536
27	38	1396	3154809600	1194720896
28	38	1397	3164287232	1198309888
29	38	1398	3169164544	1200157056
30	38	1399	3178024960	1203512448
31	38	1400	3181939712	1204994944
32	38	1401	3193179136	1209251328
33	38	1402	3190976512	1208417152
34	38	1403	3202373888	1212733312
35	38	1404	3210461952	1215796224
36	38	1405	3218096640	1218687488
37	38	1406	3221144064	1219841536
1	39	1407	4067194880	1540239488
2	39	1408	3828125952	1449704448
3	39	1409	3647798528	1381414784
4	39	1410	3575675904	1354102144
5	39	1411	3547558144	1343453952
6	39	1412	3549543424	1344205824
7	39	1413	3574751232	1353751936
8	39	1414	3626748928	1373443328
9	39	1415	3671971584	1390569088
10	39	1416	3732034048	1413314688
11	39	1417	3786419456	1433910272
12	39	1418	3843995648	1455714304
13	39	1419	3898867200	1476494080
14	39	1420	3940311808	1492189056
15	39	1421	3986808064	1509797120
16	39	1422	4033551616	1527498880
17	39	1423	4076922624	1543923328
18	39	1424	4120519936	1560433536
19	39	1425	4165002240	1577278976
20	39	1426	4208105728	1593602176
21	39	1427	4255371520	1611501696
22	39	1428	4301126144	1628828800
23	39	1429	4354439680	1649018496
24	39	1430	4406923264	1668894080
25	39	1431	4472506880	1693730432
26	39	1432	4532696576	1716524160
27	39	1433	4587170816	1737153408
28	39	1434	4668727296	1768038656
29	39	1435	4746084352	1797333760
30	39	1436	4835406336	1831159808
31	39	1437	4931672576	1867615616
32	39	1438	5030340608	1904981120
33	39	1439	5133509120	1944050688
34	39	1440	5252302848	1989037824
35	39	1441	5361545728	2030407936
36	39	1442	5485701120	2077425152
37	39	1443	5617060864	2127170944
1	40	1444	3806980608	1441696768
2	40	1445	3668944896	1389422848
3	40	1446	3573801216	1353392256
4	40	1447	3545440256	1342651904
5	40	1448	3543204096	1341805056
6	40	1449	3553086208	1345547520
7	40	1450	3576746752	1354507648
8	40	1451	3627228160	1373624832
9	40	1452	3663867648	1387500160
10	40	1453	3724732416	1410549504
11	40	1454	3774971136	1429574912
12	40	1455	3834914304	1452275200
13	40	1456	3887344384	1472130432
14	40	1457	3937777408	1491229312
15	40	1458	4004455168	1516480000
16	40	1459	4099702016	1552549888
17	40	1460	4196141824	1589071488
18	40	1461	4301773824	1629074176
19	40	1462	4442013696	1682182656
20	40	1463	4609407488	1745574400
21	40	1464	4803766784	1819177984
22	40	1465	5024033280	1902592512
23	40	1466	5264598016	1993693952
24	40	1467	5523581440	2091770496
25	40	1468	5801189888	2196900352
26	40	1469	6077347840	2301480960
27	40	1470	6352430080	2405654016
28	40	1471	6650001920	2518343936
29	40	1472	6906338304	2615418112
30	40	1473	7147890688	2706893568
31	40	1474	7384406016	2796461312
32	40	1475	7620498944	2885869312
33	40	1476	7814756864	2959434496
34	40	1477	8026708480	3039700224
35	40	1478	8187267584	3100503552
36	40	1479	8318860800	3150337792
37	40	1480	8433196032	3193636352
1	41	1481	3663671552	1387425920
2	41	1482	3528159232	1336107648
3	41	1483	3358611712	1271900288
4	41	1484	3363207936	1273640960
5	41	1485	3366148864	1274754688
6	41	1486	3382367488	1280896512
7	41	1487	3403011584	1288714496
8	41	1488	3432332800	1299818240
9	41	1489	3459302912	1310031872
10	41	1490	3496232192	1324017024
11	41	1491	3531666688	1337435904
12	41	1492	3568703744	1351461760
13	41	1493	3610394624	1367250048
14	41	1494	3643853056	1379920640
15	41	1495	3687155712	1396319360
16	41	1496	3732833536	1413617408
17	41	1497	3772759552	1428737408
18	41	1498	3809519616	1442658304
19	41	1499	3854065920	1459527936
20	41	1500	3902549760	1477888640
21	41	1501	3957766912	1498799232
22	41	1502	4011360256	1519095040
23	41	1503	4070839808	1541619840
24	41	1504	4140935680	1568164992
25	41	1505	4225963520	1600364928
26	41	1506	4314507776	1633896320
27	41	1507	4422723584	1674877568
28	41	1508	4561817600	1727552256
29	41	1509	4712309248	1784543232
30	41	1510	4862720000	1841503488
31	41	1511	5053760512	1913850240
32	41	1512	5275664896	1997885056
33	41	1513	5485898240	2077500032
34	41	1514	5722198016	2166986240
35	41	1515	5966735360	2259592192
36	41	1516	6204562432	2349656576
37	41	1517	6438471168	2438237696
1	42	1518	3751640320	1420739584
2	42	1519	3409352192	1291115648
3	42	1520	3348589568	1268104960
4	42	1521	3340401920	1265004288
5	42	1522	3343991808	1266363776
6	42	1523	3358935552	1272023040
7	42	1524	3381345024	1280509440
8	42	1525	3418516992	1294586368
9	42	1526	3451628288	1307125504
10	42	1527	3487333120	1320646912
11	42	1528	3523350528	1334286592
12	42	1529	3567428352	1350978816
13	42	1530	3594144768	1361096192
14	42	1531	3621248256	1371360256
15	42	1532	3659395584	1385806592
16	42	1533	3709756672	1404878336
17	42	1534	3762648064	1424908160
18	42	1535	3816213760	1445193344
19	42	1536	3884030976	1470875648
20	42	1537	3942077952	1492857856
21	42	1538	4007034880	1517456896
22	42	1539	4084210944	1546683392
23	42	1540	4153245952	1572826880
24	42	1541	4240838144	1605997952
25	42	1542	4351579136	1647935232
26	42	1543	4473754112	1694202752
27	42	1544	4632830464	1754444800
28	42	1545	4791287808	1814452224
29	42	1546	4973816320	1883575424
30	42	1547	5167183872	1956803456
31	42	1548	5376944128	2036239104
32	42	1549	5607101952	2123399680
33	42	1550	5819798016	2203947264
34	42	1551	6051180544	2291571200
35	42	1552	6292223488	2382853888
36	42	1553	6510068736	2465351424
37	42	1554	6733046784	2549792768
1	43	1555	3975929856	1505677568
2	43	1556	3751098880	1420534528
3	43	1557	3653285888	1383492864
4	43	1558	3663208704	1387250560
5	43	1559	3677453056	1392644864
6	43	1560	3707102208	1403873024
7	43	1561	3745133056	1418275328
8	43	1562	3808747520	1442365952
9	43	1563	3851959808	1458730368
10	43	1564	3912726528	1481742592
11	43	1565	3966333952	1502043648
12	43	1566	4032674048	1527166464
13	43	1567	4084113408	1546646528
14	43	1568	4117341440	1559229952
15	43	1569	4168948992	1578773632
16	43	1570	4205395968	1592576000
17	43	1571	4248202496	1608786688
18	43	1572	4298372096	1627785984
19	43	1573	4353920000	1648821760
20	43	1574	4409970688	1670048000
21	43	1575	4478909440	1696155136
22	43	1576	4549237760	1722788352
23	43	1577	4641235968	1757627904
24	43	1578	4742777344	1796081408
25	43	1579	4879740928	1847949312
26	43	1580	5015740928	1899452288
27	43	1581	5180817408	1961966336
28	43	1582	5391162880	2041623680
29	43	1583	5605736960	2122882688
30	43	1584	5828037632	2207067392
31	43	1585	6069415936	2298477056
32	43	1586	6327559680	2396235776
33	43	1587	6549215232	2480176128
34	43	1588	6772882944	2564878592
35	43	1589	7018255872	2657801216
36	43	1590	7269536768	2752960512
37	43	1591	7506600960	2842736384
1	44	1592	4294424320	1626290944
2	44	1593	4042627584	1530935936
3	44	1594	3926499840	1486958592
4	44	1595	3899499264	1476733440
5	44	1596	3893046272	1474289664
6	44	1597	3903517952	1478255360
7	44	1598	3933094656	1489456000
8	44	1599	3974793984	1505247360
9	44	1600	3997109760	1513698304
10	44	1601	4031062784	1526556416
11	44	1602	4063091456	1538685568
12	44	1603	4095254528	1550865536
13	44	1604	4116619520	1558956416
14	44	1605	4129343744	1563775232
15	44	1606	4163143936	1576575232
16	44	1607	4187236096	1585698944
17	44	1608	4204706048	1592314624
18	44	1609	4228914432	1601482368
19	44	1610	4259126784	1612923648
20	44	1611	4293653248	1625998848
21	44	1612	4332099072	1640558208
22	44	1613	4391961600	1663228160
23	44	1614	4449463808	1685004032
24	44	1615	4538051072	1718551936
25	44	1616	4678446592	1771719424
26	44	1617	4832816640	1830179072
27	44	1618	5042532352	1909598080
28	44	1619	5284286976	2001150208
29	44	1620	5558449664	2104975104
30	44	1621	5831114752	2208232960
31	44	1622	6132864512	2322504960
32	44	1623	6419113984	2430906880
33	44	1624	6675870720	2528140288
34	44	1625	6922205184	2621426688
35	44	1626	7136203264	2702467584
36	44	1627	7308385792	2767672832
37	44	1628	7460726272	2825363712
1	45	1629	3819141632	1446302080
2	45	1630	3735688960	1414698752
3	45	1631	3690898176	1397736576
4	45	1632	3698541312	1400631040
5	45	1633	3719662080	1408629376
6	45	1634	3769047552	1427331584
7	45	1635	3823106816	1447803776
8	45	1636	3896167936	1475471872
9	45	1637	3949943040	1495836416
10	45	1638	4023848192	1523824128
11	45	1639	4079160064	1544770688
12	45	1640	4137968896	1567041536
13	45	1641	4184909824	1584817920
14	45	1642	4216824832	1596904064
15	45	1643	4260496384	1613442432
16	45	1644	4305134080	1630346624
17	45	1645	4331839488	1640459904
18	45	1646	4367023104	1653783808
19	45	1647	4397647872	1665381504
20	45	1648	4422555648	1674813952
21	45	1649	4443992576	1682931968
22	45	1650	4473261568	1694016128
23	45	1651	4485857280	1698786176
24	45	1652	4507166720	1706856064
25	45	1653	4537562624	1718366976
26	45	1654	4569158144	1730332032
27	45	1655	4589044224	1737862912
28	45	1656	4619649536	1749453184
29	45	1657	4647270912	1759913216
30	45	1658	4677345792	1771302528
31	45	1659	4717804544	1786624256
32	45	1660	4752104960	1799613696
33	45	1661	4786706944	1812717568
34	45	1662	4843244032	1834127872
35	45	1663	4913035776	1860557824
36	45	1664	4964249088	1879952384
37	45	1665	5026860032	1903662848
1	46	1666	4724331008	1789095680
2	46	1667	4311294464	1632679424
3	46	1668	4024241152	1523972992
4	46	1669	3913615872	1482079360
5	46	1670	3872142080	1466373376
6	46	1671	3858624256	1461254144
7	46	1672	3860283904	1461882624
8	46	1673	3873344512	1466828672
9	46	1674	3883964416	1470850432
10	46	1675	3905765120	1479106304
11	46	1676	3928747264	1487809664
12	46	1677	3950174208	1495923968
13	46	1678	3962113536	1500445440
14	46	1679	3985698048	1509376768
15	46	1680	4009782272	1518497408
16	46	1681	4027181568	1525086592
17	46	1682	4050432256	1533891584
18	46	1683	4074094080	1542852224
19	46	1684	4099690496	1552545536
20	46	1685	4122189312	1561065856
21	46	1686	4139615744	1567665152
22	46	1687	4160184576	1575454464
23	46	1688	4183657472	1584343680
24	46	1689	4215088640	1596246528
25	46	1690	4259094784	1612911616
26	46	1691	4302161408	1629220864
27	46	1692	4352652288	1648341632
28	46	1693	4410595840	1670284800
29	46	1694	4472104960	1693578240
30	46	1695	4531234816	1715970560
31	46	1696	4609894400	1745758720
32	46	1697	4686007296	1774582656
33	46	1698	4779889664	1810135680
34	46	1699	4894560768	1853561472
35	46	1700	5008890368	1896857856
36	46	1701	5131432448	1943264384
37	46	1702	5262466560	1992886784
1	47	1703	3270034688	1238356352
2	47	1704	3234543872	1224916096
3	47	1705	3225349632	1221434240
4	47	1706	3195248384	1210034944
5	47	1707	3186555136	1206742784
6	47	1708	3190134016	1208098048
7	47	1709	3188111104	1207331968
8	47	1710	3195644672	1210184960
9	47	1711	3191339264	1208554496
10	47	1712	3194810368	1209869056
11	47	1713	3195371520	1210081536
12	47	1714	3201582592	1212433664
13	47	1715	3204474624	1213528832
14	47	1716	3199166720	1211518720
15	47	1717	3205706752	1213995520
16	47	1718	3209545984	1215449344
17	47	1719	3207448320	1214654976
18	47	1720	3209959936	1215606144
19	47	1721	3210353920	1215755392
20	47	1722	3210191616	1215693952
21	47	1723	3208707328	1215131776
22	47	1724	3208400640	1215015680
23	47	1725	3206940416	1214462592
24	47	1726	3204524032	1213547520
25	47	1727	3210603264	1215849856
26	47	1728	3213158912	1216817664
27	47	1729	3216241664	1217985024
28	47	1730	3225671424	1221556096
29	47	1731	3231764480	1223863424
30	47	1732	3240112640	1227024896
31	47	1733	3257222400	1233504384
32	47	1734	3281086976	1242541824
33	47	1735	3316237568	1255853184
34	47	1736	3359684608	1272306560
35	47	1737	3415428352	1293416704
36	47	1738	3480887296	1318205824
37	47	1739	3559601920	1348014848
1	48	1740	1639738880	620966208
2	48	1741	1672999552	633561920
3	48	1742	1693333376	641262336
4	48	1743	1718967296	650969856
5	48	1744	1736717696	657691904
6	48	1745	1751021056	663108544
7	48	1746	1761844608	667207424
8	48	1747	1765763584	668691520
9	48	1748	1762027520	667276672
10	48	1749	1761534080	667089792
11	48	1750	1759700736	666395520
12	48	1751	1759319936	666251328
13	48	1752	1756921472	665343040
14	48	1753	1753663488	664109248
15	48	1754	1753400832	664009792
16	48	1755	1753002752	663859072
17	48	1756	1751103360	663139712
18	48	1757	1750776704	663016000
19	48	1758	1749640192	662585664
20	48	1759	1747821952	661897088
21	48	1760	1745918976	661176448
22	48	1761	1744826752	660762816
23	48	1762	1742224768	659777472
24	48	1763	1740284800	659042752
25	48	1764	1740183808	659004480
26	48	1765	1738688384	658438208
27	48	1766	1737796864	658100608
28	48	1767	1736834048	657735936
29	48	1768	1733974272	656652992
30	48	1769	1731304576	655641984
31	48	1770	1730333952	655274432
32	48	1771	1728666112	654642816
33	48	1772	1726865408	653960896
34	48	1773	1726181632	653701952
35	48	1774	1724743808	653157376
36	48	1775	1723525248	652695936
37	48	1776	1722314240	652237312
1	49	1777	1638040960	620323200
2	49	1778	1670879744	632759168
3	49	1779	1693872128	641466368
4	49	1780	1721134336	651790528
5	49	1781	1739735168	658834624
6	49	1782	1754780544	664532288
7	49	1783	1760471680	666687488
8	49	1784	1760106112	666549056
9	49	1785	1758244480	665844032
10	49	1786	1759239936	666221056
11	49	1787	1758268672	665853184
12	49	1788	1759279488	666236032
13	49	1789	1758232192	665839424
14	49	1790	1755501056	664805120
15	49	1791	1755884032	664950144
16	49	1792	1756793216	665294464
17	49	1793	1755178496	664682944
18	49	1794	1755668480	664868544
19	49	1795	1755232640	664703488
20	49	1796	1753721216	664131136
21	49	1797	1753096320	663894464
22	49	1798	1752519552	663676032
23	49	1799	1750191488	662794432
24	49	1800	1749155712	662402176
25	49	1801	1749718016	662615104
26	49	1802	1748635648	662205248
27	49	1803	1748556288	662175168
28	49	1804	1748308864	662081472
29	49	1805	1745775104	661121920
30	49	1806	1744100736	660487872
31	49	1807	1743667840	660323904
32	49	1808	1742721792	659965632
33	49	1809	1741576832	659532032
34	49	1810	1741264896	659413888
35	49	1811	1740591104	659158720
36	49	1812	1740069504	658961280
37	49	1813	1739863808	658883328
1	50	1814	3163147776	1197878400
2	50	1815	3129711616	1185216256
3	50	1816	3118363648	1180918784
4	50	1817	3129808896	1185253120
5	50	1818	3138788608	1188653696
6	50	1819	3151528192	1193478144
7	50	1820	3171026432	1200862080
8	50	1821	3190885120	1208382464
9	50	1822	3200296448	1211946496
10	50	1823	3213608192	1216987648
11	50	1824	3226747648	1221963648
12	50	1825	3235678464	1225345664
13	50	1826	3245701376	1229141376
14	50	1827	3249483264	1230573568
15	50	1828	3262983936	1235686144
16	50	1829	3274175488	1239924480
17	50	1830	3280417792	1242288384
18	50	1831	3296116736	1248233600
19	50	1832	3307650816	1252601472
20	50	1833	3321507328	1257848960
21	50	1834	3344137472	1266418944
22	50	1835	3356791296	1271210880
23	50	1836	3367565824	1275291264
24	50	1837	3377792256	1279163904
25	50	1838	3400590080	1287797376
26	50	1839	3406544128	1290052224
27	50	1840	3422603264	1296133760
28	50	1841	3443879168	1304190976
29	50	1842	3448704512	1306018304
30	50	1843	3464182272	1311879680
31	50	1844	3479392000	1317639552
32	50	1845	3490783488	1321953536
33	50	1846	3511132416	1329659648
34	50	1847	3535594496	1338923392
35	50	1848	3543769344	1342019200
36	50	1849	3557526016	1347228800
37	50	1850	3579749376	1355644672
1	51	1851	4550438912	1723243264
2	51	1852	4403766784	1667698688
3	51	1853	4524338176	1713358976
4	51	1854	4667835904	1767701120
5	51	1855	4828925440	1828705536
6	51	1856	4967645184	1881238528
7	51	1857	5105523712	1933452800
8	51	1858	5243729408	1985790976
9	51	1859	5356855296	2028631552
10	51	1860	5479926272	2075238400
11	51	1861	5577782784	2112296448
12	51	1862	5679893504	2150965504
13	51	1863	5765102592	2183234048
14	51	1864	5828055040	2207074048
15	51	1865	5897226752	2233269248
16	51	1866	5965933056	2259288320
17	51	1867	6015933440	2278223360
18	51	1868	6081281024	2302970368
19	51	1869	6148455424	2328409344
20	51	1870	6203524096	2349263360
21	51	1871	6267872768	2373632256
22	51	1872	6331104256	2397577984
23	51	1873	6378298880	2415450368
24	51	1874	6430767616	2435320320
25	51	1875	6527177216	2471830272
26	51	1876	6591858176	2496325120
27	51	1877	6672193536	2526747904
28	51	1878	6734922240	2550502912
29	51	1879	6794456576	2573048576
30	51	1880	6859503104	2597681664
31	51	1881	6925563904	2622698752
32	51	1882	6980260864	2643412224
33	51	1883	7043887104	2667507456
34	51	1884	7104060928	2690295296
35	51	1885	7156180480	2710032896
36	51	1886	7204059136	2728164352
37	51	1887	7252788736	2746618368
1	52	1888	3970016512	1503438208
2	52	1889	5105921024	1933603200
3	52	1890	6595802112	2497818624
4	52	1891	6876954112	2604290304
5	52	1892	7124224512	2697931008
6	52	1893	7328699904	2775365632
7	52	1894	7494192640	2838037248
8	52	1895	7639528448	2893075712
9	52	1896	7738732032	2930644224
10	52	1897	7821526528	2961998080
11	52	1898	7877831680	2983320832
12	52	1899	7954112512	3012208384
13	52	1900	8007217152	3032318976
14	52	1901	8037599744	3043824640
15	52	1902	8104731136	3069247488
16	52	1903	8168540672	3093411840
17	52	1904	8205144576	3107273728
18	52	1905	8258190336	3127362048
19	52	1906	8308168192	3146288640
20	52	1907	8346426880	3160776960
21	52	1908	8382983680	3174621184
22	52	1909	8416712192	3187394048
23	52	1910	8438588416	3195678464
24	52	1911	8464774144	3205594880
25	52	1912	8518503936	3225942528
26	52	1913	8537728000	3233222400
27	52	1914	8571517440	3246018304
28	52	1915	8591268864	3253498368
29	52	1916	8590203904	3253094912
30	52	1917	8607915008	3259802112
31	52	1918	8620736512	3264657408
32	52	1919	8637795328	3271117824
33	52	1920	8644145152	3273522432
34	52	1921	8676908032	3285929472
35	52	1922	8685189120	3289065472
36	52	1923	8697175040	3293604864
37	52	1924	8719324160	3301992448
1	53	1925	4351038464	1647730560
2	53	1926	4415543808	1672158592
3	53	1927	4770088960	1806424320
4	53	1928	5077156864	1922710272
5	53	1929	5415146496	2050706304
6	53	1930	5678771712	2150540800
7	53	1931	5880397824	2226896128
8	53	1932	6035978752	2285814528
9	53	1933	6132064256	2322201856
10	53	1934	6231748608	2359952128
11	53	1935	6318376448	2392758016
12	53	1936	6394768896	2421687808
13	53	1937	6451144704	2443036928
14	53	1938	6486622720	2456472320
15	53	1939	6552837120	2481547776
16	53	1940	6606532608	2501882368
17	53	1941	6648090112	2517619968
18	53	1942	6705445888	2539340288
19	53	1943	6753955840	2557711104
20	53	1944	6805704704	2577308416
21	53	1945	6851969536	2594828800
22	53	1946	6895174656	2611190272
23	53	1947	6930299904	2624492288
24	53	1948	6971191808	2639977984
25	53	1949	7034270208	2663865600
26	53	1950	7075449344	2679460096
27	53	1951	7138493952	2703335168
28	53	1952	7178110976	2718338048
29	53	1953	7204557824	2728353280
30	53	1954	7247358976	2744562176
31	53	1955	7287941632	2759930624
32	53	1956	7328984064	2775473408
33	53	1957	7359690752	2787101696
34	53	1958	7413211648	2807369984
35	53	1959	7450585600	2821523712
36	53	1960	7494230016	2838051584
37	53	1961	7543197696	2856595712
1	54	1962	3933905152	1489762944
2	54	1963	4024219904	1523964928
3	54	1964	4259570944	1613091968
4	54	1965	4405029888	1668177024
5	54	1966	4575012352	1732549120
6	54	1967	4752749056	1799857536
7	54	1968	4924986368	1865083520
8	54	1969	5081964032	1924530816
9	54	1970	5225271296	1978801024
10	54	1971	5389387264	2040951424
11	54	1972	5531615232	2094812800
12	54	1973	5674572288	2148950272
13	54	1974	5802716160	2197478144
14	54	1975	5934688256	2247456000
15	54	1976	6073537024	2300037888
16	54	1977	6206022656	2350209792
17	54	1978	6304904192	2387656192
18	54	1979	6430878720	2435362304
19	54	1980	6574130688	2489611520
20	54	1981	6697131520	2536191744
21	54	1982	6833692672	2587907072
22	54	1983	6959044096	2635377664
23	54	1984	7064112640	2675166976
24	54	1985	7180457984	2719226624
25	54	1986	7331600384	2776463872
26	54	1987	7451025920	2821690368
27	54	1988	7583724544	2871943168
28	54	1989	7704256512	2917588224
29	54	1990	7798093824	2953124096
30	54	1991	7906399744	2994139648
31	54	1992	8016689152	3035905792
32	54	1993	8126823424	3077613568
33	54	1994	8202947072	3106441472
34	54	1995	8297211392	3142139136
35	54	1996	8399276544	3180791040
36	54	1997	8480414720	3211517952
37	54	1998	8553537536	3239209472
1	55	1999	3642731520	1379495936
[truncated: 1,553 more rows]

## Sheet: Endpoint
position	intden	rawintden	intden.2	rawintden.2
1	1548324352	586347712	1528534656	578853376
2	1553148800	588174720	1520260608	575720000
3	1572625664	595550592	1545585536	585310464
4	1579558016	598175808	1543321216	584452992
5	1587472512	601173056	1549675520	586859392
6	1634807040	619098496	1591060608	602531840
7	1712278016	648436672	1657133184	627553408
8	1681815808	636900672	1633070464	618440896
9	1812740224	686481472	1750616704	662955456
10	1902158208	720343936	1853425536	701888960
11	1904110080	721083136	1844555264	698529792
12	1885102592	713885056	1833805568	694458880
13	1881670656	712585344	1823861504	690693120
14	5203978240	1970737280	7697912832	2915185920
15	8519125504	3226177792	10018042880	3793815296
16	9129120768	3457181952	11006609408	4168183296
17	7995816448	3028001536	11789718528	4464745472
18	7527702528	2850727680	11024263168	4174868736
19	9340380160	3537185280	8984503296	3402415360
20	9110231040	3450028288	8730600448	3306262784
21	9794637824	3709211904	9200524288	3484222208
22	8735019008	3307936256	9144928256	3463168256
23	12755359744	4830431744	12398028800	4695111680
24	1599382656	605683392	1558333824	590138240
25	1545202432	585165440	1518523520	575062144
26	9800676352	3711498496	9651148800	3654873088
27	8361197056	3166370560	9662988288	3659356672
28	9849801728	3730102272	9356010496	3543104512
29	9489920000	3593815808	8916361216	3376610048
30	8897249280	3369372416	8872624128	3360047104
31	8821814272	3340805376	8574765056	3247248128
32	8404173824	3182645760	11335844864	4292864256
33	8869892096	3359012608	9886635008	3744051200
34	7227070464	2736878848	8211002368	3109491968
35	7128268800	2699462656	9384130560	3553753600
36	1761216000	666969344	1734895488	657001856
37	1826519552	691699712	1788617856	677346432
38	5645905408	2138094336	7590629376	2874557952
39	8649593856	3275585792	9924546560	3758408192
40	9852951552	3731295232	10469767168	3964882176
41	8215798784	3111308288	9889891328	3745284352
42	8503762944	3220359936	9711577088	3677756928
43	9305732096	3524064256	8970624000	3397159168
44	9225896960	3493830656	9320240128	3529558272
45	9357723648	3543753216	11077091328	4194874624
46	8364710400	3167700992	9825889280	3721046784
47	8351428608	3162671104	9870044160	3737768192
48	1887926272	714954304	1753825152	664170496
49	1827475712	692061760	1768842496	669857536
50	6892722688	2610261760	7610774528	2882186752
51	8623579136	3265734144	8295583744	3141522688
52	9943548928	3765604096	9445412864	3576961280
53	9164255232	3470487040	9171204096	3473118976
54	10749364224	4070765312	10429209600	3949523200
55	9861645312	3734587648	9505235968	3599615744
56	10407657472	3941361664	10065325056	3811720704
57	9522781184	3606260480	9271783424	3511207936
58	8745076736	3311745024	8666907648	3282142464
59	6245012480	2364975104	7447017472	2820172288
60	1823472768	690545920	1785900544	676317376
61	1807766656	684598016	1769885568	670252544
62	5720758272	2166440960	7206241792	2728990976
63	9616472064	3641740800	9569880064	3624096512
64	9384422400	3553863936	9422058496	3568116736
65	9483928576	3591546624	9668822016	3661565696
66	10210794496	3866809856	9809592320	3714875136
67	8042817536	3045800704	8346540544	3160819968
68	10081949696	3818016512	9751597056	3692912384
69	9533530112	3610330880	9143864320	3462765312
70	8199753728	3105232128	8119935488	3075005184
71	5086860800	1926385152	5980645376	2264859904
72	1859105792	704040064	1803476736	682973440
73	1849110400	700254784	1791723648	678522560
74	6393399808	2421169152	7001362944	2651403776
75	8851632128	3352097280	8440519168	3196409600
76	9532983296	3610124032	9174317056	3474297856
77	9196725248	3482783744	8848648192	3350967296
78	9554521088	3618280192	9784484864	3705367296
79	9851411456	3730711808	9517188096	3604142080
80	8673122304	3284496128	8818050048	3339379968
81	9320198144	3529542400	8891203584	3367083264
82	9250203648	3503035392	9055538176	3429316096
83	6039311872	2287076608	7431431680	2814269952
84	1931958144	731629120	1882822912	713021696
85	1871204992	708622016	1817497856	688283200
86	1916349824	725718272	1866446336	706819904
87	1864706304	706160960	1817894016	688433216
88	1871329408	708669120	1881468544	712508800
89	1863137024	705566720	1806935552	684283264
90	1825985152	691497344	1778361088	673462208
91	1860496896	704566848	1806600064	684156224
92	1882816256	713019136	1829040128	692654208
93	1853716224	701999040	1799841536	681596800
94	1741943424	659670912	1704517760	645497856
95	1664597248	630380032	1641277696	621548928
96	1591509632	602701888	1581223808	598806656
