# Supplementary material for: GRA12 is a common virulence factor across Toxoplasma gondii strains and mouse subspecies
Source: Nat Commun. 2025 Apr 16;16:3570. doi: 10.1038/s41467-025-58876-2 (PMC12003902; doi:10.1038/s41467-025-58876-2)
Supplement: Supplementary file 15 — Source data [file 41467_2025_58876_MOESM15_ESM.zip › Source suppl/Supplementary Figure 5_Source Data/Suppl Fig5a&5b/230726 GRA12 PI Uptake.xlsx]

## Sheet: Plate Layout
			Uninfected	PRUdUPRT	PRUdGRA12	RHdUPRT	RHdGRA12	RHdGRA12-COMP	VANDdUPRT	VANDdGRA12	VANDdGRA12-COMP	Uninfected_No_PI
	MOI	0	3	3	3	3	3	3	3	3	3	3	0
	Row/Column	1	2	3	4	5	6	7	8	9	10	11	12
-IFNG	1	1	2	3	4	5	6	7	8	9	10	11	12
-IFNG	2	24	23	22	21	20	19	18	17	16	15	14	13
-IFNG	3	25	26	27	28	29	30	31	32	33	34	35	36
-IFNG	4	48	47	46	45	44	43	42	41	40	39	38	37
+IFNG	5	49	50	51	52	53	54	55	56	57	58	59	60
+IFNG	6	72	71	70	69	68	67	66	65	64	63	62	61
+IFNG	7	73	74	75	76	77	78	79	80	81	82	83	84
+IFNG	8	96	95	94	93	92	91	90	89	88	87	86	85

## Sheet: Key
position	strain	moi	ifng	row	column
1	Blank	0	0	1	1
24	Blank	0	0	2	1
25	Blank	0	0	3	1
48	Blank	0	0	4	1
49	Blank	0	100	5	1
72	Blank	0	100	6	1
73	Blank	0	100	7	1
96	Blank	0	100	8	1
2	Blank	0	0	1	2
23	Uninfected	3	0	2	2
26	Uninfected	3	0	3	2
47	Uninfected	3	0	4	2
50	Uninfected	3	100	5	2
71	Uninfected	3	100	6	2
74	Uninfected	3	100	7	2
95	Blank	0	100	8	2
3	Blank	0	0	1	3
22	PRUdUPRT	3	0	2	3
27	PRUdUPRT	3	0	3	3
46	PRUdUPRT	3	0	4	3
51	PRUdUPRT	3	100	5	3
70	PRUdUPRT	3	100	6	3
75	PRUdUPRT	3	100	7	3
94	Blank	0	100	8	3
4	Blank	0	0	1	4
21	PRUdGRA12	3	0	2	4
28	PRUdGRA12	3	0	3	4
45	PRUdGRA12	3	0	4	4
52	PRUdGRA12	3	100	5	4
69	PRUdGRA12	3	100	6	4
76	PRUdGRA12	3	100	7	4
93	Blank	0	100	8	4
5	Blank	0	0	1	5
20	RHdUPRT	0.3	0	2	5
29	RHdUPRT	0.3	0	3	5
44	RHdUPRT	0.3	0	4	5
53	RHdUPRT	0.3	100	5	5
68	RHdUPRT	0.3	100	6	5
77	RHdUPRT	0.3	100	7	5
92	Blank	0	100	8	5
6	Blank	0	0	1	6
19	RHdGRA12	0.3	0	2	6
30	RHdGRA12	0.3	0	3	6
43	RHdGRA12	0.3	0	4	6
54	RHdGRA12	0.3	100	5	6
67	RHdGRA12	0.3	100	6	6
78	RHdGRA12	0.3	100	7	6
91	Blank	0	100	8	6
7	Blank	0	0	1	7
18	RHdGRA12-COMP	0.3	0	2	7
31	RHdGRA12-COMP	0.3	0	3	7
42	RHdGRA12-COMP	0.3	0	4	7
55	RHdGRA12-COMP	0.3	100	5	7
66	RHdGRA12-COMP	0.3	100	6	7
79	RHdGRA12-COMP	0.3	100	7	7
90	Blank	0	100	8	7
8	Blank	0	0	1	8
17	VANDdUPRT	0.3	0	2	8
32	VANDdUPRT	0.3	0	3	8
41	VANDdUPRT	0.3	0	4	8
56	VANDdUPRT	0.3	100	5	8
65	VANDdUPRT	0.3	100	6	8
80	VANDdUPRT	0.3	100	7	8
89	Blank	0	100	8	8
9	Blank	0	0	1	9
16	VANDdGRA12	0.3	0	2	9
33	VANDdGRA12	0.3	0	3	9
40	VANDdGRA12	0.3	0	4	9
57	VANDdGRA12	0.3	100	5	9
64	VANDdGRA12	0.3	100	6	9
81	VANDdGRA12	0.3	100	7	9
88	Blank	0	100	8	9
10	Blank	0	0	1	10
15	VANDdGRA12-COMP	0	0	2	10
34	VANDdGRA12-COMP	0	0	3	10
39	VANDdGRA12-COMP	0	0	4	10
58	VANDdGRA12-COMP	0	100	5	10
63	VANDdGRA12-COMP	0	100	6	10
82	VANDdGRA12-COMP	0	100	7	10
87	Blank	0	100	8	10
11	Blank	0	0	1	11
14	Uninfected_No_PI	3	0	2	11
35	Uninfected_No_PI	3	0	3	11
38	Uninfected_No_PI	3	0	4	11
59	Uninfected_No_PI	3	100	5	11
62	Uninfected_No_PI	3	100	6	11
83	Uninfected_No_PI	3	100	7	11
86	Blank	0	100	8	11
12	Blank	0	0	1	12
13	Blank	0	0	2	12
36	Blank	0	0	3	12
37	Blank	0	0	4	12
60	Blank	0	100	5	12
61	Blank	0	100	6	12
84	Blank	0	100	7	12
85	Blank	0	100	8	12

## Sheet: Data
timepoint	position	frame	intden	rawintden
1	1	1	1212329856	459107168
2	1	2	1216422912	460657216
3	1	3	1220770304	462303552
4	1	4	1231039488	466192448
5	1	5	1214382720	459884576
6	1	6	1209788544	458144768
7	1	7	1209459584	458020192
8	1	8	1208382976	457612480
9	1	9	1208562560	457680512
10	1	10	1208631936	457706784
11	1	11	1208310400	457584992
12	1	12	1207687040	457348928
13	1	13	1207183744	457158304
14	1	14	1207375872	457231104
15	1	15	1206552448	456919264
16	1	16	1206948608	457069280
17	1	17	1206984960	457083040
18	1	18	1206662400	456960896
19	1	19	1206754816	456995904
20	1	20	1206163328	456771936
21	1	21	1205417216	456489344
22	1	22	1206062208	456733632
23	1	23	1206420224	456869184
24	1	24	1205517312	456527264
25	1	25	1205707904	456599456
26	1	26	1205667584	456584192
27	1	27	1206990976	457085312
28	1	28	1207825920	457401504
29	1	29	1220787328	462310016
30	1	30	1221133184	462440960
31	1	31	1220066176	462036928
32	1	32	1219311104	461750976
33	1	33	1218564608	461468256
1	2	34	1209563392	458059488
2	2	35	1205495040	456518816
3	2	36	1209666432	458098528
4	2	37	1220308224	462128576
5	2	38	1203369728	455713984
6	2	39	1203841024	455892480
7	2	40	1203717504	455845696
8	2	41	1202782080	455491424
9	2	42	1203618304	455808096
10	2	43	1203826816	455887072
11	2	44	1203014400	455579424
12	2	45	1203004160	455575552
13	2	46	1202410368	455350688
14	2	47	1202667648	455448128
15	2	48	1202756224	455481632
16	2	49	1202787968	455493696
17	2	50	1202728448	455471136
18	2	51	1202588800	455418240
19	2	52	1202798336	455497568
20	2	53	1202269184	455297184
21	2	54	1201856640	455140992
22	2	55	1202943488	455552576
23	2	56	1202963328	455560064
24	2	57	1202429568	455357920
25	2	58	1202664448	455446880
26	2	59	1202771840	455487552
27	2	60	1203762176	455862592
28	2	61	1204921216	456301536
29	2	62	1217615104	461108704
30	2	63	1216212352	460577472
31	2	64	1215165440	460180992
32	2	65	1214896000	460078944
33	2	66	1214392192	459888192
1	3	67	1210292992	458335808
2	3	68	1206940032	457066016
3	3	69	1210851328	458547264
4	3	70	1221586816	462612736
5	3	71	1203684096	455833024
6	3	72	1203136000	455625472
7	3	73	1202812032	455502816
8	3	74	1201959296	455179840
9	3	75	1202528000	455395232
10	3	76	1202523904	455393664
11	3	77	1201795968	455118016
12	3	78	1201446656	454985696
13	3	79	1200274816	454541920
14	3	80	1200621184	454673088
15	3	81	1200814080	454746176
16	3	82	1200765952	454727936
17	3	83	1200867968	454766560
18	3	84	1200630784	454676736
19	3	85	1200744192	454719680
20	3	86	1199978240	454429632
21	3	87	1199542784	454264704
22	3	88	1200296960	454550304
23	3	89	1200388608	454585056
24	3	90	1199541888	454264384
25	3	91	1199853952	454382560
26	3	92	1199405952	454212896
27	3	93	1200691840	454699840
28	3	94	1202022912	455203936
29	3	95	1214284800	459847520
30	3	96	1212760576	459270272
31	3	97	1211976704	458973440
32	3	98	1211611136	458834976
33	3	99	1211010816	458607648
1	4	100	1213867264	459689376
2	4	101	1210758656	458512160
3	4	102	1214174336	459805664
4	4	103	1225809536	464211904
5	4	104	1204813824	456260864
6	4	105	1202767744	455486016
7	4	106	1202473984	455374784
8	4	107	1201741056	455097184
9	4	108	1201837952	455133920
10	4	109	1201518464	455012896
11	4	110	1200756608	454724416
12	4	111	1200356096	454572736
13	4	112	1199356032	454194016
14	4	113	1199651456	454305856
15	4	114	1199184384	454128992
16	4	115	1198828928	453994368
17	4	116	1198888704	454017024
18	4	117	1198576128	453898656
19	4	118	1198155648	453739424
20	4	119	1197696384	453565504
21	4	120	1196744448	453204992
22	4	121	1197144320	453356416
23	4	122	1196846592	453243680
24	4	123	1196343168	453053056
25	4	124	1196185088	452993152
26	4	125	1195529216	452744768
27	4	126	1196287744	453032032
28	4	127	1197357312	453437088
29	4	128	1210285568	458332992
30	4	129	1208268672	457569216
31	4	130	1207432832	457252704
32	4	131	1206559104	456921824
33	4	132	1205242624	456423264
1	5	133	1213831424	459675808
2	5	134	1211472640	458782528
3	5	135	1215014656	460123904
4	5	136	1226423680	464444448
5	5	137	1205214080	456412416
6	5	138	1203430016	455736832
7	5	139	1203160064	455634592
8	5	140	1202387584	455342048
9	5	141	1202421632	455354944
10	5	142	1202116736	455239456
11	5	143	1201202048	454893088
12	5	144	1201011840	454821056
13	5	145	1199934464	454413056
14	5	146	1200013568	454443008
15	5	147	1199654272	454306912
16	5	148	1199717760	454330976
17	5	149	1199216256	454141056
18	5	150	1198787712	453978784
19	5	151	1198399872	453831904
20	5	152	1198319488	453801440
21	5	153	1197565312	453515840
22	5	154	1197758464	453588992
23	5	155	1197319040	453422592
24	5	156	1196856320	453247360
25	5	157	1196795136	453224224
26	5	158	1196098048	452960224
27	5	159	1196829312	453237152
28	5	160	1197753984	453587328
29	5	161	1211083904	458635328
30	5	162	1208902400	457809216
31	5	163	1207927552	457440032
32	5	164	1206744832	456992128
33	5	165	1205738880	456611168
1	6	166	1215407872	460272768
2	6	167	1212461056	459156864
3	6	168	1215996416	460495712
4	6	169	1227728768	464938688
5	6	170	1205497600	456519776
6	6	171	1203355904	455708736
7	6	172	1202913024	455541024
8	6	173	1201924736	455166752
9	6	174	1202306560	455311360
10	6	175	1201706752	455084192
11	6	176	1200833280	454753440
12	6	177	1200210944	454517728
13	6	178	1199313536	454177888
14	6	179	1199102336	454097920
15	6	180	1198518528	453876832
16	6	181	1198499200	453869504
17	6	182	1198316544	453800352
18	6	183	1197711872	453571360
19	6	184	1197073920	453329792
20	6	185	1196538112	453126848
21	6	186	1195788672	452843040
22	6	187	1196020864	452930976
23	6	188	1195399680	452695712
24	6	189	1194852480	452488512
25	6	190	1194493056	452352416
26	6	191	1193642880	452030432
27	6	192	1194392576	452314336
28	6	193	1195339648	452673024
29	6	194	1208136832	457519264
30	6	195	1205975552	456700768
31	6	196	1204722688	456226368
32	6	197	1203382784	455718944
33	6	198	1201462272	454991648
1	7	199	1217896192	461215136
2	7	200	1214863488	460066624
3	7	201	1218509952	461447584
4	7	202	1230108032	465839712
5	7	203	1207916672	457435872
6	7	204	1205956224	456693472
7	7	205	1205591936	456555520
8	7	206	1204932352	456305728
9	7	207	1204900992	456293888
10	7	208	1204090112	455986784
11	7	209	1203189504	455645728
12	7	210	1202931456	455548032
13	7	211	1201635200	455057152
14	7	212	1201768960	455107808
15	7	213	1201360000	454952928
16	7	214	1201152512	454874304
17	7	215	1200782592	454734208
18	7	216	1200736768	454716896
19	7	217	1199828224	454372832
20	7	218	1199320064	454180384
21	7	219	1198570752	453896608
22	7	220	1198904704	454023072
23	7	221	1198093056	453715680
24	7	222	1197449600	453472064
25	7	223	1197495296	453489344
26	7	224	1196697728	453187296
27	7	225	1197165312	453364384
28	7	226	1198346752	453811776
29	7	227	1211647104	458848608
30	7	228	1209191808	457918784
31	7	229	1207952128	457449344
32	7	230	1206890240	457047168
33	7	231	1205345920	456462368
1	8	232	1216360832	460633696
2	8	233	1213513088	459555264
3	8	234	1216937600	460852096
4	8	235	1229095808	465456416
5	8	236	1208048000	457485664
6	8	237	1207089920	457122816
7	8	238	1206232832	456798240
8	8	239	1205691136	456593088
9	8	240	1205763840	456620608
10	8	241	1205487104	456515840
11	8	242	1204734080	456230656
12	8	243	1204311936	456070816
13	8	244	1203360768	455710592
14	8	245	1203199360	455649440
15	8	246	1203287040	455682656
16	8	247	1203311616	455691968
17	8	248	1202732032	455472480
18	8	249	1203011072	455578144
19	8	250	1202145920	455250560
20	8	251	1201828736	455130400
21	8	252	1201318912	454937344
22	8	253	1201483776	454999776
23	8	254	1200990848	454813120
24	8	255	1200818816	454747936
25	8	256	1200776448	454731872
26	8	257	1200031616	454449856
27	8	258	1201041664	454832352
28	8	259	1201737728	455095968
29	8	260	1215817728	460428032
30	8	261	1213335552	459488000
31	8	262	1212777344	459276608
32	8	263	1211844864	458923520
33	8	264	1210467200	458401792
1	9	265	1216768896	460788224
2	9	266	1213950464	459720864
3	9	267	1217545088	461082176
4	9	268	1229589504	465643360
5	9	269	1208061696	457490816
6	9	270	1206915968	457056960
7	9	271	1205975424	456700768
8	9	272	1205536128	456534368
9	9	273	1205600256	456558656
10	9	274	1204887296	456288704
11	9	275	1204453376	456124352
12	9	276	1204063872	455976864
13	9	277	1203003776	455575392
14	9	278	1203016448	455580192
15	9	279	1202814848	455503840
16	9	280	1202836224	455511936
17	9	281	1202284544	455303040
18	9	282	1202281984	455302080
19	9	283	1201463424	454992064
20	9	284	1201225088	454901792
21	9	285	1200673024	454692736
22	9	286	1201103232	454855680
23	9	287	1200443008	454605632
24	9	288	1199835392	454375552
25	9	289	1200298496	454550912
26	9	290	1199251072	454154240
27	9	291	1199692800	454321568
28	9	292	1200836480	454754624
29	9	293	1214820096	460050208
30	9	294	1212898176	459322400
31	9	295	1211806848	458909120
32	9	296	1210901632	458566304
33	9	297	1209341184	457975360
1	10	298	1217592320	461100032
2	10	299	1215266688	460219328
3	10	300	1218395136	461404064
4	10	301	1230637056	466040064
5	10	302	1208306816	457583680
6	10	303	1207053184	457108864
7	10	304	1205476608	456511872
8	10	305	1205333376	456457600
9	10	306	1205385728	456477472
10	10	307	1204867072	456281024
11	10	308	1204043904	455969312
12	10	309	1203541632	455779072
13	10	310	1202562304	455408224
14	10	311	1202615040	455428160
15	10	312	1202251008	455290336
16	10	313	1202398720	455346272
17	10	314	1201689856	455077824
18	10	315	1201154304	454875008
19	10	316	1200744704	454719872
20	10	317	1200201472	454514176
21	10	318	1199375360	454201312
22	10	319	1199638144	454300832
23	10	320	1198919552	454028704
24	10	321	1198671104	453934624
25	10	322	1198174208	453746464
26	10	323	1197509760	453494816
27	10	324	1198181248	453749120
28	10	325	1198848512	454001792
29	10	326	1213162240	459422368
30	10	327	1210796928	458526656
31	10	328	1209557248	458057184
32	10	329	1208434688	457632096
33	10	330	1206544640	456916320
1	11	331	1217592832	461100256
2	11	332	1215928576	460469984
3	11	333	1219234176	461721824
4	11	334	1231524224	466376064
5	11	335	1207744768	457370816
6	11	336	1206041600	456725792
7	11	337	1205491840	456517632
8	11	338	1204366976	456091648
9	11	339	1204942720	456309696
10	11	340	1203856768	455898400
11	11	341	1203244160	455666432
12	11	342	1202951552	455555616
13	11	343	1201748864	455100160
14	11	344	1201713920	455086912
15	11	345	1201447680	454986080
16	11	346	1201187328	454887520
17	11	347	1200355968	454572672
18	11	348	1199939584	454414976
19	11	349	1199419392	454217984
20	11	350	1198678656	453937472
21	11	351	1197907712	453645536
22	11	352	1198348544	453812480
23	11	353	1197563392	453515136
24	11	354	1196926336	453273856
25	11	355	1196085376	452955424
26	11	356	1195608832	452774944
27	11	357	1196091776	452957824
28	11	358	1196731392	453200032
29	11	359	1211359488	458739712
30	11	360	1209176064	457912832
31	11	361	1207908224	457432704
32	11	362	1206521984	456907712
33	11	363	1203943552	455931296
1	12	364	1214071936	459766880
2	12	365	1214187776	459810784
3	12	366	1218064384	461278816
4	12	367	1230553088	466008256
5	12	368	1206973824	457078816
6	12	369	1205503488	456522048
7	12	370	1204790528	456252032
8	12	371	1204114816	455996160
9	12	372	1204459776	456126784
10	12	373	1203752960	455859104
11	12	374	1203167744	455637504
12	12	375	1202671488	455449568
13	12	376	1201884032	455151328
14	12	377	1201718528	455088640
15	12	378	1201131520	454866368
16	12	379	1200924800	454788096
17	12	380	1200520448	454634944
18	12	381	1200427520	454599776
19	12	382	1199904000	454401536
20	12	383	1199408000	454213696
21	12	384	1198533888	453882656
22	12	385	1199081216	454089920
23	12	386	1198138240	453732832
24	12	387	1197949440	453661344
25	12	388	1197150208	453358624
26	12	389	1196759168	453210592
27	12	390	1197451392	453472736
28	12	391	1198114816	453723936
29	12	392	1212719232	459254624
30	12	393	1210322688	458347072
31	12	394	1209386368	457992480
32	12	395	1208128128	457515968
33	12	396	1206529024	456910400
1	13	397	1213866496	459689088
2	13	398	1210268032	458326368
3	13	399	1214923520	460089376
4	13	400	1237142144	468503520
5	13	401	1198033152	453693024
6	13	402	1199217280	454141472
7	13	403	1200583808	454658976
8	13	404	1200937856	454793024
9	13	405	1201141504	454870144
10	13	406	1201310080	454934016
11	13	407	1201066752	454841856
12	13	408	1201367424	454955680
13	13	409	1201139968	454869568
14	13	410	1201436160	454981728
15	13	411	1201779968	455111936
16	13	412	1201853952	455139968
17	13	413	1201970048	455183936
18	13	414	1201943040	455173696
19	13	415	1202309120	455312320
20	13	416	1201897984	455156640
21	13	417	1201849728	455138336
22	13	418	1202778880	455490240
23	13	419	1202781568	455491232
24	13	420	1202512768	455389472
25	13	421	1202559104	455406976
26	13	422	1202780928	455491008
27	13	423	1203214464	455655168
28	13	424	1201418368	454974976
29	13	425	1238065408	468853184
30	13	426	1236448256	468240768
31	13	427	1236806528	468376448
32	13	428	1236667904	468323968
33	13	429	1234358656	467449472
1	14	430	1210909952	458569472
2	14	431	1208070912	457494272
3	14	432	1212782848	459278720
4	14	433	1225816960	464214688
5	14	434	1202614784	455428096
6	14	435	1203232512	455662016
7	14	436	1204204928	456030304
8	14	437	1204867072	456281024
9	14	438	1204747264	456235648
10	14	439	1205194112	456404832
11	14	440	1203935104	455928096
12	14	441	1203712512	455843808
13	14	442	1202744704	455477280
14	14	443	1202090240	455229440
15	14	444	1201580672	455036480
16	14	445	1201145472	454871648
17	14	446	1200526848	454637376
18	14	447	1199810304	454366048
19	14	448	1198858112	454005440
20	14	449	1197619712	453536480
21	14	450	1196461312	453097760
22	14	451	1196695168	453186336
23	14	452	1195816320	452853504
24	14	453	1194156672	452225024
25	14	454	1193308672	451903872
26	14	455	1192587392	451630720
27	14	456	1192361728	451545280
28	14	457	1192410368	451563712
29	14	458	1206908160	457053984
30	14	459	1204277120	456057600
31	14	460	1203001472	455574528
32	14	461	1201156352	454875776
33	14	462	1198979968	454051616
1	15	463	1650462592	625027264
2	15	464	1581204224	598799232
3	15	465	1537729408	582335360
4	15	466	1529942656	579386560
5	15	467	1492167552	565081216
6	15	468	1482563456	561444096
7	15	469	1477383296	559482432
8	15	470	1474724224	558475456
9	15	471	1474242560	558293056
10	15	472	1475414656	558736896
11	15	473	1474820096	558511744
12	15	474	1475507456	558772096
13	15	475	1474762752	558490048
14	15	476	1476510080	559151744
15	15	477	1478284160	559823616
16	15	478	1481562624	561065088
17	15	479	1481460224	561026368
18	15	480	1483798272	561911808
19	15	481	1485834752	562683008
20	15	482	1485575552	562584832
21	15	483	1486986624	563119232
22	15	484	1491612672	564871040
23	15	485	1495060352	566176704
24	15	486	1495217536	566236224
25	15	487	1498697728	567554176
26	15	488	1502324352	568927552
27	15	489	1504554368	569772096
28	15	490	1508536448	571280064
29	15	491	1528019072	578658112
30	15	492	1531743488	580068544
31	15	493	1537304832	582174656
32	15	494	1541815424	583882752
33	15	495	1551485312	587544768
1	16	496	1655194496	626819200
2	16	497	1589821824	602062720
3	16	498	1541327488	583697984
4	16	499	1526532864	578095296
5	16	500	1485532416	562568512
6	16	501	1474715904	558472256
7	16	502	1467771264	555842368
8	16	503	1463259392	554133760
9	16	504	1462100736	553694912
10	16	505	1462105216	553696640
11	16	506	1459568384	552736000
12	16	507	1459732736	552798208
13	16	508	1457982336	552135296
14	16	509	1460433920	553063680
15	16	510	1461105920	553318208
16	16	511	1463591808	554259648
17	16	512	1463533568	554237568
18	16	513	1464807808	554720128
19	16	514	1466558208	555382976
20	16	515	1465189888	554864768
21	16	516	1466987392	555545472
22	16	517	1468686720	556189056
23	16	518	1469117952	556352384
24	16	519	1468046976	555946752
25	16	520	1469737344	556586880
26	16	521	1469201408	556383936
27	16	522	1470415360	556843712
28	16	523	1470557312	556897408
29	16	524	1486161280	562806656
30	16	525	1483762048	561898048
31	16	526	1485281792	562473600
32	16	527	1486086272	562778240
33	16	528	1488049280	563521600
1	17	529	1618218496	612816448
2	17	530	1557162624	589694720
3	17	531	1523219072	576840384
4	17	532	1523421824	576917120
5	17	533	1494483456	565958208
6	17	534	1491716864	564910528
7	17	535	1491759360	564926592
8	17	536	1494204288	565852544
9	17	537	1498341504	567419264
10	17	538	1505495424	570128448
11	17	539	1506191488	570392000
12	17	540	1511191808	572285632
13	17	541	1511796352	572514560
14	17	542	1517622016	574720768
15	17	543	1521223936	576084800
16	17	544	1525561984	577727616
17	17	545	1528361344	578787712
18	17	546	1533699200	580809152
19	17	547	1537034368	582072192
20	17	548	1539449216	582986688
21	17	549	1543336448	584458816
22	17	550	1551139712	587413888
23	17	551	1553955712	588480256
24	17	552	1560460288	590943552
25	17	553	1564989056	592658624
26	17	554	1569266688	594278528
27	17	555	1573705856	595959616
28	17	556	1580040960	598358720
29	17	557	1602423168	606834816
30	17	558	1606507776	608381696
31	17	559	1617789184	612653888
32	17	560	1627594496	616367168
33	17	561	1637021440	619937088
1	18	562	1524269440	577238144
2	18	563	1455575680	551223936
3	18	564	1447820544	548287104
4	18	565	1454783488	550923968
5	18	566	1431136640	541968896
6	18	567	1432366720	542434752
7	18	568	1434650880	543299776
8	18	569	1438246016	544661248
9	18	570	1443119104	546506624
10	18	571	1448008064	548358080
11	18	572	1450285440	549220544
12	18	573	1454614912	550860032
13	18	574	1456341760	551514048
14	18	575	1462380544	553800896
15	18	576	1466995200	555548480
16	18	577	1473701632	558088192
17	18	578	1477917952	559684928
18	18	579	1485944448	562724544
19	18	580	1490322944	564382656
20	18	581	1494303104	565889920
21	18	582	1501435264	568590848
22	18	583	1510555776	572044800
23	18	584	1516557952	574317760
24	18	585	1525734656	577793024
25	18	586	1534958720	581286144
26	18	587	1543146752	584386944
27	18	588	1552281984	587846464
28	18	589	1566332288	593167296
29	18	590	1596443392	604570304
30	18	591	1606838016	608506688
31	18	592	1623199872	614702912
32	18	593	1637998720	620307200
33	18	594	1653921408	626337088
1	19	595	1508640000	571319296
2	19	596	1465052672	554812864
3	19	597	1452689024	550130752
4	19	598	1457941248	552119744
5	19	599	1437263872	544289280
6	19	600	1435260800	543530688
7	19	601	1434899328	543393792
8	19	602	1436836736	544127488
9	19	603	1439064192	544971072
10	19	604	1440881280	545659200
11	19	605	1440388480	545472512
12	19	606	1441495552	545891776
13	19	607	1439693952	545209536
14	19	608	1441770368	545995840
15	19	609	1442450944	546253568
16	19	610	1443840000	546779648
17	19	611	1444076672	546869312
18	19	612	1448192256	548427840
19	19	613	1449399168	548884928
20	19	614	1449405568	548887296
21	19	615	1451254912	549587648
22	19	616	1455182336	551075008
23	19	617	1456437248	551550208
24	19	618	1459063296	552544704
25	19	619	1462293504	553767936
26	19	620	1466779904	555466944
27	19	621	1471394688	557214592
28	19	622	1475873280	558910592
29	19	623	1494928768	566126848
30	19	624	1496554112	566742400
31	19	625	1502505728	568996224
32	19	626	1508423552	571237312
33	19	627	1516211200	574186496
1	20	628	1550450688	587152896
2	20	629	1499711872	567938240
3	20	630	1487020800	563132160
4	20	631	1495533952	566356032
5	20	632	1477940096	559693312
6	20	633	1480493824	560660416
7	20	634	1484975104	562357440
8	20	635	1490644608	564504448
9	20	636	1498505856	567481472
10	20	637	1504665728	569814272
11	20	638	1506937728	570674688
12	20	639	1512059008	572614080
13	20	640	1514216320	573431040
14	20	641	1520554240	575831168
15	20	642	1525191040	577587136
16	20	643	1528618880	578885248
17	20	644	1533666304	580796672
18	20	645	1541194240	583647488
19	20	646	1545412224	585244864
20	20	647	1550063104	587006144
21	20	648	1553989120	588492928
22	20	649	1561957120	591510400
23	20	650	1565662592	592913664
24	20	651	1573260416	595790912
25	20	652	1580939392	598698944
26	20	653	1585841408	600555328
27	20	654	1594015744	603650944
28	20	655	1600523136	606115264
29	20	656	1622496640	614436608
30	20	657	1626791936	616063232
31	20	658	1638461568	620482432
32	20	659	1646552448	623546496
33	20	660	1659218432	628343040
1	21	661	1480838528	560790912
2	21	662	1441336960	545831744
3	21	663	1433627520	542912192
4	21	664	1441910400	546048896
5	21	665	1422128896	538557696
6	21	666	1423940352	539243712
7	21	667	1426040576	540039040
8	21	668	1431718400	542189248
9	21	669	1439518208	545143040
10	21	670	1445017088	547225408
11	21	671	1449559552	548945664
12	21	672	1455808256	551312000
13	21	673	1458926464	552492864
14	21	674	1466681856	555429824
15	21	675	1473526784	558022016
16	21	676	1479613312	560326912
17	21	677	1487379072	563267776
18	21	678	1496890496	566869760
19	21	679	1502430464	568967744
20	21	680	1507310080	570815616
21	21	681	1516296320	574218752
22	21	682	1526000896	577893824
23	21	683	1533735808	580823040
24	21	684	1544622208	584945728
25	21	685	1555185280	588945920
26	21	686	1566056576	593062848
27	21	687	1581378304	598865152
28	21	688	1595693312	604286272
29	21	689	1629119488	616944640
30	21	690	1643954048	622562496
31	21	691	1665195648	630606656
32	21	692	1683792768	637649344
33	21	693	1705519744	645877312
1	22	694	1507230592	570785536
2	22	695	1461600256	553505408
3	22	696	1454929024	550979072
4	22	697	1458758144	552429120
5	22	698	1440076416	545354368
6	22	699	1441814912	546012736
7	22	700	1444711936	547109888
8	22	701	1449879808	549066944
9	22	702	1456818688	551694656
10	22	703	1463289216	554145024
11	22	704	1466835072	555487808
12	22	705	1472493312	557630592
13	22	706	1473536896	558025792
14	22	707	1480178560	560540992
15	22	708	1486557824	562956800
16	22	709	1492596224	565243584
17	22	710	1500163456	568109248
18	22	711	1509688576	571716352
19	22	712	1516419328	574265280
20	22	713	1523470848	576935744
21	22	714	1534847360	581243968
22	22	715	1548521216	586422272
23	22	716	1556744192	589536256
24	22	717	1571203456	595011968
25	22	718	1582765312	599390400
26	22	719	1594222464	603729216
27	22	720	1610797952	610006336
28	22	721	1627889280	616478784
29	22	722	1664676736	630410112
30	22	723	1680797824	636515136
31	22	724	1700247680	643880768
32	22	725	1720833024	651676416
33	22	726	1742899840	660033088
1	23	727	1413139712	535153504
2	23	728	1392697088	527411904
3	23	729	1390000000	526390528
4	23	730	1398995840	529797216
5	23	731	1380104704	522643232
6	23	732	1380316032	522723264
7	23	733	1380502912	522794016
8	23	734	1382447488	523530432
9	23	735	1384990080	524493312
10	23	736	1386175616	524942240
11	23	737	1386227328	524961824
12	23	738	1387858944	525579712
13	23	739	1386603776	525104384
14	23	740	1388647296	525878240
15	23	741	1389950080	526371616
16	23	742	1391158912	526829376
17	23	743	1392510080	527341120
18	23	744	1396159744	528723200
19	23	745	1396980992	529034240
20	23	746	1396835584	528979136
21	23	747	1398918016	529767776
22	23	748	1402183808	531004512
23	23	749	1402130944	530984480
24	23	750	1404296448	531804576
25	23	751	1405652480	532318112
26	23	752	1406136192	532501280
27	23	753	1408769536	533498528
28	23	754	1410804224	534269056
29	23	755	1425812736	539952768
30	23	756	1424980864	539637696
31	23	757	1426350848	540156544
32	23	758	1425838720	539962560
33	23	759	1428081664	540811968
1	24	760	1216476416	460677472
2	24	761	1209276416	457950816
3	24	762	1212506112	459173920
4	24	763	1223071872	463175136
5	24	764	1205847808	456652416
6	24	765	1206229376	456796928
7	24	766	1205590400	456554944
8	24	767	1205191808	456404000
9	24	768	1206017280	456716576
10	24	769	1205372928	456472576
11	24	770	1205507456	456523552
12	24	771	1204975616	456322144
13	24	772	1203864704	455901440
14	24	773	1204171264	456017504
15	24	774	1203520896	455771232
16	24	775	1203741440	455854720
17	24	776	1203981056	455945472
18	24	777	1204203648	456029792
19	24	778	1203761664	455862400
20	24	779	1203162496	455635520
21	24	780	1203254912	455670528
22	24	781	1203701888	455839776
23	24	782	1203148032	455630048
24	24	783	1203251200	455669088
25	24	784	1203629312	455812288
26	24	785	1203199104	455649376
27	24	786	1204927488	456303936
28	24	787	1205624448	456567872
29	24	788	1217085312	460908032
30	24	789	1215440896	460285312
31	24	790	1215378432	460261664
32	24	791	1214190208	459811680
33	24	792	1213772288	459653408
1	25	793	1217111040	460917792
2	25	794	1208674048	457722720
3	25	795	1211777920	458898144
4	25	796	1222385280	462915168
5	25	797	1206153728	456768256
6	25	798	1207478528	457269984
7	25	799	1207005184	457090720
8	25	800	1206573568	456927296
9	25	801	1207307008	457204992
10	25	802	1206341504	456839392
11	25	803	1206388480	456857184
12	25	804	1206345216	456840800
13	25	805	1205510144	456524576
14	25	806	1205594112	456556352
15	25	807	1205557120	456542336
16	25	808	1205631744	456570624
17	25	809	1205420800	456490720
18	25	810	1205934720	456685312
19	25	811	1206078464	456739744
20	25	812	1205454976	456503648
21	25	813	1205141248	456384832
22	25	814	1206308352	456826816
23	25	815	1205501056	456521120
24	25	816	1205892096	456669216
25	25	817	1206016384	456716256
26	25	818	1205817856	456641088
27	25	819	1207339136	457217184
28	25	820	1208209920	457546944
29	25	821	1219167872	461696704
30	25	822	1217847296	461196608
31	25	823	1218013696	461259616
32	25	824	1216980736	460868448
33	25	825	1216434560	460661600
1	26	826	1429700992	541425216
2	26	827	1402001920	530935648
3	26	828	1399109120	529840160
4	26	829	1409007232	533588544
5	26	830	1388416128	525790720
6	26	831	1387973248	525623008
7	26	832	1388997760	526010976
8	26	833	1390227328	526476640
9	26	834	1393895040	527865568
10	26	835	1393430400	527689632
11	26	836	1393886592	527862368
12	26	837	1395872128	528614304
13	26	838	1394661248	528155744
14	26	839	1396797056	528964544
15	26	840	1397685888	529301152
16	26	841	1398018688	529427168
17	26	842	1400191744	530250112
18	26	843	1402649856	531180992
19	26	844	1402757120	531221632
20	26	845	1402849024	531256416
21	26	846	1404346624	531823552
22	26	847	1408209664	533286496
23	26	848	1407534336	533030720
24	26	849	1409639552	533828000
25	26	850	1410348800	534096608
26	26	851	1410876288	534296352
27	26	852	1413464448	535276480
28	26	853	1415045888	535875360
29	26	854	1429826304	541472704
30	26	855	1428128256	540829632
31	26	856	1429348864	541291840
32	26	857	1427457792	540575680
33	26	858	1428754688	541066816
1	27	859	1527139584	578325056
2	27	860	1478327296	559839872
3	27	861	1466000256	555171712
4	27	862	1472436864	557609216
5	27	863	1450778880	549407360
6	27	864	1451334016	549617600
7	27	865	1456218112	551467200
8	27	866	1459609600	552751552
9	27	867	1468984448	556301824
10	27	868	1472760320	557731712
11	27	869	1477368704	559476928
12	27	870	1484765568	562278080
13	27	871	1488860544	563828800
14	27	872	1495603840	566382528
15	27	873	1502670720	569058752
16	27	874	1507779712	570993536
17	27	875	1516944256	574464064
18	27	876	1528424192	578811520
19	27	877	1536659200	581930112
20	27	878	1545114752	585132224
21	27	879	1557702144	589899072
22	27	880	1575063168	596473600
23	27	881	1585576704	600455104
24	27	882	1602642048	606917696
25	27	883	1620783104	613787648
26	27	884	1638358784	620443520
27	27	885	1659565952	628474688
28	27	886	1680926080	636563776
29	27	887	1724114816	652919232
30	27	888	1749181312	662411840
31	27	889	1779332992	673830208
32	27	890	1803710336	683061888
33	27	891	1834699008	694797248
1	28	892	1496130432	566581888
2	28	893	1452337152	549997504
3	28	894	1445128832	547267712
4	28	895	1455152512	551063680
5	28	896	1434690816	543314816
6	28	897	1434548224	543260864
7	28	898	1436966528	544176704
8	28	899	1441057024	545725760
9	28	900	1447612800	548208384
10	28	901	1448843904	548674624
11	28	902	1453048320	550266816
12	28	903	1456657024	551633408
13	28	904	1459723904	552794816
14	28	905	1464002816	554415232
15	28	906	1468858240	556254016
16	28	907	1472203008	557520704
17	28	908	1477628928	559575424
18	28	909	1483787136	561907584
19	28	910	1485966848	562733056
20	28	911	1488739328	563782976
21	28	912	1494956672	566137472
22	28	913	1503389824	569331072
23	28	914	1506155648	570378432
24	28	915	1512292480	572702528
25	28	916	1517292928	574596096
26	28	917	1522961920	576742976
27	28	918	1531981056	580158528
28	28	919	1541105408	583613888
29	28	920	1567210112	593499712
30	28	921	1575886464	596785408
31	28	922	1589344512	601881920
32	28	923	1602548608	606882304
33	28	924	1620868096	613819904
1	29	925	1557053056	589653248
2	29	926	1506933376	570672960
3	29	927	1474691712	558463104
4	29	928	1495679232	566411072
5	29	929	1446317568	547717888
6	29	930	1451512064	549684992
7	29	931	1456909440	551729024
8	29	932	1465928960	555144704
9	29	933	1474719616	558473664
10	29	934	1478827648	560029440
11	29	935	1483076224	561638336
12	29	936	1490610816	564491712
13	29	937	1494669184	566028544
14	29	938	1501594368	568651136
15	29	939	1507404672	570851520
16	29	940	1510642304	572077568
17	29	941	1516098048	574143616
18	29	942	1524245376	577229056
19	29	943	1528611840	578882624
20	29	944	1530645888	579652864
21	29	945	1539338752	582944896
22	29	946	1549226368	586689280
23	29	947	1553584768	588339776
24	29	948	1560780544	591064832
25	29	949	1571430784	595098048
26	29	950	1579249280	598058944
27	29	951	1589764736	602041088
28	29	952	1595538688	604227648
29	29	953	1638352768	620441280
30	29	954	1650385280	624998016
31	29	955	1668918016	632016320
32	29	956	1685469312	638284288
33	29	957	1708149248	646873088
1	30	958	1498150400	567346880
2	30	959	1455596160	551231680
3	30	960	1446127360	547645824
4	30	961	1453702528	550514560
5	30	962	1432819456	542606208
6	30	963	1433115264	542718208
7	30	964	1435703296	543698304
8	30	965	1440314496	545444544
9	30	966	1444825216	547152768
10	30	967	1447195648	548050432
11	30	968	1450051328	549131840
12	30	969	1454962048	550991552
13	30	970	1457878400	552096000
14	30	971	1461063040	553302016
15	30	972	1468015488	555934848
16	30	973	1471188736	557136576
17	30	974	1474704896	558468096
18	30	975	1483167232	561672832
19	30	976	1485151232	562424128
20	30	977	1488344576	563633408
21	30	978	1496633088	566772288
22	30	979	1506729472	570595776
23	30	980	1511621376	572448320
24	30	981	1519047424	575260544
25	30	982	1526797696	578195584
26	30	983	1534791936	581222976
27	30	984	1544482816	584892864
28	30	985	1555980928	589247232
29	30	986	1581785472	599019328
30	30	987	1590492032	602316480
31	30	988	1604632320	607671424
32	30	989	1615844224	611917312
33	30	990	1632649600	618281536
1	31	991	1523851648	577079936
2	31	992	1468595968	556154688
3	31	993	1458162944	552203712
4	31	994	1464254976	554510720
5	31	995	1439796224	545248256
6	31	996	1439358080	545082304
7	31	997	1440727040	545600768
8	31	998	1444520960	547037504
9	31	999	1447774592	548269632
10	31	1000	1448652928	548602304
11	31	1001	1452002432	549870784
12	31	1002	1455913216	551351744
13	31	1003	1458595328	552367424
14	31	1004	1462579584	553876288
15	31	1005	1469759744	556595392
16	31	1006	1472834048	557759616
17	31	1007	1477371136	559477824
18	31	1008	1485654400	562614720
19	31	1009	1488368768	563642624
20	31	1010	1491807744	564944960
21	31	1011	1500419840	568206336
22	31	1012	1509379072	571599168
23	31	1013	1512203008	572668608
24	31	1014	1521410560	576155520
25	31	1015	1530383616	579553600
26	31	1016	1537930240	582411456
27	31	1017	1545908096	585432704
28	31	1018	1557523328	589831296
29	31	1019	1585602176	600464704
30	31	1020	1594672768	603899712
31	31	1021	1610213760	609785088
32	31	1022	1622295040	614360256
33	31	1023	1637937408	620283968
1	32	1024	1603423616	607213696
2	32	1025	1543024640	584340736
3	32	1026	1515944576	574085568
4	32	1027	1514774528	573642432
5	32	1028	1485804544	562671552
6	32	1029	1482379264	561374400
7	32	1030	1482020096	561238400
8	32	1031	1484985856	562361472
9	32	1032	1491326080	564762560
10	32	1033	1494450432	565945728
11	32	1034	1498621824	567525376
12	32	1035	1503453184	569355072
13	32	1036	1506296960	570432000
14	32	1037	1510691584	572096192
15	32	1038	1517923968	574835136
16	32	1039	1519621760	575478080
17	32	1040	1523307264	576873728
18	32	1041	1530297216	579520832
19	32	1042	1530046976	579426048
20	32	1043	1532821632	580476864
21	32	1044	1538154752	582496448
22	32	1045	1543553664	584541056
23	32	1046	1544331904	584835712
24	32	1047	1550737152	587261376
25	32	1048	1553731968	588395520
26	32	1049	1555646208	589120448
27	32	1050	1558312192	590130112
28	32	1051	1561591936	591372096
29	32	1052	1580083456	598374848
30	32	1053	1580322304	598465280
31	32	1054	1586022272	600623872
32	32	1055	1587302656	601108672
33	32	1056	1592245504	602980544
1	33	1057	1673642496	633805440
2	33	1058	1594318976	603765760
3	33	1059	1540899328	583535808
4	33	1060	1525149056	577571200
5	33	1061	1482193792	561304128
6	33	1062	1470956672	557048640
7	33	1063	1464995456	554791168
8	33	1064	1461444608	553446464
9	33	1065	1463002496	554036480
10	33	1066	1461445632	553446848
11	33	1067	1461997952	553656000
12	33	1068	1464376704	554556864
13	33	1069	1464508672	554606784
14	33	1070	1466115712	555215424
15	33	1071	1469854208	556631168
16	33	1072	1469224832	556392832
17	33	1073	1471568384	557280320
18	33	1074	1477722880	559611072
19	33	1075	1473611136	558053952
20	33	1076	1474847744	558522240
21	33	1077	1478884352	560050880
22	33	1078	1482125568	561278336
23	33	1079	1482670464	561484672
24	33	1080	1485825792	562679552
25	33	1081	1487310464	563241856
26	33	1082	1488609152	563733632
27	33	1083	1490572032	564476992
28	33	1084	1493634048	565636544
29	33	1085	1512550144	572800064
30	33	1086	1514665472	573601152
31	33	1087	1520456832	575794304
32	33	1088	1524382464	577280896
33	33	1089	1530179712	579476352
1	34	1090	1666964352	631276416
2	34	1091	1593656704	603514944
3	34	1092	1547105920	585886272
4	34	1093	1537046016	582076544
5	34	1094	1499498496	567857408
6	34	1095	1489364096	564019520
7	34	1096	1486302080	562859968
8	34	1097	1485326848	562490688
9	34	1098	1487724288	563398528
10	34	1099	1489170048	563946048
11	34	1100	1491251200	564734144
12	34	1101	1494691968	566037184
13	34	1102	1496532480	566734208
14	34	1103	1498021760	567298176
15	34	1104	1502485888	568988736
16	34	1105	1504361856	569699200
17	34	1106	1506952320	570680128
18	34	1107	1514553728	573558784
19	34	1108	1510142848	571888448
20	34	1109	1513495424	573158016
21	34	1110	1517418496	574643712
22	34	1111	1522805376	576683648
23	34	1112	1522610560	576609920
24	34	1113	1527173248	578337792
25	34	1114	1528625280	578887680
26	34	1115	1530031488	579420224
27	34	1116	1531482880	579969856
28	34	1117	1534522240	581120832
29	34	1118	1553324288	588241152
30	34	1119	1552716928	588011136
31	34	1120	1555844224	589195456
32	34	1121	1557492992	589819840
33	34	1122	1560482560	590951936
1	35	1123	1206742400	456991200
2	35	1124	1206633728	456950048
3	35	1125	1211489024	458788768
4	35	1126	1223117568	463192480
5	35	1127	1202896000	455534592
6	35	1128	1204161536	456013856
7	35	1129	1204903552	456294848
8	35	1130	1205701376	456596960
9	35	1131	1206508032	456902432
10	35	1132	1206162688	456771680
11	35	1133	1206291072	456820288
12	35	1134	1205858432	456656448
13	35	1135	1205299712	456444832
14	35	1136	1204907648	456296384
15	35	1137	1204821632	456263808
16	35	1138	1204035328	455966016
17	35	1139	1203373312	455715328
18	35	1140	1203860992	455900032
19	35	1141	1201888512	455153024
20	35	1142	1200854912	454761632
21	35	1143	1200792576	454738048
22	35	1144	1201081984	454847616
23	35	1145	1199024256	454068352
24	35	1146	1198824320	453992608
25	35	1147	1197268864	453403616
26	35	1148	1196844160	453242752
27	35	1149	1197239680	453392544
28	35	1150	1197276416	453406432
29	35	1151	1209348224	457978016
30	35	1152	1206936576	457064736
31	35	1153	1205906048	456674496
32	35	1154	1204099840	455990464
33	35	1155	1202298112	455308192
1	36	1156	1217175168	460942080
2	36	1157	1211546112	458810368
3	36	1158	1221705984	462657888
4	36	1159	1251607552	473981568
5	36	1160	1194096256	452202144
6	36	1161	1195558528	452755872
7	36	1162	1196482688	453105856
8	36	1163	1197309184	453418880
9	36	1164	1197770624	453593600
10	36	1165	1197071232	453328768
11	36	1166	1197120000	453347232
12	36	1167	1197328640	453426208
13	36	1168	1197092736	453336928
14	36	1169	1197036544	453315616
15	36	1170	1197556352	453512448
16	36	1171	1197785600	453599296
17	36	1172	1197689472	453562880
18	36	1173	1198839552	453998432
19	36	1174	1197893760	453640256
20	36	1175	1197495936	453489568
21	36	1176	1198510336	453873760
22	36	1177	1199273088	454162592
23	36	1178	1198614528	453913216
24	36	1179	1198908672	454024608
25	36	1180	1198515968	453875872
26	36	1181	1199028864	454070112
27	36	1182	1200206208	454515968
28	36	1183	1200596608	454663776
29	36	1184	1235678464	467949248
30	36	1185	1232864896	466883776
31	36	1186	1232556160	466766816
32	36	1187	1231372800	466318720
33	36	1188	1230111488	465841024
1	37	1189	1218322048	461376416
2	37	1190	1211133952	458654272
3	37	1191	1218764160	461543840
4	37	1192	1241377024	470107264
5	37	1193	1198142336	453734336
6	37	1194	1199560320	454271392
7	37	1195	1200612736	454669920
8	37	1196	1201075072	454845024
9	37	1197	1201635840	455057344
10	37	1198	1201045120	454833664
11	37	1199	1200871936	454768064
12	37	1200	1201194496	454890208
13	37	1201	1201103232	454855680
14	37	1202	1201139584	454869440
15	37	1203	1201419648	454975456
16	37	1204	1201190656	454888768
17	37	1205	1201258880	454914624
18	37	1206	1201919488	455164768
19	37	1207	1201261056	454915424
20	37	1208	1200965632	454803552
21	37	1209	1201450112	454987008
22	37	1210	1202583040	455416032
23	37	1211	1201622528	455052352
24	37	1212	1202237184	455285088
25	37	1213	1201965312	455182144
26	37	1214	1202219392	455278368
27	37	1215	1203318400	455694560
28	37	1216	1203616384	455807392
29	37	1217	1231711104	466446816
30	37	1218	1229321600	465541920
31	37	1219	1229008256	465423232
32	37	1220	1228213632	465122336
33	37	1221	1227120128	464708224
1	38	1222	1211091328	458638144
2	38	1223	1208730880	457744256
3	38	1224	1213044480	459377824
4	38	1225	1225491456	464091456
5	38	1226	1202855296	455519168
6	38	1227	1204380672	456096832
7	38	1228	1204547712	456160064
8	38	1229	1205620480	456566336
9	38	1230	1207056512	457110144
10	38	1231	1206132608	456760288
11	38	1232	1206332672	456836064
12	38	1233	1206020480	456717824
13	38	1234	1205680128	456588896
14	38	1235	1204930432	456304992
15	38	1236	1205266304	456432224
16	38	1237	1204600192	456179936
17	38	1238	1204094976	455988608
18	38	1239	1204278400	456058080
19	38	1240	1203127040	455622080
20	38	1241	1202174464	455261312
21	38	1242	1202255872	455292192
22	38	1243	1202740352	455475616
23	38	1244	1201090944	454851008
24	38	1245	1200605056	454666976
25	38	1246	1199672960	454314016
26	38	1247	1199249920	454153824
27	38	1248	1199401472	454211232
28	38	1249	1199965184	454424704
29	38	1250	1213677184	459617408
30	38	1251	1211613952	458836032
31	38	1252	1210332928	458350944
32	38	1253	1208492672	457654048
33	38	1254	1206783744	457006848
1	39	1255	1661184384	629087616
2	39	1256	1585113728	600279744
3	39	1257	1539831040	583131328
4	39	1258	1532505728	580357248
5	39	1259	1495340160	566282688
6	39	1260	1487625216	563361024
7	39	1261	1481364736	560990208
8	39	1262	1481278976	560957696
9	39	1263	1484507264	562180224
10	39	1264	1482457600	561404096
11	39	1265	1484492544	562174720
12	39	1266	1486550016	562953856
13	39	1267	1489300736	563995520
14	39	1268	1490004992	564262208
15	39	1269	1494477952	565956160
16	39	1270	1496614528	566765248
17	39	1271	1498216192	567371840
18	39	1272	1502935040	569158848
19	39	1273	1501478784	568607360
20	39	1274	1502720768	569077696
21	39	1275	1508137344	571128960
22	39	1276	1513936768	573325184
23	39	1277	1512307584	572708224
24	39	1278	1515727616	574003392
25	39	1279	1517148672	574541504
26	39	1280	1519164672	575304960
27	39	1281	1519606912	575472448
28	39	1282	1522014208	576384064
29	39	1283	1539249792	582911168
30	39	1284	1538599552	582664896
31	39	1285	1539747968	583099776
32	39	1286	1539376768	582959232
33	39	1287	1541297280	583686528
1	40	1288	1676093568	634733632
2	40	1289	1596027520	604412800
3	40	1290	1543019776	584338880
4	40	1291	1528224768	578736000
5	40	1292	1486638592	562987392
6	40	1293	1473820672	558133248
7	40	1294	1465750784	555077184
8	40	1295	1462440448	553823616
9	40	1296	1463179264	554103360
10	40	1297	1460195968	552973632
11	40	1298	1459899008	552861120
12	40	1299	1460503936	553090304
13	40	1300	1459363712	552658432
14	40	1301	1460150272	552956288
15	40	1302	1462809856	553963520
16	40	1303	1462202880	553733632
17	40	1304	1464368256	554553664
18	40	1305	1466950272	555531456
19	40	1306	1464179456	554482176
20	40	1307	1465522176	554990656
21	40	1308	1468884864	556264128
22	40	1309	1472279424	557549632
23	40	1310	1469172352	556372928
24	40	1311	1472899456	557784384
25	40	1312	1472713728	557714048
26	40	1313	1473717248	558094080
27	40	1314	1474369024	558340928
28	40	1315	1476000256	558958720
29	40	1316	1491371776	564779840
30	40	1317	1490481536	564442688
31	40	1318	1490308992	564377344
32	40	1319	1488932736	563856192
33	40	1320	1490860160	564586112
1	41	1321	1619473664	613291776
2	41	1322	1554089216	588530816
3	41	1323	1526935040	578247616
4	41	1324	1523936896	577112192
5	41	1325	1495426432	566315328
6	41	1326	1492196608	565092224
7	41	1327	1490333184	564386560
8	41	1328	1493698688	565661056
9	41	1329	1497512576	567105344
10	41	1330	1499678592	567925632
11	41	1331	1504715776	569833216
12	41	1332	1508956800	571439296
13	41	1333	1513033600	572983168
14	41	1334	1516637824	574348096
15	41	1335	1525246720	577608256
16	41	1336	1528151936	578708416
17	41	1337	1534288000	581032128
18	41	1338	1538305920	582553728
19	41	1339	1537127040	582107264
20	41	1340	1540739840	583475456
21	41	1341	1547541120	586051072
22	41	1342	1553806848	588423936
23	41	1343	1551371008	587501440
24	41	1344	1556775552	589548160
25	41	1345	1558136832	590063616
26	41	1346	1561049344	591166592
27	41	1347	1562168320	591590400
28	41	1348	1564296448	592396288
29	41	1349	1582148096	599156672
30	41	1350	1583807744	599785216
31	41	1351	1585053952	600257152
32	41	1352	1585214336	600317824
33	41	1353	1589438464	601917568
1	42	1354	1514380800	573493312
2	42	1355	1458484864	552325632
3	42	1356	1447836928	548293312
4	42	1357	1455262208	551105216
5	42	1358	1434258048	543150976
6	42	1359	1438216320	544649920
7	42	1360	1441704576	545970944
8	42	1361	1446822912	547909312
9	42	1362	1454136960	550679040
10	42	1363	1459246464	552614080
11	42	1364	1464810624	554721152
12	42	1365	1471997056	557442688
13	42	1366	1478359936	559852288
14	42	1367	1483500032	561798848
15	42	1368	1492642944	565261248
16	42	1369	1499235840	567757952
17	42	1370	1506880640	570653056
18	42	1371	1513846144	573290816
19	42	1372	1518018816	574871040
20	42	1373	1524989312	577510784
21	42	1374	1537896064	582398528
22	42	1375	1551756288	587647360
23	42	1376	1555963648	589240640
24	42	1377	1570053504	594576448
25	42	1378	1579890560	598301760
26	42	1379	1594974208	604013888
27	42	1380	1605616512	608044096
28	42	1381	1626378496	615906624
29	42	1382	1664478464	630335040
30	42	1383	1685847552	638427456
31	42	1384	1705638400	645922240
32	42	1385	1724459392	653049728
33	42	1386	1749414784	662500288
1	43	1387	1525447040	577684096
2	43	1388	1475695616	558843264
3	43	1389	1464199424	554489728
4	43	1390	1470013056	556691328
5	43	1391	1449183232	548803072
6	43	1392	1449898112	549073856
7	43	1393	1453741952	550529536
8	43	1394	1458866048	552469952
9	43	1395	1466200064	555247360
10	43	1396	1470800896	556989696
11	43	1397	1467382400	555695104
12	43	1398	1474938368	558556544
13	43	1399	1480565632	560687552
14	43	1400	1486744960	563027648
15	43	1401	1495906432	566497088
16	43	1402	1502411648	568960640
17	43	1403	1510069888	571860800
18	43	1404	1517211776	574565440
19	43	1405	1521026944	576010176
20	43	1406	1527260928	578371008
21	43	1407	1538800896	582741184
22	43	1408	1547987968	586220288
23	43	1409	1552301824	587853952
24	43	1410	1566151296	593098752
25	43	1411	1576000640	596828672
26	43	1412	1588823296	601684608
27	43	1413	1600568064	606132288
28	43	1414	1616227328	612062400
29	43	1415	1648175744	624161216
30	43	1416	1663453696	629947008
31	43	1417	1680770688	636504896
32	43	1418	1697570560	642866944
33	43	1419	1720229632	651447936
1	44	1420	1547911552	586191360
2	44	1421	1486394880	562895104
3	44	1422	1482649984	561476928
4	44	1423	1491069824	564665472
5	44	1424	1477645824	559581824
6	44	1425	1485616512	562600320
7	44	1426	1496222208	566616704
8	44	1427	1505722624	570214464
9	44	1428	1517183488	574554688
10	44	1429	1524711552	577405568
11	44	1430	1534862720	581249792
12	44	1431	1543094784	584367296
13	44	1432	1551512448	587555008
14	44	1433	1559273472	590494080
15	44	1434	1570265216	594656640
16	44	1435	1577932416	597560192
17	44	1436	1587422464	601154048
18	44	1437	1597041536	604796800
19	44	1438	1601408256	606450432
20	44	1439	1607531520	608769344
21	44	1440	1619478400	613293568
22	44	1441	1631788800	617955520
23	44	1442	1636425344	619711360
24	44	1443	1650979328	625222976
25	44	1444	1658638464	628123456
26	44	1445	1669192448	632120256
27	44	1446	1679081216	635865088
28	44	1447	1696692224	642534336
29	44	1448	1726721280	653906304
30	44	1449	1742814720	660000832
31	44	1450	1755108992	664656704
32	44	1451	1768853760	669861760
33	44	1452	1787687680	676994176
1	45	1453	1503084160	569215296
2	45	1454	1460969088	553266432
3	45	1455	1452608896	550100416
4	45	1456	1456744704	551666624
5	45	1457	1433437184	542840128
6	45	1458	1435604352	543660800
7	45	1459	1437643264	544432960
8	45	1460	1441960448	546067840
9	45	1461	1447344000	548106624
10	45	1462	1452175872	549936448
11	45	1463	1456628352	551622592
12	45	1464	1463002752	554036544
13	45	1465	1466075008	555200000
14	45	1466	1469744512	556589632
15	45	1467	1475791872	558879808
16	45	1468	1479243392	560186816
17	45	1469	1484901248	562329472
18	45	1470	1491832576	564954368
19	45	1471	1493591424	565620416
20	45	1472	1497722240	567184768
21	45	1473	1507044992	570715264
22	45	1474	1514784512	573646208
23	45	1475	1518942208	575220736
24	45	1476	1530000000	579408256
25	45	1477	1534697984	581187392
26	45	1478	1544245248	584802944
27	45	1479	1552729856	588016000
28	45	1480	1563955968	592267392
29	45	1481	1593273344	603369792
30	45	1482	1606434432	608353856
31	45	1483	1620438784	613657280
32	45	1484	1633960064	618777792
33	45	1485	1651257472	625328256
1	46	1486	1527342592	578401920
2	46	1487	1469947648	556666560
3	46	1488	1462993792	554033152
4	46	1489	1467787648	555848576
5	46	1490	1447482368	548159040
6	46	1491	1448573056	548572096
7	46	1492	1451966976	549857344
8	46	1493	1457223936	551848128
9	46	1494	1463141120	554088960
10	46	1495	1467763712	555839488
11	46	1496	1471758592	557352384
12	46	1497	1478958208	560078848
13	46	1498	1482924928	561581056
14	46	1499	1489091584	563916352
15	46	1500	1495929728	566505920
16	46	1501	1502017408	568811328
17	46	1502	1509956096	571817664
18	46	1503	1517494400	574672448
19	46	1504	1523749504	577041216
20	46	1505	1530707584	579676288
21	46	1506	1542792576	584252800
22	46	1507	1554857856	588821888
23	46	1508	1561110912	591189888
24	46	1509	1573918720	596040192
25	46	1510	1586392576	600764096
26	46	1511	1600547840	606124608
27	46	1512	1612951040	610821696
28	46	1513	1629389824	617047040
29	46	1514	1660383488	628784320
30	46	1515	1675817984	634629248
31	46	1516	1694034688	641527936
32	46	1517	1706744576	646341120
33	46	1518	1725299840	653368000
1	47	1519	1426931712	540376512
2	47	1520	1400535424	530380288
3	47	1521	1400338688	530305792
4	47	1522	1405605120	532300128
5	47	1523	1388778880	525928096
6	47	1524	1389986688	526385504
7	47	1525	1390587392	526612992
8	47	1526	1392183424	527217376
9	47	1527	1395926784	528635008
10	47	1528	1396313088	528781280
11	47	1529	1396636800	528903904
12	47	1530	1399626624	530036128
13	47	1531	1399211776	529879008
14	47	1532	1400972800	530545920
15	47	1533	1402845696	531255168
16	47	1534	1402963200	531299680
17	47	1535	1404367232	531831360
18	47	1536	1406277248	532554720
19	47	1537	1405006848	532073568
20	47	1538	1405228672	532157600
21	47	1539	1408868608	533536064
22	47	1540	1412130304	534771264
23	47	1541	1409296640	533698144
24	47	1542	1410437760	534130304
25	47	1543	1411646976	534588192
26	47	1544	1413402496	535253024
27	47	1545	1415025152	535867520
28	47	1546	1416857088	536561248
29	47	1547	1430500608	541728000
30	47	1548	1429598848	541386560
31	47	1549	1429565184	541373824
32	47	1550	1427504384	540593408
33	47	1551	1428047616	540799104
1	48	1552	1213391872	459509344
2	48	1553	1209630720	458085024
3	48	1554	1212490112	459167840
4	48	1555	1221873408	462721280
5	48	1556	1206848768	457031488
6	48	1557	1208529280	457667904
7	48	1558	1209355520	457980768
8	48	1559	1209026432	457856160
9	48	1560	1209755264	458132192
10	48	1561	1208779776	457762752
11	48	1562	1208307072	457583744
12	48	1563	1208910080	457812096
13	48	1564	1208105344	457507328
14	48	1565	1208024448	457476704
15	48	1566	1208299776	457580992
16	48	1567	1208328576	457591872
17	48	1568	1207987200	457462592
18	48	1569	1208651136	457714048
19	48	1570	1207739648	457368864
20	48	1571	1207591168	457312640
21	48	1572	1208212352	457547904
22	48	1573	1209309312	457963296
23	48	1574	1207760768	457376864
24	48	1575	1208274432	457571392
25	48	1576	1208257280	457564896
26	48	1577	1208191872	457540128
27	48	1578	1210048256	458243136
28	48	1579	1210977152	458594880
29	48	1580	1221585664	462612320
30	48	1581	1220608512	462242240
31	48	1582	1220712960	462281824
32	48	1583	1219501184	461822912
33	48	1584	1219369216	461772960
1	49	1585	1213325952	459484384
2	49	1586	1211131520	458653376
3	49	1587	1213954944	459722592
4	49	1588	1225563136	464118560
5	49	1589	1202101888	455233856
6	49	1590	1203924736	455924160
7	49	1591	1205874944	456662688
8	49	1592	1206732416	456987424
9	49	1593	1208641792	457710496
10	49	1594	1208297088	457579936
11	49	1595	1208163840	457529472
12	49	1596	1208657280	457716352
13	49	1597	1207445120	457257312
14	49	1598	1207691648	457350656
15	49	1599	1207954816	457450336
16	49	1600	1207223424	457173376
17	49	1601	1207622656	457324544
18	49	1602	1208265728	457568096
19	49	1603	1206924928	457060320
20	49	1604	1206482304	456892704
21	49	1605	1207644928	457332960
22	49	1606	1208186112	457537952
23	49	1607	1207016832	457095136
24	49	1608	1207210880	457168608
25	49	1609	1207563904	457302304
26	49	1610	1207102720	457127648
27	49	1611	1209124480	457893312
28	49	1612	1210245504	458317792
29	49	1613	1227953024	465023616
30	49	1614	1226384128	464429472
31	49	1615	1225984128	464278016
32	49	1616	1225197824	463980224
33	49	1617	1224723328	463800576
1	50	1618	1425465472	539821248
2	50	1619	1404529408	531892800
3	50	1620	1402573824	531152224
4	50	1621	1399492224	529985216
5	50	1622	1371482112	519377824
6	50	1623	1379172480	522290144
7	50	1624	1380349440	522735872
8	50	1625	1380576384	522821824
9	50	1626	1383471616	523918240
10	50	1627	1380627840	522841312
11	50	1628	1386215296	524957280
12	50	1629	1388236416	525722656
13	50	1630	1386959488	525239072
14	50	1631	1390056704	526412000
15	50	1632	1392259200	527246112
16	50	1633	1391611904	527000960
17	50	1634	1393732096	527803872
18	50	1635	1396753664	528948128
19	50	1636	1394840320	528223552
20	50	1637	1393929856	527878752
21	50	1638	1399514880	529993824
22	50	1639	1402391296	531083072
23	50	1640	1399688704	530059616
24	50	1641	1400571520	530393952
25	50	1642	1403196160	531387904
26	50	1643	1403298304	531426592
27	50	1644	1408678272	533463968
28	50	1645	1412063104	534745792
29	50	1646	1427095808	540438656
30	50	1647	1423896320	539227008
31	50	1648	1425272960	539748352
32	50	1649	1426436224	540188864
33	50	1650	1427204736	540479872
1	51	1651	1547756800	586132736
2	51	1652	1497064064	566935488
3	51	1653	1495228032	566240192
4	51	1654	1502975104	569174016
5	51	1655	1486643200	562989120
6	51	1656	1490840960	564578816
7	51	1657	1495755264	566439872
8	51	1658	1501405696	568579712
9	51	1659	1509918080	571803328
10	51	1660	1514820736	573659904
11	51	1661	1521431296	576163328
12	51	1662	1533576832	580762816
13	51	1663	1537992320	582434944
14	51	1664	1543766272	584621568
15	51	1665	1556172032	589319552
16	51	1666	1564820608	592594816
17	51	1667	1578346752	597717120
18	51	1668	1588467840	601549952
19	51	1669	1596428928	604564800
20	51	1670	1606706816	608457024
21	51	1671	1622282624	614355520
22	51	1672	1636852480	619873152
23	51	1673	1645393280	623107520
24	51	1674	1662944512	629754112
25	51	1675	1676576384	634916480
26	51	1676	1688952448	639603328
27	51	1677	1705101056	645718720
28	51	1678	1723385856	652643136
29	51	1679	1761687808	667148032
30	51	1680	1774934784	672164672
31	51	1681	1793849984	679327808
32	51	1682	1809961728	685429312
33	51	1683	1826532352	691704576
1	52	1684	1521506560	576191872
2	52	1685	1515473664	573907200
3	52	1686	1558471680	590190464
4	52	1687	1599526400	605737856
5	52	1688	1614671872	611473408
6	52	1689	1648538368	624298560
7	52	1690	1676869888	635027648
8	52	1691	1698255104	643126208
9	52	1692	1726724864	653907648
10	52	1693	1746963584	661572032
11	52	1694	1767916160	669506688
12	52	1695	1792118656	678672192
13	52	1696	1804446464	683340672
14	52	1697	1825470976	691302656
15	52	1698	1848615296	700067328
16	52	1699	1866372864	706792064
17	52	1700	1887215872	714685312
18	52	1701	1904815616	721350336
19	52	1702	1917417088	726122432
20	52	1703	1926827392	729686144
21	52	1704	1948682880	737962752
22	52	1705	1962611328	743237376
23	52	1706	1966779008	744815744
24	52	1707	1980649216	750068352
25	52	1708	1987537408	752676864
26	52	1709	1995710592	755772096
27	52	1710	2001551872	757984128
28	52	1711	2014279296	762804032
29	52	1712	2036948352	771388736
30	52	1713	2037551872	771617280
31	52	1714	2040889344	772881152
32	52	1715	2038799360	772089664
33	52	1716	2042003328	773303040
1	53	1717	1545138304	585141120
2	53	1718	1562649088	591772416
3	53	1719	1605765632	608100608
4	53	1720	1636796032	619851776
5	53	1721	1642854272	622146048
6	53	1722	1668490496	631854400
7	53	1723	1694792576	641814976
8	53	1724	1721266432	651840576
9	53	1725	1748706432	662232064
10	53	1726	1770425472	670457024
11	53	1727	1789894016	677829696
12	53	1728	1814391936	687107008
13	53	1729	1823806592	690672320
14	53	1730	1841574912	697401152
15	53	1731	1862038016	705150464
16	53	1732	1877712256	711086336
17	53	1733	1898262144	718868480
18	53	1734	1913757184	724736448
19	53	1735	1927189376	729823168
20	53	1736	1941228032	735139584
21	53	1737	1964788736	744062016
22	53	1738	1987339904	752602112
23	53	1739	1995789312	755801856
24	53	1740	2013169408	762383680
25	53	1741	2030016768	768763776
26	53	1742	2040863872	772871552
27	53	1743	2053834112	777783360
28	53	1744	2071690496	784545536
29	53	1745	2106699136	797803264
30	53	1746	2113311616	800307392
31	53	1747	2128756992	806156480
32	53	1748	2138358528	809792576
33	53	1749	2152223744	815043328
1	54	1750	1549408256	586758144
2	54	1751	1543033472	584344064
3	54	1752	1561294976	591259648
4	54	1753	1583437696	599645056
5	54	1754	1584075904	599886720
6	54	1755	1591631744	602748096
7	54	1756	1616255104	612072960
8	54	1757	1641684608	621703040
9	54	1758	1670980608	632797376
10	54	1759	1698428800	643191936
11	54	1760	1727005952	654014080
12	54	1761	1758438656	665917568
13	54	1762	1775406208	672343168
14	54	1763	1804594432	683396736
15	54	1764	1830559488	693229632
16	54	1765	1851623040	701206336
17	54	1766	1875908096	710403072
18	54	1767	1891763072	716407296
19	54	1768	1905458176	721593600
20	54	1769	1922189056	727929600
21	54	1770	1941880576	735386752
22	54	1771	1958648320	741736640
23	54	1772	1963126144	743432384
24	54	1773	1974047232	747568192
25	54	1774	1986592000	752318848
26	54	1775	1990635520	753850112
27	54	1776	1994606464	755353920
28	54	1777	2005968512	759656704
29	54	1778	2031902976	769478080
30	54	1779	2032778880	769809792
31	54	1780	2038644736	772031104
32	54	1781	2042718080	773573696
33	54	1782	2048098816	775611392
1	55	1783	1534435712	581088064
2	55	1784	1496415104	566689728
3	55	1785	1505550976	570149504
4	55	1786	1519277824	575347840
5	55	1787	1505842432	570259840
6	55	1788	1515099264	573765440
7	55	1789	1527213824	578353152
8	55	1790	1537928192	582410688
9	55	1791	1554750080	588781120
10	55	1792	1566772864	593334080
11	55	1793	1582285568	599208768
12	55	1794	1600959488	606280512
13	55	1795	1613764096	611129600
14	55	1796	1626648448	616008832
15	55	1797	1640076288	621094016
16	55	1798	1648445184	624263296
17	55	1799	1662856704	629720896
18	55	1800	1676706432	634965760
19	55	1801	1686548096	638692800
20	55	1802	1698803712	643333952
21	55	1803	1717961472	650588928
22	55	1804	1736684032	657679168
23	55	1805	1744969472	660816832
24	55	1806	1760731008	666785664
25	55	1807	1776202112	672644608
26	55	1808	1789751808	677775808
27	55	1809	1802441472	682581376
28	55	1810	1825475840	691304448
29	55	1811	1862175488	705202560
30	55	1812	1870205568	708243520
31	55	1813	1883348352	713220672
32	55	1814	1889769600	715652352
33	55	1815	1898729344	719045440
1	56	1816	1625228288	615471104
2	56	1817	1641026688	621453888
3	56	1818	1685064576	638130944
4	56	1819	1728292992	654501504
5	56	1820	1742397952	659843008
6	56	1821	1776237568	672657984
7	56	1822	1807134720	684358720
8	56	1823	1835346560	695042496
9	56	1824	1860129280	704427648
10	56	1825	1879428480	711736256
11	56	1826	1898236416	718858752
12	56	1827	1921769728	727770816
13	56	1828	1927873792	730082368
14	56	1829	1941919744	735401600
15	56	1830	1955661824	740605632
16	56	1831	1963951744	743745024
17	56	1832	1978097920	749102144
18	56	1833	1991410432	754143552
19	56	1834	1999188352	757089088
20	56	1835	2013091456	762354176
21	56	1836	2035093248	770686208
22	56	1837	2053612800	777699520
23	56	1838	2059587712	779962176
24	56	1839	2078410112	787090240
25	56	1840	2093583616	792836352
26	56	1841	2106687360	797798784
27	56	1842	2118240768	802174016
28	56	1843	2136945536	809257472
29	56	1844	2168814848	821326336
30	56	1845	2174351872	823423232
31	56	1846	2182727680	826595072
32	56	1847	2188346368	828722816
33	56	1848	2194806528	831169344
1	57	1849	1691277440	640483776
2	57	1850	1681268096	636693248
3	57	1851	1693137664	641188224
4	57	1852	1720797312	651662848
5	57	1853	1710769920	647865536
6	57	1854	1725893376	653592768
7	57	1855	1742917888	660039872
8	57	1856	1761177600	666954816
9	57	1857	1780031360	674094720
10	57	1858	1787090944	676768192
11	57	1859	1802907904	682758016
12	57	1860	1822168448	690051968
13	57	1861	1825342720	691254080
14	57	1862	1835204736	694988800
15	57	1863	1844656512	698568128
16	57	1864	1848335232	699961280
17	57	1865	1859619072	704234432
18	57	1866	1866204800	706728448
19	57	1867	1866003328	706652160
20	57	1868	1870574336	708383168
21	57	1869	1881287936	712440448
22	57	1870	1889844224	715680640
23	57	1871	1888428672	715144576
24	57	1872	1898390272	718917056
25	57	1873	1903321600	720784512
26	57	1874	1906121728	721844928
27	57	1875	1910736640	723592576
28	57	1876	1916359040	725721792
29	57	1877	1936584064	733380992
30	57	1878	1936379264	733303360
31	57	1879	1940120960	734720384
32	57	1880	1943699200	736075456
33	57	1881	1944132352	736239488
1	58	1882	1677714304	635347456
2	58	1883	1631580928	617876800
3	58	1884	1640529280	621265536
4	58	1885	1679308288	635951040
5	58	1886	1691514624	640573568
6	58	1887	1726284032	653740672
7	58	1888	1765553792	668612096
8	58	1889	1800704256	681923520
9	58	1890	1835456768	695084224
10	58	1891	1863318400	705635392
11	58	1892	1889583104	715581760
12	58	1893	1919699072	726986624
13	58	1894	1933332864	732149696
14	58	1895	1950415104	738618752
15	58	1896	1970124672	746082752
16	58	1897	1979217664	749526208
17	58	1898	1999609728	757248640
18	58	1899	2015463680	763252544
19	58	1900	2020861056	765296512
20	58	1901	2034298496	770385280
21	58	1902	2055429248	778387392
22	58	1903	2070807296	784211072
23	58	1904	2073854848	785365184
24	58	1905	2092389248	792384128
25	58	1906	2105007488	797162560
26	58	1907	2115929216	801298624
27	58	1908	2127201152	805567296
28	58	1909	2141857792	811117760
29	58	1910	2170010880	821779328
30	58	1911	2174506752	823481856
31	58	1912	2185837824	827772864
32	58	1913	2196320256	831742592
33	58	1914	2205179648	835097664
1	59	1915	1213508480	459553504
2	59	1916	1212453120	459153824
3	59	1917	1216143232	460551264
4	59	1918	1229899776	465760864
5	59	1919	1207262976	457188320
6	59	1920	1209211776	457926368
7	59	1921	1210487040	458409312
8	59	1922	1210567296	458439680
9	59	1923	1211152896	458661472
10	59	1924	1208876416	457799328
11	59	1925	1208399488	457618752
12	59	1926	1208840448	457785728
13	59	1927	1207689856	457350016
14	59	1928	1207849344	457410400
15	59	1929	1207712256	457358496
16	59	1930	1206929664	457062112
17	59	1931	1207270144	457191072
18	59	1932	1207340800	457217824
19	59	1933	1206115456	456753792
20	59	1934	1205617280	456565120
21	59	1935	1206764416	456999520
22	59	1936	1206730496	456986688
23	59	1937	1205352576	456464864
24	59	1938	1205155200	456390144
25	59	1939	1203377408	455716896
26	59	1940	1202427904	455357312
27	59	1941	1202773120	455488064
28	59	1942	1201962880	455181184
29	59	1943	1234897024	467653312
30	59	1944	1231809408	466484032
31	59	1945	1230400384	465950464
32	59	1946	1228283904	465148896
33	59	1947	1225761920	464193856
1	60	1948	1212525312	459181184
2	60	1949	1211039616	458618528
3	60	1950	1218657920	461503584
4	60	1951	1246586752	472080160
5	60	1952	1192326656	451532000
6	60	1953	1193392512	451935616
7	60	1954	1194471168	452344096
8	60	1955	1195360384	452680864
9	60	1956	1196802688	453227040
10	60	1957	1196480384	453104992
11	60	1958	1196408192	453077632
12	60	1959	1196846208	453243520
13	60	1960	1196038528	452937696
14	60	1961	1196399232	453074272
15	60	1962	1196757376	453209888
16	60	1963	1195918336	452892160
17	60	1964	1196893312	453261376
18	60	1965	1196824576	453235328
19	60	1966	1195800192	452847392
20	60	1967	1195517952	452740544
21	60	1968	1196161152	452984128
22	60	1969	1196586368	453145120
23	60	1970	1195370368	452684608
24	60	1971	1195738752	452824160
25	60	1972	1195646336	452789152
26	60	1973	1195404928	452697696
27	60	1974	1196321408	453044768
28	60	1975	1197096448	453338304
29	60	1976	1227369600	464802720
30	60	1977	1225110144	463947008
31	60	1978	1224210432	463606336
32	60	1979	1223295232	463259744
33	60	1980	1221525376	462589504
1	61	1981	1213907840	459704768
2	61	1982	1208986496	457841024
3	61	1983	1215421056	460277824
4	61	1984	1240182400	469654848
5	61	1985	1194059008	452188032
6	61	1986	1196119808	452968448
7	61	1987	1197996288	453679072
8	61	1988	1199727744	454334752
9	61	1989	1200582144	454658336
10	61	1990	1199501568	454249088
11	61	1991	1199893888	454397696
12	61	1992	1200478080	454618944
13	61	1993	1204288768	456062048
14	61	1994	1200284288	454545504
15	61	1995	1200628480	454675872
16	61	1996	1200264832	454538176
17	61	1997	1200865152	454765536
18	61	1998	1201231872	454904384
19	61	1999	1200199808	454513536
[truncated: 1,169 more rows]

## Sheet: Endpoint
position	intden	rawintden
1	1231001728	466178176
2	1236134400	468121888
3	1227842048	464981568
4	1243810176	471028704
5	1218385408	461400384
6	1211776512	458897632
7	1218316288	461374240
8	1225915008	464251840
9	1224269056	463628512
10	1219971584	462001088
11	1216784640	460794176
12	1222803712	463073600
13	1242924160	470693152
14	1225796736	464207040
15	2214700544	838703232
16	2017123584	763881152
17	2391438336	905633472
18	2402811904	909940608
19	1891985536	716491584
20	2069322240	783648640
21	2460344832	931728192
22	2506891520	949355392
23	2072023936	784671808
24	1236614656	468303776
25	1238963072	469193120
26	2055653760	778472384
27	2702737664	1023521920
28	2071760512	784572032
29	2136694144	809162240
30	2102993664	796400000
31	2243655168	849668224
32	2349729024	889838208
33	2125611776	804965376
34	2168636416	821258752
35	1229841152	465738656
36	1240814080	469894112
37	1240859008	469911104
38	1241938560	470319936
39	2090301056	791593280
40	1921785856	727776896
41	2179325952	825306816
42	2486882816	941778176
43	2329313024	882106752
44	2233852928	845956160
45	2383178752	902505536
46	2345962752	888411904
47	1840812672	697112448
48	1238955776	469190368
49	1237694848	468712832
50	1795252096	679858816
51	2298705664	870515712
52	2338829312	885710464
53	2515098112	952463232
54	2358953472	893331520
55	2192577536	830325248
56	2457064192	930485888
57	2143302272	811664768
58	2484425216	940847424
59	1269862400	480894656
60	1235550336	467900704
61	1238256256	468925440
62	1273279744	482188768
63	2167644416	820883072
64	2134011264	808146240
65	2618048256	991450240
66	2206958080	835771136
67	2297424128	870030400
68	2409956864	912646464
69	2347753216	889089984
70	2148526592	813643200
71	1820696320	689494464
72	1236723584	468345024
73	1229370496	465560448
74	1814763904	687247872
75	1983808000	751264576
76	2268824832	859199936
77	2297085184	869902080
78	2131475584	807185984
79	2142349952	811304128
80	2402567424	909848000
81	2293282560	868462080
82	2432788224	921292608
83	1235194624	467765984
84	1238455296	469000832
85	1225410816	464060896
86	1220443520	462179776
87	1220876544	462343776
88	1217914752	461222144
89	1222996096	463146432
90	1223966848	463514048
91	1227229056	464749472
92	1231051520	466197056
93	1234673920	467568800
94	1228283648	465148864
95	1228935168	465395584
96	1228856704	465365856
