# Supplementary material for: GRA12 is a common virulence factor across Toxoplasma gondii strains and mouse subspecies
Source: Nat Commun. 2025 Apr 16;16:3570. doi: 10.1038/s41467-025-58876-2 (PMC12003902; doi:10.1038/s41467-025-58876-2)
Supplement: Supplementary file 15 — Source data [file 41467_2025_58876_MOESM15_ESM.zip › Source suppl/Supplementary Figure 5_Source Data/Suppl Fig5a&5b/230802 GRA12 PI Uptake.xlsx]

## Sheet: Plate Layout
			Uninfected	VANDdUPRT	VANDdGRA12	VANDdGRA12-COMP	RHdUPRT	RHdGRA12	RHdGRA12-COMP	PRUdUPRT	PRUdGRA12	Uninfected_High_Vol
	MOI	0	3	3	3	3	3	3	3	3	3	3	0
	Row/Column	1	2	3	4	5	6	7	8	9	10	11	12
-IFNG	1	1	2	3	4	5	6	7	8	9	10	11	12
-IFNG	2	24	23	22	21	20	19	18	17	16	15	14	13
-IFNG	3	25	26	27	28	29	30	31	32	33	34	35	36
-IFNG	4	48	47	46	45	44	43	42	41	40	39	38	37
+IFNG	5	49	50	51	52	53	54	55	56	57	58	59	60
+IFNG	6	72	71	70	69	68	67	66	65	64	63	62	61
+IFNG	7	73	74	75	76	77	78	79	80	81	82	83	84
+IFNG	8	96	95	94	93	92	91	90	89	88	87	86	85

## Sheet: Key
position	strain	moi	ifng	row	column
1	Blank	0	0	1	1
24	Blank	0	0	2	1
25	Blank	0	0	3	1
48	Blank	0	0	4	1
49	Blank	0	100	5	1
72	Blank	0	100	6	1
73	Blank	0	100	7	1
96	Blank	0	100	8	1
2	Blank	0	0	1	2
23	Uninfected	3	0	2	2
26	Uninfected	3	0	3	2
47	Uninfected	3	0	4	2
50	Uninfected	3	100	5	2
71	Uninfected	3	100	6	2
74	Uninfected	3	100	7	2
95	Blank	0	100	8	2
3	Blank	0	0	1	3
22	VANDdUPRT	3	0	2	3
27	VANDdUPRT	3	0	3	3
46	VANDdUPRT	3	0	4	3
51	VANDdUPRT	3	100	5	3
70	VANDdUPRT	3	100	6	3
75	VANDdUPRT	3	100	7	3
94	Blank	0	100	8	3
4	Blank	0	0	1	4
21	VANDdGRA12	3	0	2	4
28	VANDdGRA12	3	0	3	4
45	VANDdGRA12	3	0	4	4
52	VANDdGRA12	3	100	5	4
69	VANDdGRA12	3	100	6	4
76	VANDdGRA12	3	100	7	4
93	Blank	0	100	8	4
5	Blank	0	0	1	5
20	VANDdGRA12-COMP	0.3	0	2	5
29	VANDdGRA12-COMP	0.3	0	3	5
44	VANDdGRA12-COMP	0.3	0	4	5
53	VANDdGRA12-COMP	0.3	100	5	5
68	VANDdGRA12-COMP	0.3	100	6	5
77	VANDdGRA12-COMP	0.3	100	7	5
92	Blank	0	100	8	5
6	Blank	0	0	1	6
19	RHdUPRT	0.3	0	2	6
30	RHdUPRT	0.3	0	3	6
43	RHdUPRT	0.3	0	4	6
54	RHdUPRT	0.3	100	5	6
67	RHdUPRT	0.3	100	6	6
78	RHdUPRT	0.3	100	7	6
91	Blank	0	100	8	6
7	Blank	0	0	1	7
18	RHdGRA12	0.3	0	2	7
31	RHdGRA12	0.3	0	3	7
42	RHdGRA12	0.3	0	4	7
55	RHdGRA12	0.3	100	5	7
66	RHdGRA12	0.3	100	6	7
79	RHdGRA12	0.3	100	7	7
90	Blank	0	100	8	7
8	Blank	0	0	1	8
17	RHdGRA12-COMP	0.3	0	2	8
32	RHdGRA12-COMP	0.3	0	3	8
41	RHdGRA12-COMP	0.3	0	4	8
56	RHdGRA12-COMP	0.3	100	5	8
65	RHdGRA12-COMP	0.3	100	6	8
80	RHdGRA12-COMP	0.3	100	7	8
89	Blank	0	100	8	8
9	Blank	0	0	1	9
16	PRUdUPRT	0.3	0	2	9
33	PRUdUPRT	0.3	0	3	9
40	PRUdUPRT	0.3	0	4	9
57	PRUdUPRT	0.3	100	5	9
64	PRUdUPRT	0.3	100	6	9
81	PRUdUPRT	0.3	100	7	9
88	Blank	0	100	8	9
10	Blank	0	0	1	10
15	PRUdGRA12	0	0	2	10
34	PRUdGRA12	0	0	3	10
39	PRUdGRA12	0	0	4	10
58	PRUdGRA12	0	100	5	10
63	PRUdGRA12	0	100	6	10
82	PRUdGRA12	0	100	7	10
87	Blank	0	100	8	10
11	Blank	0	0	1	11
14	Uninfected_High_Vol	3	0	2	11
35	Uninfected_High_Vol	3	0	3	11
38	Uninfected_High_Vol	3	0	4	11
59	Uninfected_High_Vol	3	100	5	11
62	Uninfected_High_Vol	3	100	6	11
83	Uninfected_High_Vol	3	100	7	11
86	Blank	0	100	8	11
12	Blank	0	0	1	12
13	Blank	0	0	2	12
36	Blank	0	0	3	12
37	Blank	0	0	4	12
60	Blank	0	100	5	12
61	Blank	0	100	6	12
84	Blank	0	100	7	12
85	Blank	0	100	8	12

## Sheet: Data
timepoint	position	frame	intden	rawintden
1	1	1	1197191936	453374432
2	1	2	1210352768	458358464
3	1	3	1216133888	460547776
4	1	4	1226324736	464406976
5	1	5	1229699200	465684928
6	1	6	1228406400	465195328
7	1	7	1220820096	462322400
8	1	8	1204881536	456286496
9	1	9	1202011904	455199776
10	1	10	1202117248	455239648
11	1	11	1201686400	455076512
12	1	12	1201287680	454925536
13	1	13	1201114240	454859840
14	1	14	1201470720	454994816
15	1	15	1200689408	454698944
16	1	16	1201004416	454818272
17	1	17	1200664576	454689536
18	1	18	1200342784	454567680
19	1	19	1200125952	454485568
20	1	20	1199692672	454321472
21	1	21	1199750144	454343232
22	1	22	1199370496	454199488
23	1	23	1199160704	454120032
24	1	24	1199177856	454126560
25	1	25	1198498048	453869056
26	1	26	1198421120	453839936
27	1	27	1199699968	454324256
28	1	28	1199117568	454103712
29	1	29	1217057536	460897504
30	1	30	1216040192	460512288
31	1	31	1215120384	460163936
32	1	32	1215256448	460215456
33	1	33	1214907904	460083488
34	1	34	1214286848	459848256
1	2	35	1195372032	452685248
2	2	36	1199600128	454286432
3	2	37	1205621120	456566592
4	2	38	1216008064	460500096
5	2	39	1219375360	461775264
6	2	40	1217981056	461247264
7	2	41	1209994752	458222880
8	2	42	1194775936	452459520
9	2	43	1194082560	452196928
10	2	44	1194440576	452332512
11	2	45	1193811328	452094208
12	2	46	1193245440	451879936
13	2	47	1192697728	451672544
14	2	48	1193642752	452030400
15	2	49	1192692992	451670720
16	2	50	1193039104	451801760
17	2	51	1192724864	451682784
18	2	52	1192207744	451486976
19	2	53	1192329984	451533248
20	2	54	1191596288	451255392
21	2	55	1191976192	451399264
22	2	56	1191431936	451193120
23	2	57	1190796416	450952512
24	2	58	1191035648	451043072
25	2	59	1190791424	450950592
26	2	60	1190417536	450808992
27	2	61	1191198976	451104928
28	2	62	1190491392	450836992
29	2	63	1205782656	456627744
30	2	64	1204764928	456242336
31	2	65	1203707520	455841920
32	2	66	1203873536	455904768
33	2	67	1203510656	455767360
34	2	68	1202585856	455417152
1	3	69	1197099392	453339392
2	3	70	1200879232	454770816
3	3	71	1207000064	457088800
4	3	72	1217522048	461073440
5	3	73	1220291200	462122112
6	3	74	1218516736	461450144
7	3	75	1210712064	458494528
8	3	76	1195288192	452653504
9	3	77	1194316288	452285472
10	3	78	1195007104	452547040
11	3	79	1193899008	452127456
12	3	80	1193345152	451917696
13	3	81	1193030016	451798336
14	3	82	1193457152	451960096
15	3	83	1192457728	451581632
16	3	84	1192926976	451759360
17	3	85	1192202880	451485120
18	3	86	1191833984	451345408
19	3	87	1191717376	451301248
20	3	88	1191265792	451130240
21	3	89	1191263744	451129472
22	3	90	1190557568	450862016
23	3	91	1189854208	450595648
24	3	92	1190402944	450803456
25	3	93	1189614976	450505056
26	3	94	1189176832	450339168
27	3	95	1189919872	450620544
28	3	96	1188948608	450252736
29	3	97	1203846016	455894368
30	3	98	1202940160	455551296
31	3	99	1201739520	455096640
32	3	100	1201032576	454828896
33	3	101	1200617088	454671552
34	3	102	1199697152	454323168
1	4	103	1197568768	453517152
2	4	104	1201188480	454887968
3	4	105	1207668352	457341856
4	4	106	1218720000	461527136
5	4	107	1221740928	462671136
6	4	108	1219910656	461977984
7	4	109	1211518080	458799744
8	4	110	1195366656	452683232
9	4	111	1194535296	452368416
10	4	112	1194911744	452510976
11	4	113	1193976320	452156704
12	4	114	1193395712	451936864
13	4	115	1193410048	451942272
14	4	116	1193189120	451858624
15	4	117	1192621440	451643616
16	4	118	1193013632	451792128
17	4	119	1192716672	451679712
18	4	120	1192052992	451428352
19	4	121	1191820032	451340128
20	4	122	1191595264	451255008
21	4	123	1191322880	451151872
22	4	124	1190659968	450900800
23	4	125	1189964672	450637504
24	4	126	1190441216	450817984
25	4	127	1189736448	450551072
26	4	128	1189247360	450365856
27	4	129	1189826432	450585152
28	4	130	1188936832	450248288
29	4	131	1204481408	456135008
30	4	132	1203570688	455790112
31	4	133	1202076032	455224064
32	4	134	1201688448	455077280
33	4	135	1200957440	454800448
34	4	136	1199869312	454388352
1	5	137	1197378048	453444928
2	5	138	1201449984	454986976
3	5	139	1207948928	457448128
4	5	140	1218611456	461485984
5	5	141	1221768192	462681472
6	5	142	1219577600	461851840
7	5	143	1211640960	458846304
8	5	144	1195776256	452838336
9	5	145	1195186176	452614880
10	5	146	1195517568	452740352
11	5	147	1194411392	452321504
12	5	148	1194002304	452166560
13	5	149	1193724544	452061376
14	5	150	1193928192	452138496
15	5	151	1193119616	451832256
16	5	152	1193312640	451905376
17	5	153	1192697344	451672384
18	5	154	1191954560	451391072
19	5	155	1192207232	451486752
20	5	156	1192085376	451440608
21	5	157	1191394176	451178848
22	5	158	1190352000	450784192
23	5	159	1190020480	450658624
24	5	160	1190334336	450777536
25	5	161	1189384064	450417632
26	5	162	1189201536	450348512
27	5	163	1189691392	450534016
28	5	164	1188592512	450117888
29	5	165	1203785600	455871488
30	5	166	1202522368	455393056
31	5	167	1200986112	454811296
32	5	168	1200289024	454547328
33	5	169	1199881856	454393120
34	5	170	1198501888	453870528
1	6	171	1197435904	453466848
2	6	172	1202160768	455256128
3	6	173	1208844928	457787456
4	6	174	1219293184	461744192
5	6	175	1222089472	462803104
6	6	176	1220592000	462236032
7	6	177	1212947200	459340960
8	6	178	1197225728	453387264
9	6	179	1196187264	452994016
10	6	180	1197037568	453315968
11	6	181	1195847168	452865216
12	6	182	1195805952	452849600
13	6	183	1195364736	452682528
14	6	184	1195597184	452770528
15	6	185	1194589440	452388928
16	6	186	1195300608	452658240
17	6	187	1194668288	452418752
18	6	188	1194106496	452205984
19	6	189	1194452224	452336928
20	6	190	1194480512	452347648
21	6	191	1194187264	452236576
22	6	192	1192899968	451749120
23	6	193	1192556032	451618880
24	6	194	1193104896	451826688
25	6	195	1192046848	451426016
26	6	196	1192214656	451489568
27	6	197	1192729600	451684576
28	6	198	1191403520	451182368
29	6	199	1206966784	457076192
30	6	200	1206225792	456795552
31	6	201	1204779136	456247712
32	6	202	1204412672	456108960
33	6	203	1203928192	455925472
34	6	204	1203078272	455603616
1	7	205	1197869824	453631168
2	7	206	1200906752	454781280
3	7	207	1207712256	457358496
4	7	208	1218420608	461413728
5	7	209	1221618432	462624704
6	7	210	1220368384	462151360
7	7	211	1212442368	459149760
8	7	212	1197102592	453340608
9	7	213	1195960576	452908128
10	7	214	1196632704	453162656
11	7	215	1196108288	452964064
12	7	216	1195978752	452915040
13	7	217	1195651712	452791168
14	7	218	1195870848	452874176
15	7	219	1195161472	452605536
16	7	220	1195701120	452809888
17	7	221	1195184640	452614304
18	7	222	1194617728	452399616
19	7	223	1195109632	452585888
20	7	224	1194828032	452479232
21	7	225	1194705024	452432672
22	7	226	1193918208	452134688
23	7	227	1193627392	452024608
24	7	228	1194119168	452210816
25	7	229	1193682432	452045440
26	7	230	1193367040	451926016
27	7	231	1194439424	452332096
28	7	232	1193085056	451819168
29	7	233	1209164928	457908608
30	7	234	1208692096	457729568
31	7	235	1207156608	457148032
32	7	236	1207136384	457140416
33	7	237	1207445376	457257408
34	7	238	1206460544	456884480
1	8	239	1204288256	456061824
2	8	240	1202554112	455405120
3	8	241	1209207296	457924640
4	8	242	1220100352	462049856
5	8	243	1223311360	463265856
6	8	244	1221812992	462698400
7	8	245	1213602048	459588928
8	8	246	1197344384	453432192
9	8	247	1196681856	453181312
10	8	248	1197597696	453528096
11	8	249	1196818688	453233120
12	8	250	1196569088	453138592
13	8	251	1196353280	453056864
14	8	252	1196654080	453170784
15	8	253	1195698688	452808960
16	8	254	1196413824	453079776
17	8	255	1195965056	452909824
18	8	256	1195075712	452573056
19	8	257	1195204992	452621984
20	8	258	1195531008	452745472
21	8	259	1195040512	452559744
22	8	260	1194375296	452307776
23	8	261	1194019712	452173152
24	8	262	1194581376	452385824
25	8	263	1194070400	452192352
26	8	264	1193882368	452121152
27	8	265	1194529024	452366016
28	8	266	1193466496	451963616
29	8	267	1209874048	458177152
30	8	268	1209105280	457886016
31	8	269	1207273728	457192416
32	8	270	1207488512	457273728
33	8	271	1207958144	457451616
34	8	272	1206658560	456959424
1	9	273	1204130304	456001984
2	9	274	1202199424	455270816
3	9	275	1209105664	457886176
4	9	276	1219644160	461877088
5	9	277	1222832256	463084416
6	9	278	1222248192	462863200
7	9	279	1214051200	459759008
8	9	280	1197847168	453622592
9	9	281	1197577216	453520352
10	9	282	1198659840	453930368
11	9	283	1197646592	453546656
12	9	284	1197649792	453547840
13	9	285	1197394176	453451040
14	9	286	1197666304	453554112
15	9	287	1197274496	453405760
16	9	288	1198027648	453690912
17	9	289	1197704192	453568416
18	9	290	1196736896	453202144
19	9	291	1197410048	453457056
20	9	292	1197241344	453393184
21	9	293	1196893568	453261472
22	9	294	1196530432	453123936
23	9	295	1196293760	453034336
24	9	296	1196817536	453232672
25	9	297	1196465152	453099232
26	9	298	1196609536	453153888
27	9	299	1197331072	453427168
28	9	300	1196363904	453060864
29	9	301	1213039744	459375968
30	9	302	1212083072	459013696
31	9	303	1210879360	458557856
32	9	304	1211249664	458698112
33	9	305	1211536256	458806624
34	9	306	1210689664	458486048
1	10	307	1205443456	456499328
2	10	308	1198547840	453887968
3	10	309	1212615040	459215168
4	10	310	1234983040	467685888
5	10	311	1241787008	470262560
6	10	312	1239937920	469562304
7	10	313	1219656320	461881696
8	10	314	1177833472	446043456
9	10	315	1177580800	445947744
10	10	316	1179194880	446558976
11	10	317	1179059840	446507872
12	10	318	1179494656	446672544
13	10	319	1179565056	446699168
14	10	320	1180093056	446899168
15	10	321	1180786560	447161760
16	10	322	1181549184	447450592
17	10	323	1182187904	447692448
18	10	324	1182038784	447635968
19	10	325	1182893696	447959744
20	10	326	1183473536	448179360
21	10	327	1183784576	448297120
22	10	328	1183798656	448302464
23	10	329	1184651904	448625568
24	10	330	1185614336	448990048
25	10	331	1185598720	448984096
26	10	332	1186609664	449366976
27	10	333	1188267776	449994912
28	10	334	1188002176	449894336
29	10	335	1225633280	464145120
30	10	336	1224730752	463803360
31	10	337	1223822976	463459616
32	10	338	1223956992	463510336
33	10	339	1224116352	463570688
34	10	340	1223454592	463320096
1	11	341	1207215744	457170464
2	11	342	1205078528	456361120
3	11	343	1213087104	459393920
4	11	344	1226484992	464467712
5	11	345	1230042112	465814784
6	11	346	1229486464	465604320
7	11	347	1220688512	462272576
8	11	348	1198815232	453989216
9	11	349	1197356928	453436928
10	11	350	1198392576	453829152
11	11	351	1197767936	453592576
12	11	352	1198533504	453882528
13	11	353	1198795136	453981568
14	11	354	1199291904	454169696
15	11	355	1199569664	454274880
16	11	356	1200307456	454554304
17	11	357	1200364800	454576032
18	11	358	1199643264	454302784
19	11	359	1200734080	454715840
20	11	360	1200243584	454530112
21	11	361	1200531200	454639040
22	11	362	1200114048	454481056
23	11	363	1200559872	454649920
24	11	364	1201713792	455086848
25	11	365	1200965504	454803520
26	11	366	1201412992	454972960
27	11	367	1201529344	455017024
28	11	368	1199579904	454278784
29	11	369	1224848384	463847904
30	11	370	1224529152	463727008
31	11	371	1224048128	463544832
32	11	372	1224485632	463710528
33	11	373	1224542976	463732256
34	11	374	1224189952	463598560
1	12	375	1204416768	456110496
2	12	376	1199298432	454172192
3	12	377	1213955328	459722720
4	12	378	1237057408	468471424
5	12	379	1240228096	469672192
6	12	380	1234432896	467477536
7	12	381	1213882624	459695200
8	12	382	1176275072	445453280
9	12	383	1175892096	445308224
10	12	384	1176481024	445531264
11	12	385	1176016896	445355520
12	12	386	1176547840	445556576
13	12	387	1176637440	445590496
14	12	388	1176900352	445690080
15	12	389	1177139072	445780448
16	12	390	1177761792	446016320
17	12	391	1178062848	446130336
18	12	392	1177392256	445876352
19	12	393	1178381440	446250944
20	12	394	1178230784	446193920
21	12	395	1178302848	446221184
22	12	396	1178024192	446115680
23	12	397	1178393344	446255456
24	12	398	1179207808	446563904
25	12	399	1178591232	446330400
26	12	400	1179566976	446699904
27	12	401	1180933120	447217280
28	12	402	1180384128	447009376
29	12	403	1210675840	458480800
30	12	404	1209977984	458216512
31	12	405	1208851584	457789920
32	12	406	1208583424	457688416
33	12	407	1208517632	457663488
34	12	408	1208017664	457474176
1	13	409	1202208000	455274048
2	13	410	1201460992	454991168
3	13	411	1209796992	458147968
4	13	412	1223986176	463521408
5	13	413	1228736640	465320384
6	13	414	1228923008	465390944
7	13	415	1219639424	461875296
8	13	416	1193854976	452110752
9	13	417	1192693632	451670976
10	13	418	1193852160	452109664
11	13	419	1193461632	451961824
12	13	420	1194227072	452251648
13	13	421	1194259840	452264064
14	13	422	1194765440	452455552
15	13	423	1194994560	452542304
16	13	424	1195765632	452834336
17	13	425	1195874176	452875456
18	13	426	1195302016	452658784
19	13	427	1195784192	452841376
20	13	428	1195670912	452798432
21	13	429	1196163840	452985152
22	13	430	1195525888	452743552
23	13	431	1196128512	452971712
24	13	432	1196578944	453142336
25	13	433	1196467712	453100192
26	13	434	1196895488	453262208
27	13	435	1197084544	453333760
28	13	436	1195552128	452753472
29	13	437	1224467584	463703680
30	13	438	1224031360	463538496
31	13	439	1222763392	463058304
32	13	440	1222996096	463146432
33	13	441	1223065728	463172832
34	13	442	1222473472	462948544
1	14	443	1322369024	500778816
2	14	444	1302495360	493252672
3	14	445	1313704576	497497600
4	14	446	1335826944	505875328
5	14	447	1339203200	507153888
6	14	448	1334360576	505319968
7	14	449	1314830720	497924064
8	14	450	1277080576	483628128
9	14	451	1276909056	483563200
10	14	452	1279436672	484520416
11	14	453	1278962560	484340832
12	14	454	1280870656	485063456
13	14	455	1280764032	485023072
14	14	456	1281949056	485471840
15	14	457	1282206080	485569152
16	14	458	1283851264	486192192
17	14	459	1285021568	486635392
18	14	460	1284105216	486288352
19	14	461	1284829056	486562464
20	14	462	1285351808	486760448
21	14	463	1285940352	486983328
22	14	464	1285751040	486911616
23	14	465	1285789568	486926240
24	14	466	1286805888	487311104
25	14	467	1285925632	486977760
26	14	468	1286865792	487333824
27	14	469	1287687936	487645120
28	14	470	1288183808	487832928
29	14	471	1321702528	500526400
30	14	472	1321482368	500443040
31	14	473	1319890432	499840192
32	14	474	1321244032	500352768
33	14	475	1321566592	500474912
34	14	476	1321118336	500305152
1	15	477	1545663232	585339968
2	15	478	1486980352	563116800
3	15	479	1466443136	555339392
4	15	480	1485853568	562690112
5	15	481	1492288000	565126848
6	15	482	1493034880	565409664
7	15	483	1479341952	560224192
8	15	484	1436497664	543999104
9	15	485	1432195200	542369792
10	15	486	1438936832	544922816
11	15	487	1441627008	545941568
12	15	488	1449193600	548807040
13	15	489	1457080960	551793984
14	15	490	1465883776	555127552
15	15	491	1472780800	557739456
16	15	492	1483305984	561725376
17	15	493	1491588352	564861824
18	15	494	1496955264	566894336
19	15	495	1506155776	570378560
20	15	496	1514896000	573688448
21	15	497	1524917120	577483392
22	15	498	1531806848	580092544
23	15	499	1541559808	583785984
24	15	500	1553420032	588277376
25	15	501	1563207168	591983744
26	15	502	1574670336	596324864
27	15	503	1583309568	599596544
28	15	504	1592629248	603125888
29	15	505	1639730688	620963072
30	15	506	1658167296	627945024
31	15	507	1673788800	633860864
32	15	508	1696741760	642553088
33	15	509	1721469824	651917568
34	15	510	1745722112	661101888
1	16	511	1571311616	595052928
2	16	512	1512215168	572673216
3	16	513	1489255680	563978432
4	16	514	1503434240	569347840
5	16	515	1507412608	570854464
6	16	516	1506744192	570601344
7	16	517	1492782976	565314304
8	16	518	1455903872	551348224
9	16	519	1453784704	550545664
10	16	520	1462347392	553788352
11	16	521	1464820992	554725120
12	16	522	1471125120	557112512
13	16	523	1476216704	559040640
14	16	524	1485190528	562439040
15	16	525	1492444416	565186048
16	16	526	1500169728	568111616
17	16	527	1510104320	571873856
18	16	528	1513264128	573070400
19	16	529	1523166976	576820672
20	16	530	1533082752	580575680
21	16	531	1542199040	584028032
22	16	532	1548073088	586252544
23	16	533	1559881856	590724480
24	16	534	1570425984	594717504
25	16	535	1578459648	597759872
26	16	536	1588733312	601650496
27	16	537	1591844992	602828864
28	16	538	1596521216	604599744
29	16	539	1647038848	623730688
30	16	540	1654378752	626510272
31	16	541	1662387968	629543360
32	16	542	1675191552	634392064
33	16	543	1687080960	638894592
34	16	544	1697255808	642747712
1	17	545	1508575488	571294912
2	17	546	1469833344	556623232
3	17	547	1447892992	548314496
4	17	548	1464965632	554779904
5	17	549	1471727488	557340608
6	17	550	1473878784	558155264
7	17	551	1468502912	556119424
8	17	552	1444807936	547146176
9	17	553	1436300416	543924416
10	17	554	1439877504	545279040
11	17	555	1441127552	545752448
12	17	556	1446295680	547709632
13	17	557	1449273344	548837248
14	17	558	1456733952	551662528
15	17	559	1461263488	553377856
16	17	560	1467999872	555928960
17	17	561	1474944640	558558912
18	17	562	1475741440	558860672
19	17	563	1483963520	561974336
20	17	564	1490999168	564638720
21	17	565	1495804672	566458560
22	17	566	1500007424	568050176
23	17	567	1507226496	570784000
24	17	568	1515680512	573985536
25	17	569	1523107584	576798144
26	17	570	1530275840	579512704
27	17	571	1532079360	580195712
28	17	572	1523012480	576762176
29	17	573	1560370048	590909376
30	17	574	1571954816	595296512
31	17	575	1584783616	600154688
32	17	576	1601734656	606574016
33	17	577	1621472640	614048768
34	17	578	1643731456	622478208
1	18	579	1527191040	578344576
2	18	580	1468464768	556105024
3	18	581	1465507072	554984896
4	18	582	1472584448	557665088
5	18	583	1476706816	559226304
6	18	584	1480126464	560521280
7	18	585	1477560832	559549632
8	18	586	1468821120	556239936
9	18	587	1474534784	558403712
10	18	588	1486727552	563021056
11	18	589	1491285888	564747328
12	18	590	1499957376	568031168
13	18	591	1507478528	570879424
14	18	592	1518121088	574909760
15	18	593	1524154240	577194496
16	18	594	1535460992	581476352
17	18	595	1543821568	584642496
18	18	596	1548639616	586467072
19	18	597	1557907584	589976832
20	18	598	1568486912	593983232
21	18	599	1577744640	597489088
22	18	600	1583388160	599626304
23	18	601	1595810688	604330688
24	18	602	1607778816	608862976
25	18	603	1617047808	612373120
26	18	604	1630247424	617371840
27	18	605	1642116864	621866752
28	18	606	1661941632	629374336
29	18	607	1695396480	642043648
30	18	608	1720194688	651434688
31	18	609	1741760768	659601728
32	18	610	1771756288	670960960
33	18	611	1802006656	682416704
34	18	612	1836400512	695441664
1	19	613	1570663168	594807360
2	19	614	1493342336	565526080
3	19	615	1492833280	565333312
4	19	616	1502180736	568873216
5	19	617	1509129728	571504768
6	19	618	1516680320	574364160
7	19	619	1517504768	574676352
8	19	620	1512601344	572819456
9	19	621	1523520768	576954624
10	19	622	1535349504	581434176
11	19	623	1544446720	584879232
12	19	624	1557164544	589695424
13	19	625	1569012992	594182400
14	19	626	1582765312	599390400
15	19	627	1593854848	603590016
16	19	628	1607023616	608576960
17	19	629	1616991360	612351744
18	19	630	1625006208	615386944
19	19	631	1638114944	620351168
20	19	632	1652839680	625927488
21	19	633	1666752000	631196032
22	19	634	1674793472	634241344
23	19	635	1688986240	639616128
24	19	636	1701509376	644358592
25	19	637	1713009664	648713728
26	19	638	1730934784	655501888
27	19	639	1739750656	658840448
28	19	640	1762244096	667358720
29	19	641	1794660480	679634752
30	19	642	1818404864	688626688
31	19	643	1838870656	696377088
32	19	644	1869886464	708122688
33	19	645	1897013504	718395648
34	19	646	1925919104	729342144
1	20	647	1493107328	565437120
2	20	648	1436721024	544083712
3	20	649	1416408064	536391232
4	20	650	1413240320	535191616
5	20	651	1408129664	533256192
6	20	652	1403728000	531589280
7	20	653	1395555200	528494272
8	20	654	1380748672	522887104
9	20	655	1381175680	523048768
10	20	656	1386604544	525104704
11	20	657	1388585984	525855040
12	20	658	1392592000	527372128
13	20	659	1396468608	528840192
14	20	660	1400112000	530219968
15	20	661	1404106624	531732704
16	20	662	1410274432	534068416
17	20	663	1414502144	535669440
18	20	664	1418723328	537268032
19	20	665	1427568128	540617472
20	20	666	1435006208	543434304
21	20	667	1445093376	547254272
22	20	668	1453302144	550362944
23	20	669	1464530944	554615296
24	20	670	1475923584	558929664
25	20	671	1488645120	563747264
26	20	672	1504899328	569902720
27	20	673	1516678272	574363328
28	20	674	1537046144	582076672
29	20	675	1576710272	597097408
30	20	676	1603871872	607383424
31	20	677	1632103424	618074688
32	20	678	1665078400	630562240
33	20	679	1700413824	643943680
34	20	680	1726262912	653732672
1	21	681	1505755904	570227072
2	21	682	1442910720	546427712
3	21	683	1419772416	537665280
4	21	684	1417823872	536927360
5	21	685	1417639680	536857632
6	21	686	1417703936	536881984
7	21	687	1414369024	535619040
8	21	688	1406156032	532508768
9	21	689	1410294784	534076128
10	21	690	1418986880	537367808
11	21	691	1424053760	539286656
12	21	692	1430239232	541629056
13	21	693	1434302976	543168000
14	21	694	1441255168	545800768
15	21	695	1445761024	547507136
16	21	696	1450810240	549419264
17	21	697	1455699840	551270976
18	21	698	1457422336	551923264
19	21	699	1463930496	554387904
20	21	700	1466578688	555390784
21	21	701	1472705408	557710912
22	21	702	1477280640	559443584
23	21	703	1481944704	561209792
24	21	704	1486938624	563101056
25	21	705	1490083584	564291968
26	21	706	1496817920	566842304
27	21	707	1496474368	566712192
28	21	708	1500927872	568398720
29	21	709	1515233920	573816384
30	21	710	1520305152	575736896
31	21	711	1522253824	576474816
32	21	712	1530056192	579429568
33	21	713	1536802432	581984320
34	21	714	1540518912	583391744
1	22	715	1491208064	564717888
2	22	716	1456401536	551536640
3	22	717	1440175488	545391872
4	22	718	1423096576	538924160
5	22	719	1417251072	536710432
6	22	720	1412935296	535076064
7	22	721	1404851968	532014944
8	22	722	1390988416	526764832
9	22	723	1391177472	526836448
10	22	724	1395221888	528368064
11	22	725	1398313344	529538784
12	22	726	1401896448	530895712
13	22	727	1403735936	531592288
14	22	728	1408690816	533468736
15	22	729	1412395264	534871584
16	22	730	1415755136	536143968
17	22	731	1418884224	537328960
18	22	732	1419512832	537566976
19	22	733	1424903936	539608576
20	22	734	1426291968	540134272
21	22	735	1429814016	541468032
22	22	736	1431959040	542280320
23	22	737	1434731392	543330240
24	22	738	1438850688	544890240
25	22	739	1439274496	545050688
26	22	740	1443316224	546581248
27	22	741	1443462016	546636480
28	22	742	1444069760	546866688
29	22	743	1460006400	552901824
30	22	744	1463671936	554289920
31	22	745	1465259392	554891136
32	22	746	1470083072	556717888
33	22	747	1476226432	559044352
34	22	748	1478394112	559865216
1	23	749	1435975552	543801408
2	23	750	1411086336	534375904
3	23	751	1413279104	535206272
4	23	752	1422145792	538564096
5	23	753	1425793024	539945280
6	23	754	1425791744	539944768
7	23	755	1420048640	537769920
8	23	756	1407155712	532887392
9	23	757	1406315264	532569088
10	23	758	1410115328	534008160
11	23	759	1410842624	534283616
12	23	760	1413100672	535138688
13	23	761	1412458112	534895392
14	23	762	1414670336	535733120
15	23	763	1416700928	536502112
16	23	764	1418694016	537256896
17	23	765	1421052544	538150080
18	23	766	1419099648	537410560
19	23	767	1423165952	538950464
20	23	768	1423778688	539182464
21	23	769	1425012224	539649600
22	23	770	1424652544	539513344
23	23	771	1426019712	540031168
24	23	772	1428594688	541006272
25	23	773	1427682816	540660992
26	23	774	1429433472	541323904
27	23	775	1430309120	541655552
28	23	776	1431170176	541981632
29	23	777	1446087680	547630848
30	23	778	1447319808	548097408
31	23	779	1446994816	547974400
32	23	780	1450135552	549163776
33	23	781	1452781056	550165632
34	23	782	1452827008	550183040
1	24	783	1201871488	455146592
2	24	784	1197715328	453572672
3	24	785	1202492928	455381920
4	24	786	1211472000	458782304
5	24	787	1215410688	460273856
6	24	788	1216516992	460692864
7	24	789	1212445440	459150944
8	24	790	1201553152	455026016
9	24	791	1201535232	455019264
10	24	792	1201827200	455129824
11	24	793	1201458688	454990272
12	24	794	1201577344	455035200
13	24	795	1200798720	454740320
14	24	796	1201533696	455018688
15	24	797	1201287296	454925376
16	24	798	1201834624	455132640
17	24	799	1202183552	455264800
18	24	800	1200895744	454777120
19	24	801	1201913472	455162496
20	24	802	1201440256	454983296
21	24	803	1201528320	455016640
22	24	804	1201720320	455089344
23	24	805	1201808128	455122592
24	24	806	1202151296	455252576
25	24	807	1201600768	455044064
26	24	808	1201825920	455129344
27	24	809	1203133440	455624480
28	24	810	1202724864	455469760
29	24	811	1216743680	460778656
30	24	812	1216467584	460674144
31	24	813	1215955840	460480320
32	24	814	1216588416	460719872
33	24	815	1217052160	460895488
34	24	816	1216700800	460762432
1	25	817	1201539200	455020768
2	25	818	1195303424	452659264
3	25	819	1197827072	453614976
4	25	820	1204536576	456155872
5	25	821	1206893440	457048416
6	25	822	1207032704	457101120
7	25	823	1201252608	454912256
8	25	824	1188964224	450258624
9	25	825	1188286592	450002016
10	25	826	1190789248	450949760
11	25	827	1191492480	451216096
12	25	828	1192509056	451601088
13	25	829	1193584512	452008352
14	25	830	1195725056	452818976
15	25	831	1196950272	453282944
16	25	832	1197965952	453667584
17	25	833	1199471488	454237728
18	25	834	1198349312	453812768
19	25	835	1200209280	454517120
20	25	836	1199586560	454281280
21	25	837	1198402304	453832800
22	25	838	1198604160	453909280
23	25	839	1198178688	453748128
24	25	840	1198503936	453871296
25	25	841	1197297280	453414368
26	25	842	1195603584	452772960
27	25	843	1198720256	453953216
28	25	844	1194450048	452336096
29	25	845	1227102080	464701376
30	25	846	1227482112	464845280
31	25	847	1227851648	464985216
32	25	848	1229142528	465474080
33	25	849	1229679744	465677536
34	25	850	1229040384	465435392
1	26	851	1439803264	545250944
2	26	852	1425508480	539837568
3	26	853	1430176896	541605504
4	26	854	1439721856	545220096
5	26	855	1442854912	546406592
6	26	856	1443569792	546677312
7	26	857	1438378496	544711360
8	26	858	1425916800	539992128
9	26	859	1426238080	540113856
10	26	860	1428843392	541100480
11	26	861	1430014592	541544000
12	26	862	1431995520	542294144
13	26	863	1431846912	542237888
14	26	864	1432771200	542587904
15	26	865	1435909632	543776384
16	26	866	1439099136	544984256
17	26	867	1440557568	545536640
18	26	868	1438805120	544872960
19	26	869	1442246272	546176128
20	26	870	1442878720	546415616
21	26	871	1444004864	546842112
22	26	872	1445415936	547376448
23	26	873	1448037632	548369280
24	26	874	1449473024	548912896
25	26	875	1448771456	548647168
26	26	876	1450628992	549350656
27	26	877	1451237120	549580928
28	26	878	1452070528	549896512
29	26	879	1468130304	555978304
30	26	880	1468107648	555969728
31	26	881	1468113408	555971904
32	26	882	1470469248	556864064
33	26	883	1474239360	558291840
34	26	884	1474450560	558371776
1	27	885	1518002816	574864960
2	27	886	1472261888	557542976
3	27	887	1455692288	551268096
4	27	888	1454341632	550756608
5	27	889	1450390144	549260160
6	27	890	1443691648	546723456
7	27	891	1433522944	542872576
8	27	892	1414875392	535810784
9	27	893	1410826240	534277376
10	27	894	1410560256	534176640
11	27	895	1407804416	533133024
12	27	896	1408090496	533241376
13	27	897	1406755968	532736000
14	27	898	1407572992	533045408
15	27	899	1409615232	533818784
16	27	900	1411106304	534383456
17	27	901	1411924864	534693440
18	27	902	1409125504	533633312
19	27	903	1411927808	534694528
20	27	904	1409438080	533751712
21	27	905	1411233792	534431744
22	27	906	1412276864	534826752
23	27	907	1414583552	535700288
24	27	908	1414702080	535745152
25	27	909	1415005952	535860224
26	27	910	1418226176	537079744
27	27	911	1420107904	537792384
28	27	912	1422787072	538806976
29	27	913	1439947776	545305664
30	27	914	1443373056	546602816
31	27	915	1448409728	548510208
32	27	916	1456554752	551594688
33	27	917	1465990400	555167936
34	27	918	1472235520	557532992
1	28	919	1524131840	577186048
2	28	920	1461147392	553333952
3	28	921	1442104064	546122240
4	28	922	1432747136	542578752
5	28	923	1425244288	539737472
6	28	924	1420339584	537880064
7	28	925	1415159168	535918240
8	28	926	1402877440	531267200
9	28	927	1405100416	532109024
10	28	928	1410473856	534143936
11	28	929	1416635392	536477280
12	28	930	1422420864	538668224
13	28	931	1426430848	540186816
14	28	932	1431661312	542167616
15	28	933	1437710208	544458304
16	28	934	1444636544	547081280
17	28	935	1448878208	548687616
18	28	936	1449111936	548776128
19	28	937	1453583360	550469440
20	28	938	1458063488	552166016
21	28	939	1461516800	553473856
22	28	940	1464821760	554725376
23	28	941	1470832000	557001472
24	28	942	1473090688	557856832
25	28	943	1474426240	558362624
26	28	944	1478612992	559948096
27	28	945	1481414528	561009024
28	28	946	1485155584	562425792
29	28	947	1501538560	568629952
30	28	948	1504651776	569808960
31	28	949	1507890048	571035264
32	28	950	1514021760	573357376
33	28	951	1522062080	576402240
34	28	952	1525486976	577699200
1	29	953	1497390208	567059008
2	29	954	1458166144	552204928
3	29	955	1429517568	541355776
4	29	956	1425273216	539748416
5	29	957	1418703872	537260608
6	29	958	1411964288	534708352
7	29	959	1402890496	531272160
8	29	960	1385300864	524611008
9	29	961	1385196160	524571328
10	29	962	1388330240	525758176
11	29	963	1391198336	526844320
12	29	964	1394104704	527944992
13	29	965	1395700608	528549312
14	29	966	1398804096	529724640
15	29	967	1403534720	531516128
16	29	968	1408844672	533526976
17	29	969	1413337344	535228320
18	29	970	1413533824	535302752
19	29	971	1417672448	536870048
20	29	972	1423206784	538965888
21	29	973	1426144512	540078400
22	29	974	1430047232	541556352
23	29	975	1435803648	543736320
24	29	976	1439096448	544983232
25	29	977	1441478272	545885248
26	29	978	1445237760	547308992
27	29	979	1448002944	548356096
28	29	980	1451863424	549818112
29	29	981	1470157696	556746112
30	29	982	1471769216	557356416
31	29	983	1475306880	558696128
32	29	984	1482077056	561259968
33	29	985	1488505856	563694528
34	29	986	1492753792	565303168
1	30	987	1555573120	589092800
2	30	988	1511291904	572323520
3	30	989	1504485504	569745984
4	30	990	1514744704	573631104
5	30	991	1521541120	576204928
6	30	992	1526203520	577970560
7	30	993	1524424320	577296768
8	30	994	1517800704	574788416
9	30	995	1524851840	577458688
10	30	996	1538472576	582616832
11	30	997	1551336704	587488448
12	30	998	1562543104	591732288
13	30	999	1574795648	596372352
14	30	1000	1589087744	601784704
15	30	1001	1603619712	607287936
16	30	1002	1619077760	613141888
17	30	1003	1634124672	618840128
18	30	1004	1639947392	621045184
19	30	1005	1654353408	626500672
20	30	1006	1667646464	631534720
21	30	1007	1681364096	636729600
22	30	1008	1695332736	642019520
23	30	1009	1711090688	647987008
24	30	1010	1724797696	653177792
25	30	1011	1736872448	657750528
26	30	1012	1752921856	663828416
27	30	1013	1767686400	669419712
28	30	1014	1787382272	676878464
29	30	1015	1824636672	690986688
30	30	1016	1841476480	697363904
31	30	1017	1861245696	704850432
32	30	1018	1886166528	714287936
33	30	1019	1918592512	726567552
34	30	1020	1943422080	735970496
1	31	1021	1524015488	577141952
2	31	1022	1484700928	562253568
3	31	1023	1480048384	560491712
4	31	1024	1490025216	564269888
5	31	1025	1492312064	565135936
6	31	1026	1493306752	565512640
7	31	1027	1488939136	563858624
8	31	1028	1476745728	559240960
9	31	1029	1481310592	560969728
10	31	1030	1490101504	564298816
11	31	1031	1497066240	566936320
12	31	1032	1502074496	568832960
13	31	1033	1508699648	571341888
14	31	1034	1515254912	573824384
15	31	1035	1523995648	577134464
16	31	1036	1533314304	580663360
17	31	1037	1541400448	583725632
18	31	1038	1545343488	585218816
19	31	1039	1552759296	588027200
20	31	1040	1559105792	590430592
21	31	1041	1566133120	593091840
22	31	1042	1573314816	595811520
23	31	1043	1586007680	600618304
24	31	1044	1594226944	603730944
25	31	1045	1604236160	607521408
26	31	1046	1616008704	611979648
27	31	1047	1628760832	616808832
28	31	1048	1644829824	622894144
29	31	1049	1675596928	634545600
30	31	1050	1692431488	640920832
31	31	1051	1708425600	646977728
32	31	1052	1730573696	655365184
33	31	1053	1761281024	666994048
34	31	1054	1787791232	677033408
1	32	1055	1513424640	573131264
2	32	1056	1477393152	559486144
3	32	1057	1471234816	557153984
4	32	1058	1483976064	561979072
5	32	1059	1488102656	563541824
6	32	1060	1491050752	564658304
7	32	1061	1488019584	563510400
8	32	1062	1477241344	559428672
9	32	1063	1482458368	561404352
10	32	1064	1491460864	564813568
11	32	1065	1501546880	568633152
12	32	1066	1509154304	571514048
13	32	1067	1518456320	575036736
14	32	1068	1525871360	577844800
15	32	1069	1536872960	582011072
16	32	1070	1548098816	586262272
17	32	1071	1559242496	590482368
18	32	1072	1565175552	592729216
19	32	1073	1575993088	596825792
20	32	1074	1583350144	599611904
21	32	1075	1591747072	602791808
22	32	1076	1599908224	605882368
23	32	1077	1612779264	610756672
24	32	1078	1622379136	614392128
25	32	1079	1633294592	618525760
26	32	1080	1643733632	622479040
27	32	1081	1653853440	626311360
28	32	1082	1670083968	632457792
29	32	1083	1699464448	643584192
30	32	1084	1717615744	650457984
31	32	1085	1731488256	655711552
32	32	1086	1751010688	663104640
33	32	1087	1775741312	672470080
34	32	1088	1793104256	679045376
1	33	1089	1559620352	590625472
2	33	1090	1500563200	568260608
3	33	1091	1490699392	564525184
4	33	1092	1499783168	567965184
5	33	1093	1498673024	567544832
6	33	1094	1498572928	567506944
7	33	1095	1497078656	566941056
8	33	1096	1485243392	562459008
9	33	1097	1494070144	565801728
10	33	1098	1505190016	570012736
11	33	1099	1515977088	574097792
12	33	1100	1528550784	578859456
13	33	1101	1537581696	582279424
14	33	1102	1550135296	587033536
15	33	1103	1564322560	592406208
16	33	1104	1579762816	598253376
17	33	1105	1595042560	604039808
18	33	1106	1605072768	607838208
19	33	1107	1622819584	614558912
20	33	1108	1636509952	619743424
21	33	1109	1652656128	625857920
22	33	1110	1668642688	631912000
23	33	1111	1689430912	639784448
24	33	1112	1708210816	646896448
25	33	1113	1724632576	653115264
26	33	1114	1745138048	660880640
27	33	1115	1757763200	665661824
28	33	1116	1782058880	674862528
29	33	1117	1822405376	690141696
30	33	1118	1842819712	697872512
31	33	1119	1858453632	703793088
32	33	1120	1883104896	713128512
33	33	1121	1909898880	723275328
34	33	1122	1932038144	731659392
1	34	1123	1526220288	577976896
2	34	1124	1483809408	561915968
3	34	1125	1473274368	557926400
4	34	1126	1487563008	563337472
5	34	1127	1492387200	565164416
6	34	1128	1489411968	564037632
7	34	1129	1483957760	561972160
8	34	1130	1466201728	555248000
9	34	1131	1463907200	554379008
10	34	1132	1475638144	558821568
11	34	1133	1491782656	564935424
12	34	1134	1505557760	570152064
13	34	1135	1518348672	574995968
14	34	1136	1531141632	579840640
15	34	1137	1545385344	585234688
16	34	1138	1562258048	591624384
17	34	1139	1577213440	597287936
18	34	1140	1584057856	599879936
19	34	1141	1598633856	605399808
20	34	1142	1608649472	609192704
21	34	1143	1623080192	614657600
22	34	1144	1634276736	618897664
23	34	1145	1649794176	624774080
24	34	1146	1664326400	630277504
25	34	1147	1676596480	634924096
26	34	1148	1693468032	641313344
27	34	1149	1705564928	645894400
28	34	1150	1722285056	652226304
29	34	1151	1756752256	665278976
30	34	1152	1776406272	672721920
31	34	1153	1795581696	679983616
32	34	1154	1822498688	690177024
33	34	1155	1850752896	700876800
34	34	1156	1876906496	710781184
1	35	1157	1323889408	501354592
2	35	1158	1305345920	494332160
3	35	1159	1312955648	497213984
4	35	1160	1335248000	505656032
5	35	1161	1339911296	507422048
6	35	1162	1335514240	505756864
7	35	1163	1317126016	498793280
8	35	1164	1279411456	484510848
9	35	1165	1280238848	484824160
10	35	1166	1281607808	485342592
11	35	1167	1282477696	485672032
12	35	1168	1283082368	485900992
13	35	1169	1282546688	485698176
14	35	1170	1283459456	486043808
15	35	1171	1284979840	486619552
16	35	1172	1286707328	487273760
17	35	1173	1287959680	487748064
18	35	1174	1287239296	487475200
19	35	1175	1288450944	487934080
20	35	1176	1288482816	487946176
21	35	1177	1289077760	488171456
22	35	1178	1289606016	488371520
23	35	1179	1290675712	488776608
24	35	1180	1291671040	489153536
25	35	1181	1291653248	489146784
26	35	1182	1293465856	489833248
27	35	1183	1294606848	490265312
28	35	1184	1295354112	490548288
29	35	1185	1327320448	502653920
30	35	1186	1326369792	502293888
31	35	1187	1325640960	502017856
32	35	1188	1326166528	502216928
33	35	1189	1327749376	502816320
34	35	1190	1327474176	502712128
1	36	1191	1207569920	457304608
2	36	1192	1207802880	457392800
3	36	1193	1215848832	460439776
4	36	1194	1229912192	465765536
5	36	1195	1234169216	467377664
6	36	1196	1233905152	467277696
7	36	1197	1224375168	463668736
8	36	1198	1200090240	454472064
9	36	1199	1199004928	454061056
10	36	1200	1199531776	454260544
11	36	1201	1200092544	454472928
12	36	1202	1200056960	454459456
13	36	1203	1199449344	454229344
14	36	1204	1200111232	454480000
15	36	1205	1200441856	454605216
16	36	1206	1201474304	454996160
17	36	1207	1201386112	454962752
18	36	1208	1200607872	454668064
19	36	1209	1201470848	454994880
20	36	1210	1201169024	454880576
21	36	1211	1201239552	454907264
22	36	1212	1201658112	455065792
23	36	1213	1201729152	455092704
24	36	1214	1201979136	455187360
25	36	1215	1201458176	454990112
26	36	1216	1202302208	455309696
27	36	1217	1202508416	455387808
28	36	1218	1200988672	454812256
29	36	1219	1227905152	465005472
30	36	1220	1226590720	464507744
31	36	1221	1225888896	464241920
32	36	1222	1226165760	464346784
33	36	1223	1226513024	464478272
34	36	1224	1225757824	464192320
1	37	1225	1208692224	457729600
2	37	1226	1206400896	456861888
3	37	1227	1217986560	461249344
4	37	1228	1239714944	469477824
5	37	1229	1247432064	472400288
6	37	1230	1245715968	471750432
7	37	1231	1226317568	464404288
8	37	1232	1188630400	450132224
9	37	1233	1189370752	450412608
10	37	1234	1190390016	450798592
11	37	1235	1191299712	451143072
12	37	1236	1191846912	451350336
13	37	1237	1191752832	451314688
14	37	1238	1191913344	451375456
15	37	1239	1192569856	451624064
16	37	1240	1193769984	452078560
17	37	1241	1193773312	452079808
18	37	1242	1193215232	451868512
19	37	1243	1193971072	452154752
20	37	1244	1193898880	452127360
21	37	1245	1194187904	452236864
22	37	1246	1194138240	452218016
23	37	1247	1194540928	452370496
24	37	1248	1195079168	452574336
25	37	1249	1194618368	452399872
26	37	1250	1195669760	452798016
27	37	1251	1196485376	453106912
28	37	1252	1196972416	453291328
29	37	1253	1226961280	464648064
30	37	1254	1226253952	464380192
31	37	1255	1225044224	463922048
32	37	1256	1224537216	463730080
33	37	1257	1224662656	463777568
34	37	1258	1224048256	463544896
1	38	1259	1314008832	497612832
2	38	1260	1300654080	492555360
3	38	1261	1301752320	492971296
4	38	1262	1323420928	501177152
5	38	1263	1330736256	503947456
6	38	1264	1327899264	502873088
7	38	1265	1310444928	496263168
8	38	1266	1269623936	480804320
9	38	1267	1270275072	481050912
10	38	1268	1271444352	481493728
11	38	1269	1272428288	481866336
12	38	1270	1272673408	481959136
13	38	1271	1272670848	481958176
14	38	1272	1272925952	482054816
15	38	1273	1274494720	482648864
16	38	1274	1276652416	483466016
17	38	1275	1278219520	484059488
18	38	1276	1277586560	483819776
19	38	1277	1279675264	484610752
20	38	1278	1279551104	484563744
21	38	1279	1280693632	484996416
22	38	1280	1281817856	485422176
23	38	1281	1282938240	485846464
24	38	1282	1284165376	486311136
25	38	1283	1284224768	486333664
26	38	1284	1286062976	487029792
27	38	1285	1286335104	487132800
28	38	1286	1287295232	487496384
29	38	1287	1323144064	501072288
30	38	1288	1322807296	500944800
31	38	1289	1321628032	500498176
32	38	1290	1322401664	500791168
33	38	1291	1322953600	501000192
34	38	1292	1322975872	501008640
1	39	1293	1536428416	581842688
2	39	1294	1495019776	566161344
3	39	1295	1488081792	563533952
4	39	1296	1508149632	571133568
5	39	1297	1511596672	572438976
6	39	1298	1507754880	570984128
7	39	1299	1500983040	568419648
8	39	1300	1484094848	562024064
9	39	1301	1484896128	562327552
10	39	1302	1493628288	565634368
11	39	1303	1505364096	570078720
12	39	1304	1516678656	574363520
13	39	1305	1527284736	578380032
14	39	1306	1538297088	582550400
15	39	1307	1551912832	587706624
16	39	1308	1565976448	593032512
17	39	1309	1577017088	597213568
18	39	1310	1583671424	599733568
19	39	1311	1596994688	604779008
20	39	1312	1606184320	608259136
21	39	1313	1616849408	612297984
22	39	1314	1629252608	616995072
23	39	1315	1642784640	622119616
24	39	1316	1655335680	626872640
25	39	1317	1664888704	630490432
26	39	1318	1683668096	637602112
27	39	1319	1693008640	641139328
28	39	1320	1711943296	648309888
29	39	1321	1745166720	660891584
30	39	1322	1763673728	667900096
31	39	1323	1782605312	675069504
32	39	1324	1809357568	685200512
33	39	1325	1839902080	696767616
34	39	1326	1865426560	706433728
1	40	1327	1513160320	573031168
2	40	1328	1471940608	557421312
3	40	1329	1470066560	556711616
4	40	1330	1498772480	567582528
5	40	1331	1501186816	568496768
6	40	1332	1499907584	568012352
7	40	1333	1499622784	567904448
8	40	1334	1487249280	563218688
9	40	1335	1494591872	565999296
10	40	1336	1502817408	569114304
11	40	1337	1513665792	573222592
12	40	1338	1523222144	576841536
13	40	1339	1532390528	580313600
14	40	1340	1541353344	583707776
15	40	1341	1554502912	588687488
16	40	1342	1568091008	593833280
17	40	1343	1579989120	598339072
18	40	1344	1586380800	600759616
19	40	1345	1599940736	605894720
20	40	1346	1609443328	609493312
21	40	1347	1623341952	614756736
22	40	1348	1633396096	618564160
23	40	1349	1650251776	624947456
24	40	1350	1663680384	630032832
25	40	1351	1675001856	634320192
26	40	1352	1689498368	639810048
27	40	1353	1700842240	644105984
28	40	1354	1718297088	650716096
29	40	1355	1747458560	661759424
30	40	1356	1762889856	667603264
31	40	1357	1777934720	673300736
32	40	1358	1796721408	680415232
33	40	1359	1817491584	688280832
34	40	1360	1833125504	694201344
1	41	1361	1493202048	565472960
2	41	1362	1466157184	555231104
3	41	1363	1464117248	554458560
4	41	1364	1477669888	559590976
5	41	1365	1487002368	563125184
6	41	1366	1488455424	563675392
7	41	1367	1489608192	564111936
8	41	1368	1479778176	560389376
9	41	1369	1488780416	563798464
10	41	1370	1496138368	566584960
11	41	1371	1505720960	570213888
12	41	1372	1513483264	573153408
13	41	1373	1515470720	573906048
14	41	1374	1523940352	577113472
15	41	1375	1535969536	581668928
16	41	1376	1548552192	586433920
17	41	1377	1558226048	590097472
18	41	1378	1565982336	593034752
19	41	1379	1576656896	597077184
20	41	1380	1586895104	600954368
21	41	1381	1594153600	603703168
22	41	1382	1599577856	605757248
23	41	1383	1615157248	611657152
24	41	1384	1626148352	615819456
25	41	1385	1634553856	619002624
26	41	1386	1647267968	623817472
27	41	1387	1655622016	626981120
28	41	1388	1671530112	633005504
29	41	1389	1699098496	643445568
30	41	1390	1715105152	649507264
31	41	1391	1730654592	655395840
32	41	1392	1751711488	663370048
33	41	1393	1773115264	671475584
34	41	1394	1790851584	678192320
1	42	1395	1538527232	582637504
2	42	1396	1495078784	566183680
3	42	1397	1487758208	563411392
4	42	1398	1498029312	567301056
5	42	1399	1503174656	569249536
6	42	1400	1503092864	569218624
7	42	1401	1503581568	569403648
8	42	1402	1491247232	564732672
9	42	1403	1497707008	567178944
10	42	1404	1504047616	569580160
11	42	1405	1513044608	572987328
12	42	1406	1520035584	575634752
13	42	1407	1527063552	578296256
14	42	1408	1535173248	581367360
15	42	1409	1546102144	585506112
16	42	1410	1556464640	589430400
17	42	1411	1565479296	592844224
18	42	1412	1573576064	595910464
19	42	1413	1582453504	599272320
20	42	1414	1591996160	602886144
21	42	1415	1601901184	606637120
22	42	1416	1608424320	609107392
23	42	1417	1622707968	614516608
24	42	1418	1635733760	619449472
25	42	1419	1643837184	622518208
26	42	1420	1661678208	629274624
27	42	1421	1671534080	633006976
28	42	1422	1691392384	640527296
29	42	1423	1723555584	652707456
30	42	1424	1742886528	660028032
31	42	1425	1762796672	667568000
32	42	1426	1788973184	677480960
33	42	1427	1819893760	689190528
34	42	1428	1846999552	699455424
1	43	1429	1556005120	589256384
2	43	1430	1504734208	569840128
3	43	1431	1502233216	568893056
4	43	1432	1516457088	574279616
5	43	1433	1524643712	577379840
6	43	1434	1528786176	578948608
7	43	1435	1532144256	580220288
8	43	1436	1528793216	578951296
9	43	1437	1540117376	583239744
10	43	1438	1552569856	587955456
11	43	1439	1568151168	593856064
12	43	1440	1583728512	599755200
13	43	1441	1596733312	604680064
14	43	1442	1607807232	608873728
15	43	1443	1624941056	615362304
16	43	1444	1640486528	621249344
17	43	1445	1656973312	627492864
18	43	1446	1666591744	631135360
19	43	1447	1680683776	636472000
20	43	1448	1693715072	641406912
21	43	1449	1708536320	647019648
22	43	1450	1722357888	652253888
23	43	1451	1742818560	660002304
24	43	1452	1765084032	668434176
25	43	1453	1779979776	674075136
26	43	1454	1802034816	682427392
27	43	1455	1818080128	688503680
28	43	1456	1847178624	699523264
29	43	1457	1886334720	714351616
30	43	1458	1912082304	724102208
31	43	1459	1938792704	734217344
32	43	1460	1974119424	747595520
33	43	1461	2013167872	762383104
34	43	1462	2045667840	774690752
1	44	1463	1485899776	562707584
2	44	1464	1437194240	544262912
3	44	1465	1413268608	535202304
4	44	1466	1412253568	534817888
5	44	1467	1406818688	532759744
6	44	1468	1401256192	530653216
7	44	1469	1395597312	528510240
8	44	1470	1382162048	523422304
9	44	1471	1385182464	524566144
10	44	1472	1391056896	526790784
11	44	1473	1397532032	529242912
12	44	1474	1405636480	532312000
13	44	1475	1412005632	534724000
14	44	1476	1419197568	537447616
15	44	1477	1429247232	541253440
16	44	1478	1439717376	545218432
17	44	1479	1449456640	548906688
18	44	1480	1454840704	550945600
19	44	1481	1464109824	554455808
20	44	1482	1472164608	557506112
21	44	1483	1481138304	560904448
22	44	1484	1489248128	563975616
23	44	1485	1499433472	567832768
24	44	1486	1510208256	571913216
25	44	1487	1515577728	573946560
26	44	1488	1526403072	578046144
27	44	1489	1531943680	580144384
28	44	1490	1541241984	583665600
29	44	1491	1562766336	591816832
30	44	1492	1572405632	595467200
31	44	1493	1580429184	598505728
32	44	1494	1591597824	602735296
33	44	1495	1604959872	607795456
34	44	1496	1614505856	611410496
1	45	1497	1479741568	560375488
2	45	1498	1432763392	542584960
3	45	1499	1419925888	537723392
4	45	1500	1424980096	539637440
5	45	1501	1423825024	539200000
6	45	1502	1421585280	538351808
7	45	1503	1419375488	537514944
8	45	1504	1405824640	532383264
9	45	1505	1406476416	532630144
10	45	1506	1409256448	533682912
11	45	1507	1411471360	534521696
12	45	1508	1413389184	535248000
13	45	1509	1413128320	535149216
14	45	1510	1414579072	535698592
15	45	1511	1418188544	537065472
16	45	1512	1422032768	538521280
17	45	1513	1425814272	539953344
18	45	1514	1425326592	539768640
19	45	1515	1429509504	541352704
20	45	1516	1431632256	542156608
21	45	1517	1434653312	543300672
22	45	1518	1438548992	544775936
23	45	1519	1443376000	546603968
24	45	1520	1450265728	549213056
25	45	1521	1453151616	550305920
26	45	1522	1461467264	553455040
27	45	1523	1465789056	555091712
28	45	1524	1472954368	557805248
29	45	1525	1494445824	565944000
30	45	1526	1504976512	569931904
31	45	1527	1515425536	573888960
32	45	1528	1527588352	578495040
33	45	1529	1543478912	584512704
34	45	1530	1555695744	589139200
1	46	1531	1501934848	568780032
2	46	1532	1460873216	553230080
3	46	1533	1444184064	546909952
4	46	1534	1445502464	547409216
5	46	1535	1435208064	543510720
6	46	1536	1423086976	538920512
7	46	1537	1412127744	534770272
8	46	1538	1394304000	528020448
9	46	1539	1393726208	527801632
10	46	1540	1396379392	528806400
11	46	1541	1399440000	529965440
12	46	1542	1403385216	531459488
13	46	1543	1404290560	531802336
14	46	1544	1409004416	533587488
15	46	1545	1413159680	535161056
16	46	1546	1417920512	536963968
17	46	1547	1422709120	538777408
18	46	1548	1424275072	539370432
19	46	1549	1428144896	540835968
20	46	1550	1432218752	542378752
21	46	1551	1435161728	543493184
22	46	1552	1437694464	544452352
23	46	1553	1441763968	545993472
24	46	1554	1445011712	547223360
25	46	1555	1445015424	547224768
26	46	1556	1450153600	549170624
27	46	1557	1450357120	549247680
28	46	1558	1452109056	549911168
29	46	1559	1467625216	555787072
30	46	1560	1471103616	557104320
31	46	1561	1472979456	557814720
32	46	1562	1478114304	559759232
33	46	1563	1485955584	562728768
34	46	1564	1489563776	564095168
1	47	1565	1456653568	551632128
2	47	1566	1437049344	544208000
3	47	1567	1437957376	544551936
4	47	1568	1446037632	547611904
5	47	1569	1446016256	547603776
6	47	1570	1442849152	546404416
7	47	1571	1437677056	544445760
8	47	1572	1423456640	539060544
9	47	1573	1423596928	539113600
10	47	1574	1425575424	539862912
11	47	1575	1425893888	539983488
12	47	1576	1427301760	540516672
13	47	1577	1424675840	539522240
14	47	1578	1425571840	539861568
15	47	1579	1427489280	540587648
16	47	1580	1430102912	541577472
17	47	1581	1431888384	542253568
18	47	1582	1431387136	542063744
19	47	1583	1432771072	542587840
20	47	1584	1433429376	542837184
21	47	1585	1434705792	543320512
22	47	1586	1436543232	544016384
23	47	1587	1436678656	544067648
24	47	1588	1438317184	544688128
25	47	1589	1437173248	544254976
26	47	1590	1440878080	545657984
27	47	1591	1441378560	545847488
28	47	1592	1441633920	545944192
29	47	1593	1456274688	551488640
30	47	1594	1456740992	551665216
31	47	1595	1456923904	551734528
32	47	1596	1457630208	552001984
33	47	1597	1462027392	553667136
34	47	1598	1461741312	553558848
1	48	1599	1200114432	454481216
2	48	1600	1194624128	452402048
3	48	1601	1197991040	453677056
4	48	1602	1204803584	456256960
5	48	1603	1205939072	456686976
6	48	1604	1205137024	456383232
7	48	1605	1199655808	454307520
8	48	1606	1187312512	449633152
9	48	1607	1184882688	448712960
10	48	1608	1187460096	449689024
11	48	1609	1188353024	450027200
12	48	1610	1188307840	450010080
13	48	1611	1188118144	449938240
14	48	1612	1188910848	450238432
15	48	1613	1189186560	450342848
16	48	1614	1189885440	450607488
17	48	1615	1190493696	450837856
18	48	1616	1190195072	450724736
19	48	1617	1190362624	450788192
20	48	1618	1190864512	450978304
21	48	1619	1191017472	451036192
22	48	1620	1191456128	451202336
23	48	1621	1191623552	451265760
24	48	1622	1192546176	451615136
25	48	1623	1191909760	451374112
26	48	1624	1192793728	451708864
27	48	1625	1194750336	452449824
28	48	1626	1192914944	451754784
29	48	1627	1214505344	459931040
30	48	1628	1214124032	459786624
31	48	1629	1213249664	459455520
32	48	1630	1213822848	459672544
33	48	1631	1213508352	459553440
34	48	1632	1214233344	459828000
1	49	1633	1200138752	454490432
2	49	1634	1198128000	453728928
3	49	1635	1204224128	456037536
4	49	1636	1214362112	459876768
5	49	1637	1217627392	461113312
6	49	1638	1218254464	461350784
7	49	1639	1213154432	459419424
8	49	1640	1200557824	454649120
9	49	1641	1199636480	454300224
10	49	1642	1200351616	454571008
11	49	1643	1200021248	454445888
12	49	1644	1199739776	454339328
13	49	1645	1198838272	453997952
14	49	1646	1199093632	454094624
15	49	1647	1199404672	454212384
16	49	1648	1199482624	454241952
17	49	1649	1200014976	454443552
18	49	1650	1199301248	454173248
19	49	1651	1199640576	454301760
20	49	1652	1199435392	454224032
21	49	1653	1199574656	454276768
22	49	1654	1199708032	454327296
23	49	1655	1199730176	454335680
24	49	1656	1200404480	454591040
25	49	1657	1199722752	454332864
26	49	1658	1200269568	454539968
27	49	1659	1201533184	455018496
28	49	1660	1200906880	454781280
29	49	1661	1215468800	460295904
30	49	1662	1215248512	460212448
31	49	1663	1214737536	460018976
32	49	1664	1214832000	460054752
33	49	1665	1215669632	460371936
34	49	1666	1215188608	460189792
1	50	1667	1453225472	550333888
2	50	1668	1433751680	542959232
3	50	1669	1436740608	544091136
4	50	1670	1446794496	547898496
5	50	1671	1450491136	549298432
6	50	1672	1450092032	549147264
7	50	1673	1444500992	547029952
8	50	1674	1432758272	542583040
9	50	1675	1432073856	542323840
10	50	1676	1435516160	543627456
11	50	1677	1436602880	544038976
12	50	1678	1437491968	544375616
13	50	1679	1436043776	543827264
14	50	1680	1438547840	544775552
15	50	1681	1440801792	545629120
16	50	1682	1441552896	545913472
17	50	1683	1445677952	547475648
18	50	1684	1443596160	546687296
19	50	1685	1444933504	547193728
20	50	1686	1446895872	547936896
21	50	1687	1447216000	548058176
22	50	1688	1448780800	548650688
23	50	1689	1449485696	548917696
24	50	1690	1453236608	550338112
25	50	1691	1450942464	549469312
26	50	1692	1453683840	550507456
27	50	1693	1454871168	550957120
28	50	1694	1455430784	551169024
29	50	1695	1471900288	557406016
30	50	1696	1472272384	557546944
31	50	1697	1473170304	557886976
32	50	1698	1473520256	558019456
33	50	1699	1478373632	559857472
34	50	1700	1479660160	560344640
1	51	1701	1510490240	572019968
2	51	1702	1466931200	555524224
3	51	1703	1475279872	558685824
4	51	1704	1501133696	568476672
5	51	1705	1525221632	577598720
6	51	1706	1545066496	585113920
7	51	1707	1557784320	589930176
8	51	1708	1558699264	590276672
9	51	1709	1572344960	595444288
10	51	1710	1589577216	601970048
11	51	1711	1601880832	606629440
12	51	1712	1613592192	611064512
13	51	1713	1620455680	613663680
14	51	1714	1634411648	618948800
15	51	1715	1647782272	624012224
16	51	1716	1660982656	629011200
17	51	1717	1674518656	634137280
18	51	1718	1683463552	637524672
19	51	1719	1701479296	644347200
20	51	1720	1715606400	649697088
21	51	1721	1733095552	656320192
22	51	1722	1752302976	663594048
23	51	1723	1771022464	670683072
24	51	1724	1794147328	679440384
25	51	1725	1805037824	683564672
26	51	1726	1828692992	692522816
27	51	1727	1841056256	697204736
28	51	1728	1859755904	704286272
29	51	1729	1888662400	715233088
30	51	1730	1901109120	719946624
31	51	1731	1915270272	725309440
32	51	1732	1924974208	728984320
33	51	1733	1942050304	735451008
34	51	1734	1946345600	737077632
1	52	1735	1488842112	563821824
2	52	1736	1562450304	591697152
3	52	1737	1616977280	612346432
4	52	1738	1658124672	627928896
5	52	1739	1687616896	639097536
6	52	1740	1712798080	648633600
7	52	1741	1728694528	654653504
8	52	1742	1735973120	657409920
9	52	1743	1755764864	664905024
10	52	1744	1781093760	674497024
11	52	1745	1800226048	681742400
12	52	1746	1815050624	687356480
13	52	1747	1828020864	692268288
14	52	1748	1843626496	698178112
15	52	1749	1863050240	705533824
16	52	1750	1878044800	711212224
17	52	1751	1892572032	716713664
18	52	1752	1897901952	718732096
19	52	1753	1912284928	724178944
20	52	1754	1918624640	726579776
21	52	1755	1929295232	730620672
22	52	1756	1940565504	734888704
23	52	1757	1948864512	738031488
24	52	1758	1962901888	743347456
25	52	1759	1962587904	743228544
26	52	1760	1975649152	748174848
27	52	1761	1974303360	747665216
28	52	1762	1979962496	749808256
29	52	1763	1996380416	756025728
30	52	1764	2000422528	757556416
31	52	1765	2009675904	761060736
32	52	1766	2015009280	763080448
33	52	1767	2028359680	768136192
34	52	1768	2035536256	770853952
1	53	1769	1495921664	566502848
2	53	1770	1468654592	556176896
3	53	1771	1460068992	552925504
4	53	1772	1470322688	556808576
5	53	1773	1473439488	557988928
6	53	1774	1475919872	558928192
7	53	1775	1472495104	557631296
8	53	1776	1461024256	553287296
9	53	1777	1464101632	554452672
10	53	1778	1473313408	557941184
11	53	1779	1480385024	560619200
12	53	1780	1486717568	563017280
13	53	1781	1493686528	565656448
14	53	1782	1501903872	568768320
15	53	1783	1512238336	572681984
16	53	1784	1521892864	576338112
17	53	1785	1529801728	579333184
18	53	1786	1533887616	580880512
19	53	1787	1543306624	584447488
20	53	1788	1550069120	587008448
21	53	1789	1557249536	589727616
22	53	1790	1566841088	593359936
23	53	1791	1572157568	595373312
24	53	1792	1583140992	599532672
25	53	1793	1585790336	600535936
26	53	1794	1595786496	604321472
27	53	1795	1598045184	605176832
28	53	1796	1605403008	607963264
29	53	1797	1625900928	615725824
30	53	1798	1630716544	617549440
31	53	1799	1639335936	620813568
32	53	1800	1647763712	624005184
33	53	1801	1659944960	628618176
34	53	1802	1665891968	630870336
1	54	1803	1547135616	585897536
2	54	1804	1568379392	593942528
3	54	1805	1592649088	603133376
4	54	1806	1616389888	612123968
5	54	1807	1652533504	625811520
6	54	1808	1690152832	640057856
7	54	1809	1724403840	653028672
8	54	1810	1745722368	661101952
9	54	1811	1777090560	672981056
10	54	1812	1817134976	688145792
11	54	1813	1854190848	702178752
12	54	1814	1893069696	716902144
13	54	1815	1926241408	729464192
14	54	1816	1964903680	744105536
15	54	1817	2005687552	759550336
16	54	1818	2046630016	775055168
17	54	1819	2080261888	787791488
18	54	1820	2106006144	797540800
19	54	1821	2149144576	813877184
20	54	1822	2179089664	825217344
21	54	1823	2213126144	838106944
22	54	1824	2247103744	850974208
23	54	1825	2273757440	861067840
24	54	1826	2312898304	875890496
25	54	1827	2331015936	882751552
26	54	1828	2365088512	895654784
27	54	1829	2386523904	903772352
28	54	1830	2423756288	917872192
29	54	1831	2459279104	931324608
30	54	1832	2484498176	940875072
31	54	1833	2517505024	953374720
32	54	1834	2550280704	965786816
33	54	1835	2588264960	980171328
34	54	1836	2609079808	988053824
1	55	1837	1555542784	589081344
2	55	1838	1530216704	579490368
3	55	1839	1551954944	587722560
4	55	1840	1576299776	596941952
5	55	1841	1597024640	604790400
6	55	1842	1620165376	613553728
7	55	1843	1643575808	622419264
8	55	1844	1664621952	630389376
9	55	1845	1693593344	641360832
10	55	1846	1733427328	656445888
11	55	1847	1770794752	670596800
12	55	1848	1815149056	687393728
13	55	1849	1857819520	703552960
14	55	1850	1903685760	720922432
15	55	1851	1955090432	740389248
16	55	1852	2001152512	757832896
17	55	1853	2039524096	772364160
18	55	1854	2066240768	782481728
19	55	1855	2102955648	796385600
20	55	1856	2129120256	806294080
21	55	1857	2152881664	815292480
22	55	1858	2185370624	827595968
23	55	1859	2204446464	834820032
24	55	1860	2237827328	847461248
25	55	1861	2248988928	851688128
26	55	1862	2276429568	862079872
27	55	1863	2287599360	866309760
28	55	1864	2313311488	876046976
29	55	1865	2341931776	886885440
30	55	1866	2352842496	891017280
31	55	1867	2368880896	897090944
32	55	1868	2388300800	904445312
33	55	1869	2413394688	913948288
34	55	1870	2422143744	917261504
1	56	1871	1489975168	564250944
2	56	1872	1497617536	567145088
3	56	1873	1513161216	573031488
4	56	1874	1537758464	582346368
5	56	1875	1556611200	589485888
6	56	1876	1574388736	596218176
7	56	1877	1589707776	602019520
8	56	1878	1598741632	605440576
9	56	1879	1625390336	615532416
10	56	1880	1655255552	626842368
11	56	1881	1684858752	638052992
12	56	1882	1720781056	651656704
13	56	1883	1755523584	664813632
14	56	1884	1791272960	678351936
15	56	1885	1828809728	692566976
16	56	1886	1865244800	706364928
17	56	1887	1901335168	720032256
18	56	1888	1928029824	730141504
19	56	1889	1959570432	742085824
20	56	1890	1996174592	755947776
21	56	1891	2027112704	767664000
22	56	1892	2064142336	781687040
23	56	1893	2091092992	791893184
24	56	1894	2130460288	806801536
25	56	1895	2149588480	814045376
26	56	1896	2190656000	829597504
27	56	1897	2212163328	837742272
28	56	1898	2249329152	851816960
29	56	1899	2288719616	866734016
30	56	1900	2315905536	877029312
31	56	1901	2341756416	886818944
32	56	1902	2375506944	899600256
33	56	1903	2408579840	912124928
34	56	1904	2431196160	920689600
1	57	1905	1579249024	598058752
2	57	1906	1525257856	577612416
3	57	1907	1519286784	575351168
4	57	1908	1528472832	578829952
5	57	1909	1535335168	581428672
6	57	1910	1542920576	584301248
7	57	1911	1547052032	585865856
8	57	1912	1546381056	585611776
9	57	1913	1565526272	592862016
10	57	1914	1584218752	599940800
11	57	1915	1603027072	607063488
12	57	1916	1621823616	614181760
13	57	1917	1644899456	622920512
14	57	1918	1670097664	632463040
15	57	1919	1697332608	642776832
16	57	1920	1726315008	653752448
17	57	1921	1755368192	664754816
18	57	1922	1775519360	672386048
19	57	1923	1805561216	683762816
20	57	1924	1830903936	693360064
21	57	1925	1862634880	705376512
22	57	1926	1891549952	716326592
23	57	1927	1918052096	726362880
24	57	1928	1950727040	738736832
25	57	1929	1966061440	744543936
26	57	1930	1998821376	756950144
27	57	1931	2023743872	766388160
28	57	1932	2054179968	777914304
29	57	1933	2091168768	791921856
30	57	1934	2117388288	801851200
31	57	1935	2142575616	811389568
32	57	1936	2171863040	822480704
33	57	1937	2202813952	834201728
34	57	1938	2233571072	845849408
1	58	1939	1557323392	589755648
2	58	1940	1523129088	576806272
3	58	1941	1535419136	581460544
4	58	1942	1558414848	590168896
5	58	1943	1596503296	604592960
6	58	1944	1641912960	621789504
7	58	1945	1685871616	638436608
8	58	1946	1720452352	651532224
9	58	1947	1773579136	671651264
10	58	1948	1829850624	692961216
11	58	1949	1894141056	717307840
12	58	1950	1955167104	740418304
13	58	1951	2010321408	761305152
14	58	1952	2064654336	781880896
15	58	1953	2119453312	802633216
16	58	1954	2171341568	822283264
17	58	1955	2221990400	841463808
18	58	1956	2255842304	854283456
19	58	1957	2295995648	869489472
20	58	1958	2332074752	883152576
21	58	1959	2369074944	897164544
22	58	1960	2404522240	910588288
23	58	1961	2430632192	920476096
24	58	1962	2460752128	931882496
25	58	1963	2472982784	936514240
26	58	1964	2503153152	947939648
27	58	1965	2510009856	950536256
28	58	1966	2534496000	959809088
29	58	1967	2555041536	967589760
30	58	1968	2568802048	972800768
31	58	1969	2585259264	979033088
32	58	1970	2598328064	983982208
33	58	1971	2617546496	991260224
34	58	1972	2630425088	996137280
1	59	1973	1331922048	504396512
2	59	1974	1316223616	498451552
3	59	1975	1310234368	496183456
4	59	1976	1328207232	502989696
5	59	1977	1334198016	505258400
6	59	1978	1334114432	505226752
7	59	1979	1322360960	500775776
8	59	1980	1292824192	489590208
9	59	1981	1296105216	490832736
10	59	1982	1298733696	491828128
11	59	1983	1303051264	493463232
12	59	1984	1308034048	495350144
13	59	1985	1311136896	496525216
14	59	1986	1314471680	497788096
15	59	1987	1319854464	499826528
16	59	1988	1326058496	502176000
17	59	1989	1333959424	505168064
18	59	1990	1339491328	507262976
19	59	1991	1346738560	510007488
20	59	1992	1352911232	512345088
21	59	1993	1360603520	515258112
22	59	1994	1366838528	517619296
23	59	1995	1374176128	520398048
24	59	1996	1381841920	523301056
25	59	1997	1386203392	524952768
26	59	1998	1393218048	527609216
27	59	1999	1398699264	529684960
[truncated: 1,265 more rows]

## Sheet: Endpoint
position	intden	rawintden
1	1235460224	467866592
2	1230583168	466019680
3	1223914624	463494304
4	1224261376	463625600
5	1222974336	463138240
6	1231334656	466304256
7	1236091776	468105760
8	1235680256	467949888
9	1239716864	469478592
10	1252395008	474279744
11	1254937344	475242528
12	1237051904	468469344
13	1251029888	473762784
14	1591975680	602878400
15	2230304256	844612224
16	2139712128	810305216
17	2141843328	811112320
18	2519166464	954003904
19	2599774464	984529984
20	2103412608	796558592
21	1992420224	754526016
22	1811329792	685947328
23	1880397312	712103104
24	1244470528	471278752
25	1254738176	475167136
26	1901519104	720101952
27	1784048768	675616064
28	1875934336	710412992
29	1780702976	674349056
30	2747456512	1040456896
31	2345756928	888334016
32	2395582208	907202688
33	2588361984	980208064
34	2325945344	880831360
35	1617452288	612526272
36	1250584704	473594208
37	1250501760	473562784
38	1619711744	613381952
39	2348303872	889298560
40	2368915968	897104256
41	2293515264	868550144
42	2414862336	914504064
43	2863707392	1084480896
44	1933643776	732267456
45	1845060992	698721344
46	1801837056	682352512
47	1909536000	723137920
48	1230360448	465935296
49	1240268800	469687584
50	1847461888	699630528
51	2197995520	832377024
52	2238533888	847728768
53	1883852800	713411712
54	3072734976	1163639296
55	2876685824	1089395840
56	3002647040	1137097088
57	2824279296	1069549504
58	3022162432	1144487552
59	1678051200	635475008
60	1243036416	470735680
61	1258272128	476505440
62	1636565120	619764288
63	2886771968	1093215360
64	2662509568	1008287616
65	3097690624	1173089920
66	2936768512	1112148992
67	2783810560	1054224128
68	2031620992	769371264
69	2071393664	784433088
70	2203462656	834447424
71	1893580416	717095552
72	1236926848	468421984
73	1225570688	464121440
74	2411594496	913266496
75	2065459968	782186048
76	2092765696	792526656
77	2072166016	784725568
78	2765563904	1047314176
79	2502013184	947507904
80	2850747136	1079572864
81	3038301440	1150599424
82	2767575808	1048076032
83	1922184192	727927744
84	1235366144	467830976
85	1234556160	467524256
86	1236727936	468346688
87	1225999616	464283872
88	1212717952	459254144
89	1206300800	456823968
90	1207544320	457294880
91	1211814784	458912096
92	1209020416	457853856
93	1211398400	458754400
94	1205590016	456554784
95	1214268544	459841344
96	1226981888	464655872
