# Supplementary material for: GRA12 is a common virulence factor across Toxoplasma gondii strains and mouse subspecies
Source: Nat Commun. 2025 Apr 16;16:3570. doi: 10.1038/s41467-025-58876-2 (PMC12003902; doi:10.1038/s41467-025-58876-2)
Supplement: Supplementary file 15 — Source data [file 41467_2025_58876_MOESM15_ESM.zip › Source suppl/Supplementary Figure 5_Source Data/Suppl Fig5a&5b/230727 GRA12 PI Uptake.xlsx]

## Sheet: Plate Layout
			Uninfected	PRUdUPRT	PRUdGRA12	RHdUPRT	RHdGRA12	RHdGRA12-COMP	VANDdUPRT	VANDdGRA12	VANDdGRA12-COMP	Uninfected_No_PI
	MOI	0	3	3	3	3	3	3	3	3	3	3	0
	Row/Column	1	2	3	4	5	6	7	8	9	10	11	12
-IFNG	1	1	2	3	4	5	6	7	8	9	10	11	12
-IFNG	2	24	23	22	21	20	19	18	17	16	15	14	13
-IFNG	3	25	26	27	28	29	30	31	32	33	34	35	36
-IFNG	4	48	47	46	45	44	43	42	41	40	39	38	37
+IFNG	5	49	50	51	52	53	54	55	56	57	58	59	60
+IFNG	6	72	71	70	69	68	67	66	65	64	63	62	61
+IFNG	7	73	74	75	76	77	78	79	80	81	82	83	84
+IFNG	8	96	95	94	93	92	91	90	89	88	87	86	85

## Sheet: Key
position	strain	moi	ifng	row	column
1	Blank	0	0	1	1
24	Blank	0	0	2	1
25	Blank	0	0	3	1
48	Blank	0	0	4	1
49	Blank	0	100	5	1
72	Blank	0	100	6	1
73	Blank	0	100	7	1
96	Blank	0	100	8	1
2	Blank	0	0	1	2
23	Uninfected	3	0	2	2
26	Uninfected	3	0	3	2
47	Uninfected	3	0	4	2
50	Uninfected	3	100	5	2
71	Uninfected	3	100	6	2
74	Uninfected	3	100	7	2
95	Blank	0	100	8	2
3	Blank	0	0	1	3
22	PRUdUPRT	3	0	2	3
27	PRUdUPRT	3	0	3	3
46	PRUdUPRT	3	0	4	3
51	PRUdUPRT	3	100	5	3
70	PRUdUPRT	3	100	6	3
75	PRUdUPRT	3	100	7	3
94	Blank	0	100	8	3
4	Blank	0	0	1	4
21	PRUdGRA12	3	0	2	4
28	PRUdGRA12	3	0	3	4
45	PRUdGRA12	3	0	4	4
52	PRUdGRA12	3	100	5	4
69	PRUdGRA12	3	100	6	4
76	PRUdGRA12	3	100	7	4
93	Blank	0	100	8	4
5	Blank	0	0	1	5
20	RHdUPRT	0.3	0	2	5
29	RHdUPRT	0.3	0	3	5
44	RHdUPRT	0.3	0	4	5
53	RHdUPRT	0.3	100	5	5
68	RHdUPRT	0.3	100	6	5
77	RHdUPRT	0.3	100	7	5
92	Blank	0	100	8	5
6	Blank	0	0	1	6
19	RHdGRA12	0.3	0	2	6
30	RHdGRA12	0.3	0	3	6
43	RHdGRA12	0.3	0	4	6
54	RHdGRA12	0.3	100	5	6
67	RHdGRA12	0.3	100	6	6
78	RHdGRA12	0.3	100	7	6
91	Blank	0	100	8	6
7	Blank	0	0	1	7
18	RHdGRA12-COMP	0.3	0	2	7
31	RHdGRA12-COMP	0.3	0	3	7
42	RHdGRA12-COMP	0.3	0	4	7
55	RHdGRA12-COMP	0.3	100	5	7
66	RHdGRA12-COMP	0.3	100	6	7
79	RHdGRA12-COMP	0.3	100	7	7
90	Blank	0	100	8	7
8	Blank	0	0	1	8
17	VANDdUPRT	0.3	0	2	8
32	VANDdUPRT	0.3	0	3	8
41	VANDdUPRT	0.3	0	4	8
56	VANDdUPRT	0.3	100	5	8
65	VANDdUPRT	0.3	100	6	8
80	VANDdUPRT	0.3	100	7	8
89	Blank	0	100	8	8
9	Blank	0	0	1	9
16	VANDdGRA12	0.3	0	2	9
33	VANDdGRA12	0.3	0	3	9
40	VANDdGRA12	0.3	0	4	9
57	VANDdGRA12	0.3	100	5	9
64	VANDdGRA12	0.3	100	6	9
81	VANDdGRA12	0.3	100	7	9
88	Blank	0	100	8	9
10	Blank	0	0	1	10
15	VANDdGRA12-COMP	0	0	2	10
34	VANDdGRA12-COMP	0	0	3	10
39	VANDdGRA12-COMP	0	0	4	10
58	VANDdGRA12-COMP	0	100	5	10
63	VANDdGRA12-COMP	0	100	6	10
82	VANDdGRA12-COMP	0	100	7	10
87	Blank	0	100	8	10
11	Blank	0	0	1	11
14	Uninfected_No_PI	3	0	2	11
35	Uninfected_No_PI	3	0	3	11
38	Uninfected_No_PI	3	0	4	11
59	Uninfected_No_PI	3	100	5	11
62	Uninfected_No_PI	3	100	6	11
83	Uninfected_No_PI	3	100	7	11
86	Blank	0	100	8	11
12	Blank	0	0	1	12
13	Blank	0	0	2	12
36	Blank	0	0	3	12
37	Blank	0	0	4	12
60	Blank	0	100	5	12
61	Blank	0	100	6	12
84	Blank	0	100	7	12
85	Blank	0	100	8	12

## Sheet: Data
timepoint	position	frame	intden	rawintden
1	1	1	1219378560	461776512
2	1	2	1192714496	451678848
3	1	3	1187053440	449535008
4	1	4	1188516352	450089024
5	1	5	1190079616	450681056
6	1	6	1191231872	451117376
7	1	7	1192781056	451704064
8	1	8	1193076352	451815872
9	1	9	1193518336	451983296
10	1	10	1194392320	452314240
11	1	11	1195296256	452656544
12	1	12	1196315776	453042624
13	1	13	1196749440	453206912
14	1	14	1196459264	453096992
15	1	15	1196739200	453203008
16	1	16	1197821440	453612864
17	1	17	1197475072	453481664
18	1	18	1197527296	453501472
19	1	19	1198137600	453732576
20	1	20	1198237184	453770304
21	1	21	1197504256	453492736
22	1	22	1198936448	454035072
23	1	23	1199860608	454385088
24	1	24	1200638336	454679616
25	1	25	1200335744	454565024
26	1	26	1229454720	465592352
27	1	27	1228337152	465169088
28	1	28	1228213888	465122400
29	1	29	1227083520	464694336
1	2	30	1215094272	460154016
2	2	31	1182986496	447994880
3	2	32	1181466752	447419360
4	2	33	1183630720	448238848
5	2	34	1185686528	449017376
6	2	35	1187660032	449764736
7	2	36	1189746944	450555072
8	2	37	1191419136	451188320
9	2	38	1192708608	451676640
10	2	39	1194059136	452188096
11	2	40	1194915968	452512544
12	2	41	1195960064	452907936
13	2	42	1195449728	452714688
14	2	43	1195147008	452600032
15	2	44	1195569792	452760192
16	2	45	1196356736	453058144
17	2	46	1196653824	453170688
18	2	47	1196851584	453245568
19	2	48	1196703232	453189376
20	2	49	1197318400	453422336
21	2	50	1196819840	453233536
22	2	51	1197988608	453676128
23	2	52	1199105408	454099072
24	2	53	1198904960	454023168
25	2	54	1198101376	453718880
26	2	55	1222927232	463120352
27	2	56	1222331776	462894880
28	2	57	1221761536	462678912
29	2	58	1220732672	462289312
1	3	59	1218478208	461435552
2	3	60	1185195136	448831328
3	3	61	1188948352	450252608
4	3	62	1192711808	451677856
5	3	63	1195253888	452640512
6	3	64	1197093504	453337152
7	3	65	1198676096	453936512
8	3	66	1198206336	453758624
9	3	67	1197505792	453493312
10	3	68	1198227584	453766656
11	3	69	1198865152	454008096
12	3	70	1199645184	454303520
13	3	71	1198864640	454007936
14	3	72	1198734080	453958464
15	3	73	1199195648	454133248
16	3	74	1199869312	454388384
17	3	75	1199843328	454378528
18	3	76	1199638784	454301056
19	3	77	1200270848	454540448
20	3	78	1200373248	454579200
21	3	79	1199871232	454389088
22	3	80	1200886144	454773472
23	3	81	1201515520	455011808
24	3	82	1202028160	455205952
25	3	83	1201327744	454940672
26	3	84	1215995008	460495136
27	3	85	1215523200	460316480
28	3	86	1214728832	460015648
29	3	87	1213959680	459724384
1	4	88	1219787264	461931296
2	4	89	1187168512	449578624
3	4	90	1191385600	451175584
4	4	91	1194473600	452345056
5	4	92	1196819840	453233536
6	4	93	1198181120	453749056
7	4	94	1197786624	453599648
8	4	95	1197406976	453455904
9	4	96	1197158784	453361920
10	4	97	1197441536	453468992
11	4	98	1197790592	453601184
12	4	99	1198355840	453815232
13	4	100	1197749760	453585696
14	4	101	1197784448	453598848
15	4	102	1197814656	453610304
16	4	103	1198565888	453894752
17	4	104	1197918720	453649664
18	4	105	1197982208	453673728
19	4	106	1197757440	453588608
20	4	107	1198116480	453724608
21	4	108	1196307072	453039360
22	4	109	1198090368	453714720
23	4	110	1198764416	453969952
24	4	111	1198826880	453993632
25	4	112	1198311808	453798528
26	4	113	1213337472	459488736
27	4	114	1212722560	459255872
28	4	115	1211345152	458734240
29	4	116	1210205056	458302496
1	5	117	1221295232	462502368
2	5	118	1186988672	449510528
3	5	119	1190816128	450959936
4	5	120	1194729344	452441888
5	5	121	1196966144	453288960
6	5	122	1198568960	453895904
7	5	123	1198410624	453835968
8	5	124	1198535552	453883296
9	5	125	1197649024	453547584
10	5	126	1198187776	453751584
11	5	127	1199396480	454209312
12	5	128	1199224704	454144256
13	5	129	1198814976	453989120
14	5	130	1198884608	454015488
15	5	131	1199354368	454193376
16	5	132	1199585024	454280736
17	5	133	1199538304	454263008
18	5	134	1199404800	454212480
19	5	135	1199505792	454250688
20	5	136	1199057920	454081088
21	5	137	1199306752	454175360
22	5	138	1199568256	454274368
23	5	139	1200324096	454560576
24	5	140	1200917632	454785408
25	5	141	1200163328	454499744
26	5	142	1216157184	460556544
27	5	143	1215287936	460227360
28	5	144	1213803392	459665184
29	5	145	1212838528	459299808
1	6	146	1216929536	460849056
2	6	147	1185959936	449120928
3	6	148	1190290176	450760768
4	6	149	1194148608	452221952
5	6	150	1196707200	453190912
6	6	151	1198593152	453905088
7	6	152	1199072384	454086560
8	6	153	1199404672	454212416
9	6	154	1198188672	453751936
10	6	155	1198756864	453967104
11	6	156	1199565952	454273504
12	6	157	1200139008	454490496
13	6	158	1199633920	454299232
14	6	159	1200196992	454512480
15	6	160	1199707904	454327264
16	6	161	1200361472	454574752
17	6	162	1200334464	454564544
18	6	163	1200413952	454594656
19	6	164	1200505088	454629152
20	6	165	1200566912	454652576
21	6	166	1200359424	454573984
22	6	167	1200724992	454712448
23	6	168	1201917056	455163872
24	6	169	1202106112	455235456
25	6	170	1201307648	454933056
26	6	171	1217146880	460931328
27	6	172	1216411264	460652800
28	6	173	1215105664	460158368
29	6	174	1214324224	459862432
1	7	175	1221891328	462728064
2	7	176	1185320960	448878976
3	7	177	1181730944	447519392
4	7	178	1182427520	447783200
5	7	179	1182678400	447878240
6	7	180	1183528320	448200064
7	7	181	1184477440	448559520
8	7	182	1185790464	449056736
9	7	183	1186231552	449223744
10	7	184	1187992832	449890784
11	7	185	1190336640	450778400
12	7	186	1192245888	451501376
13	7	187	1192586112	451630240
14	7	188	1194272896	452269024
15	7	189	1195075584	452572992
16	7	190	1196641152	453165888
17	7	191	1197205376	453379552
18	7	192	1197994368	453678368
19	7	193	1198171904	453745600
20	7	194	1198605696	453909856
21	7	195	1198364800	453818624
22	7	196	1197733632	453579616
23	7	197	1198910720	454025376
24	7	198	1199902080	454400800
25	7	199	1198628736	453918592
26	7	200	1227995776	465039808
27	7	201	1226301440	464398176
28	7	202	1225410688	464060864
29	7	203	1223175040	463214208
1	8	204	1217703168	461142016
2	8	205	1181069568	447268960
3	8	206	1177323264	445850208
4	8	207	1177700224	445992960
5	8	208	1177892096	446065664
6	8	209	1177934336	446081632
7	8	210	1178393856	446255648
8	8	211	1178749824	446390432
9	8	212	1178407552	446260864
10	8	213	1179537152	446688640
11	8	214	1180749696	447147808
12	8	215	1182280704	447727616
13	8	216	1182034560	447634400
14	8	217	1182277632	447726464
15	8	218	1182440192	447788000
16	8	219	1182993152	447997408
17	8	220	1183138944	448052640
18	8	221	1183628544	448238016
19	8	222	1184191744	448451296
20	8	223	1184746752	448661472
21	8	224	1184907392	448722304
22	8	225	1185218944	448840320
23	8	226	1186517248	449331968
24	8	227	1187220224	449598208
25	8	228	1187143808	449569248
26	8	229	1220734848	462290112
27	8	230	1219177216	461700256
28	8	231	1218961536	461618560
29	8	232	1217696512	461139520
1	9	233	1218871552	461584512
2	9	234	1184951552	448739040
3	9	235	1182245632	447714304
4	9	236	1182884864	447956416
5	9	237	1185326080	448880864
6	9	238	1186834304	449452064
7	9	239	1188711936	450163104
8	9	240	1190160512	450711680
9	9	241	1190783744	450947680
10	9	242	1192790400	451707616
11	9	243	1194358784	452301568
12	9	244	1195599104	452771232
13	9	245	1194542848	452371264
14	9	246	1194754816	452451520
15	9	247	1195008000	452547424
16	9	248	1195577984	452763232
17	9	249	1194789760	452464736
18	9	250	1194716928	452437152
19	9	251	1194932096	452518656
20	9	252	1195705472	452811552
21	9	253	1195635584	452785088
22	9	254	1195468928	452721984
23	9	255	1195963264	452909152
24	9	256	1195990400	452919456
25	9	257	1195211264	452624384
26	9	258	1228478720	465222688
27	9	259	1227530624	464863680
28	9	260	1226563200	464497312
29	9	261	1224877824	463859072
1	10	262	1218288000	461363520
2	10	263	1188562048	450106368
3	10	264	1190875904	450982624
4	10	265	1193913856	452133088
5	10	266	1197199360	453377248
6	10	267	1199435136	454223936
7	10	268	1201134976	454867680
8	10	269	1202029568	455206464
9	10	270	1200764160	454727264
10	10	271	1201300480	454930368
11	10	272	1202042752	455211456
12	10	273	1202409216	455350240
13	10	274	1201996160	455193824
14	10	275	1201505664	455008064
15	10	276	1201837312	455133664
16	10	277	1202164992	455257760
17	10	278	1201855872	455140672
18	10	279	1202397184	455345696
19	10	280	1202625024	455431936
20	10	281	1203321728	455695808
21	10	282	1202596096	455421024
22	10	283	1203404160	455727008
23	10	284	1204065536	455977472
24	10	285	1204441344	456119776
25	10	286	1203383552	455719200
26	10	287	1221262848	462490048
27	10	288	1220301952	462126176
28	10	289	1219635968	461873984
29	10	290	1218532736	461456160
1	11	291	1216683648	460755936
2	11	292	1188574976	450111232
3	11	293	1192857856	451733152
4	11	294	1195621888	452779872
5	11	295	1198864000	454007680
6	11	296	1200860544	454763744
7	11	297	1201124224	454863616
8	11	298	1200551296	454646656
9	11	299	1199923840	454409024
10	11	300	1200528512	454638016
11	11	301	1201004800	454818400
12	11	302	1201760384	455104512
13	11	303	1201282816	454923648
14	11	304	1200989696	454812640
15	11	305	1201518080	455012768
16	11	306	1202207104	455273728
17	11	307	1201624448	455053024
18	11	308	1201953152	455177536
19	11	309	1202341760	455324672
20	11	310	1202755712	455481440
21	11	311	1202600704	455422784
22	11	312	1202986624	455568896
23	11	313	1203513344	455768352
24	11	314	1203774720	455867360
25	11	315	1202956928	455557664
26	11	316	1219454208	461805120
27	11	317	1219126272	461680928
28	11	318	1218567040	461469152
29	11	319	1217371776	461016544
1	12	320	1214227328	459825760
2	12	321	1182844544	447941120
3	12	322	1181827712	447556032
4	12	323	1183832832	448315424
5	12	324	1186048512	449154464
6	12	325	1188296832	450005888
7	12	326	1189969664	450639392
8	12	327	1191279104	451135264
9	12	328	1192005760	451410432
10	12	329	1193082368	451818144
11	12	330	1194192128	452238432
12	12	331	1194979840	452536736
13	12	332	1194829184	452479680
14	12	333	1194474880	452345536
15	12	334	1195196416	452618752
16	12	335	1195372032	452685248
17	12	336	1195091712	452579104
18	12	337	1195692288	452806528
19	12	338	1196261760	453022176
20	12	339	1196389632	453070624
21	12	340	1196168704	452986944
22	12	341	1196861440	453249280
23	12	342	1197710208	453570752
24	12	343	1197738112	453581312
25	12	344	1196098176	452960288
26	12	345	1228000512	465041632
27	12	346	1226929664	464636064
28	12	347	1226473600	464463392
29	12	348	1224632832	463766272
1	13	349	1214628352	459977600
2	13	350	1186297984	449248960
3	13	351	1183177088	448067072
4	13	352	1185733760	449035264
5	13	353	1188523648	450091808
6	13	354	1190227712	450737120
7	13	355	1192737664	451687648
8	13	356	1194879104	452498592
9	13	357	1194805504	452470720
10	13	358	1195758208	452831520
11	13	359	1196878208	453255648
12	13	360	1197468928	453479360
13	13	361	1197104640	453341440
14	13	362	1197717760	453573600
15	13	363	1197661568	453552320
16	13	364	1197883392	453636288
17	13	365	1197784192	453598752
18	13	366	1198232704	453768608
19	13	367	1199216128	454140992
20	13	368	1199019392	454066528
21	13	369	1199389440	454206656
22	13	370	1200105600	454477888
23	13	371	1201060480	454839488
24	13	372	1199964928	454424608
25	13	373	1198925184	454030848
26	13	374	1227046528	464680320
27	13	375	1226135040	464335200
28	13	376	1225649024	464151104
29	13	377	1223713152	463417984
1	14	378	1210399872	458376288
2	14	379	1177024512	445737088
3	14	380	1174308480	444708544
4	14	381	1174306304	444707712
5	14	382	1173913984	444559104
6	14	383	1173979776	444584064
7	14	384	1173516800	444408704
8	14	385	1173569664	444428736
9	14	386	1172673280	444089280
10	14	387	1173401088	444364928
11	14	388	1173945728	444571168
12	14	389	1173819904	444523520
13	14	390	1173425792	444374272
14	14	391	1172717440	444105984
15	14	392	1172695040	444097536
16	14	393	1172529536	444034880
17	14	394	1172035584	443847776
18	14	395	1171746560	443738336
19	14	396	1171600896	443683200
20	14	397	1171619328	443690144
21	14	398	1171127296	443503808
22	14	399	1171727616	443731200
23	14	400	1172216448	443916288
24	14	401	1172769280	444125632
25	14	402	1171694976	443718816
26	14	403	1200352768	454571488
27	14	404	1198089984	453714560
28	14	405	1197274368	453405696
29	14	406	1195535744	452747296
1	15	407	1635510016	619364736
2	15	408	1521948416	576359168
3	15	409	1450703488	549378880
4	15	410	1434586752	543275456
5	15	411	1429440128	541326464
6	15	412	1424137600	539318400
7	15	413	1418608768	537224640
8	15	414	1417247872	536709248
9	15	415	1411869440	534672448
10	15	416	1412448128	534891584
11	15	417	1414857472	535804000
12	15	418	1416297984	536349536
13	15	419	1415576832	536076448
14	15	420	1413527552	535300352
15	15	421	1414229888	535566336
16	15	422	1414147200	535535008
17	15	423	1413702912	535366784
18	15	424	1415167232	535921312
19	15	425	1416010496	536240640
20	15	426	1417138560	536667872
21	15	427	1416842752	536555840
22	15	428	1420128000	537800000
23	15	429	1421567616	538345152
24	15	430	1415613312	536090240
25	15	431	1412847104	535042688
26	15	432	1446196992	547672256
27	15	433	1443077888	546491008
28	15	434	1444308480	546957056
29	15	435	1440543104	545531136
1	16	436	1657165056	627565440
2	16	437	1555227136	588961728
3	16	438	1479947392	560453440
4	16	439	1463300480	554149312
5	16	440	1459503616	552711424
6	16	441	1453865600	550576320
7	16	442	1450903680	549454656
8	16	443	1448098048	548392192
9	16	444	1443997056	546839104
10	16	445	1442901376	546424192
11	16	446	1442387968	546229760
12	16	447	1441632256	545943552
13	16	448	1437510656	544382784
14	16	449	1433158400	542734528
15	16	450	1430427008	541700160
16	16	451	1426943232	540380864
17	16	452	1421983360	538502592
18	16	453	1421882496	538464384
19	16	454	1419807488	537678528
20	16	455	1420703360	538017856
21	16	456	1416844544	536556480
22	16	457	1416179840	536304800
23	16	458	1415596032	536083712
24	16	459	1408512000	533400960
25	16	460	1404869504	532021600
26	16	461	1438846208	544888512
27	16	462	1436100864	543848832
28	16	463	1435626240	543669120
29	16	464	1433065216	542699264
1	17	465	1545215232	585170240
2	17	466	1473085312	557854784
3	17	467	1441642112	545947264
4	17	468	1437118848	544234368
5	17	469	1433846272	542995008
6	17	470	1434454784	543225472
7	17	471	1437226496	544275136
8	17	472	1439116928	544991040
9	17	473	1439857920	545271616
10	17	474	1443322368	546583616
11	17	475	1447265024	548076672
12	17	476	1449864192	549060992
13	17	477	1450436864	549277888
14	17	478	1449550080	548942016
15	17	479	1451139584	549544000
16	17	480	1452705280	550136896
17	17	481	1453228672	550335104
18	17	482	1456974080	551753472
19	17	483	1458450176	552312448
20	17	484	1460764032	553188736
21	17	485	1463409152	554190464
22	17	486	1465522432	554990784
23	17	487	1470988288	557060672
24	17	488	1466951424	555531904
25	17	489	1464179200	554482048
26	17	490	1493395584	565546240
27	17	491	1493227136	565482432
28	17	492	1493707776	565664512
29	17	493	1490990080	564635328
1	18	494	1477650304	559583552
2	18	495	1399202560	529875520
3	18	496	1376121344	521134688
4	18	497	1381226880	523068160
5	18	498	1385561088	524709504
6	18	499	1391230976	526856704
7	18	500	1394857472	528230048
8	18	501	1399653632	530046336
9	18	502	1402201472	531011232
10	18	503	1408052608	533227040
11	18	504	1414326272	535602880
12	18	505	1419512064	537566656
13	18	506	1423307008	539003840
14	18	507	1426449664	540193984
15	18	508	1428388096	540928064
16	18	509	1432288640	542405120
17	18	510	1434097792	543090304
18	18	511	1439198208	545021824
19	18	512	1445197568	547293760
20	18	513	1449966336	549099648
21	18	514	1452307968	549986432
22	18	515	1459889024	552857344
23	18	516	1466914688	555517952
24	18	517	1467019264	555557568
25	18	518	1472392704	557592512
26	18	519	1515092224	573762752
27	18	520	1519603328	575471104
28	18	521	1530501888	579598336
29	18	522	1534806784	581228608
1	19	523	1522916608	576725824
2	19	524	1450799360	549415168
3	19	525	1419149184	537429312
4	19	526	1414522112	535676992
5	19	527	1412588288	534944672
6	19	528	1411497600	534531648
7	19	529	1414266624	535580256
8	19	530	1416874496	536567872
9	19	531	1417019904	536622912
10	19	532	1422320256	538630144
11	19	533	1427483392	540585408
12	19	534	1432992896	542671872
13	19	535	1435345536	543562816
14	19	536	1440036352	545339200
15	19	537	1444355200	546974784
16	19	538	1450552576	549321728
17	19	539	1456231040	551472128
18	19	540	1464880512	554747648
19	19	541	1471080064	557095424
20	19	542	1479970432	560462144
21	19	543	1486663680	562996864
22	19	544	1498270720	567392448
23	19	545	1511841536	572531712
24	19	546	1510824064	572146432
25	19	547	1516553984	574316288
26	19	548	1554830208	588811392
27	19	549	1565603840	592891392
28	19	550	1574738432	596350656
29	19	551	1578822656	597897344
1	20	552	1534961920	581287360
2	20	553	1447521792	548173888
3	20	554	1409424640	533746624
4	20	555	1407721600	533101696
5	20	556	1410850944	534286752
6	20	557	1413840384	535418816
7	20	558	1419273344	537476288
8	20	559	1423755904	539173824
9	20	560	1425234304	539733696
10	20	561	1429740416	541440192
11	20	562	1434791296	543352896
12	20	563	1439150336	545003648
13	20	564	1442424064	546243392
14	20	565	1443568000	546676672
15	20	566	1444688512	547100928
16	20	567	1447095552	548012480
17	20	568	1448152576	548412864
18	20	569	1451783168	549787712
19	20	570	1453811840	550555968
20	20	571	1457929984	552115456
21	20	572	1460830976	553214080
22	20	573	1468329344	556053760
23	20	574	1474401408	558353216
24	20	575	1469924480	556657792
25	20	576	1473478144	558003520
26	20	577	1510840704	572152704
27	20	578	1518412416	575020096
28	20	579	1525839616	577832768
29	20	580	1533364864	580682560
1	21	581	1519125632	575290176
2	21	582	1440871296	545655424
3	21	583	1407316608	532948320
4	21	584	1401371136	530696768
5	21	585	1402092288	530969856
6	21	586	1402625664	531171840
7	21	587	1405922176	532420256
8	21	588	1411234944	534432160
9	21	589	1414957952	535842080
10	21	590	1421263360	538229888
11	21	591	1428343552	540911168
12	21	592	1434198272	543128320
13	21	593	1439967616	545313152
14	21	594	1442128512	546131520
15	21	595	1447348864	548108480
16	21	596	1451595776	549716736
17	21	597	1455952640	551366656
18	21	598	1461637632	553519552
19	21	599	1465847552	555113856
20	21	600	1470075264	556714944
21	21	601	1475305984	558695744
22	21	602	1481261312	560951040
23	21	603	1489036288	563895360
24	21	604	1484631296	562227264
25	21	605	1487282432	563231232
26	21	606	1525616256	577748160
27	21	607	1532047616	580183680
28	21	608	1538087808	582471104
29	21	609	1541745536	583856256
1	22	610	1493540480	565601152
2	22	611	1423633152	539127360
3	22	612	1391555456	526979552
4	22	613	1389075456	526040416
5	22	614	1391016832	526775616
6	22	615	1393143424	527580960
7	22	616	1398430336	529583104
8	22	617	1400454912	530349760
9	22	618	1402037504	530949120
10	22	619	1406485504	532633568
11	22	620	1411620608	534578208
12	22	621	1413628416	535338592
13	22	622	1416711808	536506240
14	22	623	1416488832	536421792
15	22	624	1421046016	538147584
16	22	625	1422543872	538714880
17	22	626	1424502016	539456384
18	22	627	1429112064	541202176
19	22	628	1432519936	542492800
20	22	629	1435719424	543704384
21	22	630	1439007104	544949440
22	22	631	1443790208	546760768
23	22	632	1449719424	549006144
24	22	633	1446175744	547664192
25	22	634	1448099072	548392512
26	22	635	1484509056	562180992
27	22	636	1489700480	564146944
28	22	637	1493729664	565672768
29	22	638	1497834752	567227328
1	23	639	1413460736	535275072
2	23	640	1353082240	512409856
3	23	641	1330920192	504017120
4	23	642	1329048192	503308192
5	23	643	1328715008	503182016
6	23	644	1329345664	503420864
7	23	645	1331600384	504274720
8	23	646	1332983424	504798432
9	23	647	1334360320	505319904
10	23	648	1337249536	506414016
11	23	649	1339863552	507403968
12	23	650	1341643392	508077952
13	23	651	1343724544	508866112
14	23	652	1343743104	508873120
15	23	653	1345148672	509405408
16	23	654	1345242240	509440832
17	23	655	1345080704	509379680
18	23	656	1346631808	509967072
19	23	657	1347103744	510145792
20	23	658	1348097536	510522144
21	23	659	1349127680	510912256
22	23	660	1349605248	511093120
23	23	661	1353744384	512660608
24	23	662	1350305792	511358400
25	23	663	1348847616	510806208
26	23	664	1376336640	521216256
27	23	665	1376198272	521163840
28	23	666	1375233152	520798368
29	23	667	1372932992	519927296
1	24	668	1215510912	460311808
2	24	669	1186671360	449390336
3	24	670	1181812352	447550208
4	24	671	1183233536	448088448
5	24	672	1184918272	448726464
6	24	673	1186129152	449184992
7	24	674	1188385024	450039328
8	24	675	1190110720	450692832
9	24	676	1190838528	450968448
10	24	677	1192445056	451576832
11	24	678	1193755136	452072960
12	24	679	1194400896	452317504
13	24	680	1194925184	452516064
14	24	681	1195498112	452732992
15	24	682	1195438464	452710400
16	24	683	1195452160	452715616
17	24	684	1195701888	452810176
18	24	685	1195843200	452863680
19	24	686	1196312448	453041408
20	24	687	1196646144	453167744
21	24	688	1196544256	453129184
22	24	689	1197367808	453441056
23	24	690	1198614528	453913216
24	24	691	1197999104	453680128
25	24	692	1197085056	453333984
26	24	693	1224639488	463768800
27	24	694	1224631552	463765760
28	24	695	1223484672	463331456
29	24	696	1221936512	462745216
1	25	697	1215498624	460307200
2	25	698	1186109568	449177600
3	25	699	1180151040	446921120
4	25	700	1180866176	447191904
5	25	701	1182935680	447975648
6	25	702	1184438528	448544768
7	25	703	1186379136	449279648
8	25	704	1188099456	449931168
9	25	705	1189279488	450378048
10	25	706	1191148160	451085696
11	25	707	1192730240	451684832
12	25	708	1193373184	451928320
13	25	709	1193531648	451988320
14	25	710	1193874688	452118208
15	25	711	1194149504	452222304
16	25	712	1194396800	452315936
17	25	713	1194490240	452351328
18	25	714	1194902272	452507360
19	25	715	1195245184	452637248
20	25	716	1195449088	452714464
21	25	717	1195839616	452862336
22	25	718	1196678272	453179936
23	25	719	1197702272	453567712
24	25	720	1196980096	453294208
25	25	721	1196131072	452972704
26	25	722	1224190976	463598976
27	25	723	1223926144	463498656
28	25	724	1223079040	463177856
29	25	725	1221542912	462596128
1	26	726	1437632256	544428800
2	26	727	1376914048	521434912
3	26	728	1342771456	508505184
4	26	729	1340602496	507683808
5	26	730	1339638016	507318528
6	26	731	1339202688	507153664
7	26	732	1342464256	508388832
8	26	733	1342989568	508587776
9	26	734	1343025152	508601248
10	26	735	1344297088	509082912
11	26	736	1346431104	509891072
12	26	737	1346830208	510042208
13	26	738	1348616704	510718752
14	26	739	1347375872	510248832
15	26	740	1348954496	510846688
16	26	741	1348791552	510784992
17	26	742	1348524416	510683808
18	26	743	1350065408	511267360
19	26	744	1350375040	511384640
20	26	745	1349731328	511140864
21	26	746	1349217152	510946112
22	26	747	1350205824	511320576
23	26	748	1349931136	511216544
24	26	749	1346654848	509975808
25	26	750	1345340160	509477952
26	26	751	1375814784	521018624
27	26	752	1376581120	521308832
28	26	753	1376016512	521094976
29	26	754	1373796992	520254496
1	27	755	1528921856	579000000
2	27	756	1461183616	553347648
3	27	757	1451379584	549634880
4	27	758	1446520064	547794624
5	27	759	1446570496	547813696
6	27	760	1446244736	547690304
7	27	761	1448194176	548428608
8	27	762	1448247808	548448832
9	27	763	1449506816	548925696
10	27	764	1453991296	550623872
11	27	765	1458561792	552354752
12	27	766	1461890048	553615168
13	27	767	1467314304	555669312
14	27	768	1468844544	556248832
15	27	769	1471794176	557365888
16	27	770	1474657408	558450112
17	27	771	1477512320	559531264
18	27	772	1482142592	561284800
19	27	773	1487229824	563211264
20	27	774	1490894976	564599232
21	27	775	1496152192	566590208
22	27	776	1503380864	569327680
23	27	777	1508292992	571187840
24	27	778	1508103680	571116224
25	27	779	1512602752	572819968
26	27	780	1534406784	581077120
27	27	781	1541162496	583635520
28	27	782	1547125120	585893568
29	27	783	1550394368	587131584
1	28	784	1497493248	567098048
2	28	785	1414378368	535622560
3	28	786	1380905728	522946560
4	28	787	1379646080	522469504
5	28	788	1382984320	523733696
6	28	789	1386309888	524993088
7	28	790	1391438208	526935200
8	28	791	1395325696	528407392
9	28	792	1398132224	529470176
10	28	793	1404117760	531736896
11	28	794	1408487424	533391680
12	28	795	1412717824	534993760
13	28	796	1415379456	536001664
14	28	797	1416851328	536559072
15	28	798	1421026432	538140160
16	28	799	1424270080	539368512
17	28	800	1426811392	540330944
18	28	801	1430308224	541655168
19	28	802	1433282432	542781504
20	28	803	1435376512	543574528
21	28	804	1439466624	545123456
22	28	805	1443181056	546530112
23	28	806	1445574144	547436352
24	28	807	1445211136	547298880
25	28	808	1446258432	547695488
26	28	809	1484563072	562201408
27	28	810	1488122240	563549248
28	28	811	1492630784	565256640
29	28	812	1496258176	566630336
1	29	813	1543605632	584560704
2	29	814	1454219392	550710272
3	29	815	1422492032	538695168
4	29	816	1421244288	538222720
5	29	817	1425225344	539730304
6	29	818	1429747072	541442688
7	29	819	1437011584	544193728
8	29	820	1439595264	545172160
9	29	821	1443239936	546552384
10	29	822	1447653760	548223936
11	29	823	1455332864	551131968
12	29	824	1460187648	552970432
13	29	825	1466982400	555543616
14	29	826	1466361984	555308672
15	29	827	1468970240	556296448
16	29	828	1472490240	557629440
17	29	829	1475047424	558597824
18	29	830	1480482432	560656064
19	29	831	1484756736	562274752
20	29	832	1488690048	563764288
21	29	833	1494522240	565972928
22	29	834	1501693952	568688832
23	29	835	1507428352	570860480
24	29	836	1508035456	571090368
25	29	837	1514404224	573502208
26	29	838	1560363392	590906816
27	29	839	1569730688	594454208
28	29	840	1583112704	599521984
29	29	841	1595940608	604379904
1	30	842	1540207104	583273664
2	30	843	1453320832	550369984
3	30	844	1415799808	536160864
4	30	845	1409912576	533931392
5	30	846	1408931328	533559776
6	30	847	1412297088	534834400
7	30	848	1417337984	536743392
8	30	849	1418809088	537300480
9	30	850	1424032000	539278400
10	30	851	1429573632	541377024
11	30	852	1435030528	543443520
12	30	853	1439313152	545065344
13	30	854	1446235008	547686656
14	30	855	1448068352	548380928
15	30	856	1453972224	550616704
16	30	857	1459749888	552804736
17	30	858	1465810688	555099904
18	30	859	1477463424	559512768
19	30	860	1486597248	562971712
20	30	861	1495841920	566472704
21	30	862	1506966912	570685696
22	30	863	1519631104	575481600
23	30	864	1532258048	580263424
24	30	865	1540778240	583489984
25	30	866	1555906048	589218816
26	30	867	1601883264	606630336
27	30	868	1613557504	611051392
28	30	869	1625997184	615762240
29	30	870	1636524672	619748992
1	31	871	1495286528	566262400
2	31	872	1429357568	541295168
3	31	873	1388611072	525864544
4	31	874	1386444416	525044032
5	31	875	1388867072	525961504
6	31	876	1394683904	528164320
7	31	877	1401524864	530755008
8	31	878	1405552384	532280192
9	31	879	1413275392	535204864
10	31	880	1417030528	536626944
11	31	881	1422660992	538759232
12	31	882	1427405440	540555904
13	31	883	1433341952	542804032
14	31	884	1435260928	543530752
15	31	885	1441437056	545869696
16	31	886	1443490944	546647424
17	31	887	1448678144	548611840
18	31	888	1457246848	551856832
19	31	889	1463184128	554105216
20	31	890	1467420416	555709504
21	31	891	1477082496	559368512
22	31	892	1484505600	562179648
23	31	893	1489398784	564032640
24	31	894	1493802240	565700224
25	31	895	1498602368	567518080
26	31	896	1541334144	583700544
27	31	897	1549061504	586626880
28	31	898	1559164544	590452864
29	31	899	1566432384	593205184
1	32	900	1588428288	601534976
2	32	901	1498060032	567312704
3	32	902	1444800512	547143424
4	32	903	1437333632	544315712
5	32	904	1439001088	544947136
6	32	905	1441599744	545931264
7	32	906	1443584512	546682880
8	32	907	1443571712	546678080
9	32	908	1447202304	548052928
10	32	909	1449106944	548774208
11	32	910	1452075136	549898304
12	32	911	1455515904	551201280
13	32	912	1458951936	552502528
14	32	913	1457329664	551888128
15	32	914	1460839296	553217280
16	32	915	1461110016	553319744
17	32	916	1461275520	553382464
18	32	917	1465389184	554940288
19	32	918	1464451584	554585216
20	32	919	1464829312	554728256
21	32	920	1465285632	554901056
22	32	921	1466519936	555368512
23	32	922	1466456064	555344320
24	32	923	1461782528	553574464
25	32	924	1458888576	552478528
26	32	925	1493127808	565444864
27	32	926	1492270976	565120384
28	32	927	1491545856	564845824
29	32	928	1490900736	564601472
1	33	929	1668249600	631763136
2	33	930	1564632960	592523712
3	33	931	1485627264	562604416
4	33	932	1467146112	555605632
5	33	933	1456023424	551393472
6	33	934	1452649344	550115712
7	33	935	1450053632	549132736
8	33	936	1446458880	547771392
9	33	937	1447193216	548049472
10	33	938	1446089472	547631552
11	33	939	1444283520	546947584
12	33	940	1439335808	545073920
13	33	941	1436830080	544124992
14	33	942	1431518592	542113536
15	33	943	1434979712	543424256
16	33	944	1434821504	543364352
17	33	945	1435656064	543680384
18	33	946	1437622272	544425024
19	33	947	1438271232	544670784
20	33	948	1436304512	543925952
21	33	949	1434322432	543175360
22	33	950	1434561280	543265856
23	33	951	1434796160	543354752
24	33	952	1428562816	540994240
25	33	953	1424843904	539585856
26	33	954	1459158144	552580608
27	33	955	1457733120	552040896
28	33	956	1454870528	550956864
29	33	957	1450560256	549324608
1	34	958	1637570944	620145216
2	34	959	1535357568	581437184
3	34	960	1459390848	552668736
4	34	961	1446185472	547667904
5	34	962	1433789568	542973568
6	34	963	1428662528	541032000
7	34	964	1427522944	540600384
8	34	965	1423396352	539037696
9	34	966	1424605696	539495680
10	34	967	1424258176	539364032
11	34	968	1424135040	539317376
12	34	969	1425530624	539845888
13	34	970	1426673408	540278720
14	34	971	1423539072	539091712
15	34	972	1426185728	540093952
16	34	973	1426827776	540337152
17	34	974	1427044096	540419072
18	34	975	1429833600	541475392
19	34	976	1431770624	542208960
20	34	977	1431152512	541974912
21	34	978	1431937664	542272256
22	34	979	1433645056	542918848
23	34	980	1435652992	543679232
24	34	981	1427892608	540740416
25	34	982	1422517760	538704960
26	34	983	1451507712	549683392
27	34	984	1451358080	549626752
28	34	985	1450750208	549396544
29	34	986	1449032064	548745856
1	35	987	1212266112	459083008
2	35	988	1185721472	449030624
3	35	989	1184294912	448490400
4	35	990	1186905472	449478976
5	35	991	1189115264	450315872
6	35	992	1190800256	450953920
7	35	993	1193163904	451849056
8	35	994	1194089856	452199712
9	35	995	1195967360	452910720
10	35	996	1196951296	453283328
11	35	997	1198151936	453738016
12	35	998	1199136256	454110784
13	35	999	1199501056	454248928
14	35	1000	1199452672	454230592
15	35	1001	1200114816	454481344
16	35	1002	1199524480	454257792
17	35	1003	1199831936	454374240
18	35	1004	1200699520	454702752
19	35	1005	1200469632	454615712
20	35	1006	1199929984	454411328
21	35	1007	1199967616	454425632
22	35	1008	1199928832	454410912
23	35	1009	1200568192	454653024
24	35	1010	1199381376	454203616
25	35	1011	1196700032	453188192
26	35	1012	1220641536	462254784
27	35	1013	1219934208	461986912
28	35	1014	1218539520	461458720
29	35	1015	1216637184	460738336
1	36	1016	1218739840	461534624
2	36	1017	1184910208	448723392
3	36	1018	1182772352	447913792
4	36	1019	1184989824	448753568
5	36	1020	1186661248	449386528
6	36	1021	1188932864	450246752
7	36	1022	1191353472	451163456
8	36	1023	1192821120	451719264
9	36	1024	1194527872	452365600
10	36	1025	1195437312	452709952
11	36	1026	1196273280	453026592
12	36	1027	1196656000	453171520
13	36	1028	1197008640	453305056
14	36	1029	1196797696	453225152
15	36	1030	1197678720	453558816
16	36	1031	1197751552	453586400
17	36	1032	1197694720	453564864
18	36	1033	1198301952	453794848
19	36	1034	1198590464	453904096
20	36	1035	1198042112	453696448
21	36	1036	1198601472	453908256
22	36	1037	1198585344	453902144
23	36	1038	1199703040	454325408
24	36	1039	1198919168	454028576
25	36	1040	1197409536	453456864
26	36	1041	1225550464	464113760
27	36	1042	1224912768	463872288
28	36	1043	1223806080	463453184
29	36	1044	1222637312	463010560
1	37	1045	1219675520	461888960
2	37	1046	1180497664	447052384
3	37	1047	1177697152	445991808
4	37	1048	1177502464	445918080
5	37	1049	1177523584	445926112
6	37	1050	1177316736	445847776
7	37	1051	1178248192	446200512
8	37	1052	1177810560	446034784
9	37	1053	1178755584	446392640
10	37	1054	1179361152	446621984
11	37	1055	1180394752	447013408
12	37	1056	1181025408	447252224
13	37	1057	1180632320	447103360
14	37	1058	1181142144	447296416
15	37	1059	1181791616	447542400
16	37	1060	1181606784	447472384
17	37	1061	1181944832	447600416
18	37	1062	1182791040	447920864
19	37	1063	1182777472	447915712
20	37	1064	1182311296	447739200
21	37	1065	1183120640	448045664
22	37	1066	1183297792	448112768
23	37	1067	1183817472	448309568
24	37	1068	1184149888	448435488
25	37	1069	1183788544	448298656
26	37	1070	1212910720	459327136
27	37	1071	1212121472	459028224
28	37	1072	1211468032	458780768
29	37	1073	1209966976	458212320
1	38	1074	1207326592	457212416
2	38	1075	1180930944	447216448
3	38	1076	1178932096	446459488
4	38	1077	1180711808	447133440
5	38	1078	1182884992	447956448
6	38	1079	1184666496	448631104
7	38	1080	1186789120	449434944
8	38	1081	1188029440	449904640
9	38	1082	1189498880	450461088
10	38	1083	1190151040	450708096
11	38	1084	1191234816	451118496
12	38	1085	1191914624	451375936
13	38	1086	1192274560	451512256
14	38	1087	1192077696	451437696
15	38	1088	1192740480	451688672
16	38	1089	1192078080	451437824
17	38	1090	1192389120	451555648
18	38	1091	1192614144	451640864
19	38	1092	1192539776	451612704
20	38	1093	1191564288	451243264
21	38	1094	1191101696	451068064
22	38	1095	1191265280	451130016
23	38	1096	1191218688	451112384
24	38	1097	1190030336	450662368
25	38	1098	1188106240	449933696
26	38	1099	1213303936	459476064
27	38	1100	1212126208	459030048
28	38	1101	1210196096	458299104
29	38	1102	1207464704	457264704
1	39	1103	1630924032	617628032
2	39	1104	1532354816	580300032
3	39	1105	1458102016	552180608
4	39	1106	1445055744	547240064
5	39	1107	1440040832	545340864
6	39	1108	1438212736	544648640
7	39	1109	1439972352	545315008
8	39	1110	1435229184	543518720
9	39	1111	1428098816	540818496
10	39	1112	1425676032	539900992
11	39	1113	1425807360	539950720
12	39	1114	1426481536	540206016
13	39	1115	1426226176	540109312
14	39	1116	1422820096	538819456
15	39	1117	1425438720	539811136
16	39	1118	1422232832	538597056
17	39	1119	1424328960	539390848
18	39	1120	1424719616	539538816
19	39	1121	1426258304	540121472
20	39	1122	1424936320	539620864
21	39	1123	1427465728	540578688
22	39	1124	1430863488	541865472
23	39	1125	1432317568	542416128
24	39	1126	1426939648	540379520
25	39	1127	1425125248	539692416
26	39	1128	1459847296	552841600
27	39	1129	1460396416	553049536
28	39	1130	1459509376	552713600
29	39	1131	1457953280	552124352
1	40	1132	1656777600	627418752
2	40	1133	1566353792	593175360
3	40	1134	1498982912	567662144
4	40	1135	1478075008	559744384
5	40	1136	1466834176	555487488
6	40	1137	1461242624	553369984
7	40	1138	1457736832	552042368
8	40	1139	1450744960	549394560
9	40	1140	1448471552	548533568
10	40	1141	1444493824	547027264
11	40	1142	1442857600	546407616
12	40	1143	1440350592	545458240
13	40	1144	1432076928	542324992
14	40	1145	1423296128	538999744
15	40	1146	1422183424	538578368
16	40	1147	1417789440	536914304
17	40	1148	1416201728	536313088
18	40	1149	1415925888	536208640
19	40	1150	1416852608	536559584
20	40	1151	1414124416	535526400
21	40	1152	1414099840	535517088
22	40	1153	1415082368	535889184
23	40	1154	1416738816	536516448
24	40	1155	1411559808	534555200
25	40	1156	1409192704	533658784
26	40	1157	1443061760	546484928
27	40	1158	1443067776	546487232
28	40	1159	1442751616	546367488
29	40	1160	1440240256	545416448
1	41	1161	1541395072	583723584
2	41	1162	1508163072	571138624
3	41	1163	1457696768	552027200
4	41	1164	1443167872	546525120
5	41	1165	1441403776	545857088
6	41	1166	1440348288	545457344
7	41	1167	1440173312	545391104
8	41	1168	1432921600	542644864
9	41	1169	1434671872	543307712
10	41	1170	1435253632	543528000
11	41	1171	1437580672	544409280
12	41	1172	1440483072	545508416
13	41	1173	1440137344	545377472
14	41	1174	1439837824	545264000
15	41	1175	1443296128	546573696
16	41	1176	1442645632	546327296
17	41	1177	1443820672	546772352
18	41	1178	1447784192	548273344
19	41	1179	1449958528	549096768
20	41	1180	1450593408	549337152
21	41	1181	1452043136	549886144
22	41	1182	1454991488	551002688
23	41	1183	1457544448	551969536
24	41	1184	1450934784	549466432
25	41	1185	1447529600	548176896
26	41	1186	1481671552	561106368
27	41	1187	1481819008	561162240
28	41	1188	1481361280	560988864
29	41	1189	1480700288	560738560
1	42	1190	1492074752	565046080
2	42	1191	1438236544	544657600
3	42	1192	1426892160	540361536
4	42	1193	1418193920	537067520
5	42	1194	1419038336	537387264
6	42	1195	1421820288	538440832
7	42	1196	1423417344	539045632
8	42	1197	1427110656	540444288
9	42	1198	1434273920	543156992
10	42	1199	1440459776	545499584
11	42	1200	1449211264	548813696
12	42	1201	1458452864	552313536
13	42	1202	1465087488	554825984
14	42	1203	1470211328	556766400
15	42	1204	1480893056	560811584
16	42	1205	1486793984	563046272
17	42	1206	1494134272	565825984
18	42	1207	1501852672	568748928
19	42	1208	1511773696	572505984
20	42	1209	1519419008	575401280
21	42	1210	1525572864	577731712
22	42	1211	1537452160	582230400
23	42	1212	1545453568	585260480
24	42	1213	1548419840	586383872
25	42	1214	1556407424	589408704
26	42	1215	1606750848	608473664
27	42	1216	1613469952	611018240
28	42	1217	1620772864	613783808
29	42	1218	1631353600	617790720
1	43	1219	1507404032	570851264
2	43	1220	1445963264	547583744
3	43	1221	1438871424	544898048
4	43	1222	1436290048	543920512
5	43	1223	1433632256	542913984
6	43	1224	1433401728	542826688
7	43	1225	1433659136	542924160
8	43	1226	1433852416	542997376
9	43	1227	1438401408	544720064
10	43	1228	1442648448	546328384
11	43	1229	1449110784	548775680
12	43	1230	1457089152	551797056
13	43	1231	1463241216	554126848
14	43	1232	1468768768	556220160
15	43	1233	1479591808	560318784
16	43	1234	1486583168	562966400
17	43	1235	1498745600	567572288
18	43	1236	1511721728	572486336
19	43	1237	1528171008	578715648
20	43	1238	1538531712	582639232
21	43	1239	1550650880	587228736
22	43	1240	1566882688	593375744
23	43	1241	1580362368	598480384
24	43	1242	1588822912	601684416
25	43	1243	1601158400	606355840
26	43	1244	1630764544	617567616
27	43	1245	1640817792	621374784
28	43	1246	1651475200	625410752
29	43	1247	1664345216	630284608
1	44	1248	1526312320	578011776
2	44	1249	1465822848	555104512
3	44	1250	1433577984	542893440
4	44	1251	1431304960	542032640
5	44	1252	1433163904	542736640
6	44	1253	1436793216	544111040
7	44	1254	1440997376	545703168
8	44	1255	1442503296	546273408
9	44	1256	1450244864	549205184
10	44	1257	1454294528	550738752
11	44	1258	1458678144	552398848
12	44	1259	1464715264	554685056
13	44	1260	1469534464	556510080
14	44	1261	1471883264	557399552
15	44	1262	1479677952	560351424
16	44	1263	1483479936	561791232
17	44	1264	1490279552	564366208
18	44	1265	1497669632	567164800
19	44	1266	1507417984	570856512
20	44	1267	1511963392	572577856
21	44	1268	1518154368	574922368
22	44	1269	1529832192	579344704
23	44	1270	1538945536	582795968
24	44	1271	1540867584	583523840
25	44	1272	1545018240	585095616
26	44	1273	1580682368	598601600
27	44	1274	1591358976	602644800
28	44	1275	1602321920	606796416
29	44	1276	1615931520	611950400
1	45	1277	1519803136	575546752
2	45	1278	1451755264	549777152
3	45	1279	1428592768	541005504
4	45	1280	1417942144	536972160
5	45	1281	1420990720	538126656
6	45	1282	1424668032	539519296
7	45	1283	1427322240	540524416
8	45	1284	1429468928	541337344
9	45	1285	1436918144	544158336
10	45	1286	1440663552	545576704
11	45	1287	1446205696	547675520
12	45	1288	1454216192	550709120
13	45	1289	1458091520	552176640
14	45	1290	1460930688	553251840
15	45	1291	1469287296	556416512
16	45	1292	1473527680	558022336
17	45	1293	1478787456	560014144
18	45	1294	1485592192	562591104
19	45	1295	1492389248	565165184
20	45	1296	1495779968	566449216
21	45	1297	1502086016	568837312
22	45	1298	1509318912	571576384
23	45	1299	1518153600	574922048
24	45	1300	1510500608	572023936
25	45	1301	1496983040	566904832
26	45	1302	1529280256	579135744
27	45	1303	1535222912	581386176
28	45	1304	1541434112	583738368
29	45	1305	1548931712	586577728
1	46	1306	1539113472	582859520
2	46	1307	1473040896	557837952
3	46	1308	1456909056	551728896
4	46	1309	1445897344	547558720
5	46	1310	1442867200	546411264
6	46	1311	1440422016	545485248
7	46	1312	1439395456	545096512
8	46	1313	1439908480	545290752
9	46	1314	1445080832	547249536
10	46	1315	1443413120	546617984
11	46	1316	1445755136	547504896
12	46	1317	1450283520	549219776
13	46	1318	1450949632	549472064
14	46	1319	1450911872	549457792
15	46	1320	1457049088	551781888
16	46	1321	1455929984	551358080
17	46	1322	1459591424	552744640
18	46	1323	1465067008	554818240
19	46	1324	1470783872	556983232
20	46	1325	1471240448	557156160
21	46	1326	1476557184	559169536
22	46	1327	1482923776	561580608
23	46	1328	1488080128	563533312
24	46	1329	1488890752	563840320
25	46	1330	1489027584	563892096
26	46	1331	1524378624	577279488
27	46	1332	1527100672	578310272
28	46	1333	1530719872	579680896
29	46	1334	1536254720	581776896
1	47	1335	1432726656	542571008
2	47	1336	1386973056	525244224
3	47	1337	1350160256	511303296
4	47	1338	1346652672	509974976
5	47	1339	1345767552	509639776
6	47	1340	1344710784	509239584
7	47	1341	1346336384	509855200
8	47	1342	1344959488	509333760
9	47	1343	1348049536	510503936
10	47	1344	1348899200	510825728
11	47	1345	1350358912	511378528
12	47	1346	1353040512	512394048
13	47	1347	1353155968	512437792
14	47	1348	1353681024	512636608
15	47	1349	1356321280	513636448
16	47	1350	1354564608	512971232
17	47	1351	1354911360	513102560
18	47	1352	1355991168	513511456
19	47	1353	1357064576	513917952
20	47	1354	1356576384	513733056
21	47	1355	1356525696	513713888
22	47	1356	1358916224	514619168
23	47	1357	1359400704	514802656
24	47	1358	1357282176	514000352
25	47	1359	1357094400	513929248
26	47	1360	1386152832	524933600
27	47	1361	1384776960	524412608
28	47	1362	1383165568	523802336
29	47	1363	1382695040	523624160
1	48	1364	1212797312	459284192
2	48	1365	1188291968	450004032
3	48	1366	1179405568	446638784
4	48	1367	1179118336	446530016
5	48	1368	1180024192	446873056
6	48	1369	1179949952	446844960
7	48	1370	1180420352	447023072
8	48	1371	1180189568	446935680
9	48	1372	1180969216	447230976
10	48	1373	1181960960	447606528
11	48	1374	1183198720	448075264
12	48	1375	1184805504	448683744
13	48	1376	1186135808	449187520
14	48	1377	1186228096	449222464
15	48	1378	1187022080	449523136
16	48	1379	1187065216	449539456
17	48	1380	1187905536	449857696
18	48	1381	1188385280	450039424
19	48	1382	1189029632	450283392
20	48	1383	1188843264	450212832
21	48	1384	1189614336	450504832
22	48	1385	1190200960	450726976
23	48	1386	1191104640	451069216
24	48	1387	1191543936	451235552
25	48	1388	1191031040	451041344
26	48	1389	1216594432	460722176
27	48	1390	1215966976	460484512
28	48	1391	1214937728	460094752
29	48	1392	1214865792	460067520
1	49	1393	1218243072	461346496
2	49	1394	1191164416	451091872
3	49	1395	1181344000	447372864
4	49	1396	1180122752	446910368
5	49	1397	1180829696	447178112
6	49	1398	1180525952	447063072
7	49	1399	1181235712	447331872
8	49	1400	1180809600	447170528
9	49	1401	1181691648	447504512
10	49	1402	1181712256	447512320
11	49	1403	1182077184	447650560
12	49	1404	1183144832	448054880
13	49	1405	1183085184	448032288
14	49	1406	1182894336	447960000
15	49	1407	1183597696	448226336
16	49	1408	1183421312	448159552
17	49	1409	1183991808	448375584
18	49	1410	1184403456	448531520
19	49	1411	1185433472	448921536
20	49	1412	1185068544	448783360
21	49	1413	1185654144	449005088
22	49	1414	1186564224	449349728
23	49	1415	1187762688	449803616
24	49	1416	1188695808	450157024
25	49	1417	1189480192	450454048
26	49	1418	1217366528	461014560
27	49	1419	1218228608	461340992
28	49	1420	1218633856	461494496
29	49	1421	1218820096	461565024
1	50	1422	1453793408	550548992
2	50	1423	1405712640	532340864
3	50	1424	1387345792	525385376
4	50	1425	1371847552	519516256
5	50	1426	1367437696	517846208
6	50	1427	1365472768	517102112
7	50	1428	1364847616	516865344
8	50	1429	1362593664	516011808
9	50	1430	1365321216	517044704
10	50	1431	1364958592	516907392
11	50	1432	1365908224	517267008
12	50	1433	1369870464	518767520
13	50	1434	1370146048	518871904
14	50	1435	1367942272	518037344
15	50	1436	1368444672	518227552
16	50	1437	1367404032	517833504
17	50	1438	1368939904	518415104
18	50	1439	1369963392	518802688
19	50	1440	1372280192	519680064
20	50	1441	1370528896	519016864
21	50	1442	1370516992	519012352
22	50	1443	1373354112	520086784
23	50	1444	1373378688	520096064
24	50	1445	1370962816	519181216
25	50	1446	1369168768	518501760
26	50	1447	1400801024	530480896
27	50	1448	1399737728	530078176
28	50	1449	1399371008	529939296
29	50	1450	1398363008	529557568
1	51	1451	1552300416	587853440
2	51	1452	1489038976	563896448
3	51	1453	1469108992	556348928
4	51	1454	1452443008	550037568
5	51	1455	1454007680	550630080
6	51	1456	1458008064	552145088
7	51	1457	1463586944	554257792
8	51	1458	1465412736	554949184
9	51	1459	1473180032	557890688
10	51	1460	1478777856	560010560
11	51	1461	1482708096	561498880
12	51	1462	1492770560	565309568
13	51	1463	1498057344	567311616
14	51	1464	1500849152	568368896
15	51	1465	1508360320	571213376
16	51	1466	1513339008	573098816
17	51	1467	1523232768	576845568
18	51	1468	1533066240	580569472
19	51	1469	1543422848	584491520
20	51	1470	1549010048	586607360
21	51	1471	1556519424	589451136
22	51	1472	1568537472	594002368
23	51	1473	1575721728	596723008
24	51	1474	1580127616	598391552
25	51	1475	1585087616	600269888
26	51	1476	1630888704	617614656
27	51	1477	1639542656	620891904
28	51	1478	1650508416	625044608
29	51	1479	1657028224	627513664
1	52	1480	1569632256	594416960
2	52	1481	1516676864	574362816
3	52	1482	1542051456	583972160
4	52	1483	1575187456	596520704
5	52	1484	1608820224	609257408
6	52	1485	1627544320	616348160
7	52	1486	1646826240	623650176
8	52	1487	1657111936	627545344
9	52	1488	1675636224	634560448
10	52	1489	1692402944	640910016
11	52	1490	1708975232	647185856
12	52	1491	1738288896	658286912
13	52	1492	1760273920	666612608
14	52	1493	1775425920	672350656
15	52	1494	1798666368	681151744
16	52	1495	1812679040	686458304
17	52	1496	1832542464	693980608
18	52	1497	1851843840	701289984
19	52	1498	1868419584	707567168
20	52	1499	1878995712	711572352
21	52	1500	1888728192	715257984
22	52	1501	1903840896	720981184
23	52	1502	1910132992	723363968
24	52	1503	1907604992	722406592
25	52	1504	1910507904	723505920
26	52	1505	1934596864	732628416
27	52	1506	1942423808	735592448
28	52	1507	1946386816	737093248
29	52	1508	1944141696	736243008
1	53	1509	1561535488	591350720
2	53	1510	1542391296	584100864
3	53	1511	1565750528	592946944
4	53	1512	1583702784	599745408
5	53	1513	1603428096	607215360
6	53	1514	1612709632	610730304
7	53	1515	1627384448	616287616
8	53	1516	1638312576	620426048
9	53	1517	1654571008	626583104
10	53	1518	1667896832	631629568
11	53	1519	1682081920	637001408
12	53	1520	1702541440	644749440
13	53	1521	1713985280	649083136
14	53	1522	1724264832	652976064
15	53	1523	1742554496	659902336
16	53	1524	1754817664	664546368
17	53	1525	1774377216	671953536
18	53	1526	1790732288	678147136
19	53	1527	1806922112	684278208
20	53	1528	1816449792	687886336
21	53	1529	1828151808	692317824
22	53	1530	1846843008	699396160
23	53	1531	1856540800	703068672
24	53	1532	1858846464	703941824
25	53	1533	1866897024	706990592
26	53	1534	1893891200	717213248
27	53	1535	1907801472	722481024
28	53	1536	1915148544	725263360
29	53	1537	1920990080	727475520
1	54	1538	1506126848	570367552
2	54	1539	1483549568	561817600
3	54	1540	1491803136	564943232
4	54	1541	1509919872	571803968
5	54	1542	1537153536	582117312
6	54	1543	1552782208	588035840
7	54	1544	1579365376	598102848
8	54	1545	1599194496	605612160
9	54	1546	1622552832	614457856
10	54	1547	1640862976	621391936
11	54	1548	1659180800	628328832
12	54	1549	1687442816	639031616
13	54	1550	1706265600	646159744
14	54	1551	1721488256	651924544
15	54	1552	1746965376	661572672
16	54	1553	1765389440	668549888
17	54	1554	1790014464	677875328
18	54	1555	1811492864	686009152
19	54	1556	1834444672	694700928
20	54	1557	1848042496	699850368
21	54	1558	1866655744	706899200
22	54	1559	1887752832	714888640
23	54	1560	1902966784	720650112
24	54	1561	1904767616	721332096
25	54	1562	1913251840	724545088
26	54	1563	1936719872	733432384
27	54	1564	1953305600	739713408
28	54	1565	1958220160	741574528
29	54	1566	1964139264	743816064
1	55	1567	1506069888	570345984
2	55	1568	1463708160	554303680
3	55	1569	1472927744	557795136
4	55	1570	1484884096	562322944
5	55	1571	1506329600	570444352
6	55	1572	1523243776	576849728
7	55	1573	1546708224	585735680
8	55	1574	1563622656	592141120
9	55	1575	1586290176	600725248
10	55	1576	1607237248	608657920
11	55	1577	1627271808	616244992
12	55	1578	1654398080	626517632
13	55	1579	1674726912	634216128
14	55	1580	1690212736	640080576
15	55	1581	1714466560	649265472
16	55	1582	1731282816	655633728
17	55	1583	1754168576	664300544
18	55	1584	1779179264	673772032
19	55	1585	1803015296	682798720
20	55	1586	1817774848	688388096
21	55	1587	1841446656	697352576
22	55	1588	1864936192	706248064
23	55	1589	1880412160	712108736
24	55	1590	1891109376	716159744
25	55	1591	1908963200	722920960
26	55	1592	1942229376	735518848
27	55	1593	1966513920	744715328
28	55	1594	1981129088	750250112
29	55	1595	1996070272	755908288
1	56	1596	1624377216	615148736
2	56	1597	1558581376	590232000
3	56	1598	1559888512	590727040
4	56	1599	1582136320	599152192
5	56	1600	1607835008	608884224
6	56	1601	1625351168	615517632
7	56	1602	1652106368	625649792
8	56	1603	1667075200	631318464
9	56	1604	1692829312	641071488
10	56	1605	1701974656	644534784
11	56	1606	1715519616	649664256
12	56	1607	1743367552	660210176
13	56	1608	1757126912	665420800
14	56	1609	1765985280	668775488
15	56	1610	1781701632	674727232
16	56	1611	1790032000	677881920
17	56	1612	1806893184	684267264
18	56	1613	1823330688	690492096
19	56	1614	1837986944	696042368
20	56	1615	1845754240	698983872
21	56	1616	1861861120	705083520
22	56	1617	1879935104	711928128
23	56	1618	1888971904	715350272
24	56	1619	1891029248	716129408
25	56	1620	1903855744	720986816
26	56	1621	1928460160	730304448
27	56	1622	1947558016	737536768
28	56	1623	1960272896	742351872
29	56	1624	1972836352	747109632
1	57	1625	1687678080	639120704
2	57	1626	1617134848	612406080
3	57	1627	1623628288	614865152
4	57	1628	1636759296	619837824
5	57	1629	1655053696	626765888
6	57	1630	1665955712	630894464
7	57	1631	1684821632	638038976
8	57	1632	1697954560	643012352
9	57	1633	1716921344	650195072
10	57	1634	1732465024	656081408
11	57	1635	1743155840	660129984
12	57	1636	1764215936	668105408
13	57	1637	1771071104	670701504
14	57	1638	1772594432	671278336
15	57	1639	1784945280	675955648
16	57	1640	1786726016	676629952
17	57	1641	1797673216	680775680
18	57	1642	1808741376	684967104
19	57	1643	1816654848	687963968
20	57	1644	1818993280	688849536
21	57	1645	1829035392	692652480
22	57	1646	1838228608	696133888
23	57	1647	1846721152	699350016
24	57	1648	1841908352	697527424
25	57	1649	1844852736	698642432
26	57	1650	1869147648	707842880
27	57	1651	1883901056	713429952
28	57	1652	1892455936	716669696
29	57	1653	1901999488	720283840
1	58	1654	1639758464	620973568
2	58	1655	1556833408	589570048
3	58	1656	1536526208	581879744
4	58	1657	1543883264	584665856
5	58	1658	1557366144	589771776
6	58	1659	1567172864	593485568
7	58	1660	1584090752	599892352
8	58	1661	1595420032	604182720
9	58	1662	1612369280	610601344
10	58	1663	1629283840	617006912
11	58	1664	1640601728	621292928
12	58	1665	1658375040	628023680
13	58	1666	1672893696	633521920
14	58	1667	1677050752	635096192
15	58	1668	1690429184	640162496
16	58	1669	1696249856	642366784
17	58	1670	1709569664	647411008
18	58	1671	1721883392	652074176
19	58	1672	1731405184	655680064
20	58	1673	1735950720	657401472
21	58	1674	1746704128	661473728
22	58	1675	1758137984	665803712
23	58	1676	1767671040	669413888
24	58	1677	1765750656	668686656
25	58	1678	1771825024	670987008
26	58	1679	1798109696	680940928
27	58	1680	1812308096	686317824
28	58	1681	1818539392	688677632
29	58	1682	1827872640	692212096
1	59	1683	1206938496	457065472
2	59	1684	1179441792	446652512
3	59	1685	1174472832	444770784
4	59	1686	1174653184	444839072
5	59	1687	1174695552	444855104
6	59	1688	1173837440	444530176
7	59	1689	1173796864	444514816
8	59	1690	1173563648	444426464
9	59	1691	1173242752	444304928
10	59	1692	1173215360	444294592
11	59	1693	1172665472	444086336
12	59	1694	1172929408	444186304
13	59	1695	1173078272	444242656
14	59	1696	1171816960	443764992
15	59	1697	1171896320	443795040
16	59	1698	1171445888	443624480
17	59	1699	1171560960	443668064
18	59	1700	1171796736	443757376
19	59	1701	1171382784	443600576
20	59	1702	1170369408	443216832
21	59	1703	1170398336	443227776
22	59	1704	1170359168	443212928
23	59	1705	1170449664	443247200
24	59	1706	1170926976	443427968
25	59	1707	1170259968	443175392
26	59	1708	1197908992	453646016
27	59	1709	1196718592	453195200
28	59	1710	1195310720	452662080
29	59	1711	1194050048	452184640
1	60	1712	1217822592	461187232
2	60	1713	1189400320	450423776
3	60	1714	1193191936	451859680
4	60	1715	1197025792	453311552
5	60	1716	1199869568	454388448
6	60	1717	1201651712	455063360
7	60	1718	1203155584	455632896
8	60	1719	1202506368	455387040
9	60	1720	1202925440	455545728
10	60	1721	1203374592	455715840
11	60	1722	1202888320	455531648
12	60	1723	1203932672	455927168
13	60	1724	1204521728	456150240
14	60	1725	1202937856	455550432
15	60	1726	1203668992	455827328
16	60	1727	1203120000	455619392
17	60	1728	1203523712	455772288
18	60	1729	1204843264	456272000
19	60	1730	1204980096	456323808
20	60	1731	1203941888	455930656
21	60	1732	1204663424	456203872
22	60	1733	1205248512	456425472
23	60	1734	1206115200	456753696
24	60	1735	1205718400	456603392
25	60	1736	1205269760	456433536
26	60	1737	1220246400	462105152
27	60	1738	1220154112	462070208
28	60	1739	1219407104	461787296
29	60	1740	1218968960	461621376
1	61	1741	1218521728	461452032
2	61	1742	1189636736	450513312
3	61	1743	1193746816	452069792
4	61	1744	1197404544	453454976
5	61	1745	1200095744	454474144
6	61	1746	1201464576	454992480
7	61	1747	1202162304	455256736
8	61	1748	1201647616	455061824
9	61	1749	1201905152	455159360
10	61	1750	1202337152	455322976
11	61	1751	1201791744	455116384
12	61	1752	1202815104	455503936
13	61	1753	1203372288	455714944
14	61	1754	1202351488	455328384
15	61	1755	1203121408	455619904
16	61	1756	1202487936	455380032
17	61	1757	1203535744	455776832
18	61	1758	1204138112	456004992
19	61	1759	1204351872	456085952
20	61	1760	1203754752	455859776
21	61	1761	1204489856	456138176
22	61	1762	1204894592	456291456
23	61	1763	1205252992	456427168
24	61	1764	1205349632	456463776
25	61	1765	1204808320	456258784
26	61	1766	1219052800	461653120
27	61	1767	1219358336	461768832
28	61	1768	1218507136	461446496
29	61	1769	1217876608	461207744
1	62	1770	1207545088	457295200
2	62	1771	1180927488	447215136
3	62	1772	1184835328	448695040
4	62	1773	1188755072	450179424
5	62	1774	1192178688	451475936
6	62	1775	1193776256	452080928
7	62	1776	1196159872	452983616
8	62	1777	1197111680	453344064
9	62	1778	1198658816	453929984
10	62	1779	1200185472	454508096
11	62	1780	1200601984	454665824
12	62	1781	1202063104	455219168
13	62	1782	1203014912	455579616
14	62	1783	1201588096	455039264
15	62	1784	1202433408	455359392
16	62	1785	1202175872	455261856
17	62	1786	1202841856	455514080
18	62	1787	1203030784	455585600
19	62	1788	1203466112	455750464
20	62	1789	1202434304	455359744
21	62	1790	1202504320	455386240
22	62	1791	1203115904	455617856
23	62	1792	1203346560	455705216
24	62	1793	1202905856	455538304
25	62	1794	1201925632	455167136
26	62	1795	1215649536	460364320
27	62	1796	1215124224	460165408
28	62	1797	1213938560	459716384
29	62	1798	1212737664	459261632
1	63	1799	1638368256	620447168
2	63	1800	1550330880	587107520
3	63	1801	1539033600	582829312
4	63	1802	1556008576	589257664
5	63	1803	1578089344	597619648
6	63	1804	1594512512	603839040
7	63	1805	1611538560	610286784
8	63	1806	1625080576	615415104
9	63	1807	1639439488	620852864
10	63	1808	1656270592	627226752
11	63	1809	1667076352	631318848
12	63	1810	1686676224	638741312
13	63	1811	1698987392	643403520
14	63	1812	1705298304	645793472
15	63	1813	1719392256	651130816
16	63	1814	1724261376	652974720
17	63	1815	1738380544	658321600
18	63	1816	1750824320	663034048
19	63	1817	1760957184	666871360
20	63	1818	1764197632	668098560
21	63	1819	1772697984	671317568
22	63	1820	1785368960	676116096
23	63	1821	1790492928	678056512
24	63	1822	1788459904	677286592
25	63	1823	1791077888	678278016
26	63	1824	1815681920	687595520
27	63	1825	1821977600	689979648
28	63	1826	1832681600	694033280
29	63	1827	1837082240	695699776
1	64	1828	1670263040	632525632
2	64	1829	1607271680	608670912
3	64	1830	1623502592	614817536
4	64	1831	1640284544	621172864
5	64	1832	1659911040	628605376
6	64	1833	1673542784	633767680
7	64	1834	1692804224	641061952
8	64	1835	1706869504	646388480
9	64	1836	1724596608	653101632
10	64	1837	1742743168	659973760
11	64	1838	1754942336	664593536
12	64	1839	1770365568	670434304
13	64	1840	1782955136	675201984
14	64	1841	1780843264	674402176
15	64	1842	1795084544	679795328
16	64	1843	1796046208	680159552
17	64	1844	1808325888	684809792
18	64	1845	1819662720	689103040
19	64	1846	1827796864	692183424
20	64	1847	1829707776	692907072
21	64	1848	1835185408	694981440
22	64	1849	1847383040	699600704
23	64	1850	1851956480	701332608
24	64	1851	1847931136	699808256
25	64	1852	1850302592	700706304
26	64	1853	1875179904	710127296
27	64	1854	1881667840	712584256
28	64	1855	1892715648	716768064
29	64	1856	1897876480	718722432
1	65	1857	1577999360	597585600
2	65	1858	1524970368	577503552
3	65	1859	1543549056	584539328
4	65	1860	1570857856	594881088
5	65	1861	1604215808	607513664
6	65	1862	1629688064	617159936
7	65	1863	1658761216	628169920
8	65	1864	1679234816	635923264
9	65	1865	1703518208	645119296
10	65	1866	1726672256	653887744
11	65	1867	1745406336	660982272
12	65	1868	1767298048	669272640
13	65	1869	1788147968	677168448
14	65	1870	1794109056	679425920
15	65	1871	1810770560	685735616
16	65	1872	1821072128	689636800
17	65	1873	1838349312	696179584
18	65	1874	1856828160	703177536
19	65	1875	1871421440	708704000
20	65	1876	1877134080	710867328
21	65	1877	1888385280	715128128
22	65	1878	1904147072	721097088
23	65	1879	1912000384	724071104
24	65	1880	1913974912	724818880
25	65	1881	1919623808	726958144
26	65	1882	1948631040	737943104
27	65	1883	1958524544	741689728
28	65	1884	1968739072	745558016
29	65	1885	1977365504	748824832
1	66	1886	1509270016	571557888
2	66	1887	1466288128	555280704
3	66	1888	1471818752	557375104
4	66	1889	1485439232	562533184
5	66	1890	1513206656	573048640
6	66	1891	1534119040	580968192
7	66	1892	1559901056	590731776
8	66	1893	1576862080	597154880
9	66	1894	1600340864	606046272
10	66	1895	1625290240	615494528
11	66	1896	1645408640	623113344
12	66	1897	1675280256	634425664
13	66	1898	1697065600	642675712
14	66	1899	1713216384	648792000
15	66	1900	1737155328	657857664
16	66	1901	1756018432	665001088
17	66	1902	1781633920	674701568
18	66	1903	1804300160	683285248
19	66	1904	1829699712	692904064
20	66	1905	1846488064	699261760
21	66	1906	1867499264	707218624
22	66	1907	1895225728	717718592
23	66	1908	1908928384	722907776
24	66	1909	1921703168	727745600
25	66	1910	1942342528	735561664
26	66	1911	1980776576	750116608
27	66	1912	2000513792	757591040
28	66	1913	2025027200	766874240
29	66	1914	2035811456	770958144
1	67	1915	1551986304	587734464
2	67	1916	1516709760	574375296
3	67	1917	1518784384	575160960
4	67	1918	1530467968	579585536
5	67	1919	1546116992	585511744
6	67	1920	1563824768	592217664
7	67	1921	1579984128	598337216
8	67	1922	1594993664	604021312
9	67	1923	1614461056	611393536
10	67	1924	1635862912	619498368
11	67	1925	1655044096	626762240
12	67	1926	1673740416	633842496
13	67	1927	1693752960	641421248
14	67	1928	1706026880	646069376
15	67	1929	1729998848	655147520
16	67	1930	1745780864	661124160
17	67	1931	1767854976	669483520
18	67	1932	1789799040	677793728
19	67	1933	1807460480	684482112
20	67	1934	1820265216	689331200
21	67	1935	1833607424	694383872
22	67	1936	1852148864	701405504
23	67	1937	1860280064	704484800
24	67	1938	1863985408	705887936
25	67	1939	1870149504	708222272
26	67	1940	1894787712	717552768
27	67	1941	1902772352	720576512
28	67	1942	1911367808	723831616
29	67	1943	1913719040	724722048
1	68	1944	1570660864	594806464
2	68	1945	1549446144	586772544
3	68	1946	1560801536	591072768
4	68	1947	1566102144	593080128
5	68	1948	1579813376	598272512
6	68	1949	1590576896	602348672
7	68	1950	1605301760	607924928
8	68	1951	1614969984	611586240
9	68	1952	1628790400	616820032
10	68	1953	1640705664	621332352
11	68	1954	1656650496	627370624
12	68	1955	1670562560	632639104
13	68	1956	1684785536	638025280
14	68	1957	1690837248	640317056
15	68	1958	1708261248	646915520
16	68	1959	1716096768	649882816
17	68	1960	1735022208	657049856
18	68	1961	1753646976	664102976
19	68	1962	1770861184	670622016
20	68	1963	1778771072	673617472
21	68	1964	1791955328	678610304
22	68	1965	1809423488	685225472
23	68	1966	1818978304	688843904
24	68	1967	1822801920	690291840
25	68	1968	1834806272	694837888
26	68	1969	1861135232	704808640
27	68	1970	1871673344	708799360
28	68	1971	1882937216	713064960
29	68	1972	1888241920	715073856
1	69	1973	1542903808	584294912
2	69	1974	1483989888	561984384
3	69	1975	1515093248	573763136
4	69	1976	1550495360	587169856
5	69	1977	1593349376	603398592
6	69	1978	1616118400	612021184
7	69	1979	1640339456	621193664
8	69	1980	1658048896	627900160
9	69	1981	1676694144	634961088
10	69	1982	1693452160	641307328
11	69	1983	1706272512	646162368
12	69	1984	1725177984	653321792
13	69	1985	1740803584	659239232
14	69	1986	1752809216	663785728
15	69	1987	1772309376	671170432
16	69	1988	1784592512	675822016
17	69	1989	1803016832	682799296
18	69	1990	1820008064	689233856
19	69	1991	1834272896	694635840
20	69	1992	1843873920	698271808
21	69	1993	1855542528	702690688
22	69	1994	1870902784	708507584
23	69	1995	1878241792	711286848
24	69	1996	1878409216	711350208
25	69	1997	1884538368	713671360
26	69	1998	1906554880	722008960
27	69	1999	1912041472	724086720
[truncated: 785 more rows]

## Sheet: Endpoint
position	intden	rawintden
1	1238413568	468985024
2	1238842240	469147360
3	1234772736	467606208
4	1231648128	466422944
5	1233403776	467087808
6	1234034048	467326496
7	1242336896	470470784
8	1232656896	466804960
9	1242145024	470398144
10	1237171968	468514848
11	1237594496	468674848
12	1243140992	470775296
13	1240584064	469807008
14	1225771648	464197568
15	1738942208	658534336
16	1712078976	648361280
17	1866648832	706896576
18	1940182784	734743744
19	1907967872	722544064
20	1843921408	698289728
21	1879165568	711636672
22	1881947264	712690112
23	1703347200	645054528
24	1242867840	470671840
25	1240970752	469953440
26	1665904384	630875008
27	1920806656	727406080
28	1798725248	681174080
29	1917625856	726201536
30	1928948608	730489408
31	1935194880	732854848
32	1871716352	708815680
33	1773354496	671566208
34	1748934144	662318272
35	1259185408	476851296
36	1239996544	469584480
37	1225862528	464231968
38	1247088384	472270144
39	1759965952	666496000
40	1735962112	657405760
41	1871450112	708714816
42	2009024768	760814080
43	1959622784	742105664
44	1947722368	737598976
45	1872837504	709240256
46	1924092928	728650560
47	1714125440	649136256
48	1231584128	466398720
49	1232542592	466761664
50	1630665472	617530112
51	1938210688	733996928
52	2140411520	810570048
53	2118592768	802307328
54	2183740416	826978624
55	2280170240	863496384
56	2251478016	852630784
57	2135853952	808844096
58	2068430848	783311104
59	1218158336	461314432
60	1232055552	466577248
61	1233434496	467099424
62	1252957056	474492608
63	2101320576	795766400
64	2155044864	816111680
65	2248125184	851361088
66	2397185280	907809792
67	2148862976	813770624
68	2140466560	810590912
69	2136358656	809035200
70	1885896192	714185536
71	1657624192	627739328
72	1222738304	463048832
73	1212647040	459227264
74	1685558144	638317888
75	1876385920	710584000
76	2098498944	794697792
77	2108915968	798642752
78	2272740096	860682624
79	2470873088	935715264
80	2303587328	872364480
81	2145102080	812346368
82	2180328960	825686656
83	1229578112	465639040
84	1229601280	465647840
85	1219478912	461814496
86	1221545728	462597184
87	1217526144	461075008
88	1217417216	461033728
89	1219841280	461951712
90	1218841344	461573056
91	1220607104	462241728
92	1215289984	460228160
93	1223970432	463515424
94	1224391680	463674976
95	1222703616	463035680
96	1228700160	465306592
