# Supplementary material for: GRA12 is a common virulence factor across Toxoplasma gondii strains and mouse subspecies
Source: Nat Commun. 2025 Apr 16;16:3570. doi: 10.1038/s41467-025-58876-2 (PMC12003902; doi:10.1038/s41467-025-58876-2)
Supplement: Supplementary file 15 — Source data [file 41467_2025_58876_MOESM15_ESM.zip › Source suppl/Supplementary Figure 5_Source Data/Suppl Fig5a&5b/230809 GRA12 PI Uptake.xlsx]

## Sheet: Plate Layout
			Uninfected	RHdUPRT	RHdGRA12	RHdGRA12-COMP	PRUdUPRT	PRUdGRA12	Uninfected
	MOI	0	3	3	3	3	3	3	3	3	3	3	0
	Row/Column	1	2	3	4	5	6	7	8	9	10	11	12
-IFNG	1	1	2	3	4	5	6	7	8	9	10	11	12
-IFNG	2	24	23	22	21	20	19	18	17	16	15	14	13
-IFNG	3	25	26	27	28	29	30	31	32	33	34	35	36
-IFNG	4	48	47	46	45	44	43	42	41	40	39	38	37
+IFNG	5	49	50	51	52	53	54	55	56	57	58	59	60
+IFNG	6	72	71	70	69	68	67	66	65	64	63	62	61
+IFNG	7	73	74	75	76	77	78	79	80	81	82	83	84
+IFNG	8	96	95	94	93	92	91	90	89	88	87	86	85

## Sheet: Key
position	strain	moi	ifng	row	column
1	Blank	0	0	1	1
24	Blank	0	0	2	1
25	Blank	0	0	3	1
48	Blank	0	0	4	1
49	Blank	0	100	5	1
72	Blank	0	100	6	1
73	Blank	0	100	7	1
96	Blank	0	100	8	1
2	Blank	0	0	1	2
23	Uninfected	3	0	2	2
26	Uninfected	3	0	3	2
47	Uninfected	3	0	4	2
50	Uninfected	3	100	5	2
71	Uninfected	3	100	6	2
74	Uninfected	3	100	7	2
95	Blank	0	100	8	2
3	Blank	0	0	1	3
22	RHdUPRT	3	0	2	3
27	RHdUPRT	3	0	3	3
46	RHdUPRT	3	0	4	3
51	RHdUPRT	3	100	5	3
70	RHdUPRT	3	100	6	3
75	RHdUPRT	3	100	7	3
94	Blank	0	100	8	3
4	Blank	0	0	1	4
21	RHdGRA12	3	0	2	4
28	RHdGRA12	3	0	3	4
45	RHdGRA12	3	0	4	4
52	RHdGRA12	3	100	5	4
69	RHdGRA12	3	100	6	4
76	RHdGRA12	3	100	7	4
93	Blank	0	100	8	4
5	Blank	0	0	1	5
20	RHdGRA12-COMP	0.3	0	2	5
29	RHdGRA12-COMP	0.3	0	3	5
44	RHdGRA12-COMP	0.3	0	4	5
53	RHdGRA12-COMP	0.3	100	5	5
68	RHdGRA12-COMP	0.3	100	6	5
77	RHdGRA12-COMP	0.3	100	7	5
92	Blank	0	100	8	5
6	Blank	0	0	1	6
19	PRUdUPRT	0.3	0	2	6
30	PRUdUPRT	0.3	0	3	6
43	PRUdUPRT	0.3	0	4	6
54	PRUdUPRT	0.3	100	5	6
67	PRUdUPRT	0.3	100	6	6
78	PRUdUPRT	0.3	100	7	6
91	Blank	0	100	8	6
7	Blank	0	0	1	7
18	PRUdGRA12	0.3	0	2	7
31	PRUdGRA12	0.3	0	3	7
42	PRUdGRA12	0.3	0	4	7
55	PRUdGRA12	0.3	100	5	7
66	PRUdGRA12	0.3	100	6	7
79	PRUdGRA12	0.3	100	7	7
90	Blank	0	100	8	7
8	Blank	0	0	1	8
17	Uninfected	0.3	0	2	8
32	Uninfected	0.3	0	3	8
41	Uninfected	0.3	0	4	8
56	Uninfected	0.3	100	5	8
65	Uninfected	0.3	100	6	8
80	Uninfected	0.3	100	7	8
89	Blank	0	100	8	8
9	Blank	0	0	1	9
16	Blank	0.3	0	2	9
33	Blank	0.3	0	3	9
40	Blank	0.3	0	4	9
57	Blank	0.3	100	5	9
64	Blank	0.3	100	6	9
81	Blank	0.3	100	7	9
88	Blank	0	100	8	9
10	Blank	0	0	1	10
15	Blank	0	0	2	10
34	Blank	0	0	3	10
39	Blank	0	0	4	10
58	Blank	0	100	5	10
63	Blank	0	100	6	10
82	Blank	0	100	7	10
87	Blank	0	100	8	10
11	Blank	0	0	1	11
14	Blank	3	0	2	11
35	Blank	3	0	3	11
38	Blank	3	0	4	11
59	Blank	3	100	5	11
62	Blank	3	100	6	11
83	Blank	3	100	7	11
86	Blank	0	100	8	11
12	Blank	0	0	1	12
13	Blank	0	0	2	12
36	Blank	0	0	3	12
37	Blank	0	0	4	12
60	Blank	0	100	5	12
61	Blank	0	100	6	12
84	Blank	0	100	7	12
85	Blank	0	100	8	12

## Sheet: Data
timepoint	position	frame	intden	rawintden
1	1	1	1236246272	468164256
2	1	2	1215692800	460380736
3	1	3	1217730176	461152256
4	1	4	1227406464	464816672
5	1	5	1222124288	462816288
6	1	6	1204793600	456253216
7	1	7	1203878400	455906624
8	1	8	1202891264	455532800
9	1	9	1201922048	455165760
10	1	10	1201348736	454948640
11	1	11	1200253568	454533888
12	1	12	1200443648	454605888
13	1	13	1199935872	454413600
14	1	14	1200010880	454441984
15	1	15	1199348224	454191040
16	1	16	1199287168	454167936
17	1	17	1198548992	453888384
18	1	18	1197918464	453649632
19	1	19	1197217024	453384000
20	1	20	1196961408	453287168
21	1	21	1196894976	453262016
22	1	22	1196401280	453075072
23	1	23	1196400128	453074624
24	1	24	1195815296	452853120
25	1	25	1194410240	452321056
26	1	26	1193968000	452153568
27	1	27	1195498496	452733184
28	1	28	1194977920	452536000
29	1	29	1210340096	458353632
30	1	30	1209669760	458099776
31	1	31	1208035456	457480896
32	1	32	1207660544	457338912
33	1	33	1206307328	456826464
34	1	34	1204665216	456204576
35	1	35	1202823296	455507072
36	1	36	1201458048	454990016
37	1	37	1199230464	454146432
1	2	38	1237005696	468451840
2	2	39	1204861312	456278816
3	2	40	1207584384	457310080
4	2	41	1217886464	461211424
5	2	42	1212191872	459054912
6	2	43	1197904640	453644352
7	2	44	1196978560	453293664
8	2	45	1196631680	453162304
9	2	46	1195720704	452817312
10	2	47	1194806272	452471040
11	2	48	1193888384	452123424
12	2	49	1194391936	452314112
13	2	50	1193904768	452129632
14	2	51	1193629568	452025408
15	2	52	1193152896	451844896
16	2	53	1193054464	451807616
17	2	54	1192229248	451495104
18	2	55	1191793152	451329984
19	2	56	1191232768	451117728
20	2	57	1190658688	450900320
21	2	58	1190468864	450828448
22	2	59	1190267264	450752096
23	2	60	1190171264	450715744
24	2	61	1189294080	450383552
25	2	62	1188468224	450070784
26	2	63	1187828352	449828480
27	2	64	1189250816	450367168
28	2	65	1188734080	450171488
29	2	66	1202035072	455208576
30	2	67	1200868736	454766880
31	2	68	1199237504	454149120
32	2	69	1198802048	453984224
33	2	70	1197623168	453537760
34	2	71	1196532992	453124928
35	2	72	1194487296	452350208
36	2	73	1193784576	452084096
37	2	74	1192068352	451434176
1	3	75	1233259008	467032992
2	3	76	1206418176	456868448
3	3	77	1208011264	457471712
4	3	78	1218293888	461365696
5	3	79	1212151296	459039552
6	3	80	1198038144	453694912
7	3	81	1196890880	453260480
8	3	82	1196271232	453025792
9	3	83	1195197824	452619296
10	3	84	1193951104	452147136
11	3	85	1193277824	451892224
12	3	86	1193220864	451870624
13	3	87	1192451840	451579392
14	3	88	1192502400	451598528
15	3	89	1191704064	451296192
16	3	90	1191329920	451154528
17	3	91	1190556928	450861760
18	3	92	1189994880	450648928
19	3	93	1189448064	450441856
20	3	94	1188989952	450268352
21	3	95	1188896000	450232800
22	3	96	1188770560	450185312
23	3	97	1188734336	450171584
24	3	98	1187571456	449731232
25	3	99	1186839040	449453856
26	3	100	1186036224	449149824
27	3	101	1187431168	449678080
28	3	102	1186696064	449399712
29	3	103	1200017024	454444320
30	3	104	1198817152	453989920
31	3	105	1197250304	453396576
32	3	106	1196651392	453169760
33	3	107	1195475840	452724576
34	3	108	1193380864	451931232
35	3	109	1191278720	451135104
36	3	110	1190029440	450662048
37	3	111	1186964608	449501376
1	4	112	1210073088	458252544
2	4	113	1206247424	456803776
3	4	114	1208224768	457552544
4	4	115	1218985344	461627584
5	4	116	1213062784	459384736
6	4	117	1198647680	453925760
7	4	118	1197493376	453488608
8	4	119	1197397760	453452416
9	4	120	1195895552	452883520
10	4	121	1195075584	452572992
11	4	122	1194398848	452316736
12	4	123	1194432384	452329408
13	4	124	1193955968	452149024
14	4	125	1194255104	452262304
15	4	126	1193473024	451966112
16	4	127	1192699264	451673088
17	4	128	1192289024	451517728
18	4	129	1192170368	451472800
19	4	130	1190840192	450969088
20	4	131	1190932352	451004000
21	4	132	1190471168	450829312
22	4	133	1190436096	450816032
23	4	134	1190274304	450754752
24	4	135	1189471488	450450752
25	4	136	1188778240	450188192
26	4	137	1187924992	449865120
27	4	138	1189067392	450297696
28	4	139	1188541184	450098432
29	4	140	1202247168	455288864
30	4	141	1200709632	454706592
31	4	142	1199857536	454383904
32	4	143	1198992128	454056192
33	4	144	1197889024	453638432
34	4	145	1196057728	452944928
35	4	146	1194297728	452278432
36	4	147	1193561856	451999744
37	4	148	1191540736	451234336
1	5	149	1209205376	457923904
2	5	150	1204973184	456321216
3	5	151	1206883584	457044672
4	5	152	1217963392	461240608
5	5	153	1211951360	458963808
6	5	154	1198059776	453703104
7	5	155	1198497920	453869056
8	5	156	1198127744	453728864
9	5	157	1196785024	453220384
10	5	158	1196121600	452969120
11	5	159	1195673088	452799264
12	5	160	1195685760	452804064
13	5	161	1195454848	452716608
14	5	162	1195506560	452736192
15	5	163	1194749568	452449536
16	5	164	1194128000	452214144
17	5	165	1193559424	451998816
18	5	166	1193376512	451929568
19	5	167	1192322048	451530272
20	5	168	1192222592	451492576
21	5	169	1192197504	451483072
22	5	170	1192038528	451422848
23	5	171	1192252416	451503872
24	5	172	1191033216	451042176
25	5	173	1190346240	450781984
26	5	174	1189849472	450593856
27	5	175	1190987648	451024928
28	5	176	1190403968	450803872
29	5	177	1204661504	456203168
30	5	178	1203259648	455672288
31	5	179	1202355456	455329888
32	5	180	1202013312	455200320
33	5	181	1201306368	454932608
34	5	182	1200007808	454440832
35	5	183	1198512512	453874560
36	5	184	1198243968	453772864
37	5	185	1197030272	453313216
1	6	186	1207488384	457273728
2	6	187	1204952576	456313408
3	6	188	1206760832	456998176
4	6	189	1217717376	461147392
5	6	190	1211780608	458899168
6	6	191	1197599360	453528736
7	6	192	1198069120	453706624
8	6	193	1197624064	453538112
9	6	194	1196154752	452981664
10	6	195	1195146752	452599936
11	6	196	1194535552	452368480
12	6	197	1194472320	452344544
13	6	198	1193911040	452131968
14	6	199	1193817728	452096672
15	6	200	1192917120	451755584
16	6	201	1192329728	451533184
17	6	202	1191558144	451240960
18	6	203	1190988800	451025344
19	6	204	1189887872	450608416
20	6	205	1189549824	450480384
21	6	206	1189584000	450493344
22	6	207	1189333248	450398368
23	6	208	1189123712	450319040
24	6	209	1188168960	449957472
25	6	210	1187379840	449658656
26	6	211	1186405248	449289600
27	6	212	1187628544	449752832
28	6	213	1186786432	449433888
29	6	214	1200625664	454674816
30	6	215	1198692736	453942784
31	6	216	1197735296	453580224
32	6	217	1196972160	453291232
33	6	218	1195874688	452875616
34	6	219	1193953664	452148128
35	6	220	1192188928	451479840
36	6	221	1191052928	451049600
37	6	222	1188767488	450184128
1	7	223	1208767488	457758080
2	7	224	1208111744	457509760
3	7	225	1210249472	458319328
4	7	226	1221040640	462405920
5	7	227	1215411840	460274272
6	7	228	1200217600	454520288
7	7	229	1199127808	454107552
8	7	230	1199305600	454174880
9	7	231	1197882112	453635840
10	7	232	1197491072	453487776
11	7	233	1196712448	453192896
12	7	234	1196540800	453127872
13	7	235	1196076288	452951968
14	7	236	1196212224	453003424
15	7	237	1195471360	452722912
16	7	238	1194914688	452512064
17	7	239	1194571520	452382112
18	7	240	1194049152	452184320
19	7	241	1192934656	451762272
20	7	242	1193124096	451833984
21	7	243	1193015168	451792704
22	7	244	1192745600	451690624
23	7	245	1192728064	451684000
24	7	246	1192153088	451466272
25	7	247	1191176576	451096448
26	7	248	1190436352	450816160
27	7	249	1191693824	451292352
28	7	250	1191021440	451037696
29	7	251	1205678464	456588288
30	7	252	1203990656	455949120
31	7	253	1203079680	455604128
32	7	254	1203072768	455601536
33	7	255	1201738496	455096224
34	7	256	1200224384	454522880
35	7	257	1198387328	453827168
36	7	258	1198272384	453783616
37	7	259	1196562944	453136256
1	8	260	1206323456	456832576
2	8	261	1206460160	456884352
3	8	262	1208660864	457717728
4	8	263	1219710336	461902144
5	8	264	1214271104	459842336
6	8	265	1200401024	454589728
7	8	266	1200030848	454449568
8	8	267	1199736704	454338144
9	8	268	1198815104	453989120
10	8	269	1198448256	453850208
11	8	270	1197896960	453641472
12	8	271	1197818624	453611776
13	8	272	1197474048	453481312
14	8	273	1197938176	453657056
15	8	274	1197035520	453315232
16	8	275	1196859392	453248544
17	8	276	1196625920	453160128
18	8	277	1196104320	452962592
19	8	278	1194735744	452444320
20	8	279	1195187456	452615392
21	8	280	1195547776	452751808
22	8	281	1195260160	452642912
23	8	282	1195412736	452700672
24	8	283	1194612864	452397792
25	8	284	1193912192	452132416
26	8	285	1193279488	451892832
27	8	286	1194733696	452443520
28	8	287	1194254720	452262144
29	8	288	1208548352	457675104
30	8	289	1207305600	457204512
31	8	290	1207140480	457141984
32	8	291	1206471808	456888704
33	8	292	1205852672	456654240
34	8	293	1204663680	456204000
35	8	294	1203486976	455758368
36	8	295	1203437952	455739840
37	8	296	1202472192	455374080
1	9	297	1204469632	456130528
2	9	298	1203545600	455780576
3	9	299	1206674560	456965536
4	9	300	1217432832	461039648
5	9	301	1212608896	459212864
6	9	302	1199733632	454336992
7	9	303	1200882304	454771968
8	9	304	1201085312	454848896
9	9	305	1200512256	454631840
10	9	306	1199980032	454430304
11	9	307	1199703040	454325408
12	9	308	1199829120	454373152
13	9	309	1199942656	454416160
14	9	310	1200106112	454478048
15	9	311	1199592832	454283680
16	9	312	1199644160	454303104
17	9	313	1199706240	454326624
18	9	314	1199410048	454214432
19	9	315	1198253568	453776480
20	9	316	1198838272	453997888
21	9	317	1199291136	454169408
22	9	318	1199281664	454165824
23	9	319	1199670784	454313184
24	9	320	1199180416	454127520
25	9	321	1198721152	453953568
26	9	322	1198269056	453782368
27	9	323	1199761280	454347488
28	9	324	1199522688	454257120
29	9	325	1214593792	459964512
30	9	326	1213563520	459574336
31	9	327	1213514368	459555744
32	9	328	1213516416	459556512
33	9	329	1213064832	459385504
34	9	330	1212135296	459033472
35	9	331	1211409664	458758688
36	9	332	1211831424	458918400
37	9	333	1211195520	458677600
1	10	334	1202781184	455491072
2	10	335	1201246848	454910080
3	10	336	1204243456	456044832
4	10	337	1214066560	459764832
5	10	338	1210593664	458449664
6	10	339	1200722176	454711360
7	10	340	1202345856	455326240
8	10	341	1203622144	455809600
9	10	342	1204265600	456053216
10	10	343	1204289152	456062144
11	10	344	1204320384	456073984
12	10	345	1204065664	455977504
13	10	346	1203720960	455847008
14	10	347	1204174336	456018688
15	10	348	1203725568	455848736
16	10	349	1203565056	455787936
17	10	350	1203401856	455726144
18	10	351	1202975104	455564544
19	10	352	1201618816	455050912
20	10	353	1202274816	455299328
21	10	354	1203288064	455683040
22	10	355	1202865664	455523104
23	10	356	1203454848	455746240
24	10	357	1202955904	455557280
25	10	358	1202474624	455374976
26	10	359	1201834240	455132480
27	10	360	1203690880	455835584
28	10	361	1203325824	455697344
29	10	362	1215581312	460338464
30	10	363	1214862464	460066272
31	10	364	1214662272	459990432
32	10	365	1214675456	459995456
33	10	366	1213961856	459725184
34	10	367	1213713920	459631296
35	10	368	1212577664	459200992
36	10	369	1213145856	459416160
37	10	370	1212464384	459158112
1	11	371	1201157120	454876064
2	11	372	1199321856	454181056
3	11	373	1200396672	454588096
4	11	374	1216695296	460760352
5	11	375	1206939008	457065664
6	11	376	1183657344	448248928
7	11	377	1184768512	448669760
8	11	378	1186982528	449508160
9	11	379	1188021120	449901472
10	11	380	1188967680	450259968
11	11	381	1190599936	450878080
12	11	382	1191425280	451190656
13	11	383	1192625024	451644960
14	11	384	1194053504	452185920
15	11	385	1194529152	452366080
16	11	386	1195277312	452649376
17	11	387	1196013056	452928032
18	11	388	1196034304	452936064
19	11	389	1194983936	452538304
20	11	390	1196047104	452940928
21	11	391	1196912384	453268608
22	11	392	1196521472	453120544
23	11	393	1197172224	453366976
24	11	394	1196901376	453264416
25	11	395	1196951168	453283264
26	11	396	1196160640	452983936
27	11	397	1197915008	453648288
28	11	398	1196380800	453067296
29	11	399	1223659008	463397472
30	11	400	1222010496	462773184
31	11	401	1221801728	462694144
32	11	402	1221021056	462398496
33	11	403	1220197888	462086784
34	11	404	1220050816	462031104
35	11	405	1218556544	461465184
36	11	406	1219180928	461701632
37	11	407	1218697088	461518400
1	12	408	1201305600	454932320
2	12	409	1199713152	454329248
3	12	410	1202351872	455328544
4	12	411	1213003904	459362432
5	12	412	1207857664	457413536
6	12	413	1194968448	452532416
7	12	414	1196630528	453161856
8	12	415	1198048000	453698656
9	12	416	1198733312	453958208
10	12	417	1199171712	454124192
11	12	418	1200479616	454619488
12	12	419	1200901888	454779424
13	12	420	1201462144	454991584
14	12	421	1201807232	455122240
15	12	422	1201500672	455006144
16	12	423	1201197440	454891360
17	12	424	1201291264	454926880
18	12	425	1200549888	454646080
19	12	426	1199517440	454255136
20	12	427	1199857024	454383744
21	12	428	1200610048	454668896
22	12	429	1199779968	454354528
23	12	430	1200592512	454662272
24	12	431	1200180736	454506304
25	12	432	1199376768	454201856
26	12	433	1198697728	453944672
27	12	434	1200654080	454685536
28	12	435	1200176896	454504864
29	12	436	1215731968	460395520
30	12	437	1214425984	459900992
31	12	438	1214289920	459849408
32	12	439	1213917184	459708288
33	12	440	1213321216	459482560
34	12	441	1212864000	459309440
35	12	442	1211861120	458929632
36	12	443	1212183552	459051776
37	12	444	1211553920	458813312
1	13	445	1206796288	457011584
2	13	446	1201227520	454902752
3	13	447	1205720576	456604256
4	13	448	1225852416	464228128
5	13	449	1209733248	458123840
6	13	450	1176499840	445538368
7	13	451	1176720384	445621920
8	13	452	1176869888	445678528
9	13	453	1176748672	445632640
10	13	454	1176395520	445498880
11	13	455	1177039872	445742912
12	13	456	1177109632	445769312
13	13	457	1177921024	446076608
14	13	458	1178385664	446252544
15	13	459	1178465408	446282752
16	13	460	1178452736	446277952
17	13	461	1178860928	446432544
18	13	462	1178583040	446327328
19	13	463	1178067072	446131936
20	13	464	1178872704	446436992
21	13	465	1179388544	446632320
22	13	466	1179387264	446631872
23	13	467	1180116352	446907968
24	13	468	1179676544	446741376
25	13	469	1179526528	446684608
26	13	470	1179106688	446525600
27	13	471	1181343616	447372704
28	13	472	1181283456	447349952
29	13	473	1208579840	457687040
30	13	474	1207532032	457290240
31	13	475	1207367936	457228096
32	13	476	1206871552	457040128
33	13	477	1206376576	456852672
34	13	478	1206109440	456751520
35	13	479	1204955904	456314656
36	13	480	1205567104	456546112
37	13	481	1205461120	456506016
1	14	482	1411586688	534565376
2	14	483	1398540288	529624736
3	14	484	1398878080	529752640
4	14	485	1408709120	533475648
5	14	486	1401544960	530762592
6	14	487	1384550528	524326816
7	14	488	1385533440	524699040
8	14	489	1386718976	525148032
9	14	490	1387152384	525312160
10	14	491	1387429504	525417088
11	14	492	1389487360	526196384
12	14	493	1389211520	526091936
13	14	494	1391776384	527063232
14	14	495	1394575744	528123392
15	14	496	1394865280	528233024
16	14	497	1395073024	528311680
17	14	498	1396999296	529041152
18	14	499	1396834048	528978592
19	14	500	1395404416	528437152
20	14	501	1398287488	529528960
21	14	502	1399718656	530070976
22	14	503	1401666304	530808512
23	14	504	1404820736	532003104
24	14	505	1404337024	531819936
25	14	506	1403344512	531444064
26	14	507	1403500544	531503168
27	14	508	1407867904	533157088
28	14	509	1407758336	533115584
29	14	510	1425231616	539732672
30	14	511	1425079168	539674944
31	14	512	1427138688	540454848
32	14	513	1428443648	540949120
33	14	514	1427679360	540659648
34	14	515	1429627904	541397504
35	14	516	1428913920	541127168
36	14	517	1431244032	542009536
37	14	518	1430921088	541887296
1	15	519	1400887296	530513536
2	15	520	1388902400	525974848
3	15	521	1388997120	526010720
4	15	522	1398327296	529544032
5	15	523	1392972288	527516160
6	15	524	1379662464	522475712
7	15	525	1380807296	522909248
8	15	526	1383233152	523827904
9	15	527	1383972864	524108064
10	15	528	1385419904	524656064
11	15	529	1387049600	525273248
12	15	530	1387897728	525594400
13	15	531	1390197760	526465408
14	15	532	1393568000	527741760
15	15	533	1394292224	528016000
16	15	534	1395048960	528302560
17	15	535	1396828032	528976320
18	15	536	1397596032	529267136
19	15	537	1395118848	528329056
20	15	538	1399224192	529883744
21	15	539	1401233664	530644704
22	15	540	1402365568	531073376
23	15	541	1406342656	532579488
24	15	542	1405762688	532359808
25	15	543	1404978048	532062688
26	15	544	1405584256	532292288
27	15	545	1410756224	534250912
28	15	546	1410478592	534145728
29	15	547	1426901120	540364928
30	15	548	1427328384	540526720
31	15	549	1429417984	541318080
32	15	550	1430304896	541653952
33	15	551	1429618432	541393984
34	15	552	1431491712	542103360
35	15	553	1430021376	541546560
36	15	554	1432685952	542555648
37	15	555	1431910016	542261760
1	16	556	1402017280	530941440
2	16	557	1389294848	526123488
3	16	558	1390116224	526434560
4	16	559	1399784448	530095904
5	16	560	1394218368	527988000
6	16	561	1381820928	523293120
7	16	562	1383237760	523829664
8	16	563	1385166720	524560192
9	16	564	1386350336	525008416
10	16	565	1387354752	525388800
11	16	566	1388995200	526010048
12	16	567	1389991680	526387360
13	16	568	1392299264	527261248
14	16	569	1394820992	528216224
15	16	570	1396431232	528826048
16	16	571	1397364992	529179648
17	16	572	1399171200	529863648
18	16	573	1399974144	530167744
19	16	574	1396530432	528863584
20	16	575	1400971008	530545248
21	16	576	1402566272	531149344
22	16	577	1404245504	531785280
23	16	578	1408336768	533334624
24	16	579	1406955904	532811712
25	16	580	1406513536	532644160
26	16	581	1407366400	532967168
27	16	582	1411428992	534505664
28	16	583	1411566592	534557760
29	16	584	1426872448	540354048
30	16	585	1427287040	540511104
31	16	586	1429727488	541435264
32	16	587	1430374144	541680128
33	16	588	1429937536	541514816
34	16	589	1433043968	542691200
35	16	590	1430839680	541856448
36	16	591	1432553600	542505472
37	16	592	1431254144	542013440
1	17	593	1394588928	528128384
2	17	594	1382958080	523723744
3	17	595	1384200320	524194176
4	17	596	1393638784	527768544
5	17	597	1388350976	525766048
6	17	598	1376378752	521232192
7	17	599	1376935680	521443072
8	17	600	1379505920	522416448
9	17	601	1380832384	522918752
10	17	602	1381645696	523226784
11	17	603	1384249600	524212896
12	17	604	1386055168	524896640
13	17	605	1387717632	525526208
14	17	606	1392045952	527165344
15	17	607	1393433984	527690976
16	17	608	1395280512	528390240
17	17	609	1396635904	528903520
18	17	610	1397453312	529213120
19	17	611	1395559168	528495744
20	17	612	1400151296	530234848
21	17	613	1403302272	531428064
22	17	614	1405497984	532259584
23	17	615	1409021824	533594048
24	17	616	1409177856	533653184
25	17	617	1409316224	533705536
26	17	618	1410798336	534266848
27	17	619	1414848896	535800736
28	17	620	1415884544	536192960
29	17	621	1431419520	542076032
30	17	622	1433039744	542689600
31	17	623	1435677568	543688576
32	17	624	1437473664	544368768
33	17	625	1437726848	544464576
34	17	626	1438926976	544919104
35	17	627	1438584576	544789440
36	17	628	1441429760	545866880
37	17	629	1441015936	545710208
1	18	630	1476536320	559161728
2	18	631	1435435648	543596928
3	18	632	1431736576	542196096
4	18	633	1442433024	546246848
5	18	634	1437732864	544466880
6	18	635	1425172480	539710272
7	18	636	1428705408	541048192
8	18	637	1434507136	543245312
9	18	638	1437738240	544468928
10	18	639	1440608256	545555776
11	18	640	1445668992	547472256
12	18	641	1449147008	548789376
13	18	642	1452911360	550214976
14	18	643	1459423360	552681024
15	18	644	1461505024	553469376
16	18	645	1466084352	555203520
17	18	646	1469299712	556421184
18	18	647	1471664512	557316736
19	18	648	1471530240	557265920
20	18	649	1478220800	559799616
21	18	650	1483308416	561726272
22	18	651	1487614336	563356928
23	18	652	1494185728	565845504
24	18	653	1499291136	567778880
25	18	654	1503155072	569242112
26	18	655	1509779200	571750656
27	18	656	1521373568	576141440
28	18	657	1529244416	579122112
29	18	658	1556198528	589329600
30	18	659	1570402560	594708672
31	18	660	1584794240	600158784
32	18	661	1601972864	606664320
33	18	662	1618268928	612835584
34	18	663	1636634752	619790656
35	18	664	1657044608	627519872
36	18	665	1681944320	636949312
37	18	666	1709650432	647441600
1	19	667	1487716608	563395648
2	19	668	1462040704	553672192
3	19	669	1457298688	551876416
4	19	670	1466809088	555478016
5	19	671	1461973632	553646784
6	19	672	1449300992	548847680
7	19	673	1453170816	550313216
8	19	674	1459022336	552529152
9	19	675	1463427968	554197568
10	19	676	1466212480	555252096
11	19	677	1472521088	557641088
12	19	678	1477359360	559473408
13	19	679	1482848128	561551936
14	19	680	1490600704	564487872
15	19	681	1494542592	565980608
16	19	682	1499892608	568006656
17	19	683	1507664512	570949888
18	19	684	1512912000	572937088
19	19	685	1517671808	574739648
20	19	686	1530792960	579708608
21	19	687	1543810944	584638464
22	19	688	1556483072	589437376
23	19	689	1574245248	596163904
24	19	690	1584294528	599969536
25	19	691	1597763072	605070080
26	19	692	1613340288	610969088
27	19	693	1638532480	620509376
28	19	694	1660589312	628862208
29	19	695	1706321920	646181120
30	19	696	1738057088	658199168
31	19	697	1768166656	669601600
32	19	698	1805795200	683851456
33	19	699	1838331520	696172864
34	19	700	1877459328	710990528
35	19	701	1911109248	723733696
36	19	702	1947486080	737509568
37	19	703	1988050816	752871296
1	20	704	1481788672	561150720
2	20	705	1454744960	550909312
3	20	706	1449342336	548863360
4	20	707	1460059776	552922048
5	20	708	1456640768	551627264
6	20	709	1444023680	546849216
7	20	710	1449957120	549096192
8	20	711	1452791296	550169472
9	20	712	1457964288	552128512
10	20	713	1462814336	553965184
11	20	714	1469659008	556557248
12	20	715	1476770176	559250240
13	20	716	1482808960	561537152
14	20	717	1490706944	564528064
15	20	718	1497031552	566923200
16	20	719	1503424640	569344256
17	20	720	1510754816	572120128
18	20	721	1516193792	574179904
19	20	722	1518551296	575072640
20	20	723	1530303616	579523264
21	20	724	1538324736	582560832
22	20	725	1546180736	585535872
23	20	726	1558755200	590297792
24	20	727	1566058112	593063424
25	20	728	1575936896	596804544
26	20	729	1588749568	601656640
27	20	730	1605821696	608121856
28	20	731	1618696960	612997696
29	20	732	1653757568	626275072
30	20	733	1676711168	634967552
31	20	734	1704091904	645336576
32	20	735	1735884928	657376512
33	20	736	1762019840	667273792
34	20	737	1793770624	679297728
35	20	738	1821248640	689703616
36	20	739	1857203328	703319616
37	20	740	1894355968	717389248
1	21	741	1494695040	566038336
2	21	742	1468364288	556066944
3	21	743	1448922880	548704512
4	21	744	1459808128	552826752
5	21	745	1456792704	551684864
6	21	746	1444832768	547155648
7	21	747	1449459200	548907584
8	21	748	1457130240	551812608
9	21	749	1462125056	553704192
10	21	750	1466899712	555512320
11	21	751	1471983232	557437440
12	21	752	1477365888	559475840
13	21	753	1482373760	561372288
14	21	754	1489947392	564240448
15	21	755	1494818176	566084992
16	21	756	1501553920	568635776
17	21	757	1506567168	570534272
18	21	758	1510896000	572173632
19	21	759	1513263616	573070208
20	21	760	1523531648	576958720
21	21	761	1533296640	580656704
22	21	762	1541560064	583786048
23	21	763	1554751744	588781696
24	21	764	1561118720	591192896
25	21	765	1571016064	594940992
26	21	766	1582268672	599202304
27	21	767	1600179840	605985280
28	21	768	1613323392	610962688
29	21	769	1646688256	623597888
30	21	770	1665358720	630668352
31	21	771	1686376064	638627648
32	21	772	1708664704	647068288
33	21	773	1730371584	655288640
34	21	774	1753000576	663858240
35	21	775	1772376448	671195840
36	21	776	1798967424	681265728
37	21	777	1826045696	691520256
1	22	778	1480504064	560664256
2	22	779	1458051328	552161408
3	22	780	1455572992	551222912
4	22	781	1467165824	555613120
5	22	782	1466796544	555473216
6	22	783	1457540864	551968128
7	22	784	1463444480	554203840
8	22	785	1472950656	557803776
9	22	786	1481183360	560921472
10	22	787	1489676928	564137984
11	22	788	1498514816	567484928
12	22	789	1507733632	570976064
13	22	790	1513929216	573322304
14	22	791	1526190080	577965440
15	22	792	1532226048	580251264
16	22	793	1539476224	582996928
17	22	794	1548032896	586237312
18	22	795	1553148416	588174592
19	22	796	1554300544	588610880
20	22	797	1565282944	592769856
21	22	798	1577049856	597225984
22	22	799	1583363968	599617152
23	22	800	1597911168	605126144
24	22	801	1604775936	607725824
25	22	802	1616031872	611988416
26	22	803	1629267584	617000768
27	22	804	1649553152	624682880
28	22	805	1667356288	631424832
29	22	806	1709374464	647337088
30	22	807	1736490368	657605824
31	22	808	1768446592	669707584
32	22	809	1805032448	683562624
33	22	810	1837217792	695751104
34	22	811	1872657280	709172032
35	22	812	1907895168	722516544
36	22	813	1948212480	737784576
37	22	814	1990298240	753722432
1	23	815	1415003264	535859200
2	23	816	1401944960	530914048
3	23	817	1401074304	530584352
4	23	818	1410071680	533991648
5	23	819	1404999680	532070880
6	23	820	1389756288	526298208
7	23	821	1389616384	526245248
8	23	822	1390621696	526625952
9	23	823	1390681856	526648736
10	23	824	1390055168	526411424
11	23	825	1390472320	526569376
12	23	826	1391105408	526809152
13	23	827	1390651264	526637152
14	23	828	1393443840	527694688
15	23	829	1393374976	527668640
16	23	830	1393305472	527642336
17	23	831	1394446080	528074240
18	23	832	1394639232	528147424
19	23	833	1391057024	526790848
20	23	834	1394140160	527958400
21	23	835	1395974528	528653056
22	23	836	1395350528	528416768
23	23	837	1399027712	529809312
24	23	838	1396982528	529034816
25	23	839	1396322816	528784992
26	23	840	1397531776	529242816
27	23	841	1401392000	530704672
28	23	842	1399971200	530166592
29	23	843	1415075456	535886560
30	23	844	1415808000	536164000
31	23	845	1418621568	537229440
32	23	846	1422772864	538801536
33	23	847	1424503680	539457024
34	23	848	1425896192	539984384
35	23	849	1426797056	540325504
36	23	850	1429366400	541298496
37	23	851	1430273664	541642112
1	24	852	1202961664	455559424
2	24	853	1203411968	455729952
3	24	854	1206618496	456944288
4	24	855	1216467584	460674080
5	24	856	1212375040	459124288
6	24	857	1200264960	454538240
7	24	858	1199735424	454337696
8	24	859	1199965440	454424768
9	24	860	1199536896	454262464
10	24	861	1199247872	454153024
11	24	862	1198789632	453979520
12	24	863	1198695680	453943936
13	24	864	1198483968	453863744
14	24	865	1199316864	454179200
15	24	866	1198951040	454040640
16	24	867	1198783872	453977312
17	24	868	1198721152	453953568
18	24	869	1198490496	453866208
19	24	870	1197160192	453362432
20	24	871	1197906304	453644992
21	24	872	1198066944	453705824
22	24	873	1197831040	453616512
23	24	874	1198536704	453883744
24	24	875	1197581440	453521984
25	24	876	1196989056	453297632
26	24	877	1196884224	453257952
27	24	878	1199104000	454098560
28	24	879	1198006016	453682752
29	24	880	1211658752	458852992
30	24	881	1210759424	458512416
31	24	882	1210803840	458529248
32	24	883	1210491008	458410784
33	24	884	1210189184	458296512
34	24	885	1209388672	457993344
35	24	886	1209040000	457861312
36	24	887	1208810496	457774400
37	24	888	1208294528	457579008
1	25	889	1199272064	454162176
2	25	890	1198087040	453713440
3	25	891	1200419584	454596800
4	25	892	1209570560	458062240
5	25	893	1206629632	456948480
6	25	894	1196085120	452955296
7	25	895	1197523584	453500064
8	25	896	1199575680	454277152
9	25	897	1200837504	454755008
10	25	898	1201355392	454951136
11	25	899	1201169280	454880672
12	25	900	1201223040	454901056
13	25	901	1200655872	454686240
14	25	902	1201366912	454955520
15	25	903	1200856192	454762112
16	25	904	1200796160	454739392
17	25	905	1200997504	454815616
18	25	906	1200546048	454644672
19	25	907	1199488896	454244320
20	25	908	1200128896	454486656
21	25	909	1200145280	454492896
22	25	910	1200551680	454646816
23	25	911	1201334016	454943040
24	25	912	1200280064	454543936
25	25	913	1199861632	454385440
26	25	914	1200034816	454451072
27	25	915	1202008704	455198592
28	25	916	1201505664	455008064
29	25	917	1214778752	460034528
30	25	918	1214103808	459778944
31	25	919	1213946240	459719296
32	25	920	1213817856	459670656
33	25	921	1213542912	459566560
34	25	922	1212957568	459344864
35	25	923	1212676864	459238560
36	25	924	1212585728	459204064
37	25	925	1212190208	459054304
1	26	926	1422927488	538860160
2	26	927	1409707648	533853760
3	26	928	1410082944	533995904
4	26	929	1420966528	538117504
5	26	930	1416158080	536296544
6	26	931	1402667392	531187648
7	26	932	1402415104	531092096
8	26	933	1404911104	532037344
9	26	934	1404398464	531843200
10	26	935	1405503872	532261824
11	26	936	1405586560	532293152
12	26	937	1407857024	533152960
13	26	938	1407817088	533137824
14	26	939	1410012928	533969376
15	26	940	1410728704	534240448
16	26	941	1411992192	534718944
17	26	942	1412832896	535037312
18	26	943	1413056128	535121856
19	26	944	1410132480	534014656
20	26	945	1413766400	535390816
21	26	946	1415109376	535899424
22	26	947	1414910080	535823936
23	26	948	1419268480	537474432
24	26	949	1418184832	537064064
25	26	950	1415394816	536007488
26	26	951	1416544512	536442912
27	26	952	1420183424	537820928
28	26	953	1420166016	537814336
29	26	954	1434088832	543086848
30	26	955	1434593024	543277824
31	26	956	1435017728	543438656
32	26	957	1436507648	544002880
33	26	958	1435780608	543727552
34	26	959	1436398208	543961472
35	26	960	1435402368	543584320
36	26	961	1434903040	543395200
37	26	962	1435166848	543495168
1	27	963	1526651392	578140224
2	27	964	1488876544	563834944
3	27	965	1478842752	560035136
4	27	966	1485112192	562409344
5	27	967	1476818688	559268608
6	27	968	1459107328	552561344
7	27	969	1461390848	553426112
8	27	970	1465464320	554968768
9	27	971	1467959168	555913536
10	27	972	1471698560	557329600
11	27	973	1475475584	558760000
12	27	974	1480820480	560784128
13	27	975	1483564032	561823040
14	27	976	1490069376	564286656
15	27	977	1494303104	565889920
16	27	978	1496921088	566881344
17	27	979	1502470656	568982976
18	27	980	1506016000	570325568
19	27	981	1504955392	569923904
20	27	982	1511415552	572370368
21	27	983	1515974400	574096832
22	27	984	1518115712	574907712
23	27	985	1527804672	578576896
24	27	986	1529098112	579066752
25	27	987	1531631488	580026112
26	27	988	1535685504	581561408
27	27	989	1543953024	584692224
28	27	990	1548328960	586349440
29	27	991	1568489216	593984064
30	27	992	1574501376	596260864
31	27	993	1583241216	599570624
32	27	994	1592741760	603168512
33	27	995	1597569280	604996672
34	27	996	1604469632	607609792
35	27	997	1613989632	611214976
36	27	998	1621338368	613997952
37	27	999	1632273664	618139136
1	28	1000	1477244672	559429888
2	28	1001	1452715008	550140608
3	28	1002	1450180096	549180608
4	28	1003	1460128512	552948096
5	28	1004	1456052736	551404608
6	28	1005	1444340224	546969088
7	28	1006	1446750976	547882048
8	28	1007	1453371136	550389056
9	28	1008	1456068608	551410560
10	28	1009	1460886528	553235136
11	28	1010	1464696832	554678080
12	28	1011	1470141056	556739776
13	28	1012	1475204864	558657472
14	28	1013	1481640832	561094784
15	28	1014	1487380736	563268416
16	28	1015	1491811968	564946560
17	28	1016	1499371520	567809344
18	28	1017	1504351872	569695360
19	28	1018	1505798784	570243328
20	28	1019	1515793664	574028352
21	28	1020	1522916992	576725952
22	28	1021	1530307072	579524544
23	28	1022	1543352448	584464832
24	28	1023	1548720512	586497728
25	28	1024	1554818688	588807040
26	28	1025	1567387904	593567040
27	28	1026	1581349888	598854400
28	28	1027	1596623360	604638464
29	28	1028	1627597568	616368320
30	28	1029	1644556416	622790592
31	28	1030	1666592896	631135808
32	28	1031	1690692480	640262272
33	28	1032	1706684288	646318336
34	28	1033	1725431680	653417920
35	28	1034	1746620416	661442048
36	28	1035	1765914240	668748608
37	28	1036	1793549312	679213952
1	29	1037	1492273408	565121280
2	29	1038	1466110080	555213312
3	29	1039	1452287488	549978688
4	29	1040	1464545280	554620672
5	29	1041	1460737536	553178688
6	29	1042	1448919424	548703168
7	29	1043	1451602048	549719104
8	29	1044	1457698432	552027776
9	29	1045	1462227584	553742976
10	29	1046	1466513536	555366080
11	29	1047	1470448640	556856320
12	29	1048	1477033472	559349952
13	29	1049	1483806080	561914752
14	29	1050	1489646208	564126400
15	29	1051	1494908800	566119296
16	29	1052	1500558208	568258752
17	29	1053	1507580032	570917888
18	29	1054	1512300032	572705344
19	29	1055	1512865920	572919616
20	29	1056	1523171712	576822464
21	29	1057	1529819392	579339904
22	29	1058	1535734144	581579776
23	29	1059	1549186432	586674176
24	29	1060	1554471040	588675392
25	29	1061	1559316608	590510464
26	29	1062	1572306944	595429824
27	29	1063	1583158144	599539200
28	29	1064	1596231424	604489984
29	29	1065	1624975104	615375232
30	29	1066	1639768064	620977216
31	29	1067	1656836352	627440960
32	29	1068	1676700416	634963456
33	29	1069	1691699072	640643456
34	29	1070	1710746496	647856704
35	29	1071	1725949568	653614016
36	29	1072	1746425728	661368320
37	29	1073	1768930432	669890816
1	30	1074	1514835584	573665536
2	30	1075	1467964928	555915712
3	30	1076	1463314688	554154688
4	30	1077	1474409728	558356352
5	30	1078	1469731072	556584576
6	30	1079	1457776512	552057344
7	30	1080	1461579264	553497472
8	30	1081	1467235200	555639360
9	30	1082	1472052992	557463872
10	30	1083	1475553664	558789568
11	30	1084	1480721408	560746624
12	30	1085	1486224256	562830464
13	30	1086	1491664896	564890880
14	30	1087	1498113920	567333056
15	30	1088	1503790592	569482816
16	30	1089	1509466496	571632256
17	30	1090	1516892160	574444352
18	30	1091	1523015168	576763136
19	30	1092	1525083008	577546240
20	30	1093	1537792896	582359424
21	30	1094	1549752960	586888704
22	30	1095	1559531520	590591808
23	30	1096	1577366016	597345728
24	30	1097	1586385792	600761472
25	30	1098	1598309632	605276992
26	30	1099	1614698240	611483328
27	30	1100	1630592512	617502528
28	30	1101	1647965696	624081664
29	30	1102	1685683968	638365504
30	30	1103	1706981888	646431040
31	30	1104	1732582528	656125952
32	30	1105	1755316608	664735296
33	30	1106	1771171968	670739648
34	30	1107	1792984960	679000256
35	30	1108	1814184192	687028352
36	30	1109	1837443456	695836608
37	30	1110	1860280320	704484864
1	31	1111	1470917376	557033792
2	31	1112	1444237440	546930176
3	31	1113	1424608640	539496768
4	31	1114	1436730112	544087104
5	31	1115	1433293312	542785664
6	31	1116	1420472448	537930432
7	31	1117	1424058368	539288384
8	31	1118	1430262272	541637760
9	31	1119	1434164224	543115456
10	31	1120	1437885824	544524800
11	31	1121	1440932608	545678592
12	31	1122	1445209984	547298432
13	31	1123	1449725312	549008384
14	31	1124	1455483392	551188992
15	31	1125	1459124992	552568000
16	31	1126	1463313408	554154176
17	31	1127	1467587712	555772864
18	31	1128	1469569792	556523456
19	31	1129	1469889024	556644352
20	31	1130	1478390784	559863936
21	31	1131	1484990720	562363328
22	31	1132	1489229824	563968704
23	31	1133	1499348096	567800448
24	31	1134	1503203456	569260480
25	31	1135	1507832192	571013376
26	31	1136	1517793536	574785728
27	31	1137	1527836800	578589120
28	31	1138	1539847680	583137536
29	31	1139	1569122176	594223808
30	31	1140	1583000448	599479488
31	31	1141	1599110272	605580224
32	31	1142	1617907456	612698688
33	31	1143	1633182592	618483392
34	31	1144	1655328768	626870080
35	31	1145	1674345600	634071680
36	31	1146	1695023616	641902400
37	31	1147	1720224384	651445888
1	32	1148	1397677312	529297920
2	32	1149	1388306816	525749312
3	32	1150	1387539968	525458944
4	32	1151	1399431808	529962368
5	32	1152	1394240256	527996320
6	32	1153	1379699584	522489760
7	32	1154	1380617472	522837376
8	32	1155	1384132992	524168704
9	32	1156	1384101504	524156800
10	32	1157	1385983744	524869568
11	32	1158	1387463424	525429920
12	32	1159	1388533376	525835136
13	32	1160	1390481536	526572896
14	32	1161	1392923136	527497504
15	32	1162	1394295680	528017280
16	32	1163	1395627136	528521504
17	32	1164	1397825664	529354112
18	32	1165	1398129152	529469024
19	32	1166	1395786240	528581792
20	32	1167	1399831040	530113536
21	32	1168	1402641536	531177856
22	32	1169	1402885248	531270144
23	32	1170	1407160192	532889056
24	32	1171	1406237568	532539680
25	32	1172	1404577408	531910976
26	32	1173	1406340608	532578688
27	32	1174	1408572672	533423968
28	32	1175	1409602688	533814048
29	32	1176	1426619520	540258304
30	32	1177	1426605056	540252800
31	32	1178	1429412096	541315840
32	32	1179	1431613184	542149376
33	32	1180	1429212160	541240128
34	32	1181	1431364224	542055104
35	32	1182	1431174912	541983424
36	32	1183	1433508096	542866944
37	32	1184	1437831296	544504128
1	33	1185	1402824576	531247168
2	33	1186	1392863616	527474976
3	33	1187	1392921984	527497088
4	33	1188	1405232384	532158976
5	33	1189	1397794432	529342272
6	33	1190	1379861120	522550944
7	33	1191	1380688896	522864448
8	33	1192	1383220992	523823328
9	33	1193	1382844032	523680576
10	33	1194	1383617024	523973312
11	33	1195	1384614784	524351168
12	33	1196	1385118592	524541984
13	33	1197	1385767296	524787616
14	33	1198	1386463488	525051296
15	33	1199	1387696000	525518048
16	33	1200	1387652480	525501536
17	33	1201	1388599680	525860224
18	33	1202	1387764480	525543968
19	33	1203	1385106944	524537536
20	33	1204	1388538112	525836896
21	33	1205	1390123648	526437344
22	33	1206	1390508416	526583072
23	33	1207	1393863040	527853440
24	33	1208	1392315264	527267296
25	33	1209	1390252160	526486048
26	33	1210	1392576640	527366272
27	33	1211	1394214016	527986368
28	33	1212	1394707584	528173280
29	33	1213	1414653952	535726912
30	33	1214	1416450304	536407232
31	33	1215	1422136192	538560448
32	33	1216	1427645184	540646720
33	33	1217	1430844800	541858432
34	33	1218	1440470016	545503424
35	33	1219	1451307520	549607616
36	33	1220	1469033088	556320192
37	33	1221	1494264704	565875392
1	34	1222	1389383040	526156864
2	34	1223	1379376640	522367488
3	34	1224	1378946304	522204544
4	34	1225	1389851648	526334336
5	34	1226	1383430656	523902720
6	34	1227	1368879104	518392064
7	34	1228	1370173696	518882336
8	34	1229	1373062656	519976384
9	34	1230	1372628352	519811936
10	34	1231	1373598592	520179360
11	34	1232	1375226496	520795840
12	34	1233	1375610752	520941344
13	34	1234	1376785792	521386336
14	34	1235	1379595008	522450176
15	34	1236	1380606464	522833216
16	34	1237	1381411840	523138240
17	34	1238	1383487488	523924256
18	34	1239	1383813248	524047616
19	34	1240	1382038656	523375584
20	34	1241	1386255616	524972544
21	34	1242	1388587904	525855776
22	34	1243	1389122560	526058240
23	34	1244	1393901184	527867936
24	34	1245	1392624896	527384544
25	34	1246	1391532416	526970848
26	34	1247	1393951104	527886816
27	34	1248	1396355840	528797472
28	34	1249	1396063872	528686912
29	34	1250	1412909056	535066144
30	34	1251	1412452352	534893216
31	34	1252	1414373632	535620800
32	34	1253	1414672384	535733920
33	34	1254	1413759488	535388192
34	34	1255	1414899072	535819776
35	34	1256	1413709440	535369248
36	34	1257	1414450304	535649824
37	34	1258	1416190592	536308864
1	35	1259	1406205056	532527328
2	35	1260	1397572608	529258272
3	35	1261	1398593024	529644704
4	35	1262	1409936640	533940512
5	35	1263	1402069632	530961280
6	35	1264	1384272128	524221376
7	35	1265	1385926912	524848032
8	35	1266	1388827776	525946624
9	35	1267	1388707584	525901120
10	35	1268	1389763328	526300928
11	35	1269	1391097728	526806208
12	35	1270	1392330368	527273056
13	35	1271	1393142656	527580672
14	35	1272	1395859456	528609504
15	35	1273	1398152192	529477760
16	35	1274	1397707136	529309216
17	35	1275	1400258432	530275392
18	35	1276	1400366592	530316352
19	35	1277	1397849344	529363072
20	35	1278	1402034688	530948064
21	35	1279	1403621248	531548864
22	35	1280	1404740096	531972608
23	35	1281	1408704128	533473760
24	35	1282	1407179008	532896224
25	35	1283	1406234752	532538592
26	35	1284	1408206080	533285120
27	35	1285	1410281344	534071008
28	35	1286	1410162560	534026080
29	35	1287	1429344128	541290048
30	35	1288	1428768000	541071936
31	35	1289	1430490496	541724224
32	35	1290	1431897344	542256960
33	35	1291	1430436480	541703744
34	35	1292	1431645568	542161600
35	35	1293	1429883392	541494336
36	35	1294	1430311040	541656256
37	35	1295	1431764352	542206592
1	36	1296	1205979520	456702304
2	36	1297	1205719296	456603744
3	36	1298	1208253056	457563296
4	36	1299	1218473984	461433920
5	36	1300	1214645888	459984256
6	36	1301	1202865536	455523040
7	36	1302	1205052672	456351296
8	36	1303	1206864000	457037280
9	36	1304	1206593408	456934784
10	36	1305	1206079104	456740032
11	36	1306	1206071424	456737120
12	36	1307	1205808256	456637408
13	36	1308	1205486464	456515584
14	36	1309	1205751296	456615872
15	36	1310	1206014976	456715712
16	36	1311	1205276672	456436128
17	36	1312	1205821952	456642656
18	36	1313	1205301888	456445696
19	36	1314	1204091520	455987328
20	36	1315	1204905088	456295424
21	36	1316	1205209216	456410592
22	36	1317	1205238656	456421728
23	36	1318	1206313984	456828960
24	36	1319	1205488256	456516224
25	36	1320	1204602752	456180928
26	36	1321	1205098752	456368768
27	36	1322	1206723200	456983904
28	36	1323	1206462080	456885056
29	36	1324	1220005376	462013856
30	36	1325	1219016960	461639584
31	36	1326	1219047808	461651232
32	36	1327	1219206784	461711424
33	36	1328	1218213248	461335200
34	36	1329	1217851264	461198112
35	36	1330	1217439360	461042112
36	36	1331	1217082880	460907136
37	36	1332	1217286784	460984352
1	37	1333	1203696384	455837664
2	37	1334	1202978432	455565792
3	37	1335	1206220544	456793568
4	37	1336	1216467456	460674048
5	37	1337	1212792448	459282336
6	37	1338	1201396992	454966944
7	37	1339	1203339520	455702528
8	37	1340	1205320448	456452736
9	37	1341	1205096704	456367968
10	37	1342	1204781056	456248448
11	37	1343	1204498048	456141280
12	37	1344	1204551680	456161600
13	37	1345	1203983616	455946464
14	37	1346	1204628480	456190656
15	37	1347	1204603904	456181344
16	37	1348	1204220416	456036128
17	37	1349	1204415744	456110080
18	37	1350	1203828992	455887936
19	37	1351	1202727040	455470560
20	37	1352	1204048512	455971008
21	37	1353	1203975680	455943456
22	37	1354	1204117504	455997184
23	37	1355	1205087232	456364384
24	37	1356	1204115456	455996384
25	37	1357	1203054848	455594720
26	37	1358	1203812224	455881568
27	37	1359	1205387520	456478112
28	37	1360	1204569472	456168288
29	37	1361	1218453376	461426144
30	37	1362	1217684608	461135008
31	37	1363	1218212864	461335072
32	37	1364	1218135424	461305696
33	37	1365	1216636288	460738016
34	37	1366	1216644992	460741280
35	37	1367	1216214784	460578368
36	37	1368	1215645824	460362912
37	37	1369	1215950208	460478176
1	38	1370	1418283904	537101632
2	38	1371	1400999552	530556032
3	38	1372	1387143552	525308832
4	38	1373	1409651072	533832352
5	38	1374	1392800896	527451232
6	38	1375	1353396992	512529024
7	38	1376	1353602304	512606816
8	38	1377	1355904256	513478560
9	38	1378	1354564608	512971200
10	38	1379	1356347904	513646528
11	38	1380	1356218496	513597536
12	38	1381	1358103168	514311296
13	38	1382	1358796544	514573824
14	38	1383	1361124736	515455520
15	38	1384	1361602304	515636352
16	38	1385	1361371776	515549088
17	38	1386	1364221824	516628384
18	38	1387	1363470592	516343904
19	38	1388	1361147264	515464064
20	38	1389	1365729152	517199200
21	38	1390	1366635264	517542336
22	38	1391	1367983360	518052864
23	38	1392	1370531840	519017984
24	38	1393	1369892608	518775872
25	38	1394	1368795520	518360448
26	38	1395	1370999424	519195040
27	38	1396	1374471424	520509888
28	38	1397	1374008960	520334720
29	38	1398	1411304832	534458656
30	38	1399	1410471936	534143200
31	38	1400	1412668544	534975072
32	38	1401	1413221760	535184544
33	38	1402	1411709440	534611872
34	38	1403	1413412608	535256864
35	38	1404	1412098176	534759072
36	38	1405	1411724544	534617568
37	38	1406	1414061312	535502496
1	39	1407	1415779840	536153280
2	39	1408	1407014016	532833696
3	39	1409	1408298112	533319968
4	39	1410	1419239296	537463424
5	39	1411	1413131008	535150176
6	39	1412	1396828800	528976576
7	39	1413	1399640832	530041504
8	39	1414	1403315328	531433024
9	39	1415	1402165888	530997760
10	39	1416	1404499584	531881504
11	39	1417	1403972736	531681984
12	39	1418	1406931456	532802464
13	39	1419	1407647104	533073472
14	39	1420	1409610368	533816928
15	39	1421	1412042496	534737984
16	39	1422	1411787776	534641504
17	39	1423	1414471680	535657920
18	39	1424	1413755520	535386688
19	39	1425	1412113536	534764928
20	39	1426	1416466560	536413376
21	39	1427	1418187520	537065088
22	39	1428	1419760128	537660608
23	39	1429	1422578944	538728128
24	39	1430	1422001152	538509312
25	39	1431	1420610432	537982656
26	39	1432	1422671488	538763200
27	39	1433	1425445760	539813760
28	39	1434	1425119232	539690112
29	39	1435	1441003904	545705600
30	39	1436	1441154816	545762752
31	39	1437	1443361664	546598528
32	39	1438	1443409664	546616704
33	39	1439	1441789824	546003264
34	39	1440	1442974208	546451776
35	39	1441	1441851264	546026496
36	39	1442	1440983296	545697856
37	39	1443	1442000640	546083072
1	40	1444	1414983936	535851936
2	40	1445	1406205568	532527552
3	40	1446	1408284544	533314880
4	40	1447	1419642240	537616000
5	40	1448	1413164032	535162720
6	40	1449	1397508224	529233888
7	40	1450	1399585920	530020736
8	40	1451	1402360704	531071520
9	40	1452	1401415168	530713440
10	40	1453	1403084416	531345600
11	40	1454	1403110016	531355296
12	40	1455	1404289664	531802016
13	40	1456	1404459264	531866240
14	40	1457	1406137344	532501728
15	40	1458	1408420608	533366400
16	40	1459	1407293824	532939680
17	40	1460	1410025472	533974112
18	40	1461	1408399616	533358432
19	40	1462	1406802432	532753568
20	40	1463	1411678080	534599968
21	40	1464	1412978688	535092544
22	40	1465	1414804224	535783840
23	40	1466	1415905536	536200928
24	40	1467	1415472768	536037024
25	40	1468	1415054080	535878464
26	40	1469	1417533952	536817600
27	40	1470	1420451328	537922368
28	40	1471	1419256448	537469888
29	40	1472	1436126336	543858496
30	40	1473	1436375168	543952704
31	40	1474	1438851456	544890496
32	40	1475	1441624576	545940672
33	40	1476	1440589568	545548736
34	40	1477	1441568768	545919488
35	40	1478	1444117632	546884736
36	40	1479	1447920768	548325056
37	40	1480	1454584320	550848512
1	41	1481	1433362176	542811712
2	41	1482	1422237312	538598720
3	41	1483	1423617152	539121280
4	41	1484	1434171264	543118144
5	41	1485	1427417728	540560512
6	41	1486	1411079680	534373376
7	41	1487	1412538880	534925984
8	41	1488	1415201280	535934208
9	41	1489	1415614464	536090720
10	41	1490	1416201216	536312896
11	41	1491	1416983680	536609184
12	41	1492	1418778112	537288768
13	41	1493	1420291840	537862016
14	41	1494	1421230848	538217600
15	41	1495	1423554432	539097536
16	41	1496	1422927104	538859968
17	41	1497	1425648768	539890624
18	41	1498	1425136128	539696512
19	41	1499	1422831360	538823680
20	41	1500	1428860160	541106816
21	41	1501	1429712768	541429696
22	41	1502	1431677952	542173888
23	41	1503	1433479424	542856128
24	41	1504	1432532736	542497600
25	41	1505	1429883264	541494272
26	41	1506	1432397568	542446400
27	41	1507	1435534592	543634432
28	41	1508	1434704128	543319872
29	41	1509	1451817088	549800512
30	41	1510	1451519360	549687808
31	41	1511	1454261760	550726336
32	41	1512	1453878656	550581248
33	41	1513	1451777792	549785664
34	41	1514	1452002048	549870592
35	41	1515	1450769920	549403968
36	41	1516	1450301056	549226432
37	41	1517	1451369600	549631040
1	42	1518	1462908544	554000896
2	42	1519	1435936384	543786560
3	42	1520	1434612992	543285376
4	42	1521	1445774976	547512448
5	42	1522	1441063808	545728320
6	42	1523	1425737216	539924160
7	42	1524	1430582400	541759040
8	42	1525	1435590272	543655488
9	42	1526	1438478848	544749376
10	42	1527	1443128064	546510080
11	42	1528	1446248832	547691904
12	42	1529	1451615360	549724160
13	42	1530	1455673600	551260992
14	42	1531	1460927232	553250560
15	42	1532	1465995520	555169920
16	42	1533	1467886976	555886144
17	42	1534	1473852416	558145280
18	42	1535	1476192640	559031552
19	42	1536	1476024576	558967936
20	42	1537	1486531200	562946688
21	42	1538	1490527872	564460288
22	42	1539	1496696192	566796224
23	42	1540	1504295680	569674112
24	42	1541	1508080384	571107328
25	42	1542	1511493248	572399808
26	42	1543	1521550848	576208640
27	42	1544	1532352640	580299264
28	42	1545	1542739456	584232704
29	42	1546	1570563200	594769536
30	42	1547	1585111424	600278912
31	42	1548	1604401024	607583808
32	42	1549	1621938304	614225152
33	42	1550	1638238464	620398016
34	42	1551	1657275648	627607360
35	42	1552	1680161024	636274048
36	42	1553	1702388992	644691712
37	42	1554	1725127040	653302528
1	43	1555	1505202304	570017408
2	43	1556	1476081920	558989568
3	43	1557	1470224000	556771200
4	43	1558	1478223104	559800448
5	43	1559	1472955264	557805568
6	43	1560	1456817024	551694016
7	43	1561	1460309632	553016640
8	43	1562	1464849024	554735744
9	43	1563	1466485632	555355520
10	43	1564	1469551232	556516416
11	43	1565	1472694912	557706944
12	43	1566	1478964864	560081344
13	43	1567	1482332288	561356608
14	43	1568	1486869248	563074752
15	43	1569	1492608512	565248192
16	43	1570	1496820096	566843072
17	43	1571	1502751232	569089216
18	43	1572	1505273984	570044608
19	43	1573	1509817856	571765376
20	43	1574	1522678784	576635776
21	43	1575	1529524480	579228224
22	43	1576	1540093568	583230720
23	43	1577	1551296768	587473344
24	43	1578	1556590848	589478208
25	43	1579	1565543424	592868544
26	43	1580	1578498688	597774656
27	43	1581	1592953728	603248768
28	43	1582	1605626880	608048064
29	43	1583	1635906816	619515008
30	43	1584	1649765248	624763200
31	43	1585	1670086144	632458688
32	43	1586	1688920960	639591360
33	43	1587	1700952448	644147712
34	43	1588	1716603776	650074816
35	43	1589	1733419392	656442880
36	43	1590	1746188416	661278464
37	43	1591	1762464384	667442112
1	44	1592	1506806656	570624960
2	44	1593	1456650880	551631104
3	44	1594	1453613440	550480832
4	44	1595	1465208704	554871936
5	44	1596	1461263104	553377728
6	44	1597	1446496512	547785664
7	44	1598	1450826496	549425408
8	44	1599	1457182976	551832640
9	44	1600	1463675008	554291136
10	44	1601	1468822272	556240384
11	44	1602	1475774848	558873344
12	44	1603	1483507328	561801600
13	44	1604	1489763328	564170752
14	44	1605	1497047040	566929088
15	44	1606	1504193024	569635264
16	44	1607	1508717440	571348608
17	44	1608	1515672832	573982592
18	44	1609	1520445568	575790016
19	44	1610	1524705792	577403392
20	44	1611	1538194432	582511488
21	44	1612	1544300800	584823936
22	44	1613	1556531200	589455616
23	44	1614	1567895296	593759168
24	44	1615	1574366208	596209728
25	44	1616	1581937280	599076864
26	44	1617	1597128960	604829952
27	44	1618	1611799424	610385600
28	44	1619	1625546496	615591616
29	44	1620	1658651264	628128320
30	44	1621	1677217920	635159424
31	44	1622	1703885824	645258560
32	44	1623	1725708416	653522752
33	44	1624	1748814080	662272832
34	44	1625	1772740352	671333632
35	44	1626	1799519360	681474816
36	44	1627	1825934208	691478016
37	44	1628	1860274688	704482752
1	45	1629	1505665408	570192832
2	45	1630	1481961728	561216256
3	45	1631	1476099840	558996416
4	45	1632	1483818496	561919424
5	45	1633	1477841792	559656064
6	45	1634	1462061440	553680064
7	45	1635	1465640064	555035328
8	45	1636	1470753152	556971584
9	45	1637	1473752576	558107520
10	45	1638	1476017152	558965120
11	45	1639	1481261824	560951232
12	45	1640	1486611968	562977280
13	45	1641	1491504000	564829888
14	45	1642	1496344192	566662912
15	45	1643	1502887552	569140864
16	45	1644	1507382912	570843264
17	45	1645	1512099200	572629248
18	45	1646	1515632896	573967488
19	45	1647	1518253184	574959808
20	45	1648	1530351488	579541376
21	45	1649	1537560576	582271424
22	45	1650	1547522688	586044096
23	45	1651	1558131456	590061632
24	45	1652	1562942976	591883712
25	45	1653	1571777024	595229184
26	45	1654	1583504512	599670336
27	45	1655	1598907008	605503232
28	45	1656	1613388288	610987264
29	45	1657	1644364288	622717824
30	45	1658	1663552512	629984384
31	45	1659	1687605632	639093248
32	45	1660	1709477248	647376000
33	45	1661	1729761152	655057472
34	45	1662	1749701376	662608832
35	45	1663	1775033728	672202112
36	45	1664	1796785920	680439616
37	45	1665	1820331648	689356352
1	46	1666	1446478336	547778752
2	46	1667	1484602112	562216192
3	46	1668	1473524608	558021184
4	46	1669	1481313920	560970944
5	46	1670	1475890816	558917184
6	46	1671	1462323456	553779328
7	46	1672	1470912256	557031872
8	46	1673	1478936320	560070528
9	46	1674	1486024704	562754944
10	46	1675	1491075328	564667584
11	46	1676	1498694528	567552960
12	46	1677	1506866048	570647488
13	46	1678	1512830208	572906112
14	46	1679	1520921984	575970432
15	46	1680	1529306880	579145792
16	46	1681	1533618176	580778496
17	46	1682	1539291136	582926784
18	46	1683	1542535040	584155264
19	46	1684	1544301184	584824128
20	46	1685	1554835584	588813504
21	46	1686	1561414912	591305088
22	46	1687	1568572288	594015552
23	46	1688	1580522496	598541056
24	46	1689	1580964608	598708480
25	46	1690	1588783616	601669568
26	46	1691	1599560832	605750848
27	46	1692	1611720704	610355776
28	46	1693	1623149824	614683968
29	46	1694	1649958528	624836352
30	46	1695	1663043584	629791616
31	46	1696	1682838528	637287936
32	46	1697	1699984640	643781184
33	46	1698	1718047104	650621376
34	46	1699	1733807232	656589696
35	46	1700	1753388416	664005056
36	46	1701	1773272704	671535232
37	46	1702	1795569280	679978944
1	47	1703	1426966784	540389760
2	47	1704	1416062976	536260512
3	47	1705	1415916032	536204864
4	47	1706	1425504512	539836032
5	47	1707	1419247744	537466624
6	47	1708	1402403328	531087616
7	47	1709	1403481984	531496128
8	47	1710	1404684544	531951552
9	47	1711	1404717184	531963904
10	47	1712	1404155008	531751008
11	47	1713	1406237568	532539680
12	47	1714	1407267456	532929696
13	47	1715	1407628288	533066336
14	47	1716	1408449792	533377440
15	47	1717	1410560768	534176864
16	47	1718	1409628800	533823936
17	47	1719	1410816128	534273536
18	47	1720	1410134784	534015520
19	47	1721	1407807616	533134240
20	47	1722	1413171328	535165472
21	47	1723	1413329920	535225536
22	47	1724	1415193600	535931296
23	47	1725	1417681792	536873600
24	47	1726	1414767744	535770048
25	47	1727	1413117568	535145120
26	47	1728	1415474432	536037664
27	47	1729	1418225280	537079360
28	47	1730	1416917248	536584064
29	47	1731	1432066176	542320896
30	47	1732	1431551488	542126016
31	47	1733	1433144960	542729472
32	47	1734	1434072704	543080768
33	47	1735	1433086464	542707264
34	47	1736	1435865600	543759744
35	47	1737	1443746560	546744256
36	47	1738	1445072384	547246336
37	47	1739	1444308224	546956928
1	48	1740	1199994240	454435712
2	48	1741	1200645248	454682208
3	48	1742	1202984576	455568128
4	48	1743	1212291968	459092832
5	48	1744	1208737792	457746848
6	48	1745	1198131072	453730080
7	48	1746	1199729408	454335392
8	48	1747	1201157248	454876128
9	48	1748	1202136704	455247040
10	48	1749	1202178432	455262848
11	48	1750	1203078144	455603552
12	48	1751	1203206528	455652160
13	48	1752	1202933760	455548896
14	48	1753	1202695424	455458624
15	48	1754	1202964224	455560448
16	48	1755	1202807552	455501120
17	48	1756	1202531968	455396736
18	48	1757	1201462912	454991872
19	48	1758	1200576512	454656192
20	48	1759	1202238848	455285728
21	48	1760	1202248960	455289536
22	48	1761	1202286592	455303808
23	48	1762	1202816768	455504576
24	48	1763	1201548288	455024192
25	48	1764	1201313152	454935136
26	48	1765	1201742720	455097824
27	48	1766	1203836416	455890752
28	48	1767	1202515072	455390336
29	48	1768	1216590720	460720736
30	48	1769	1215622272	460353984
31	48	1770	1215610240	460349440
32	48	1771	1215569664	460334048
33	48	1772	1215037312	460132480
34	48	1773	1214720256	460012416
35	48	1774	1214305536	459855328
36	48	1775	1214811136	460046848
37	48	1776	1214584064	459960832
1	49	1777	1199904896	454401856
2	49	1778	1201144192	454871168
3	49	1779	1204491776	456138880
4	49	1780	1214406016	459893408
5	49	1781	1210286848	458333472
6	49	1782	1198744960	453962592
7	49	1783	1199964416	454424384
8	49	1784	1200057728	454459744
9	49	1785	1199935616	454413472
10	49	1786	1199339904	454187904
11	49	1787	1199168128	454122816
12	49	1788	1199471872	454237888
13	49	1789	1199049728	454078016
14	49	1790	1198968320	454047168
15	49	1791	1199803776	454363552
16	49	1792	1199382144	454203904
17	49	1793	1199222528	454143424
18	49	1794	1198802432	453984352
19	49	1795	1198059392	453702944
20	49	1796	1199533952	454261408
21	49	1797	1199331840	454184864
22	49	1798	1199724672	454333600
23	49	1799	1200590592	454661536
24	49	1800	1199404160	454212224
25	49	1801	1199048448	454077504
26	49	1802	1199134080	454109952
27	49	1803	1201026560	454826624
28	49	1804	1199850112	454381088
29	49	1805	1214125440	459787136
30	49	1806	1213330176	459485984
31	49	1807	1213215616	459442592
32	49	1808	1212956928	459344608
33	49	1809	1212290688	459092352
34	49	1810	1211740544	458883968
35	49	1811	1211394816	458753088
36	49	1812	1211702912	458869760
37	49	1813	1211209984	458683072
1	50	1814	1439531392	545147968
2	50	1815	1427781248	540698176
3	50	1816	1430018432	541545472
4	50	1817	1439687552	545207104
5	50	1818	1435758848	543719296
6	50	1819	1420847744	538072512
7	50	1820	1422380928	538653120
8	50	1821	1422879744	538842048
9	50	1822	1425488768	539830080
10	50	1823	1425485312	539828800
11	50	1824	1427905792	540745408
12	50	1825	1430030208	541549888
13	50	1826	1431310848	542034880
14	50	1827	1433263360	542774272
15	50	1828	1437506432	544381120
16	50	1829	1439771136	545238784
17	50	1830	1443790464	546760896
18	50	1831	1446354560	547731904
19	50	1832	1446954368	547959040
20	50	1833	1456704768	551651456
21	50	1834	1459323392	552643200
22	50	1835	1462394624	553806272
23	50	1836	1470702208	556952320
24	50	1837	1470098432	556723712
25	50	1838	1471427200	557226880
26	50	1839	1476281728	559065280
27	50	1840	1479714432	560365248
28	50	1841	1483874432	561940608
29	50	1842	1504373376	569703488
30	50	1843	1507561728	570910976
31	50	1844	1516919168	574454592
32	50	1845	1525865472	577842560
33	50	1846	1532829568	580479808
34	50	1847	1539479936	582998272
35	50	1848	1542834304	584268608
36	50	1849	1550855552	587306240
37	50	1850	1555538944	589079872
1	51	1851	1493494528	565583744
2	51	1852	1535766912	581592192
3	51	1853	1607094912	608603968
4	51	1854	1640139648	621117952
5	51	1855	1656517888	627320384
6	51	1856	1658076032	627910464
7	51	1857	1677343616	635207040
8	51	1858	1698227712	643115840
9	51	1859	1716399232	649997376
10	51	1860	1734437632	656828480
11	51	1861	1750589824	662945280
12	51	1862	1767206656	669238016
13	51	1863	1780258560	674180800
14	51	1864	1791921664	678597504
15	51	1865	1806972544	684297344
16	51	1866	1818143232	688527616
17	51	1867	1832002560	693776128
18	51	1868	1839286528	696534528
19	51	1869	1847139200	699508352
20	51	1870	1871916160	708891328
21	51	1871	1881031424	712343232
22	51	1872	1890302080	715854080
23	51	1873	1911560064	723904448
24	51	1874	1910395392	723463360
25	51	1875	1917662208	726215232
26	51	1876	1930376832	731030272
27	51	1877	1944889984	736526400
28	51	1878	1956167680	740797248
29	51	1879	1986433536	752258880
30	51	1880	1995608448	755733376
31	51	1881	2011380864	761706368
32	51	1882	2023346560	766237760
33	51	1883	2033161984	769954816
34	51	1884	2045685376	774697408
35	51	1885	2056988032	778977664
36	51	1886	2062647424	781120896
37	51	1887	2071326720	784407744
1	52	1888	1490286336	564368768
2	52	1889	1628706944	616788416
3	52	1890	1707023360	646446720
4	52	1891	1754730496	664513280
5	52	1892	1777544832	673153088
6	52	1893	1785109888	676017984
7	52	1894	1813258624	686677824
8	52	1895	1850801664	700895296
9	52	1896	1887172608	714668928
10	52	1897	1929395968	730658816
11	52	1898	1970621056	746270656
12	52	1899	2015662208	763327744
13	52	1900	2053915264	777814080
14	52	1901	2085800192	789888832
15	52	1902	2120377088	802983040
16	52	1903	2138495232	809844352
17	52	1904	2165349376	820013952
18	52	1905	2174732288	823567232
19	52	1906	2181648128	826186304
20	52	1907	2215167744	838880064
21	52	1908	2223176960	841913216
22	52	1909	2236553472	846978816
23	52	1910	2258424576	855261376
24	52	1911	2252573440	853045504
25	52	1912	2254197504	853660608
26	52	1913	2269127680	859314624
27	52	1914	2281260544	863909312
28	52	1915	2281268480	863912320
29	52	1916	2310168832	874856768
30	52	1917	2312250368	875645120
31	52	1918	2326364928	880990272
32	52	1919	2335937792	884615424
33	52	1920	2338020352	885404224
34	52	1921	2342855424	887235200
35	52	1922	2347840768	889123136
36	52	1923	2346474752	888605824
37	52	1924	2348807680	889489280
1	53	1925	1499863680	567995712
2	53	1926	1505030784	569952512
3	53	1927	1521607424	576230016
4	53	1928	1545329664	585213568
5	53	1929	1554583040	588717824
6	53	1930	1550709248	587250816
7	53	1931	1569627136	594414976
8	53	1932	1587128064	601042624
9	53	1933	1609783808	609622272
10	53	1934	1637645056	620173248
11	53	1935	1660905472	628981952
12	53	1936	1683686016	637608896
13	53	1937	1707749632	646721728
14	53	1938	1725800064	653557440
15	53	1939	1748469376	662142208
16	53	1940	1759868672	666459136
17	53	1941	1782304000	674955392
18	53	1942	1790047616	677887872
19	53	1943	1801415168	682192768
20	53	1944	1830008960	693021184
21	53	1945	1847270272	699557952
22	53	1946	1868601216	707635968
23	53	1947	1896615168	718244800
24	53	1948	1911283200	723799552
25	53	1949	1930468864	731065152
26	53	1950	1960587392	742470976
27	53	1951	1986557184	752305664
28	53	1952	2016373120	763596928
29	53	1953	2065418240	782170240
30	53	1954	2083981952	789200320
31	53	1955	2113439360	800355712
32	53	1956	2131200128	807081728
33	53	1957	2137046656	809295808
34	53	1958	2146162432	812747904
35	53	1959	2153340672	815466240
36	53	1960	2155740928	816375296
37	53	1961	2157915392	817198784
1	54	1962	1525334784	577641536
2	54	1963	1501986688	568799680
3	54	1964	1501706368	568693568
4	54	1965	1510386304	571980608
5	54	1966	1519774080	575535744
6	54	1967	1519538048	575446336
7	54	1968	1535373312	581443136
8	54	1969	1550225408	587067584
9	54	1970	1560123776	590816064
10	54	1971	1575500928	596639424
11	54	1972	1588769920	601664320
12	54	1973	1605888000	608146944
13	54	1974	1620380032	613635008
14	54	1975	1634155264	618851712
15	54	1976	1652151424	625666816
16	54	1977	1664398976	630304960
17	54	1978	1683446272	637518144
18	54	1979	1697470208	642828928
19	54	1980	1708606080	647046080
20	54	1981	1737143296	657853120
21	54	1982	1756717056	665265664
22	54	1983	1777366144	673085376
23	54	1984	1806338048	684057024
24	54	1985	1819158528	688912128
25	54	1986	1836868992	695619008
26	54	1987	1863904512	705857344
27	54	1988	1886276352	714329472
28	54	1989	1912905088	724413760
29	54	1990	1956189568	740805504
30	54	1991	1980952704	750183296
31	54	1992	2015200896	763153024
32	54	1993	2044223616	774143808
33	54	1994	2062981504	781247424
34	54	1995	2084295424	789318976
35	54	1996	2104076416	796809984
36	54	1997	2124421888	804514816
37	54	1998	2141236480	810882496
1	55	1999	1499572480	567885440
[truncated: 1,553 more rows]

## Sheet: Endpoint
position	intden	rawintden
1	1231718656	466449664
2	1215749760	460402272
3	1203276672	455678720
4	1212761728	459270720
5	1218417920	461412704
6	1205750784	456615680
7	1216198144	460572096
8	1224730368	463803232
9	1237286656	468558272
10	1232176512	466623072
11	1243353088	470855584
12	1232508800	466748864
13	1225467776	464082464
14	1969868544	745985728
15	1773484032	671615296
16	2301158912	871444800
17	2297656320	870118336
18	2677679104	1014032256
19	2872759552	1087908992
20	2869580288	1086705024
21	2785237504	1054764480
22	2930665216	1109837696
23	2288430592	866624640
24	1233987968	467309056
25	1236199296	468146496
26	1853653120	701975168
27	2304360960	872657408
28	2678859008	1014479168
29	2637011712	998631616
30	2636008960	998251904
31	2569820160	973186304
32	2457850624	930783744
33	1804945792	683529728
34	2032157824	769574592
35	1897712256	718660224
36	1238058880	468850720
37	1236501760	468260992
38	1919520256	726918912
39	1895364992	717771328
40	2523664640	955707328
41	2212268544	837782208
42	2475005184	937280128
43	2569303808	972990784
44	2712873984	1027360576
45	2706153216	1024815424
46	2486362112	941580928
47	1841940736	697539712
48	1235782656	467988704
49	1234855808	467637696
50	2376319232	899907840
51	2499111168	946408960
52	2736161280	1036179456
53	2543715840	963300736
54	2680243712	1015003584
55	2704348416	1024131904
56	2100377856	795409408
57	2475135744	937329536
58	1937353600	733672384
59	2045929728	774789952
60	1233812992	467242784
61	1211695488	458866912
62	1985174912	751782208
63	2200050432	833155200
64	2412909312	913764480
65	1969368064	745796224
66	2456540160	930287424
67	2363689728	895125120
68	2494790912	944772928
69	2466649344	934115712
70	2411278848	913147008
71	2088741632	791002752
72	1228550400	465249856
73	1217080448	460906208
74	2248784128	851610560
75	2292676096	868232384
76	2532346624	958995136
77	2493751040	944379072
78	2466191104	933942208
79	2571745792	973915584
80	2301546240	871591488
81	2188682496	828850176
82	2390174976	905155008
83	2293413120	868511552
84	1206794112	457010784
85	1208271616	457570304
86	1215713408	460388480
87	1209654784	458094144
88	1199986304	454432672
89	1196615296	453156064
90	1187857792	449839616
91	1203396352	455724096
92	1209062528	457869824
93	1218601600	461482240
94	1223984896	463520928
95	1219849216	461954720
96	1224440320	463693344
