# Supplementary material for: GRA12 is a common virulence factor across Toxoplasma gondii strains and mouse subspecies
Source: Nat Commun. 2025 Apr 16;16:3570. doi: 10.1038/s41467-025-58876-2 (PMC12003902; doi:10.1038/s41467-025-58876-2)
Supplement: Supplementary file 15 — Source data [file 41467_2025_58876_MOESM15_ESM.zip › Source suppl/Supplementary Figure 6_Source Data/Suppl Fig6b/FT_230301_GRA12-Nterm_HA488_GRA3_647_150x_A_2-decon/comments.txt]

{
  "encoding": "UTF-8",
  "format": "Micro-Manager Property Map",
  "major_version": 2,
  "minor_version": 0,
  "map": {
    "General annotation": {
      "type": "PROPERTY_MAP",
      "scalar": {
        "comments": {
          "type": "STRING",
          "scalar": "Microvolution deconvolution\r\n Iterations:\r\n  Quad - GFP: 0\r\n  Quad - DAPI: 30\r\n  Quad - CY5: 30\r\n  Quad - mCherry: 30\r\n Wavelengths:\r\n  Quad - GFP: 525.0\r\n  Quad - DAPI: 690.0\r\n  Quad - CY5: 460.0\r\n  Quad - mCherry: 525.0\r\n Backgrounds:\r\n  Quad - GFP: 0.0\r\n  Quad - DAPI: 104.0\r\n  Quad - CY5: 104.0\r\n  Quad - mCherry: 104.0\r\n PSF type: iSIM\r\n Pinhole: 213.3333\r\n Pinhole spacing: 1666.6667\r\n PSF model: Vectorial\r\n NA: 1.45\r\n RI: 1.518\r\n NS: 1.33\r\n"
        }
      }
    }
  }
}
