# Supplementary material for: GRA12 is a common virulence factor across Toxoplasma gondii strains and mouse subspecies
Source: Nat Commun. 2025 Apr 16;16:3570. doi: 10.1038/s41467-025-58876-2 (PMC12003902; doi:10.1038/s41467-025-58876-2)
Supplement: Supplementary file 16 — Supplementary Figs. Source data [file 41467_2025_58876_MOESM16_ESM.zip]

Archive with 305 entries (282 files):
- Source_mian_figures/
- Source_mian_figures/Figure 4_Source Data/
- __MACOSX/Source_mian_figures/._Figure 4_Source Data
- Source_mian_figures/.DS_Store
- __MACOSX/Source_mian_figures/._.DS_Store
- Source_mian_figures/Figure 2_Source Data/
- __MACOSX/Source_mian_figures/._Figure 2_Source Data
- Source_mian_figures/Figure 5_Source Data/
- __MACOSX/Source_mian_figures/._Figure 5_Source Data
- Source_mian_figures/Figure 6_Source Data/
- __MACOSX/Source_mian_figures/._Figure 6_Source Data
- Source_mian_figures/Figure 3_Source Data/
- __MACOSX/Source_mian_figures/._Figure 3_Source Data
- Source_mian_figures/Figure 4_Source Data/Fig4a/
- __MACOSX/Source_mian_figures/Figure 4_Source Data/._Fig4a
- Source_mian_figures/Figure 4_Source Data/Figure 4_Source Data.xlsx
- __MACOSX/Source_mian_figures/Figure 4_Source Data/._Figure 4_Source Data.xlsx
- Source_mian_figures/Figure 2_Source Data/Fig 2a/
- __MACOSX/Source_mian_figures/Figure 2_Source Data/._Fig 2a
- Source_mian_figures/Figure 2_Source Data/.DS_Store
- __MACOSX/Source_mian_figures/Figure 2_Source Data/._.DS_Store
- Source_mian_figures/Figure 2_Source Data/Figure 2_Source Data.xlsx
- __MACOSX/Source_mian_figures/Figure 2_Source Data/._Figure 2_Source Data.xlsx
- Source_mian_figures/Figure 2_Source Data/Fig 2d/
- __MACOSX/Source_mian_figures/Figure 2_Source Data/._Fig 2d
- Source_mian_figures/Figure 5_Source Data/Fig 5a/
- __MACOSX/Source_mian_figures/Figure 5_Source Data/._Fig 5a
- Source_mian_figures/Figure 5_Source Data/Fig 5f/
- __MACOSX/Source_mian_figures/Figure 5_Source Data/._Fig 5f
- Source_mian_figures/Figure 5_Source Data/Figure 5_Source Data.xlsx
- __MACOSX/Source_mian_figures/Figure 5_Source Data/._Figure 5_Source Data.xlsx
- Source_mian_figures/Figure 5_Source Data/Fig 5b,c/
- __MACOSX/Source_mian_figures/Figure 5_Source Data/._Fig 5b,c
- Source_mian_figures/Figure 6_Source Data/Figure 6_Source Data.xlsx
- __MACOSX/Source_mian_figures/Figure 6_Source Data/._Figure 6_Source Data.xlsx
- Source_mian_figures/Figure 3_Source Data/Figure 3_Source Data.xlsx
- __MACOSX/Source_mian_figures/Figure 3_Source Data/._Figure 3_Source Data.xlsx
- Source_mian_figures/Figure 4_Source Data/Fig4a/230721 GRA12 PI Uptake.xlsx
- __MACOSX/Source_mian_figures/Figure 4_Source Data/Fig4a/._230721 GRA12 PI Uptake.xlsx
- Source_mian_figures/Figure 4_Source Data/Fig4a/230804 GRA12 PI Uptake.xlsx
- __MACOSX/Source_mian_figures/Figure 4_Source Data/Fig4a/._230804 GRA12 PI Uptake.xlsx
- Source_mian_figures/Figure 4_Source Data/Fig4a/230726 GRA12 PI Uptake.xlsx
- __MACOSX/Source_mian_figures/Figure 4_Source Data/Fig4a/._230726 GRA12 PI Uptake.xlsx
- Source_mian_figures/Figure 4_Source Data/Fig4a/230802 GRA12 PI Uptake.xlsx
- __MACOSX/Source_mian_figures/Figure 4_Source Data/Fig4a/._230802 GRA12 PI Uptake.xlsx
- Source_mian_figures/Figure 4_Source Data/Fig4a/230727 GRA12 PI Uptake.xlsx
- __MACOSX/Source_mian_figures/Figure 4_Source Data/Fig4a/._230727 GRA12 PI Uptake.xlsx
- Source_mian_figures/Figure 4_Source Data/Fig4a/230809 GRA12 PI Uptake.xlsx
- __MACOSX/Source_mian_figures/Figure 4_Source Data/Fig4a/._230809 GRA12 PI Uptake.xlsx
- Source_mian_figures/Figure 2_Source Data/Fig 2a/FT_230911_VAND_COMPL_HA488_GRA2_647_150x_B_1/
- __MACOSX/Source_mian_figures/Figure 2_Source Data/Fig 2a/._FT_230911_VAND_COMPL_HA488_GRA2_647_150x_B_1
- Source_mian_figures/Figure 2_Source Data/Fig 2a/FT_230911_VAND_dGRA12_HA488_GRA2_647_150x_E_1/
- __MACOSX/Source_mian_figures/Figure 2_Source Data/Fig 2a/._FT_230911_VAND_dGRA12_HA488_GRA2_647_150x_E_1
- Source_mian_figures/Figure 2_Source Data/Fig 2a/FT_230911_VAND_dKU_HA488_GRA2_647_150x_D_1/
- __MACOSX/Source_mian_figures/Figure 2_Source Data/Fig 2a/._FT_230911_VAND_dKU_HA488_GRA2_647_150x_D_1
- Source_mian_figures/Figure 2_Source Data/Fig 2a/FT_230911_VAND_COMPL_HA488_GRA2_647_150x_B_1-decon/
- __MACOSX/Source_mian_figures/Figure 2_Source Data/Fig 2a/._FT_230911_VAND_COMPL_HA488_GRA2_647_150x_B_1-decon
- Source_mian_figures/Figure 2_Source Data/Fig 2a/FT_230911_VAND_dGRA12_HA488_GRA2_647_150x_E_1-decon/
- __MACOSX/Source_mian_figures/Figure 2_Source Data/Fig 2a/._FT_230911_VAND_dGRA12_HA488_GRA2_647_150x_E_1-decon
- Source_mian_figures/Figure 2_Source Data/Fig 2a/FT_230911_VAND_dKU_HA488_GRA2_647_150x_D_1-decon/
- __MACOSX/Source_mian_figures/Figure 2_Source Data/Fig 2a/._FT_230911_VAND_dKU_HA488_GRA2_647_150x_D_1-decon
- Source_mian_figures/Figure 2_Source Data/Fig 2d/FT_211118_VANDdGRA12_50000_1_DBA488_40x_B_GFP.tif
- __MACOSX/Source_mian_figures/Figure 2_Source Data/Fig 2d/._FT_211118_VANDdGRA12_50000_1_DBA488_40x_B_GFP.tif
- Source_mian_figures/Figure 2_Source Data/Fig 2d/FT_211118_VANDdGRA12_50000_1_DBA488_40x_B_mCh.tif
- __MACOSX/Source_mian_figures/Figure 2_Source Data/Fig 2d/._FT_211118_VANDdGRA12_50000_1_DBA488_40x_B_mCh.tif
- Source_mian_figures/Figure 5_Source Data/Fig 5a/FT 240226 coinf 15s 100x project C term I/
- __MACOSX/Source_mian_figures/Figure 5_Source Data/Fig 5a/._FT 240226 coinf 15s 100x project C term I
- Source_mian_figures/Figure 5_Source Data/Fig 5a/FT 240226 coinf 15s 100x project/
- __MACOSX/Source_mian_figures/Figure 5_Source Data/Fig 5a/._FT 240226 coinf 15s 100x project
- Source_mian_figures/Figure 5_Source Data/Fig 5f/FT_240927_PRU_EXP3_IRGd_IRGb10-0002_dGRA12_IRGd_A_IFNg_toxo_adj.tif
- __MACOSX/Source_mian_figures/Figure 5_Source Data/Fig 5f/._FT_240927_PRU_EXP3_IRGd_IRGb10-0002_dGRA12_IRGd_A_IFNg_toxo_adj.tif
- Source_mian_figures/Figure 5_Source Data/Fig 5f/FT_240927_PRU_EXP3_IRGd_IRGb10-0002_UPRT_IFNg_C_IRGd_adj_MER.tif
- __MACOSX/Source_mian_figures/Figure 5_Source Data/Fig 5f/._FT_240927_PRU_EXP3_IRGd_IRGb10-0002_UPRT_IFNg_C_IRGd_adj_MER.tif
- Source_mian_figures/Figure 5_Source Data/Fig 5f/FT_240927_PRU_EXP3_IRGd_IRGb10-0002_dGRA12_IRGd_A_IFNg_DAPI_crop.tif
- __MACOSX/Source_mian_figures/Figure 5_Source Data/Fig 5f/._FT_240927_PRU_EXP3_IRGd_IRGb10-0002_dGRA12_IRGd_A_IFNg_DAPI_crop.tif
- Source_mian_figures/Figure 5_Source Data/Fig 5f/FT_240927_PRU_EXP3_IRGd_IRGb10-0002_UPRT_IFNg_C_IRGd_adj_crop.tif
- __MACOSX/Source_mian_figures/Figure 5_Source Data/Fig 5f/._FT_240927_PRU_EXP3_IRGd_IRGb10-0002_UPRT_IFNg_C_IRGd_adj_crop.tif
- Source_mian_figures/Figure 5_Source Data/Fig 5f/FT_240927_PRU_EXP3_IRGd_IRGb10-0002_dGRA12_IRGd_A_IFNg_DAPI_adj.tif
- __MACOSX/Source_mian_figures/Figure 5_Source Data/Fig 5f/._FT_240927_PRU_EXP3_IRGd_IRGb10-0002_dGRA12_IRGd_A_IFNg_DAPI_adj.tif
- Source_mian_figures/Figure 5_Source Data/Fig 5f/FT_240927_PRU_EXP3_IRGd_IRGb10-0002_dGRA12_IRGd_A_IFNg_IRGd_adj.tif
- __MACOSX/Source_mian_figures/Figure 5_Source Data/Fig 5f/._FT_240927_PRU_EXP3_IRGd_IRGb10-0002_dGRA12_IRGd_A_IFNg_IRGd_adj.tif
- Source_mian_figures/Figure 5_Source Data/Fig 5f/FT_240927_PRU_EXP3_IRGd_IRGb10-0002_dGRA12_IRGd_A_IFNg_DAPI_adj_MERGE.tif
- __MACOSX/Source_mian_figures/Figure 5_Source Data/Fig 5f/._FT_240927_PRU_EXP3_IRGd_IRGb10-0002_dGRA12_IRGd_A_IFNg_DAPI_adj_MERGE.tif
- Source_mian_figures/Figure 5_Source Data/Fig 5f/FT_240927_PRU_EXP3_IRGd_IRGb10-0002_dGRA12_IRGd_A_IFNg_IRGd_crop.tif
- __MACOSX/Source_mian_figures/Figure 5_Source Data/Fig 5f/._FT_240927_PRU_EXP3_IRGd_IRGb10-0002_dGRA12_IRGd_A_IFNg_IRGd_crop.tif
- Source_mian_figures/Figure 5_Source Data/Fig 5f/FT_240927_PRU_EXP3_IRGd_IRGb10-0002_UPRT_IFNg_C_IRGd_adj_MERGE_CROP.tif
- __MACOSX/Source_mian_figures/Figure 5_Source Data/Fig 5f/._FT_240927_PRU_EXP3_IRGd_IRGb10-0002_UPRT_IFNg_C_IRGd_adj_MERGE_CROP.tif
- Source_mian_figures/Figure 5_Source Data/Fig 5f/FT_240927_PRU_EXP3_IRGd_IRGb10-0002_UPRT_IFNg_C_DAPI_adj.tif
- __MACOSX/Source_mian_figures/Figure 5_Source Data/Fig 5f/._FT_240927_PRU_EXP3_IRGd_IRGb10-0002_UPRT_IFNg_C_DAPI_adj.tif
- Source_mian_figures/Figure 5_Source Data/Fig 5f/FT_240927_PRU_EXP3_IRGd_IRGb10-0002_UPRT_IFNg_C_DAPI_adj_crop.tif
- __MACOSX/Source_mian_figures/Figure 5_Source Data/Fig 5f/._FT_240927_PRU_EXP3_IRGd_IRGb10-0002_UPRT_IFNg_C_DAPI_adj_crop.tif
- Source_mian_figures/Figure 5_Source Data/Fig 5f/FT_240927_PRU_EXP3_IRGd_IRGb10-0002_dGRA12_IRGd_A_IFNg_DAPI_adj_MERGE_crop.tif
- __MACOSX/Source_mian_figures/Figure 5_Source Data/Fig 5f/._FT_240927_PRU_EXP3_IRGd_IRGb10-0002_dGRA12_IRGd_A_IFNg_DAPI_adj_MERGE_crop.tif
- Source_mian_figures/Figure 5_Source Data/Fig 5f/FT_240927_PRU_EXP3_IRGd_IRGb10-0002_UPRT_IFNg_C_toxo_adj.tif
- __MACOSX/Source_mian_figures/Figure 5_Source Data/Fig 5f/._FT_240927_PRU_EXP3_IRGd_IRGb10-0002_UPRT_IFNg_C_toxo_adj.tif
- Source_mian_figures/Figure 5_Source Data/Fig 5f/FT_240927_PRU_EXP3_IRGd_IRGb10-0002_UPRT_IFNg_C_IRGd_adj_MERGE.tif
- __MACOSX/Source_mian_figures/Figure 5_Source Data/Fig 5f/._FT_240927_PRU_EXP3_IRGd_IRGb10-0002_UPRT_IFNg_C_IRGd_adj_MERGE.tif
- Source_mian_figures/Figure 5_Source Data/Fig 5f/FT_240927_PRU_EXP3_IRGd_IRGb10-0002_UPRT_IFNg_C_IRGd_adj.tif
- __MACOSX/Source_mian_figures/Figure 5_Source Data/Fig 5f/._FT_240927_PRU_EXP3_IRGd_IRGb10-0002_UPRT_IFNg_C_IRGd_adj.tif
- Source_mian_figures/Figure 5_Source Data/Fig 5f/FT_240927_PRU_EXP3_IRGd_IRGb10-0002_UPRT_IFNg_C_toxo_adj_crop.tif
- __MACOSX/Source_mian_figures/Figure 5_Source Data/Fig 5f/._FT_240927_PRU_EXP3_IRGd_IRGb10-0002_UPRT_IFNg_C_toxo_adj_crop.tif
- Source_mian_figures/Figure 5_Source Data/Fig 5b,c/EM04576_04_033_SA-MAG_X12k.tif
- __MACOSX/Source_mian_figures/Figure 5_Source Data/Fig 5b,c/._EM04576_04_033_SA-MAG_X12k.tif
- Source_mian_figures/Figure 5_Source Data/Fig 5b,c/EM04576_06_230523_007_SA-MAG_X6000.tif
- __MACOSX/Source_mian_figures/Figure 5_Source Data/Fig 5b,c/._EM04576_06_230523_007_SA-MAG_X6000.tif
- Source_mian_figures/Figure 5_Source Data/Fig 5b,c/EM04576_02_03_SA-MAG_X10k_001.tif
- __MACOSX/Source_mian_figures/Figure 5_Source Data/Fig 5b,c/._EM04576_02_03_SA-MAG_X10k_001.tif
- Source_mian_figures/Figure 5_Source Data/Fig 5b,c/EM04576_02_130623_001_SA-MAG_X8000.tif
- __MACOSX/Source_mian_figures/Figure 5_Source Data/Fig 5b,c/._EM04576_02_130623_001_SA-MAG_X8000.tif
- Source_mian_figures/Figure 2_Source Data/Fig 2a/FT_230911_VAND_COMPL_HA488_GRA2_647_150x_B_1/comments.txt
- __MACOSX/Source_mian_figures/Figure 2_Source Data/Fig 2a/FT_230911_VAND_COMPL_HA488_GRA2_647_150x_B_1/._comments.txt
- Source_mian_figures/Figure 2_Source Data/Fig 2a/FT_230911_VAND_COMPL_HA488_GRA2_647_150x_B_1/DisplaySettings.json
- __MACOSX/Source_mian_figures/Figure 2_Source Data/Fig 2a/FT_230911_VAND_COMPL_HA488_GRA2_647_150x_B_1/._DisplaySettings.json
- Source_mian_figures/Figure 2_Source Data/Fig 2a/FT_230911_VAND_COMPL_HA488_GRA2_647_150x_B_1/FT_230911_VAND_COMPL_HA488_GRA2_647_150x_B_1_MMStack_Pos0.ome.tif
- __MACOSX/Source_mian_figures/Figure 2_Source Data/Fig 2a/FT_230911_VAND_COMPL_HA488_GRA2_647_150x_B_1/._FT_230911_VAND_COMPL_HA488_GRA2_647_150x_B_1_MMStack_Pos0.ome.tif
- Source_mian_figures/Figure 2_Source Data/Fig 2a/FT_230911_VAND_dGRA12_HA488_GRA2_647_150x_E_1/comments.txt
- __MACOSX/Source_mian_figures/Figure 2_Source Data/Fig 2a/FT_230911_VAND_dGRA12_HA488_GRA2_647_150x_E_1/._comments.txt
- Source_mian_figures/Figure 2_Source Data/Fig 2a/FT_230911_VAND_dGRA12_HA488_GRA2_647_150x_E_1/FT_230911_VAND_dGRA12_HA488_GRA2_647_150x_E_1_MMStack_Pos0.ome.tif
- __MACOSX/Source_mian_figures/Figure 2_Source Data/Fig 2a/FT_230911_VAND_dGRA12_HA488_GRA2_647_150x_E_1/._FT_230911_VAND_dGRA12_HA488_GRA2_647_150x_E_1_MMStack_Pos0.ome.tif
- Source_mian_figures/Figure 2_Source Data/Fig 2a/FT_230911_VAND_dGRA12_HA488_GRA2_647_150x_E_1/DisplaySettings.json
- __MACOSX/Source_mian_figures/Figure 2_Source Data/Fig 2a/FT_230911_VAND_dGRA12_HA488_GRA2_647_150x_E_1/._DisplaySettings.json
- Source_mian_figures/Figure 2_Source Data/Fig 2a/FT_230911_VAND_dKU_HA488_GRA2_647_150x_D_1/comments.txt
- __MACOSX/Source_mian_figures/Figure 2_Source Data/Fig 2a/FT_230911_VAND_dKU_HA488_GRA2_647_150x_D_1/._comments.txt
- Source_mian_figures/Figure 2_Source Data/Fig 2a/FT_230911_VAND_dKU_HA488_GRA2_647_150x_D_1/DisplaySettings.json
- __MACOSX/Source_mian_figures/Figure 2_Source Data/Fig 2a/FT_230911_VAND_dKU_HA488_GRA2_647_150x_D_1/._DisplaySettings.json
- Source_mian_figures/Figure 2_Source Data/Fig 2a/FT_230911_VAND_dKU_HA488_GRA2_647_150x_D_1/FT_230911_VAND_dKU_HA488_GRA2_647_150x_D_1_MMStack_Pos0.ome.tif
- __MACOSX/Source_mian_figures/Figure 2_Source Data/Fig 2a/FT_230911_VAND_dKU_HA488_GRA2_647_150x_D_1/._FT_230911_VAND_dKU_HA488_GRA2_647_150x_D_1_MMStack_Pos0.ome.tif
- Source_mian_figures/Figure 2_Source Data/Fig 2a/FT_230911_VAND_COMPL_HA488_GRA2_647_150x_B_1-decon/comments.txt
- __MACOSX/Source_mian_figures/Figure 2_Source Data/Fig 2a/FT_230911_VAND_COMPL_HA488_GRA2_647_150x_B_1-decon/._comments.txt
- Source_mian_figures/Figure 2_Source Data/Fig 2a/FT_230911_VAND_COMPL_HA488_GRA2_647_150x_B_1-decon/DisplaySettings.json
- __MACOSX/Source_mian_figures/Figure 2_Source Data/Fig 2a/FT_230911_VAND_COMPL_HA488_GRA2_647_150x_B_1-decon/._DisplaySettings.json
- Source_mian_figures/Figure 2_Source Data/Fig 2a/FT_230911_VAND_COMPL_HA488_GRA2_647_150x_B_1-decon/microvolution.json
- __MACOSX/Source_mian_figures/Figure 2_Source Data/Fig 2a/FT_230911_VAND_COMPL_HA488_GRA2_647_150x_B_1-decon/._microvolution.json
- Source_mian_figures/Figure 2_Source Data/Fig 2a/FT_230911_VAND_COMPL_HA488_GRA2_647_150x_B_1-decon/FT_230911_VAND_COMPL_HA488_GRA2_647_150x_B_1-decon/
- __MACOSX/Source_mian_figures/Figure 2_Source Data/Fig 2a/FT_230911_VAND_COMPL_HA488_GRA2_647_150x_B_1-decon/._FT_230911_VAND_COMPL_HA488_GRA2_647_150x_B_1-decon
- Source_mian_figures/Figure 2_Source Data/Fig 2a/FT_230911_VAND_COMPL_HA488_GRA2_647_150x_B_1-decon/FT_230911_VAND_COMPL_HA488_GRA2_647_150x_B_1_MMStack_Pos0.ome.tif
- __MACOSX/Source_mian_figures/Figure 2_Source Data/Fig 2a/FT_230911_VAND_COMPL_HA488_GRA2_647_150x_B_1-decon/._FT_230911_VAND_COMPL_HA488_GRA2_647_150x_B_1_MMStack_Pos0.ome.tif
- Source_mian_figures/Figure 2_Source Data/Fig 2a/FT_230911_VAND_dGRA12_HA488_GRA2_647_150x_E_1-decon/comments.txt
- __MACOSX/Source_mian_figures/Figure 2_Source Data/Fig 2a/FT_230911_VAND_dGRA12_HA488_GRA2_647_150x_E_1-decon/._comments.txt
- Source_mian_figures/Figure 2_Source Data/Fig 2a/FT_230911_VAND_dGRA12_HA488_GRA2_647_150x_E_1-decon/FT_230911_VAND_dGRA12_HA488_GRA2_647_150x_E_1_MMStack_Pos0.ome.tif
- __MACOSX/Source_mian_figures/Figure 2_Source Data/Fig 2a/FT_230911_VAND_dGRA12_HA488_GRA2_647_150x_E_1-decon/._FT_230911_VAND_dGRA12_HA488_GRA2_647_150x_E_1_MMStack_Pos0.ome.tif
- Source_mian_figures/Figure 2_Source Data/Fig 2a/FT_230911_VAND_dGRA12_HA488_GRA2_647_150x_E_1-decon/DisplaySettings.json
- __MACOSX/Source_mian_figures/Figure 2_Source Data/Fig 2a/FT_230911_VAND_dGRA12_HA488_GRA2_647_150x_E_1-decon/._DisplaySettings.json
- Source_mian_figures/Figure 2_Source Data/Fig 2a/FT_230911_VAND_dGRA12_HA488_GRA2_647_150x_E_1-decon/microvolution.json
- __MACOSX/Source_mian_figures/Figure 2_Source Data/Fig 2a/FT_230911_VAND_dGRA12_HA488_GRA2_647_150x_E_1-decon/._microvolution.json
- Source_mian_figures/Figure 2_Source Data/Fig 2a/FT_230911_VAND_dGRA12_HA488_GRA2_647_150x_E_1-decon/FT_230911_VAND_dGRA12_HA488_GRA2_647_150x_E_1-decon/
- __MACOSX/Source_mian_figures/Figure 2_Source Data/Fig 2a/FT_230911_VAND_dGRA12_HA488_GRA2_647_150x_E_1-decon/._FT_230911_VAND_dGRA12_HA488_GRA2_647_150x_E_1-decon
- Source_mian_figures/Figure 2_Source Data/Fig 2a/FT_230911_VAND_dKU_HA488_GRA2_647_150x_D_1-decon/comments.txt
- __MACOSX/Source_mian_figures/Figure 2_Source Data/Fig 2a/FT_230911_VAND_dKU_HA488_GRA2_647_150x_D_1-decon/._comments.txt
- Source_mian_figures/Figure 2_Source Data/Fig 2a/FT_230911_VAND_dKU_HA488_GRA2_647_150x_D_1-decon/DisplaySettings.json
- __MACOSX/Source_mian_figures/Figure 2_Source Data/Fig 2a/FT_230911_VAND_dKU_HA488_GRA2_647_150x_D_1-decon/._DisplaySettings.json
- Source_mian_figures/Figure 2_Source Data/Fig 2a/FT_230911_VAND_dKU_HA488_GRA2_647_150x_D_1-decon/microvolution.json
- __MACOSX/Source_mian_figures/Figure 2_Source Data/Fig 2a/FT_230911_VAND_dKU_HA488_GRA2_647_150x_D_1-decon/._microvolution.json
- Source_mian_figures/Figure 2_Source Data/Fig 2a/FT_230911_VAND_dKU_HA488_GRA2_647_150x_D_1-decon/FT_230911_VAND_dKU_HA488_GRA2_647_150x_D_1_MMStack_Pos0.ome.tif
- __MACOSX/Source_mian_figures/Figure 2_Source Data/Fig 2a/FT_230911_VAND_dKU_HA488_GRA2_647_150x_D_1-decon/._FT_230911_VAND_dKU_HA488_GRA2_647_150x_D_1_MMStack_Pos0.ome.tif
- Source_mian_figures/Figure 2_Source Data/Fig 2a/FT_230911_VAND_dKU_HA488_GRA2_647_150x_D_1-decon/FT_230911_VAND_dKU_HA488_GRA2_647_150x_D_1-decon/
- __MACOSX/Source_mian_figures/Figure 2_Source Data/Fig 2a/FT_230911_VAND_dKU_HA488_GRA2_647_150x_D_1-decon/._FT_230911_VAND_dKU_HA488_GRA2_647_150x_D_1-decon
- Source_mian_figures/Figure 5_Source Data/Fig 5a/FT 240226 coinf 15s 100x project C term I/MAX_FT_240226_topology-0002_toxo.tif
- __MACOSX/Source_mian_figures/Figure 5_Source Data/Fig 5a/FT 240226 coinf 15s 100x project C term I/._MAX_FT_240226_topology-0002_toxo.tif
- Source_mian_figures/Figure 5_Source Data/Fig 5a/FT 240226 coinf 15s 100x project C term I/Montage.tif
- __MACOSX/Source_mian_figures/Figure 5_Source Data/Fig 5a/FT 240226 coinf 15s 100x project C term I/._Montage.tif
- Source_mian_figures/Figure 5_Source Data/Fig 5a/FT 240226 coinf 15s 100x project C term I/Montage_scale_thin.tif
- __MACOSX/Source_mian_figures/Figure 5_Source Data/Fig 5a/FT 240226 coinf 15s 100x project C term I/._Montage_scale_thin.tif
- Source_mian_figures/Figure 5_Source Data/Fig 5a/FT 240226 coinf 15s 100x project C term I/merge_scale_thin.tif
- __MACOSX/Source_mian_figures/Figure 5_Source Data/Fig 5a/FT 240226 coinf 15s 100x project C term I/._merge_scale_thin.tif
- Source_mian_figures/Figure 5_Source Data/Fig 5a/FT 240226 coinf 15s 100x project C term I/Montage_SCALE.tif
- __MACOSX/Source_mian_figures/Figure 5_Source Data/Fig 5a/FT 240226 coinf 15s 100x project C term I/._Montage_SCALE.tif
- Source_mian_figures/Figure 5_Source Data/Fig 5a/FT 240226 coinf 15s 100x project C term I/MAX_FT_240226_topology-0001_BF.tif
- __MACOSX/Source_mian_figures/Figure 5_Source Data/Fig 5a/FT 240226 coinf 15s 100x project C term I/._MAX_FT_240226_topology-0001_BF.tif
- Source_mian_figures/Figure 5_Source Data/Fig 5a/FT 240226 coinf 15s 100x project C term I/MAX_FT_240226_topology-0005_tubulin.tif
- __MACOSX/Source_mian_figures/Figure 5_Source Data/Fig 5a/FT 240226 coinf 15s 100x project C term I/._MAX_FT_240226_topology-0005_tubulin.tif
- Source_mian_figures/Figure 5_Source Data/Fig 5a/FT 240226 coinf 15s 100x project C term I/MAX_FT_240226_topology-0003_HA.tif
- __MACOSX/Source_mian_figures/Figure 5_Source Data/Fig 5a/FT 240226 coinf 15s 100x project C term I/._MAX_FT_240226_topology-0003_HA.tif
- Source_mian_figures/Figure 5_Source Data/Fig 5a/FT 240226 coinf 15s 100x project C term I/merge.tif
- __MACOSX/Source_mian_figures/Figure 5_Source Data/Fig 5a/FT 240226 coinf 15s 100x project C term I/._merge.tif
- Source_mian_figures/Figure 5_Source Data/Fig 5a/FT 240226 coinf 15s 100x project C term I/MAX_FT_240226_topology-0004_mch.tif
- __MACOSX/Source_mian_figures/Figure 5_Source Data/Fig 5a/FT 240226 coinf 15s 100x project C term I/._MAX_FT_240226_topology-0004_mch.tif
- Source_mian_figures/Figure 5_Source Data/Fig 5a/FT 240226 coinf 15s 100x project/FT_240226_topology-0005_atubulin_adj.tif
- __MACOSX/Source_mian_figures/Figure 5_Source Data/Fig 5a/FT 240226 coinf 15s 100x project/._FT_240226_topology-0005_atubulin_adj.tif
- Source_mian_figures/Figure 5_Source Data/Fig 5a/FT 240226 coinf 15s 100x project/FT_240226_topology-0004_mCH_adj.tif
- __MACOSX/Source_mian_figures/Figure 5_Source Data/Fig 5a/FT 240226 coinf 15s 100x project/._FT_240226_topology-0004_mCH_adj.tif
- Source_mian_figures/Figure 5_Source Data/Fig 5a/FT 240226 coinf 15s 100x project/FT_240226_topology-0002_toxo.tif
- __MACOSX/Source_mian_figures/Figure 5_Source Data/Fig 5a/FT 240226 coinf 15s 100x project/._FT_240226_topology-0002_toxo.tif
- Source_mian_figures/Figure 5_Source Data/Fig 5a/FT 240226 coinf 15s 100x project/Montage.tif
- __MACOSX/Source_mian_figures/Figure 5_Source Data/Fig 5a/FT 240226 coinf 15s 100x project/._Montage.tif
- Source_mian_figures/Figure 5_Source Data/Fig 5a/FT 240226 coinf 15s 100x project/Montage_scale.tif
- __MACOSX/Source_mian_figures/Figure 5_Source Data/Fig 5a/FT 240226 coinf 15s 100x project/._Montage_scale.tif
- Source_mian_figures/Figure 5_Source Data/Fig 5a/FT 240226 coinf 15s 100x project/FT_240226_topology-0001_BF.tif
- __MACOSX/Source_mian_figures/Figure 5_Source Data/Fig 5a/FT 240226 coinf 15s 100x project/._FT_240226_topology-0001_BF.tif
- Source_mian_figures/Figure 5_Source Data/Fig 5a/FT 240226 coinf 15s 100x project/MERGE_scale.tif
- __MACOSX/Source_mian_figures/Figure 5_Source Data/Fig 5a/FT 240226 coinf 15s 100x project/._MERGE_scale.tif
- Source_mian_figures/Figure 5_Source Data/Fig 5a/FT 240226 coinf 15s 100x project/FT_240226_topology-0003_HA.tif
- __MACOSX/Source_mian_figures/Figure 5_Source Data/Fig 5a/FT 240226 coinf 15s 100x project/._FT_240226_topology-0003_HA.tif
- Source_mian_figures/Figure 5_Source Data/Fig 5a/FT 240226 coinf 15s 100x project/MERGE.tif
- __MACOSX/Source_mian_figures/Figure 5_Source Data/Fig 5a/FT 240226 coinf 15s 100x project/._MERGE.tif
- Source_mian_figures/Figure 2_Source Data/Fig 2a/FT_230911_VAND_COMPL_HA488_GRA2_647_150x_B_1-decon/FT_230911_VAND_COMPL_HA488_GRA2_647_150x_B_1-decon/comments.txt
- __MACOSX/Source_mian_figures/Figure 2_Source Data/Fig 2a/FT_230911_VAND_COMPL_HA488_GRA2_647_150x_B_1-decon/FT_230911_VAND_COMPL_HA488_GRA2_647_150x_B_1-decon/._comments.txt
- Source_mian_figures/Figure 2_Source Data/Fig 2a/FT_230911_VAND_COMPL_HA488_GRA2_647_150x_B_1-decon/FT_230911_VAND_COMPL_HA488_GRA2_647_150x_B_1-decon/FT_230911_VAND_COMPL_HA488_GRA2_647_150x_B_1_MMStack_Pos0.ome-0004_toxo.tif
- __MACOSX/Source_mian_figures/Figure 2_Source Data/Fig 2a/FT_230911_VAND_COMPL_HA488_GRA2_647_150x_B_1-decon/FT_230911_VAND_COMPL_HA488_GRA2_647_150x_B_1-decon/._FT_230911_VAND_COMPL_HA488_GRA2_647_150x_B_1_MMStack_Pos0.ome-0004_toxo.tif
- Source_mian_figures/Figure 2_Source Data/Fig 2a/FT_230911_VAND_COMPL_HA488_GRA2_647_150x_B_1-decon/FT_230911_VAND_COMPL_HA488_GRA2_647_150x_B_1-decon/DisplaySettings.json
- __MACOSX/Source_mian_figures/Figure 2_Source Data/Fig 2a/FT_230911_VAND_COMPL_HA488_GRA2_647_150x_B_1-decon/FT_230911_VAND_COMPL_HA488_GRA2_647_150x_B_1-decon/._DisplaySettings.json
- Source_mian_figures/Figure 2_Source Data/Fig 2a/FT_230911_VAND_COMPL_HA488_GRA2_647_150x_B_1-decon/FT_230911_VAND_COMPL_HA488_GRA2_647_150x_B_1-decon/Montage_NEW.tif
- __MACOSX/Source_mian_figures/Figure 2_Source Data/Fig 2a/FT_230911_VAND_COMPL_HA488_GRA2_647_150x_B_1-decon/FT_230911_VAND_COMPL_HA488_GRA2_647_150x_B_1-decon/._Montage_NEW.tif
- Source_mian_figures/Figure 2_Source Data/Fig 2a/FT_230911_VAND_COMPL_HA488_GRA2_647_150x_B_1-decon/FT_230911_VAND_COMPL_HA488_GRA2_647_150x_B_1-decon/MERGE_noGRA2_scale.tif
- __MACOSX/Source_mian_figures/Figure 2_Source Data/Fig 2a/FT_230911_VAND_COMPL_HA488_GRA2_647_150x_B_1-decon/FT_230911_VAND_COMPL_HA488_GRA2_647_150x_B_1-decon/._MERGE_noGRA2_scale.tif
- Source_mian_figures/Figure 2_Source Data/Fig 2a/FT_230911_VAND_COMPL_HA488_GRA2_647_150x_B_1-decon/FT_230911_VAND_COMPL_HA488_GRA2_647_150x_B_1-decon/FT_230911_VAND_COMPL_HA488_GRA2_647_150x_B_1_MMStack_Pos0.ome-0003_GRA2.tif
- __MACOSX/Source_mian_figures/Figure 2_Source Data/Fig 2a/FT_230911_VAND_COMPL_HA488_GRA2_647_150x_B_1-decon/FT_230911_VAND_COMPL_HA488_GRA2_647_150x_B_1-decon/._FT_230911_VAND_COMPL_HA488_GRA2_647_150x_B_1_MMStack_Pos0.ome-0003_GRA2.tif
- Source_mian_figures/Figure 2_Source Data/Fig 2a/FT_230911_VAND_COMPL_HA488_GRA2_647_150x_B_1-decon/FT_230911_VAND_COMPL_HA488_GRA2_647_150x_B_1-decon/Montage_NEW_scale.tif
- __MACOSX/Source_mian_figures/Figure 2_Source Data/Fig 2a/FT_230911_VAND_COMPL_HA488_GRA2_647_150x_B_1-decon/FT_230911_VAND_COMPL_HA488_GRA2_647_150x_B_1-decon/._Montage_NEW_scale.tif
- Source_mian_figures/Figure 2_Source Data/Fig 2a/FT_230911_VAND_COMPL_HA488_GRA2_647_150x_B_1-decon/FT_230911_VAND_COMPL_HA488_GRA2_647_150x_B_1-decon/FT_230911_VAND_COMPL_HA488_GRA2_647_150x_B_1_MMStack_Pos0.ome-0002_DAPI.tif
- __MACOSX/Source_mian_figures/Figure 2_Source Data/Fig 2a/FT_230911_VAND_COMPL_HA488_GRA2_647_150x_B_1-decon/FT_230911_VAND_COMPL_HA488_GRA2_647_150x_B_1-decon/._FT_230911_VAND_COMPL_HA488_GRA2_647_150x_B_1_MMStack_Pos0.ome-0002_DAPI.tif
- Source_mian_figures/Figure 2_Source Data/Fig 2a/FT_230911_VAND_COMPL_HA488_GRA2_647_150x_B_1-decon/FT_230911_VAND_COMPL_HA488_GRA2_647_150x_B_1-decon/FT_230911_VAND_COMPL_HA488_GRA2_647_150x_B_1_MMStack_Pos0.ome-0003_GRA2_NEW.tif
- __MACOSX/Source_mian_figures/Figure 2_Source Data/Fig 2a/FT_230911_VAND_COMPL_HA488_GRA2_647_150x_B_1-decon/FT_230911_VAND_COMPL_HA488_GRA2_647_150x_B_1-decon/._FT_230911_VAND_COMPL_HA488_GRA2_647_150x_B_1_MMStack_Pos0.ome-0003_GRA2_NEW.tif
- Source_mian_figures/Figure 2_Source Data/Fig 2a/FT_230911_VAND_COMPL_HA488_GRA2_647_150x_B_1-decon/FT_230911_VAND_COMPL_HA488_GRA2_647_150x_B_1-decon/Montage.tif
- __MACOSX/Source_mian_figures/Figure 2_Source Data/Fig 2a/FT_230911_VAND_COMPL_HA488_GRA2_647_150x_B_1-decon/FT_230911_VAND_COMPL_HA488_GRA2_647_150x_B_1-decon/._Montage.tif
- Source_mian_figures/Figure 2_Source Data/Fig 2a/FT_230911_VAND_COMPL_HA488_GRA2_647_150x_B_1-decon/FT_230911_VAND_COMPL_HA488_GRA2_647_150x_B_1-decon/FT_230911_VAND_COMPL_HA488_GRA2_647_150x_B_1_MMStack_Pos0.ome-0001_HA_NEW.tif
- __MACOSX/Source_mian_figures/Figure 2_Source Data/Fig 2a/FT_230911_VAND_COMPL_HA488_GRA2_647_150x_B_1-decon/FT_230911_VAND_COMPL_HA488_GRA2_647_150x_B_1-decon/._FT_230911_VAND_COMPL_HA488_GRA2_647_150x_B_1_MMStack_Pos0.ome-0001_HA_NEW.tif
- Source_mian_figures/Figure 2_Source Data/Fig 2a/FT_230911_VAND_COMPL_HA488_GRA2_647_150x_B_1-decon/FT_230911_VAND_COMPL_HA488_GRA2_647_150x_B_1-decon/Montage_noGRA2.tif
- __MACOSX/Source_mian_figures/Figure 2_Source Data/Fig 2a/FT_230911_VAND_COMPL_HA488_GRA2_647_150x_B_1-decon/FT_230911_VAND_COMPL_HA488_GRA2_647_150x_B_1-decon/._Montage_noGRA2.tif
- Source_mian_figures/Figure 2_Source Data/Fig 2a/FT_230911_VAND_COMPL_HA488_GRA2_647_150x_B_1-decon/FT_230911_VAND_COMPL_HA488_GRA2_647_150x_B_1-decon/MERGE_NEW_MONTAGE.tif
- __MACOSX/Source_mian_figures/Figure 2_Source Data/Fig 2a/FT_230911_VAND_COMPL_HA488_GRA2_647_150x_B_1-decon/FT_230911_VAND_COMPL_HA488_GRA2_647_150x_B_1-decon/._MERGE_NEW_MONTAGE.tif
- Source_mian_figures/Figure 2_Source Data/Fig 2a/FT_230911_VAND_COMPL_HA488_GRA2_647_150x_B_1-decon/FT_230911_VAND_COMPL_HA488_GRA2_647_150x_B_1-decon/MERGE_NEW.tif
- __MACOSX/Source_mian_figures/Figure 2_Source Data/Fig 2a/FT_230911_VAND_COMPL_HA488_GRA2_647_150x_B_1-decon/FT_230911_VAND_COMPL_HA488_GRA2_647_150x_B_1-decon/._MERGE_NEW.tif
- Source_mian_figures/Figure 2_Source Data/Fig 2a/FT_230911_VAND_COMPL_HA488_GRA2_647_150x_B_1-decon/FT_230911_VAND_COMPL_HA488_GRA2_647_150x_B_1-decon/FT_230911_VAND_COMPL_HA488_GRA2_647_150x_B_1_MMStack_Pos0.ome-0001_HA.tif
- __MACOSX/Source_mian_figures/Figure 2_Source Data/Fig 2a/FT_230911_VAND_COMPL_HA488_GRA2_647_150x_B_1-decon/FT_230911_VAND_COMPL_HA488_GRA2_647_150x_B_1-decon/._FT_230911_VAND_COMPL_HA488_GRA2_647_150x_B_1_MMStack_Pos0.ome-0001_HA.tif
- Source_mian_figures/Figure 2_Source Data/Fig 2a/FT_230911_VAND_COMPL_HA488_GRA2_647_150x_B_1-decon/FT_230911_VAND_COMPL_HA488_GRA2_647_150x_B_1-decon/MERGE_noGRA2.tif
- __MACOSX/Source_mian_figures/Figure 2_Source Data/Fig 2a/FT_230911_VAND_COMPL_HA488_GRA2_647_150x_B_1-decon/FT_230911_VAND_COMPL_HA488_GRA2_647_150x_B_1-decon/._MERGE_noGRA2.tif
- Source_mian_figures/Figure 2_Source Data/Fig 2a/FT_230911_VAND_COMPL_HA488_GRA2_647_150x_B_1-decon/FT_230911_VAND_COMPL_HA488_GRA2_647_150x_B_1-decon/MERGE_NEW_scale.tif
- __MACOSX/Source_mian_figures/Figure 2_Source Data/Fig 2a/FT_230911_VAND_COMPL_HA488_GRA2_647_150x_B_1-decon/FT_230911_VAND_COMPL_HA488_GRA2_647_150x_B_1-decon/._MERGE_NEW_scale.tif
- Source_mian_figures/Figure 2_Source Data/Fig 2a/FT_230911_VAND_COMPL_HA488_GRA2_647_150x_B_1-decon/FT_230911_VAND_COMPL_HA488_GRA2_647_150x_B_1-decon/FT_230911_VAND_COMPL_HA488_GRA2_647_150x_B_1_MMStack_Pos0_metadata.txt
- __MACOSX/Source_mian_figures/Figure 2_Source Data/Fig 2a/FT_230911_VAND_COMPL_HA488_GRA2_647_150x_B_1-decon/FT_230911_VAND_COMPL_HA488_GRA2_647_150x_B_1-decon/._FT_230911_VAND_COMPL_HA488_GRA2_647_150x_B_1_MMStack_Pos0_metadata.txt
- Source_mian_figures/Figure 2_Source Data/Fig 2a/FT_230911_VAND_COMPL_HA488_GRA2_647_150x_B_1-decon/FT_230911_VAND_COMPL_HA488_GRA2_647_150x_B_1-decon/FT_230911_VAND_COMPL_HA488_GRA2_647_150x_B_1_MMStack_Pos0.ome-0004.tif
- __MACOSX/Source_mian_figures/Figure 2_Source Data/Fig 2a/FT_230911_VAND_COMPL_HA488_GRA2_647_150x_B_1-decon/FT_230911_VAND_COMPL_HA488_GRA2_647_150x_B_1-decon/._FT_230911_VAND_COMPL_HA488_GRA2_647_150x_B_1_MMStack_Pos0.ome-0004.tif
- Source_mian_figures/Figure 2_Source Data/Fig 2a/FT_230911_VAND_COMPL_HA488_GRA2_647_150x_B_1-decon/FT_230911_VAND_COMPL_HA488_GRA2_647_150x_B_1-decon/FT_230911_VAND_COMPL_HA488_GRA2_647_150x_B_1_MMStack_Pos0.ome.tif
- __MACOSX/Source_mian_figures/Figure 2_Source Data/Fig 2a/FT_230911_VAND_COMPL_HA488_GRA2_647_150x_B_1-decon/FT_230911_VAND_COMPL_HA488_GRA2_647_150x_B_1-decon/._FT_230911_VAND_COMPL_HA488_GRA2_647_150x_B_1_MMStack_Pos0.ome.tif
- Source_mian_figures/Figure 2_Source Data/Fig 2a/FT_230911_VAND_COMPL_HA488_GRA2_647_150x_B_1-decon/FT_230911_VAND_COMPL_HA488_GRA2_647_150x_B_1-decon/MERGE.tif
- __MACOSX/Source_mian_figures/Figure 2_Source Data/Fig 2a/FT_230911_VAND_COMPL_HA488_GRA2_647_150x_B_1-decon/FT_230911_VAND_COMPL_HA488_GRA2_647_150x_B_1-decon/._MERGE.tif
- Source_mian_figures/Figure 2_Source Data/Fig 2a/FT_230911_VAND_dGRA12_HA488_GRA2_647_150x_E_1-decon/FT_230911_VAND_dGRA12_HA488_GRA2_647_150x_E_1-decon/comments.txt
- __MACOSX/Source_mian_figures/Figure 2_Source Data/Fig 2a/FT_230911_VAND_dGRA12_HA488_GRA2_647_150x_E_1-decon/FT_230911_VAND_dGRA12_HA488_GRA2_647_150x_E_1-decon/._comments.txt
- Source_mian_figures/Figure 2_Source Data/Fig 2a/FT_230911_VAND_dGRA12_HA488_GRA2_647_150x_E_1-decon/FT_230911_VAND_dGRA12_HA488_GRA2_647_150x_E_1-decon/FT_230911_VAND_dGRA12_HA488_GRA2_647_150x_E_1_MMStack_Pos0.ome.tif
- __MACOSX/Source_mian_figures/Figure 2_Source Data/Fig 2a/FT_230911_VAND_dGRA12_HA488_GRA2_647_150x_E_1-decon/FT_230911_VAND_dGRA12_HA488_GRA2_647_150x_E_1-decon/._FT_230911_VAND_dGRA12_HA488_GRA2_647_150x_E_1_MMStack_Pos0.ome.tif
- Source_mian_figures/Figure 2_Source Data/Fig 2a/FT_230911_VAND_dGRA12_HA488_GRA2_647_150x_E_1-decon/FT_230911_VAND_dGRA12_HA488_GRA2_647_150x_E_1-decon/DisplaySettings.json
- __MACOSX/Source_mian_figures/Figure 2_Source Data/Fig 2a/FT_230911_VAND_dGRA12_HA488_GRA2_647_150x_E_1-decon/FT_230911_VAND_dGRA12_HA488_GRA2_647_150x_E_1-decon/._DisplaySettings.json
- Source_mian_figures/Figure 2_Source Data/Fig 2a/FT_230911_VAND_dGRA12_HA488_GRA2_647_150x_E_1-decon/FT_230911_VAND_dGRA12_HA488_GRA2_647_150x_E_1-decon/Montage_scale_GRA2.tif
- __MACOSX/Source_mian_figures/Figure 2_Source Data/Fig 2a/FT_230911_VAND_dGRA12_HA488_GRA2_647_150x_E_1-decon/FT_230911_VAND_dGRA12_HA488_GRA2_647_150x_E_1-decon/._Montage_scale_GRA2.tif
- Source_mian_figures/Figure 2_Source Data/Fig 2a/FT_230911_VAND_dGRA12_HA488_GRA2_647_150x_E_1-decon/FT_230911_VAND_dGRA12_HA488_GRA2_647_150x_E_1-decon/Montage.tif
- __MACOSX/Source_mian_figures/Figure 2_Source Data/Fig 2a/FT_230911_VAND_dGRA12_HA488_GRA2_647_150x_E_1-decon/FT_230911_VAND_dGRA12_HA488_GRA2_647_150x_E_1-decon/._Montage.tif
- Source_mian_figures/Figure 2_Source Data/Fig 2a/FT_230911_VAND_dGRA12_HA488_GRA2_647_150x_E_1-decon/FT_230911_VAND_dGRA12_HA488_GRA2_647_150x_E_1-decon/FT_230911_VAND_dGRA12_HA488_GRA2_647_150x_E_1_MMStack_Pos0.ome-0001_HA_adj.tif
- __MACOSX/Source_mian_figures/Figure 2_Source Data/Fig 2a/FT_230911_VAND_dGRA12_HA488_GRA2_647_150x_E_1-decon/FT_230911_VAND_dGRA12_HA488_GRA2_647_150x_E_1-decon/._FT_230911_VAND_dGRA12_HA488_GRA2_647_150x_E_1_MMStack_Pos0.ome-0001_HA_adj.tif
- Source_mian_figures/Figure 2_Source Data/Fig 2a/FT_230911_VAND_dGRA12_HA488_GRA2_647_150x_E_1-decon/FT_230911_VAND_dGRA12_HA488_GRA2_647_150x_E_1-decon/Montage_noGRA2.tif
- __MACOSX/Source_mian_figures/Figure 2_Source Data/Fig 2a/FT_230911_VAND_dGRA12_HA488_GRA2_647_150x_E_1-decon/FT_230911_VAND_dGRA12_HA488_GRA2_647_150x_E_1-decon/._Montage_noGRA2.tif
- Source_mian_figures/Figure 2_Source Data/Fig 2a/FT_230911_VAND_dGRA12_HA488_GRA2_647_150x_E_1-decon/FT_230911_VAND_dGRA12_HA488_GRA2_647_150x_E_1-decon/FT_230911_VAND_dGRA12_HA488_GRA2_647_150x_E_1_MMStack_Pos0.ome-0001_HA.tif
- __MACOSX/Source_mian_figures/Figure 2_Source Data/Fig 2a/FT_230911_VAND_dGRA12_HA488_GRA2_647_150x_E_1-decon/FT_230911_VAND_dGRA12_HA488_GRA2_647_150x_E_1-decon/._FT_230911_VAND_dGRA12_HA488_GRA2_647_150x_E_1_MMStack_Pos0.ome-0001_HA.tif
- Source_mian_figures/Figure 2_Source Data/Fig 2a/FT_230911_VAND_dGRA12_HA488_GRA2_647_150x_E_1-decon/FT_230911_VAND_dGRA12_HA488_GRA2_647_150x_E_1-decon/FT_230911_VAND_dGRA12_HA488_GRA2_647_150x_E_1_MMStack_Pos0.ome-0002_DAPI.tif
- __MACOSX/Source_mian_figures/Figure 2_Source Data/Fig 2a/FT_230911_VAND_dGRA12_HA488_GRA2_647_150x_E_1-decon/FT_230911_VAND_dGRA12_HA488_GRA2_647_150x_E_1-decon/._FT_230911_VAND_dGRA12_HA488_GRA2_647_150x_E_1_MMStack_Pos0.ome-0002_DAPI.tif
- Source_mian_figures/Figure 2_Source Data/Fig 2a/FT_230911_VAND_dGRA12_HA488_GRA2_647_150x_E_1-decon/FT_230911_VAND_dGRA12_HA488_GRA2_647_150x_E_1-decon/FT_230911_VAND_dGRA12_HA488_GRA2_647_150x_E_1_MMStack_Pos0.ome-0003_GRA2.tif
- __MACOSX/Source_mian_figures/Figure 2_Source Data/Fig 2a/FT_230911_VAND_dGRA12_HA488_GRA2_647_150x_E_1-decon/FT_230911_VAND_dGRA12_HA488_GRA2_647_150x_E_1-decon/._FT_230911_VAND_dGRA12_HA488_GRA2_647_150x_E_1_MMStack_Pos0.ome-0003_GRA2.tif
- Source_mian_figures/Figure 2_Source Data/Fig 2a/FT_230911_VAND_dGRA12_HA488_GRA2_647_150x_E_1-decon/FT_230911_VAND_dGRA12_HA488_GRA2_647_150x_E_1-decon/Montage_scale.tif
- __MACOSX/Source_mian_figures/Figure 2_Source Data/Fig 2a/FT_230911_VAND_dGRA12_HA488_GRA2_647_150x_E_1-decon/FT_230911_VAND_dGRA12_HA488_GRA2_647_150x_E_1-decon/._Montage_scale.tif
- Source_mian_figures/Figure 2_Source Data/Fig 2a/FT_230911_VAND_dGRA12_HA488_GRA2_647_150x_E_1-decon/FT_230911_VAND_dGRA12_HA488_GRA2_647_150x_E_1-decon/FT_230911_VAND_dGRA12_HA488_GRA2_647_150x_E_1_MMStack_Pos0.ome-0004_toxo.tif
- __MACOSX/Source_mian_figures/Figure 2_Source Data/Fig 2a/FT_230911_VAND_dGRA12_HA488_GRA2_647_150x_E_1-decon/FT_230911_VAND_dGRA12_HA488_GRA2_647_150x_E_1-decon/._FT_230911_VAND_dGRA12_HA488_GRA2_647_150x_E_1_MMStack_Pos0.ome-0004_toxo.tif
- Source_mian_figures/Figure 2_Source Data/Fig 2a/FT_230911_VAND_dGRA12_HA488_GRA2_647_150x_E_1-decon/FT_230911_VAND_dGRA12_HA488_GRA2_647_150x_E_1-decon/FT_230911_VAND_dGRA12_HA488_GRA2_647_150x_E_1_MMStack_Pos0.ome-0003_GRA2_adj.tif
- __MACOSX/Source_mian_figures/Figure 2_Source Data/Fig 2a/FT_230911_VAND_dGRA12_HA488_GRA2_647_150x_E_1-decon/FT_230911_VAND_dGRA12_HA488_GRA2_647_150x_E_1-decon/._FT_230911_VAND_dGRA12_HA488_GRA2_647_150x_E_1_MMStack_Pos0.ome-0003_GRA2_adj.tif
- Source_mian_figures/Figure 2_Source Data/Fig 2a/FT_230911_VAND_dGRA12_HA488_GRA2_647_150x_E_1-decon/FT_230911_VAND_dGRA12_HA488_GRA2_647_150x_E_1-decon/FT_230911_VAND_dGRA12_HA488_GRA2_647_150x_E_1_MMStack_Pos0_metadata.txt
- __MACOSX/Source_mian_figures/Figure 2_Source Data/Fig 2a/FT_230911_VAND_dGRA12_HA488_GRA2_647_150x_E_1-decon/FT_230911_VAND_dGRA12_HA488_GRA2_647_150x_E_1-decon/._FT_230911_VAND_dGRA12_HA488_GRA2_647_150x_E_1_MMStack_Pos0_metadata.txt
- Source_mian_figures/Figure 2_Source Data/Fig 2a/FT_230911_VAND_dGRA12_HA488_GRA2_647_150x_E_1-decon/FT_230911_VAND_dGRA12_HA488_GRA2_647_150x_E_1-decon/MERGE_SCALE.tif
- __MACOSX/Source_mian_figures/Figure 2_Source Data/Fig 2a/FT_230911_VAND_dGRA12_HA488_GRA2_647_150x_E_1-decon/FT_230911_VAND_dGRA12_HA488_GRA2_647_150x_E_1-decon/._MERGE_SCALE.tif
- Source_mian_figures/Figure 2_Source Data/Fig 2a/FT_230911_VAND_dGRA12_HA488_GRA2_647_150x_E_1-decon/FT_230911_VAND_dGRA12_HA488_GRA2_647_150x_E_1-decon/MERGE.tif
- __MACOSX/Source_mian_figures/Figure 2_Source Data/Fig 2a/FT_230911_VAND_dGRA12_HA488_GRA2_647_150x_E_1-decon/FT_230911_VAND_dGRA12_HA488_GRA2_647_150x_E_1-decon/._MERGE.tif
- Source_mian_figures/Figure 2_Source Data/Fig 2a/FT_230911_VAND_dKU_HA488_GRA2_647_150x_D_1-decon/FT_230911_VAND_dKU_HA488_GRA2_647_150x_D_1-decon/FT_230911_VAND_dKU_HA488_GRA2_647_150x_D_1_MMStack_Pos0.ome-0001_HA_adj.tif
- __MACOSX/Source_mian_figures/Figure 2_Source Data/Fig 2a/FT_230911_VAND_dKU_HA488_GRA2_647_150x_D_1-decon/FT_230911_VAND_dKU_HA488_GRA2_647_150x_D_1-decon/._FT_230911_VAND_dKU_HA488_GRA2_647_150x_D_1_MMStack_Pos0.ome-0001_HA_adj.tif
- Source_mian_figures/Figure 2_Source Data/Fig 2a/FT_230911_VAND_dKU_HA488_GRA2_647_150x_D_1-decon/FT_230911_VAND_dKU_HA488_GRA2_647_150x_D_1-decon/comments.txt
- __MACOSX/Source_mian_figures/Figure 2_Source Data/Fig 2a/FT_230911_VAND_dKU_HA488_GRA2_647_150x_D_1-decon/FT_230911_VAND_dKU_HA488_GRA2_647_150x_D_1-decon/._comments.txt
- Source_mian_figures/Figure 2_Source Data/Fig 2a/FT_230911_VAND_dKU_HA488_GRA2_647_150x_D_1-decon/FT_230911_VAND_dKU_HA488_GRA2_647_150x_D_1-decon/FT_230911_VAND_dKU_HA488_GRA2_647_150x_D_1_MMStack_Pos0.ome-0004_toxo_adj.tif
- __MACOSX/Source_mian_figures/Figure 2_Source Data/Fig 2a/FT_230911_VAND_dKU_HA488_GRA2_647_150x_D_1-decon/FT_230911_VAND_dKU_HA488_GRA2_647_150x_D_1-decon/._FT_230911_VAND_dKU_HA488_GRA2_647_150x_D_1_MMStack_Pos0.ome-0004_toxo_adj.tif
- Source_mian_figures/Figure 2_Source Data/Fig 2a/FT_230911_VAND_dKU_HA488_GRA2_647_150x_D_1-decon/FT_230911_VAND_dKU_HA488_GRA2_647_150x_D_1-decon/DisplaySettings.json
- __MACOSX/Source_mian_figures/Figure 2_Source Data/Fig 2a/FT_230911_VAND_dKU_HA488_GRA2_647_150x_D_1-decon/FT_230911_VAND_dKU_HA488_GRA2_647_150x_D_1-decon/._DisplaySettings.json
- Source_mian_figures/Figure 2_Source Data/Fig 2a/FT_230911_VAND_dKU_HA488_GRA2_647_150x_D_1-decon/FT_230911_VAND_dKU_HA488_GRA2_647_150x_D_1-decon/FT_230911_VAND_dKU_HA488_GRA2_647_150x_D_1_MMStack_Pos0_metadata.txt
- __MACOSX/Source_mian_figures/Figure 2_Source Data/Fig 2a/FT_230911_VAND_dKU_HA488_GRA2_647_150x_D_1-decon/FT_230911_VAND_dKU_HA488_GRA2_647_150x_D_1-decon/._FT_230911_VAND_dKU_HA488_GRA2_647_150x_D_1_MMStack_Pos0_metadata.txt
- Source_mian_figures/Figure 2_Source Data/Fig 2a/FT_230911_VAND_dKU_HA488_GRA2_647_150x_D_1-decon/FT_230911_VAND_dKU_HA488_GRA2_647_150x_D_1-decon/Montage_scale_GRA2.tif
- __MACOSX/Source_mian_figures/Figure 2_Source Data/Fig 2a/FT_230911_VAND_dKU_HA488_GRA2_647_150x_D_1-decon/FT_230911_VAND_dKU_HA488_GRA2_647_150x_D_1-decon/._Montage_scale_GRA2.tif
- Source_mian_figures/Figure 2_Source Data/Fig 2a/FT_230911_VAND_dKU_HA488_GRA2_647_150x_D_1-decon/FT_230911_VAND_dKU_HA488_GRA2_647_150x_D_1-decon/MERGE_noGRA2_scale.tif
- __MACOSX/Source_mian_figures/Figure 2_Source Data/Fig 2a/FT_230911_VAND_dKU_HA488_GRA2_647_150x_D_1-decon/FT_230911_VAND_dKU_HA488_GRA2_647_150x_D_1-decon/._MERGE_noGRA2_scale.tif
- Source_mian_figures/Figure 2_Source Data/Fig 2a/FT_230911_VAND_dKU_HA488_GRA2_647_150x_D_1-decon/FT_230911_VAND_dKU_HA488_GRA2_647_150x_D_1-decon/FT_230911_VAND_dKU_HA488_GRA2_647_150x_D_1_MMStack_Pos0.ome-0003_GRA2_adj.tif
- __MACOSX/Source_mian_figures/Figure 2_Source Data/Fig 2a/FT_230911_VAND_dKU_HA488_GRA2_647_150x_D_1-decon/FT_230911_VAND_dKU_HA488_GRA2_647_150x_D_1-decon/._FT_230911_VAND_dKU_HA488_GRA2_647_150x_D_1_MMStack_Pos0.ome-0003_GRA2_adj.tif
- Source_mian_figures/Figure 2_Source Data/Fig 2a/FT_230911_VAND_dKU_HA488_GRA2_647_150x_D_1-decon/FT_230911_VAND_dKU_HA488_GRA2_647_150x_D_1-decon/FT_230911_VAND_dKU_HA488_GRA2_647_150x_D_1_MMStack_Pos0.ome.tif
- __MACOSX/Source_mian_figures/Figure 2_Source Data/Fig 2a/FT_230911_VAND_dKU_HA488_GRA2_647_150x_D_1-decon/FT_230911_VAND_dKU_HA488_GRA2_647_150x_D_1-decon/._FT_230911_VAND_dKU_HA488_GRA2_647_150x_D_1_MMStack_Pos0.ome.tif
- Source_mian_figures/Figure 2_Source Data/Fig 2a/FT_230911_VAND_dKU_HA488_GRA2_647_150x_D_1-decon/FT_230911_VAND_dKU_HA488_GRA2_647_150x_D_1-decon/Montage.tif
- __MACOSX/Source_mian_figures/Figure 2_Source Data/Fig 2a/FT_230911_VAND_dKU_HA488_GRA2_647_150x_D_1-decon/FT_230911_VAND_dKU_HA488_GRA2_647_150x_D_1-decon/._Montage.tif
- Source_mian_figures/Figure 2_Source Data/Fig 2a/FT_230911_VAND_dKU_HA488_GRA2_647_150x_D_1-decon/FT_230911_VAND_dKU_HA488_GRA2_647_150x_D_1-decon/Montage_noGRA2.tif
- __MACOSX/Source_mian_figures/Figure 2_Source Data/Fig 2a/FT_230911_VAND_dKU_HA488_GRA2_647_150x_D_1-decon/FT_230911_VAND_dKU_HA488_GRA2_647_150x_D_1-decon/._Montage_noGRA2.tif
- Source_mian_figures/Figure 2_Source Data/Fig 2a/FT_230911_VAND_dKU_HA488_GRA2_647_150x_D_1-decon/FT_230911_VAND_dKU_HA488_GRA2_647_150x_D_1-decon/FT_230911_VAND_dKU_HA488_GRA2_647_150x_D_1_MMStack_Pos0.ome-0001_HA.tif
- __MACOSX/Source_mian_figures/Figure 2_Source Data/Fig 2a/FT_230911_VAND_dKU_HA488_GRA2_647_150x_D_1-decon/FT_230911_VAND_dKU_HA488_GRA2_647_150x_D_1-decon/._FT_230911_VAND_dKU_HA488_GRA2_647_150x_D_1_MMStack_Pos0.ome-0001_HA.tif
- Source_mian_figures/Figure 2_Source Data/Fig 2a/FT_230911_VAND_dKU_HA488_GRA2_647_150x_D_1-decon/FT_230911_VAND_dKU_HA488_GRA2_647_150x_D_1-decon/FT_230911_VAND_dKU_HA488_GRA2_647_150x_D_1_MMStack_Pos0.ome-0004_toxo.tif
- __MACOSX/Source_mian_figures/Figure 2_Source Data/Fig 2a/FT_230911_VAND_dKU_HA488_GRA2_647_150x_D_1-decon/FT_230911_VAND_dKU_HA488_GRA2_647_150x_D_1-decon/._FT_230911_VAND_dKU_HA488_GRA2_647_150x_D_1_MMStack_Pos0.ome-0004_toxo.tif
- Source_mian_figures/Figure 2_Source Data/Fig 2a/FT_230911_VAND_dKU_HA488_GRA2_647_150x_D_1-decon/FT_230911_VAND_dKU_HA488_GRA2_647_150x_D_1-decon/Montage_scale.tif
- __MACOSX/Source_mian_figures/Figure 2_Source Data/Fig 2a/FT_230911_VAND_dKU_HA488_GRA2_647_150x_D_1-decon/FT_230911_VAND_dKU_HA488_GRA2_647_150x_D_1-decon/._Montage_scale.tif
- Source_mian_figures/Figure 2_Source Data/Fig 2a/FT_230911_VAND_dKU_HA488_GRA2_647_150x_D_1-decon/FT_230911_VAND_dKU_HA488_GRA2_647_150x_D_1-decon/MERGE_noGRA2.tif
- __MACOSX/Source_mian_figures/Figure 2_Source Data/Fig 2a/FT_230911_VAND_dKU_HA488_GRA2_647_150x_D_1-decon/FT_230911_VAND_dKU_HA488_GRA2_647_150x_D_1-decon/._MERGE_noGRA2.tif
- Source_mian_figures/Figure 2_Source Data/Fig 2a/FT_230911_VAND_dKU_HA488_GRA2_647_150x_D_1-decon/FT_230911_VAND_dKU_HA488_GRA2_647_150x_D_1-decon/FT_230911_VAND_dKU_HA488_GRA2_647_150x_D_1_MMStack_Pos0.ome-0003_GRA2.tif
[truncated: 5 more entries]
