# Supplementary material for: GRA12 is a common virulence factor across Toxoplasma gondii strains and mouse subspecies
Source: Nat Commun. 2025 Apr 16;16:3570. doi: 10.1038/s41467-025-58876-2 (PMC12003902; doi:10.1038/s41467-025-58876-2)
Supplement: Supplementary file 16 — Supplementary Figs. Source data [file 41467_2025_58876_MOESM16_ESM.zip › Source_mian_figures/Figure 4_Source Data/Figure 4_Source Data.xlsx]

## Sheet: Fig 4b
Figure 4b	Cell death quantification at 9 hpi of IFNγ-treated PWD/Phj BMDMs infected with ∆UPRT, ∆GRA12, ∆GRA12::GRA12-HA in the PRU, RH and VAND strains
		VAND			RH			PRU
		ΔUPRT	ΔGRA12	ΔGRA12 ::GRA12-HA	ΔROP18	ΔUPRT	ΔGRA12	ΔGRA12 ::GRA12-HA	ΔROP18
	Uninfected	ΔUPRT	ΔGRA12	ΔGRA12 ::GRA12-HA	ΔUPRT	ΔGRA12	ΔGRA12 ::GRA12-HA	ΔUPRT	ΔGRA12
230721 EXP2	-7.89731
230726 EXP3	-11.4528
230802 EXP5	0.814263
230804 EXP6	3.74411
230809 EXP7	-0.0481738
230811 EXP8	2.57648
230721 EXP2		27.0226	64.6058	37.8612
230802 EXP5		28.8403	55.0091	24.6777
230804 EXP6		38.5735	71.3186	49.3353
230811 EXP8		47.6274	55.1968	47.344
230721 EXP2					34.5199	57.078	30.5804
230802 EXP5					34.0399	40.6866	30.6463
230804 EXP6					36.0347	50.6197	32.0703
230809 EXP7					33.0601	54.1191	30.077
230811 EXP8					39.2266	47.923	35.3026
230721 EXP2								9.48593	44.945
230726 EXP3								3.45931	45.4048
230802 EXP5								12.0525	44.6534
230804 EXP6								29.5217	52.5139
230809 EXP7								15.1849	50.9164

## Sheet: Fig 4c
Figure 4c	Western blot analysis of the supernatant and cell lysate of C57BL/6J BMDMs pre-treated with IFNγ and infected for 8 h with RH ∆UPRT, ∆GRA12, ∆GRA12::GRA12-HA, or left untreated as control
EXPERIMENT 1
											anti-HMGB1
											anti-caspase and anti-cleaved caspase 8
											anti-pMLKL
											anti-b actin
EXPERIMENT 2
											anti-HMGB1
											anti-caspase and anti-cleaved caspase 8
											anti-pMLKL
											anti- b actin

## Sheet: Fig 4e
Figure 4e	Fluorescence microscopy detection of RH ∆UPRT parasites after 48 h growth in HFFs either treated or not with 1 µM ML10. Scale bar represents 20 µm.
											Untreated
											ML10-treated

## Sheet: Fig 4f
Figure 4f	Time course of C57BL/6J BMDMs cell death quantified via Propidium Iodide uptake. Cells were pre-stimulated for 24 h with IFNγ, and infected with RH ∆UPRT, ∆GRA12, ∆GRA12::GRA12-HA before 1 hpi treatment with 1 µM ML10 , or left untreated as control . The number of dead cells is expressed as a percentage of the total at each time point.
	ML10-treated conditions are highlighted.
	Uninfected					ΔUPRT					ΔGRA12					ΔGRA12:: GRA12-HA					Uninfected				ΔUPRT					ΔGRA12					ΔGRA12::GRA12-HA
Hours post infection	EXP1 240321	EXP2 240322	EXP4 240330	EXP5 240408	EXP6 240425	EXP1 240321	EXP2 240322	EXP4 240330	EXP5 240408	EXP6 240425	EXP1 240321	EXP2 240322	EXP4 240330	EXP5 240408	EXP6 240425	EXP1 240321	EXP2 240322	EXP4 240330	EXP5 240408	EXP6 240425	EXP2 240322	EXP4 240330	EXP5 240408	EXP6 240425	EXP1 240321	EXP2 240322	EXP4 240330	EXP5 240408	EXP6 240425	EXP1 240321	EXP2 240322	EXP4 240330	EXP5 240408	EXP6 240425	EXP1 240321	EXP2 240322	EXP4 240330	EXP5 240408	EXP6 240425
1	3.10099	13.0702	4.9293	9.13088	0.635111	2.81574	12.6781	6.83763	10.0779	2.13611	5.38481	15.0989	14.7712	10.536	6.49208	3.03043	13.1375	7.21316	9.56643	2.14773	11.2313	4.17906	8.86584	0.607934	2.73713	13.4187	7.28498	8.60439	1.58617	4.79275	16.0267	12.7705	12.4107	5.40182	4.98014	15.9002	10.7897	9.65121	1.53535
	3.87035	15.9786	5.15101	9.3752	0.767546	4.79707	16.8223	12.3029	10.7512	4.07914	11.8885	22.7315	25.4255	15.5226	14.5094	4.5963	17.7167	11.3836	10.7051	5.01185	14.1839	4.71894	9.42877	0.784377	4.18398	16.8916	17.47	10.0201	2.93114	9.69721	23.0797	21.1855	16.1043	11.7777	7.18762	20.2077	19.4532	10.6197	3.60741
2	4.48224	18.1283	5.33742	9.75814	1.05157	7.88872	19.7037	20.2683	12.4691	10.2743	18.526	26.9006	35.7626	20.3292	22.5754	7.53285	20.73	18.6858	12.4344	13.3315	15.6917	4.90157	10.1257	0.907781	7.26028	18.5407	27.6831	11.9234	7.66723	14.6928	26.3273	31.2786	19.4972	18.0346	11.193	22.1773	29.3844	11.9506	9.34815
	5.08798	19.0351	5.57269	9.8131	1.16174	10.765	21.2665	24.8001	13.9818	14.4981	23.4027	29.8895	42.1557	23.043	28.3856	10.4139	22.1983	23.5145	13.7164	19.0378	16.7135	5.13463	10.2394	0.978745	9.96673	19.5227	33.3475	13.7535	10.9885	18.7283	28.8341	37.3859	21.826	22.1127	14.6645	23.4257	35.2758	12.9102	13.07
3	5.58068	19.7421	5.88306	9.84289	1.13372	12.9042	22.2424	27.7981	14.9113	17.3617	27.2484	32.6221	47.9594	25.1368	32.7501	12.3699	23.3937	26.3987	14.4364	22.788	17.2927	5.5174	10.2615	0.943533	12.0331	20.5754	36.5737	15.0241	12.9828	21.8735	31.248	42.1956	23.2655	24.8934	16.9318	24.2892	38.2683	13.3434	15.3014
	6.08406	19.8953	6.00398	9.70849	1.09117	14.5065	23.1758	29.7813	15.3816	19.2932	30.5033	34.817	52.0328	27.6134	35.8359	14.0183	24.1543	28.2344	14.8679	25.3339	17.6997	5.86046	10.1355	0.927373	13.4579	21.1821	38.4645	15.6822	14.2713	24.4067	33.1986	45.7732	24.4562	26.8036	18.6442	24.8327	40.1161	13.6085	16.7979
4	6.47101	20.0662	6.14798	9.65487	0.985928	15.7145	23.5053	31.2439	16.0132	20.613	33.0036	36.6313	55.1817	29.7387	37.9989	15.3311	24.7013	29.5991	15.4088	26.7738	17.8757	6.11557	10.1526	0.905696	14.6709	21.6567	39.6189	16.1964	15.1216	26.3336	34.5713	47.8877	25.287	27.7294	20.0127	25.3249	41.5082	13.6897	17.5262
	7.02426	19.9623	6.27904	9.70415	0.978084	16.7744	23.4894	32.337	16.241	21.1534	35.244	37.6569	57.7092	31.1268	39.1436	16.422	24.9663	30.6789	15.6454	27.165	17.9604	6.27598	10.2031	0.937658	15.7185	21.6777	40.7289	16.538	15.4089	28.2886	35.2959	49.6384	25.5722	27.9173	21.2034	25.5096	42.5872	13.9284	17.7692
5	7.42074	19.5015	6.30485	9.65132	0.988448	17.7035	23.2058	33.3854	16.5708	21.361	36.9851	38.0273	59.8411	32.6562	39.896	17.4567	24.879	31.2623	15.6114	27.0753	17.7844	6.36331	9.97902	0.981481	16.7202	21.4973	41.3648	16.5467	15.3541	30.1164	35.2609	50.8271	25.5497	28.7215	22.2005	25.3391	43.3153	14.0597	17.5349
	7.94022	19.1416	6.31466	9.61571	1.05379	18.5519	22.8775	34.4047	16.6139	21.1126	38.6821	38.0784	61.6721	33.6392	40.2088	18.2342	24.7977	32.1164	15.7311	26.9838	17.6115	6.51789	9.89733	1.06442	17.5725	21.2121	42.3486	16.6493	15.0666	31.6257	34.526	52.2035	25.3207	28.0858	23.1128	25.1559	44.1455	13.9734	17.1483
6	8.51835	18.7337	6.40269	9.60792	1.14065	19.2386	22.7963	34.9576	16.5704	21.0448	40.3593	37.141	62.7961	34.4897	40.5993	18.8629	24.5828	32.5424	15.5557	26.8642	17.4799	6.7461	9.75874	1.11314	18.1999	21.0834	42.8858	16.3544	14.9326	32.9738	33.4881	52.9675	24.9993	28.1395	23.8004	24.6052	44.7689	13.8548	16.7869
	8.90759	18.4962	6.56597	9.56079	1.20737	19.8889	22.6661	35.6017	16.5588	21.1098	41.7312	37.1026	64.2342	34.9601	40.9882	19.6942	24.5759	33.1833	15.4851	26.6249	17.3905	6.79893	9.74422	1.19547	19.0131	20.7941	43.3246	16.2485	14.7715	33.9979	32.8177	53.6276	24.7217	28.1268	24.4761	24.3953	45.2162	13.5808	16.6918
7	9.4867	18.1707	6.47882	9.66042	1.27218	20.7846	22.7543	36.2095	16.4057	21.3209	43.088	36.1041	65.5282	35.5721	41.3381	20.3135	24.4828	33.5745	15.2258	26.7555	17.3125	6.9744	9.66221	1.27498	19.6811	20.5593	43.8593	16.1141	14.8732	35.274	31.8088	54.4457	24.4253	28.2614	25.2356	23.8532	45.6891	13.4934	16.6034
	9.84625	17.9624	6.65027	9.63103	1.29792	21.3502	22.8164	36.5942	16.3107	21.7616	44.1002	36.1445	66.4311	35.8925	41.982	20.9952	24.5872	33.9445	15.4174	26.9225	17.4051	7.19811	9.61368	1.35598	20.316	20.5681	44.3088	15.9389	14.9694	36.4726	30.9142	54.9763	24.4334	28.3497	25.9808	23.663	46.1591	13.4684	16.7769
8	10.2707	17.8567	6.71523	9.7792	1.30172	22.1303	22.8757	36.9963	16.2952	21.6902	45.2371	35.1128	67.1426	36.2501	41.9993	21.6346	24.9026	34.3459	15.1358	27.0466	17.2636	7.44613	9.57723	1.33812	20.8743	20.4586	44.8672	15.7744	15.0283	37.7161	29.617	55.1936	24.0689	27.9745	26.5666	23.5477	46.5557	13.6212	16.8669
	10.7451	17.8901	6.81635	9.89414	1.3439	22.787	22.9306	37.2823	16.1891	22.1203	46.584	35.5502	68.1278	36.2839	42.724	22.4074	25.0707	34.5738	15.3358	27.4192	17.5737	7.60798	9.61242	1.43767	21.7472	20.5345	45.0027	15.4855	15.3279	38.5988	29.3251	55.708	23.9661	28.9612	27.3384	23.2849	46.9599	13.6543	17.0704
9	11.2201	17.6186	6.93629	10.0396	1.40487	23.6878	23.2777	37.5726	16.3394	22.5042	47.809	34.5933	68.6317	36.6557	43.0086	23.0059	25.2168	35.0234	15.6647	27.6141	17.6452	7.68277	9.73063	1.47284	22.2293	20.5643	45.5519	15.4992	15.6195	39.7004	28.9417	55.8596	23.6801	28.9379	27.9748	23.3128	47.0454	13.5549	17.5391
	11.6958	17.7901	6.85497	10.1459	1.46566	24.1787	23.446	38.1256	16.5895	22.4515	48.5799	34.4629	69.0974	37.054	43.5907	23.7243	25.5627	35.4061	15.738	28.3311	18.094	7.92784	9.97019	1.51449	22.9051	20.7215	45.9271	15.3371	16.0426	40.5847	28.6462	56.3907	23.2248	28.8378	28.5754	23.3904	47.4493	13.5937	17.9592
10	12.1341	17.976	7.05576	10.3041	1.45479	24.8713	23.6446	38.2192	16.525	22.7994	49.4937	34.4927	70.0596	37.3028	44.2422	24.3016	25.928	35.591	15.7733	28.2934	18.4231	8.08061	10.2673	1.57516	23.914	21.1082	46.222	15.2855	16.3663	41.5179	28.2165	56.7903	23.1556	29.3903	29.3289	23.3987	47.7781	13.5852	18.192
	12.6873	18.3024	7.10167	10.4506	1.47682	25.5051	23.9639	38.4888	16.6964	22.8558	49.9438	34.6473	70.1495	37.7327	44.2815	25.1212	26.3339	35.9537	16.0685	28.321	19.0603	8.24093	10.2617	1.62133	24.5222	21.5879	46.1637	15.1392	16.706	42.587	28.2484	56.7481	22.7881	29.1479	30.2683	23.8964	47.753	13.8186	18.5808
11	13.3292	18.7665	7.27199	10.7902	1.58855	26.4399	24.4503	38.6952	17.0209	23.0098	51.3367	34.4343	70.4627	38.2858	44.8333	25.8683	26.7159	35.8652	16.4244	28.7162	19.5473	8.43242	10.667	1.69631	25.3043	21.8985	46.2566	15.2576	16.8779	43.1885	28.2516	57.1122	23.1427	29.6468	31.118	23.8364	47.9677	13.876	18.7669
	13.7461	19.2129	7.32018	11.0022	1.66052	27.003	24.9315	39.0401	17.4883	23.1839	52.085	34.1375	71.196	39.04	44.9027	26.559	27.3825	36.2587	16.8693	28.7103	20.2084	8.56349	11.139	1.78896	26.1667	22.4356	46.7749	15.4572	17.1229	44.1016	28.5308	57.4901	23.2279	30.2454	31.738	24.2379	48.1854	14.3744	18.8788
12	14.182	19.3105	7.40953	11.2972	1.72557	27.9473	25.3971	39.3814	17.6575	23.4075	52.9944	35.2605	71.0759	39.4948	45.0576	27.6444	27.8537	36.8896	17.1686	28.8485	20.8993	8.66385	11.2524	1.8922	27.1891	22.8108	46.8864	15.6615	17.1886	45.0652	28.7997	57.7661	23.4263	29.7134	33.0388	24.7179	48.4299	14.6055	19.2892
	14.7464	19.9178	7.57328	11.5021	1.73148	28.8704	25.8577	39.5239	18.2238	23.3288	53.9348	35.1408	71.389	39.7769	45.145	28.1462	28.5487	36.8565	17.8481	28.8678	21.5623	8.8248	11.9443	1.89902	28.1095	23.5592	47.0643	16.1164	17.4229	45.9002	29.3403	57.7832	23.7234	29.6978	33.8494	25.0615	48.3267	14.681	19.4384
13	15.1346	20.421	7.68679	11.749	1.73677	29.5673	26.3537	39.5495	18.3159	23.31	54.4144	35.2449	71.6923	40.0523	45.4564	28.8933	29.0797	36.8576	18.0855	28.9033	22.4039	9.0235	12.0682	2.00398	28.7454	24.1651	47.4014	16.4082	17.6229	46.4163	29.8498	58.1152	24.0312	29.7172	34.3642	25.6949	48.8586	15.052	19.5617
	15.8805	21.1537	7.71474	12.153	1.73724	29.9735	26.9059	39.7493	18.7709	23.3035	55.4113	36.3736	71.8218	40.8532	45.4895	29.7899	29.7179	37.5441	18.8901	28.7534	23.321	9.2338	12.737	2.00323	29.4992	24.8213	47.8398	16.8527	17.7267	47.4159	30.3092	58.2837	24.2864	30.4097	35.5651	26.0426	49.0531	15.4612	19.5066
14	16.5264	21.5307	7.73277	12.6942	1.80849	30.7505	27.4471	39.7692	19.1588	23.2001	56.1757	36.8411	72.0538	41.2631	45.6923	30.7314	30.3591	37.8559	19.3258	28.6293	24.1121	9.48993	13.1675	2.10446	30.4322	25.508	48.1845	17.3171	17.9853	47.9406	30.8307	58.764	24.816	30.4396	36.1743	26.765	49.1802	15.8788	19.7672

## Sheet: Fig 4g
Figure 4g	Cell death quantification at 9 hpi of the ML10 treatment experiment.
	Untreated				ML10
	Uninfected	ΔUPRT	ΔGRA12	ΔGRA12:: GRA12-HA	Uninfected	ΔUPRT	ΔGRA12	ΔGRA12:: GRA12-HA
EXP1 240321	11.2201	23.6878	47.809	23.0059		22.2293	39.7004	27.9748
EXP2 240322	17.6186	23.2777	34.5933	25.2168	17.6452	20.5643	28.9417	23.3128
EXP4 240330	6.93629	37.5726	68.6317	35.0234	7.68277	45.5519	55.8596	47.0454
EXP5 240408	10.0396	16.3394	36.6557	15.6647	9.73063	15.4992	23.6801	13.5549
EXP6 240425	1.40487	22.5042	43.0086	27.6141	1.47284	15.6195	28.9379	17.5391
