# Supplementary material for: GRA12 is a common virulence factor across Toxoplasma gondii strains and mouse subspecies
Source: Nat Commun. 2025 Apr 16;16:3570. doi: 10.1038/s41467-025-58876-2 (PMC12003902; doi:10.1038/s41467-025-58876-2)
Supplement: Supplementary file 16 — Supplementary Figs. Source data [file 41467_2025_58876_MOESM16_ESM.zip › Source_mian_figures/Figure 2_Source Data/Figure 2_Source Data.xlsx]

## Sheet: Fig 2b
Figure 2b		Verification of GRA12 expression by anti-HA detection in the VAND ∆GRA12::GRA12-HA strain via western blot
				colorimetric							chemiluminescent
																anti-HA
																anti-Toxoplasma gondii

## Sheet: Fig 2c
Figure 2c		Survival curve of PWD/Phj mice infected with either VAND, ∆GRA12 or ∆GRA12::GRA12-HA strains, dose in parenthesis.
		1 = mice culled
		0 = mice survive
		VAND (50)	VAND dGRA12 (50, 500, 50.000)	VAND dGRA12 (500)	VAND dGRA12 (50.000)	VAND dGRA12::GRA12 (50)	VAND dGRA12::GRA12 (500)
Days	28		0	0	0
	8					1
	7					1
	7					1
	7					1
	7					1
	6						1
	7						1
	7						1
	7						1
	7						1
	7	1
	7	1
	7	1
	7	1
	7	1
	28		0
	28		0
	28		0
	28		0
	28			0
	28			0
	28			0
	28			0
	28				0
	28				0
	28				0
	28				0

## Sheet: Fig 2d
Figure 2d		Number of brain cysts recovered from PWD/Phj mice infected with VAND ∆GRA12 parasites
		Number cysts counted in 360ul brain lysate					Number cysts expected in 1ml brain lysate
		Dose of VAND ∆GRA12 parasites						Dose of VAND ∆GRA12 parasites
		50,000	500	50				50,000	500	50
	Mouse 1	24	17	10			Mouse 1	66.6667	47.2222	33.3333
	Mouse 2	28	23	3			Mouse 2	93.3333	63.8889	8.33333
	Mouse 3	13	15	3			Mouse 3	36.1111	50	8.33333
	Mouse 4	25	26	4			Mouse 4	69.4444	72.2222	11.1111
	Mouse 5	27	10	4			Mouse 5	75	27.7778	11.1111
