# Supplementary material for: GRA12 is a common virulence factor across Toxoplasma gondii strains and mouse subspecies
Source: Nat Commun. 2025 Apr 16;16:3570. doi: 10.1038/s41467-025-58876-2 (PMC12003902; doi:10.1038/s41467-025-58876-2)
Supplement: Supplementary file 16 — Supplementary Figs. Source data [file 41467_2025_58876_MOESM16_ESM.zip › Source_mian_figures/Figure 5_Source Data/Figure 5_Source Data.xlsx]

## Sheet: Fig 5d
Figure 5d	Quantification of the vacuolar area from the TEM images. Individual vacuoles were randomly imaged in a single biological experiment.
	Value are in µm2
Image Identifier	WT	WT	ΔGRA12	ΔGRA12	ΔGRA12:: GRA12-HA	ΔGRA12:: GRA12-HA
EM04576_01_060223_blindedexp_012_SA-MAG_X8000-1	0.903
EM04576_01_050423_003_SA-MAG_X6000-1_SCALE	0.358
EM04576_01_050423_001_SA-MAG_X4000-1_SCALE	1.406
EM04576_01_060223_blindedexp_007_SA-MAG_X5000_SCALE-1	0.838
EM04576_01_060223_blindedexp_016_SA-MAG_X6000-1_SCALE	0.768
EM04576_01_120523_SA-MAG_X4000_032-1_SCALE	0.534
EM04576_01_120523_SA-MAG_X6000_031-1_SCALE	0.823
EM04576_01_120523_SA-MAG_X8000_034_SCALE	0.365
EM04576_01_180423_021_SA-MAG_X6000-1_SCALE	0.01
EM04576_01_120523_SA-MAG_X8000_028	0.23
EM04576_01_050423_019_SA-MAG_X6000	0.602
EM04576_01_050423_008_SA-MAG_X6000	0.743
EM04576_01_180423_026_SA-MAG_X6000	0.782
EM04576_01_180423_019_SA-MAG_X6000	1.154
EM04576_01_180423_018_SA-MAG_X5000	1.541
EM04576_01_180423_013_SA-MAG_X4000	0.405
EM04576_01_060223_blindedexp_008_SA-MAG_X8000	1.741
EM04576_01_060223_blindedexp_006_SA-MAG_X8000	1.101
002_SA-MAG_X6000_Ru 1 bis minus	1.73
EM04576_02_03_SA-MAG_X8000_015-1_SCALE		0.544
EM04576_02_060223_blindedexp_006_SA-MAG_X8000-1_SCALE		0.376
EM04576_02_120523_SA-MAG_X10k_017-1_SCALE		0.476
EM04576_02_120523_SA-MAG_X6000_014-1_SCALE		1.316
EM04576_02_120523_SA-MAG_X6000_024-1_SCALE		1.62
EM04576_02_120523_SA-MAG_X6000_026_SCALE		0.295
EM04576_02_120523_SA-MAG_X8000_025-1_SCALE		2.409
EM04576_02_130623_001_SA-MAG_X8000-1_SCALE		0.614
EM04576_02_130623_003_SA-MAG_X8000-1_SCALE		0.335
EM04576_02_140223_006_SA-MAG_X8000		0.326
EM04576_02_300623_SA-MAG_X8000_006		0.271
EM04576_02_300623_SA-MAG_X8000_005		0.331
EM04576_02_300623_SA-MAG_X8000_003		1.589
EM04576_02_130623_004_SA-MAG_X6000		0.151
EM04576_02_130623_003_SA-MAG_X8000		0.454
EM04576_02_120523_SA-MAG_X8000_020		1.448
EM04576_02_120523_SA-MAG_X10k_015		0.197
EM04576_02_120523_SA-MAG_X8000_011		0.416
EM04576_02_120523_SA-MAG_X8000_010		0.155
EM04576_02_120523_SA-MAG_X6000_007		0.258
EM04576_02_120523_SA-MAG_X10k_005		0.01
EM04576_02_120523_SA-MAG_X8000_003		0.308
EM04576_02_060223_blindedexp_002_SA-MAG_X10k		0.628
EM04576_02_140223_007_SA-MAG_X10k		0.519
003_EM04576_02_281022_SA-MAG_X5000		0.871
004_SA-MAG_X12k_EM04576_03_090223-1_SCALE			1.313
005_SA-MAG_X8000_EM04576_03_090223-1_SCALE			0.597
EM04576_03_060423_053_SA-MAG_X5000-1_SCALE			1.086
			0.602
EM04576_03_080623_003_SA-MAG_X6000-1_SCALE			0.2
			0.28
EM04576_03_080623_004_SA-MAG_X5000-1_SCALE			1.395
EM04576_03_080623_006_SA-MAG_X6000-1_SCALE			0.56
EM04576_03_080623_008_SA-MAG_X6000-1_SCALE			0.905
EM04576_03_080623_011_SA-MAG_X6000-1_SCALE			1.125
EM04576_03_080623_013_SA-MAG_X8000-1_SCALE			2.007
EM04576_03_080623_019_SA-MAG_X6000-1_SCALE.tif			0.355
EM04576_03_080623_022_SA-MAG_X5000-1_SCALE			0.359
EM04576_03_120523_SA-MAG_X10k_008-1_SCALE			1.523
EM04576_03_120523_SA-MAG_X8000_003-1_SCALE			0.577
EM04576_03_300623_SA-MAG_X5000_010-1_SCALE			1.07
EM04576_03_300623_SA-MAG_X6000_006-1_SCALE			0.691
			0.934
EM04576_03_300623_SA-MAG_X6000_014-1_SCALE			0.731
EM04576_03_300623_SA-MAG_X6000_017-1_SCALE			0.37
EM04576_03_300623_SA-MAG_X6000_018-1_SCALE			1.338
EM04576_03_300623_SA-MAG_X6000_019-1_SCALE			0.704
EM04576_03_300623_SA-MAG_X6000_023-1_SCALE			1.149
EM04576_03_300623_SA-MAG_X8000_025-1_SCALE			1.233
002_SA-MAG_X8000_EM04576_03_090223			0.866
EM04576_03_300623_SA-MAG_X6000_021			0.457
EM04576_03_300623_SA-MAG_X5000_016			1.1
EM04576_03_300623_SA-MAG_X5000_012			0.382
EM04576_03_300623_SA-MAG_X5000_011			1.012
			0.355
EM04576_03_300623_SA-MAG_X6000_003			0.334
EM04576_03_300623_SA-MAG_X8000_002			0.471
EM04576_03_300623_SA-MAG_X10k_001			1.229
EM04576_03_080623_015_SA-MAG_X5000			0.302
EM04576_03_080623_005_SA-MAG_X8000			0.781
EM04576_03_180523_EM04576_03_180523_SA-MAG_X8000(9)			0.53
EM04576_03_180523_EM04576_03_180523_SA-MAG_X8000(8)			0.413
EM04576_03_180523_EM04576_03_180523_SA-MAG_X8000(11)			0.187
EM04576_03_180523_EM04576_03_180523_SA-MAG_X6000			0.381
EM04576_03_180523_EM04576_03_180523_SA-MAG_X8000(1)			0.41
EM04576_03_180523_EM04576_03_180523_SA-MAG_X8000(10)			0.238
EM04576_03_120523_SA-MAG_X10k_006			1.263
EM04576_03_120523_SA-MAG_X8000_004			1.474
EM04576_03_060423_062_SA-MAG_X8000			2.995
EM04576_03_060423_061_SA-MAG_X6000			0.926
EM04576_03_060423_058_SA-MAG_X6000			2.549
EM04576_03_060423_051_SA-MAG_X10k			0.934
EM04576_03_060423_049_SA-MAG_X12k			0.513
EM04576_03_060423_042_SA-MAG_X6000			1.196
009_SA-MAG_X6000_EM04576_03_090223			0.235
001_EM04576_04_281022_SA-MAG_X8000-1_SCALE				0.303
009_EM04576_04_281022_SA-MAG_X8000-1_SCALE				0.638
016_EM04576_04_281022_SA-MAG_X8000-1_SCALE				0.01
EM04576_04_016_SA-MAG_X10k-1_SCALE				0.01
EM04576_04_033_SA-MAG_X12k-1_SCALE				0.01
EM04576_04_020323_004_SA-MAG_X8000-1_SCALE				0.72
EM04576_04_080623_003_SA-MAG_X6000-1_SCALE				0.01
EM04576_04_080623_006_SA-MAG_X6000-1_SCALE				0.01
EM04576_04_080623_010_SA-MAG_X8000-1_SCALE				0.01
EM04576_04_220523_SA-MAG_X10k_007-1_SCALE				1.262
EM04576_04_220523_SA-MAG_X6000_004-1_SCALE				0.179
EM04576_04_280223_008_SA-MAG_X8000-1_SCALE				1.47
EM04576_04_090623_001_SA-MAG_X6000				0.244
EM04576_04_080623_002_SA-MAG_X8000				0.539
EM04576_04_220523_SA-MAG_X10k_006				0.153
EM04576_04_002_SA-MAG_X8000				1.454
EM04576_05_060423_006_SA-MAG_X8000_SCALE					1.654
EM04576_05_060423_007_SA-MAG_X8000-1_SCALE					1.191
EM04576_05_060423_018_SA-MAG_X5000-1_SCALE					0.64
EM04576_05_060423_028_SA-MAG_X6000-1_SCALE					1.125
EM04576_05_060423_030_SA-MAG_X8000-1_SCALE					0.619
EM04576_05_060423_031_SA-MAG_X6000-1_SCALE					0.569
EM04576_05_180423_012_SA-MAG_X8000-1_SCALE					0.663
EM04576_05_180423_016_SA-MAG_X5000-1_SCALE					0.867
EM04576_05_180423_030_SA-MAG_X5000-1_SCALE					0.248
EM04576_05_180423_035_SA-MAG_X6000-1_SCALE					0.686
EM04576_05_120523_SA-MAG_X10k_007					0.616
EM04576_05_120523_SA-MAG_X6000_003					1.513
EM04576_05_120523_SA-MAG_X10k_002					1.038
EM04576_05_180423_034_SA-MAG_X6000					1.159
EM04576_05_180423_024_SA-MAG_X5000					0.592
EM04576_05_180423_022_SA-MAG_X5000					0.834
EM04576_05_180423_018_SA-MAG_X8000					0.394
EM04576_05_180423_012_SA-MAG_X8000					0.748
EM04576_05_180423_008_SA-MAG_X5000					0.38
EM04576_05_060423_024_SA-MAG_X8000					0.314
EM04576_05_060423_019_SA-MAG_X5000					0.799
EM04576_05_060423_014_SA-MAG_X10k					1.507
EM04576_05_060423_012_SA-MAG_X5000					0.829
EM04576_05_280223_005_SA-MAG_X6000					0.827
EM04576_06_050423_019_SA-MAG_X8000-1_SCALE						0.295
EM04576_06_050423_029_SA-MAG_X8000-1_SCALE						0.405
EM04576_06_050423_034_SA-MAG_X6000-1_SCALE						1.795
EM04576_06_130623_002_SA-MAG_X6000-1_SCALE						0.794
EM04576_06_130623_005_SA-MAG_X5000-1_SCALE						1.637
EM04576_06_130623_006_SA-MAG_X6000-1_SCALE						0.562
EM04576_06_230523_003_SA-MAG_X6000-1_SCALE						0.649
EM04576_06_230523_007_SA-MAG_X6000-1_SCALE						0.545
EM04576_06_230523_013_SA-MAG_X8000_SCALE						0.01
EM04576_06_240423_017_SA-MAG_X5000-1_SCALE						0.324
EM04576_06_240423_019_SA-MAG_X6000-1_SCALE						0.01
EM04576_06_130623_007_SA-MAG_X4000						0.163
EM04576_06_230523_002_SA-MAG_X5000						0.01
EM04576_06_060423_001_SA-MAG_X15k						1.07
EM04576_06_280223_002_SA-MAG_X10k						0.345

## Sheet: Fig 5e
Figure 5e	Quantification of the recruitment of host proteins (IRGd, IRGb10 and GBP2) to the PVM after 90 minutes infection of IFNγ-treated or untreated C57BL/6J BMDMs with PRU ΔUPRT or ΔGRA12 parasites.
EXPERIMENT 1
			Total Parasites	Recruited			Total Parasites	Recruited			Total Parasites	Recruited
IRGd	IFNg	Fields				IRGb10				GBP2
PRU dUPRT	-	A	60	0		A	81	0		A	49	0
		B	67	0		B	63	1		B	69	0
		C	62	0		C	67	0		C	72	0
		D	72	0		D	57	0		D	73	1
		SUM	261	0		SUM	268	1		SUM	263	1
		PERCENTAGE		0		PERCENTAGE		0.373134		PERCENTAGE		0.380228
PRU dGRA12	-	A	88	0		A	102	0		A	88	0
		B	70	0		B	94	0		B	97	0
		C	95	0		C	93	2		C	100	0
		D	100	0		D	84	1		D	74	0
		SUM	353	0		SUM	373	3		SUM	359	0
		PERCENTAGE		0		PERCENTAGE		0.80429		PERCENTAGE		0
PRU dUPRT	+	A	63	10		A	52	13		A	61	17
		B	75	12		B	56	17		B	62	25
		C	66	16		C	60	15		C	48	17
		D	74	11		D	43	19		D	54	14
		SUM	278	49		SUM	211	64		SUM	225	73
		PERCENTAGE		17.6259		PERCENTAGE		30.3318		PERCENTAGE		32.4444
PRU dGRA12	+	A	107	0		A	72	5		A	52	2
		B	60	0		B	40	3		B	52	7
		C	114	1		C	84	7		C	53	9
		D	60	0		D	71	6		D	76	3
		SUM	341	1		SUM	267	21		SUM	233	21
		PERCENTAGE		0.293255		PERCENTAGE		7.86517		PERCENTAGE		9.01288
EXPERIMENT 2
			Total Parasites	Recruited			Total Parasites	Recruited			Total Parasites	Recruited
IRGd	IFNg	Fields				IRGb10				GBP2
PRU dUPRT	-	A	55	0		A	78	0		A	92	0
		B	62	0		B	85	0		B	91	1
		C	83	0		C	96	0		C	76	0
		D	66	0		D	75	0		D	92	0
		SUM	266	0		SUM	334	0		SUM	351	1
		PERCENTAGE		0		PERCENTAGE		0		PERCENTAGE		0.2849
PRU dGRA12	-	A	54	0		A	71	0		A	99	0
		B	63	0		B	61	0		B	82	0
		C	72	0		C	71	0		C	91	0
		D	57	0		D	54	0		D	78	0
		SUM	246	0		SUM	257	0		SUM	350	0
		PERCENTAGE		0		PERCENTAGE		0		PERCENTAGE		0
PRU dUPRT	+	B	103	19		A	74	27		A	121	28
		C	58	9		B	57	22		B	89	25
		D	70	10		C	68	19		C	117	28
		E	63	11		D	71	27		D	84	21
		SUM	294	49		SUM	270	95		SUM	411	102
		PERCENTAGE		16.6667		PERCENTAGE		35.1852		PERCENTAGE		24.8175
PRU dGRA12	+	A	53	2		A	50	11		A	49	4
		B	73	0		B	65	14		B	76	9
		C	46	4		C	67	6		C	55	6
		D	51	2		D	64	12		D	53	10
		SUM	223	8		SUM	246	43		SUM	233	29
		PERCENTAGE		3.58744		PERCENTAGE		17.4797		PERCENTAGE		12.4464
EXPERIMENT 3
			Total Parasites	Recruited			Total Parasites	Recruited			Total Parasites	Recruited
IRGd	IFNg	Fields				IRGb10				GBP2
PRU dUPRT	-	A	84	0		A	103	7		A	113	3
		B	99	0		B	114	2		B	106	2
		C	66	0		C	112	4		C	115	5
		D	90	0		D	118	6		D	116	4
		SUM	339	0		SUM	447	19		SUM	450	14
		PERCENTAGE		0		PERCENTAGE		4.25056		PERCENTAGE		3.11111
PRU dGRA12	-	A	63	1		A	56	1		A	59	3
		B	77	0		B	75	0		B	60	0
		C	76	0		C	53	0		C	70	0
		D	82	0		D	68	0		D	61	2
		SUM	298	1		SUM	252	1		SUM	250	5
		PERCENTAGE		0.33557		PERCENTAGE		0.396825		PERCENTAGE		2
PRU dUPRT	+	A	90	22		A	93	38		A	97	33
		B	69	14		B	95	50		B	87	23
		C	102	28		C	96	53		C	104	31
		D	89	22		D	106	50		D	91	34
		SUM	350	86		SUM	390	191		SUM	379	121
		PERCENTAGE		24.5714		PERCENTAGE		48.9744		PERCENTAGE		31.9261
PRU dGRA12	+	A	53	2		A	46	12		A	46	7
		B	53	3		B	56	23		B	63	9
		C	57	4		C	65	18		C	45	12
		D	54	4		D	67	18		D	57	7
		SUM	217	13		SUM	234	71		SUM	211	35
		PERCENTAGE		5.99078		PERCENTAGE		30.3419		PERCENTAGE		16.5877
