# Supplementary material for: GRA12 is a common virulence factor across Toxoplasma gondii strains and mouse subspecies
Source: Nat Commun. 2025 Apr 16;16:3570. doi: 10.1038/s41467-025-58876-2 (PMC12003902; doi:10.1038/s41467-025-58876-2)
Supplement: Supplementary file 16 — Supplementary Figs. Source data [file 41467_2025_58876_MOESM16_ESM.zip › Source_mian_figures/Figure 6_Source Data/Figure 6_Source Data.xlsx]

## Sheet: Fig 6c
Figure 6c	Relative Toxoplasma growth in IFNγ-treated versus untreated BMDMs. BMDMs were infected with the RH ∆GRA12 strain, or the RH∆GRA12 strain complemented with Toxoplasma (Tg) GRA12 or the H. hammondi (Hh) or N. caninum (Nc) GRA12 homologues, or the RH ∆UPRT strain as control for 24h
		Experiment Identifier	∆UPRT (WT)	∆GRA12	∆GRA12 ::(Tg)GRA12-HA	∆GRA12 ::(Hh)GRA12-HA	∆GRA12 ::(Nc)GRA12-HA
		220218	58.2315	26.4473	56.0601	52.8588	34.6677
		220219 plate2	45.1026	14.33	47.2334	40.7045	45.7832
		220221 plate3	70.2375	21.9799	51.8817	76.5957	52.2304
		220414	82.4394	23.6078	66.8406	46.739	65.8994
		220426	28.812	10.7981	36.1014	25.0586
