# Supplementary material for: GRA12 is a common virulence factor across Toxoplasma gondii strains and mouse subspecies
Source: Nat Commun. 2025 Apr 16;16:3570. doi: 10.1038/s41467-025-58876-2 (PMC12003902; doi:10.1038/s41467-025-58876-2)
Supplement: Supplementary file 16 — Supplementary Figs. Source data [file 41467_2025_58876_MOESM16_ESM.zip › Source_mian_figures/Figure 3_Source Data/Figure 3_Source Data.xlsx]

## Sheet: Fig 3c
Figure 3c	Quantification of high content-automated imaging of parasite vacuoles in IFNγ-treated BMDMs relative to untreated controls.
	M. m. castaneus CAST/Eij BMDMs
	RH				VAND
	ΔUPRT	ΔGRA12	ΔGRA12 ::GRA12-HA	ΔROP18	ΔUPRT	ΔGRA12	ΔGRA12 ::GRA12-HA	ΔROP18
201123	41.9169	12.4277		55.8824
201207	35.2941	6.72016		33.3333
201221	54.1068	7.41758		73.0273
220207 plate1	29.0467	5.56701	30.9632	22.3306
220207 plate2	33.5238	4.41989	34.559	14.8439
220207 plate3	26.9061	7.73873	29.2398	29.3523
220207 plate1					68.647	23.5581		63.643
220207 plate2					20.3809	7.30579		17.2063
220207 plate3					13.7001	3.46102		26.4501
220228 plate1					36.8613	16.5181	33.1669	76.3676
220228 plate2					96.0909	26.1061	38.6492	55.6128
	M. m. musculus PWD/PhJ BMDMs
	RH				VAND
	ΔUPRT	ΔGRA12	ΔGRA12 ::GRA12-HA	ΔROP18	ΔUPRT	ΔGRA12	ΔGRA12 ::GRA12-HA	ΔROP18
211004	53.5565	15.9953
211115 plate1	46.5293	12.4836	61.1805	14.3685
211115 plate2	58.9293	42.4038	54.399	50.4122
211129 plate 3	38.1793	39.6444	46.4112	29.2382
211129 plate 4	36.4348	9.14397	52.6596	24.088
220207	43.9644	22.2746	29.966	27.9941
230426 plate1	68.5832	47.6455	51.3264	51.2052
230426 plate2	64.3564	22.9353	76.4964	42.6537
211004					74.4565	25.5827		68.3577
211115 plate1					18.4043	8.27068	26.4693	22.1445
211115 plate2					56.7296	31.9859	66.1232	24.1636
211129 plate 3					44.2549	7.58012	35.3626	11.1095
211129 plate 4					38.1955	17.6128	34.9966	15.8656
220207					30.9757	14.131	31.6945	43.4903
230426 plate3					84.5824	26.6741	54.9082	72.2084
	M. m. domesticus C57BL/6J BMDMs
	RH				VAND
	ΔUPRT	ΔGRA12	ΔGRA12 ::GRA12-HA	ΔROP18	ΔUPRT	ΔGRA12	ΔGRA12 ::GRA12-HA	ΔROP18
230425 PL1	92.7619	60.1661	71.4702	66.3273
230425 PL2	94.6078	52.4144	70.9091	51.52
230425 PL3	101.015	76.9249	90.1472	61.0999
230425 PL4	88.6364	86.9162	90.8482	79.805
230821 PL1	85.2295	82.3041	95.2381	64.3539
230821 PL2	76.6252	65.7023	84.817	71.8577
230425 PL2					43.3045	30.6041	58.2951	33.0404
230821 PL1					68.6557	42.1451	91.753	64.0665
230821 PL2					67.6826	33.935	61.7585	64.8338
230904 PL1					64.389	48.5866	59.5108	51.0415
230904 PL2					46.9383	34.868	41.1106	43.5263
