# Supplementary material for: GRA12 is a common virulence factor across Toxoplasma gondii strains and mouse subspecies
Source: Nat Commun. 2025 Apr 16;16:3570. doi: 10.1038/s41467-025-58876-2 (PMC12003902; doi:10.1038/s41467-025-58876-2)
Supplement: Supplementary file 16 — Supplementary Figs. Source data [file 41467_2025_58876_MOESM16_ESM.zip › Source_mian_figures/Figure 2_Source Data/Fig 2a/FT_230911_VAND_dKU_HA488_GRA2_647_150x_D_1-decon/microvolution.json]

{
  "encoding": "UTF-8",
  "format": "Micro-Manager Property Map",
  "major_version": 2,
  "minor_version": 0,
  "map": {
    "General annotation": {
      "type": "PROPERTY_MAP",
      "scalar": {
        "LSNA": {
          "type": "DOUBLE",
          "scalar": 0.1
        },
        "NA": {
          "type": "DOUBLE",
          "scalar": 1.45
        },
        "NS": {
          "type": "DOUBLE",
          "scalar": 1.33
        },
        "RI": {
          "type": "DOUBLE",
          "scalar": 1.518
        },
        "acquisitionCode": {
          "type": "INTEGER",
          "scalar": 664915913
        },
        "allChannels": {
          "type": "STRING",
          "array": [
            "Quad - CY5",
            "Quad - DAPI",
            "Quad - GFP",
            "Quad - mCherry",
            "Quad - trans light",
            "Triple - CFP",
            "Triple - CY5",
            "Triple - Keima445",
            "Triple - YFP",
            "Triple - mCherry",
            "Triple - trans light"
          ]
        },
        "blind": {
          "type": "BOOLEAN",
          "scalar": false
        },
        "channelBackgrounds": {
          "type": "DOUBLE",
          "array": [
            104.0,
            104.0,
            104.0,
            104.0,
            0.0,
            0.0,
            0.0,
            0.0,
            0.0,
            0.0,
            0.0
          ]
        },
        "channelGroup": {
          "type": "STRING",
          "scalar": "iSIM - Single camera"
        },
        "channelIterations": {
          "type": "INTEGER",
          "array": [
            30,
            30,
            30,
            30,
            0,
            0,
            0,
            0,
            0,
            0,
            0
          ]
        },
        "channelWavelengths": {
          "type": "DOUBLE",
          "array": [
            690.0,
            460.0,
            525.0,
            600.0,
            525.0,
            525.0,
            525.0,
            525.0,
            525.0,
            525.0,
            525.0
          ]
        },
        "channels": {
          "type": "STRING",
          "array": [
            "Quad - GFP",
            "Quad - DAPI",
            "Quad - CY5",
            "Quad - mCherry"
          ]
        },
        "gaussian": {
          "type": "BOOLEAN",
          "scalar": false
        },
        "magnification": {
          "type": "DOUBLE",
          "scalar": 100.0
        },
        "numZSlices": {
          "type": "INTEGER",
          "scalar": 5
        },
        "pinhole": {
          "type": "DOUBLE",
          "scalar": 213.3333
        },
        "pinholeSpacing": {
          "type": "DOUBLE",
          "scalar": 1666.6667
        },
        "preferenceVersion": {
          "type": "STRING",
          "scalar": "3.0"
        },
        "psfModel": {
          "type": "INTEGER",
          "scalar": 1
        },
        "psfType": {
          "type": "INTEGER",
          "scalar": 7
        },
        "psfTypeStr": {
          "type": "STRING",
          "scalar": "iSIM"
        },
        "regularizationType": {
          "type": "INTEGER",
          "scalar": 0
        },
        "slitDirection": {
          "type": "INTEGER",
          "scalar": 0
        },
        "slitWidth": {
          "type": "DOUBLE",
          "scalar": 50.0
        },
        "tubeLensManufacturer": {
          "type": "STRING",
          "scalar": "Leica (200 mm)"
        },
        "xPadding": {
          "type": "INTEGER",
          "scalar": 0
        },
        "xTiles": {
          "type": "INTEGER",
          "scalar": 1
        },
        "yPadding": {
          "type": "INTEGER",
          "scalar": 0
        },
        "yTiles": {
          "type": "INTEGER",
          "scalar": 1
        },
        "z-step": {
          "type": "DOUBLE",
          "scalar": -0.1999999999999993
        },
        "zPadding": {
          "type": "INTEGER",
          "scalar": 0
        },
        "zTiles": {
          "type": "INTEGER",
          "scalar": 1
        }
      }
    }
  }
}
