# Supplementary material for: GRA12 is a common virulence factor across Toxoplasma gondii strains and mouse subspecies
Source: Nat Commun. 2025 Apr 16;16:3570. doi: 10.1038/s41467-025-58876-2 (PMC12003902; doi:10.1038/s41467-025-58876-2)
Supplement: Supplementary file 16 — Supplementary Figs. Source data [file 41467_2025_58876_MOESM16_ESM.zip › Source_mian_figures/Figure 2_Source Data/Fig 2a/FT_230911_VAND_dKU_HA488_GRA2_647_150x_D_1-decon/FT_230911_VAND_dKU_HA488_GRA2_647_150x_D_1-decon/DisplaySettings.json]

{
  "encoding": "UTF-8",
  "format": "Micro-Manager Property Map",
  "major_version": 2,
  "minor_version": 0,
  "map": {
    "AutoscaleIgnoredQuantile": {
      "type": "DOUBLE",
      "scalar": 0.0
    },
    "Autostretch": {
      "type": "BOOLEAN",
      "scalar": true
    },
    "ChannelSettings": {
      "type": "PROPERTY_MAP",
      "array": [
        {
          "Channel": {
            "type": "STRING",
            "scalar": "Quad - GFP"
          },
          "ChannelGroup": {
            "type": "STRING",
            "scalar": "iSIM - Single camera"
          },
          "Color": {
            "type": "COLOR",
            "scalar": {
              "ColorSpace": "sRGB",
              "Components": [
                0.2,
                1.0,
                0.0
              ],
              "Alpha": 1.0
            }
          },
          "ComponentSettings": {
            "type": "PROPERTY_MAP",
            "array": [
              {
                "Gamma": {
                  "type": "DOUBLE",
                  "scalar": 1.0
                },
                "ScalingMax": {
                  "type": "LONG",
                  "scalar": 192
                },
                "ScalingMin": {
                  "type": "LONG",
                  "scalar": 106
                }
              },
              {
                "Gamma": {
                  "type": "DOUBLE",
                  "scalar": 1.0
                },
                "ScalingMax": {
                  "type": "LONG",
                  "scalar": 9223372036854775807
                },
                "ScalingMin": {
                  "type": "LONG",
                  "scalar": 0
                }
              }
            ]
          },
          "HistogramBitDepth": {
            "type": "INTEGER",
            "scalar": 16
          },
          "UniformComponentScaling": {
            "type": "BOOLEAN",
            "scalar": false
          },
          "UseCameraBitDepth": {
            "type": "BOOLEAN",
            "scalar": true
          },
          "Visible": {
            "type": "BOOLEAN",
            "scalar": false
          }
        },
        {
          "Channel": {
            "type": "STRING",
            "scalar": "Quad - DAPI"
          },
          "ChannelGroup": {
            "type": "STRING",
            "scalar": "iSIM - Single camera"
          },
          "Color": {
            "type": "COLOR",
            "scalar": {
              "ColorSpace": "sRGB",
              "Components": [
                0.0,
                1.0,
                1.0
              ],
              "Alpha": 1.0
            }
          },
          "ComponentSettings": {
            "type": "PROPERTY_MAP",
            "array": [
              {
                "Gamma": {
                  "type": "DOUBLE",
                  "scalar": 1.0
                },
                "ScalingMax": {
                  "type": "LONG",
                  "scalar": 710
                },
                "ScalingMin": {
                  "type": "LONG",
                  "scalar": 105
                }
              },
              {
                "Gamma": {
                  "type": "DOUBLE",
                  "scalar": 1.0
                },
                "ScalingMax": {
                  "type": "LONG",
                  "scalar": 9223372036854775807
                },
                "ScalingMin": {
                  "type": "LONG",
                  "scalar": 0
                }
              }
            ]
          },
          "HistogramBitDepth": {
            "type": "INTEGER",
            "scalar": 16
          },
          "UniformComponentScaling": {
            "type": "BOOLEAN",
            "scalar": false
          },
          "UseCameraBitDepth": {
            "type": "BOOLEAN",
            "scalar": true
          },
          "Visible": {
            "type": "BOOLEAN",
            "scalar": true
          }
        },
        {
          "Channel": {
            "type": "STRING",
            "scalar": "Quad - CY5"
          },
          "ChannelGroup": {
            "type": "STRING",
            "scalar": "iSIM - Single camera"
          },
          "Color": {
            "type": "COLOR",
            "scalar": {
              "ColorSpace": "sRGB",
              "Components": [
                0.8,
                0.0,
                0.8
              ],
              "Alpha": 1.0
            }
          },
          "ComponentSettings": {
            "type": "PROPERTY_MAP",
            "array": [
              {
                "Gamma": {
                  "type": "DOUBLE",
                  "scalar": 1.0
                },
                "ScalingMax": {
                  "type": "LONG",
                  "scalar": 859
                },
                "ScalingMin": {
                  "type": "LONG",
                  "scalar": 107
                }
              },
              {
                "Gamma": {
                  "type": "DOUBLE",
                  "scalar": 1.0
                },
                "ScalingMax": {
                  "type": "LONG",
                  "scalar": 9223372036854775807
                },
                "ScalingMin": {
                  "type": "LONG",
                  "scalar": 0
                }
              }
            ]
          },
          "HistogramBitDepth": {
            "type": "INTEGER",
            "scalar": 16
          },
          "UniformComponentScaling": {
            "type": "BOOLEAN",
            "scalar": false
          },
          "UseCameraBitDepth": {
            "type": "BOOLEAN",
            "scalar": true
          },
          "Visible": {
            "type": "BOOLEAN",
            "scalar": true
          }
        },
        {
          "Channel": {
            "type": "STRING",
            "scalar": "Quad - mCherry"
          },
          "ChannelGroup": {
            "type": "STRING",
            "scalar": "iSIM - Single camera"
          },
          "Color": {
            "type": "COLOR",
            "scalar": {
              "ColorSpace": "sRGB",
              "Components": [
                1.0,
                0.0,
                0.2
              ],
              "Alpha": 1.0
            }
          },
          "ComponentSettings": {
            "type": "PROPERTY_MAP",
            "array": [
              {
                "Gamma": {
                  "type": "DOUBLE",
                  "scalar": 1.0
                },
                "ScalingMax": {
                  "type": "LONG",
                  "scalar": 181
                },
                "ScalingMin": {
                  "type": "LONG",
                  "scalar": 109
                }
              },
              {
                "Gamma": {
                  "type": "DOUBLE",
                  "scalar": 1.0
                },
                "ScalingMax": {
                  "type": "LONG",
                  "scalar": 9223372036854775807
                },
                "ScalingMin": {
                  "type": "LONG",
                  "scalar": 0
                }
              }
            ]
          },
          "HistogramBitDepth": {
            "type": "INTEGER",
            "scalar": 16
          },
          "UniformComponentScaling": {
            "type": "BOOLEAN",
            "scalar": false
          },
          "UseCameraBitDepth": {
            "type": "BOOLEAN",
            "scalar": true
          },
          "Visible": {
            "type": "BOOLEAN",
            "scalar": false
          }
        },
        {
          "Channel": {
            "type": "STRING",
            "scalar": "Quad - trans light"
          },
          "ChannelGroup": {
            "type": "STRING",
            "scalar": "iSIM - Single camera"
          },
          "Color": {
            "type": "COLOR",
            "scalar": {
              "ColorSpace": "sRGB",
              "Components": [
                1.0,
                1.0,
                1.0
              ],
              "Alpha": 1.0
            }
          },
          "ComponentSettings": {
            "type": "PROPERTY_MAP",
            "array": [
              {
                "Gamma": {
                  "type": "DOUBLE",
                  "scalar": 1.0
                },
                "ScalingMax": {
                  "type": "LONG",
                  "scalar": 9223372036854775807
                },
                "ScalingMin": {
                  "type": "LONG",
                  "scalar": 0
                }
              },
              {
                "Gamma": {
                  "type": "DOUBLE",
                  "scalar": 1.0
                },
                "ScalingMax": {
                  "type": "LONG",
                  "scalar": 9223372036854775807
                },
                "ScalingMin": {
                  "type": "LONG",
                  "scalar": 0
                }
              }
            ]
          },
          "HistogramBitDepth": {
            "type": "INTEGER",
            "scalar": 16
          },
          "UniformComponentScaling": {
            "type": "BOOLEAN",
            "scalar": false
          },
          "UseCameraBitDepth": {
            "type": "BOOLEAN",
            "scalar": true
          },
          "Visible": {
            "type": "BOOLEAN",
            "scalar": true
          }
        },
        {
          "Channel": {
            "type": "STRING",
            "scalar": "Triple - CFP"
          },
          "ChannelGroup": {
            "type": "STRING",
            "scalar": "iSIM - Single camera"
          },
          "Color": {
            "type": "COLOR",
            "scalar": {
              "ColorSpace": "sRGB",
              "Components": [
                0.0,
                1.0,
                1.0
              ],
              "Alpha": 1.0
            }
          },
          "ComponentSettings": {
            "type": "PROPERTY_MAP",
            "array": [
              {
                "Gamma": {
                  "type": "DOUBLE",
                  "scalar": 1.0
                },
                "ScalingMax": {
                  "type": "LONG",
                  "scalar": 9223372036854775807
                },
                "ScalingMin": {
                  "type": "LONG",
                  "scalar": 0
                }
              },
              {
                "Gamma": {
                  "type": "DOUBLE",
                  "scalar": 1.0
                },
                "ScalingMax": {
                  "type": "LONG",
                  "scalar": 9223372036854775807
                },
                "ScalingMin": {
                  "type": "LONG",
                  "scalar": 0
                }
              }
            ]
          },
          "HistogramBitDepth": {
            "type": "INTEGER",
            "scalar": 16
          },
          "UniformComponentScaling": {
            "type": "BOOLEAN",
            "scalar": false
          },
          "UseCameraBitDepth": {
            "type": "BOOLEAN",
            "scalar": true
          },
          "Visible": {
            "type": "BOOLEAN",
            "scalar": true
          }
        },
        {
          "Channel": {
            "type": "STRING",
            "scalar": "Triple - YFP"
          },
          "ChannelGroup": {
            "type": "STRING",
            "scalar": "iSIM - Single camera"
          },
          "Color": {
            "type": "COLOR",
            "scalar": {
              "ColorSpace": "sRGB",
              "Components": [
                1.0,
                1.0,
                0.0
              ],
              "Alpha": 1.0
            }
          },
          "ComponentSettings": {
            "type": "PROPERTY_MAP",
            "array": [
              {
                "Gamma": {
                  "type": "DOUBLE",
                  "scalar": 1.0
                },
                "ScalingMax": {
                  "type": "LONG",
                  "scalar": 9223372036854775807
                },
                "ScalingMin": {
                  "type": "LONG",
                  "scalar": 0
                }
              },
              {
                "Gamma": {
                  "type": "DOUBLE",
                  "scalar": 1.0
                },
                "ScalingMax": {
                  "type": "LONG",
                  "scalar": 9223372036854775807
                },
                "ScalingMin": {
                  "type": "LONG",
                  "scalar": 0
                }
              }
            ]
          },
          "HistogramBitDepth": {
            "type": "INTEGER",
            "scalar": 16
          },
          "UniformComponentScaling": {
            "type": "BOOLEAN",
            "scalar": false
          },
          "UseCameraBitDepth": {
            "type": "BOOLEAN",
            "scalar": true
          },
          "Visible": {
            "type": "BOOLEAN",
            "scalar": true
          }
        },
        {
          "Channel": {
            "type": "STRING",
            "scalar": "Triple - mCherry"
          },
          "ChannelGroup": {
            "type": "STRING",
            "scalar": "iSIM - Single camera"
          },
          "Color": {
            "type": "COLOR",
            "scalar": {
              "ColorSpace": "sRGB",
              "Components": [
                1.0,
                0.0,
                1.0
              ],
              "Alpha": 1.0
            }
          },
          "ComponentSettings": {
            "type": "PROPERTY_MAP",
            "array": [
              {
                "Gamma": {
                  "type": "DOUBLE",
                  "scalar": 1.0
                },
                "ScalingMax": {
                  "type": "LONG",
                  "scalar": 9223372036854775807
                },
                "ScalingMin": {
                  "type": "LONG",
                  "scalar": 0
                }
              },
              {
                "Gamma": {
                  "type": "DOUBLE",
                  "scalar": 1.0
                },
                "ScalingMax": {
                  "type": "LONG",
                  "scalar": 9223372036854775807
                },
                "ScalingMin": {
                  "type": "LONG",
                  "scalar": 0
                }
              }
            ]
          },
          "HistogramBitDepth": {
            "type": "INTEGER",
            "scalar": 16
          },
          "UniformComponentScaling": {
            "type": "BOOLEAN",
            "scalar": false
          },
          "UseCameraBitDepth": {
            "type": "BOOLEAN",
            "scalar": true
          },
          "Visible": {
            "type": "BOOLEAN",
            "scalar": true
          }
        },
        {
          "Channel": {
            "type": "STRING",
            "scalar": "Triple - trans light"
          },
          "ChannelGroup": {
            "type": "STRING",
            "scalar": ""
          },
          "Color": {
            "type": "COLOR",
            "scalar": {
              "ColorSpace": "sRGB",
              "Components": [
                1.0,
                1.0,
                1.0
              ],
              "Alpha": 1.0
            }
          },
          "ComponentSettings": {
            "type": "PROPERTY_MAP",
            "array": [
              {
                "Gamma": {
                  "type": "DOUBLE",
                  "scalar": 1.0
                },
                "ScalingMax": {
                  "type": "LONG",
                  "scalar": 9223372036854775807
                },
                "ScalingMin": {
                  "type": "LONG",
                  "scalar": 0
                }
              },
              {
                "Gamma": {
                  "type": "DOUBLE",
                  "scalar": 1.0
                },
                "ScalingMax": {
                  "type": "LONG",
                  "scalar": 9223372036854775807
                },
                "ScalingMin": {
                  "type": "LONG",
                  "scalar": 0
                }
              }
            ]
          },
          "HistogramBitDepth": {
            "type": "INTEGER",
            "scalar": 16
          },
          "UniformComponentScaling": {
            "type": "BOOLEAN",
            "scalar": false
          },
          "UseCameraBitDepth": {
            "type": "BOOLEAN",
            "scalar": true
          },
          "Visible": {
            "type": "BOOLEAN",
            "scalar": true
          }
        }
      ]
    },
    "ColorMode": {
      "type": "STRING",
      "scalar": "COMPOSITE"
    },
    "PlaybackFPS": {
      "type": "DOUBLE",
      "scalar": 10.0
    },
    "ROIAutoscale": {
      "type": "BOOLEAN",
      "scalar": true
    },
    "UniformChannelScaling": {
      "type": "BOOLEAN",
      "scalar": false
    },
    "ZoomRatio": {
      "type": "DOUBLE",
      "scalar": 0.75
    }
  }
}
