# Supplementary material for: GRA12 is a common virulence factor across Toxoplasma gondii strains and mouse subspecies
Source: Nat Commun. 2025 Apr 16;16:3570. doi: 10.1038/s41467-025-58876-2 (PMC12003902; doi:10.1038/s41467-025-58876-2)
Supplement: Supplementary file 16 — Supplementary Figs. Source data [file 41467_2025_58876_MOESM16_ESM.zip › Source_mian_figures/Figure 2_Source Data/Fig 2a/FT_230911_VAND_dKU_HA488_GRA2_647_150x_D_1-decon/FT_230911_VAND_dKU_HA488_GRA2_647_150x_D_1-decon/FT_230911_VAND_dKU_HA488_GRA2_647_150x_D_1_MMStack_Pos0_metadata.txt]

{
"Summary": {
  "Prefix": "FT_230911_VAND_dKU_HA488_GRA2_647_150x_D_1",
  "UserName": "torellf",
  "ProfileName": "Default User",
  "MicroManagerVersion": "2.0.1 20211129",
  "ComputerName": "DESKTOP-4EF2LNE",
  "Directory": "E:\\userData\\torellf\\230911\\VAND GRA2 GRA3 ROP18",
  "ChannelGroup": "iSIM - Single camera",
  "ChNames": [
    "Quad - GFP",
    "Quad - DAPI",
    "Quad - CY5",
    "Quad - mCherry"
  ],
  "z-step_um": -0.1999999999999993,
  "Interval_ms": 900000.0,
  "CustomIntervals_ms": [],
  "AxisOrder": [
    "z",
    "channel",
    "position",
    "time"
  ],
  "TimeFirst": true,
  "SlicesFirst": false,
  "IntendedDimensions": {
    "channel": 3,
    "z": 4
  },
  "Slices": 4,
  "Channels": 3,
  "StartTime": "2023-09-11 19:59:21.499 +0100",
  "KeepShutterOpenSlices": false,
  "KeepShutterOpenChannels": false,
  "PixelType": "GRAY16",
  "Width": 0,
  "Height": 0,
  "UserData": {
    "CameraTimeout": {
      "type": "STRING",
      "scalar": "20000"
    },
    "Depth": {
      "type": "STRING",
      "scalar": "2"
    }
  }
},
"FrameKey-0-0-0": {
  "UUID": "2cb8462c-50ed-48cf-b890-e435542be7f6",
  "Camera": "Transmitted camera",
  "Binning": 1,
  "ROI": "400-400-1550-1400",
  "BitDepth": 16,
  "Exposure-ms": 400.0,
  "ElapsedTime-ms": 724.0,
  "ReceivedTime": "2023-09-11 19:59:22.560 +0100",
  "PixelSizeUm": 0.044,
  "PixelSizeAffine": "-0.044208037026165076;3.8954073993523595E-5;3.8954073993523595E-5;-4.327275052779526E-5;-0.043756938028715116;0.0",
  "PositionName": "Default",
  "XPositionUm": 17284.8,
  "YPositionUm": 3213.8,
  "ZPositionUm": -10.1,
  "DiaShutter-Description": "Dia shutter",
  "COM6-StopBits": "1",
  "COM9-Name": "COM9",
  "Reflection camera-PreampOffLimit": "10000",
  "Objective-Label": "5-UAPON150XOTIRF",
  "Reflection camera-ScanDirectionReset": "Yes",
  "Polarizer-State": "0",
  "Reflection camera-Timing-PostTriggerDelayNs": "9412.0000",
  "BarrierFilter-Filter Pos 6": "600",
  "Piezo-Use Fast Sequence": "No",
  "Reflection camera-PMode": "Normal",
  "Reflection camera-PP  2   ENABLED": "Yes",
  "Transmitted camera-PP  4 LARGE CLUSTER CORRECTION": "LARGE CLUSTER CORRECTION",
  "Multi Camera-Physical Camera 3": "Undefined",
  "Scanner-Scanning": "On",
  "LudlController-Port": "COM6",
  "Piezo-Speed-S": "4.9580",
  "Transmitted camera-PP  0 DESPECKLE BRIGHT LOW": "DESPECKLE BRIGHT LOW",
  "Reflected filter wheel-Name": "Undefined",
  "XYStage-AxisLetterX": "X",
  "Piezo-FinishError-PCROS(nm)": "0.0000",
  "Dichroic 1-Description": "Mirror unit deck 1",
  "Lasers-Modulation": "Ramp Intensity",
  "Reflection camera-PP  3   ENABLED": "Yes",
  "FocusDrive-Description": "Olympus IX83 Z drive",
  "Multi Camera-TransposeMirrorX": "0",
  "Transmitted filter wheel-Home-Timeout-(s)": "10.0000",
  "COM8-Name": "COM8",
  "Multi Camera-Physical Camera 4": "Undefined",
  "COM4-Description": "Serial port driver (boost:asio)",
  "XYStage-AxisLetterY": "Y",
  "Condenser turret-Label": "1-NONE",
  "COM9-Parity": "None",
  "Reflection camera-PP  4   ENABLED": "Yes",
  "Transmitted camera-ExposeOutMode": "First Row",
  "COM4-StopBits": "1",
  "Reflection camera-CircularBufferAutoSize": "ON",
  "Multi Camera-TransposeMirrorY": "0",
  "Transmitted camera-SMARTStreamingValues[ms]": "10.000;20.000;30.000;40.000",
  "Transmitted camera-FullWellCapacity": "15000",
  "Transmitted camera-ChipName": "TMP-Kinetix",
  "XYStage-OnlySendSerialCommandOnChange": "Yes",
  "COM8-Parity": "None",
  "Transmitted camera-AcquisitionMethod": "Callbacks",
  "COM9-BaudRate": "9600",
  "Reflection camera-CCDTemperature": "0.0300",
  "Reflection camera-PP  2 DESPECKLE DARK LOW": "DESPECKLE DARK LOW",
  "Reflection camera-Timing-PreTriggerDelayNs": "0.0000",
  "COM6-Name": "COM6",
  "Lasers-State Name-1": "405nm",
  "Polarizer-Label": "1-Out",
  "pE300-Global State": "0",
  "Reflection camera-PP  5   ENABLED": "Yes",
  "XYStage-OverShoot(um)": "0.0000",
  "Lasers-Intensity-4-514/532nm": "30",
  "COM6-Description": "Serial port driver (boost:asio)",
  "Reflection camera-TransposeCorrection": "0",
  "EpiShutter 1-State": "1",
  "pE300-SelectionA": "1",
  "XYStage-VectorMoveY-VE(mm/s)": "0.0000",
  "Lasers-State Name-2": "442nm",
  "COM8-BaudRate": "9600",
  "COM4-DelayBetweenCharsMs": "0.0000",
  "Transmitted camera-ClearMode": "Auto",
  "Transmitted camera-ShutterMode": "Pre-Exposure",
  "Olympus IX83-TouchPanel": "1",
  "XYStage-VectorMoveX-VE(mm/s)": "0.0000",
  "COM4-Name": "COM4",
  "Core-ImageProcessor": "",
  "Transmitted camera-PVCAM Adapter Version": "1.3.61",
  "XYStage-SerialResponse": "",
  "pE300-SelectionB": "0",
  "Reflection camera-ReadoutRate": "100MHz 12bit",
  "COM6-Parity": "None",
  "Dichroic-State": "0",
  "Lasers-State Name-3": "488nm",
  "VTiSIMHub-VisiSDK Version": "2.9.2.0",
  "COM9-DataBits": "8",
  "Reflection camera-ShutterCloseDelay": "0",
  "Dichroic 1-Name": "Dichroic 1",
  "COM6-BaudRate": "9600",
  "Reflection camera-Offset": "100",
  "Reflected filter wheel-Description": "Ludl filter wheel adapter",
  "LaserShutter-State": "0",
  "DStateDevice-HubID": "",
  "pE300-SelectionC": "0",
  "COM8-Description": "Serial port driver (boost:asio)",
  "COM8-DataBits": "8",
  "Core-SLM": "",
  "COM6-DelayBetweenCharsMs": "0.0000",
  "Lasers-State Name-4": "514/532nm",
  "Piezo-Use Sequence": "No",
  "Transmitted camera-X-dimension": "2400",
  "Transmitted Aperture-DiameterAsPercent": "4",
  "FocusDrive-Name": "FocusDrive",
  "Reflection camera-ClearCycles": "2",
  "COM9-Description": "Serial port driver (boost:asio)",
  "COM4-Parity": "None",
  "XYStage-Wait_Cycles": "0",
  "XYStage-SerialCommand": "",
  "DStateDevice-State": "0",
  "Scanner-Scan Offset": "70",
  "Transmitted camera-Y-dimension": "2400",
  "Transmitted camera-DiskStreamingEnabled": "No",
  "Lasers-State Name-5": "561nm",
  "Transmitted camera-PP  1   ENABLED": "Yes",
  "DiaShutter-Name": "DiaShutter",
  "Reflection camera-TransposeXY": "0",
  "Piezo-MotorOnOff": "On",
  "Transmitted camera-PP  4   MIN ADU AFFECTED": "200",
  "Transmitted camera-MetadataEnabled": "No",
  "Transmitted camera-ScanLineDelay": "0",
  "FocusDrive-AccelerationTime": "60",
  "COM4-Verbose": "1",
  "Dichroic-Label": "405/488/561/640",
  "ZDC2-Description": "Olympus IX83 ZDC",
  "Objective-Description": "Objective turret (nosepiece)",
  "XYStage-EnableAdvancedProperties": "No",
  "Transmitted camera-PP  2   ENABLED": "Yes",
  "Transmitted camera-Timing-PostTriggerDelayNs": "9412.0000",
  "COM8-DelayBetweenCharsMs": "0.0000",
  "Piezo-OverShoot(um)": "0.0000",
  "Reflection camera-PP  4 LARGE CLUSTER CORRECTION": "LARGE CLUSTER CORRECTION",
  "Reflection camera-TriggerMode": "Edge Trigger",
  "Lasers-State Name-6": "642nm",
  "COM4-BaudRate": "9600",
  "Transmitted camera-PMode": "Normal",
  "XYStage-Version": "Version: USB-9.2m ",
  "Transmitted camera-SerialNumber": "A23A723041",
  "DXYStage-Description": "Demo XY stage driver",
  "COM6-DataBits": "8",
  "Reflection camera-Binning": "1x1",
  "Transmitted filter wheel-Name": "Undefined",
  "COM4-DTR": "Disable",
  "Reflection camera-Timing-ExposureTimeNs": "9996000.0000",
  "Transmitted camera-PP  3   ENABLED": "Yes",
  "Light Path-Name": "Light Path",
  "XYStage-BuildName": "ADEPT_XYPZ_BRB",
  "Transmitted camera-CCDTemperatureSetPoint": "0.0000",
  "COM4-AnswerTimeout": "500.0000",
  "Reflection camera-PP  1   THRESHOLD": "125",
  "Lasers-State Name-7": "0nm",
  "Transmitted camera-PP  2   MIN ADU AFFECTED": "200",
  "COM9-DelayBetweenCharsMs": "0.0000",
  "Reflection camera-Description": "PVCAM API device adapter",
  "Reflection camera-PP  0 DESPECKLE BRIGHT LOW": "DESPECKLE BRIGHT LOW",
  "DStage-Description": "Demo stage driver",
  "Transmitted camera-ScanLineTime": "9413.0000",
  "Reflection camera-SMARTStreamingValues[ms]": "10.000;20.000;30.000;40.000",
  "Reflection camera-FullWellCapacity": "15000",
  "Reflection camera-PP  2   THRESHOLD": "130",
  "Reflection camera-ChipName": "TMP-Kinetix",
  "Core-Focus": "Piezo",
  "COM4-DataBits": "8",
  "COM6-Verbose": "1",
  "Core-ChannelGroup": "iSIM - Single camera",
  "Lasers-State Name-8": "0nm",
  "COM6-DTR": "Disable",
  "Transmitted camera-PP  4   ENABLED": "Yes",
  "Reflection camera-FirmwareVersion": "30.38",
  "Condenser turret-Description": "Rotating condenser turret",
  "Transmitted camera-Gain": "1-Standard",
  "DStateDevice-Label": "BLANK",
  "Piezo-Wait_Cycles": "9",
  "Transmitted Aperture-Name": "Transmitted Aperture",
  "Transmitted camera-ScanMode": "Auto",
  "Polarizer-Description": "Polarizer in/out device",
  "Olympus IX83-Name": "Olympus IX83",
  "Transmitted filter wheel-Fiter Positions": "6",
  "Transmitted camera-PP  5   ENABLED": "Yes",
  "LudlController-Name": "LudlController",
  "Reflection camera-FTCapable": "No",
  "COM6-AnswerTimeout": "500.0000",
  "Transmitted camera-TransposeMirrorX": "0",
  "XYStage-MotorOnOff": "On",
  "Reflection camera-PP  3   THRESHOLD": "75",
  "Piezo-Version": "Version: USB-9.2m ",
  "COM8-Verbose": "1",
  "Transmitted camera-Port": "Sensitivity",
  "Transmitted camera-CircularBufferFrameCount": "151",
  "Reflection camera-PP  4   THRESHOLD": "70",
  "COM8-DTR": "Disable",
  "XYStage-Description": "ASI XY stage driver adapter",
  "Transmitted camera-TransposeMirrorY": "0",
  "Transmitted camera-TransposeCorrection": "0",
  "Multi Camera-Name": "Multi Camera",
  "pE300-Description": "CoolLED pE300. Mainboard: v2.2.9\r Pod: v2.0.1\r",
  "Transmitted camera-ReadoutRate": "100MHz 12bit",
  "Piezo-Axis": "Z",
  "Piezo-BuildName": "ADEPT_XYPZ_BRB",
  "Reflection camera-PixelType": "12bit",
  "Piezo-Port": "COM4",
  "COM9-DTR": "Disable",
  "ZDC2-UpperLimit": "10500",
  "Reflection camera-ActualInterval-ms": "0.0000",
  "COM8-AnswerTimeout": "500.0000",
  "Transmitted camera-FanSpeedSetpoint": "Medium",
  "COM9-Verbose": "1",
  "Transmitted camera-ShutterCloseDelay": "0",
  "Reflection camera-PP  1 DESPECKLE BRIGHT HIGH": "DESPECKLE BRIGHT HIGH",
  "COM9-AnswerTimeout": "500.0000",
  "Transmitted filter wheel-LudlDeviceNumberWheel": "1",
  "ZDC2-LowerLimit": "0",
  "XYStage-JoyStick Reverse": "Off",
  "DStateDevice-Number of positions": "10",
  "Reflection camera-PVCAM Version": "3.10.0",
  "COM9-Fast USB to Serial": "Disable",
  "Core-XYStage": "XYStage",
  "Reflection camera-PP  4   MIN ADU AFFECTED": "200",
  "Reflection camera-PreampDelay": "0",
  "Transmitted camera-TransposeXY": "0",
  "Reflection camera-CircularBufferEnabled": "ON",
  "Reflection camera-ScanDirection": "Down",
  "COM8-Fast USB to Serial": "Disable",
  "LudlController-Reset": "Operate",
  "Transmitted camera-ClearCycles": "2",
  "EpiShutter 1-Description": "Epi shutter, deck 1",
  "Scanner-Actual Scan Rate (Hz)": "506.2375",
  "Reflection camera-DiskStreamingEnabled": "No",
  "Reflection camera-Color": "OFF",
  "Transmitted camera-TriggerMode": "Edge Trigger",
  "Reflection camera-SerialNumber": "A23A723038",
  "pE300-Port": "COM9",
  "Piezo-Description": "ASI Z-stage driver adapter",
  "Transmitted camera-Binning": "1x1",
  "Core-AutoShutter": "1",
  "XYStage-TransposeMirrorX": "1",
  "AutofocusDrive-Description": "Olympus IX83 ZDC offset drive",
  "Dichroic-Description": "Dichroic Label",
  "Reflection camera-CircularBufferFrameRecovery": "OFF",
  "Transmitted camera-Timing-ExposureTimeNs": "400003000.0000",
  "Lasers-Enable-2-442nm": "Off",
  "COM6-Fast USB to Serial": "Disable",
  "Reflection camera-ScanLineTime": "9413.0000",
  "Transmitted camera-Description": "PVCAM API device adapter",
  "Transmitted camera-Trigger Timeout (secs)": "10",
  "Transmitted camera-PP  1   THRESHOLD": "125",
  "XYStage-TransposeMirrorY": "1",
  "XYStage-CompileDate": "Apr 27 2021:16:15:19",
  "Reflection camera-CCDTemperatureSetPoint": "0.0000",
  "Reflection camera-PP  2   MIN ADU AFFECTED": "200",
  "XYStage-Port": "COM4",
  "DStateDevice-Description": "Demo state device driver",
  "Reflection camera-Gain": "1-Standard",
  "Transmitted camera-PP  2   THRESHOLD": "130",
  "Piezo-Backlash-B": "0.0000",
  "Transmitted camera-FirmwareVersion": "30.38",
  "TransmittedIllumination 1-Description": "DIA High Intensity White LED 1",
  "XYStage-Error-E(nm)": "400.0000",
  "Scanner-Scan Width": "1527",
  "Reflection camera-PP  6 Reset": "No",
  "Lasers-Enable-5-561nm": "Off",
  "Transmitted camera-Timing-ReadoutTimeNs": "6589000.0000",
  "Reflected filter wheel-Fiter Positions": "6",
  "Dichroic-Dichroic Pos 1": "5",
  "Transmitted camera-Exposure": "400.00",
  "COM4-Fast USB to Serial": "Disable",
  "BarrierFilter-Filter Position": "30",
  "Core-Camera": "Transmitted camera",
  "Reflection camera-ScanMode": "Auto",
  "Transmitted camera-FTCapable": "No",
  "Light Path-State": "0",
  "BarrierFilter-State": "0",
  "Transmitted camera-PP  3   THRESHOLD": "75",
  "Dichroic-Dichroic Pos 2": "2100",
  "Transmitted camera-DiskStreamingCoreSkipRatio": "1:100",
  "TransmittedIllumination 2-Description": "DIA High Intensity White LED 2",
  "Reflection camera-TransposeMirrorX": "0",
  "Lasers-Enable-7-0nm": "Off",
  "Transmitted camera-PP  4   THRESHOLD": "70",
  "Reflection camera-Port": "Sensitivity",
  "TransmittedIllumination 2-Name": "TransmittedIllumination 2",
  "Reflection camera-CircularBufferFrameCount": "20",
  "DXYStage-TransposeMirrorX": "0",
  "Transmitted filter wheel-State": "2",
  "Reflection camera-PP  3 DESPECKLE DARK HIGH": "DESPECKLE DARK HIGH",
  "Dichroic-Dichroic Pos 3": "4995",
  "Lasers-Enable-3-488nm": "On",
  "Reflection camera-TransposeMirrorY": "0",
  "Reflection camera-FanSpeedSetpoint": "Medium",
  "Transmitted camera-Trigger-Expose Out-Mux": "1",
  "Lasers-Enable-8-0nm": "On",
  "Transmitted camera-PixelType": "12bit",
  "TransmittedIllumination 1-Name": "TransmittedIllumination 1",
  "Piezo-CompileDate": "Apr 27 2021:16:15:19",
  "Reflected filter wheel-LudlDeviceNumberWheel": "1",
  "Transmitted camera-ActualInterval-ms": "404.6200",
  "DXYStage-TransposeMirrorY": "0",
  "DStateDevice-Name": "DStateDevice",
  "Reflection camera-SMARTStreamingEnabled": "No",
  "DiaShutter-State": "0",
  "Multi Camera-TransposeCorrection": "0",
  "Transmitted filter wheel-LudlWheelNumber": "2",
  "Piezo-Error-E(nm)": "0.0000",
  "Light Path-Label": "1-LeftPort",
  "XYStage-Backlash-B": "0.0400",
  "BarrierFilter-Label": "Position-1",
  "Dichroic 1-State": "7",
  "XYStage-Maximum Speed (Do Not Change)": "8.5760",
  "Transmitted camera-Name": "PMPCIECam00",
  "Transmitted camera-PP  1 DESPECKLE BRIGHT HIGH": "DESPECKLE BRIGHT HIGH",
  "Transmitted camera-PVCAM Version": "3.10.0",
  "Reflection camera-ScanWidth": "1400",
  "Lasers-Enable-6-642nm": "Off",
  "Transmitted filter wheel-Label": "6-ET525/50",
  "Transmitted camera-CircularBufferEnabled": "ON",
  "Transmitted camera-ScanDirection": "Down",
  "Dichroic-Name": "Dichroic Label",
  "AutofocusDrive-Name": "AutofocusDrive",
  "Reflection camera-DiskStreamingPath": "",
  "Lasers-Intensity-2-442nm": "30",
  "VTiSIMHub-Device Adaptor Version": "2.8.0.0",
  "Transmitted camera-PreampDelay": "0",
  "Reflection camera-Timing-ClearingTimeNs": "0.0000",
  "Lasers-Enable-1-405nm": "Off",
  "Piezo-Name": "ZStage",
  "XYStage-JoyStick Fast Speed": "60",
  "Transmitted camera-ShutterOpenDelay": "0",
  "Transmitted camera-Color": "OFF",
  "Lasers-Intensity-5-561nm": "30",
  "LudlController-Version": "Version no. :      13.500   MAC6000 Interface with USB/ETH  ",
  "Transmitted camera-PreampOffLimit": "10000",
  "Transmitted camera-CircularBufferFrameRecovery": "OFF",
  "Transmitted camera-ScanDirectionReset": "Yes",
  "EpiShutter 1-Name": "EpiShutter 1",
  "Piezo-VectorMove-VE(mm/s)": "0.0000",
  "Reflection camera-Trigger Timeout (secs)": "10",
  "Core-TimeoutMs": "5000",
  "Multi Camera-TransposeXY": "0",
  "Dichroic 1-Label": "8-MIRROR",
  "Transmitted camera-PP  6 Reset": "No",
  "Lasers-Intensity-7-0nm": "0",
  "Reflection camera-Timing-ReadoutTimeNs": "6589000.0000",
  "Piezo-Maximum Speed (Do Not Change)": "7.4000",
  "Reflection camera-Exposure": "10.0000",
  "Multi Camera-Binning": "1",
  "Lasers-Sync Fire Polarity": "Positive",
  "Reflection camera-ExposeOutMode": "First Row",
  "TransmittedIllumination 2-Brightness": "0",
  "Lasers-Intensity-3-488nm": "30",
  "XYStage-Acceleration-AC(ms)": "100",
  "Reflected filter wheel-Home-Timeout-(s)": "10.0000",
  "Transmitted camera-CircularBufferAutoSize": "ON",
  "COM4-Handshaking": "Off",
  "pE300-Name": "pE300",
  "Reflection camera-AcquisitionMethod": "Callbacks",
  "TransmittedIllumination 1-Brightness": "100",
  "Olympus IX83-FrontPanel": "1",
  "Transmitted camera-PP  2 DESPECKLE DARK LOW": "DESPECKLE DARK LOW",
  "Scanner-Scan Rate (Hz)": "500",
  "Transmitted camera-Timing-PreTriggerDelayNs": "0.0000",
  "Reflected filter wheel-State": "5",
  "Transmitted camera-CCDTemperature": "0.0000",
  "BarrierFilter-Filter Pos 1": "100",
  "XYStage-Name": "XYStage",
  "XYStage-StepSizeY_um": "0.0100",
  "Reflection camera-DiskStreamingCoreSkipRatio": "1:100",
  "Multi Camera-Description": "Combines multiple cameras into a single camera",
  "Core-AutoFocus": "ZDC2",
  "Lasers-Intensity-8-0nm": "0",
  "Polarizer-Name": "Polarizer",
  "LudlController-Description": "Ludl Controller (Mac 2000/5000)",
  "DStage-Position": "0.0000",
  "Olympus IX83-Description": "Olympus IX83,BX83 Microscopes",
  "XYStage-JoyStick Slow Speed": "5",
  "DXYStage-HubID": "",
  "XYStage-StepSizeX_um": "0.0100",
  "BarrierFilter-Filter Pos 2": "200",
  "Transmitted Aperture-Description": "Transmitted Aperture control",
  "Transmitted camera-PP  3 DESPECKLE DARK HIGH": "DESPECKLE DARK HIGH",
  "Dichroic-Dichroic Position": "5",
  "COM6-Handshaking": "Off",
  "ZDC2-ZDCEnabled": "Off",
  "pE300-IntensityA": "17",
  "Piezo-RingBufferSize": "250",
  "Lasers-Intensity-1-405nm": "30",
  "Core-Galvo": "",
  "Reflection camera-PVCAM Adapter Version": "1.3.61",
  "BarrierFilter-Filter Pos 3": "300",
  "DStage-HubID": "",
  "Reflected filter wheel-LudlWheelNumber": "1",
  "Reflection camera-ShutterMode": "Pre-Exposure",
  "XYStage-FinishError-PCROS(nm)": "24.0000",
  "Lasers-Intensity-6-642nm": "30",
  "Objective-State": "4",
  "Condenser turret-Name": "Condenser turret",
  "XYStage-Speed-S": "5.7459",
  "Transmitted camera-SMARTStreamingEnabled": "No",
  "COM9-StopBits": "1",
  "Reflection camera-Trigger-Expose Out-Mux": "1",
  "Reflection camera-ClearMode": "Auto",
  "Light Path-Description": "Switches light between camera and eyepiece.",
  "pE300-IntensityB": "10",
  "Piezo-Acceleration-AC(ms)": "0",
  "COM8-Handshaking": "Off",
  "DStage-UseSequences": "No",
  "FocusDrive-MaxSpeed": "3000",
  "Reflection camera-X-dimension": "2400",
  "Lasers-Enable-4-514/532nm": "Off",
  "FocusDrive-InitialSpeed": "700",
  "BarrierFilter-Filter Pos 4": "400",
  "Transmitted camera-Offset": "100",
  "COM8-StopBits": "1",
  "Core-Initialize": "1",
  "DStage-Name": "DStage",
  "Multi Camera-Physical Camera 1": "Transmitted camera",
  "Transmitted camera-ScanWidth": "1400",
  "Reflected filter wheel-Label": "6-CLosed",
  "Reflection camera-Name": "PMPCIECam01",
  "DXYStage-Name": "DXYStage",
  "pE300-IntensityC": "10",
  "Reflection camera-Y-dimension": "2400",
  "Reflection camera-PP  1   ENABLED": "Yes",
  "Reflection camera-ShutterOpenDelay": "0",
  "AutofocusDrive-Offset": "-10000",
  "Reflection camera-MetadataEnabled": "No",
  "BarrierFilter-Filter Pos 5": "500",
  "Piezo-LinearSequenceResetTimeout(ms)": "10000.0000",
  "DStateDevice-ClosedPosition": "",
  "Condenser turret-State": "0",
  "LudlController-TransmissionDelay": "0",
  "Transmitted camera-DiskStreamingPath": "",
  "Objective-Name": "Objective",
  "ZDC2-Name": "Autofocus",
  "pE300-Lock Pod": "0",
  "Transmitted camera-Timing-ClearingTimeNs": "0.0000",
  "COM9-Handshaking": "Off",
  "Multi Camera-Physical Camera 2": "Reflection camera",
  "Core-Shutter": "LaserShutter",
  "Reflection camera-ScanLineDelay": "0",
  "Transmitted filter wheel-Description": "Ludl filter wheel adapter",
  "ScopeDataKeys": [
    "DiaShutter-Description",
    "COM6-StopBits",
    "COM9-Name",
    "Reflection camera-PreampOffLimit",
    "Objective-Label",
    "Reflection camera-ScanDirectionReset",
    "Polarizer-State",
    "Reflection camera-Timing-PostTriggerDelayNs",
    "BarrierFilter-Filter Pos 6",
    "Piezo-Use Fast Sequence",
    "Reflection camera-PMode",
    "Reflection camera-PP  2   ENABLED",
    "Transmitted camera-PP  4 LARGE CLUSTER CORRECTION",
    "Multi Camera-Physical Camera 3",
    "Scanner-Scanning",
    "LudlController-Port",
    "Piezo-Speed-S",
    "Transmitted camera-PP  0 DESPECKLE BRIGHT LOW",
    "Reflected filter wheel-Name",
    "XYStage-AxisLetterX",
    "Piezo-FinishError-PCROS(nm)",
    "Dichroic 1-Description",
    "Lasers-Modulation",
    "Reflection camera-PP  3   ENABLED",
    "FocusDrive-Description",
    "Multi Camera-TransposeMirrorX",
    "Transmitted filter wheel-Home-Timeout-(s)",
    "COM8-Name",
    "Multi Camera-Physical Camera 4",
    "COM4-Description",
    "XYStage-AxisLetterY",
    "Condenser turret-Label",
    "COM9-Parity",
    "Reflection camera-PP  4   ENABLED",
    "Transmitted camera-ExposeOutMode",
    "COM4-StopBits",
    "Reflection camera-CircularBufferAutoSize",
    "Multi Camera-TransposeMirrorY",
    "Transmitted camera-SMARTStreamingValues[ms]",
    "Transmitted camera-FullWellCapacity",
    "Transmitted camera-ChipName",
    "XYStage-OnlySendSerialCommandOnChange",
    "COM8-Parity",
    "Transmitted camera-AcquisitionMethod",
    "COM9-BaudRate",
    "Reflection camera-CCDTemperature",
    "Reflection camera-PP  2 DESPECKLE DARK LOW",
    "Reflection camera-Timing-PreTriggerDelayNs",
    "COM6-Name",
    "Lasers-State Name-1",
    "Polarizer-Label",
    "pE300-Global State",
    "Reflection camera-PP  5   ENABLED",
    "XYStage-OverShoot(um)",
    "Lasers-Intensity-4-514/532nm",
    "COM6-Description",
    "Reflection camera-TransposeCorrection",
    "EpiShutter 1-State",
    "pE300-SelectionA",
    "XYStage-VectorMoveY-VE(mm/s)",
    "Lasers-State Name-2",
    "COM8-BaudRate",
    "COM4-DelayBetweenCharsMs",
    "Transmitted camera-ClearMode",
    "Transmitted camera-ShutterMode",
    "Olympus IX83-TouchPanel",
    "XYStage-VectorMoveX-VE(mm/s)",
    "COM4-Name",
    "Core-ImageProcessor",
    "Transmitted camera-PVCAM Adapter Version",
    "XYStage-SerialResponse",
    "pE300-SelectionB",
    "Reflection camera-ReadoutRate",
    "COM6-Parity",
    "Dichroic-State",
    "Lasers-State Name-3",
    "VTiSIMHub-VisiSDK Version",
    "COM9-DataBits",
    "Reflection camera-ShutterCloseDelay",
    "Dichroic 1-Name",
    "COM6-BaudRate",
    "Reflection camera-Offset",
    "Reflected filter wheel-Description",
    "LaserShutter-State",
    "DStateDevice-HubID",
    "pE300-SelectionC",
    "COM8-Description",
    "COM8-DataBits",
    "Core-SLM",
    "COM6-DelayBetweenCharsMs",
    "Lasers-State Name-4",
    "Piezo-Use Sequence",
    "Transmitted camera-X-dimension",
    "Transmitted Aperture-DiameterAsPercent",
    "FocusDrive-Name",
    "Reflection camera-ClearCycles",
    "COM9-Description",
    "COM4-Parity",
    "XYStage-Wait_Cycles",
    "XYStage-SerialCommand",
    "DStateDevice-State",
    "Scanner-Scan Offset",
    "Transmitted camera-Y-dimension",
    "Transmitted camera-DiskStreamingEnabled",
    "Lasers-State Name-5",
    "Transmitted camera-PP  1   ENABLED",
    "DiaShutter-Name",
    "Reflection camera-TransposeXY",
    "Piezo-MotorOnOff",
    "Transmitted camera-PP  4   MIN ADU AFFECTED",
    "Transmitted camera-MetadataEnabled",
    "Transmitted camera-ScanLineDelay",
    "FocusDrive-AccelerationTime",
    "COM4-Verbose",
    "Dichroic-Label",
    "ZDC2-Description",
    "Objective-Description",
    "XYStage-EnableAdvancedProperties",
    "Transmitted camera-PP  2   ENABLED",
    "Transmitted camera-Timing-PostTriggerDelayNs",
    "COM8-DelayBetweenCharsMs",
    "Piezo-OverShoot(um)",
    "Reflection camera-PP  4 LARGE CLUSTER CORRECTION",
    "Reflection camera-TriggerMode",
    "Lasers-State Name-6",
    "COM4-BaudRate",
    "Transmitted camera-PMode",
    "XYStage-Version",
    "Transmitted camera-SerialNumber",
    "DXYStage-Description",
    "COM6-DataBits",
    "Reflection camera-Binning",
    "Transmitted filter wheel-Name",
    "COM4-DTR",
    "Reflection camera-Timing-ExposureTimeNs",
    "Transmitted camera-PP  3   ENABLED",
    "Light Path-Name",
    "XYStage-BuildName",
    "Transmitted camera-CCDTemperatureSetPoint",
    "COM4-AnswerTimeout",
    "Reflection camera-PP  1   THRESHOLD",
    "Lasers-State Name-7",
    "Transmitted camera-PP  2   MIN ADU AFFECTED",
    "COM9-DelayBetweenCharsMs",
    "Reflection camera-Description",
    "Reflection camera-PP  0 DESPECKLE BRIGHT LOW",
    "DStage-Description",
    "Transmitted camera-ScanLineTime",
    "Reflection camera-SMARTStreamingValues[ms]",
    "Reflection camera-FullWellCapacity",
    "Reflection camera-PP  2   THRESHOLD",
    "Reflection camera-ChipName",
    "Core-Focus",
    "COM4-DataBits",
    "COM6-Verbose",
    "Core-ChannelGroup",
    "Lasers-State Name-8",
    "COM6-DTR",
    "Transmitted camera-PP  4   ENABLED",
    "Reflection camera-FirmwareVersion",
    "Condenser turret-Description",
    "Transmitted camera-Gain",
    "DStateDevice-Label",
    "Piezo-Wait_Cycles",
    "Transmitted Aperture-Name",
    "Transmitted camera-ScanMode",
    "Polarizer-Description",
    "Olympus IX83-Name",
    "Transmitted filter wheel-Fiter Positions",
    "Transmitted camera-PP  5   ENABLED",
    "LudlController-Name",
    "Reflection camera-FTCapable",
    "COM6-AnswerTimeout",
    "Transmitted camera-TransposeMirrorX",
    "XYStage-MotorOnOff",
    "Reflection camera-PP  3   THRESHOLD",
    "Piezo-Version",
    "COM8-Verbose",
    "Transmitted camera-Port",
    "Transmitted camera-CircularBufferFrameCount",
    "Reflection camera-PP  4   THRESHOLD",
    "COM8-DTR",
    "XYStage-Description",
    "Transmitted camera-TransposeMirrorY",
    "Transmitted camera-TransposeCorrection",
    "Multi Camera-Name",
    "pE300-Description",
    "Transmitted camera-ReadoutRate",
    "Piezo-Axis",
    "Piezo-BuildName",
    "Reflection camera-PixelType",
    "Piezo-Port",
    "COM9-DTR",
    "ZDC2-UpperLimit",
    "Reflection camera-ActualInterval-ms",
    "COM8-AnswerTimeout",
    "Transmitted camera-FanSpeedSetpoint",
    "COM9-Verbose",
    "Transmitted camera-ShutterCloseDelay",
    "Reflection camera-PP  1 DESPECKLE BRIGHT HIGH",
    "COM9-AnswerTimeout",
    "Transmitted filter wheel-LudlDeviceNumberWheel",
    "ZDC2-LowerLimit",
    "XYStage-JoyStick Reverse",
    "DStateDevice-Number of positions",
    "Reflection camera-PVCAM Version",
    "COM9-Fast USB to Serial",
    "Core-XYStage",
    "Reflection camera-PP  4   MIN ADU AFFECTED",
    "Reflection camera-PreampDelay",
    "Transmitted camera-TransposeXY",
    "Reflection camera-CircularBufferEnabled",
    "Reflection camera-ScanDirection",
    "COM8-Fast USB to Serial",
    "LudlController-Reset",
    "Transmitted camera-ClearCycles",
    "EpiShutter 1-Description",
    "Scanner-Actual Scan Rate (Hz)",
    "Reflection camera-DiskStreamingEnabled",
    "Reflection camera-Color",
    "Transmitted camera-TriggerMode",
    "Reflection camera-SerialNumber",
    "pE300-Port",
    "Piezo-Description",
    "Transmitted camera-Binning",
    "Core-AutoShutter",
    "XYStage-TransposeMirrorX",
    "AutofocusDrive-Description",
    "Dichroic-Description",
    "Reflection camera-CircularBufferFrameRecovery",
    "Transmitted camera-Timing-ExposureTimeNs",
    "Lasers-Enable-2-442nm",
    "COM6-Fast USB to Serial",
    "Reflection camera-ScanLineTime",
    "Transmitted camera-Description",
    "Transmitted camera-Trigger Timeout (secs)",
    "Transmitted camera-PP  1   THRESHOLD",
    "XYStage-TransposeMirrorY",
    "XYStage-CompileDate",
    "Reflection camera-CCDTemperatureSetPoint",
    "Reflection camera-PP  2   MIN ADU AFFECTED",
    "XYStage-Port",
    "DStateDevice-Description",
    "Reflection camera-Gain",
    "Transmitted camera-PP  2   THRESHOLD",
    "Piezo-Backlash-B",
    "Transmitted camera-FirmwareVersion",
    "TransmittedIllumination 1-Description",
    "XYStage-Error-E(nm)",
    "Scanner-Scan Width",
    "Reflection camera-PP  6 Reset",
    "Lasers-Enable-5-561nm",
    "Transmitted camera-Timing-ReadoutTimeNs",
    "Reflected filter wheel-Fiter Positions",
    "Dichroic-Dichroic Pos 1",
    "Transmitted camera-Exposure",
    "COM4-Fast USB to Serial",
    "BarrierFilter-Filter Position",
    "Core-Camera",
    "Reflection camera-ScanMode",
    "Transmitted camera-FTCapable",
    "Light Path-State",
    "BarrierFilter-State",
    "Transmitted camera-PP  3   THRESHOLD",
    "Dichroic-Dichroic Pos 2",
    "Transmitted camera-DiskStreamingCoreSkipRatio",
    "TransmittedIllumination 2-Description",
    "Reflection camera-TransposeMirrorX",
    "Lasers-Enable-7-0nm",
    "Transmitted camera-PP  4   THRESHOLD",
    "Reflection camera-Port",
    "TransmittedIllumination 2-Name",
    "Reflection camera-CircularBufferFrameCount",
    "DXYStage-TransposeMirrorX",
    "Transmitted filter wheel-State",
    "Reflection camera-PP  3 DESPECKLE DARK HIGH",
    "Dichroic-Dichroic Pos 3",
    "Lasers-Enable-3-488nm",
    "Reflection camera-TransposeMirrorY",
    "Reflection camera-FanSpeedSetpoint",
    "Transmitted camera-Trigger-Expose Out-Mux",
    "Lasers-Enable-8-0nm",
    "Transmitted camera-PixelType",
    "TransmittedIllumination 1-Name",
    "Piezo-CompileDate",
    "Reflected filter wheel-LudlDeviceNumberWheel",
    "Transmitted camera-ActualInterval-ms",
    "DXYStage-TransposeMirrorY",
    "DStateDevice-Name",
    "Reflection camera-SMARTStreamingEnabled",
    "DiaShutter-State",
    "Multi Camera-TransposeCorrection",
    "Transmitted filter wheel-LudlWheelNumber",
    "Piezo-Error-E(nm)",
    "Light Path-Label",
    "XYStage-Backlash-B",
    "BarrierFilter-Label",
    "Dichroic 1-State",
    "XYStage-Maximum Speed (Do Not Change)",
    "Transmitted camera-Name",
    "Transmitted camera-PP  1 DESPECKLE BRIGHT HIGH",
    "Transmitted camera-PVCAM Version",
    "Reflection camera-ScanWidth",
    "Lasers-Enable-6-642nm",
    "Transmitted filter wheel-Label",
    "Transmitted camera-CircularBufferEnabled",
    "Transmitted camera-ScanDirection",
    "Dichroic-Name",
    "AutofocusDrive-Name",
    "Reflection camera-DiskStreamingPath",
    "Lasers-Intensity-2-442nm",
    "VTiSIMHub-Device Adaptor Version",
    "Transmitted camera-PreampDelay",
    "Reflection camera-Timing-ClearingTimeNs",
    "Lasers-Enable-1-405nm",
    "Piezo-Name",
    "XYStage-JoyStick Fast Speed",
    "Transmitted camera-ShutterOpenDelay",
    "Transmitted camera-Color",
    "Lasers-Intensity-5-561nm",
    "LudlController-Version",
    "Transmitted camera-PreampOffLimit",
    "Transmitted camera-CircularBufferFrameRecovery",
    "Transmitted camera-ScanDirectionReset",
    "EpiShutter 1-Name",
    "Piezo-VectorMove-VE(mm/s)",
    "Reflection camera-Trigger Timeout (secs)",
    "Core-TimeoutMs",
    "Multi Camera-TransposeXY",
    "Dichroic 1-Label",
    "Transmitted camera-PP  6 Reset",
    "Lasers-Intensity-7-0nm",
    "Reflection camera-Timing-ReadoutTimeNs",
    "Piezo-Maximum Speed (Do Not Change)",
    "Reflection camera-Exposure",
    "Multi Camera-Binning",
    "Lasers-Sync Fire Polarity",
    "Reflection camera-ExposeOutMode",
    "TransmittedIllumination 2-Brightness",
    "Lasers-Intensity-3-488nm",
    "XYStage-Acceleration-AC(ms)",
    "Reflected filter wheel-Home-Timeout-(s)",
    "Transmitted camera-CircularBufferAutoSize",
    "COM4-Handshaking",
    "pE300-Name",
    "Reflection camera-AcquisitionMethod",
    "TransmittedIllumination 1-Brightness",
    "Olympus IX83-FrontPanel",
    "Transmitted camera-PP  2 DESPECKLE DARK LOW",
    "Scanner-Scan Rate (Hz)",
    "Transmitted camera-Timing-PreTriggerDelayNs",
    "Reflected filter wheel-State",
    "Transmitted camera-CCDTemperature",
    "BarrierFilter-Filter Pos 1",
    "XYStage-Name",
    "XYStage-StepSizeY_um",
    "Reflection camera-DiskStreamingCoreSkipRatio",
    "Multi Camera-Description",
    "Core-AutoFocus",
    "Lasers-Intensity-8-0nm",
    "Polarizer-Name",
    "LudlController-Description",
    "DStage-Position",
    "Olympus IX83-Description",
    "XYStage-JoyStick Slow Speed",
    "DXYStage-HubID",
    "XYStage-StepSizeX_um",
    "BarrierFilter-Filter Pos 2",
    "Transmitted Aperture-Description",
    "Transmitted camera-PP  3 DESPECKLE DARK HIGH",
    "Dichroic-Dichroic Position",
    "COM6-Handshaking",
    "ZDC2-ZDCEnabled",
    "pE300-IntensityA",
    "Piezo-RingBufferSize",
    "Lasers-Intensity-1-405nm",
    "Core-Galvo",
    "Reflection camera-PVCAM Adapter Version",
    "BarrierFilter-Filter Pos 3",
    "DStage-HubID",
    "Reflected filter wheel-LudlWheelNumber",
    "Reflection camera-ShutterMode",
    "XYStage-FinishError-PCROS(nm)",
    "Lasers-Intensity-6-642nm",
    "Objective-State",
    "Condenser turret-Name",
    "XYStage-Speed-S",
    "Transmitted camera-SMARTStreamingEnabled",
    "COM9-StopBits",
    "Reflection camera-Trigger-Expose Out-Mux",
    "Reflection camera-ClearMode",
    "Light Path-Description",
    "pE300-IntensityB",
    "Piezo-Acceleration-AC(ms)",
    "COM8-Handshaking",
    "DStage-UseSequences",
    "FocusDrive-MaxSpeed",
    "Reflection camera-X-dimension",
    "Lasers-Enable-4-514/532nm",
    "FocusDrive-InitialSpeed",
    "BarrierFilter-Filter Pos 4",
    "Transmitted camera-Offset",
    "COM8-StopBits",
    "Core-Initialize",
    "DStage-Name",
    "Multi Camera-Physical Camera 1",
    "Transmitted camera-ScanWidth",
    "Reflected filter wheel-Label",
    "Reflection camera-Name",
    "DXYStage-Name",
    "pE300-IntensityC",
    "Reflection camera-Y-dimension",
    "Reflection camera-PP  1   ENABLED",
    "Reflection camera-ShutterOpenDelay",
    "AutofocusDrive-Offset",
    "Reflection camera-MetadataEnabled",
    "BarrierFilter-Filter Pos 5",
    "Piezo-LinearSequenceResetTimeout(ms)",
    "DStateDevice-ClosedPosition",
    "Condenser turret-State",
    "LudlController-TransmissionDelay",
    "Transmitted camera-DiskStreamingPath",
    "Objective-Name",
    "ZDC2-Name",
    "pE300-Lock Pod",
    "Transmitted camera-Timing-ClearingTimeNs",
    "COM9-Handshaking",
    "Multi Camera-Physical Camera 2",
    "Core-Shutter",
    "Reflection camera-ScanLineDelay",
    "Transmitted filter wheel-Description"
  ],
  "UserData": {},
  "FileName": "FT_230911_VAND_dKU_HA488_GRA2_647_150x_D_1_MMStack_Pos0.ome.tif"
},
"FrameKey-0-1-0": {
  "UUID": "6a1f41f7-4619-4951-8fac-0b145ed4b2b4",
  "Camera": "Transmitted camera",
  "Binning": 1,
  "ROI": "400-400-1550-1400",
  "BitDepth": 16,
  "Exposure-ms": 400.0,
  "ElapsedTime-ms": 3742.0,
  "ReceivedTime": "2023-09-11 19:59:25.578 +0100",
  "PixelSizeUm": 0.044,
  "PixelSizeAffine": "-0.044208037026165076;3.8954073993523595E-5;3.8954073993523595E-5;-4.327275052779526E-5;-0.043756938028715116;0.0",
  "PositionName": "Default",
  "XPositionUm": 17284.8,
  "YPositionUm": 3213.8,
  "ZPositionUm": -10.1,
  "DiaShutter-Description": "Dia shutter",
  "COM6-StopBits": "1",
  "COM9-Name": "COM9",
  "Reflection camera-PreampOffLimit": "10000",
  "Objective-Label": "5-UAPON150XOTIRF",
  "Reflection camera-ScanDirectionReset": "Yes",
  "Polarizer-State": "0",
  "Reflection camera-Timing-PostTriggerDelayNs": "9412.0000",
  "BarrierFilter-Filter Pos 6": "600",
  "Piezo-Use Fast Sequence": "No",
  "Reflection camera-PMode": "Normal",
  "Reflection camera-PP  2   ENABLED": "Yes",
  "Transmitted camera-PP  4 LARGE CLUSTER CORRECTION": "LARGE CLUSTER CORRECTION",
  "Multi Camera-Physical Camera 3": "Undefined",
  "Scanner-Scanning": "On",
  "LudlController-Port": "COM6",
  "Piezo-Speed-S": "4.9580",
  "Transmitted camera-PP  0 DESPECKLE BRIGHT LOW": "DESPECKLE BRIGHT LOW",
  "Reflected filter wheel-Name": "Undefined",
  "XYStage-AxisLetterX": "X",
  "Piezo-FinishError-PCROS(nm)": "0.0000",
  "Dichroic 1-Description": "Mirror unit deck 1",
  "Lasers-Modulation": "Ramp Intensity",
  "Reflection camera-PP  3   ENABLED": "Yes",
  "FocusDrive-Description": "Olympus IX83 Z drive",
  "Multi Camera-TransposeMirrorX": "0",
  "Transmitted filter wheel-Home-Timeout-(s)": "10.0000",
  "COM8-Name": "COM8",
  "Multi Camera-Physical Camera 4": "Undefined",
  "COM4-Description": "Serial port driver (boost:asio)",
  "XYStage-AxisLetterY": "Y",
  "Condenser turret-Label": "1-NONE",
  "COM9-Parity": "None",
  "Reflection camera-PP  4   ENABLED": "Yes",
  "Transmitted camera-ExposeOutMode": "First Row",
  "COM4-StopBits": "1",
  "Reflection camera-CircularBufferAutoSize": "ON",
  "Multi Camera-TransposeMirrorY": "0",
  "Transmitted camera-SMARTStreamingValues[ms]": "10.000;20.000;30.000;40.000",
  "Transmitted camera-FullWellCapacity": "15000",
  "Transmitted camera-ChipName": "TMP-Kinetix",
  "XYStage-OnlySendSerialCommandOnChange": "Yes",
  "COM8-Parity": "None",
  "Transmitted camera-AcquisitionMethod": "Callbacks",
  "COM9-BaudRate": "9600",
  "Reflection camera-CCDTemperature": "0.0300",
  "Reflection camera-PP  2 DESPECKLE DARK LOW": "DESPECKLE DARK LOW",
  "Reflection camera-Timing-PreTriggerDelayNs": "0.0000",
  "COM6-Name": "COM6",
  "Lasers-State Name-1": "405nm",
  "Polarizer-Label": "1-Out",
  "pE300-Global State": "0",
  "Reflection camera-PP  5   ENABLED": "Yes",
  "XYStage-OverShoot(um)": "0.0000",
  "Lasers-Intensity-4-514/532nm": "30",
  "COM6-Description": "Serial port driver (boost:asio)",
  "Reflection camera-TransposeCorrection": "0",
  "EpiShutter 1-State": "1",
  "pE300-SelectionA": "1",
  "XYStage-VectorMoveY-VE(mm/s)": "0.0000",
  "Lasers-State Name-2": "442nm",
  "COM8-BaudRate": "9600",
  "COM4-DelayBetweenCharsMs": "0.0000",
  "Transmitted camera-ClearMode": "Auto",
  "Transmitted camera-ShutterMode": "Pre-Exposure",
  "Olympus IX83-TouchPanel": "1",
  "XYStage-VectorMoveX-VE(mm/s)": "0.0000",
  "COM4-Name": "COM4",
  "Core-ImageProcessor": "",
  "Transmitted camera-PVCAM Adapter Version": "1.3.61",
  "XYStage-SerialResponse": "",
  "pE300-SelectionB": "0",
  "Reflection camera-ReadoutRate": "100MHz 12bit",
  "COM6-Parity": "None",
  "Dichroic-State": "0",
  "Lasers-State Name-3": "488nm",
  "VTiSIMHub-VisiSDK Version": "2.9.2.0",
  "COM9-DataBits": "8",
  "Reflection camera-ShutterCloseDelay": "0",
  "Dichroic 1-Name": "Dichroic 1",
  "COM6-BaudRate": "9600",
  "Reflection camera-Offset": "100",
  "Reflected filter wheel-Description": "Ludl filter wheel adapter",
  "LaserShutter-State": "0",
  "DStateDevice-HubID": "",
  "pE300-SelectionC": "0",
  "COM8-Description": "Serial port driver (boost:asio)",
  "COM8-DataBits": "8",
  "Core-SLM": "",
  "COM6-DelayBetweenCharsMs": "0.0000",
  "Lasers-State Name-4": "514/532nm",
  "Piezo-Use Sequence": "No",
  "Transmitted camera-X-dimension": "2400",
  "Transmitted Aperture-DiameterAsPercent": "4",
  "FocusDrive-Name": "FocusDrive",
  "Reflection camera-ClearCycles": "2",
  "COM9-Description": "Serial port driver (boost:asio)",
  "COM4-Parity": "None",
  "XYStage-Wait_Cycles": "0",
  "XYStage-SerialCommand": "",
  "DStateDevice-State": "0",
  "Scanner-Scan Offset": "70",
  "Transmitted camera-Y-dimension": "2400",
  "Transmitted camera-DiskStreamingEnabled": "No",
  "Lasers-State Name-5": "561nm",
  "Transmitted camera-PP  1   ENABLED": "Yes",
  "DiaShutter-Name": "DiaShutter",
  "Reflection camera-TransposeXY": "0",
  "Piezo-MotorOnOff": "On",
  "Transmitted camera-PP  4   MIN ADU AFFECTED": "200",
  "Transmitted camera-MetadataEnabled": "No",
  "Transmitted camera-ScanLineDelay": "0",
  "FocusDrive-AccelerationTime": "60",
  "COM4-Verbose": "1",
  "Dichroic-Label": "405/488/561/640",
  "ZDC2-Description": "Olympus IX83 ZDC",
  "Objective-Description": "Objective turret (nosepiece)",
  "XYStage-EnableAdvancedProperties": "No",
  "Transmitted camera-PP  2   ENABLED": "Yes",
  "Transmitted camera-Timing-PostTriggerDelayNs": "9412.0000",
  "COM8-DelayBetweenCharsMs": "0.0000",
  "Piezo-OverShoot(um)": "0.0000",
  "Reflection camera-PP  4 LARGE CLUSTER CORRECTION": "LARGE CLUSTER CORRECTION",
  "Reflection camera-TriggerMode": "Edge Trigger",
  "Lasers-State Name-6": "642nm",
  "COM4-BaudRate": "9600",
  "Transmitted camera-PMode": "Normal",
  "XYStage-Version": "Version: USB-9.2m ",
  "Transmitted camera-SerialNumber": "A23A723041",
  "DXYStage-Description": "Demo XY stage driver",
  "COM6-DataBits": "8",
  "Reflection camera-Binning": "1x1",
  "Transmitted filter wheel-Name": "Undefined",
  "COM4-DTR": "Disable",
  "Reflection camera-Timing-ExposureTimeNs": "9996000.0000",
  "Transmitted camera-PP  3   ENABLED": "Yes",
  "Light Path-Name": "Light Path",
  "XYStage-BuildName": "ADEPT_XYPZ_BRB",
  "Transmitted camera-CCDTemperatureSetPoint": "0.0000",
  "COM4-AnswerTimeout": "500.0000",
  "Reflection camera-PP  1   THRESHOLD": "125",
  "Lasers-State Name-7": "0nm",
  "Transmitted camera-PP  2   MIN ADU AFFECTED": "200",
  "COM9-DelayBetweenCharsMs": "0.0000",
  "Reflection camera-Description": "PVCAM API device adapter",
  "Reflection camera-PP  0 DESPECKLE BRIGHT LOW": "DESPECKLE BRIGHT LOW",
  "DStage-Description": "Demo stage driver",
  "Transmitted camera-ScanLineTime": "9413.0000",
  "Reflection camera-SMARTStreamingValues[ms]": "10.000;20.000;30.000;40.000",
  "Reflection camera-FullWellCapacity": "15000",
  "Reflection camera-PP  2   THRESHOLD": "130",
  "Reflection camera-ChipName": "TMP-Kinetix",
  "Core-Focus": "Piezo",
  "COM4-DataBits": "8",
  "COM6-Verbose": "1",
  "Core-ChannelGroup": "iSIM - Single camera",
  "Lasers-State Name-8": "0nm",
  "COM6-DTR": "Disable",
  "Transmitted camera-PP  4   ENABLED": "Yes",
  "Reflection camera-FirmwareVersion": "30.38",
  "Condenser turret-Description": "Rotating condenser turret",
  "Transmitted camera-Gain": "1-Standard",
  "DStateDevice-Label": "BLANK",
  "Piezo-Wait_Cycles": "9",
  "Transmitted Aperture-Name": "Transmitted Aperture",
  "Transmitted camera-ScanMode": "Auto",
  "Polarizer-Description": "Polarizer in/out device",
  "Olympus IX83-Name": "Olympus IX83",
  "Transmitted filter wheel-Fiter Positions": "6",
  "Transmitted camera-PP  5   ENABLED": "Yes",
  "LudlController-Name": "LudlController",
  "Reflection camera-FTCapable": "No",
  "COM6-AnswerTimeout": "500.0000",
  "Transmitted camera-TransposeMirrorX": "0",
  "XYStage-MotorOnOff": "On",
  "Reflection camera-PP  3   THRESHOLD": "75",
  "Piezo-Version": "Version: USB-9.2m ",
  "COM8-Verbose": "1",
  "Transmitted camera-Port": "Sensitivity",
  "Transmitted camera-CircularBufferFrameCount": "151",
  "Reflection camera-PP  4   THRESHOLD": "70",
  "COM8-DTR": "Disable",
  "XYStage-Description": "ASI XY stage driver adapter",
  "Transmitted camera-TransposeMirrorY": "0",
  "Transmitted camera-TransposeCorrection": "0",
  "Multi Camera-Name": "Multi Camera",
  "pE300-Description": "CoolLED pE300. Mainboard: v2.2.9\r Pod: v2.0.1\r",
  "Transmitted camera-ReadoutRate": "100MHz 12bit",
  "Piezo-Axis": "Z",
  "Piezo-BuildName": "ADEPT_XYPZ_BRB",
  "Reflection camera-PixelType": "12bit",
  "Piezo-Port": "COM4",
  "COM9-DTR": "Disable",
  "ZDC2-UpperLimit": "10500",
  "Reflection camera-ActualInterval-ms": "0.0000",
  "COM8-AnswerTimeout": "500.0000",
  "Transmitted camera-FanSpeedSetpoint": "Medium",
  "COM9-Verbose": "1",
  "Transmitted camera-ShutterCloseDelay": "0",
  "Reflection camera-PP  1 DESPECKLE BRIGHT HIGH": "DESPECKLE BRIGHT HIGH",
  "COM9-AnswerTimeout": "500.0000",
  "Transmitted filter wheel-LudlDeviceNumberWheel": "1",
  "ZDC2-LowerLimit": "0",
  "XYStage-JoyStick Reverse": "Off",
  "DStateDevice-Number of positions": "10",
  "Reflection camera-PVCAM Version": "3.10.0",
  "COM9-Fast USB to Serial": "Disable",
  "Core-XYStage": "XYStage",
  "Reflection camera-PP  4   MIN ADU AFFECTED": "200",
  "Reflection camera-PreampDelay": "0",
  "Transmitted camera-TransposeXY": "0",
  "Reflection camera-CircularBufferEnabled": "ON",
  "Reflection camera-ScanDirection": "Down",
  "COM8-Fast USB to Serial": "Disable",
  "LudlController-Reset": "Operate",
  "Transmitted camera-ClearCycles": "2",
  "EpiShutter 1-Description": "Epi shutter, deck 1",
  "Scanner-Actual Scan Rate (Hz)": "506.2375",
  "Reflection camera-DiskStreamingEnabled": "No",
  "Reflection camera-Color": "OFF",
  "Transmitted camera-TriggerMode": "Edge Trigger",
  "Reflection camera-SerialNumber": "A23A723038",
  "pE300-Port": "COM9",
  "Piezo-Description": "ASI Z-stage driver adapter",
  "Transmitted camera-Binning": "1x1",
  "Core-AutoShutter": "1",
  "XYStage-TransposeMirrorX": "1",
  "AutofocusDrive-Description": "Olympus IX83 ZDC offset drive",
  "Dichroic-Description": "Dichroic Label",
  "Reflection camera-CircularBufferFrameRecovery": "OFF",
  "Transmitted camera-Timing-ExposureTimeNs": "400003000.0000",
  "Lasers-Enable-2-442nm": "Off",
  "COM6-Fast USB to Serial": "Disable",
  "Reflection camera-ScanLineTime": "9413.0000",
  "Transmitted camera-Description": "PVCAM API device adapter",
  "Transmitted camera-Trigger Timeout (secs)": "10",
  "Transmitted camera-PP  1   THRESHOLD": "125",
  "XYStage-TransposeMirrorY": "1",
  "XYStage-CompileDate": "Apr 27 2021:16:15:19",
  "Reflection camera-CCDTemperatureSetPoint": "0.0000",
  "Reflection camera-PP  2   MIN ADU AFFECTED": "200",
  "XYStage-Port": "COM4",
  "DStateDevice-Description": "Demo state device driver",
  "Reflection camera-Gain": "1-Standard",
  "Transmitted camera-PP  2   THRESHOLD": "130",
  "Piezo-Backlash-B": "0.0000",
  "Transmitted camera-FirmwareVersion": "30.38",
  "TransmittedIllumination 1-Description": "DIA High Intensity White LED 1",
  "XYStage-Error-E(nm)": "400.0000",
  "Scanner-Scan Width": "1527",
  "Reflection camera-PP  6 Reset": "No",
  "Lasers-Enable-5-561nm": "Off",
  "Transmitted camera-Timing-ReadoutTimeNs": "6589000.0000",
  "Reflected filter wheel-Fiter Positions": "6",
  "Dichroic-Dichroic Pos 1": "5",
  "Transmitted camera-Exposure": "400.00",
  "COM4-Fast USB to Serial": "Disable",
  "BarrierFilter-Filter Position": "30",
  "Core-Camera": "Transmitted camera",
  "Reflection camera-ScanMode": "Auto",
  "Transmitted camera-FTCapable": "No",
  "Light Path-State": "0",
  "BarrierFilter-State": "0",
  "Transmitted camera-PP  3   THRESHOLD": "75",
  "Dichroic-Dichroic Pos 2": "2100",
  "Transmitted camera-DiskStreamingCoreSkipRatio": "1:100",
  "TransmittedIllumination 2-Description": "DIA High Intensity White LED 2",
  "Reflection camera-TransposeMirrorX": "0",
  "Lasers-Enable-7-0nm": "Off",
  "Transmitted camera-PP  4   THRESHOLD": "70",
  "Reflection camera-Port": "Sensitivity",
  "TransmittedIllumination 2-Name": "TransmittedIllumination 2",
  "Reflection camera-CircularBufferFrameCount": "20",
  "DXYStage-TransposeMirrorX": "0",
  "Transmitted filter wheel-State": "2",
  "Reflection camera-PP  3 DESPECKLE DARK HIGH": "DESPECKLE DARK HIGH",
  "Dichroic-Dichroic Pos 3": "4995",
  "Lasers-Enable-3-488nm": "Off",
  "Reflection camera-TransposeMirrorY": "0",
  "Reflection camera-FanSpeedSetpoint": "Medium",
  "Transmitted camera-Trigger-Expose Out-Mux": "1",
  "Lasers-Enable-8-0nm": "On",
  "Transmitted camera-PixelType": "12bit",
  "TransmittedIllumination 1-Name": "TransmittedIllumination 1",
  "Piezo-CompileDate": "Apr 27 2021:16:15:19",
  "Reflected filter wheel-LudlDeviceNumberWheel": "1",
  "Transmitted camera-ActualInterval-ms": "404.6200",
  "DXYStage-TransposeMirrorY": "0",
  "DStateDevice-Name": "DStateDevice",
  "Reflection camera-SMARTStreamingEnabled": "No",
  "DiaShutter-State": "0",
  "Multi Camera-TransposeCorrection": "0",
  "Transmitted filter wheel-LudlWheelNumber": "2",
  "Piezo-Error-E(nm)": "0.0000",
  "Light Path-Label": "1-LeftPort",
  "XYStage-Backlash-B": "0.0400",
  "BarrierFilter-Label": "Position-1",
  "Dichroic 1-State": "7",
  "XYStage-Maximum Speed (Do Not Change)": "8.5760",
  "Transmitted camera-Name": "PMPCIECam00",
  "Transmitted camera-PP  1 DESPECKLE BRIGHT HIGH": "DESPECKLE BRIGHT HIGH",
  "Transmitted camera-PVCAM Version": "3.10.0",
  "Reflection camera-ScanWidth": "1400",
  "Lasers-Enable-6-642nm": "Off",
  "Transmitted filter wheel-Label": "4-ET460/50",
  "Transmitted camera-CircularBufferEnabled": "ON",
  "Transmitted camera-ScanDirection": "Down",
  "Dichroic-Name": "Dichroic Label",
  "AutofocusDrive-Name": "AutofocusDrive",
  "Reflection camera-DiskStreamingPath": "",
  "Lasers-Intensity-2-442nm": "30",
  "VTiSIMHub-Device Adaptor Version": "2.8.0.0",
  "Transmitted camera-PreampDelay": "0",
  "Reflection camera-Timing-ClearingTimeNs": "0.0000",
  "Lasers-Enable-1-405nm": "On",
  "Piezo-Name": "ZStage",
  "XYStage-JoyStick Fast Speed": "60",
  "Transmitted camera-ShutterOpenDelay": "0",
  "Transmitted camera-Color": "OFF",
  "Lasers-Intensity-5-561nm": "30",
  "LudlController-Version": "Version no. :      13.500   MAC6000 Interface with USB/ETH  ",
  "Transmitted camera-PreampOffLimit": "10000",
  "Transmitted camera-CircularBufferFrameRecovery": "OFF",
  "Transmitted camera-ScanDirectionReset": "Yes",
  "EpiShutter 1-Name": "EpiShutter 1",
  "Piezo-VectorMove-VE(mm/s)": "0.0000",
  "Reflection camera-Trigger Timeout (secs)": "10",
  "Core-TimeoutMs": "5000",
  "Multi Camera-TransposeXY": "0",
  "Dichroic 1-Label": "8-MIRROR",
  "Transmitted camera-PP  6 Reset": "No",
  "Lasers-Intensity-7-0nm": "0",
  "Reflection camera-Timing-ReadoutTimeNs": "6589000.0000",
  "Piezo-Maximum Speed (Do Not Change)": "7.4000",
  "Reflection camera-Exposure": "10.0000",
  "Multi Camera-Binning": "1",
  "Lasers-Sync Fire Polarity": "Positive",
  "Reflection camera-ExposeOutMode": "First Row",
  "TransmittedIllumination 2-Brightness": "0",
  "Lasers-Intensity-3-488nm": "30",
  "XYStage-Acceleration-AC(ms)": "100",
  "Reflected filter wheel-Home-Timeout-(s)": "10.0000",
  "Transmitted camera-CircularBufferAutoSize": "ON",
  "COM4-Handshaking": "Off",
  "pE300-Name": "pE300",
  "Reflection camera-AcquisitionMethod": "Callbacks",
  "TransmittedIllumination 1-Brightness": "100",
  "Olympus IX83-FrontPanel": "1",
  "Transmitted camera-PP  2 DESPECKLE DARK LOW": "DESPECKLE DARK LOW",
  "Scanner-Scan Rate (Hz)": "500",
  "Transmitted camera-Timing-PreTriggerDelayNs": "0.0000",
  "Reflected filter wheel-State": "5",
  "Transmitted camera-CCDTemperature": "0.0000",
  "BarrierFilter-Filter Pos 1": "100",
  "XYStage-Name": "XYStage",
  "XYStage-StepSizeY_um": "0.0100",
  "Reflection camera-DiskStreamingCoreSkipRatio": "1:100",
  "Multi Camera-Description": "Combines multiple cameras into a single camera",
  "Core-AutoFocus": "ZDC2",
  "Lasers-Intensity-8-0nm": "0",
  "Polarizer-Name": "Polarizer",
  "LudlController-Description": "Ludl Controller (Mac 2000/5000)",
  "DStage-Position": "0.0000",
  "Olympus IX83-Description": "Olympus IX83,BX83 Microscopes",
  "XYStage-JoyStick Slow Speed": "5",
  "DXYStage-HubID": "",
  "XYStage-StepSizeX_um": "0.0100",
  "BarrierFilter-Filter Pos 2": "200",
  "Transmitted Aperture-Description": "Transmitted Aperture control",
  "Transmitted camera-PP  3 DESPECKLE DARK HIGH": "DESPECKLE DARK HIGH",
  "Dichroic-Dichroic Position": "5",
  "COM6-Handshaking": "Off",
  "ZDC2-ZDCEnabled": "Off",
  "pE300-IntensityA": "17",
  "Piezo-RingBufferSize": "250",
  "Lasers-Intensity-1-405nm": "30",
  "Core-Galvo": "",
  "Reflection camera-PVCAM Adapter Version": "1.3.61",
  "BarrierFilter-Filter Pos 3": "300",
  "DStage-HubID": "",
  "Reflected filter wheel-LudlWheelNumber": "1",
  "Reflection camera-ShutterMode": "Pre-Exposure",
  "XYStage-FinishError-PCROS(nm)": "24.0000",
  "Lasers-Intensity-6-642nm": "30",
  "Objective-State": "4",
  "Condenser turret-Name": "Condenser turret",
  "XYStage-Speed-S": "5.7459",
  "Transmitted camera-SMARTStreamingEnabled": "No",
  "COM9-StopBits": "1",
  "Reflection camera-Trigger-Expose Out-Mux": "1",
  "Reflection camera-ClearMode": "Auto",
  "Light Path-Description": "Switches light between camera and eyepiece.",
  "pE300-IntensityB": "10",
  "Piezo-Acceleration-AC(ms)": "0",
  "COM8-Handshaking": "Off",
  "DStage-UseSequences": "No",
  "FocusDrive-MaxSpeed": "3000",
  "Reflection camera-X-dimension": "2400",
  "Lasers-Enable-4-514/532nm": "Off",
  "FocusDrive-InitialSpeed": "700",
  "BarrierFilter-Filter Pos 4": "400",
  "Transmitted camera-Offset": "100",
  "COM8-StopBits": "1",
  "Core-Initialize": "1",
  "DStage-Name": "DStage",
  "Multi Camera-Physical Camera 1": "Transmitted camera",
  "Transmitted camera-ScanWidth": "1400",
  "Reflected filter wheel-Label": "6-CLosed",
  "Reflection camera-Name": "PMPCIECam01",
  "DXYStage-Name": "DXYStage",
  "pE300-IntensityC": "10",
  "Reflection camera-Y-dimension": "2400",
  "Reflection camera-PP  1   ENABLED": "Yes",
  "Reflection camera-ShutterOpenDelay": "0",
  "AutofocusDrive-Offset": "-10000",
  "Reflection camera-MetadataEnabled": "No",
  "BarrierFilter-Filter Pos 5": "500",
  "Piezo-LinearSequenceResetTimeout(ms)": "10000.0000",
  "DStateDevice-ClosedPosition": "",
  "Condenser turret-State": "0",
  "LudlController-TransmissionDelay": "0",
  "Transmitted camera-DiskStreamingPath": "",
  "Objective-Name": "Objective",
  "ZDC2-Name": "Autofocus",
  "pE300-Lock Pod": "0",
  "Transmitted camera-Timing-ClearingTimeNs": "0.0000",
  "COM9-Handshaking": "Off",
  "Multi Camera-Physical Camera 2": "Reflection camera",
  "Core-Shutter": "LaserShutter",
  "Reflection camera-ScanLineDelay": "0",
  "Transmitted filter wheel-Description": "Ludl filter wheel adapter",
  "ScopeDataKeys": [
    "DiaShutter-Description",
    "COM6-StopBits",
    "COM9-Name",
    "Reflection camera-PreampOffLimit",
    "Objective-Label",
    "Reflection camera-ScanDirectionReset",
    "Polarizer-State",
    "Reflection camera-Timing-PostTriggerDelayNs",
    "BarrierFilter-Filter Pos 6",
    "Piezo-Use Fast Sequence",
    "Reflection camera-PMode",
    "Reflection camera-PP  2   ENABLED",
    "Transmitted camera-PP  4 LARGE CLUSTER CORRECTION",
    "Multi Camera-Physical Camera 3",
    "Scanner-Scanning",
    "LudlController-Port",
    "Piezo-Speed-S",
    "Transmitted camera-PP  0 DESPECKLE BRIGHT LOW",
    "Reflected filter wheel-Name",
    "XYStage-AxisLetterX",
    "Piezo-FinishError-PCROS(nm)",
    "Dichroic 1-Description",
    "Lasers-Modulation",
    "Reflection camera-PP  3   ENABLED",
    "FocusDrive-Description",
    "Multi Camera-TransposeMirrorX",
    "Transmitted filter wheel-Home-Timeout-(s)",
    "COM8-Name",
    "Multi Camera-Physical Camera 4",
    "COM4-Description",
    "XYStage-AxisLetterY",
    "Condenser turret-Label",
    "COM9-Parity",
    "Reflection camera-PP  4   ENABLED",
    "Transmitted camera-ExposeOutMode",
    "COM4-StopBits",
    "Reflection camera-CircularBufferAutoSize",
    "Multi Camera-TransposeMirrorY",
    "Transmitted camera-SMARTStreamingValues[ms]",
    "Transmitted camera-FullWellCapacity",
    "Transmitted camera-ChipName",
    "XYStage-OnlySendSerialCommandOnChange",
    "COM8-Parity",
    "Transmitted camera-AcquisitionMethod",
    "COM9-BaudRate",
    "Reflection camera-CCDTemperature",
    "Reflection camera-PP  2 DESPECKLE DARK LOW",
    "Reflection camera-Timing-PreTriggerDelayNs",
    "COM6-Name",
    "Lasers-State Name-1",
    "Polarizer-Label",
    "pE300-Global State",
    "Reflection camera-PP  5   ENABLED",
    "XYStage-OverShoot(um)",
    "Lasers-Intensity-4-514/532nm",
    "COM6-Description",
    "Reflection camera-TransposeCorrection",
    "EpiShutter 1-State",
    "pE300-SelectionA",
    "XYStage-VectorMoveY-VE(mm/s)",
    "Lasers-State Name-2",
    "COM8-BaudRate",
    "COM4-DelayBetweenCharsMs",
    "Transmitted camera-ClearMode",
    "Transmitted camera-ShutterMode",
    "Olympus IX83-TouchPanel",
    "XYStage-VectorMoveX-VE(mm/s)",
    "COM4-Name",
    "Core-ImageProcessor",
    "Transmitted camera-PVCAM Adapter Version",
    "XYStage-SerialResponse",
    "pE300-SelectionB",
    "Reflection camera-ReadoutRate",
    "COM6-Parity",
    "Dichroic-State",
    "Lasers-State Name-3",
    "VTiSIMHub-VisiSDK Version",
    "COM9-DataBits",
    "Reflection camera-ShutterCloseDelay",
    "Dichroic 1-Name",
    "COM6-BaudRate",
    "Reflection camera-Offset",
    "Reflected filter wheel-Description",
    "LaserShutter-State",
    "DStateDevice-HubID",
    "pE300-SelectionC",
    "COM8-Description",
    "COM8-DataBits",
    "Core-SLM",
    "COM6-DelayBetweenCharsMs",
    "Lasers-State Name-4",
    "Piezo-Use Sequence",
    "Transmitted camera-X-dimension",
    "Transmitted Aperture-DiameterAsPercent",
    "FocusDrive-Name",
    "Reflection camera-ClearCycles",
    "COM9-Description",
    "COM4-Parity",
    "XYStage-Wait_Cycles",
    "XYStage-SerialCommand",
    "DStateDevice-State",
    "Scanner-Scan Offset",
    "Transmitted camera-Y-dimension",
    "Transmitted camera-DiskStreamingEnabled",
    "Lasers-State Name-5",
    "Transmitted camera-PP  1   ENABLED",
    "DiaShutter-Name",
    "Reflection camera-TransposeXY",
    "Piezo-MotorOnOff",
    "Transmitted camera-PP  4   MIN ADU AFFECTED",
    "Transmitted camera-MetadataEnabled",
    "Transmitted camera-ScanLineDelay",
    "FocusDrive-AccelerationTime",
    "COM4-Verbose",
    "Dichroic-Label",
    "ZDC2-Description",
    "Objective-Description",
    "XYStage-EnableAdvancedProperties",
    "Transmitted camera-PP  2   ENABLED",
    "Transmitted camera-Timing-PostTriggerDelayNs",
    "COM8-DelayBetweenCharsMs",
    "Piezo-OverShoot(um)",
    "Reflection camera-PP  4 LARGE CLUSTER CORRECTION",
    "Reflection camera-TriggerMode",
    "Lasers-State Name-6",
    "COM4-BaudRate",
    "Transmitted camera-PMode",
    "XYStage-Version",
    "Transmitted camera-SerialNumber",
    "DXYStage-Description",
    "COM6-DataBits",
    "Reflection camera-Binning",
    "Transmitted filter wheel-Name",
    "COM4-DTR",
    "Reflection camera-Timing-ExposureTimeNs",
    "Transmitted camera-PP  3   ENABLED",
    "Light Path-Name",
    "XYStage-BuildName",
    "Transmitted camera-CCDTemperatureSetPoint",
    "COM4-AnswerTimeout",
    "Reflection camera-PP  1   THRESHOLD",
    "Lasers-State Name-7",
    "Transmitted camera-PP  2   MIN ADU AFFECTED",
    "COM9-DelayBetweenCharsMs",
    "Reflection camera-Description",
    "Reflection camera-PP  0 DESPECKLE BRIGHT LOW",
    "DStage-Description",
    "Transmitted camera-ScanLineTime",
    "Reflection camera-SMARTStreamingValues[ms]",
    "Reflection camera-FullWellCapacity",
    "Reflection camera-PP  2   THRESHOLD",
    "Reflection camera-ChipName",
    "Core-Focus",
    "COM4-DataBits",
    "COM6-Verbose",
    "Core-ChannelGroup",
    "Lasers-State Name-8",
    "COM6-DTR",
    "Transmitted camera-PP  4   ENABLED",
    "Reflection camera-FirmwareVersion",
    "Condenser turret-Description",
    "Transmitted camera-Gain",
    "DStateDevice-Label",
    "Piezo-Wait_Cycles",
    "Transmitted Aperture-Name",
    "Transmitted camera-ScanMode",
    "Polarizer-Description",
    "Olympus IX83-Name",
    "Transmitted filter wheel-Fiter Positions",
    "Transmitted camera-PP  5   ENABLED",
    "LudlController-Name",
    "Reflection camera-FTCapable",
    "COM6-AnswerTimeout",
    "Transmitted camera-TransposeMirrorX",
    "XYStage-MotorOnOff",
    "Reflection camera-PP  3   THRESHOLD",
    "Piezo-Version",
    "COM8-Verbose",
    "Transmitted camera-Port",
    "Transmitted camera-CircularBufferFrameCount",
    "Reflection camera-PP  4   THRESHOLD",
    "COM8-DTR",
    "XYStage-Description",
    "Transmitted camera-TransposeMirrorY",
    "Transmitted camera-TransposeCorrection",
    "Multi Camera-Name",
    "pE300-Description",
    "Transmitted camera-ReadoutRate",
    "Piezo-Axis",
    "Piezo-BuildName",
    "Reflection camera-PixelType",
    "Piezo-Port",
    "COM9-DTR",
    "ZDC2-UpperLimit",
    "Reflection camera-ActualInterval-ms",
    "COM8-AnswerTimeout",
    "Transmitted camera-FanSpeedSetpoint",
    "COM9-Verbose",
    "Transmitted camera-ShutterCloseDelay",
    "Reflection camera-PP  1 DESPECKLE BRIGHT HIGH",
    "COM9-AnswerTimeout",
    "Transmitted filter wheel-LudlDeviceNumberWheel",
    "ZDC2-LowerLimit",
    "XYStage-JoyStick Reverse",
    "DStateDevice-Number of positions",
    "Reflection camera-PVCAM Version",
    "COM9-Fast USB to Serial",
    "Core-XYStage",
    "Reflection camera-PP  4   MIN ADU AFFECTED",
    "Reflection camera-PreampDelay",
    "Transmitted camera-TransposeXY",
    "Reflection camera-CircularBufferEnabled",
    "Reflection camera-ScanDirection",
    "COM8-Fast USB to Serial",
    "LudlController-Reset",
    "Transmitted camera-ClearCycles",
    "EpiShutter 1-Description",
    "Scanner-Actual Scan Rate (Hz)",
    "Reflection camera-DiskStreamingEnabled",
    "Reflection camera-Color",
    "Transmitted camera-TriggerMode",
    "Reflection camera-SerialNumber",
    "pE300-Port",
    "Piezo-Description",
    "Transmitted camera-Binning",
    "Core-AutoShutter",
    "XYStage-TransposeMirrorX",
    "AutofocusDrive-Description",
    "Dichroic-Description",
    "Reflection camera-CircularBufferFrameRecovery",
    "Transmitted camera-Timing-ExposureTimeNs",
    "Lasers-Enable-2-442nm",
    "COM6-Fast USB to Serial",
    "Reflection camera-ScanLineTime",
    "Transmitted camera-Description",
    "Transmitted camera-Trigger Timeout (secs)",
    "Transmitted camera-PP  1   THRESHOLD",
    "XYStage-TransposeMirrorY",
    "XYStage-CompileDate",
    "Reflection camera-CCDTemperatureSetPoint",
    "Reflection camera-PP  2   MIN ADU AFFECTED",
    "XYStage-Port",
    "DStateDevice-Description",
    "Reflection camera-Gain",
    "Transmitted camera-PP  2   THRESHOLD",
    "Piezo-Backlash-B",
    "Transmitted camera-FirmwareVersion",
    "TransmittedIllumination 1-Description",
    "XYStage-Error-E(nm)",
    "Scanner-Scan Width",
    "Reflection camera-PP  6 Reset",
    "Lasers-Enable-5-561nm",
    "Transmitted camera-Timing-ReadoutTimeNs",
    "Reflected filter wheel-Fiter Positions",
    "Dichroic-Dichroic Pos 1",
    "Transmitted camera-Exposure",
    "COM4-Fast USB to Serial",
    "BarrierFilter-Filter Position",
    "Core-Camera",
    "Reflection camera-ScanMode",
    "Transmitted camera-FTCapable",
    "Light Path-State",
    "BarrierFilter-State",
    "Transmitted camera-PP  3   THRESHOLD",
    "Dichroic-Dichroic Pos 2",
    "Transmitted camera-DiskStreamingCoreSkipRatio",
    "TransmittedIllumination 2-Description",
    "Reflection camera-TransposeMirrorX",
    "Lasers-Enable-7-0nm",
    "Transmitted camera-PP  4   THRESHOLD",
    "Reflection camera-Port",
    "TransmittedIllumination 2-Name",
    "Reflection camera-CircularBufferFrameCount",
    "DXYStage-TransposeMirrorX",
    "Transmitted filter wheel-State",
    "Reflection camera-PP  3 DESPECKLE DARK HIGH",
    "Dichroic-Dichroic Pos 3",
    "Lasers-Enable-3-488nm",
    "Reflection camera-TransposeMirrorY",
    "Reflection camera-FanSpeedSetpoint",
    "Transmitted camera-Trigger-Expose Out-Mux",
    "Lasers-Enable-8-0nm",
    "Transmitted camera-PixelType",
    "TransmittedIllumination 1-Name",
    "Piezo-CompileDate",
    "Reflected filter wheel-LudlDeviceNumberWheel",
    "Transmitted camera-ActualInterval-ms",
    "DXYStage-TransposeMirrorY",
    "DStateDevice-Name",
    "Reflection camera-SMARTStreamingEnabled",
    "DiaShutter-State",
    "Multi Camera-TransposeCorrection",
    "Transmitted filter wheel-LudlWheelNumber",
    "Piezo-Error-E(nm)",
    "Light Path-Label",
    "XYStage-Backlash-B",
    "BarrierFilter-Label",
    "Dichroic 1-State",
    "XYStage-Maximum Speed (Do Not Change)",
    "Transmitted camera-Name",
    "Transmitted camera-PP  1 DESPECKLE BRIGHT HIGH",
    "Transmitted camera-PVCAM Version",
    "Reflection camera-ScanWidth",
    "Lasers-Enable-6-642nm",
    "Transmitted filter wheel-Label",
    "Transmitted camera-CircularBufferEnabled",
    "Transmitted camera-ScanDirection",
    "Dichroic-Name",
    "AutofocusDrive-Name",
    "Reflection camera-DiskStreamingPath",
    "Lasers-Intensity-2-442nm",
    "VTiSIMHub-Device Adaptor Version",
    "Transmitted camera-PreampDelay",
    "Reflection camera-Timing-ClearingTimeNs",
    "Lasers-Enable-1-405nm",
    "Piezo-Name",
    "XYStage-JoyStick Fast Speed",
    "Transmitted camera-ShutterOpenDelay",
    "Transmitted camera-Color",
    "Lasers-Intensity-5-561nm",
    "LudlController-Version",
    "Transmitted camera-PreampOffLimit",
    "Transmitted camera-CircularBufferFrameRecovery",
    "Transmitted camera-ScanDirectionReset",
    "EpiShutter 1-Name",
    "Piezo-VectorMove-VE(mm/s)",
    "Reflection camera-Trigger Timeout (secs)",
    "Core-TimeoutMs",
    "Multi Camera-TransposeXY",
    "Dichroic 1-Label",
    "Transmitted camera-PP  6 Reset",
    "Lasers-Intensity-7-0nm",
    "Reflection camera-Timing-ReadoutTimeNs",
    "Piezo-Maximum Speed (Do Not Change)",
    "Reflection camera-Exposure",
    "Multi Camera-Binning",
    "Lasers-Sync Fire Polarity",
    "Reflection camera-ExposeOutMode",
    "TransmittedIllumination 2-Brightness",
    "Lasers-Intensity-3-488nm",
    "XYStage-Acceleration-AC(ms)",
    "Reflected filter wheel-Home-Timeout-(s)",
    "Transmitted camera-CircularBufferAutoSize",
    "COM4-Handshaking",
    "pE300-Name",
    "Reflection camera-AcquisitionMethod",
    "TransmittedIllumination 1-Brightness",
    "Olympus IX83-FrontPanel",
    "Transmitted camera-PP  2 DESPECKLE DARK LOW",
    "Scanner-Scan Rate (Hz)",
    "Transmitted camera-Timing-PreTriggerDelayNs",
    "Reflected filter wheel-State",
    "Transmitted camera-CCDTemperature",
    "BarrierFilter-Filter Pos 1",
    "XYStage-Name",
    "XYStage-StepSizeY_um",
    "Reflection camera-DiskStreamingCoreSkipRatio",
    "Multi Camera-Description",
    "Core-AutoFocus",
    "Lasers-Intensity-8-0nm",
    "Polarizer-Name",
    "LudlController-Description",
    "DStage-Position",
    "Olympus IX83-Description",
    "XYStage-JoyStick Slow Speed",
    "DXYStage-HubID",
    "XYStage-StepSizeX_um",
    "BarrierFilter-Filter Pos 2",
    "Transmitted Aperture-Description",
    "Transmitted camera-PP  3 DESPECKLE DARK HIGH",
    "Dichroic-Dichroic Position",
    "COM6-Handshaking",
    "ZDC2-ZDCEnabled",
    "pE300-IntensityA",
    "Piezo-RingBufferSize",
    "Lasers-Intensity-1-405nm",
    "Core-Galvo",
    "Reflection camera-PVCAM Adapter Version",
    "BarrierFilter-Filter Pos 3",
    "DStage-HubID",
    "Reflected filter wheel-LudlWheelNumber",
    "Reflection camera-ShutterMode",
    "XYStage-FinishError-PCROS(nm)",
    "Lasers-Intensity-6-642nm",
    "Objective-State",
    "Condenser turret-Name",
    "XYStage-Speed-S",
    "Transmitted camera-SMARTStreamingEnabled",
    "COM9-StopBits",
    "Reflection camera-Trigger-Expose Out-Mux",
    "Reflection camera-ClearMode",
    "Light Path-Description",
    "pE300-IntensityB",
    "Piezo-Acceleration-AC(ms)",
    "COM8-Handshaking",
    "DStage-UseSequences",
    "FocusDrive-MaxSpeed",
    "Reflection camera-X-dimension",
    "Lasers-Enable-4-514/532nm",
    "FocusDrive-InitialSpeed",
    "BarrierFilter-Filter Pos 4",
    "Transmitted camera-Offset",
    "COM8-StopBits",
    "Core-Initialize",
    "DStage-Name",
    "Multi Camera-Physical Camera 1",
    "Transmitted camera-ScanWidth",
    "Reflected filter wheel-Label",
    "Reflection camera-Name",
    "DXYStage-Name",
    "pE300-IntensityC",
    "Reflection camera-Y-dimension",
    "Reflection camera-PP  1   ENABLED",
    "Reflection camera-ShutterOpenDelay",
    "AutofocusDrive-Offset",
    "Reflection camera-MetadataEnabled",
    "BarrierFilter-Filter Pos 5",
    "Piezo-LinearSequenceResetTimeout(ms)",
    "DStateDevice-ClosedPosition",
    "Condenser turret-State",
    "LudlController-TransmissionDelay",
    "Transmitted camera-DiskStreamingPath",
    "Objective-Name",
    "ZDC2-Name",
    "pE300-Lock Pod",
    "Transmitted camera-Timing-ClearingTimeNs",
    "COM9-Handshaking",
    "Multi Camera-Physical Camera 2",
    "Core-Shutter",
    "Reflection camera-ScanLineDelay",
    "Transmitted filter wheel-Description"
  ],
  "UserData": {},
  "FileName": "FT_230911_VAND_dKU_HA488_GRA2_647_150x_D_1_MMStack_Pos0.ome.tif"
},
"FrameKey-0-2-0": {
  "UUID": "da0f1a2d-36b6-4d2c-a89c-cd0da58bbd13",
  "Camera": "Transmitted camera",
  "Binning": 1,
  "ROI": "400-400-1550-1400",
  "BitDepth": 16,
  "Exposure-ms": 400.0,
  "ElapsedTime-ms": 6605.0,
  "ReceivedTime": "2023-09-11 19:59:28.440 +0100",
  "PixelSizeUm": 0.044,
  "PixelSizeAffine": "-0.044208037026165076;3.8954073993523595E-5;3.8954073993523595E-5;-4.327275052779526E-5;-0.043756938028715116;0.0",
  "PositionName": "Default",
  "XPositionUm": 17284.8,
  "YPositionUm": 3213.8,
  "ZPositionUm": -10.1,
  "DiaShutter-Description": "Dia shutter",
  "COM6-StopBits": "1",
  "COM9-Name": "COM9",
  "Reflection camera-PreampOffLimit": "10000",
  "Objective-Label": "5-UAPON150XOTIRF",
  "Reflection camera-ScanDirectionReset": "Yes",
  "Polarizer-State": "0",
  "Reflection camera-Timing-PostTriggerDelayNs": "9412.0000",
  "BarrierFilter-Filter Pos 6": "600",
  "Piezo-Use Fast Sequence": "No",
  "Reflection camera-PMode": "Normal",
  "Reflection camera-PP  2   ENABLED": "Yes",
  "Transmitted camera-PP  4 LARGE CLUSTER CORRECTION": "LARGE CLUSTER CORRECTION",
  "Multi Camera-Physical Camera 3": "Undefined",
  "Scanner-Scanning": "On",
  "LudlController-Port": "COM6",
  "Piezo-Speed-S": "4.9580",
  "Transmitted camera-PP  0 DESPECKLE BRIGHT LOW": "DESPECKLE BRIGHT LOW",
  "Reflected filter wheel-Name": "Undefined",
  "XYStage-AxisLetterX": "X",
  "Piezo-FinishError-PCROS(nm)": "0.0000",
  "Dichroic 1-Description": "Mirror unit deck 1",
  "Lasers-Modulation": "Ramp Intensity",
  "Reflection camera-PP  3   ENABLED": "Yes",
  "FocusDrive-Description": "Olympus IX83 Z drive",
  "Multi Camera-TransposeMirrorX": "0",
  "Transmitted filter wheel-Home-Timeout-(s)": "10.0000",
  "COM8-Name": "COM8",
  "Multi Camera-Physical Camera 4": "Undefined",
  "COM4-Description": "Serial port driver (boost:asio)",
  "XYStage-AxisLetterY": "Y",
  "Condenser turret-Label": "1-NONE",
  "COM9-Parity": "None",
  "Reflection camera-PP  4   ENABLED": "Yes",
  "Transmitted camera-ExposeOutMode": "First Row",
  "COM4-StopBits": "1",
  "Reflection camera-CircularBufferAutoSize": "ON",
  "Multi Camera-TransposeMirrorY": "0",
  "Transmitted camera-SMARTStreamingValues[ms]": "10.000;20.000;30.000;40.000",
  "Transmitted camera-FullWellCapacity": "15000",
  "Transmitted camera-ChipName": "TMP-Kinetix",
  "XYStage-OnlySendSerialCommandOnChange": "Yes",
  "COM8-Parity": "None",
  "Transmitted camera-AcquisitionMethod": "Callbacks",
  "COM9-BaudRate": "9600",
  "Reflection camera-CCDTemperature": "0.0300",
  "Reflection camera-PP  2 DESPECKLE DARK LOW": "DESPECKLE DARK LOW",
  "Reflection camera-Timing-PreTriggerDelayNs": "0.0000",
  "COM6-Name": "COM6",
  "Lasers-State Name-1": "405nm",
  "Polarizer-Label": "1-Out",
  "pE300-Global State": "0",
  "Reflection camera-PP  5   ENABLED": "Yes",
  "XYStage-OverShoot(um)": "0.0000",
  "Lasers-Intensity-4-514/532nm": "30",
  "COM6-Description": "Serial port driver (boost:asio)",
  "Reflection camera-TransposeCorrection": "0",
  "EpiShutter 1-State": "1",
  "pE300-SelectionA": "1",
  "XYStage-VectorMoveY-VE(mm/s)": "0.0000",
  "Lasers-State Name-2": "442nm",
  "COM8-BaudRate": "9600",
  "COM4-DelayBetweenCharsMs": "0.0000",
  "Transmitted camera-ClearMode": "Auto",
  "Transmitted camera-ShutterMode": "Pre-Exposure",
  "Olympus IX83-TouchPanel": "1",
  "XYStage-VectorMoveX-VE(mm/s)": "0.0000",
  "COM4-Name": "COM4",
  "Core-ImageProcessor": "",
  "Transmitted camera-PVCAM Adapter Version": "1.3.61",
  "XYStage-SerialResponse": "",
  "pE300-SelectionB": "0",
  "Reflection camera-ReadoutRate": "100MHz 12bit",
  "COM6-Parity": "None",
  "Dichroic-State": "0",
  "Lasers-State Name-3": "488nm",
  "VTiSIMHub-VisiSDK Version": "2.9.2.0",
  "COM9-DataBits": "8",
  "Reflection camera-ShutterCloseDelay": "0",
  "Dichroic 1-Name": "Dichroic 1",
  "COM6-BaudRate": "9600",
  "Reflection camera-Offset": "100",
  "Reflected filter wheel-Description": "Ludl filter wheel adapter",
  "LaserShutter-State": "0",
  "DStateDevice-HubID": "",
  "pE300-SelectionC": "0",
  "COM8-Description": "Serial port driver (boost:asio)",
  "COM8-DataBits": "8",
  "Core-SLM": "",
  "COM6-DelayBetweenCharsMs": "0.0000",
  "Lasers-State Name-4": "514/532nm",
  "Piezo-Use Sequence": "No",
  "Transmitted camera-X-dimension": "2400",
  "Transmitted Aperture-DiameterAsPercent": "4",
  "FocusDrive-Name": "FocusDrive",
  "Reflection camera-ClearCycles": "2",
  "COM9-Description": "Serial port driver (boost:asio)",
  "COM4-Parity": "None",
  "XYStage-Wait_Cycles": "0",
  "XYStage-SerialCommand": "",
  "DStateDevice-State": "0",
  "Scanner-Scan Offset": "70",
  "Transmitted camera-Y-dimension": "2400",
  "Transmitted camera-DiskStreamingEnabled": "No",
  "Lasers-State Name-5": "561nm",
  "Transmitted camera-PP  1   ENABLED": "Yes",
  "DiaShutter-Name": "DiaShutter",
  "Reflection camera-TransposeXY": "0",
  "Piezo-MotorOnOff": "On",
  "Transmitted camera-PP  4   MIN ADU AFFECTED": "200",
  "Transmitted camera-MetadataEnabled": "No",
  "Transmitted camera-ScanLineDelay": "0",
  "FocusDrive-AccelerationTime": "60",
  "COM4-Verbose": "1",
  "Dichroic-Label": "405/488/561/640",
  "ZDC2-Description": "Olympus IX83 ZDC",
  "Objective-Description": "Objective turret (nosepiece)",
  "XYStage-EnableAdvancedProperties": "No",
  "Transmitted camera-PP  2   ENABLED": "Yes",
  "Transmitted camera-Timing-PostTriggerDelayNs": "9412.0000",
  "COM8-DelayBetweenCharsMs": "0.0000",
  "Piezo-OverShoot(um)": "0.0000",
  "Reflection camera-PP  4 LARGE CLUSTER CORRECTION": "LARGE CLUSTER CORRECTION",
  "Reflection camera-TriggerMode": "Edge Trigger",
  "Lasers-State Name-6": "642nm",
  "COM4-BaudRate": "9600",
  "Transmitted camera-PMode": "Normal",
  "XYStage-Version": "Version: USB-9.2m ",
  "Transmitted camera-SerialNumber": "A23A723041",
  "DXYStage-Description": "Demo XY stage driver",
  "COM6-DataBits": "8",
  "Reflection camera-Binning": "1x1",
  "Transmitted filter wheel-Name": "Undefined",
  "COM4-DTR": "Disable",
  "Reflection camera-Timing-ExposureTimeNs": "9996000.0000",
  "Transmitted camera-PP  3   ENABLED": "Yes",
  "Light Path-Name": "Light Path",
  "XYStage-BuildName": "ADEPT_XYPZ_BRB",
  "Transmitted camera-CCDTemperatureSetPoint": "0.0000",
  "COM4-AnswerTimeout": "500.0000",
  "Reflection camera-PP  1   THRESHOLD": "125",
  "Lasers-State Name-7": "0nm",
  "Transmitted camera-PP  2   MIN ADU AFFECTED": "200",
  "COM9-DelayBetweenCharsMs": "0.0000",
  "Reflection camera-Description": "PVCAM API device adapter",
  "Reflection camera-PP  0 DESPECKLE BRIGHT LOW": "DESPECKLE BRIGHT LOW",
  "DStage-Description": "Demo stage driver",
  "Transmitted camera-ScanLineTime": "9413.0000",
  "Reflection camera-SMARTStreamingValues[ms]": "10.000;20.000;30.000;40.000",
  "Reflection camera-FullWellCapacity": "15000",
  "Reflection camera-PP  2   THRESHOLD": "130",
  "Reflection camera-ChipName": "TMP-Kinetix",
  "Core-Focus": "Piezo",
  "COM4-DataBits": "8",
  "COM6-Verbose": "1",
  "Core-ChannelGroup": "iSIM - Single camera",
  "Lasers-State Name-8": "0nm",
  "COM6-DTR": "Disable",
  "Transmitted camera-PP  4   ENABLED": "Yes",
  "Reflection camera-FirmwareVersion": "30.38",
  "Condenser turret-Description": "Rotating condenser turret",
  "Transmitted camera-Gain": "1-Standard",
  "DStateDevice-Label": "BLANK",
  "Piezo-Wait_Cycles": "9",
  "Transmitted Aperture-Name": "Transmitted Aperture",
  "Transmitted camera-ScanMode": "Auto",
  "Polarizer-Description": "Polarizer in/out device",
  "Olympus IX83-Name": "Olympus IX83",
  "Transmitted filter wheel-Fiter Positions": "6",
  "Transmitted camera-PP  5   ENABLED": "Yes",
  "LudlController-Name": "LudlController",
  "Reflection camera-FTCapable": "No",
  "COM6-AnswerTimeout": "500.0000",
  "Transmitted camera-TransposeMirrorX": "0",
  "XYStage-MotorOnOff": "On",
  "Reflection camera-PP  3   THRESHOLD": "75",
  "Piezo-Version": "Version: USB-9.2m ",
  "COM8-Verbose": "1",
  "Transmitted camera-Port": "Sensitivity",
  "Transmitted camera-CircularBufferFrameCount": "151",
  "Reflection camera-PP  4   THRESHOLD": "70",
  "COM8-DTR": "Disable",
  "XYStage-Description": "ASI XY stage driver adapter",
  "Transmitted camera-TransposeMirrorY": "0",
  "Transmitted camera-TransposeCorrection": "0",
  "Multi Camera-Name": "Multi Camera",
  "pE300-Description": "CoolLED pE300. Mainboard: v2.2.9\r Pod: v2.0.1\r",
  "Transmitted camera-ReadoutRate": "100MHz 12bit",
  "Piezo-Axis": "Z",
  "Piezo-BuildName": "ADEPT_XYPZ_BRB",
  "Reflection camera-PixelType": "12bit",
  "Piezo-Port": "COM4",
  "COM9-DTR": "Disable",
  "ZDC2-UpperLimit": "10500",
  "Reflection camera-ActualInterval-ms": "0.0000",
  "COM8-AnswerTimeout": "500.0000",
  "Transmitted camera-FanSpeedSetpoint": "Medium",
  "COM9-Verbose": "1",
  "Transmitted camera-ShutterCloseDelay": "0",
  "Reflection camera-PP  1 DESPECKLE BRIGHT HIGH": "DESPECKLE BRIGHT HIGH",
  "COM9-AnswerTimeout": "500.0000",
  "Transmitted filter wheel-LudlDeviceNumberWheel": "1",
  "ZDC2-LowerLimit": "0",
  "XYStage-JoyStick Reverse": "Off",
  "DStateDevice-Number of positions": "10",
  "Reflection camera-PVCAM Version": "3.10.0",
  "COM9-Fast USB to Serial": "Disable",
  "Core-XYStage": "XYStage",
  "Reflection camera-PP  4   MIN ADU AFFECTED": "200",
  "Reflection camera-PreampDelay": "0",
  "Transmitted camera-TransposeXY": "0",
  "Reflection camera-CircularBufferEnabled": "ON",
  "Reflection camera-ScanDirection": "Down",
  "COM8-Fast USB to Serial": "Disable",
  "LudlController-Reset": "Operate",
  "Transmitted camera-ClearCycles": "2",
  "EpiShutter 1-Description": "Epi shutter, deck 1",
  "Scanner-Actual Scan Rate (Hz)": "506.2375",
  "Reflection camera-DiskStreamingEnabled": "No",
  "Reflection camera-Color": "OFF",
  "Transmitted camera-TriggerMode": "Edge Trigger",
  "Reflection camera-SerialNumber": "A23A723038",
  "pE300-Port": "COM9",
  "Piezo-Description": "ASI Z-stage driver adapter",
  "Transmitted camera-Binning": "1x1",
  "Core-AutoShutter": "1",
  "XYStage-TransposeMirrorX": "1",
  "AutofocusDrive-Description": "Olympus IX83 ZDC offset drive",
  "Dichroic-Description": "Dichroic Label",
  "Reflection camera-CircularBufferFrameRecovery": "OFF",
  "Transmitted camera-Timing-ExposureTimeNs": "400003000.0000",
  "Lasers-Enable-2-442nm": "Off",
  "COM6-Fast USB to Serial": "Disable",
  "Reflection camera-ScanLineTime": "9413.0000",
  "Transmitted camera-Description": "PVCAM API device adapter",
  "Transmitted camera-Trigger Timeout (secs)": "10",
  "Transmitted camera-PP  1   THRESHOLD": "125",
  "XYStage-TransposeMirrorY": "1",
  "XYStage-CompileDate": "Apr 27 2021:16:15:19",
  "Reflection camera-CCDTemperatureSetPoint": "0.0000",
  "Reflection camera-PP  2   MIN ADU AFFECTED": "200",
  "XYStage-Port": "COM4",
  "DStateDevice-Description": "Demo state device driver",
  "Reflection camera-Gain": "1-Standard",
  "Transmitted camera-PP  2   THRESHOLD": "130",
  "Piezo-Backlash-B": "0.0000",
  "Transmitted camera-FirmwareVersion": "30.38",
  "TransmittedIllumination 1-Description": "DIA High Intensity White LED 1",
  "XYStage-Error-E(nm)": "400.0000",
  "Scanner-Scan Width": "1527",
  "Reflection camera-PP  6 Reset": "No",
  "Lasers-Enable-5-561nm": "Off",
  "Transmitted camera-Timing-ReadoutTimeNs": "6589000.0000",
  "Reflected filter wheel-Fiter Positions": "6",
  "Dichroic-Dichroic Pos 1": "5",
  "Transmitted camera-Exposure": "400.00",
  "COM4-Fast USB to Serial": "Disable",
  "BarrierFilter-Filter Position": "30",
  "Core-Camera": "Transmitted camera",
  "Reflection camera-ScanMode": "Auto",
  "Transmitted camera-FTCapable": "No",
  "Light Path-State": "0",
  "BarrierFilter-State": "0",
  "Transmitted camera-PP  3   THRESHOLD": "75",
  "Dichroic-Dichroic Pos 2": "2100",
  "Transmitted camera-DiskStreamingCoreSkipRatio": "1:100",
  "TransmittedIllumination 2-Description": "DIA High Intensity White LED 2",
  "Reflection camera-TransposeMirrorX": "0",
  "Lasers-Enable-7-0nm": "Off",
  "Transmitted camera-PP  4   THRESHOLD": "70",
  "Reflection camera-Port": "Sensitivity",
  "TransmittedIllumination 2-Name": "TransmittedIllumination 2",
  "Reflection camera-CircularBufferFrameCount": "20",
  "DXYStage-TransposeMirrorX": "0",
  "Transmitted filter wheel-State": "2",
  "Reflection camera-PP  3 DESPECKLE DARK HIGH": "DESPECKLE DARK HIGH",
  "Dichroic-Dichroic Pos 3": "4995",
  "Lasers-Enable-3-488nm": "Off",
  "Reflection camera-TransposeMirrorY": "0",
  "Reflection camera-FanSpeedSetpoint": "Medium",
  "Transmitted camera-Trigger-Expose Out-Mux": "1",
  "Lasers-Enable-8-0nm": "On",
  "Transmitted camera-PixelType": "12bit",
  "TransmittedIllumination 1-Name": "TransmittedIllumination 1",
  "Piezo-CompileDate": "Apr 27 2021:16:15:19",
  "Reflected filter wheel-LudlDeviceNumberWheel": "1",
  "Transmitted camera-ActualInterval-ms": "404.6200",
  "DXYStage-TransposeMirrorY": "0",
  "DStateDevice-Name": "DStateDevice",
  "Reflection camera-SMARTStreamingEnabled": "No",
  "DiaShutter-State": "0",
  "Multi Camera-TransposeCorrection": "0",
  "Transmitted filter wheel-LudlWheelNumber": "2",
  "Piezo-Error-E(nm)": "0.0000",
  "Light Path-Label": "1-LeftPort",
  "XYStage-Backlash-B": "0.0400",
  "BarrierFilter-Label": "Position-1",
  "Dichroic 1-State": "7",
  "XYStage-Maximum Speed (Do Not Change)": "8.5760",
  "Transmitted camera-Name": "PMPCIECam00",
  "Transmitted camera-PP  1 DESPECKLE BRIGHT HIGH": "DESPECKLE BRIGHT HIGH",
  "Transmitted camera-PVCAM Version": "3.10.0",
  "Reflection camera-ScanWidth": "1400",
  "Lasers-Enable-6-642nm": "On",
  "Transmitted filter wheel-Label": "3-ET690/50",
  "Transmitted camera-CircularBufferEnabled": "ON",
  "Transmitted camera-ScanDirection": "Down",
  "Dichroic-Name": "Dichroic Label",
  "AutofocusDrive-Name": "AutofocusDrive",
  "Reflection camera-DiskStreamingPath": "",
  "Lasers-Intensity-2-442nm": "30",
  "VTiSIMHub-Device Adaptor Version": "2.8.0.0",
  "Transmitted camera-PreampDelay": "0",
  "Reflection camera-Timing-ClearingTimeNs": "0.0000",
  "Lasers-Enable-1-405nm": "Off",
  "Piezo-Name": "ZStage",
  "XYStage-JoyStick Fast Speed": "60",
  "Transmitted camera-ShutterOpenDelay": "0",
  "Transmitted camera-Color": "OFF",
  "Lasers-Intensity-5-561nm": "30",
  "LudlController-Version": "Version no. :      13.500   MAC6000 Interface with USB/ETH  ",
  "Transmitted camera-PreampOffLimit": "10000",
  "Transmitted camera-CircularBufferFrameRecovery": "OFF",
  "Transmitted camera-ScanDirectionReset": "Yes",
  "EpiShutter 1-Name": "EpiShutter 1",
  "Piezo-VectorMove-VE(mm/s)": "0.0000",
  "Reflection camera-Trigger Timeout (secs)": "10",
  "Core-TimeoutMs": "5000",
  "Multi Camera-TransposeXY": "0",
  "Dichroic 1-Label": "8-MIRROR",
  "Transmitted camera-PP  6 Reset": "No",
  "Lasers-Intensity-7-0nm": "0",
  "Reflection camera-Timing-ReadoutTimeNs": "6589000.0000",
  "Piezo-Maximum Speed (Do Not Change)": "7.4000",
  "Reflection camera-Exposure": "10.0000",
  "Multi Camera-Binning": "1",
  "Lasers-Sync Fire Polarity": "Positive",
  "Reflection camera-ExposeOutMode": "First Row",
  "TransmittedIllumination 2-Brightness": "0",
  "Lasers-Intensity-3-488nm": "30",
  "XYStage-Acceleration-AC(ms)": "100",
  "Reflected filter wheel-Home-Timeout-(s)": "10.0000",
  "Transmitted camera-CircularBufferAutoSize": "ON",
  "COM4-Handshaking": "Off",
  "pE300-Name": "pE300",
  "Reflection camera-AcquisitionMethod": "Callbacks",
  "TransmittedIllumination 1-Brightness": "100",
  "Olympus IX83-FrontPanel": "1",
  "Transmitted camera-PP  2 DESPECKLE DARK LOW": "DESPECKLE DARK LOW",
  "Scanner-Scan Rate (Hz)": "500",
  "Transmitted camera-Timing-PreTriggerDelayNs": "0.0000",
  "Reflected filter wheel-State": "5",
  "Transmitted camera-CCDTemperature": "0.0000",
  "BarrierFilter-Filter Pos 1": "100",
  "XYStage-Name": "XYStage",
  "XYStage-StepSizeY_um": "0.0100",
  "Reflection camera-DiskStreamingCoreSkipRatio": "1:100",
  "Multi Camera-Description": "Combines multiple cameras into a single camera",
  "Core-AutoFocus": "ZDC2",
  "Lasers-Intensity-8-0nm": "0",
  "Polarizer-Name": "Polarizer",
  "LudlController-Description": "Ludl Controller (Mac 2000/5000)",
  "DStage-Position": "0.0000",
  "Olympus IX83-Description": "Olympus IX83,BX83 Microscopes",
  "XYStage-JoyStick Slow Speed": "5",
  "DXYStage-HubID": "",
  "XYStage-StepSizeX_um": "0.0100",
  "BarrierFilter-Filter Pos 2": "200",
  "Transmitted Aperture-Description": "Transmitted Aperture control",
  "Transmitted camera-PP  3 DESPECKLE DARK HIGH": "DESPECKLE DARK HIGH",
  "Dichroic-Dichroic Position": "5",
  "COM6-Handshaking": "Off",
  "ZDC2-ZDCEnabled": "Off",
  "pE300-IntensityA": "17",
  "Piezo-RingBufferSize": "250",
  "Lasers-Intensity-1-405nm": "30",
  "Core-Galvo": "",
  "Reflection camera-PVCAM Adapter Version": "1.3.61",
  "BarrierFilter-Filter Pos 3": "300",
  "DStage-HubID": "",
  "Reflected filter wheel-LudlWheelNumber": "1",
  "Reflection camera-ShutterMode": "Pre-Exposure",
  "XYStage-FinishError-PCROS(nm)": "24.0000",
  "Lasers-Intensity-6-642nm": "30",
  "Objective-State": "4",
  "Condenser turret-Name": "Condenser turret",
  "XYStage-Speed-S": "5.7459",
  "Transmitted camera-SMARTStreamingEnabled": "No",
  "COM9-StopBits": "1",
  "Reflection camera-Trigger-Expose Out-Mux": "1",
  "Reflection camera-ClearMode": "Auto",
  "Light Path-Description": "Switches light between camera and eyepiece.",
  "pE300-IntensityB": "10",
  "Piezo-Acceleration-AC(ms)": "0",
  "COM8-Handshaking": "Off",
  "DStage-UseSequences": "No",
  "FocusDrive-MaxSpeed": "3000",
  "Reflection camera-X-dimension": "2400",
  "Lasers-Enable-4-514/532nm": "Off",
  "FocusDrive-InitialSpeed": "700",
  "BarrierFilter-Filter Pos 4": "400",
  "Transmitted camera-Offset": "100",
  "COM8-StopBits": "1",
  "Core-Initialize": "1",
  "DStage-Name": "DStage",
  "Multi Camera-Physical Camera 1": "Transmitted camera",
  "Transmitted camera-ScanWidth": "1400",
  "Reflected filter wheel-Label": "6-CLosed",
  "Reflection camera-Name": "PMPCIECam01",
  "DXYStage-Name": "DXYStage",
  "pE300-IntensityC": "10",
  "Reflection camera-Y-dimension": "2400",
  "Reflection camera-PP  1   ENABLED": "Yes",
  "Reflection camera-ShutterOpenDelay": "0",
  "AutofocusDrive-Offset": "-10000",
  "Reflection camera-MetadataEnabled": "No",
  "BarrierFilter-Filter Pos 5": "500",
  "Piezo-LinearSequenceResetTimeout(ms)": "10000.0000",
  "DStateDevice-ClosedPosition": "",
  "Condenser turret-State": "0",
  "LudlController-TransmissionDelay": "0",
  "Transmitted camera-DiskStreamingPath": "",
  "Objective-Name": "Objective",
  "ZDC2-Name": "Autofocus",
  "pE300-Lock Pod": "0",
  "Transmitted camera-Timing-ClearingTimeNs": "0.0000",
  "COM9-Handshaking": "Off",
  "Multi Camera-Physical Camera 2": "Reflection camera",
  "Core-Shutter": "LaserShutter",
  "Reflection camera-ScanLineDelay": "0",
  "Transmitted filter wheel-Description": "Ludl filter wheel adapter",
  "ScopeDataKeys": [
    "DiaShutter-Description",
    "COM6-StopBits",
    "COM9-Name",
    "Reflection camera-PreampOffLimit",
    "Objective-Label",
    "Reflection camera-ScanDirectionReset",
    "Polarizer-State",
    "Reflection camera-Timing-PostTriggerDelayNs",
    "BarrierFilter-Filter Pos 6",
    "Piezo-Use Fast Sequence",
    "Reflection camera-PMode",
    "Reflection camera-PP  2   ENABLED",
    "Transmitted camera-PP  4 LARGE CLUSTER CORRECTION",
    "Multi Camera-Physical Camera 3",
    "Scanner-Scanning",
    "LudlController-Port",
    "Piezo-Speed-S",
    "Transmitted camera-PP  0 DESPECKLE BRIGHT LOW",
    "Reflected filter wheel-Name",
    "XYStage-AxisLetterX",
    "Piezo-FinishError-PCROS(nm)",
    "Dichroic 1-Description",
    "Lasers-Modulation",
    "Reflection camera-PP  3   ENABLED",
    "FocusDrive-Description",
    "Multi Camera-TransposeMirrorX",
    "Transmitted filter wheel-Home-Timeout-(s)",
    "COM8-Name",
    "Multi Camera-Physical Camera 4",
    "COM4-Description",
    "XYStage-AxisLetterY",
    "Condenser turret-Label",
    "COM9-Parity",
    "Reflection camera-PP  4   ENABLED",
    "Transmitted camera-ExposeOutMode",
    "COM4-StopBits",
    "Reflection camera-CircularBufferAutoSize",
    "Multi Camera-TransposeMirrorY",
    "Transmitted camera-SMARTStreamingValues[ms]",
    "Transmitted camera-FullWellCapacity",
    "Transmitted camera-ChipName",
    "XYStage-OnlySendSerialCommandOnChange",
    "COM8-Parity",
    "Transmitted camera-AcquisitionMethod",
    "COM9-BaudRate",
    "Reflection camera-CCDTemperature",
    "Reflection camera-PP  2 DESPECKLE DARK LOW",
    "Reflection camera-Timing-PreTriggerDelayNs",
    "COM6-Name",
    "Lasers-State Name-1",
    "Polarizer-Label",
    "pE300-Global State",
    "Reflection camera-PP  5   ENABLED",
    "XYStage-OverShoot(um)",
    "Lasers-Intensity-4-514/532nm",
    "COM6-Description",
    "Reflection camera-TransposeCorrection",
    "EpiShutter 1-State",
    "pE300-SelectionA",
    "XYStage-VectorMoveY-VE(mm/s)",
    "Lasers-State Name-2",
    "COM8-BaudRate",
    "COM4-DelayBetweenCharsMs",
    "Transmitted camera-ClearMode",
    "Transmitted camera-ShutterMode",
    "Olympus IX83-TouchPanel",
    "XYStage-VectorMoveX-VE(mm/s)",
    "COM4-Name",
    "Core-ImageProcessor",
    "Transmitted camera-PVCAM Adapter Version",
    "XYStage-SerialResponse",
    "pE300-SelectionB",
    "Reflection camera-ReadoutRate",
    "COM6-Parity",
    "Dichroic-State",
    "Lasers-State Name-3",
    "VTiSIMHub-VisiSDK Version",
    "COM9-DataBits",
    "Reflection camera-ShutterCloseDelay",
    "Dichroic 1-Name",
    "COM6-BaudRate",
    "Reflection camera-Offset",
    "Reflected filter wheel-Description",
    "LaserShutter-State",
    "DStateDevice-HubID",
    "pE300-SelectionC",
    "COM8-Description",
    "COM8-DataBits",
    "Core-SLM",
    "COM6-DelayBetweenCharsMs",
    "Lasers-State Name-4",
    "Piezo-Use Sequence",
    "Transmitted camera-X-dimension",
    "Transmitted Aperture-DiameterAsPercent",
    "FocusDrive-Name",
    "Reflection camera-ClearCycles",
    "COM9-Description",
    "COM4-Parity",
    "XYStage-Wait_Cycles",
    "XYStage-SerialCommand",
    "DStateDevice-State",
    "Scanner-Scan Offset",
    "Transmitted camera-Y-dimension",
    "Transmitted camera-DiskStreamingEnabled",
    "Lasers-State Name-5",
    "Transmitted camera-PP  1   ENABLED",
    "DiaShutter-Name",
    "Reflection camera-TransposeXY",
    "Piezo-MotorOnOff",
    "Transmitted camera-PP  4   MIN ADU AFFECTED",
    "Transmitted camera-MetadataEnabled",
    "Transmitted camera-ScanLineDelay",
    "FocusDrive-AccelerationTime",
    "COM4-Verbose",
    "Dichroic-Label",
    "ZDC2-Description",
    "Objective-Description",
    "XYStage-EnableAdvancedProperties",
    "Transmitted camera-PP  2   ENABLED",
    "Transmitted camera-Timing-PostTriggerDelayNs",
    "COM8-DelayBetweenCharsMs",
    "Piezo-OverShoot(um)",
    "Reflection camera-PP  4 LARGE CLUSTER CORRECTION",
    "Reflection camera-TriggerMode",
    "Lasers-State Name-6",
    "COM4-BaudRate",
    "Transmitted camera-PMode",
    "XYStage-Version",
    "Transmitted camera-SerialNumber",
    "DXYStage-Description",
    "COM6-DataBits",
    "Reflection camera-Binning",
    "Transmitted filter wheel-Name",
    "COM4-DTR",
    "Reflection camera-Timing-ExposureTimeNs",
    "Transmitted camera-PP  3   ENABLED",
    "Light Path-Name",
    "XYStage-BuildName",
    "Transmitted camera-CCDTemperatureSetPoint",
    "COM4-AnswerTimeout",
    "Reflection camera-PP  1   THRESHOLD",
    "Lasers-State Name-7",
    "Transmitted camera-PP  2   MIN ADU AFFECTED",
    "COM9-DelayBetweenCharsMs",
    "Reflection camera-Description",
    "Reflection camera-PP  0 DESPECKLE BRIGHT LOW",
    "DStage-Description",
    "Transmitted camera-ScanLineTime",
    "Reflection camera-SMARTStreamingValues[ms]",
    "Reflection camera-FullWellCapacity",
    "Reflection camera-PP  2   THRESHOLD",
    "Reflection camera-ChipName",
    "Core-Focus",
    "COM4-DataBits",
    "COM6-Verbose",
    "Core-ChannelGroup",
    "Lasers-State Name-8",
    "COM6-DTR",
    "Transmitted camera-PP  4   ENABLED",
    "Reflection camera-FirmwareVersion",
    "Condenser turret-Description",
    "Transmitted camera-Gain",
    "DStateDevice-Label",
    "Piezo-Wait_Cycles",
    "Transmitted Aperture-Name",
    "Transmitted camera-ScanMode",
    "Polarizer-Description",
    "Olympus IX83-Name",
    "Transmitted filter wheel-Fiter Positions",
    "Transmitted camera-PP  5   ENABLED",
    "LudlController-Name",
    "Reflection camera-FTCapable",
    "COM6-AnswerTimeout",
    "Transmitted camera-TransposeMirrorX",
    "XYStage-MotorOnOff",
    "Reflection camera-PP  3   THRESHOLD",
    "Piezo-Version",
    "COM8-Verbose",
    "Transmitted camera-Port",
    "Transmitted camera-CircularBufferFrameCount",
    "Reflection camera-PP  4   THRESHOLD",
    "COM8-DTR",
    "XYStage-Description",
    "Transmitted camera-TransposeMirrorY",
    "Transmitted camera-TransposeCorrection",
    "Multi Camera-Name",
    "pE300-Description",
    "Transmitted camera-ReadoutRate",
    "Piezo-Axis",
    "Piezo-BuildName",
    "Reflection camera-PixelType",
    "Piezo-Port",
    "COM9-DTR",
    "ZDC2-UpperLimit",
    "Reflection camera-ActualInterval-ms",
    "COM8-AnswerTimeout",
    "Transmitted camera-FanSpeedSetpoint",
    "COM9-Verbose",
    "Transmitted camera-ShutterCloseDelay",
    "Reflection camera-PP  1 DESPECKLE BRIGHT HIGH",
    "COM9-AnswerTimeout",
    "Transmitted filter wheel-LudlDeviceNumberWheel",
    "ZDC2-LowerLimit",
    "XYStage-JoyStick Reverse",
    "DStateDevice-Number of positions",
    "Reflection camera-PVCAM Version",
    "COM9-Fast USB to Serial",
    "Core-XYStage",
    "Reflection camera-PP  4   MIN ADU AFFECTED",
    "Reflection camera-PreampDelay",
    "Transmitted camera-TransposeXY",
    "Reflection camera-CircularBufferEnabled",
    "Reflection camera-ScanDirection",
    "COM8-Fast USB to Serial",
    "LudlController-Reset",
    "Transmitted camera-ClearCycles",
    "EpiShutter 1-Description",
    "Scanner-Actual Scan Rate (Hz)",
    "Reflection camera-DiskStreamingEnabled",
    "Reflection camera-Color",
    "Transmitted camera-TriggerMode",
    "Reflection camera-SerialNumber",
    "pE300-Port",
    "Piezo-Description",
    "Transmitted camera-Binning",
    "Core-AutoShutter",
    "XYStage-TransposeMirrorX",
    "AutofocusDrive-Description",
    "Dichroic-Description",
    "Reflection camera-CircularBufferFrameRecovery",
    "Transmitted camera-Timing-ExposureTimeNs",
    "Lasers-Enable-2-442nm",
    "COM6-Fast USB to Serial",
    "Reflection camera-ScanLineTime",
    "Transmitted camera-Description",
    "Transmitted camera-Trigger Timeout (secs)",
    "Transmitted camera-PP  1   THRESHOLD",
    "XYStage-TransposeMirrorY",
    "XYStage-CompileDate",
    "Reflection camera-CCDTemperatureSetPoint",
    "Reflection camera-PP  2   MIN ADU AFFECTED",
    "XYStage-Port",
    "DStateDevice-Description",
    "Reflection camera-Gain",
    "Transmitted camera-PP  2   THRESHOLD",
    "Piezo-Backlash-B",
    "Transmitted camera-FirmwareVersion",
    "TransmittedIllumination 1-Description",
    "XYStage-Error-E(nm)",
    "Scanner-Scan Width",
    "Reflection camera-PP  6 Reset",
    "Lasers-Enable-5-561nm",
    "Transmitted camera-Timing-ReadoutTimeNs",
    "Reflected filter wheel-Fiter Positions",
    "Dichroic-Dichroic Pos 1",
    "Transmitted camera-Exposure",
    "COM4-Fast USB to Serial",
    "BarrierFilter-Filter Position",
    "Core-Camera",
    "Reflection camera-ScanMode",
    "Transmitted camera-FTCapable",
    "Light Path-State",
    "BarrierFilter-State",
    "Transmitted camera-PP  3   THRESHOLD",
    "Dichroic-Dichroic Pos 2",
    "Transmitted camera-DiskStreamingCoreSkipRatio",
    "TransmittedIllumination 2-Description",
    "Reflection camera-TransposeMirrorX",
    "Lasers-Enable-7-0nm",
    "Transmitted camera-PP  4   THRESHOLD",
    "Reflection camera-Port",
    "TransmittedIllumination 2-Name",
    "Reflection camera-CircularBufferFrameCount",
    "DXYStage-TransposeMirrorX",
    "Transmitted filter wheel-State",
    "Reflection camera-PP  3 DESPECKLE DARK HIGH",
    "Dichroic-Dichroic Pos 3",
    "Lasers-Enable-3-488nm",
    "Reflection camera-TransposeMirrorY",
    "Reflection camera-FanSpeedSetpoint",
    "Transmitted camera-Trigger-Expose Out-Mux",
    "Lasers-Enable-8-0nm",
    "Transmitted camera-PixelType",
    "TransmittedIllumination 1-Name",
    "Piezo-CompileDate",
    "Reflected filter wheel-LudlDeviceNumberWheel",
    "Transmitted camera-ActualInterval-ms",
    "DXYStage-TransposeMirrorY",
    "DStateDevice-Name",
    "Reflection camera-SMARTStreamingEnabled",
    "DiaShutter-State",
    "Multi Camera-TransposeCorrection",
    "Transmitted filter wheel-LudlWheelNumber",
    "Piezo-Error-E(nm)",
    "Light Path-Label",
    "XYStage-Backlash-B",
    "BarrierFilter-Label",
    "Dichroic 1-State",
    "XYStage-Maximum Speed (Do Not Change)",
    "Transmitted camera-Name",
    "Transmitted camera-PP  1 DESPECKLE BRIGHT HIGH",
    "Transmitted camera-PVCAM Version",
    "Reflection camera-ScanWidth",
    "Lasers-Enable-6-642nm",
    "Transmitted filter wheel-Label",
    "Transmitted camera-CircularBufferEnabled",
    "Transmitted camera-ScanDirection",
    "Dichroic-Name",
    "AutofocusDrive-Name",
    "Reflection camera-DiskStreamingPath",
    "Lasers-Intensity-2-442nm",
    "VTiSIMHub-Device Adaptor Version",
    "Transmitted camera-PreampDelay",
    "Reflection camera-Timing-ClearingTimeNs",
    "Lasers-Enable-1-405nm",
    "Piezo-Name",
    "XYStage-JoyStick Fast Speed",
    "Transmitted camera-ShutterOpenDelay",
    "Transmitted camera-Color",
    "Lasers-Intensity-5-561nm",
    "LudlController-Version",
    "Transmitted camera-PreampOffLimit",
    "Transmitted camera-CircularBufferFrameRecovery",
    "Transmitted camera-ScanDirectionReset",
    "EpiShutter 1-Name",
    "Piezo-VectorMove-VE(mm/s)",
    "Reflection camera-Trigger Timeout (secs)",
    "Core-TimeoutMs",
    "Multi Camera-TransposeXY",
    "Dichroic 1-Label",
    "Transmitted camera-PP  6 Reset",
    "Lasers-Intensity-7-0nm",
    "Reflection camera-Timing-ReadoutTimeNs",
    "Piezo-Maximum Speed (Do Not Change)",
    "Reflection camera-Exposure",
    "Multi Camera-Binning",
    "Lasers-Sync Fire Polarity",
    "Reflection camera-ExposeOutMode",
    "TransmittedIllumination 2-Brightness",
    "Lasers-Intensity-3-488nm",
    "XYStage-Acceleration-AC(ms)",
    "Reflected filter wheel-Home-Timeout-(s)",
    "Transmitted camera-CircularBufferAutoSize",
    "COM4-Handshaking",
    "pE300-Name",
    "Reflection camera-AcquisitionMethod",
    "TransmittedIllumination 1-Brightness",
    "Olympus IX83-FrontPanel",
    "Transmitted camera-PP  2 DESPECKLE DARK LOW",
    "Scanner-Scan Rate (Hz)",
    "Transmitted camera-Timing-PreTriggerDelayNs",
    "Reflected filter wheel-State",
    "Transmitted camera-CCDTemperature",
    "BarrierFilter-Filter Pos 1",
    "XYStage-Name",
    "XYStage-StepSizeY_um",
    "Reflection camera-DiskStreamingCoreSkipRatio",
    "Multi Camera-Description",
    "Core-AutoFocus",
    "Lasers-Intensity-8-0nm",
    "Polarizer-Name",
    "LudlController-Description",
    "DStage-Position",
    "Olympus IX83-Description",
    "XYStage-JoyStick Slow Speed",
    "DXYStage-HubID",
    "XYStage-StepSizeX_um",
    "BarrierFilter-Filter Pos 2",
    "Transmitted Aperture-Description",
    "Transmitted camera-PP  3 DESPECKLE DARK HIGH",
    "Dichroic-Dichroic Position",
    "COM6-Handshaking",
    "ZDC2-ZDCEnabled",
    "pE300-IntensityA",
    "Piezo-RingBufferSize",
    "Lasers-Intensity-1-405nm",
    "Core-Galvo",
    "Reflection camera-PVCAM Adapter Version",
    "BarrierFilter-Filter Pos 3",
    "DStage-HubID",
    "Reflected filter wheel-LudlWheelNumber",
    "Reflection camera-ShutterMode",
    "XYStage-FinishError-PCROS(nm)",
    "Lasers-Intensity-6-642nm",
    "Objective-State",
    "Condenser turret-Name",
    "XYStage-Speed-S",
    "Transmitted camera-SMARTStreamingEnabled",
    "COM9-StopBits",
    "Reflection camera-Trigger-Expose Out-Mux",
    "Reflection camera-ClearMode",
    "Light Path-Description",
    "pE300-IntensityB",
    "Piezo-Acceleration-AC(ms)",
    "COM8-Handshaking",
    "DStage-UseSequences",
    "FocusDrive-MaxSpeed",
    "Reflection camera-X-dimension",
    "Lasers-Enable-4-514/532nm",
    "FocusDrive-InitialSpeed",
    "BarrierFilter-Filter Pos 4",
    "Transmitted camera-Offset",
    "COM8-StopBits",
    "Core-Initialize",
    "DStage-Name",
    "Multi Camera-Physical Camera 1",
    "Transmitted camera-ScanWidth",
    "Reflected filter wheel-Label",
    "Reflection camera-Name",
    "DXYStage-Name",
    "pE300-IntensityC",
    "Reflection camera-Y-dimension",
    "Reflection camera-PP  1   ENABLED",
    "Reflection camera-ShutterOpenDelay",
    "AutofocusDrive-Offset",
    "Reflection camera-MetadataEnabled",
    "BarrierFilter-Filter Pos 5",
    "Piezo-LinearSequenceResetTimeout(ms)",
    "DStateDevice-ClosedPosition",
    "Condenser turret-State",
    "LudlController-TransmissionDelay",
    "Transmitted camera-DiskStreamingPath",
    "Objective-Name",
    "ZDC2-Name",
    "pE300-Lock Pod",
    "Transmitted camera-Timing-ClearingTimeNs",
    "COM9-Handshaking",
    "Multi Camera-Physical Camera 2",
    "Core-Shutter",
    "Reflection camera-ScanLineDelay",
    "Transmitted filter wheel-Description"
  ],
  "UserData": {},
  "FileName": "FT_230911_VAND_dKU_HA488_GRA2_647_150x_D_1_MMStack_Pos0.ome.tif"
},
"FrameKey-0-3-0": {
  "UUID": "b3403d92-9d54-4f03-a112-ecf0ec92acd3",
  "Camera": "Transmitted camera",
  "Binning": 1,
  "ROI": "400-400-1550-1400",
  "BitDepth": 16,
  "Exposure-ms": 800.0,
  "ElapsedTime-ms": 9839.0,
  "ReceivedTime": "2023-09-11 19:59:31.674 +0100",
  "PixelSizeUm": 0.044,
  "PixelSizeAffine": "-0.044208037026165076;3.8954073993523595E-5;3.8954073993523595E-5;-4.327275052779526E-5;-0.043756938028715116;0.0",
  "PositionName": "Default",
  "XPositionUm": 17284.8,
  "YPositionUm": 3213.8,
  "ZPositionUm": -10.1,
  "DiaShutter-Description": "Dia shutter",
  "COM6-StopBits": "1",
  "COM9-Name": "COM9",
  "Reflection camera-PreampOffLimit": "10000",
  "Objective-Label": "5-UAPON150XOTIRF",
  "Reflection camera-ScanDirectionReset": "Yes",
  "Polarizer-State": "0",
  "Reflection camera-Timing-PostTriggerDelayNs": "9412.0000",
  "BarrierFilter-Filter Pos 6": "600",
  "Piezo-Use Fast Sequence": "No",
  "Reflection camera-PMode": "Normal",
  "Reflection camera-PP  2   ENABLED": "Yes",
  "Transmitted camera-PP  4 LARGE CLUSTER CORRECTION": "LARGE CLUSTER CORRECTION",
  "Multi Camera-Physical Camera 3": "Undefined",
  "Scanner-Scanning": "On",
  "LudlController-Port": "COM6",
  "Piezo-Speed-S": "4.9580",
  "Transmitted camera-PP  0 DESPECKLE BRIGHT LOW": "DESPECKLE BRIGHT LOW",
  "Reflected filter wheel-Name": "Undefined",
  "XYStage-AxisLetterX": "X",
  "Piezo-FinishError-PCROS(nm)": "0.0000",
  "Dichroic 1-Description": "Mirror unit deck 1",
  "Lasers-Modulation": "Ramp Intensity",
  "Reflection camera-PP  3   ENABLED": "Yes",
  "FocusDrive-Description": "Olympus IX83 Z drive",
  "Multi Camera-TransposeMirrorX": "0",
  "Transmitted filter wheel-Home-Timeout-(s)": "10.0000",
  "COM8-Name": "COM8",
  "Multi Camera-Physical Camera 4": "Undefined",
  "COM4-Description": "Serial port driver (boost:asio)",
  "XYStage-AxisLetterY": "Y",
  "Condenser turret-Label": "1-NONE",
  "COM9-Parity": "None",
  "Reflection camera-PP  4   ENABLED": "Yes",
  "Transmitted camera-ExposeOutMode": "First Row",
  "COM4-StopBits": "1",
  "Reflection camera-CircularBufferAutoSize": "ON",
  "Multi Camera-TransposeMirrorY": "0",
  "Transmitted camera-SMARTStreamingValues[ms]": "10.000;20.000;30.000;40.000",
  "Transmitted camera-FullWellCapacity": "15000",
  "Transmitted camera-ChipName": "TMP-Kinetix",
  "XYStage-OnlySendSerialCommandOnChange": "Yes",
  "COM8-Parity": "None",
  "Transmitted camera-AcquisitionMethod": "Callbacks",
  "COM9-BaudRate": "9600",
  "Reflection camera-CCDTemperature": "0.0300",
  "Reflection camera-PP  2 DESPECKLE DARK LOW": "DESPECKLE DARK LOW",
  "Reflection camera-Timing-PreTriggerDelayNs": "0.0000",
  "COM6-Name": "COM6",
  "Lasers-State Name-1": "405nm",
  "Polarizer-Label": "1-Out",
  "pE300-Global State": "0",
  "Reflection camera-PP  5   ENABLED": "Yes",
  "XYStage-OverShoot(um)": "0.0000",
  "Lasers-Intensity-4-514/532nm": "30",
  "COM6-Description": "Serial port driver (boost:asio)",
  "Reflection camera-TransposeCorrection": "0",
  "EpiShutter 1-State": "1",
  "pE300-SelectionA": "1",
  "XYStage-VectorMoveY-VE(mm/s)": "0.0000",
  "Lasers-State Name-2": "442nm",
  "COM8-BaudRate": "9600",
  "COM4-DelayBetweenCharsMs": "0.0000",
  "Transmitted camera-ClearMode": "Auto",
  "Transmitted camera-ShutterMode": "Pre-Exposure",
  "Olympus IX83-TouchPanel": "1",
  "XYStage-VectorMoveX-VE(mm/s)": "0.0000",
  "COM4-Name": "COM4",
  "Core-ImageProcessor": "",
  "Transmitted camera-PVCAM Adapter Version": "1.3.61",
  "XYStage-SerialResponse": "",
  "pE300-SelectionB": "0",
  "Reflection camera-ReadoutRate": "100MHz 12bit",
  "COM6-Parity": "None",
  "Dichroic-State": "0",
  "Lasers-State Name-3": "488nm",
  "VTiSIMHub-VisiSDK Version": "2.9.2.0",
  "COM9-DataBits": "8",
  "Reflection camera-ShutterCloseDelay": "0",
  "Dichroic 1-Name": "Dichroic 1",
  "COM6-BaudRate": "9600",
  "Reflection camera-Offset": "100",
  "Reflected filter wheel-Description": "Ludl filter wheel adapter",
  "LaserShutter-State": "0",
  "DStateDevice-HubID": "",
  "pE300-SelectionC": "0",
  "COM8-Description": "Serial port driver (boost:asio)",
  "COM8-DataBits": "8",
  "Core-SLM": "",
  "COM6-DelayBetweenCharsMs": "0.0000",
  "Lasers-State Name-4": "514/532nm",
  "Piezo-Use Sequence": "No",
  "Transmitted camera-X-dimension": "2400",
  "Transmitted Aperture-DiameterAsPercent": "4",
  "FocusDrive-Name": "FocusDrive",
  "Reflection camera-ClearCycles": "2",
  "COM9-Description": "Serial port driver (boost:asio)",
  "COM4-Parity": "None",
  "XYStage-Wait_Cycles": "0",
  "XYStage-SerialCommand": "",
  "DStateDevice-State": "0",
  "Scanner-Scan Offset": "70",
  "Transmitted camera-Y-dimension": "2400",
  "Transmitted camera-DiskStreamingEnabled": "No",
  "Lasers-State Name-5": "561nm",
  "Transmitted camera-PP  1   ENABLED": "Yes",
  "DiaShutter-Name": "DiaShutter",
  "Reflection camera-TransposeXY": "0",
  "Piezo-MotorOnOff": "On",
  "Transmitted camera-PP  4   MIN ADU AFFECTED": "200",
  "Transmitted camera-MetadataEnabled": "No",
  "Transmitted camera-ScanLineDelay": "0",
  "FocusDrive-AccelerationTime": "60",
  "COM4-Verbose": "1",
  "Dichroic-Label": "405/488/561/640",
  "ZDC2-Description": "Olympus IX83 ZDC",
  "Objective-Description": "Objective turret (nosepiece)",
  "XYStage-EnableAdvancedProperties": "No",
  "Transmitted camera-PP  2   ENABLED": "Yes",
  "Transmitted camera-Timing-PostTriggerDelayNs": "9412.0000",
  "COM8-DelayBetweenCharsMs": "0.0000",
  "Piezo-OverShoot(um)": "0.0000",
  "Reflection camera-PP  4 LARGE CLUSTER CORRECTION": "LARGE CLUSTER CORRECTION",
  "Reflection camera-TriggerMode": "Edge Trigger",
  "Lasers-State Name-6": "642nm",
  "COM4-BaudRate": "9600",
  "Transmitted camera-PMode": "Normal",
  "XYStage-Version": "Version: USB-9.2m ",
  "Transmitted camera-SerialNumber": "A23A723041",
  "DXYStage-Description": "Demo XY stage driver",
  "COM6-DataBits": "8",
  "Reflection camera-Binning": "1x1",
  "Transmitted filter wheel-Name": "Undefined",
  "COM4-DTR": "Disable",
  "Reflection camera-Timing-ExposureTimeNs": "9996000.0000",
  "Transmitted camera-PP  3   ENABLED": "Yes",
  "Light Path-Name": "Light Path",
  "XYStage-BuildName": "ADEPT_XYPZ_BRB",
  "Transmitted camera-CCDTemperatureSetPoint": "0.0000",
  "COM4-AnswerTimeout": "500.0000",
  "Reflection camera-PP  1   THRESHOLD": "125",
  "Lasers-State Name-7": "0nm",
  "Transmitted camera-PP  2   MIN ADU AFFECTED": "200",
  "COM9-DelayBetweenCharsMs": "0.0000",
  "Reflection camera-Description": "PVCAM API device adapter",
  "Reflection camera-PP  0 DESPECKLE BRIGHT LOW": "DESPECKLE BRIGHT LOW",
  "DStage-Description": "Demo stage driver",
  "Transmitted camera-ScanLineTime": "9413.0000",
  "Reflection camera-SMARTStreamingValues[ms]": "10.000;20.000;30.000;40.000",
  "Reflection camera-FullWellCapacity": "15000",
  "Reflection camera-PP  2   THRESHOLD": "130",
  "Reflection camera-ChipName": "TMP-Kinetix",
  "Core-Focus": "Piezo",
  "COM4-DataBits": "8",
  "COM6-Verbose": "1",
  "Core-ChannelGroup": "iSIM - Single camera",
  "Lasers-State Name-8": "0nm",
  "COM6-DTR": "Disable",
  "Transmitted camera-PP  4   ENABLED": "Yes",
  "Reflection camera-FirmwareVersion": "30.38",
  "Condenser turret-Description": "Rotating condenser turret",
  "Transmitted camera-Gain": "1-Standard",
  "DStateDevice-Label": "BLANK",
  "Piezo-Wait_Cycles": "9",
  "Transmitted Aperture-Name": "Transmitted Aperture",
  "Transmitted camera-ScanMode": "Auto",
  "Polarizer-Description": "Polarizer in/out device",
  "Olympus IX83-Name": "Olympus IX83",
  "Transmitted filter wheel-Fiter Positions": "6",
  "Transmitted camera-PP  5   ENABLED": "Yes",
  "LudlController-Name": "LudlController",
  "Reflection camera-FTCapable": "No",
  "COM6-AnswerTimeout": "500.0000",
  "Transmitted camera-TransposeMirrorX": "0",
  "XYStage-MotorOnOff": "On",
  "Reflection camera-PP  3   THRESHOLD": "75",
  "Piezo-Version": "Version: USB-9.2m ",
  "COM8-Verbose": "1",
  "Transmitted camera-Port": "Sensitivity",
  "Transmitted camera-CircularBufferFrameCount": "151",
  "Reflection camera-PP  4   THRESHOLD": "70",
  "COM8-DTR": "Disable",
  "XYStage-Description": "ASI XY stage driver adapter",
  "Transmitted camera-TransposeMirrorY": "0",
  "Transmitted camera-TransposeCorrection": "0",
  "Multi Camera-Name": "Multi Camera",
  "pE300-Description": "CoolLED pE300. Mainboard: v2.2.9\r Pod: v2.0.1\r",
  "Transmitted camera-ReadoutRate": "100MHz 12bit",
  "Piezo-Axis": "Z",
  "Piezo-BuildName": "ADEPT_XYPZ_BRB",
  "Reflection camera-PixelType": "12bit",
  "Piezo-Port": "COM4",
  "COM9-DTR": "Disable",
  "ZDC2-UpperLimit": "10500",
  "Reflection camera-ActualInterval-ms": "0.0000",
  "COM8-AnswerTimeout": "500.0000",
  "Transmitted camera-FanSpeedSetpoint": "Medium",
  "COM9-Verbose": "1",
  "Transmitted camera-ShutterCloseDelay": "0",
  "Reflection camera-PP  1 DESPECKLE BRIGHT HIGH": "DESPECKLE BRIGHT HIGH",
  "COM9-AnswerTimeout": "500.0000",
  "Transmitted filter wheel-LudlDeviceNumberWheel": "1",
  "ZDC2-LowerLimit": "0",
  "XYStage-JoyStick Reverse": "Off",
  "DStateDevice-Number of positions": "10",
  "Reflection camera-PVCAM Version": "3.10.0",
  "COM9-Fast USB to Serial": "Disable",
  "Core-XYStage": "XYStage",
  "Reflection camera-PP  4   MIN ADU AFFECTED": "200",
  "Reflection camera-PreampDelay": "0",
  "Transmitted camera-TransposeXY": "0",
  "Reflection camera-CircularBufferEnabled": "ON",
  "Reflection camera-ScanDirection": "Down",
  "COM8-Fast USB to Serial": "Disable",
  "LudlController-Reset": "Operate",
  "Transmitted camera-ClearCycles": "2",
  "EpiShutter 1-Description": "Epi shutter, deck 1",
  "Scanner-Actual Scan Rate (Hz)": "506.2375",
  "Reflection camera-DiskStreamingEnabled": "No",
  "Reflection camera-Color": "OFF",
  "Transmitted camera-TriggerMode": "Edge Trigger",
  "Reflection camera-SerialNumber": "A23A723038",
  "pE300-Port": "COM9",
  "Piezo-Description": "ASI Z-stage driver adapter",
  "Transmitted camera-Binning": "1x1",
  "Core-AutoShutter": "1",
  "XYStage-TransposeMirrorX": "1",
  "AutofocusDrive-Description": "Olympus IX83 ZDC offset drive",
  "Dichroic-Description": "Dichroic Label",
  "Reflection camera-CircularBufferFrameRecovery": "OFF",
  "Transmitted camera-Timing-ExposureTimeNs": "400003000.0000",
  "Lasers-Enable-2-442nm": "Off",
  "COM6-Fast USB to Serial": "Disable",
  "Reflection camera-ScanLineTime": "9413.0000",
  "Transmitted camera-Description": "PVCAM API device adapter",
  "Transmitted camera-Trigger Timeout (secs)": "10",
  "Transmitted camera-PP  1   THRESHOLD": "125",
  "XYStage-TransposeMirrorY": "1",
  "XYStage-CompileDate": "Apr 27 2021:16:15:19",
  "Reflection camera-CCDTemperatureSetPoint": "0.0000",
  "Reflection camera-PP  2   MIN ADU AFFECTED": "200",
  "XYStage-Port": "COM4",
  "DStateDevice-Description": "Demo state device driver",
  "Reflection camera-Gain": "1-Standard",
  "Transmitted camera-PP  2   THRESHOLD": "130",
  "Piezo-Backlash-B": "0.0000",
  "Transmitted camera-FirmwareVersion": "30.38",
  "TransmittedIllumination 1-Description": "DIA High Intensity White LED 1",
  "XYStage-Error-E(nm)": "400.0000",
  "Scanner-Scan Width": "1527",
  "Reflection camera-PP  6 Reset": "No",
  "Lasers-Enable-5-561nm": "On",
  "Transmitted camera-Timing-ReadoutTimeNs": "6589000.0000",
  "Reflected filter wheel-Fiter Positions": "6",
  "Dichroic-Dichroic Pos 1": "5",
  "Transmitted camera-Exposure": "800.00",
  "COM4-Fast USB to Serial": "Disable",
  "BarrierFilter-Filter Position": "30",
  "Core-Camera": "Transmitted camera",
  "Reflection camera-ScanMode": "Auto",
  "Transmitted camera-FTCapable": "No",
  "Light Path-State": "0",
  "BarrierFilter-State": "0",
  "Transmitted camera-PP  3   THRESHOLD": "75",
  "Dichroic-Dichroic Pos 2": "2100",
  "Transmitted camera-DiskStreamingCoreSkipRatio": "1:100",
  "TransmittedIllumination 2-Description": "DIA High Intensity White LED 2",
  "Reflection camera-TransposeMirrorX": "0",
  "Lasers-Enable-7-0nm": "Off",
  "Transmitted camera-PP  4   THRESHOLD": "70",
  "Reflection camera-Port": "Sensitivity",
  "TransmittedIllumination 2-Name": "TransmittedIllumination 2",
  "Reflection camera-CircularBufferFrameCount": "20",
  "DXYStage-TransposeMirrorX": "0",
  "Transmitted filter wheel-State": "2",
  "Reflection camera-PP  3 DESPECKLE DARK HIGH": "DESPECKLE DARK HIGH",
  "Dichroic-Dichroic Pos 3": "4995",
  "Lasers-Enable-3-488nm": "Off",
  "Reflection camera-TransposeMirrorY": "0",
  "Reflection camera-FanSpeedSetpoint": "Medium",
  "Transmitted camera-Trigger-Expose Out-Mux": "1",
  "Lasers-Enable-8-0nm": "On",
  "Transmitted camera-PixelType": "12bit",
  "TransmittedIllumination 1-Name": "TransmittedIllumination 1",
  "Piezo-CompileDate": "Apr 27 2021:16:15:19",
  "Reflected filter wheel-LudlDeviceNumberWheel": "1",
  "Transmitted camera-ActualInterval-ms": "404.6200",
  "DXYStage-TransposeMirrorY": "0",
  "DStateDevice-Name": "DStateDevice",
  "Reflection camera-SMARTStreamingEnabled": "No",
  "DiaShutter-State": "0",
  "Multi Camera-TransposeCorrection": "0",
  "Transmitted filter wheel-LudlWheelNumber": "2",
  "Piezo-Error-E(nm)": "0.0000",
  "Light Path-Label": "1-LeftPort",
  "XYStage-Backlash-B": "0.0400",
  "BarrierFilter-Label": "Position-1",
  "Dichroic 1-State": "7",
  "XYStage-Maximum Speed (Do Not Change)": "8.5760",
  "Transmitted camera-Name": "PMPCIECam00",
  "Transmitted camera-PP  1 DESPECKLE BRIGHT HIGH": "DESPECKLE BRIGHT HIGH",
  "Transmitted camera-PVCAM Version": "3.10.0",
  "Reflection camera-ScanWidth": "1400",
  "Lasers-Enable-6-642nm": "Off",
  "Transmitted filter wheel-Label": "2-ET600/50",
  "Transmitted camera-CircularBufferEnabled": "ON",
  "Transmitted camera-ScanDirection": "Down",
  "Dichroic-Name": "Dichroic Label",
  "AutofocusDrive-Name": "AutofocusDrive",
  "Reflection camera-DiskStreamingPath": "",
  "Lasers-Intensity-2-442nm": "30",
  "VTiSIMHub-Device Adaptor Version": "2.8.0.0",
  "Transmitted camera-PreampDelay": "0",
  "Reflection camera-Timing-ClearingTimeNs": "0.0000",
  "Lasers-Enable-1-405nm": "Off",
  "Piezo-Name": "ZStage",
  "XYStage-JoyStick Fast Speed": "60",
  "Transmitted camera-ShutterOpenDelay": "0",
  "Transmitted camera-Color": "OFF",
  "Lasers-Intensity-5-561nm": "30",
  "LudlController-Version": "Version no. :      13.500   MAC6000 Interface with USB/ETH  ",
  "Transmitted camera-PreampOffLimit": "10000",
  "Transmitted camera-CircularBufferFrameRecovery": "OFF",
  "Transmitted camera-ScanDirectionReset": "Yes",
  "EpiShutter 1-Name": "EpiShutter 1",
  "Piezo-VectorMove-VE(mm/s)": "0.0000",
  "Reflection camera-Trigger Timeout (secs)": "10",
  "Core-TimeoutMs": "5000",
  "Multi Camera-TransposeXY": "0",
  "Dichroic 1-Label": "8-MIRROR",
  "Transmitted camera-PP  6 Reset": "No",
  "Lasers-Intensity-7-0nm": "0",
  "Reflection camera-Timing-ReadoutTimeNs": "6589000.0000",
  "Piezo-Maximum Speed (Do Not Change)": "7.4000",
  "Reflection camera-Exposure": "10.0000",
  "Multi Camera-Binning": "1",
  "Lasers-Sync Fire Polarity": "Positive",
  "Reflection camera-ExposeOutMode": "First Row",
  "TransmittedIllumination 2-Brightness": "0",
  "Lasers-Intensity-3-488nm": "30",
  "XYStage-Acceleration-AC(ms)": "100",
  "Reflected filter wheel-Home-Timeout-(s)": "10.0000",
  "Transmitted camera-CircularBufferAutoSize": "ON",
  "COM4-Handshaking": "Off",
  "pE300-Name": "pE300",
  "Reflection camera-AcquisitionMethod": "Callbacks",
  "TransmittedIllumination 1-Brightness": "100",
  "Olympus IX83-FrontPanel": "1",
  "Transmitted camera-PP  2 DESPECKLE DARK LOW": "DESPECKLE DARK LOW",
  "Scanner-Scan Rate (Hz)": "500",
  "Transmitted camera-Timing-PreTriggerDelayNs": "0.0000",
  "Reflected filter wheel-State": "5",
  "Transmitted camera-CCDTemperature": "0.0000",
  "BarrierFilter-Filter Pos 1": "100",
  "XYStage-Name": "XYStage",
  "XYStage-StepSizeY_um": "0.0100",
  "Reflection camera-DiskStreamingCoreSkipRatio": "1:100",
  "Multi Camera-Description": "Combines multiple cameras into a single camera",
  "Core-AutoFocus": "ZDC2",
  "Lasers-Intensity-8-0nm": "0",
  "Polarizer-Name": "Polarizer",
  "LudlController-Description": "Ludl Controller (Mac 2000/5000)",
  "DStage-Position": "0.0000",
  "Olympus IX83-Description": "Olympus IX83,BX83 Microscopes",
  "XYStage-JoyStick Slow Speed": "5",
  "DXYStage-HubID": "",
  "XYStage-StepSizeX_um": "0.0100",
  "BarrierFilter-Filter Pos 2": "200",
  "Transmitted Aperture-Description": "Transmitted Aperture control",
  "Transmitted camera-PP  3 DESPECKLE DARK HIGH": "DESPECKLE DARK HIGH",
  "Dichroic-Dichroic Position": "5",
  "COM6-Handshaking": "Off",
  "ZDC2-ZDCEnabled": "Off",
  "pE300-IntensityA": "17",
  "Piezo-RingBufferSize": "250",
  "Lasers-Intensity-1-405nm": "30",
  "Core-Galvo": "",
  "Reflection camera-PVCAM Adapter Version": "1.3.61",
  "BarrierFilter-Filter Pos 3": "300",
  "DStage-HubID": "",
  "Reflected filter wheel-LudlWheelNumber": "1",
  "Reflection camera-ShutterMode": "Pre-Exposure",
  "XYStage-FinishError-PCROS(nm)": "24.0000",
  "Lasers-Intensity-6-642nm": "30",
  "Objective-State": "4",
  "Condenser turret-Name": "Condenser turret",
  "XYStage-Speed-S": "5.7459",
  "Transmitted camera-SMARTStreamingEnabled": "No",
  "COM9-StopBits": "1",
  "Reflection camera-Trigger-Expose Out-Mux": "1",
  "Reflection camera-ClearMode": "Auto",
  "Light Path-Description": "Switches light between camera and eyepiece.",
  "pE300-IntensityB": "10",
  "Piezo-Acceleration-AC(ms)": "0",
  "COM8-Handshaking": "Off",
  "DStage-UseSequences": "No",
  "FocusDrive-MaxSpeed": "3000",
  "Reflection camera-X-dimension": "2400",
  "Lasers-Enable-4-514/532nm": "Off",
  "FocusDrive-InitialSpeed": "700",
  "BarrierFilter-Filter Pos 4": "400",
  "Transmitted camera-Offset": "100",
  "COM8-StopBits": "1",
  "Core-Initialize": "1",
  "DStage-Name": "DStage",
  "Multi Camera-Physical Camera 1": "Transmitted camera",
  "Transmitted camera-ScanWidth": "1400",
  "Reflected filter wheel-Label": "6-CLosed",
  "Reflection camera-Name": "PMPCIECam01",
  "DXYStage-Name": "DXYStage",
  "pE300-IntensityC": "10",
  "Reflection camera-Y-dimension": "2400",
  "Reflection camera-PP  1   ENABLED": "Yes",
  "Reflection camera-ShutterOpenDelay": "0",
  "AutofocusDrive-Offset": "-10000",
  "Reflection camera-MetadataEnabled": "No",
  "BarrierFilter-Filter Pos 5": "500",
  "Piezo-LinearSequenceResetTimeout(ms)": "10000.0000",
  "DStateDevice-ClosedPosition": "",
  "Condenser turret-State": "0",
  "LudlController-TransmissionDelay": "0",
  "Transmitted camera-DiskStreamingPath": "",
  "Objective-Name": "Objective",
  "ZDC2-Name": "Autofocus",
  "pE300-Lock Pod": "0",
  "Transmitted camera-Timing-ClearingTimeNs": "0.0000",
  "COM9-Handshaking": "Off",
  "Multi Camera-Physical Camera 2": "Reflection camera",
  "Core-Shutter": "LaserShutter",
  "Reflection camera-ScanLineDelay": "0",
  "Transmitted filter wheel-Description": "Ludl filter wheel adapter",
  "ScopeDataKeys": [
    "DiaShutter-Description",
    "COM6-StopBits",
    "COM9-Name",
    "Reflection camera-PreampOffLimit",
    "Objective-Label",
    "Reflection camera-ScanDirectionReset",
    "Polarizer-State",
    "Reflection camera-Timing-PostTriggerDelayNs",
    "BarrierFilter-Filter Pos 6",
    "Piezo-Use Fast Sequence",
    "Reflection camera-PMode",
    "Reflection camera-PP  2   ENABLED",
    "Transmitted camera-PP  4 LARGE CLUSTER CORRECTION",
    "Multi Camera-Physical Camera 3",
    "Scanner-Scanning",
    "LudlController-Port",
    "Piezo-Speed-S",
    "Transmitted camera-PP  0 DESPECKLE BRIGHT LOW",
    "Reflected filter wheel-Name",
    "XYStage-AxisLetterX",
    "Piezo-FinishError-PCROS(nm)",
    "Dichroic 1-Description",
    "Lasers-Modulation",
    "Reflection camera-PP  3   ENABLED",
    "FocusDrive-Description",
    "Multi Camera-TransposeMirrorX",
    "Transmitted filter wheel-Home-Timeout-(s)",
    "COM8-Name",
    "Multi Camera-Physical Camera 4",
    "COM4-Description",
    "XYStage-AxisLetterY",
    "Condenser turret-Label",
    "COM9-Parity",
    "Reflection camera-PP  4   ENABLED",
    "Transmitted camera-ExposeOutMode",
    "COM4-StopBits",
    "Reflection camera-CircularBufferAutoSize",
    "Multi Camera-TransposeMirrorY",
    "Transmitted camera-SMARTStreamingValues[ms]",
    "Transmitted camera-FullWellCapacity",
    "Transmitted camera-ChipName",
    "XYStage-OnlySendSerialCommandOnChange",
    "COM8-Parity",
    "Transmitted camera-AcquisitionMethod",
    "COM9-BaudRate",
    "Reflection camera-CCDTemperature",
    "Reflection camera-PP  2 DESPECKLE DARK LOW",
    "Reflection camera-Timing-PreTriggerDelayNs",
    "COM6-Name",
    "Lasers-State Name-1",
    "Polarizer-Label",
    "pE300-Global State",
    "Reflection camera-PP  5   ENABLED",
    "XYStage-OverShoot(um)",
    "Lasers-Intensity-4-514/532nm",
    "COM6-Description",
    "Reflection camera-TransposeCorrection",
    "EpiShutter 1-State",
    "pE300-SelectionA",
    "XYStage-VectorMoveY-VE(mm/s)",
    "Lasers-State Name-2",
    "COM8-BaudRate",
    "COM4-DelayBetweenCharsMs",
    "Transmitted camera-ClearMode",
    "Transmitted camera-ShutterMode",
    "Olympus IX83-TouchPanel",
    "XYStage-VectorMoveX-VE(mm/s)",
    "COM4-Name",
    "Core-ImageProcessor",
    "Transmitted camera-PVCAM Adapter Version",
    "XYStage-SerialResponse",
    "pE300-SelectionB",
    "Reflection camera-ReadoutRate",
    "COM6-Parity",
    "Dichroic-State",
    "Lasers-State Name-3",
    "VTiSIMHub-VisiSDK Version",
    "COM9-DataBits",
    "Reflection camera-ShutterCloseDelay",
    "Dichroic 1-Name",
    "COM6-BaudRate",
    "Reflection camera-Offset",
    "Reflected filter wheel-Description",
    "LaserShutter-State",
    "DStateDevice-HubID",
    "pE300-SelectionC",
    "COM8-Description",
    "COM8-DataBits",
    "Core-SLM",
    "COM6-DelayBetweenCharsMs",
    "Lasers-State Name-4",
    "Piezo-Use Sequence",
    "Transmitted camera-X-dimension",
    "Transmitted Aperture-DiameterAsPercent",
    "FocusDrive-Name",
    "Reflection camera-ClearCycles",
    "COM9-Description",
    "COM4-Parity",
    "XYStage-Wait_Cycles",
    "XYStage-SerialCommand",
    "DStateDevice-State",
    "Scanner-Scan Offset",
    "Transmitted camera-Y-dimension",
    "Transmitted camera-DiskStreamingEnabled",
    "Lasers-State Name-5",
    "Transmitted camera-PP  1   ENABLED",
    "DiaShutter-Name",
    "Reflection camera-TransposeXY",
    "Piezo-MotorOnOff",
    "Transmitted camera-PP  4   MIN ADU AFFECTED",
    "Transmitted camera-MetadataEnabled",
    "Transmitted camera-ScanLineDelay",
    "FocusDrive-AccelerationTime",
    "COM4-Verbose",
    "Dichroic-Label",
    "ZDC2-Description",
    "Objective-Description",
    "XYStage-EnableAdvancedProperties",
    "Transmitted camera-PP  2   ENABLED",
    "Transmitted camera-Timing-PostTriggerDelayNs",
    "COM8-DelayBetweenCharsMs",
    "Piezo-OverShoot(um)",
    "Reflection camera-PP  4 LARGE CLUSTER CORRECTION",
    "Reflection camera-TriggerMode",
    "Lasers-State Name-6",
    "COM4-BaudRate",
    "Transmitted camera-PMode",
    "XYStage-Version",
    "Transmitted camera-SerialNumber",
    "DXYStage-Description",
    "COM6-DataBits",
    "Reflection camera-Binning",
    "Transmitted filter wheel-Name",
    "COM4-DTR",
    "Reflection camera-Timing-ExposureTimeNs",
    "Transmitted camera-PP  3   ENABLED",
    "Light Path-Name",
    "XYStage-BuildName",
    "Transmitted camera-CCDTemperatureSetPoint",
    "COM4-AnswerTimeout",
    "Reflection camera-PP  1   THRESHOLD",
    "Lasers-State Name-7",
    "Transmitted camera-PP  2   MIN ADU AFFECTED",
    "COM9-DelayBetweenCharsMs",
    "Reflection camera-Description",
    "Reflection camera-PP  0 DESPECKLE BRIGHT LOW",
    "DStage-Description",
    "Transmitted camera-ScanLineTime",
    "Reflection camera-SMARTStreamingValues[ms]",
    "Reflection camera-FullWellCapacity",
    "Reflection camera-PP  2   THRESHOLD",
    "Reflection camera-ChipName",
    "Core-Focus",
    "COM4-DataBits",
    "COM6-Verbose",
    "Core-ChannelGroup",
    "Lasers-State Name-8",
    "COM6-DTR",
    "Transmitted camera-PP  4   ENABLED",
    "Reflection camera-FirmwareVersion",
    "Condenser turret-Description",
    "Transmitted camera-Gain",
    "DStateDevice-Label",
    "Piezo-Wait_Cycles",
    "Transmitted Aperture-Name",
    "Transmitted camera-ScanMode",
    "Polarizer-Description",
    "Olympus IX83-Name",
    "Transmitted filter wheel-Fiter Positions",
    "Transmitted camera-PP  5   ENABLED",
    "LudlController-Name",
    "Reflection camera-FTCapable",
    "COM6-AnswerTimeout",
    "Transmitted camera-TransposeMirrorX",
    "XYStage-MotorOnOff",
    "Reflection camera-PP  3   THRESHOLD",
    "Piezo-Version",
    "COM8-Verbose",
    "Transmitted camera-Port",
    "Transmitted camera-CircularBufferFrameCount",
    "Reflection camera-PP  4   THRESHOLD",
    "COM8-DTR",
    "XYStage-Description",
    "Transmitted camera-TransposeMirrorY",
    "Transmitted camera-TransposeCorrection",
    "Multi Camera-Name",
    "pE300-Description",
    "Transmitted camera-ReadoutRate",
    "Piezo-Axis",
    "Piezo-BuildName",
    "Reflection camera-PixelType",
    "Piezo-Port",
    "COM9-DTR",
    "ZDC2-UpperLimit",
    "Reflection camera-ActualInterval-ms",
    "COM8-AnswerTimeout",
    "Transmitted camera-FanSpeedSetpoint",
    "COM9-Verbose",
    "Transmitted camera-ShutterCloseDelay",
    "Reflection camera-PP  1 DESPECKLE BRIGHT HIGH",
    "COM9-AnswerTimeout",
    "Transmitted filter wheel-LudlDeviceNumberWheel",
    "ZDC2-LowerLimit",
    "XYStage-JoyStick Reverse",
    "DStateDevice-Number of positions",
    "Reflection camera-PVCAM Version",
    "COM9-Fast USB to Serial",
    "Core-XYStage",
    "Reflection camera-PP  4   MIN ADU AFFECTED",
    "Reflection camera-PreampDelay",
    "Transmitted camera-TransposeXY",
    "Reflection camera-CircularBufferEnabled",
    "Reflection camera-ScanDirection",
    "COM8-Fast USB to Serial",
    "LudlController-Reset",
    "Transmitted camera-ClearCycles",
    "EpiShutter 1-Description",
    "Scanner-Actual Scan Rate (Hz)",
    "Reflection camera-DiskStreamingEnabled",
    "Reflection camera-Color",
    "Transmitted camera-TriggerMode",
    "Reflection camera-SerialNumber",
    "pE300-Port",
    "Piezo-Description",
    "Transmitted camera-Binning",
    "Core-AutoShutter",
    "XYStage-TransposeMirrorX",
    "AutofocusDrive-Description",
    "Dichroic-Description",
    "Reflection camera-CircularBufferFrameRecovery",
    "Transmitted camera-Timing-ExposureTimeNs",
    "Lasers-Enable-2-442nm",
    "COM6-Fast USB to Serial",
    "Reflection camera-ScanLineTime",
    "Transmitted camera-Description",
    "Transmitted camera-Trigger Timeout (secs)",
    "Transmitted camera-PP  1   THRESHOLD",
    "XYStage-TransposeMirrorY",
    "XYStage-CompileDate",
    "Reflection camera-CCDTemperatureSetPoint",
    "Reflection camera-PP  2   MIN ADU AFFECTED",
    "XYStage-Port",
    "DStateDevice-Description",
    "Reflection camera-Gain",
    "Transmitted camera-PP  2   THRESHOLD",
    "Piezo-Backlash-B",
    "Transmitted camera-FirmwareVersion",
    "TransmittedIllumination 1-Description",
    "XYStage-Error-E(nm)",
    "Scanner-Scan Width",
    "Reflection camera-PP  6 Reset",
    "Lasers-Enable-5-561nm",
    "Transmitted camera-Timing-ReadoutTimeNs",
    "Reflected filter wheel-Fiter Positions",
    "Dichroic-Dichroic Pos 1",
    "Transmitted camera-Exposure",
    "COM4-Fast USB to Serial",
    "BarrierFilter-Filter Position",
    "Core-Camera",
    "Reflection camera-ScanMode",
    "Transmitted camera-FTCapable",
    "Light Path-State",
    "BarrierFilter-State",
    "Transmitted camera-PP  3   THRESHOLD",
    "Dichroic-Dichroic Pos 2",
    "Transmitted camera-DiskStreamingCoreSkipRatio",
    "TransmittedIllumination 2-Description",
    "Reflection camera-TransposeMirrorX",
    "Lasers-Enable-7-0nm",
    "Transmitted camera-PP  4   THRESHOLD",
    "Reflection camera-Port",
    "TransmittedIllumination 2-Name",
    "Reflection camera-CircularBufferFrameCount",
    "DXYStage-TransposeMirrorX",
    "Transmitted filter wheel-State",
    "Reflection camera-PP  3 DESPECKLE DARK HIGH",
    "Dichroic-Dichroic Pos 3",
    "Lasers-Enable-3-488nm",
    "Reflection camera-TransposeMirrorY",
    "Reflection camera-FanSpeedSetpoint",
    "Transmitted camera-Trigger-Expose Out-Mux",
    "Lasers-Enable-8-0nm",
    "Transmitted camera-PixelType",
    "TransmittedIllumination 1-Name",
    "Piezo-CompileDate",
    "Reflected filter wheel-LudlDeviceNumberWheel",
    "Transmitted camera-ActualInterval-ms",
    "DXYStage-TransposeMirrorY",
    "DStateDevice-Name",
    "Reflection camera-SMARTStreamingEnabled",
    "DiaShutter-State",
    "Multi Camera-TransposeCorrection",
    "Transmitted filter wheel-LudlWheelNumber",
    "Piezo-Error-E(nm)",
    "Light Path-Label",
    "XYStage-Backlash-B",
    "BarrierFilter-Label",
    "Dichroic 1-State",
    "XYStage-Maximum Speed (Do Not Change)",
    "Transmitted camera-Name",
    "Transmitted camera-PP  1 DESPECKLE BRIGHT HIGH",
    "Transmitted camera-PVCAM Version",
    "Reflection camera-ScanWidth",
    "Lasers-Enable-6-642nm",
    "Transmitted filter wheel-Label",
    "Transmitted camera-CircularBufferEnabled",
    "Transmitted camera-ScanDirection",
    "Dichroic-Name",
    "AutofocusDrive-Name",
    "Reflection camera-DiskStreamingPath",
    "Lasers-Intensity-2-442nm",
    "VTiSIMHub-Device Adaptor Version",
    "Transmitted camera-PreampDelay",
    "Reflection camera-Timing-ClearingTimeNs",
    "Lasers-Enable-1-405nm",
    "Piezo-Name",
    "XYStage-JoyStick Fast Speed",
    "Transmitted camera-ShutterOpenDelay",
    "Transmitted camera-Color",
    "Lasers-Intensity-5-561nm",
    "LudlController-Version",
    "Transmitted camera-PreampOffLimit",
    "Transmitted camera-CircularBufferFrameRecovery",
    "Transmitted camera-ScanDirectionReset",
    "EpiShutter 1-Name",
    "Piezo-VectorMove-VE(mm/s)",
    "Reflection camera-Trigger Timeout (secs)",
    "Core-TimeoutMs",
    "Multi Camera-TransposeXY",
    "Dichroic 1-Label",
    "Transmitted camera-PP  6 Reset",
    "Lasers-Intensity-7-0nm",
    "Reflection camera-Timing-ReadoutTimeNs",
    "Piezo-Maximum Speed (Do Not Change)",
    "Reflection camera-Exposure",
    "Multi Camera-Binning",
    "Lasers-Sync Fire Polarity",
    "Reflection camera-ExposeOutMode",
    "TransmittedIllumination 2-Brightness",
    "Lasers-Intensity-3-488nm",
    "XYStage-Acceleration-AC(ms)",
    "Reflected filter wheel-Home-Timeout-(s)",
    "Transmitted camera-CircularBufferAutoSize",
    "COM4-Handshaking",
    "pE300-Name",
    "Reflection camera-AcquisitionMethod",
    "TransmittedIllumination 1-Brightness",
    "Olympus IX83-FrontPanel",
    "Transmitted camera-PP  2 DESPECKLE DARK LOW",
    "Scanner-Scan Rate (Hz)",
    "Transmitted camera-Timing-PreTriggerDelayNs",
    "Reflected filter wheel-State",
    "Transmitted camera-CCDTemperature",
    "BarrierFilter-Filter Pos 1",
    "XYStage-Name",
    "XYStage-StepSizeY_um",
    "Reflection camera-DiskStreamingCoreSkipRatio",
    "Multi Camera-Description",
    "Core-AutoFocus",
    "Lasers-Intensity-8-0nm",
    "Polarizer-Name",
    "LudlController-Description",
    "DStage-Position",
    "Olympus IX83-Description",
    "XYStage-JoyStick Slow Speed",
    "DXYStage-HubID",
    "XYStage-StepSizeX_um",
    "BarrierFilter-Filter Pos 2",
    "Transmitted Aperture-Description",
    "Transmitted camera-PP  3 DESPECKLE DARK HIGH",
    "Dichroic-Dichroic Position",
    "COM6-Handshaking",
    "ZDC2-ZDCEnabled",
    "pE300-IntensityA",
    "Piezo-RingBufferSize",
    "Lasers-Intensity-1-405nm",
    "Core-Galvo",
    "Reflection camera-PVCAM Adapter Version",
    "BarrierFilter-Filter Pos 3",
    "DStage-HubID",
    "Reflected filter wheel-LudlWheelNumber",
    "Reflection camera-ShutterMode",
    "XYStage-FinishError-PCROS(nm)",
    "Lasers-Intensity-6-642nm",
    "Objective-State",
    "Condenser turret-Name",
    "XYStage-Speed-S",
    "Transmitted camera-SMARTStreamingEnabled",
    "COM9-StopBits",
    "Reflection camera-Trigger-Expose Out-Mux",
    "Reflection camera-ClearMode",
    "Light Path-Description",
    "pE300-IntensityB",
    "Piezo-Acceleration-AC(ms)",
    "COM8-Handshaking",
    "DStage-UseSequences",
    "FocusDrive-MaxSpeed",
    "Reflection camera-X-dimension",
    "Lasers-Enable-4-514/532nm",
    "FocusDrive-InitialSpeed",
    "BarrierFilter-Filter Pos 4",
    "Transmitted camera-Offset",
    "COM8-StopBits",
    "Core-Initialize",
    "DStage-Name",
    "Multi Camera-Physical Camera 1",
    "Transmitted camera-ScanWidth",
    "Reflected filter wheel-Label",
    "Reflection camera-Name",
    "DXYStage-Name",
    "pE300-IntensityC",
    "Reflection camera-Y-dimension",
    "Reflection camera-PP  1   ENABLED",
    "Reflection camera-ShutterOpenDelay",
    "AutofocusDrive-Offset",
    "Reflection camera-MetadataEnabled",
    "BarrierFilter-Filter Pos 5",
    "Piezo-LinearSequenceResetTimeout(ms)",
    "DStateDevice-ClosedPosition",
    "Condenser turret-State",
    "LudlController-TransmissionDelay",
    "Transmitted camera-DiskStreamingPath",
    "Objective-Name",
    "ZDC2-Name",
    "pE300-Lock Pod",
    "Transmitted camera-Timing-ClearingTimeNs",
    "COM9-Handshaking",
    "Multi Camera-Physical Camera 2",
    "Core-Shutter",
    "Reflection camera-ScanLineDelay",
    "Transmitted filter wheel-Description"
  ],
  "UserData": {},
  "FileName": "FT_230911_VAND_dKU_HA488_GRA2_647_150x_D_1_MMStack_Pos0.ome.tif"
}
}
